# Supplementary material for: Systematic identification of post-transcriptional regulatory modules
Source: Nat Commun. 2024 Sep 9;15:7872. doi: 10.1038/s41467-024-52215-7 (PMC11385195; doi:10.1038/s41467-024-52215-7)
Supplement: Supplementary file 4 — Supplementary Dataset 1 [file 41467_2024_52215_MOESM4_ESM.txt]

Table S1. Integrated Regulatory Interaction Map: Pairwise Distances between RNA Binding Proteins
This table contains the pairwise distances between RNA binding proteins (RBPs) based on integrated data from eCLIP, BioID2, and Perturb-seq experiments. The distances were calculated using cosine similarity and represent the functional similarity of RBPs in various RNA metabolic processes. Each entry provides the distance score between two RBPs, indicating their functional relatedness in the inte…
	AARS	AATF	ABCF1	AGGF1	AKAP1	AKAP8L	APOBEC3C	AQR	BUD13	CPEB4	CPSF6	CSTF2T	DDX21	DDX24	DDX3X	DDX42	DDX51	DDX52	DDX55	DDX6	DGCR8	DHX30	DROSHA	EFTUD2	EIF3G	EIF4G2	EWSR1	EXOSC5	FAM120A	FASTKD2	FMR1	FTO	FUS	FXR1	FXR2	GEMIN5	GNL3	GPKOW	GRWD1	GTF2F1	HLTF	HNRNPA1	HNRNPC	HNRNPK	HNRNPL	HNRNPM	HNRNPU	HNRNPUL1	IGF2BP1
AARS	0	0.3792727087	0.2414575826	0.7791326527	0.7411774706	0.4316536611	0.01176570588	0.8565836331	0.7766116443	0.05336234454	0.1967797115	0.9589645854	0.09411864706	0.6449589832	0.3240906359	0.1054631849	0.5511214482	0.4980402157	0.5539225686	0.3205892353	0.4745108039	0.6165276106	0.6759113641	0.7477601036	0.04299819888	0.4672278908	0.7348749496	0.6368357339	0.181093437	0.05168167227	0.2177881148	0.2319337731	0.6763315322	0.1417376947	0.1086844734	0.637395958	0.02030912325	0.2644267703	0.3382362941	0.4466396555	0.07198979552	0.08081332493	0.06540716246	0.7330542213	0.2582643053	0.2428581429	0.1984603838	0.07507102801	0.07114945938
AATF	0.3792727087	0	0.1235304118	0.9529421765	0.6829141653	0.5403371345	0.6893567423	0.4091046415	0.4616256499	0.9201690672	0.9837545014	0.2656872745	0.3486004398	0.5654071625	0.531513605	0.5841746695	0.06022508964	0.09355842297	0.369048619	0.4228301317	0.4894967983	0.08319427731	0.0824939972	0.568908563	0.4140066022	0.5095248095	0.2389365742	0.8732502997	0.9217096835	0.5434183669	0.6345948375	0.5275920364	0.3694687871	0.8077040812	0.6565836331	0.06092536975	0.5292727087	0.9571438571	0.9726900756	0.41232593	0.9584043613	0.9651270504	0.8172278908	0.549720888	0.9729701877	0.4323539412	0.931373549	0.1803931569	0.9225500196
ABCF1	0.2414575826	0.1235304118	0	0.6086844734	0.6446788711	0.4361354538	0.4925780308	0.4890766303	0.174790916	0.6100850336	0.756023409	0.4117657059	0.1715696275	0.1259113641	0.6514015602	0.393558423	0.1827741092	0.1837545014	0.4271718683	0.3535024006	0.5128861541	0.1053231289	0.2883763501	0.5915976387	0.4731102437	0.5971998796	0.4166676667	0.9264715882	0.6142867143	0.4119057619	0.1177881148	0.4715696275	0.7369757899	0.1550430168	0.1009813922	0.09145758263	0.3301130448	0.7407573025	0.5352951176	0.4522418964	0.6169477787	0.7927180868	0.6701690672	0.3460794314	0.7745108039	0.5543427367	0.7731102437	0.5196088431	0.500141056
AGGF1	0.7791326527	0.9529421765	0.6086844734	0	0.9210094034	0.05475718117	0.9897588328	0.768488395	0.4570747683	0.7261914762	0.7969636542	0.5760837552	0.8309720625	0.5990206078	0.9113418409	0.8052931882	0.7984603838	0.9702622731	0.9982484517	0.380073658	0.2112967139	0.6967797115	0.8700838684	0.8499429996	0.8499974865	0.4354224907	0.9052614602	0.9354919084	0.7065094287	0.4226886787	0.4456000647	0.9007453381	0.7913175266	0.3481396569	0.6603827665	0.7518217283	0.7510542953	0.3082932344	0.2219897955	0.2079752249	0.2694687871	0.7674027002	0.8352989685	0.7986666622	0.02759203641	0.6710473625	0.874790916	0.8042026807	0.7720288333
AKAP1	0.7411774706	0.6829141653	0.6446788711	0.9210094034	0	0.6802531008	0.8317937171	0.7799729888	0.8081242493	0.8913175266	0.968908563	0.4077040812	0.6631662661	0.8256312521	0.8050430168	0.8589645854	0.4528021204	0.3399169664	0.5787124846	0.6240906359	0.7460794314	0.3638665462	0.5159673866	0.9481802717	0.6852951176	0.8294127647	0.5428581429	0.9028021204	0.09257803081	0.887255902	0.7679281709	0.8074239692	0.5488805518	0.8540626246	0.7294127647	0.4931382549	0.7596648655	0.9735304118	0.9592446975	0.6907573025	0.9257713081	0.8473399356	0.4855752297	0.36232593	0.8428581429	0.7009813922	0.7862755098	0.9233903557	0.7145668263
AKAP8L	0.4316536611	0.5403371345	0.4361354538	0.05475718117	0.6802531008	0	0.7299729888	0.5285724286	0.3944857231	0.8448189272	0.7945388151	0.6043235548	0.5224099636	0.2633063221	0.763415416	0.1764184551	0.268908563	0.2488805518	0.5696520221	0.5825953984	0.1980186381	0.3479001597	0.5965933679	0.7292727087	0.6602250896	0.3956275109	0.2501639868	0.9343147255	0.4846108646	0.6710557844	0.5917747473	0.5704287015	0.3135864342	0.6838671286	0.4553659864	0.3616256499	0.7026620644	0.8350834115	0.7859953978	0.09073839906	0.7644267703	0.4175732441	0.7047859428	0.3884083588	0.5760514202	0.4621312853	0.3906172465	0.5703091232	0.4227960291
APOBEC3C	0.01176570588	0.6893567423	0.4925780308	0.9897588328	0.8317937171	0.7299729888	0	0.9976200476	0.9951363297	0.05406262465	0.7449995017	9.99E-01	0.2286375957	0.9956592633	0.5529421765	0.131233493	0.8879561821	0.9685220188	0.8291363246	0.2835770094	0.6561115847	0.9516816723	0.9098049216	0.9794623885	0.1500488896	0.6942587031	0.8831942773	0.8434258336	0.1766116443	0.2232820098	0.5404771905	0.362606042	0.9515416162	0.3421578627	0.3369627119	0.9470598235	0.1027009737	0.7103136249	0.8194687871	0.781513605	0.1320738291	0.4875695443	0.6497278445	0.9082643053	0.306023409	0.3889365742	0.3934183669	0.1169477787	0.0619057619
AQR	0.8565836331	0.4091046415	0.4890766303	0.768488395	0.7799729888	0.5285724286	0.9976200476	0	0.002522008403	0.943698479	0.9043427367	0.3630262101	0.7964995994	0.0593847535	0.4794127647	0.5830542213	0.1379561821	0.2663875546	0.09551920728	0.4887965182	0.693558423	0.3015416162	0.2763315322	0.01218587395	0.6239505798	0.7479001597	0.4533623445	0.9607853137	0.9697488992	0.9180682269	0.6131662661	0.7613455378	0.3918777507	0.762606042	0.7116256499	0.1246508599	0.9086844734	0.3058833529	0.3735304118	0.4218497395	0.9366956779	0.9019617843	0.8970598235	0.1742306919	0.9200290112	0.680953381	0.9071438571	0.962746098	0.9535024006
BUD13	0.7766116443	0.4616256499	0.174790916	0.4570747683	0.8081242493	0.3944857231	0.9951363297	0.002522008403	0	0.9169477787	0.771557812	0.2380555232	0.1754566851	0.002101840336	0.8933284469	0.05759815475	0.1738105238	0.6783148102	0.4992772733	0.04553939672	0.4748308598	0.3348749496	0.485522669	0.02372584299	0.7561569823	0.5657897909	0.3521765084	0.8013151275	0.992097732	0.8589516131	0.2984643287	0.7576155814	0.5085444174	0.1503812939	0.859223258	0.1696088431	0.5997224488	0.01755113852	0.1103651457	0.05615843997	0.7191886751	0.7492832209	0.707531766	0.004823305858	0.9680682269	0.6704409909	0.9539225686	0.9774519804	0.7925240227
CPEB4	0.05336234454	0.9201690672	0.6100850336	0.7261914762	0.8913175266	0.8448189272	0.05406262465	0.943698479	0.9169477787	0	0.02114945938	0.9362755098	0.1337545014	0.9546228487	0.4266116443	0.1429981989	0.9469197675	0.9301130448	0.6593847535	0.2025220084	0.6507012801	0.9609253697	0.9280122045	0.6413175266	0.05658363305	0.5086844734	0.8329141653	0.506303521	0.1047629048	0.06680772269	0.3717096835	0.1672278908	0.6603651457	0.1036424566	0.156443577	0.9676480588	0.02829231653	0.06302621008	0.1591046415	0.7991606639	0.01442677031	0.04705982353	0.03291416527	0.9203091232	0.2301130448	0.4927180868	0.2378161261	0.01806822689	0.01848839496
CPSF6	0.1967797115	0.9837545014	0.756023409	0.7969636542	0.968908563	0.7945388151	0.7449995017	0.9043427367	0.771557812	0.02114945938	0	0.8586844734	5.56E-01	0.8547629048	0.5471998796	0.3900570224	0.9794127647	0.9504442152	0.9284737496	0.4500195178	0.9382817048	0.9917376947	0.9649869944	0.8045050577	0.651429971	0.4204491793	0.8942587031	0.8930545266	0.3693287311	0.408185363	0.4358553417	0.3022418964	0.6305332129	0.1588245294	0.9362360845	0.9557432969	0.528113527	0.1625363082	0.02983293277	0.7672278908	0.01596738655	0.1475499789	0.2748999624	0.9637264902	0.3337545014	0.5988805518	0.3596648655	0.06456682633	0.1200290112
CSTF2T	0.9589645854	0.2656872745	0.4117657059	0.5760837552	0.4077040812	0.6043235548	9.99E-01	0.3630262101	0.2380555232	0.9362755098	0.8586844734	0	0.8035024006	0.3879561821	0.8926669029	0.8462730641	0.02703181232	0.007844137255	0.4537760327	0.7425092226	0.3166195012	0.07240996359	0.05352192059	0.4878161261	0.9467797115	0.7268496472	0.04673318152	0.6766116443	0.8407041515	0.4796421416	0.6979699694	0.7967384635	0.02717186835	0.7975594161	0.9572422166	0.1023819524	0.9851550616	0.5939849888	0.9711494594	0.005115856169	0.980953381	0.4932811254	0.9515603609	0.1176338494	0.8266116443	0.203767674	0.3850150056	0.3085444174	0.989625464
DDX21	0.09411864706	0.3486004398	0.1715696275	0.8309720625	0.6631662661	0.5224099636	0.2286375957	0.7964995994	0.1754566851	0.1337545014	5.56E-01	0.8035024006	0	0.6302531008	0.2803931569	0.2215696275	0.3471998796	0.432378166	0.6560600505	8.86E-06	0.2559119607	0.3963595434	0.4380962381	0.663945094	0.09304284917	0.612606042	0.6473399356	0.319982848	0.2137264902	0.1074109745	0.1137264902	0.1945388151	0.6043427367	0.1305332129	0.2375265919	0.2878161261	0.03604079897	0.1203036491	0.5204491793	0.5904771905	0.2614855938	0.4916437519	0.2064567364	0.6725500196	0.4866956779	0.2521018403	0.381093437	0.2159673866	0.09285814286
DDX24	0.6449589832	0.5654071625	0.1259113641	0.5990206078	0.8256312521	0.2633063221	0.9956592633	0.0593847535	0.002101840336	0.9546228487	0.8547629048	0.3879561821	0.6302531008	0	0.9641466583	0.5738105238	0.2714295714	0.3962194874	0.3631662661	0.8134463782	0.6288525406	0.4648469384	0.5602250896	0.031233493	0.9770318123	0.7883763501	0.4292727087	0.9662474986	0.9861354538	0.8631662661	0.1291326527	0.9446788711	0.6910374146	0.09607943137	0.1424379748	0.3941186471	0.8387965182	0.2390766303	0.3246508599	0.4408973585	0.7708693473	0.8966396555	0.9866956779	0.2486004398	0.9739505798	0.7595248095	0.949860944	0.9731102437	0.9357152857
DDX3X	0.3240906359	0.531513605	0.6514015602	0.9113418409	0.8050430168	0.763415416	0.5529421765	0.4794127647	0.8933284469	0.4266116443	0.5471998796	0.8926669029	0.2803931569	0.9641466583	0	0.8478456467	0.3637264902	0.5032222885	0.08000103741	0.544344647	0.6497554092	0.3222699076	0.172076201	0.7463595434	0.06162564986	0.3986728281	0.7415118502	0.8446788711	0.7214567544	0.1927265179	0.2738816254	0.09524450148	0.4568637451	0.7670131802	0.1948057473	0.06554721849	0.2407573025	0.5638732196	0.4145668263	0.8166039224	0.4953791513	0.8882772078	0.2649559741	0.9069442039	0.6665276106	0.2060514301	0.7107853137	0.7109253697	0.2138277278
DDX42	0.1054631849	0.5841746695	0.393558423	0.8052931882	0.8589645854	0.1764184551	0.131233493	0.5830542213	0.05759815475	0.1429981989	0.3900570224	0.8462730641	0.2215696275	0.5738105238	0.8478456467	0	0.5745108039	0.6319337731	0.6503757539	0.1234639975	0.2979620324	0.6673679468	0.6608320322	0.256023409	0.2029421765	0.5180175049	0.2320533211	0.5914575826	0.3492543032	0.9564307976	0.650079682	0.2031560152	0.4254911961	0.220148528	0.7242342714	0.5893567423	0.1095248095	0.6244175195	0.5817937171	0.2976684873	0.2607853137	0.07657727147	0.09881397669	0.01764595496	0.3322138852	0.5528868031	0.1620458179	0.1366956779	0.1519444881
DDX51	0.5511214482	0.06022508964	0.1827741092	0.7984603838	0.4528021204	0.268908563	0.8879561821	0.1379561821	0.1738105238	0.9469197675	0.9794127647	0.02703181232	0.3471998796	0.2714295714	0.3637264902	0.5745108039	0	0.01232592997	0.1515416162	0.2154071625	0.2463595434	0.02226990756	0.0200290112	0.3701690672	0.4494407759	0.6736704678	0.05266206443	0.837536014	0.7266116443	0.5826340532	0.4025220084	0.3544827927	0.1029421765	0.7194687871	0.443698479	0.01568727451	0.6408973585	0.9540626246	0.881093437	0.07885254062	0.9582643053	0.8264715882	0.8175080028	0.1448189272	0.8710094034	0.3393567423	0.5273119244	0.6457993193	0.868768507
DDX52	0.4980402157	0.09355842297	0.1837545014	0.9702622731	0.3399169664	0.2488805518	0.9685220188	0.2663875546	0.6783148102	0.9301130448	0.9504442152	0.007844137255	0.432378166	0.3962194874	0.5032222885	0.6319337731	0.01232592997	0	0.4871325466	0.3335701222	0.2996147131	0.006443577031	0.03893657423	0.7552419714	0.8891390264	0.5138665462	0.01022508964	0.8526079624	0.7054631849	0.7221575132	0.5724099636	0.4519617843	0.08431472549	0.8491606639	0.9916253112	0.03081332493	0.6478544612	0.958428582	0.9420178067	0.1075640252	0.9572839132	0.9882268542	0.7513010711	0.1770318123	0.7242306919	0.3365556218	0.6532222885	0.4955192073	0.943978591
DDX55	0.5539225686	0.369048619	0.4271718683	0.9982484517	0.5787124846	0.5696520221	0.8291363246	0.09551920728	0.4992772733	0.6593847535	0.9284737496	0.4537760327	0.6560600505	0.3631662661	0.08000103741	0.6503757539	0.1515416162	0.4871325466	0	0.2156770566	0.8545412831	0.1589645854	0.01170046278	0.8177692899	0.5427608442	0.7643666995	0.1354584755	0.931116069	0.8424730202	0.8224933236	0.3879151583	0.07098983616	0.3542026807	0.8998807151	0.8718254008	0.04257803081	0.717494429	0.6821379297	0.4784323725	0.3651268844	0.8191886751	0.9246456797	0.7143163067	0.290861559	0.8857152857	0.6603788032	0.8726900756	0.9207292913	0.4728651469
DDX6	0.3205892353	0.4228301317	0.3535024006	0.380073658	0.6240906359	0.5825953984	0.2835770094	0.4887965182	0.04553939672	0.2025220084	0.4500195178	0.7425092226	8.86E-06	0.8134463782	0.544344647	0.1234639975	0.2154071625	0.3335701222	0.2156770566	0	0.326908214	0.1966396555	0.2143983992	0.3910944377	0.04113423541	0.4316426106	0.4555092492	0.2658038277	0.2677865293	0.1049043589	0.5865686961	0.08593652609	0.4848749496	0.4036307205	0.3282429616	0.08949679832	0.03840823513	0.5583838036	0.6232502997	0.5131486995	0.5217096835	0.577566277	0.2154956473	0.6082324847	0.7960794314	0.7947494126	0.7757713081	0.6414575826	0.07502052078
DGCR8	0.4745108039	0.4894967983	0.5128861541	0.2112967139	0.7460794314	0.1980186381	0.6561115847	0.693558423	0.4748308598	0.6507012801	0.9382817048	0.3166195012	0.2559119607	0.6288525406	0.6497554092	0.2979620324	0.2463595434	0.2996147131	0.8545412831	0.326908214	0	0.3862755098	0.07327139025	0.7594086609	0.5991152821	0.5470538633	0.3381629731	0.6775943805	0.5550691278	0.5012202126	0.2928570428	0.6582635282	0.2568637451	0.7839511441	0.4416511265	0.2731102437	0.4719007311	0.54981098	0.9159673866	0.4651649267	0.7717096835	0.5680444823	0.6105532296	0.3877241425	0.7011214482	0.3029757001	0.4792727087	0.3861354538	0.5008811438
DHX30	0.6165276106	0.08319427731	0.1053231289	0.6967797115	0.3638665462	0.3479001597	0.9516816723	0.3015416162	0.3348749496	0.9609253697	0.9917376947	0.07240996359	0.3963595434	0.4648469384	0.3222699076	0.6673679468	0.02226990756	0.006443577031	0.1589645854	0.1966396555	0.3862755098	0	0.04173769468	0.5390766303	0.6808133249	0.6571438571	0.09860043978	0.9102250896	0.768908563	0.3299729888	0.3773119244	0.3149869944	0.2880962381	0.7645668263	0.4474799916	0.008544417367	0.7235304118	0.9792727087	0.96232593	0.2701690672	0.9586844734	0.9642867143	0.9659673866	0.3088245294	0.8806732689	0.387536014	0.8630262101	0.7798329328	0.9327741092
DROSHA	0.6759113641	0.0824939972	0.2883763501	0.8700838684	0.5159673866	0.5965933679	0.9098049216	0.2763315322	0.485522669	0.9280122045	0.9649869944	0.05352192059	0.4380962381	0.5602250896	0.172076201	0.6608320322	0.0200290112	0.03893657423	0.01170046278	0.2143983992	0.07327139025	0.04173769468	0	0.5100850336	0.2662474986	0.9480732336	0.007234431077	0.7963595434	0.927793223	0.7869511733	0.3156391099	0.0386382287	0.07745198039	0.9553869875	0.3907085759	0.01050520168	0.7212895154	0.9725933724	0.956303521	0.1885127843	0.9675080028	0.4584415652	0.3723784955	0.3644180141	0.8955192073	0.6114098234	0.7086844734	0.6331942773	0.8691301466
EFTUD2	0.7477601036	0.568908563	0.5915976387	0.8499429996	0.9481802717	0.7292727087	0.9794623885	0.01218587395	0.02372584299	0.6413175266	0.8045050577	0.4878161261	0.663945094	0.031233493	0.7463595434	0.256023409	0.3701690672	0.7552419714	0.8177692899	0.3910944377	0.7594086609	0.5390766303	0.5100850336	0	0.7778924484	0.8571438571	0.5021018403	0.8525767763	0.9834743894	0.8654064654	0.7096648655	0.7246508599	0.5584043613	0.437536014	0.8938913917	0.4986004398	0.7397404476	0.1332214054	0.2591046415	0.5399169664	0.6652671064	0.7604598445	0.7784179936	0.4399169664	0.843698479	0.8215696275	0.7794127647	0.6666676667	0.8015416162
EIF3G	0.04299819888	0.4140066022	0.4731102437	0.8499974865	0.6852951176	0.6602250896	0.1500488896	0.6239505798	0.7561569823	0.05658363305	0.651429971	0.9467797115	0.09304284917	0.9770318123	0.06162564986	0.2029421765	0.4494407759	0.8891390264	0.5427608442	0.04113423541	0.5991152821	0.6808133249	0.2662474986	0.7778924484	0	0.599720888	0.8336144454	0.5647081907	0.1801130448	0.1981996494	0.3774519804	0.06806822689	0.5075640252	0.3347348936	0.4678907534	0.2266116443	0.0470786503	0.3691969691	0.3145668263	0.6731102437	0.143698479	0.4896411783	0.2877088682	0.7371158459	0.2654071625	0.2605052017	0.2970598235	0.1494407759	0.0525220084
EIF4G2	0.4672278908	0.5095248095	0.5971998796	0.4354224907	0.8294127647	0.3956275109	0.6942587031	0.7479001597	0.5657897909	0.5086844734	0.4204491793	0.7268496472	0.612606042	0.7883763501	0.3986728281	0.5180175049	0.6736704678	0.5138665462	0.7643666995	0.4316426106	0.5470538633	0.6571438571	0.9480732336	0.8571438571	0.599720888	0	0.5949281939	0.8403371345	0.4392255746	0.2804991784	0.5616680615	0.8422042802	0.5672278908	0.5055448225	0.6674090985	0.568768507	0.5448189272	0.5992761512	0.3952390952	0.5321459879	0.5470598235	0.995978048	0.4856793829	0.7578559981	0.812606042	0.4634793784	0.706023409	0.5207292913	0.03104514626
EWSR1	0.7348749496	0.2389365742	0.4166676667	0.9052614602	0.5428581429	0.2501639868	0.8831942773	0.4533623445	0.3521765084	0.8329141653	0.8942587031	0.04673318152	0.6473399356	0.4292727087	0.7415118502	0.2320533211	0.05266206443	0.01022508964	0.1354584755	0.4555092492	0.3381629731	0.09860043978	0.007234431077	0.5021018403	0.8336144454	0.5949281939	0	0.5112054818	0.6647632902	0.8981441224	0.5325709374	0.00374480137	0.01386654622	0.9044291584	0.7051395849	0.1556032409	0.8012615042	0.9829690489	0.9746508599	0.07165813629	0.906443577	0.3140596772	0.02302162205	0.1787794302	0.724930972	0.9679669133	0.1788525406	0.149860944	0.5645527955
EXOSC5	0.6368357339	0.8732502997	0.9264715882	0.9354919084	0.9028021204	0.9343147255	0.8434258336	0.9607853137	0.8013151275	0.506303521	0.8930545266	0.6766116443	0.319982848	0.9662474986	0.8446788711	0.5914575826	0.837536014	0.8526079624	0.931116069	0.2658038277	0.6775943805	0.9102250896	0.7963595434	0.8525767763	0.5647081907	0.8403371345	0.5112054818	0	0.7361354538	0.5373582328	0.8808133249	0.5851550616	0.3292727087	0.6864155658	0.8408589197	0.9530822325	0.4131007038	0.4816681117	0.8411774706	0.8523819524	0.5712895154	0.5466584858	0.4745622148	0.9431382549	0.6894967983	0.03053321289	0.3763315322	0.2775920364	0.6154071625
FAM120A	0.181093437	0.9217096835	0.6142867143	0.7065094287	0.09257803081	0.4846108646	0.1766116443	0.9697488992	0.992097732	0.1047629048	0.3693287311	0.8407041515	0.2137264902	0.9861354538	0.7214567544	0.3492543032	0.7266116443	0.7054631849	0.8424730202	0.2677865293	0.5550691278	0.768908563	0.927793223	0.9834743894	0.1801130448	0.4392255746	0.6647632902	0.7361354538	0	0.1411242298	0.5632059222	0.3713805686	0.6047629048	0.04539702483	0.2637689552	0.8929981989	0.168628451	0.7839686799	0.5795528207	0.6916360914	0.1557432969	0.2198721665	0.5090206753	0.3476310028	0.4719897955	0.6565540936	0.2746508599	0.2922979188	0.1403839704
FASTKD2	0.05168167227	0.5434183669	0.4119057619	0.4226886787	0.887255902	0.6710557844	0.2232820098	0.9180682269	0.8589516131	0.06680772269	0.408185363	0.4796421416	0.1074109745	0.8631662661	0.1927265179	0.9564307976	0.5826340532	0.7221575132	0.8224933236	0.1049043589	0.5012202126	0.3299729888	0.7869511733	0.8654064654	0.1981996494	0.2804991784	0.8981441224	0.5373582328	0.1411242298	0	0.2891884013	0.5294276724	0.5879561821	0.1619321682	0.493918085	0.5771718683	0.09990454745	0.09862062207	0.1887965182	0.6327159444	0.06386654622	0.7806156066	0.7711178262	0.9770540424	0.4756312521	0.3816831687	0.4142867143	0.1427180868	0.1742054537
FMR1	0.2177881148	0.6345948375	0.1177881148	0.4456000647	0.7679281709	0.5917747473	0.5404771905	0.6131662661	0.2984643287	0.3717096835	0.4358553417	0.6979699694	0.1137264902	0.1291326527	0.2738816254	0.650079682	0.4025220084	0.5724099636	0.3879151583	0.5865686961	0.2928570428	0.3773119244	0.3156391099	0.7096648655	0.3774519804	0.5616680615	0.5325709374	0.8808133249	0.5632059222	0.2891884013	0	0.1809512414	0.7291326527	0.02305791561	0.0006167168244	0.2642867143	0.2014015602	0.4339640982	0.1595248095	0.4836168205	0.262465986	0.5533711357	0.4128453203	0.8113955381	0.7240906359	0.707559672	0.637255902	0.5663875546	0.1899604065
FTO	0.2319337731	0.5275920364	0.4715696275	0.9007453381	0.8074239692	0.5704287015	0.362606042	0.7613455378	0.7576155814	0.1672278908	0.3022418964	0.7967384635	0.1945388151	0.9446788711	0.09524450148	0.2031560152	0.3544827927	0.4519617843	0.07098983616	0.08593652609	0.6582635282	0.3149869944	0.0386382287	0.7246508599	0.06806822689	0.8422042802	0.00374480137	0.5851550616	0.3713805686	0.5294276724	0.1809512414	0	0.3966396555	0.7091467978	0.1262705217	0.150141056	0.131513605	0.6950757865	0.4065836331	0.5296268969	0.2530822325	0.08106925594	0.1229317808	0.777359705	0.5026620644	0.9497553562	0.4208693473	0.2984603838	0.1448345779
FUS	0.6763315322	0.3694687871	0.7369757899	0.7913175266	0.5488805518	0.3135864342	0.9515416162	0.3918777507	0.5085444174	0.6603651457	0.6305332129	0.02717186835	0.6043427367	0.6910374146	0.4568637451	0.4254911961	0.1029421765	0.08431472549	0.3542026807	0.4848749496	0.2568637451	0.2880962381	0.07745198039	0.5584043613	0.5075640252	0.5672278908	0.01386654622	0.3292727087	0.6047629048	0.5879561821	0.7291326527	0.3966396555	0	0.8222699076	0.781233493	0.250281112	0.7032222885	0.9008413361	0.7341746695	0.1148469384	0.7459393754	0.2334743894	0.4207292913	0.2081242493	0.4605052017	0.1651270504	0.06974889916	0.2036424566	0.743978591
FXR1	0.1417376947	0.8077040812	0.1550430168	0.3481396569	0.8540626246	0.6838671286	0.3421578627	0.762606042	0.1503812939	0.1036424566	0.1588245294	0.7975594161	0.1305332129	0.09607943137	0.7670131802	0.220148528	0.7194687871	0.8491606639	0.8998807151	0.4036307205	0.7839511441	0.7645668263	0.9553869875	0.437536014	0.3347348936	0.5055448225	0.9044291584	0.6864155658	0.04539702483	0.1619321682	0.02305791561	0.7091467978	0.8222699076	0	0.3876721604	0.7254911961	0.08151360504	0.1005221071	0.08137354902	0.4530812596	0.03823629412	0.2489566551	0.5932471432	0.352775619	0.5571438571	0.5714357232	0.4180682269	0.2260514202	0.3114872238
FXR2	0.1086844734	0.6565836331	0.1009813922	0.6603827665	0.7294127647	0.4553659864	0.3369627119	0.7116256499	0.859223258	0.156443577	0.9362360845	0.9572422166	0.2375265919	0.1424379748	0.1948057473	0.7242342714	0.443698479	0.9916253112	0.8718254008	0.3282429616	0.4416511265	0.4474799916	0.3907085759	0.8938913917	0.4678907534	0.6674090985	0.7051395849	0.8408589197	0.2637689552	0.493918085	0.0006167168244	0.1262705217	0.781233493	0.3876721604	0	0.3766116443	0.4921850874	0.4505174648	0.130953381	0.975628915	0.09790015966	0.5840475415	0.8008728892	0.9848246962	0.5948189272	0.4363332808	0.4808133249	0.3323539412	0.09950663324
GEMIN5	0.637395958	0.06092536975	0.09145758263	0.7518217283	0.4931382549	0.3616256499	0.9470598235	0.1246508599	0.1696088431	0.9676480588	0.9557432969	0.1023819524	0.2878161261	0.3941186471	0.06554721849	0.5893567423	0.01568727451	0.03081332493	0.04257803081	0.08949679832	0.2731102437	0.008544417367	0.01050520168	0.4986004398	0.2266116443	0.568768507	0.1556032409	0.9530822325	0.8929981989	0.5771718683	0.2642867143	0.150141056	0.250281112	0.7254911961	0.3766116443	0	0.6386564622	0.9760514202	0.5974799916	0.2661074426	0.9721298515	0.9979001597	0.9778721485	0.2418777507	0.9887965182	0.3305332129	0.9878161261	0.9525220084	0.8840346134
GNL3	0.02030912325	0.5292727087	0.3301130448	0.7510542953	0.7596648655	0.7026620644	0.1027009737	0.9086844734	0.5997224488	0.02829231653	0.528113527	0.9851550616	0.03604079897	0.8387965182	0.2407573025	0.1095248095	0.6408973585	0.6478544612	0.717494429	0.03840823513	0.4719007311	0.7235304118	0.7212895154	0.7397404476	0.0470786503	0.5448189272	0.8012615042	0.4131007038	0.168628451	0.09990454745	0.2014015602	0.131513605	0.7032222885	0.08151360504	0.4921850874	0.6386564622	0	0.0928707855	0.2268917563	0.743558423	0.05154161625	0.2901410726	0.1251718873	0.8425780308	0.2261914762	0.331093437	0.2134463782	0.07142957143	0.0299729888
GPKOW	0.2644267703	0.9571438571	0.7407573025	0.3082932344	0.9735304118	0.8350834115	0.7103136249	0.3058833529	0.01755113852	0.06302621008	0.1625363082	0.5939849888	0.1203036491	0.2390766303	0.5638732196	0.6244175195	0.9540626246	0.958428582	0.6821379297	0.5583838036	0.54981098	0.9792727087	0.9725933724	0.1332214054	0.3691969691	0.5992761512	0.9829690489	0.4816681117	0.7839686799	0.09862062207	0.4339640982	0.6950757865	0.9008413361	0.1005221071	0.4505174648	0.9760514202	0.0928707855	0	0.0324939972	0.7592206454	0.02843237255	0.2632773162	0.3340013252	0.8969148533	0.5504211681	0.2393966652	0.5819337731	0.1675080028	0.3318093736
GRWD1	0.3382362941	0.9726900756	0.5352951176	0.2219897955	0.9592446975	0.7859953978	0.8194687871	0.3735304118	0.1103651457	0.1591046415	0.02983293277	0.9711494594	0.5204491793	0.3246508599	0.4145668263	0.5817937171	0.881093437	0.9420178067	0.4784323725	0.6232502997	0.9159673866	0.96232593	0.956303521	0.2591046415	0.3145668263	0.3952390952	0.9746508599	0.8411774706	0.5795528207	0.1887965182	0.1595248095	0.4065836331	0.7341746695	0.08137354902	0.130953381	0.5974799916	0.2268917563	0.0324939972	0	9.37E-01	0.06176570588	0.3470598235	0.4544827927	0.9162474986	0.6649869944	0.7466396555	0.6822138852	0.4169477787	0.2411774706
GTF2F1	0.4466396555	0.41232593	0.4522418964	0.2079752249	0.6907573025	0.09073839906	0.781513605	0.4218497395	0.05615843997	0.7991606639	0.7672278908	0.005115856169	0.5904771905	0.4408973585	0.8166039224	0.2976684873	0.07885254062	0.1075640252	0.3651268844	0.5131486995	0.4651649267	0.2701690672	0.1885127843	0.5399169664	0.6731102437	0.5321459879	0.07165813629	0.8523819524	0.6916360914	0.6327159444	0.4836168205	0.5296268969	0.1148469384	0.4530812596	0.975628915	0.2661074426	0.743558423	0.7592206454	9.37E-01	0	0.8526620644	0.3496537154	0.4024515912	0.09871212839	0.2952390952	0.5372113852	0.2207292913	0.4841746695	0.7379265363
HLTF	0.07198979552	0.9584043613	0.6169477787	0.2694687871	0.9257713081	0.7644267703	0.1320738291	0.9366956779	0.7191886751	0.01442677031	0.01596738655	0.980953381	0.2614855938	0.7708693473	0.4953791513	0.2607853137	0.9582643053	0.9572839132	0.8191886751	0.5217096835	0.7717096835	0.9586844734	0.9675080028	0.6652671064	0.143698479	0.5470598235	0.906443577	0.5712895154	0.1557432969	0.06386654622	0.262465986	0.2530822325	0.7459393754	0.03823629412	0.09790015966	0.9721298515	0.05154161625	0.02843237255	0.06176570588	0.8526620644	0	0.04453881513	0.09649959944	0.9032222885	0.2222699076	0.5721298515	0.2093847535	0.04804021569	0.03067326891
HNRNPA1	0.08081332493	0.9651270504	0.7927180868	0.7674027002	0.8473399356	0.4175732441	0.4875695443	0.9019617843	0.7492832209	0.04705982353	0.1475499789	0.4932811254	0.4916437519	0.8966396555	0.8882772078	0.07657727147	0.8264715882	0.9882268542	0.9246456797	0.577566277	0.5680444823	0.9642867143	0.4584415652	0.7604598445	0.4896411783	0.995978048	0.3140596772	0.5466584858	0.2198721665	0.7806156066	0.5533711357	0.08106925594	0.2334743894	0.2489566551	0.5840475415	0.9979001597	0.2901410726	0.2632773162	0.3470598235	0.3496537154	0.04453881513	0	0.07405101124	0.4362880451	0.07577130812	0.4247376269	0.003362344538	0.009384753501	0.7201479089
HNRNPC	0.06540716246	0.8172278908	0.6701690672	0.8352989685	0.4855752297	0.7047859428	0.6497278445	0.8970598235	0.707531766	0.03291416527	0.2748999624	0.9515603609	0.2064567364	0.9866956779	0.2649559741	0.09881397669	0.8175080028	0.7513010711	0.7143163067	0.2154956473	0.6105532296	0.9659673866	0.3723784955	0.7784179936	0.2877088682	0.4856793829	0.02302162205	0.4745622148	0.5090206753	0.7711178262	0.4128453203	0.1229317808	0.4207292913	0.5932471432	0.8008728892	0.9778721485	0.1251718873	0.3340013252	0.4544827927	0.4024515912	0.09649959944	0.07405101124	0	0.5271129754	0.1219897955	0.6055568938	0.1288525406	0.08515506162	0.02848602756
HNRNPK	0.7330542213	0.549720888	0.3460794314	0.7986666622	0.36232593	0.3884083588	0.9082643053	0.1742306919	0.004823305858	0.9203091232	0.9637264902	0.1176338494	0.6725500196	0.2486004398	0.9069442039	0.01764595496	0.1448189272	0.1770318123	0.290861559	0.6082324847	0.3877241425	0.3088245294	0.3644180141	0.4399169664	0.7371158459	0.7578559981	0.1787794302	0.9431382549	0.3476310028	0.9770540424	0.8113955381	0.777359705	0.2081242493	0.352775619	0.9848246962	0.2418777507	0.8425780308	0.8969148533	0.9162474986	0.09871212839	0.9032222885	0.4362880451	0.5271129754	0	0.4595248095	0.7838565245	0.4288525406	0.7959393754	0.7692608264
HNRNPL	0.2582643053	0.9729701877	0.7745108039	0.02759203641	0.8428581429	0.5760514202	0.306023409	0.9200290112	0.9680682269	0.2301130448	0.3337545014	0.8266116443	0.4866956779	0.9739505798	0.6665276106	0.3322138852	0.8710094034	0.7242306919	0.8857152857	0.7960794314	0.7011214482	0.8806732689	0.8955192073	0.843698479	0.2654071625	0.812606042	0.724930972	0.6894967983	0.4719897955	0.4756312521	0.7240906359	0.5026620644	0.4605052017	0.5571438571	0.5948189272	0.9887965182	0.2261914762	0.5504211681	0.6649869944	0.2952390952	0.2222699076	0.07577130812	0.1219897955	0.4595248095	0	0.5211494594	0.09986094398	0.1574239692	0.1082643053
HNRNPM	0.2428581429	0.4323539412	0.5543427367	0.6710473625	0.7009813922	0.4621312853	0.3889365742	0.680953381	0.6704409909	0.4927180868	0.5988805518	0.203767674	0.2521018403	0.7595248095	0.2060514301	0.5528868031	0.3393567423	0.3365556218	0.6603788032	0.7947494126	0.3029757001	0.387536014	0.6114098234	0.8215696275	0.2605052017	0.4634793784	0.9679669133	0.03053321289	0.6565540936	0.3816831687	0.707559672	0.9497553562	0.1651270504	0.5714357232	0.4363332808	0.3305332129	0.331093437	0.2393966652	0.7466396555	0.5372113852	0.5721298515	0.4247376269	0.6055568938	0.7838565245	0.5211494594	0	0.200281112	0.2724099636	0.8217696644
HNRNPU	0.1984603838	0.931373549	0.7731102437	0.874790916	0.7862755098	0.3906172465	0.3934183669	0.9071438571	0.9539225686	0.2378161261	0.3596648655	0.3850150056	0.381093437	0.949860944	0.7107853137	0.1620458179	0.5273119244	0.6532222885	0.8726900756	0.7757713081	0.4792727087	0.8630262101	0.7086844734	0.7794127647	0.2970598235	0.706023409	0.1788525406	0.3763315322	0.2746508599	0.4142867143	0.637255902	0.4208693473	0.06974889916	0.4180682269	0.4808133249	0.9878161261	0.2134463782	0.5819337731	0.6822138852	0.2207292913	0.2093847535	0.003362344538	0.1288525406	0.4288525406	0.09986094398	0.200281112	0	0.03417466947	0.237395958
HNRNPUL1	0.07507102801	0.1803931569	0.5196088431	0.8042026807	0.9233903557	0.5703091232	0.1169477787	0.962746098	0.9774519804	0.01806822689	0.06456682633	0.3085444174	0.2159673866	0.9731102437	0.7109253697	0.1366956779	0.6457993193	0.4955192073	0.9207292913	0.6414575826	0.3861354538	0.7798329328	0.6331942773	0.6666676667	0.1494407759	0.5207292913	0.149860944	0.2775920364	0.2922979188	0.1427180868	0.5663875546	0.2984603838	0.2036424566	0.2260514202	0.3323539412	0.9525220084	0.07142957143	0.1675080028	0.4169477787	0.4841746695	0.04804021569	0.009384753501	0.08515506162	0.7959393754	0.1574239692	0.2724099636	0.03417466947	0	0.08781612605
IGF2BP1	0.07114945938	0.9225500196	0.500141056	0.7720288333	0.7145668263	0.4227960291	0.0619057619	0.9535024006	0.7925240227	0.01848839496	0.1200290112	0.989625464	0.09285814286	0.9357152857	0.2138277278	0.1519444881	0.868768507	0.943978591	0.4728651469	0.07502052078	0.5008811438	0.9327741092	0.8691301466	0.8015416162	0.0525220084	0.03104514626	0.5645527955	0.6154071625	0.1403839704	0.1742054537	0.1899604065	0.1448345779	0.743978591	0.3114872238	0.09950663324	0.8840346134	0.0299729888	0.3318093736	0.2411774706	0.7379265363	0.03067326891	0.7201479089	0.02848602756	0.7692608264	0.1082643053	0.8217696644	0.237395958	0.08781612605	0
IGF2BP2	0.1121858739	0.7495808319	0.3504211681	0.903457363	0.5979001597	0.7298067742	0.07619147619	0.8480402157	0.5193638833	0.08095338095	0.4175080028	0.4289213619	0.1362755098	0.906163465	0.6931379216	0.2347944922	0.6530822325	0.8089645854	0.2809697152	0.09278444071	0.8386081123	0.7725500196	0.7145506035	0.8270318123	0.0718497395	0.599935974	0.8768473279	0.7422979188	0.1842330587	0.1972024692	0.7947979836	0.3192105096	0.731373549	0.2152821107	0.2942541191	0.5296928768	0.06596738655	0.05240607429	0.4736704678	0.6952300292	0.1319337731	0.3415029132	0.4558376815	0.2969389887	0.1949589832	0.4576483911	0.430953381	0.2676480588	0.003808717468
ILF3	0.2946788711	0.7351550616	0.6837545014	0.4106572769	0.319048619	0.3235943693	0.8551395661	0.8462194874	0.8635250747	0.6477601036	0.8831562555	0.886922715	0.4020006569	0.8987404958	0.4821988778	0.2672395276	0.6880962381	0.5197540832	0.89148743	0.2680784502	0.166213445	0.6728301317	0.6306215712	0.9154742998	0.6885759724	0.5067337201	0.4417188165	0.7704237114	0.4208674078	0.728917074	0.9169136548	0.5868463837	0.4109253697	0.9346298981	0.4931996676	0.8701690672	0.4623734461	0.7612018636	0.8663875546	0.8842017983	0.581233493	0.4388786434	0.04973399661	0.307918062	0.3679281709	0.3102342151	0.2406172465	0.5707292913	0.3228533923
KHDRBS1	0.07857242857	0.981373549	0.7634463782	0.7695730846	0.9088245294	0.7423071025	0.08529511765	0.9831942773	0.5492059823	0.01456682633	0.04691976751	0.5632177275	0.2149869944	0.9904771905	0.5389827608	0.1098038056	0.9495808319	0.9320738291	0.6781818579	0.7719393794	0.7603906074	0.9484603838	0.8353944148	0.8581242493	0.1079841933	0.7304527175	0.8554913743	0.5294127647	0.411163338	0.4569953354	0.7140675507	0.6630575337	0.3014015602	0.0837259436	0.884360663	0.9973399356	0.03599539776	0.04873233509	0.3026620644	0.2262502382	0.02269007563	0.0104970007	0.1613312249	0.2514793529	0.0406172465	0.09802743696	0.03347438936	0.01694777871	0.3667470693
KHSRP	0.1493007199	0.9696088431	0.8212895154	0.2906692144	0.9543427367	0.3752323189	0.2540626246	0.8994407759	0.5983328534	0.0106452577	0.01260604202	0.9108654067	0.2962194874	0.8717096835	0.9707565884	0.03354640579	0.9567236891	0.9528021204	0.9775967166	0.04922731459	0.4859520861	0.9903371345	0.9748731129	0.4141466583	0.1571438571	0.3777247671	0.7633894578	0.3859953978	0.1508105586	0.4142522024	0.6384038526	0.3921889365	0.5274519804	0.06523237047	0.7511218116	0.9959393754	0.1166676667	0.4129893592	0.1572839132	0.4997323094	0.06414665826	0.07605486811	0.1287151293	0.6813115516	0.1537825126	0.4794919647	0.1733903557	0.01302621008	0.1380721966
LARP4	0.06260604202	0.468768507	0.5260514202	0.8665230064	0.8585444174	0.4999359569	0.1656023948	0.7704491793	0.3022513188	0.0987404958	0.3808071348	0.9717153356	0.2145278321	0.9243707479	0.08194015578	0.07588207524	0.5735304118	0.7012634135	0.6042326593	0.07228809673	0.7485285954	0.6053231289	0.67040703	0.8927699649	0.1621675196	0.1973988767	0.8222412926	0.738416635	0.6234797392	0.4657531957	0.5183220994	0.4632747088	0.5483203277	0.2467447775	0.8246976022	0.3166676667	0.1873691352	0.614393135	0.3191886751	0.3582722929	0.09383853501	0.847728178	0.4209347867	0.3607921631	0.4305332129	0.4168032622	0.4072839132	0.2107853137	0.04210555329
LARP7	0.3453791513	0.2291326527	0.3224099636	0.9483531356	0.9424379748	0.5806732689	0.6080455219	0.8817937171	0.3210148861	0.8163875546	0.9895647216	0.9369757899	0.141079002	0.7711494594	0.6217096835	0.3771718683	0.5278721485	0.8977234514	0.9100537504	0.06662788382	0.3778719426	0.5896368543	0.6980402157	0.9032973605	0.4638662931	0.8880962381	0.7921578627	0.8272750662	0.9084043613	0.3349903507	0.5710094034	0.6296928768	0.9148469384	0.6389365742	0.6766747703	0.4801130448	0.3182691065	0.6027221449	0.9466396555	0.7508413361	0.8826340532	0.8117963199	0.660252503	0.7215696275	0.9215696275	0.6570038011	0.9065836331	0.7666676667	0.6897769104
LIN28B	0.2194687871	0.7857152857	0.593698479	0.2907711548	0.7316536611	0.7677768099	0.4752535483	0.5943987591	0.2623925947	0.1400570224	0.7324917275	0.9389409497	0.1571176461	0.7207292913	0.5929670035	0.1022867532	0.6775920364	0.8781975414	0.9650578016	0.008817709157	0.3200767333	0.6974799916	0.8597928	0.6644504551	0.1515584474	0.6227108468	0.9148577744	0.6565903926	0.1001190168	0.4211927976	0.2394620308	0.192910683	0.5102250896	0.06937034123	0.3488782471	0.4089645854	0.1765351106	0.3368494546	0.1131662661	0.8720235441	0.1208693473	0.3574931458	0.435362563	0.5207656487	0.587255902	0.7097345375	0.4823539412	0.3903371345	0.119600436
LSM11	0.4016816723	0.3546228487	0.4456592633	0.5678282583	0.6599449776	0.3779168805	0.6526620644	0.2455192073	0.2860047694	0.787255902	0.7128861541	0.08729848827	0.5617657059	0.2201690672	0.9059468955	0.2678650981	0.2240906359	0.1859953978	0.4489226326	0.4062855513	0.4072362804	0.3456592633	0.1930593757	0.3595248095	0.5780122045	0.9849155014	0.3446683899	0.8778721485	0.4385070569	0.5704568167	0.7313028727	0.6052154748	0.1077040812	0.5836613039	0.6983047577	0.2200290112	0.6340346134	0.7884139313	0.693978591	0.2922990394	0.8700290112	0.009573103463	0.8342367196	0.2060380778	0.7089645854	0.3127215441	0.5460794314	0.5753511401	0.9972242592
MATR3	0.5991606639	0.919048619	0.8182082829	0.9570038011	0.6595248095	0.8180682269	0.8271718683	0.8028021204	0.9070038011	0.7119057619	0.7878161261	0.5393567423	0.6826340532	0.8621858739	0.9089645854	0.5322138852	0.7114855938	0.6885164062	0.9263315322	0.8894967983	0.6550430168	0.8760514202	0.7535024006	0.8165276106	0.6308133249	0.8963595434	0.618628451	0.2043427367	0.593558423	0.9193287311	0.8868357339	0.8205892353	0.4735304118	0.7920178067	0.8508413361	0.9256312521	0.6957993193	0.9037825126	0.8908973585	0.6904771905	0.681233493	0.2778721485	0.2100850336	0.1308133249	0.2669477787	0.1907573025	0.2295528207	0.4578441373	0.618488395
METAP2	0.6581242493	0.1983203277	0.04930071989	0.6511337328	0.3025220084	0.6955226031	0.9324939972	0.1948189272	0.01552679211	0.9453791513	0.9585444174	0.1234222817	0.3056032409	0.131373549	0.6483660378	0.5497091701	0.0906172465	0.1731102437	0.3919839037	0.2013339718	0.6944408859	0.05112144818	0.5628008866	0.4984603838	0.5494407759	0.5682608506	0.6994868287	0.9796928768	0.5911600597	0.5718808671	0.09756461362	0.5965295	0.6075640252	0.05717695785	0.6940533846	0.01764805882	0.6878161261	0.623300928	0.5476200476	0.186381013	0.887536014	0.9836787054	0.975397219	0.05763948217	0.9620458179	0.7248962908	0.9845948375	0.9942587031	0.5858751551
MTPAP	0.4885164062	0.7467797115	0.1238105238	0.318907572	0.9198889552	0.4273646674	0.9665276106	0.1987404958	0.0256809847	0.6121858739	0.1159673866	0.6383222959	0.6316536611	0.007704081232	0.9288477034	0.3073033034	0.4817937171	0.4717096835	0.7849311362	0.395275587	0.8594294067	0.4831942773	0.9440310472	0.193838535	0.8925780308	0.3809777087	0.4239143493	0.9414575826	0.1880704517	0.2848935332	0.7129126567	0.665473989	0.6683483389	0.01144958081	0.5407258969	0.2974799916	0.6294127647	0.3232912365	0.03431472549	0.5816644255	0.2012615042	0.6401438516	0.9261133469	0.1509717336	0.9235304118	0.8798912948	0.9183483389	0.749720888	0.7111948108
NCBP2	0.3029421765	0.3960794314	0.4781522605	0.3000798424	0.8759113641	0.08858049668	0.4394967983	0.249720888	0.07452020101	0.2728301317	0.4369757899	0.5480197127	0.2537825126	0.1081242493	0.3654145232	0.2359986207	0.3176480588	0.531093437	0.4560791926	0.5560183825	0.1679354955	0.6168077227	0.7490829074	0.1711494594	0.1484603838	0.3042311417	0.9531413327	0.699860944	0.5804057199	0.448128318	0.565021119	0.7522837041	0.4337545014	0.4208579123	0.4380424586	0.2817937171	0.2668077227	0.08747944052	0.2738105238	0.2933315257	0.4110654258	0.5385979332	0.6778221661	0.5241174671	0.5568637451	0.01133791965	0.6023819524	0.4547629048	0.2951908085
NIPBL	0.206443577	0.2917376947	0.2511214482	0.5953791513	0.9299729888	0.5969197675	0.4036424566	0.7675080028	0.4897769104	0.3704491793	0.2700290112	0.9277320924	0.2504211681	0.6796928768	0.3493007199	0.33767607	0.5644267703	0.7028021204	0.6710094034	0.4173679468	0.718908563	0.5824939972	0.4934183669	0.7782923165	0.3212895154	0.7077040812	0.8128861541	0.818488395	0.6986004398	0.26232593	0.2682082829	0.3733903557	0.3908973585	0.1273119244	0.2264715882	0.3147068824	0.2282923165	0.4355752297	0.2170878347	0.7904771905	0.1774519804	0.4742306919	0.4864155658	0.8096648655	0.6621858739	0.5116256499	0.5445388151	0.2848749496	0.2459393754
NOLC1	0.3673679468	0.7577040812	0.6991606639	0.6441544648	0.8739505798	0.6488805518	0.7584922647	0.7175080028	0.3266708608	0.2606452577	0.7658561499	0.9015416162	0.1636113457	0.6088245294	0.3945388151	0.481373549	0.7619057619	0.8818903476	0.8773853919	0.0727737906	0.6322663435	0.8466396555	0.4582643053	0.8630080207	0.3506884356	0.8348749496	0.7979001597	0.5341831327	0.5764715882	0.2595532689	0.4222699076	0.5191886751	0.1880962381	0.3442587031	0.6484640506	0.5843147255	0.2508717507	0.3240862399	0.2578441373	0.8221298515	0.2514015602	0.7966797783	0.5837559454	0.7911774706	0.4827741092	0.5593847535	0.4740906359	0.3817937171	0.1960794314
NONO	0.793698479	0.2225500196	0.4194687871	0.5909337876	0.493558423	0.107364367	0.9912101943	0.4957993193	0.4779179067	0.9526620644	0.8441346172	0.06341635159	0.4677216775	0.4963595434	0.6265433207	0.3446033633	0.05588335294	0.04837221745	0.8069267775	0.3484987614	0.07316975014	0.08305422129	0.07865861848	0.7471299895	0.8662059386	0.4347674217	0.0001815430234	0.5768081816	0.5518062859	0.7735712583	0.06639273361	0.2013671455	0.02633153221	0.8560679812	0.8495133681	0.1065836331	0.8061776544	0.9769614404	0.9833343333	0.07383218172	0.9703091232	0.4671504354	0.3560979152	0.2352863992	0.7540626246	0.72015658	0.2900570224	0.2794127647	0.7580929152
NPM1	0.01036514566	0.5299729888	0.3067236891	0.3276434771	0.7715696275	0.6443987591	0.08410016193	0.9168077227	0.5755993999	0.01722789076	0.4641923588	0.9767517003	0.06336554036	0.850001	0.5093847535	0.08879651821	0.7344547815	0.7018129103	0.8988270359	0.1027533039	0.2952334503	0.9156872745	0.8931382549	0.7748869657	0.1953495202	0.4330542213	0.7462194874	0.6382565004	0.1530822325	0.1118396286	0.2719897955	0.2056032409	0.7924379748	0.07759203641	0.4559732491	0.9085444174	0.006568993616	0.0355703803	0.1403371345	0.6231102437	0.02142957143	0.2128189604	0.00792729107	0.7848749496	0.1635864342	0.3193287311	0.1514015602	0.03907663025	0.04215786275
NSUN2	0.03711584594	0.3652671064	0.5155472185	0.7934499314	0.8634463782	0.6823539412	0.1153448884	0.974930972	0.7291389322	0.06036514566	0.7131346134	0.9897769104	0.06159710812	0.9775920364	0.5033623445	0.1878161261	0.6943987591	0.7062700263	0.9166634276	0.0328819229	0.4620949737	0.700141056	0.8291326527	0.8386674071	0.1135920646	0.6675080028	0.8770318123	0.5472886628	0.2175080028	0.1349090871	0.4967797115	0.2770318123	0.8592446975	0.2522418964	0.5354700106	0.8481802717	0.06358287878	0.1637128619	0.581513605	0.7424379748	0.09565926331	0.6244268109	0.3341976643	0.8986004398	0.3473399356	0.3113455378	0.300281112	0.07955282073	0.09705982353
PABPC4	0.5256312521	0.3609253697	0.5071438571	0.594215344	0.6871158459	0.2698164087	0.662606042	0.2382362941	0.8509968276	0.6004211681	0.862606042	0.8975990825	0.462465986	0.8200290112	0.0007377995354	0.8767800377	0.2078441373	0.3976200476	0.01310107551	0.109703084	0.5940670438	0.16232593	0.3409197602	0.4880962381	0.06820828291	0.1897024738	0.8015532083	0.9179281709	0.5162899495	0.1644251001	0.5050196693	0.3866560266	0.5235304118	0.8725388708	0.238249657	0.03851640616	0.4113455378	0.7465881142	0.4770318123	0.6927006945	0.7232502997	0.9700017192	0.6079382819	0.9038916706	0.875211084	0.3889259073	0.9109253697	0.9260514202	0.1137075174
PCBP1	0.8065836331	0.1516816723	0.1205892353	0.9377406248	0.3666676667	0.6082712661	0.9491606639	0.1194687871	0.1033574512	0.9857152857	0.9987404958	0.2414135248	0.4570038011	0.2739505798	0.8101515628	0.2839602629	0.0799729888	0.1393567423	0.09664748955	0.1668449742	0.8863786976	0.08641556583	0.09605520006	0.3803931569	0.4845948375	0.9484791017	0.1904211944	0.9915976387	0.29592607	0.9486830637	0.712829877	0.2768849541	0.706163465	0.3028415859	0.7672161024	0.02619147619	0.8253511401	0.9800474686	0.9105052017	0.2847223682	0.9913175266	0.8993093162	0.8888745369	0.0006717532686	0.9365556218	0.9585369445	0.9921578627	0.9934183669	0.8675926257
PHF6	0.5106452577	0.006863745098	0.05042116807	0.6956592633	0.3680682269	0.2442587031	0.8656872745	0.1224099636	0.1117657059	0.9717096835	0.993558423	0.02899259664	0.2717096835	0.175071028	0.3655472185	0.6379561821	0.005743296919	0.003642456583	0.08767607003	0.224790916	0.2507012801	0.006023408964	0.01946878711	0.3514015602	0.4579841933	0.5621858739	0.03795618207	0.8971998796	0.8380962381	0.6371158459	0.2652671064	0.431233493	0.1504211681	0.6633063221	0.3582643053	0.005463184874	0.6050430168	0.9799729888	0.9292727087	0.1568637451	0.981093437	0.9781522605	0.9246508599	0.1130262101	0.8959393754	0.4107853137	0.88767607	0.4081242493	0.9222699076
PPIL4	0.4317937171	0.993698479	0.8109253697	0.2137468033	0.9894967983	0.7784160617	0.8755010869	0.9591046415	0.8781011532	0.1931382549	0.181969911	0.8690704056	0.3232130101	0.8767517003	0.3583960166	0.9179790343	0.9827741092	0.9069060406	0.9636144892	0.4761296462	0.6163771481	0.9841746695	0.8544457168	0.8073504906	0.6779108412	0.8535626304	0.7415334273	0.5985068772	0.6330633184	0.09501741744	0.6135910164	0.5197624129	0.3987404958	0.6184828933	0.04774954051	0.9908973585	0.2789341474	0.02889458195	0.1207292913	0.9478377242	0.02212985154	0.1461705313	0.08240270061	0.9929110952	0.3414575826	0.7179235876	0.2231102437	0.1299729888	0.5505822827
PRPF8	0.4932783109	0.5889365742	0.5966396555	0.8303931569	0.918768507	0.4303931569	0.8729701877	0.004482792717	0.008824529412	0.4453791513	0.3354351737	0.5222699076	0.6207292913	0.06120548179	0.5619057619	0.2217096835	0.3920178067	0.5544827927	0.2736704678	0.7724099636	0.6324939972	0.6840346134	0.574930972	0.003082232493	0.556163465	0.7378161261	0.4746508599	0.8928581429	0.9294127647	0.6619057619	0.4791326527	0.7298329328	0.4683483389	0.4483203277	0.4879561821	0.4854351737	0.5348749496	0.04986094398	0.2026620644	0.3130262101	0.5246508599	0.4014015602	0.4505612241	0.3568637451	0.6865556218	0.5245108039	0.6471998796	0.4859953978	0.6584043613
PTBP1	0.6222699076	0.287395958	0.4908973585	0.4134851154	0.8903371345	0.3741984081	0.931513605	0.6281522605	0.3203396179	0.881373549	0.7728301317	0.4347927	0.7494407759	0.7245108039	0.7933369927	0.1395356739	0.5614855938	0.6334743894	0.8186519949	0.7770481564	0.007147686049	0.762465986	0.6600630399	0.7746508599	0.7093847535	0.5885743521	0.5748888577	0.9245108039	0.7785153342	0.8524414377	0.3413531292	0.7148338344	0.5490206078	0.7671289437	0.8349004404	0.6177881148	0.8504211681	0.8850170672	0.6588245294	0.308282575	0.8488805518	0.657161784	0.7483314734	0.06032402654	0.6522418964	0.6603741519	0.6549029608	0.424790916	0.6307296092
PUM1	0.3371158459	0.7163875546	0.1705892353	0.3753511401	0.8613455378	0.656163465	0.7221298515	0.362746098	0.1656872745	0.3659673866	0.2589645854	0.8183483389	0.3739505798	0.4225500196	0.3511214482	0.5946788711	0.4536424566	0.6299729888	0.2210094034	0.2364155658	0.8144267703	0.4163875546	0.6014015602	0.5556032409	0.3696088431	0.4253511401	0.8892166863	0.9490206078	0.4589645854	0.2732502997	0.1254911961	0.4053231289	0.8413175266	0.1463595434	0.1085444174	0.1240906359	0.3078441373	0.312606042	0.03389455742	0.8379561821	0.2460794314	0.850141056	0.7420178067	0.5803931569	0.8743707479	0.718488395	0.9396368543	0.8243707479	0.3084043613
PUM2	0.1196088431	0.7161074426	0.4824939972	0.8276309718	0.7347348936	0.9164284048	0.1934183669	0.824930972	0.5996629363	0.06218587395	0.168768507	0.5914758382	0.1719897955	0.9471998796	0.1485629703	0.3361360726	0.668768507	0.7042026807	0.4791109743	0.0363142277	0.6688514682	0.6361354538	0.3331713365	0.7847348936	0.08851640616	0.4554136468	0.7960178681	0.7331942773	0.647112341	0.435962415	0.2487531148	0.5748296834	0.6925780308	0.3283385651	0.3585875493	0.4707292913	0.106443577	0.5856674908	0.3698889552	0.5828856825	0.1932783109	0.5743027339	0.05090651178	0.7872374547	0.4638665462	0.2843211331	0.4946788711	0.2595248095	0.08000339033
PUS1	0.01862845098	0.6791326527	0.5368357339	0.9231102437	0.6917376947	0.6333343333	0.01246598599	0.9224099636	0.9514015602	0.0149869944	0.1329141653	0.9628861541	0.07128951541	0.9757713081	0.250001	0.1343147255	0.6911774706	0.5778721485	0.5666676667	0.2906172465	0.5523819524	0.6385164062	0.7431382549	0.7523819524	0.01526710644	0.5371158459	0.7628861541	0.4322138852	0.08067326891	0.05700380112	0.2866956779	0.1551830728	0.6161074426	0.1607853137	0.1145668263	0.8072839132	0.006723689076	0.2168077227	0.3584043613	0.6528021204	0.04860043978	0.04593937535	0.01428671429	0.7449589832	0.1037825126	0.200141056	0.1344547815	0.04285814286	0.01918867507
QKI	0.1610654258	0.9682082829	0.7707292913	0.9494036153	0.9050430168	0.8774479037	0.5540369623	0.9802531008	0.7736074361	0.09243797479	0.3394486908	0.9404585794	0.3395751302	0.9768917563	0.1212640748	0.5150680944	0.950001	0.9428007968	0.8523097785	0.7842472476	0.7487164473	0.9330542213	0.8068717562	0.9117701324	0.4816963955	0.6434424082	0.4685324642	0.7015302046	0.6408951835	0.4303675721	0.3775066907	0.4437100332	0.8071438571	0.5123613473	0.7663483431	0.9964995994	0.2358085773	0.04354658851	0.5838945574	0.5691855284	0.1673679468	0.148472535	0.001299430486	0.59136016	0.1277320924	0.7147325071	0.2495808319	0.1201690672	0.1024525704
RBFOX2	0.4921578627	0.5652671064	0.5225500196	0.7452339715	0.8638665462	0.7423349369	0.8259113641	0.1474799916	0.1062596257	0.6078441373	0.4102250896	0.06742462685	0.6988805518	0.0487404958	0.7703765731	0.5585448309	0.2837545014	0.3484603838	0.423451906	0.5032421707	0.7506959059	0.5995808319	0.04404447195	0.2074239692	0.7379561821	0.9369334335	0.09149626584	0.7156872745	0.9125287382	0.5635506449	0.2513931807	0.5017215048	0.1613455378	0.5472188052	0.6690285207	0.4610654258	0.6705892353	0.727797712	0.3591046415	0.08215440837	0.5295528207	0.1903691602	0.3333917989	0.3817439012	0.6668077227	0.7699127109	0.5029421765	0.4971998796	0.9055353255
RBM15	0.862465986	0.6612054818	0.3915976387	0.5288838723	0.6820738291	0.4723571206	0.9933551715	0.4724099636	0.0894853301	0.8238105238	0.6946009887	0.7521316947	0.05553692095	0.6691886751	0.7051895961	0.7381548073	0.4135864342	0.5830486935	0.5816364429	0.003116425736	0.6745662798	0.4523819524	0.3484451631	0.7183739588	0.5495126256	0.7785088878	0.4737072106	0.7241628891	0.5179867837	0.2241239422	0.5100136024	0.1444968568	0.4630262101	0.5765833244	0.1551396967	0.09005702241	0.5179108221	0.2322424884	0.306163465	0.8000816737	0.7591046415	0.7048358818	0.4952737868	0.6573614663	0.9114855938	0.8407794378	0.9378161261	0.9413175266	0.5470824536
RBM22	0.04902060784	0.8011214482	0.5728301317	0.6811837592	0.8357152857	0.5054276859	0.04243797479	0.6336144454	0.9862840052	0.02367046779	0.09131752661	0.9816676232	0.1682082829	0.8282923165	0.129610044	0.4015647622	0.8745108039	0.8359953978	0.4356721975	0.5038438724	0.4264437197	0.9536424566	0.4957082761	0.2565836331	0.07016906723	0.6051021113	0.4023080353	0.5361354538	0.3468146549	0.1800224343	0.3965889899	0.223434975	0.6421578627	0.63976199	0.02245956324	0.9838945574	0.03333433333	0.3705829402	0.2852951176	0.8582921401	0.05140156022	0.07841134572	0.02553404276	0.9870541789	0.1331942773	0.4045313448	0.1351550616	0.04327831092	0.1044361324
RPS11	0.2103651457	0.3712895154	0.2959393754	0.711058601	0.7957993193	0.5081242493	0.5697071952	0.3740906359	0.0986281488	0.4088245294	0.743012189	0.8792727087	0.06958494302	0.1138665462	0.3226900756	0.4493007199	0.2862755098	0.2607102525	0.566280098	0.03426337174	0.4449143721	0.43767607	0.3925780308	0.5892851634	0.2780209393	0.81232593	0.8207292913	0.731411225	0.6359953978	0.1986435876	0.1661074426	0.4669477787	0.5897769104	0.2327741092	0.3743623421	0.1986004398	0.08154130875	0.1915254828	0.3579841933	0.6338945574	0.4044827927	0.6825789041	0.4294832143	0.5267517003	0.6253511401	0.4834743894	0.6429981989	0.6256312521	0.3214295714
RPS3	0.4764715882	0.3983203277	0.4390766303	0.6625636364	0.8224099636	0.8022418964	0.5919850094	0.2897769104	0.5450337138	0.5317937171	0.9849934762	0.9553231289	0.2610175867	0.5763315322	0.07633153221	0.6556032409	0.2549029608	0.702123683	0.4989374171	0.07759523655	0.6360357293	0.450141056	0.156023409	0.7490331575	0.07265900873	0.8273119244	0.974790916	0.7833784353	0.7166676667	0.6656035298	0.1397769104	0.2009813922	0.581373549	0.2733903557	0.1872852175	0.05910464146	0.2007276766	0.5331954602	0.2323539412	0.9197488992	0.5836144454	0.887388711	0.6995313591	0.812465986	0.8218497395	0.6464995994	0.8798329328	0.8852951176	0.2796928768
SAFB	0.3570038011	0.98767607	0.8708693473	0.2973399356	0.9630262101	0.7683483389	0.6591046415	0.9893567423	0.9452390952	0.1712895154	0.04369847899	0.8254911961	0.6369757899	0.9826340532	0.7829141653	0.4847348936	0.9523819524	0.9182082829	0.9619057619	0.9142867143	0.8107853137	0.9780122045	0.9350150056	0.9556032409	0.5175080028	0.8393567423	0.7760514202	0.625071028	0.5443987591	0.2553231289	0.5198889552	0.5369757899	0.2105052017	0.1850150056	0.4043427367	0.9963595434	0.3697488992	0.3231102437	0.2745108039	0.6847348936	0.02451080392	0.04229791877	0.2348749496	0.8155472185	0.1773119244	0.6495808319	0.06918867507	0.07493097199	0.2285724286
SAFB2	0.5635864342	0.9925780308	0.937255902	0.4427806931	0.9843147255	0.7554926548	0.8574239692	0.9955192073	0.9121102581	0.449720888	0.09159763866	0.8980084353	0.8140066022	0.9969197675	0.8223264204	0.5503110907	0.9736704678	0.9532222885	0.9803678273	0.8182938104	0.8355100131	0.9865556218	0.9868080284	0.9948189272	0.7319337731	0.1407300098	0.8142309268	0.7340346134	0.4055203573	0.2157718947	0.7811545345	0.8589801552	0.2570038011	0.07268646023	0.9398259465	0.9962194874	0.6700290112	0.6630117053	0.5079841933	0.5231481754	0.1204491793	0.7295660234	0.3689912586	0.6513263137	0.2659673866	0.658646186	0.125071028	0.2016816723	0.2990974566
SBDS	0.02465085994	0.4711494594	0.393698479	0.4231658506	0.6781522605	0.668488395	0.0394132777	0.8358553417	0.3830609157	0.04019707843	0.4517767387	0.9753511401	0.01995034885	0.9442587031	0.1642867143	0.1109253697	0.5415976387	0.6989180398	0.7310977681	0.004157992971	0.1585315892	0.6858553417	0.61232593	0.6219294332	0.01098549572	0.5840346134	0.7892166863	0.2718937214	0.1354351737	0.06691952041	0.256443577	0.1176480588	0.6735304118	0.1991606639	0.182769242	0.5011214482	0.005773800075	0.05145019672	0.4239505798	0.6795528207	0.08977691036	0.1670234489	0.03457638541	0.7390766303	0.2158273305	0.2095248095	0.2476200476	0.1008413361	0.03977691036
SDAD1	0.3117657059	0.09271808683	0.02675170028	0.8666676667	0.6469197675	0.4526620644	0.4214295714	0.3924379748	0.206023409	0.7236704678	0.86232593	0.5567236891	0.1434183669	0.1735304118	0.4057432969	0.3953791513	0.07787214846	0.1725500196	0.2484603838	0.237255902	0.4137264902	0.06288615406	0.1428581429	0.6011214482	0.3505612241	0.712465986	0.5422979188	0.937536014	0.7329141653	0.4397769104	0.162465986	0.4537825126	0.7117657059	0.2921578627	0.1542026807	0.02339035574	0.3229701877	0.8210094034	0.856443577	0.5410374146	0.6952390952	0.9165276106	0.7345948375	0.330953381	0.8834743894	0.4151270504	0.8952390952	0.750001	0.4943987591
SERBP1	0.5533623445	0.1418777507	0.02156962745	0.8576898293	0.649720888	0.7024619266	0.7023819524	0.4432783109	0.6551829218	0.9505612241	0.9967797115	0.7204031708	0.2558833529	0.3210094034	0.4187078448	0.8018625687	0.0974799916	0.1717096835	0.3688160031	0.6806228508	0.6646902741	0.07212985154	0.5466751232	0.7464995994	0.5289925966	0.6107354219	0.6785612038	0.9922979188	0.06500981352	0.2476535232	0.3401713595	0.7285888774	0.9450990392	0.06597802015	0.4780953626	0.03361444538	0.5540626246	0.9548005084	0.9672278908	0.6779369374	0.9533623445	0.9925150397	0.9497342495	0.2147438223	0.9761914762	0.7780585882	0.9943987591	0.9787124846	0.8116190139
SF3B1	0.01890856303	0.4319337731	0.3483203277	0.4884045932	0.7296928768	0.338263493	0.009804921569	0.7880962381	0.6877715099	0.07773209244	0.3725500196	0.970617338	0.1165276106	0.7976200476	0.4022589771	0.07964479282	0.6224099636	0.6515416162	0.5858844242	0.4906525132	0.1311016132	0.7928581429	0.7840416086	0.5105052017	0.0512615042	0.1261253277	0.8200250979	0.6654071625	0.2189888397	0.1647080835	0.3622569939	0.7185212732	0.7771718683	0.1216579575	0.5710202669	0.7338945574	0.02283013165	0.3522591168	0.600281112	0.480897185	0.1600850336	0.4835371714	0.1071141754	0.5721344101	0.2508413361	0.1273184422	0.243698479	0.1214295714	0.127795785
SF3B4	0.8525220084	0.2829141653	0.412606042	0.4670939496	0.8401970784	0.5333724151	0.9656981453	0.005323128852	0.01357516959	0.8512615042	0.8840162511	0.2909181332	0.2907840127	0.01820828291	0.393304536	0.6428707332	0.1805332129	0.5844474646	0.7866039463	0.1102786234	0.3226138004	0.3801130448	0.3150141204	0.007947327258	0.6225267171	0.9002259599	0.3395503955	0.7407641563	0.9769078175	0.644091271	0.4721859162	0.7609392551	0.3852951176	0.8694836965	0.2417370615	0.2971998796	0.6049352062	0.07895644263	0.4026620644	0.4932898602	0.8683483389	0.5035417603	0.6241363506	0.6840004609	0.8934183669	0.7049474353	0.8822138852	0.7698889552	0.8222463688
SLBP	0.1280122045	0.8802531008	0.7893567423	0.9795528207	0.9455192073	0.9158273305	0.0893567423	0.9974799916	0.9949589832	0.150281112	0.4347348936	0.9991606639	0.3455192073	0.9906172465	0.6282923165	0.3932783109	0.9474799916	0.956443577	0.9507012801	0.7796928768	0.8768917563	0.9824939972	0.9291326527	0.9508413361	0.07521108403	0.8735304118	0.9550430168	0.831233493	0.4058833529	0.3232502997	0.6682082829	0.5967797115	0.9565836331	0.418488395	0.4120458179	0.8350150056	0.03585534174	0.5084043613	0.6637264902	0.9273119244	0.199860944	0.224930972	0.2191886751	0.9722699076	0.4647068824	0.6816536611	0.5056032409	0.2163875546	0.1890766303
SLTM	0.9205892353	0.7012615042	0.5263315322	0.7899190448	0.8025220084	0.592930876	0.9950990392	0.9259113641	0.4759692748	0.9581242493	0.7320738291	0.1498278005	0.7317937171	0.8960794314	0.4884748693	0.9160388479	0.4406172465	0.2861354538	0.1104108694	0.9808407225	0.5396542233	0.4659673866	0.2318562786	0.9858553417	0.9449589832	0.5918915371	0.06931842808	0.8859953978	0.9568636192	0.5294521942	0.1158937377	0.4796389626	0.1378161261	0.7562174915	0.5976036062	0.3334743894	0.9421578627	0.7756819994	0.8112054818	0.1487809892	0.8533623445	0.8616318494	0.6890905524	0.5934283403	0.8943987591	0.734695298	0.7850150056	0.7575640252	0.8382626475
SMNDC1	0.2979001597	0.04790015966	0.2138665462	0.6029944972	0.7260514202	0.7448019691	0.600397397	0.1147068824	0.04565382164	0.8330542213	0.7752874109	0.04603256105	0.06057293998	0.1172278908	0.7092206583	0.4142929128	0.1385164062	0.2025414166	0.4623303679	0.0691212277	0.1583039776	0.2963595434	0.1007566076	0.1181126224	0.4171770704	0.9855083933	0.1910133211	0.597293384	0.723516474	0.2620589622	0.4695906525	0.4887741545	0.1917376947	0.6243488401	0.4445867016	0.1976200476	0.1868463772	0.03187891831	0.6228301317	0.5702658895	0.9023819524	0.1370636846	0.3650865895	0.2903305092	0.843838535	0.2955332694	0.624790916	0.2761914762	0.9925967366
SND1	0.1819337731	0.5417376947	0.4243707479	0.9928108225	0.7955192073	0.8759885647	0.206303521	0.7305332129	0.5536318429	0.1760514202	0.5798329328	0.8936977949	0.09972088796	0.6890766303	0.1111256529	0.6558449293	0.5277320924	0.7040626246	0.03739387936	0.4467840784	0.9390049572	0.5864155658	0.3671218505	0.5411774706	0.0768917563	0.5853233485	0.7051569813	0.6707292913	0.5102966163	0.1472162351	0.6034638764	0.274171363	0.7065836331	0.3055210226	0.2098177546	0.3831942773	0.05322228852	0.05439046092	0.3738105238	0.8806419225	0.275071028	0.7055076104	0.2546472822	0.7923614643	0.4634463782	0.5104779552	0.5665276106	0.3950990392	0.05191923981
SRSF1	0.2631662661	0.8138665462	0.519048619	0.8651306414	0.9348749496	0.2094153508	0.952951425	0.5647068824	0.4856023932	0.2254911961	0.1115899835	0.6158378997	0.686223914	0.1883763501	0.6439157855	0.3444825677	0.7641466583	0.9146537009	0.872733169	0.7927669255	0.6733082278	0.8995808319	0.5213294993	0.4387982535	0.8367215326	0.7821349608	0.4032024268	0.9738545538	0.8414440672	0.7314112923	0.4379760122	0.1535559955	0.4843147255	0.8598851398	0.4459877992	0.7505612241	0.6258796514	0.0923216097	0.1016816723	0.6757151257	0.1736704678	0.06327945621	0.1804277845	0.8987404513	0.5036424566	0.4013140461	0.4732502997	0.2845948375	0.2992186842
SRSF7	0.2208693473	0.8099449776	0.5620458179	0.5012882204	0.9121858739	0.9619793005	0.6900244636	0.5715696275	0.06002919801	0.1021018403	0.0804138138	0.1585667328	0.1049417898	0.318488395	0.6366436109	0.4587306386	0.8137264902	0.8572502783	0.9040006732	0.1530257094	0.6178616032	0.9271718683	0.8144057751	0.3818151014	0.4427008229	0.5394572449	0.8835841291	0.5511415407	0.6625263558	0.1008195159	0.4883323315	0.6561613914	0.4805332129	0.07799355068	0.7712114387	0.8082643053	0.2156827236	0.001860481475	0.03641556583	0.600060236	0.07591136415	0.2079099695	0.2648159375	0.5622207302	0.3820738291	0.3382066516	0.4018217283	0.2350150056	0.4786414646
SSB	0.07072929132	0.04537915126	0.1605052017	0.9612054818	0.6719897955	0.5612054818	0.07226990756	0.7100850336	0.7456592633	0.2532222885	0.6525220084	0.8366956779	0.149720888	0.7659673866	0.3988805518	0.1830542213	0.3042026807	0.406303521	0.4862755098	0.3089645854	0.4676480588	0.4231102437	0.3778721485	0.700001	0.08389455742	0.7092446975	0.6696088431	0.6697488992	0.3599449776	0.2469197675	0.418628451	0.3805332129	0.6029421765	0.3329141653	0.3023819524	0.3700290112	0.09635954342	0.6610654258	0.7914575826	0.5774519804	0.3745108039	0.3352951176	0.1693287311	0.5205892353	0.4508413361	0.2612054818	0.3822138852	0.1404771905	0.1956592633
SUPV3L1	0.01778811485	0.6470598235	0.5037825126	0.8337336686	0.8161074426	0.6708693473	0.07259017879	0.8490206078	0.505955525	0.03571528571	0.4085465797	0.9803931569	0.0257420754	0.9504211681	0.4414575826	0.1479001597	0.6770318123	0.6801291243	0.8735220501	0.0207176247	0.4322154407	0.5694687871	0.8354351737	0.7277084708	0.09232895043	0.6547629048	0.7557432969	0.3270708904	0.1847348936	0.005617171495	0.4219897955	0.2133063221	0.6383763501	0.237536014	0.3833504496	0.8697488992	0.02696697012	0.1293371863	0.468488395	0.6326340532	0.0731102437	0.2023511471	0.1432903358	0.9166676667	0.2429981989	0.3295528207	0.1287124846	0.05770408123	0.08655562185
TAF15	0.3154071625	0.7795528207	0.8170878347	0.1983245934	0.8976200476	0.3755804715	0.4841657885	0.8296928768	0.7476111011	0.3794127647	0.4126407101	0.5491840514	0.2840180555	0.9149869944	0.2562388559	0.513186269	0.525211084	0.519759355	0.9511894393	0.2055898766	0.09419566262	0.7091046415	0.7059696316	0.6433862873	0.4668058906	0.09879898311	0.211819058	0.3246656059	0.5806736771	0.08715433038	0.3233316263	0.7325863142	0.01974889916	0.4806972453	0.5952423623	0.900141056	0.3411070066	0.523187195	0.6044827927	0.2745084665	0.2456592633	0.4660564808	0.1904205878	0.8245973499	0.2183483389	0.3207828894	0.01134553782	0.05966486555	0.2110231278
TARDBP	0.4777320924	0.7222699076	0.675211084	0.8219244294	0.868488395	0.7282232424	0.7777320924	0.6214295714	0.3785281961	0.4362755098	0.3289925966	0.4269009443	0.6634463782	0.4675080028	0.2079869912	0.6687738041	0.7866956779	0.7152671064	0.4750865261	0.9929875003	0.5199854234	0.881233493	0.8011919472	0.5605052017	0.6210094034	0.04215220894	0.6921148718	0.6028021204	0.636309664	0.4669785169	0.4685328944	0.6908770829	0.5323539412	0.6121117484	0.4306263636	0.8645668263	0.5397769104	0.08350284436	0.3221298515	0.6419821412	0.3795528207	0.399781374	0.6647744757	0.6091834993	0.6448189272	0.3240053055	0.5008413361	0.4215696275	0.4844051629
TBRG4	0.03655562185	0.3614855938	0.3663875546	0.448305587	0.7882362941	0.4667257902	0.4871206988	0.7962194874	0.5741581209	0.106303521	0.8780782434	0.4649659458	0.1969850522	0.8429981989	0.8541781855	0.2302863815	0.356303521	0.6502553886	0.963386038	0.0624607717	0.7316478444	0.1889365742	0.7419417536	0.9168875511	0.3417882432	0.4813643578	0.8730685137	0.6295068031	0.2300204387	0.0466732614	0.9214046629	0.6551559825	0.5441186471	0.1779871009	0.8194764467	0.5298329328	0.1200072623	0.3629236316	0.350141056	0.6000844812	0.1539225686	0.5382987162	0.6744184999	0.5836435995	0.3172278908	0.1123086817	0.3242306919	0.1455192073	0.4469598805
TIA1	0.1033623445	0.9226900756	0.7854351737	0.9686044177	0.6729701877	0.9512056989	0.06960884314	0.9669477787	0.9909804507	0.008264305322	0.1163875546	0.4269107757	0.1466396555	0.9960794314	0.363141034	0.7290335467	0.781093437	0.650141056	0.2161431856	0.2904805421	0.8960212548	0.9106452577	0.6311447777	0.7993007199	0.05756402521	0.3676527204	0.2975381023	0.3644267703	0.08781601356	0.02400987524	0.6495990233	0.2969123338	0.5257713081	0.2652604019	0.3021865542	0.8949589832	0.06274609804	0.1597675686	0.4673679468	0.6970982272	0.08263405322	0.4814251375	0.05594264352	0.845087202	0.1745108039	0.5062980739	0.2397769104	0.0337545014	0.0256901274
TRA2A	0.1619057619	0.7988805518	0.4235304118	0.9616387076	0.9479001597	0.8756681507	0.7948582749	0.7820738291	0.2654488694	0.1637264902	0.05360128831	0.8630388711	0.589784947	0.3204491793	0.6442479672	0.5632003725	0.9191886751	0.9860571104	0.7422632727	0.7610713339	0.9844791911	0.9621858739	0.9168432734	0.8163003128	0.8415678323	0.5887442844	0.3739637372	0.9019531881	0.4572630413	0.485442918	0.4977249194	0.3670085606	0.9046228487	0.1002119131	0.6392048861	0.8719897955	0.5313304184	0.1170286052	0.03179371709	0.6746510013	0.03557522969	0.1676024671	0.1717015474	0.4973441674	0.6382362941	0.886037952	0.6196088431	0.2393567423	0.49857439
TROVE2	0.100141056	0.525071028	0.4760514202	0.9293534775	0.7072839132	0.5869757899	0.5244723917	0.887395958	0.7816946424	0.3585444174	0.9484635446	0.9668077227	0.3292635195	0.9172278908	0.2764715882	0.3866956779	0.5603651457	0.8867688218	0.9789640734	0.3571450106	0.7197211326	0.6479001597	0.6365556218	0.9623227524	0.531428108	0.7088245294	0.8151270504	0.90835754	0.3387965182	0.2763471812	0.3516816723	0.4012615042	0.6322138852	0.5528021204	0.6325013798	0.5599449776	0.3169043128	0.7304652565	0.7889365742	0.5910374146	0.5004211681	0.925492445	0.6085657257	0.6462194874	0.4518217283	0.381233493	0.3869757899	0.4210094034	0.3161074426
U2AF1	0.07100940336	0.8219897955	0.6415976387	0.5479442955	0.8777320924	0.823529224	0.3374526125	0.6855752297	0.2666549411	0.03263405322	0.3746241012	0.4574862894	0.1094379812	0.450001	0.561675843	0.05670988271	0.8956592633	0.8072666541	0.9887548727	0.1217365547	0.3929243736	0.9743707479	0.8657971641	0.4619986492	0.3726505826	0.6093452767	0.8156964652	0.5839939315	0.4959791089	0.3618283138	0.4032582451	0.7984639808	0.4950990392	0.0692052254	0.8769037017	0.9784323725	0.1320417115	0.2121633404	0.1710094034	0.4487601537	0.07843237255	0.5818477633	0.1565051598	0.52504064	0.1724099636	0.133204725	0.2155472185	0.05434273669	0.4391854101
U2AF2	0.1182082829	0.9368357339	0.7183483389	0.9230746267	0.9058833529	0.7506286641	0.8122587978	0.6539225686	0.4419674187	0.03529511765	0.1767273123	0.7449568614	0.4420579875	0.4345948375	0.3041803432	0.185996365	0.8964995994	0.9654324013	0.9444009829	0.6010067137	0.9286374758	0.9840346134	0.9050022749	0.532238293	0.7005867248	0.7195494218	0.4904941843	0.7316403026	0.6214729245	0.7047694162	0.5131976379	0.4758366463	0.5014015602	0.1994803521	0.7522450622	0.993838535	0.4204406359	0.1500263229	0.1040626246	0.4866443026	0.05854441737	0.1089085742	0.05112857398	0.5849330668	0.1585444174	0.5798105861	0.1778721485	0.0474799916	0.1874594321
UCHL5	0.6037825126	0.9383763501	0.3219897955	0.005262543856	0.9616256499	0.06907073651	0.9966396555	0.2086844734	0.1445104248	0.5942587031	0.04972088796	0.810558469	0.8442587031	0.02605142017	0.8309523075	0.8197145886	0.8004211681	0.8197488992	0.6251602628	0.7328192111	0.485040807	0.8773119244	0.9868626315	0.2236704678	0.9077040812	0.1127385477	0.9648904676	0.975211084	0.5240749976	0.07027652398	0.3978701486	0.8231073099	0.830953381	0.1717292256	0.1892778624	0.3927180868	0.7172278908	0.103261201	0.00350240056	0.7673771432	0.1470598235	0.857177338	0.9939043306	0.7960278562	0.9788525406	0.6130553028	0.9773119244	0.9112054818	0.6663361695
UPF1	0.7281522605	0.6983203277	0.5782923165	0.8032847542	0.000701280112	0.6703187301	0.8320738291	0.6441186471	0.7326802124	0.7729701877	0.8983203277	0.1787004835	0.5039225686	0.7578441373	0.7786693498	0.8267638031	0.437255902	0.4420178067	0.3448293559	0.4239848781	0.4710581403	0.3392166863	0.5643157971	0.9033623445	0.5682082829	0.5770539183	0.8206842854	0.8239505798	0.02159041582	0.3260054513	0.6271773509	0.6022888777	0.368908563	0.8048442925	0.225322047	0.4721298515	0.7133063221	0.346025303	0.8102250896	0.879257476	0.7586844734	0.6472491292	0.8909061662	0.5793304116	0.7493007199	0.3446437302	0.4962194874	0.8595248095	0.3962511559
UTP18	0.2007012801	0.09832032773	0.1092446975	0.7838945574	0.8058833529	0.5099449776	0.3829141653	0.3100850336	0.1901970784	0.4822138852	0.6218497395	0.6392166863	0.1471998796	0.243838535	0.4193287311	0.2698889552	0.2053231289	0.3256312521	0.4554631849	0.299860944	0.58767607	0.3410374146	0.3282923165	0.3350150056	0.1852951176	0.6843147255	0.6079841933	0.7767517003	0.5547629048	0.3668077227	0.2579841933	0.4477601036	0.562465986	0.218628451	0.2233903557	0.1823539412	0.169048619	0.4892166863	0.3539225686	0.6093847535	0.4803931569	0.4917376947	0.437395958	0.4728301317	0.7043427367	0.5698889552	0.5558833529	0.3565836331	0.337536014
UTP3	0.01652761064	0.4379561821	0.2822138852	0.9524419149	0.8263315322	0.6329141653	0.05999462172	0.9882362941	0.8221953552	0.1421578627	0.5894718335	0.9971998796	0.06375907634	0.9408973585	0.4830542213	0.1486004398	0.7204491793	0.7588327293	0.9556117329	0.09654532856	0.5491216153	0.8390766303	0.8306732689	0.9409112365	0.1996823686	0.6658273305	0.8333343333	0.804375981	0.2981802717	0.1235300843	0.3910374146	0.3990206078	0.9399169664	0.3075640252	0.6902389913	0.8511214482	0.04708273724	0.3877708798	0.7719897955	0.6915976387	0.2116256499	0.5858803935	0.2835882873	0.8340346134	0.4277320924	0.3099449776	0.4613455378	0.1843147255	0.1488805518
WDR3	0.05014105602	0.2969197675	0.2914575826	0.8795528207	0.8414575826	0.5736704678	0.06316626611	0.9141466583	0.9074239692	0.1476200476	0.3053231289	0.9392166863	0.1382362941	0.9266116443	0.5449589832	0.175211084	0.5109253697	0.5288525406	0.7071438571	0.4445388151	0.5886564622	0.5668077227	0.6226900756	0.8452390952	0.1078441373	0.6949589832	0.7263315322	0.6077040812	0.287255902	0.1670878347	0.487536014	0.3575640252	0.6007012801	0.2795528207	0.299720888	0.6792727087	0.06694777871	0.5268917563	0.6535024006	0.5945388151	0.1212895154	0.09621948739	0.1491606639	0.7486004398	0.293698479	0.3551830728	0.1464995994	0.09818027171	0.118768507
WDR43	0.1834743894	0.2341746695	0.3131662661	0.7144267703	0.9079841933	0.4983203277	0.4179281709	0.6848749496	0.3491606639	0.2964995994	0.2740906359	0.9009813922	0.2960794314	0.2533623445	0.4509813922	0.3112054818	0.4308133249	0.5542026807	0.5658273305	0.5047629048	0.6973399356	0.5962194874	0.5025220084	0.618768507	0.3431382549	0.7585444174	0.7753511401	0.7441186471	0.7823539412	0.1546228487	0.3448189272	0.4649869944	0.4165276106	0.2203091232	0.2791326527	0.5327741092	0.1941186471	0.3197488992	0.4056032409	0.6201690672	0.1683483389	0.2773119244	0.3647068824	0.7570038011	0.6179281709	0.5630262101	0.4401970784	0.2068637451	0.381513605
WRN	0.09481892717	0.1462194874	0.2424379748	0.9137264902	0.6012615042	0.4487404958	0.1018217283	0.6490206078	0.7394967983	0.4386564622	0.7775920364	0.8169477787	0.1518217283	0.8487404958	0.2030822325	0.1869757899	0.2355752297	0.3343147255	0.3308133249	0.2084043613	0.4651270504	0.2326340532	0.2337545014	0.7931382549	0.09509903922	0.706303521	0.6172278908	0.7103651457	0.4291326527	0.1904771905	0.4455192073	0.3481802717	0.587536014	0.4900570224	0.3340346134	0.162746098	0.1228301317	0.831093437	0.8257713081	0.4551830728	0.5144267703	0.4540626246	0.2831942773	0.5392166863	0.5768917563	0.2253511401	0.4571438571	0.412746098	0.2907573025
XRCC6	0.4326340532	0.1616256499	0.3317937171	0.7612403252	0.8596648655	0.7074704243	0.9663219432	0.3196088431	0.3409733061	0.7599449776	0.9565777318	0.4696934584	0.4992838176	0.1522418964	0.07504720801	0.8361854493	0.262746098	0.9439332136	0.7204938248	0.3531420344	0.8308267595	0.3550430168	0.3122729491	0.782072892	0.5215372683	0.5880989845	0.9223181437	0.8556471189	0.9643800001	0.4953539506	0.3836160508	0.9609400371	0.4240906359	0.4683358853	0.8416301515	0.131093437	0.6191799414	0.6629909527	0.2683483389	0.6652306604	0.524790916	0.9656781691	0.9126158283	0.9350744179	0.937395958	0.0723916936	0.9092446975	0.7074239692	0.8106812199
XRN2	0.2901970784	0.4268917563	0.3239505798	0.4634516055	0.8292727087	0.07218503748	0.4600850336	0.2070038011	0.6988764601	0.5331942773	0.6348749496	0.3275965693	0.3415976387	0.3091046415	0.5588763504	0.4382236632	0.2505612241	0.3277320924	0.3565952333	0.6791688285	0.1291437152	0.4577040812	0.5728276634	0.1245108039	0.4619057619	0.4564776125	0.2365404193	0.7759113641	0.5430800946	0.07027894957	0.4464907922	0.3815887087	0.2693287311	0.6918445711	0.1163633071	0.356023409	0.3401970784	0.2292634465	0.6641466583	0.464873478	0.612465986	0.4840887549	0.7947988135	0.7385779013	0.5976200476	0.4027871227	0.3656872745	0.3530822325	0.2948564543
YBX3	0.3457993193	0.5789925966	0.4525220084	0.6077531545	0.768628451	0.4235966712	0.5606452577	0.3403371345	0.7023849207	0.4820738291	0.7056032409	0.9947919344	0.3830542213	0.7551830728	0.03807339209	0.6037144082	0.4333343333	0.6628861541	0.3106965436	0.08774779804	0.9504909437	0.4443987591	0.2836177725	0.6557432969	0.1012615042	0.6799093594	0.7369209023	0.9306732689	0.3097451363	0.6202750849	0.3992914426	0.2202100216	0.743838535	0.3348566734	0.1228439185	0.09958083193	0.2144267703	0.9624324681	0.1361354538	0.8859902151	0.3641466583	0.691545843	0.1939833874	0.7961925619	0.7352951176	0.8678848354	0.8575640252	0.83767607	0.106645596
YWHAG	0.4670878347	0.8957993193	0.5236704678	0.04426108284	0.8400570224	0.7710094034	0.5418502275	0.9598049216	0.2577971585	0.4911774706	0.7289802609	0.5645668263	0.2415932601	0.8588245294	0.7633063221	0.6746508599	0.7764715882	0.9545047269	0.9857547715	0.1309177207	0.3032287031	0.8131662661	0.8008413361	0.9365447883	0.4347058687	0.6774519804	0.4144267703	0.5345100364	0.650001	0.441328397	0.3095248095	0.5955192073	0.3743707479	0.3071438571	0.2962408581	0.7323539412	0.285288729	0.2784082376	0.3887965182	0.724790916	0.3291326527	0.4592373514	0.3981188417	0.8198889552	0.6235304118	0.5756312521	0.5980402157	0.4320738291	0.5462194874
ZC3H11A	0.1621858739	0.8362755098	0.6928581429	0.8785167692	0.8514015602	0.6519617843	0.425391991	0.7383763501	0.5188165091	0.05280212045	0.4070196413	0.8844547815	0.09897428623	0.8728301317	0.3156872745	0.2079841933	0.7742306919	0.8751503811	0.95335839	0.02435012365	0.4743485893	0.8051830728	0.5850150056	0.6626060668	0.2371177893	0.7288525406	0.7354351737	0.4641169051	0.206163465	0.2579501014	0.5739505798	0.2977601036	0.2071438571	0.293558423	0.499713011	0.7773119244	0.115866025	0.103804999	0.4344547815	0.6964995994	0.1631662661	0.223076744	0.07877052343	0.8599449776	0.3586844734	0.4327741092	0.2648469384	0.143978591	0.05924469748
ZC3H8	0.0162474986	0.3134463782	0.4028021204	0.8593716097	0.8742306919	0.7037825126	0.328420051	0.9176480588	0.8659480521	0.009524809524	0.4211688954	0.9766116443	0.1609827079	0.9128861541	0.4147068824	0.09453881513	0.806303521	0.6746828773	0.8223279668	0.3090807676	0.5444212504	0.962606042	0.8652671064	0.9051303615	0.2530192702	0.556303521	0.775071028	0.7068276886	0.1107853137	0.3044621125	0.3036424566	0.212606042	0.6511214482	0.07479091597	0.9740393502	0.9379561821	0.03769349732	0.1238625112	0.2151270504	0.687255902	0.02240996359	0.06839184129	0.04835200644	0.8662474986	0.1098049216	0.3170878347	0.09579931933	0.006583633053	0.01470688235
ZNF622	0.4033623445	0.987536014	0.4112054818	0.0992989134	0.9869757899	0.5859813635	0.9519617843	0.3714295714	0.2879524997	0.2277320924	0.01540716246	0.9182967507	0.780953381	0.0256312521	0.8343223117	0.4737772508	0.9542026807	0.9575640252	0.857787119	0.1939704774	0.915239264	0.981513605	0.9469241037	0.1603651457	0.8679281709	0.6028902265	0.6429793708	0.9267517003	0.6035827407	0.4114203703	0.389960573	0.4899648423	0.9599449776	0.1057077957	0.1934183424	0.8179281709	0.4798329328	0.7879349552	0.003222288515	0.8775756526	0.04201780672	0.3279734257	0.444672843	0.8391546884	0.8668077227	0.9432665767	0.8829141653	0.5301130448	0.5259652995
ZNF800	0.5281522605	0.7806732689	0.1871158459	0.3916099431	0.9415976387	0.7843147255	0.8909211316	0.3658273305	0.07490549025	0.480953381	0.3288732461	0.9568637451	0.1190041528	0.218488395	0.4460794314	0.6647068824	0.7450990392	0.6198059562	0.7346132794	0.04958211387	0.8321168202	0.7326340532	0.7528021204	0.4911941801	0.4479495926	0.4148469384	0.9715696275	0.7709484393	0.562606042	0.192191498	0.1577040812	0.5389365742	0.9298329328	0.07297018768	0.5553080741	0.218908563	0.2397815192	0.1077113392	0.007283913165	0.9798329328	0.1554631849	0.9362216919	0.8433006172	0.8386564622	0.924790916	0.8570038011	0.9173679468	0.8691886751	0.2847348936
ZRANB2	0.05364245658	0.3474799916	0.3979001597	0.8113006377	0.8641466583	0.5853942092	0.447108991	0.5197488992	0.180250119	0.09523909524	0.722793512	0.7427131059	0.1831541852	0.4385164062	0.2856328747	0.1323625055	0.4840346134	0.7739809958	0.9039418436	0.5853456547	0.207050893	0.8133063221	0.7606258511	0.4673414421	0.3694374151	0.3174669035	0.3456514364	0.6325186102	0.3256154504	0.3084558568	0.196215421	0.3062775616	0.3424379748	0.2779181503	0.8741412221	0.6640066022	0.1807344266	0.04954835212	0.4910374146	0.394828752	0.2421578627	0.382510448	0.02931475327	0.1428779669	0.3179281709	0.3628175887	0.2941186471	0.08669567787	0.1451175508
[truncated: 71 more columns]
