# Supplementary material for: Systematic identification of post-transcriptional regulatory modules
Source: Nat Commun. 2024 Sep 9;15:7872. doi: 10.1038/s41467-024-52215-7 (PMC11385195; doi:10.1038/s41467-024-52215-7)
Supplement: Supplementary file 5 — Supplementary Dataset 2 [file 41467_2024_52215_MOESM5_ESM.txt]

Table S2. The Pairwise Distances between RBPs Inferred from STRING-DB
This table includes pairwise distances between RBPs derived from STRING-DB interaction data. The distances are based on the combined interaction scores from STRING, reflecting known and predicted protein-protein associations. Each entry provides a distance score indicating the interaction strength and functional relationship between two RBPs.
Protein	AARS	AATF	ABCF1	AGGF1	AKAP1	AKAP8L	APOBEC3C	AQR	BUD13	CPEB4	CPSF6	CSTF2T	DDX21	DDX24	DDX3X	DDX42	DDX51	DDX52	DDX55	DDX6	DGCR8	DHX30	DROSHA	EFTUD2	EIF3G	EIF4G2	EWSR1	EXOSC5	FAM120A	FASTKD2	FMR1	FTO	FUS	FXR1	FXR2	GEMIN5	GNL3	GPKOW	GRWD1	GTF2F1	HLTF	HNRNPA1	HNRNPC	HNRNPK	HNRNPL	HNRNPM	HNRNPU	HNRNPUL1	IGF2BP1
AARS	999	NA	NA	NA	NA	NA	NA	NA	NA	NA	NA	309	NA	NA	162	NA	NA	NA	158	NA	NA	NA	NA	340	NA	267	NA	231	NA	156	NA	NA	NA	NA	NA	191	NA	NA	167	NA	NA	NA	NA	222	NA	159	NA	NA	NA
AATF	NA	999	NA	NA	NA	NA	NA	NA	NA	NA	NA	155	541	869	255	221	845	987	935	233	NA	241	780	264	167	172	NA	374	NA	NA	NA	NA	NA	NA	NA	NA	887	NA	875	NA	NA	NA	NA	NA	NA	NA	NA	NA	NA
ABCF1	NA	NA	999	NA	NA	NA	NA	NA	NA	NA	NA	NA	219	NA	308	NA	173	155	172	172	207	273	336	438	NA	354	169	NA	NA	NA	NA	NA	NA	NA	161	NA	357	NA	227	NA	NA	NA	NA	NA	NA	330	182	NA	NA
AGGF1	NA	NA	NA	999	NA	193	NA	NA	NA	NA	NA	NA	173	247	192	193	192	241	264	195	NA	275	150	NA	NA	NA	NA	NA	NA	NA	NA	NA	NA	609	NA	NA	NA	NA	NA	NA	NA	NA	NA	NA	NA	NA	NA	NA	NA
AKAP1	NA	NA	NA	NA	999	456	NA	NA	NA	NA	NA	NA	NA	NA	NA	291	381	NA	NA	280	NA	NA	NA	NA	NA	NA	NA	360	NA	NA	NA	NA	NA	NA	NA	NA	NA	154	NA	NA	NA	NA	NA	343	NA	NA	NA	NA	NA
AKAP8L	NA	NA	NA	193	456	999	NA	NA	155	NA	NA	NA	NA	NA	445	NA	203	159	NA	306	NA	NA	NA	NA	NA	NA	214	NA	NA	359	NA	NA	NA	NA	NA	NA	NA	NA	NA	329	NA	215	187	NA	371	226	NA	NA	NA
APOBEC3C	NA	NA	NA	NA	NA	NA	999	NA	NA	NA	NA	NA	NA	NA	NA	NA	NA	NA	NA	NA	NA	NA	NA	NA	NA	NA	NA	NA	NA	NA	NA	NA	NA	NA	NA	NA	NA	NA	NA	NA	254	NA	NA	234	NA	NA	NA	NA	NA
AQR	NA	NA	NA	NA	NA	NA	NA	999	801	NA	NA	250	425	309	203	237	210	NA	405	NA	NA	198	NA	999	NA	NA	NA	NA	NA	NA	NA	NA	150	NA	NA	NA	NA	NA	NA	NA	155	341	347	NA	NA	NA	NA	NA	NA
BUD13	NA	NA	NA	NA	NA	155	NA	801	999	NA	NA	NA	284	NA	263	244	NA	NA	NA	NA	166	287	324	998	NA	NA	NA	NA	NA	154	NA	166	NA	NA	NA	NA	NA	949	NA	NA	166	377	377	NA	NA	NA	NA	NA	NA
CPEB4	NA	NA	NA	NA	NA	NA	NA	NA	NA	999	NA	NA	NA	NA	448	NA	NA	NA	207	520	NA	NA	NA	NA	NA	NA	NA	NA	243	NA	774	169	183	436	434	NA	NA	NA	NA	NA	NA	344	318	NA	NA	NA	NA	NA	298
CPSF6	NA	NA	NA	NA	NA	NA	NA	NA	NA	NA	999	816	180	NA	215	NA	NA	NA	NA	NA	NA	NA	NA	454	218	NA	617	178	NA	NA	204	NA	564	215	382	NA	NA	NA	NA	NA	NA	776	732	857	733	945	752	249	210
CSTF2T	309	155	NA	NA	NA	NA	NA	250	NA	NA	816	999	NA	NA	195	NA	315	306	NA	189	177	211	236	445	NA	202	184	172	253	216	175	NA	170	NA	NA	NA	226	NA	NA	203	NA	274	362	281	NA	NA	202	NA	NA
DDX21	NA	541	219	173	NA	NA	NA	425	284	NA	180	NA	999	704	630	338	483	659	653	295	NA	580	512	404	610	386	340	188	NA	NA	326	NA	459	417	290	NA	946	NA	743	189	227	565	768	413	298	472	606	379	NA
DDX24	NA	869	NA	247	NA	NA	NA	309	NA	NA	NA	NA	704	999	454	396	910	915	971	440	201	631	717	518	288	396	183	178	NA	NA	160	367	200	160	165	NA	890	186	888	NA	NA	281	296	NA	419	176	228	155	NA
DDX3X	162	255	308	192	NA	445	NA	203	263	448	215	195	630	454	999	252	445	359	663	747	292	668	908	957	934	618	470	NA	228	NA	531	165	886	532	495	303	292	NA	371	163	167	681	579	581	401	464	855	775	694
DDX42	NA	221	NA	193	291	NA	NA	237	244	NA	NA	NA	338	396	252	999	259	354	320	256	237	454	278	411	299	262	248	NA	NA	NA	181	NA	442	181	181	NA	242	NA	155	631	169	290	260	192	218	NA	254	229	NA
DDX51	NA	845	173	192	381	203	NA	210	NA	NA	NA	315	483	910	445	259	999	911	953	375	NA	336	257	303	254	313	163	579	345	349	160	NA	202	182	175	NA	714	NA	874	330	262	277	233	NA	170	NA	193	151	NA
DDX52	NA	987	155	241	NA	159	NA	NA	NA	NA	NA	306	659	915	359	354	911	999	953	362	NA	376	657	NA	160	252	NA	913	336	347	NA	NA	NA	NA	NA	NA	829	NA	853	335	NA	162	173	NA	NA	174	NA	NA	NA
DDX55	158	935	172	264	NA	NA	NA	405	NA	207	NA	NA	653	971	663	320	953	953	999	361	155	338	554	568	522	603	321	340	NA	NA	295	NA	390	323	306	NA	968	182	927	152	198	507	491	203	240	182	315	298	NA
DDX6	NA	233	172	195	280	306	NA	NA	NA	520	NA	189	295	440	747	256	375	362	361	999	449	594	661	588	384	607	321	150	476	246	716	NA	535	719	734	219	223	182	160	240	NA	528	465	831	261	308	269	229	519
DGCR8	NA	NA	207	NA	NA	NA	NA	NA	166	NA	NA	177	NA	201	292	237	NA	NA	155	449	999	205	999	NA	NA	NA	380	NA	NA	NA	686	253	499	475	349	195	NA	NA	NA	NA	NA	620	463	213	199	366	383	NA	281
DHX30	NA	241	273	275	NA	NA	NA	198	287	NA	NA	211	580	631	668	454	336	376	338	594	205	999	303	411	185	233	221	365	NA	604	178	NA	456	277	302	NA	NA	297	404	271	170	538	281	150	283	254	248	NA	185
DROSHA	NA	780	336	150	NA	NA	NA	NA	324	NA	NA	236	512	717	908	278	257	657	554	661	999	303	999	224	NA	NA	703	231	NA	163	577	168	997	490	392	182	255	NA	276	159	232	925	499	482	251	298	267	151	304
EFTUD2	340	264	438	NA	NA	NA	NA	999	998	NA	454	445	404	518	957	411	303	NA	568	588	NA	411	224	999	381	362	409	409	NA	NA	260	NA	304	451	474	166	254	559	259	320	365	744	757	743	607	682	494	213	239
EIF3G	NA	167	NA	NA	NA	NA	NA	NA	NA	NA	218	NA	610	288	934	299	254	160	522	384	NA	185	NA	381	999	596	260	272	NA	NA	NA	NA	189	348	288	NA	166	NA	255	190	NA	603	481	584	508	375	317	NA	NA
EIF4G2	267	172	354	NA	NA	NA	NA	NA	NA	NA	NA	202	386	396	618	262	313	252	603	607	NA	233	NA	362	596	999	NA	NA	NA	NA	340	335	190	359	402	153	361	NA	222	158	NA	401	405	576	294	564	475	231	231
EWSR1	NA	NA	169	NA	NA	214	NA	NA	NA	NA	617	184	340	183	470	248	163	NA	321	321	380	221	703	409	260	NA	999	181	NA	NA	408	NA	655	397	595	355	NA	NA	NA	179	NA	857	695	735	713	889	650	701	271
EXOSC5	231	374	NA	NA	360	NA	NA	NA	NA	NA	178	172	188	178	NA	NA	579	913	340	150	NA	365	231	409	272	NA	181	999	NA	NA	NA	NA	NA	NA	NA	NA	241	268	459	NA	NA	436	380	334	373	321	188	156	NA
FAM120A	NA	NA	NA	NA	NA	NA	NA	NA	NA	243	NA	253	NA	NA	228	NA	345	336	NA	476	NA	NA	NA	NA	NA	NA	NA	NA	999	339	375	NA	215	245	NA	NA	NA	NA	NA	332	NA	497	NA	179	271	NA	199	263	413
FASTKD2	156	NA	NA	NA	NA	359	NA	NA	154	NA	NA	216	NA	NA	NA	NA	349	347	NA	246	NA	604	163	NA	NA	NA	NA	NA	339	999	NA	NA	183	NA	NA	NA	NA	NA	NA	372	NA	497	NA	NA	NA	NA	NA	NA	NA
FMR1	NA	NA	NA	NA	NA	NA	NA	NA	NA	774	204	175	326	160	531	181	160	NA	295	716	686	178	577	260	NA	340	408	NA	375	NA	999	193	727	976	979	NA	NA	NA	NA	NA	NA	571	586	573	441	198	457	343	625
FTO	NA	NA	NA	NA	NA	NA	NA	NA	166	169	NA	NA	NA	367	165	NA	NA	NA	NA	NA	253	NA	168	NA	NA	335	NA	NA	NA	NA	193	999	NA	NA	NA	NA	183	NA	NA	NA	NA	NA	550	NA	NA	NA	NA	NA	390
FUS	NA	NA	NA	NA	NA	NA	NA	150	NA	183	564	170	459	200	886	442	202	NA	390	535	499	456	997	304	189	190	655	NA	215	183	727	NA	999	546	464	NA	NA	NA	NA	273	NA	835	838	833	843	803	900	631	535
FXR1	NA	NA	NA	609	NA	NA	NA	NA	NA	436	215	NA	417	160	532	181	182	NA	323	719	475	277	490	451	348	359	397	NA	245	NA	976	NA	546	999	977	NA	NA	NA	NA	NA	NA	565	519	800	466	382	326	NA	370
FXR2	NA	NA	161	NA	NA	NA	NA	NA	NA	434	382	NA	290	165	495	181	175	NA	306	734	349	302	392	474	288	402	595	NA	NA	NA	979	NA	464	977	999	NA	NA	NA	NA	NA	NA	425	485	613	373	305	334	230	409
GEMIN5	191	NA	NA	NA	NA	NA	NA	NA	NA	NA	NA	NA	NA	NA	303	NA	NA	NA	NA	219	195	NA	182	166	NA	153	355	NA	NA	NA	NA	NA	NA	NA	NA	999	NA	NA	NA	NA	NA	386	275	248	692	NA	227	NA	619
GNL3	NA	887	357	NA	NA	NA	NA	NA	NA	NA	NA	226	946	890	292	242	714	829	968	223	NA	NA	255	254	166	361	NA	241	NA	NA	NA	183	NA	NA	NA	NA	999	NA	963	NA	NA	224	215	NA	276	NA	193	NA	161
GPKOW	NA	NA	NA	NA	154	NA	NA	NA	949	NA	NA	NA	NA	186	NA	NA	NA	NA	182	182	NA	297	NA	559	NA	NA	NA	268	NA	NA	NA	NA	NA	NA	NA	NA	NA	999	NA	194	NA	158	232	NA	NA	NA	NA	NA	NA
GRWD1	167	875	227	NA	NA	NA	NA	NA	NA	NA	NA	NA	743	888	371	155	874	853	927	160	NA	404	276	259	255	222	NA	459	NA	NA	NA	NA	NA	NA	NA	NA	963	NA	999	NA	NA	156	352	NA	NA	343	NA	NA	NA
GTF2F1	NA	NA	NA	NA	NA	329	NA	NA	NA	NA	NA	203	189	NA	163	631	330	335	152	240	NA	271	159	320	190	158	179	NA	332	372	NA	NA	273	NA	NA	NA	NA	194	NA	999	NA	736	647	628	632	641	817	NA	NA
HLTF	NA	NA	NA	NA	NA	NA	254	155	166	NA	NA	NA	227	NA	167	169	262	NA	198	NA	NA	170	232	365	NA	NA	NA	NA	NA	NA	NA	NA	NA	NA	NA	NA	NA	NA	NA	NA	999	NA	NA	NA	NA	NA	NA	NA	NA
HNRNPA1	NA	NA	NA	NA	NA	215	NA	341	377	344	776	274	565	281	681	290	277	162	507	528	620	538	925	744	603	401	857	436	497	497	571	NA	835	565	425	386	224	158	156	736	NA	999	999	999	999	999	996	470	467
HNRNPC	NA	NA	NA	NA	NA	187	NA	347	377	318	732	362	768	296	579	260	233	173	491	465	463	281	499	757	481	405	695	380	NA	NA	586	550	838	519	485	275	215	232	352	647	NA	999	999	998	997	997	991	569	536
HNRNPK	222	NA	NA	NA	343	NA	234	NA	NA	NA	857	281	413	NA	581	192	NA	NA	203	831	213	150	482	743	584	576	735	334	179	NA	573	NA	833	800	613	248	NA	NA	NA	628	NA	999	998	999	999	999	994	640	470
HNRNPL	NA	NA	NA	NA	NA	371	NA	NA	NA	NA	733	NA	298	419	401	218	170	NA	240	261	199	283	251	607	508	294	713	373	271	NA	441	NA	843	466	373	692	276	NA	NA	632	NA	999	997	999	999	996	988	638	379
HNRNPM	159	NA	330	NA	NA	226	NA	NA	NA	NA	945	NA	472	176	464	NA	NA	174	182	308	366	254	298	682	375	564	889	321	NA	NA	198	NA	803	382	305	NA	NA	NA	343	641	NA	999	997	999	996	999	992	638	282
HNRNPU	NA	NA	182	NA	NA	NA	NA	NA	NA	NA	752	202	606	228	855	254	193	NA	315	269	383	248	267	494	317	475	650	188	199	NA	457	NA	900	326	334	227	193	NA	NA	817	NA	996	991	994	988	992	999	457	962
HNRNPUL1	NA	NA	NA	NA	NA	NA	NA	NA	NA	NA	249	NA	379	155	775	229	151	NA	298	229	NA	NA	151	213	NA	231	701	156	263	NA	343	NA	631	NA	230	NA	NA	NA	NA	NA	NA	470	569	640	638	638	457	999	156
IGF2BP1	NA	NA	NA	NA	NA	NA	NA	NA	NA	298	210	NA	NA	NA	694	NA	NA	NA	NA	519	281	185	304	239	NA	231	271	NA	413	NA	625	390	535	370	409	619	161	NA	NA	NA	NA	467	536	470	379	282	962	156	999
IGF2BP2	NA	NA	NA	NA	NA	NA	NA	NA	NA	405	NA	NA	NA	NA	NA	NA	NA	NA	274	309	219	NA	162	NA	NA	NA	243	NA	298	NA	434	752	219	302	287	189	NA	NA	NA	NA	NA	301	361	363	159	247	214	NA	741
ILF3	NA	244	NA	NA	NA	250	NA	NA	601	NA	728	NA	563	NA	628	204	NA	NA	162	540	920	490	481	408	341	389	642	284	NA	NA	513	NA	935	540	369	151	180	NA	301	169	NA	978	985	982	998	945	910	565	554
KHDRBS1	197	NA	NA	NA	NA	279	NA	NA	232	229	917	290	348	286	505	207	188	NA	276	535	600	150	936	413	266	361	678	256	NA	NA	636	NA	677	469	352	266	NA	NA	NA	177	NA	997	960	996	859	943	764	463	325
KHSRP	NA	NA	NA	NA	NA	NA	NA	315	NA	NA	948	297	299	NA	320	187	NA	NA	222	395	822	237	994	419	203	225	499	710	NA	171	633	NA	525	556	373	459	NA	175	184	474	NA	925	720	690	785	836	741	296	320
LARP4	NA	NA	198	NA	456	301	NA	NA	252	157	NA	NA	360	252	539	191	258	NA	386	633	202	179	430	290	157	515	217	NA	NA	330	416	NA	274	334	158	NA	183	NA	184	306	169	186	283	NA	352	151	230	NA	388
LARP7	NA	NA	260	NA	184	NA	NA	NA	350	NA	NA	242	817	170	385	180	157	NA	248	565	NA	587	170	538	351	379	433	NA	319	NA	NA	NA	439	NA	NA	333	548	NA	367	211	NA	797	543	386	304	403	538	347	521
LIN28B	NA	NA	NA	NA	NA	NA	NA	NA	168	178	221	NA	203	218	246	199	255	NA	281	462	691	190	797	NA	NA	NA	225	NA	NA	NA	313	181	226	199	202	NA	NA	NA	NA	NA	NA	413	279	NA	NA	NA	NA	NA	699
LSM11	NA	NA	NA	NA	NA	NA	NA	NA	NA	NA	550	425	NA	NA	NA	NA	NA	NA	NA	NA	NA	NA	NA	NA	NA	NA	NA	NA	NA	NA	NA	NA	NA	NA	NA	479	NA	NA	NA	NA	NA	NA	735	NA	NA	NA	739	NA	217
MATR3	NA	192	270	178	NA	302	NA	NA	291	NA	756	NA	502	363	779	NA	NA	NA	165	245	181	295	183	530	424	184	835	321	187	NA	229	NA	921	326	209	NA	258	NA	285	NA	NA	996	985	992	982	983	986	599	466
METAP2	181	NA	212	NA	NA	NA	NA	NA	NA	NA	NA	NA	224	161	170	NA	NA	152	173	NA	NA	154	NA	278	186	NA	NA	NA	NA	NA	NA	NA	NA	317	183	NA	343	NA	406	NA	NA	216	165	NA	NA	NA	NA	NA	354
MTPAP	NA	NA	NA	NA	NA	NA	NA	NA	NA	188	NA	NA	NA	NA	NA	287	NA	NA	NA	197	NA	443	358	NA	NA	NA	NA	160	NA	521	NA	NA	NA	NA	NA	NA	NA	NA	NA	187	NA	NA	NA	NA	NA	NA	NA	NA	NA
NCBP2	NA	NA	271	NA	NA	305	NA	268	286	NA	220	690	597	228	509	703	240	NA	311	432	214	578	317	733	NA	528	NA	169	NA	329	758	NA	307	244	NA	761	296	238	NA	715	316	783	900	822	804	722	818	496	178
NIPBL	NA	NA	NA	NA	NA	NA	NA	NA	NA	NA	NA	NA	NA	NA	171	NA	NA	NA	NA	533	NA	NA	NA	379	NA	NA	153	NA	NA	NA	246	NA	NA	153	NA	NA	NA	NA	NA	NA	282	NA	NA	NA	NA	NA	NA	NA	NA
NOLC1	NA	678	242	NA	NA	NA	NA	NA	NA	NA	NA	NA	724	654	NA	452	671	764	583	156	NA	169	217	354	NA	NA	NA	383	NA	NA	NA	NA	155	NA	NA	404	909	NA	862	270	223	324	244	NA	NA	220	241	195	NA
NONO	NA	NA	153	NA	NA	548	NA	NA	NA	NA	839	186	331	NA	478	NA	NA	NA	NA	284	254	NA	282	380	248	236	545	188	NA	157	250	NA	922	176	194	176	NA	NA	NA	217	391	891	775	805	743	973	797	432	252
NPM1	NA	304	NA	NA	NA	NA	NA	NA	NA	NA	511	NA	835	357	498	NA	153	NA	NA	202	194	NA	289	471	337	304	516	NA	NA	NA	202	181	706	264	NA	NA	858	171	411	NA	NA	704	483	599	221	463	882	NA	267
NSUN2	697	489	234	NA	NA	NA	NA	NA	NA	NA	NA	NA	415	846	323	309	460	438	860	253	235	NA	301	262	NA	220	NA	157	NA	NA	198	509	224	NA	NA	266	811	NA	822	NA	NA	221	366	NA	NA	NA	NA	NA	290
PABPC4	NA	NA	222	NA	NA	NA	NA	NA	NA	347	351	235	385	321	597	221	246	NA	510	796	NA	358	NA	503	270	501	NA	NA	572	221	373	NA	342	532	694	NA	267	NA	163	NA	NA	394	404	377	320	238	358	224	516
PCBP1	188	NA	NA	NA	NA	NA	NA	NA	NA	159	337	226	202	227	458	210	157	NA	171	639	NA	NA	NA	382	568	441	434	198	151	NA	705	NA	332	500	560	239	NA	NA	284	606	NA	988	979	986	991	979	919	244	402
PHF6	NA	NA	NA	NA	NA	NA	NA	NA	NA	NA	151	NA	NA	NA	411	NA	NA	NA	NA	185	NA	NA	252	NA	NA	NA	NA	NA	NA	NA	222	NA	152	NA	NA	NA	NA	NA	NA	201	212	NA	322	176	315	NA	358	NA	NA
PPIL4	NA	NA	NA	NA	NA	NA	NA	212	246	NA	NA	172	172	547	NA	158	157	NA	297	224	NA	164	NA	466	NA	NA	NA	NA	NA	NA	NA	NA	290	NA	NA	NA	179	674	NA	NA	NA	248	185	156	NA	166	NA	NA	NA
PRPF8	NA	NA	419	NA	NA	NA	NA	999	994	NA	279	288	550	352	612	306	299	NA	322	338	NA	547	NA	999	192	219	282	NA	NA	NA	232	NA	304	233	NA	193	NA	788	151	NA	290	706	700	635	448	715	488	324	NA
PTBP1	NA	NA	163	NA	NA	NA	NA	NA	184	198	797	370	227	NA	433	NA	NA	NA	NA	454	319	NA	377	679	613	936	689	361	NA	NA	327	NA	802	413	410	388	NA	175	NA	636	NA	999	997	999	999	995	978	378	673
PUM1	NA	NA	243	NA	NA	NA	NA	NA	NA	501	285	175	254	175	573	197	163	NA	408	771	167	324	310	216	160	489	236	NA	328	NA	541	NA	252	551	542	NA	168	NA	NA	292	NA	309	370	402	251	205	206	NA	540
PUM2	NA	NA	179	NA	NA	NA	NA	NA	NA	643	174	166	212	178	598	182	163	NA	262	715	425	303	401	198	221	468	353	NA	NA	NA	930	NA	394	411	485	NA	163	NA	NA	155	NA	405	565	383	284	245	231	NA	575
PUS1	232	280	NA	NA	NA	NA	NA	NA	NA	NA	NA	NA	180	453	NA	NA	245	NA	599	NA	NA	198	NA	227	NA	NA	NA	375	NA	557	NA	176	NA	NA	NA	NA	257	NA	419	427	NA	NA	169	NA	NA	NA	NA	NA	NA
QKI	197	NA	NA	633	NA	NA	NA	NA	271	363	NA	358	227	191	286	183	193	NA	229	742	234	NA	157	NA	NA	349	353	NA	NA	NA	363	NA	476	751	347	NA	NA	NA	NA	257	NA	525	604	858	436	567	321	NA	622
RBFOX2	NA	NA	NA	NA	NA	NA	NA	NA	201	NA	150	219	NA	NA	178	NA	NA	NA	NA	177	245	NA	377	NA	NA	152	258	NA	209	221	334	NA	350	276	NA	NA	NA	NA	NA	685	NA	602	631	785	616	888	323	201	257
RBM15	NA	NA	NA	NA	NA	NA	NA	NA	NA	NA	389	NA	165	291	212	NA	NA	NA	153	NA	226	NA	NA	NA	NA	223	240	NA	NA	NA	222	676	228	NA	150	NA	NA	NA	NA	NA	NA	218	699	416	229	232	518	NA	343
RBM22	NA	NA	NA	NA	NA	NA	NA	996	971	NA	NA	NA	NA	NA	NA	NA	NA	NA	NA	NA	NA	311	NA	999	194	NA	NA	NA	484	NA	NA	NA	NA	NA	NA	NA	NA	543	NA	212	NA	364	443	211	302	151	NA	737	NA
RPS11	163	789	433	259	NA	NA	NA	NA	NA	NA	196	NA	410	220	502	221	223	906	282	355	NA	177	329	829	986	294	NA	468	NA	NA	NA	NA	NA	NA	NA	NA	265	NA	537	NA	NA	368	248	241	248	548	481	NA	NA
RPS3	NA	167	450	NA	NA	NA	NA	NA	NA	164	159	230	455	173	638	171	173	166	316	270	NA	NA	150	871	996	294	164	181	NA	NA	217	NA	309	349	240	NA	474	NA	580	NA	NA	638	427	487	355	487	440	NA	196
SAFB	NA	NA	NA	163	NA	NA	NA	NA	NA	NA	628	240	235	NA	189	NA	NA	NA	NA	NA	NA	302	NA	315	271	167	517	228	NA	NA	164	NA	681	159	165	NA	NA	NA	NA	161	NA	976	779	801	718	800	810	814	NA
SAFB2	NA	NA	NA	163	NA	NA	NA	NA	NA	NA	192	381	354	NA	NA	NA	NA	NA	NA	NA	NA	367	NA	153	NA	NA	285	NA	331	NA	249	NA	368	NA	NA	NA	NA	NA	NA	157	NA	534	325	370	438	561	309	781	NA
SBDS	331	NA	NA	NA	NA	NA	NA	NA	NA	NA	NA	NA	NA	NA	NA	NA	NA	NA	NA	NA	NA	NA	336	454	NA	NA	NA	289	153	NA	NA	NA	NA	NA	NA	NA	294	NA	NA	NA	NA	NA	NA	NA	NA	NA	NA	NA	NA
SDAD1	NA	924	416	NA	NA	NA	NA	NA	NA	NA	NA	NA	703	895	396	279	868	880	945	289	NA	284	368	150	488	348	NA	191	NA	184	NA	NA	NA	NA	NA	NA	970	NA	879	273	NA	174	165	NA	NA	NA	NA	NA	NA
SERBP1	NA	NA	180	NA	NA	NA	274	NA	NA	NA	323	NA	421	376	383	280	175	300	476	287	211	239	230	382	328	275	387	NA	NA	NA	744	NA	371	735	728	NA	208	NA	151	356	NA	671	404	295	271	367	388	NA	291
SF3B1	NA	NA	NA	245	NA	NA	NA	918	999	NA	574	353	921	327	387	993	382	171	412	468	NA	382	180	999	NA	200	389	NA	NA	NA	NA	NA	501	179	NA	NA	167	228	304	667	238	659	684	683	459	642	577	304	NA
SF3B4	NA	NA	NA	NA	NA	NA	NA	811	998	NA	NA	NA	217	198	281	955	171	NA	223	205	NA	266	NA	999	253	NA	515	224	NA	NA	NA	NA	353	NA	NA	NA	NA	566	177	627	NA	418	508	277	171	243	185	637	NA
SLBP	NA	NA	NA	NA	NA	NA	NA	NA	NA	NA	311	490	152	NA	NA	NA	NA	NA	NA	303	NA	NA	NA	NA	521	193	NA	NA	NA	NA	NA	NA	NA	NA	NA	174	NA	NA	292	NA	NA	265	365	250	190	356	NA	NA	211
SLTM	NA	NA	NA	163	NA	182	NA	NA	280	NA	NA	240	231	NA	238	229	NA	NA	NA	NA	153	NA	184	156	NA	NA	155	NA	NA	NA	NA	NA	NA	NA	NA	NA	NA	NA	NA	NA	NA	337	246	236	309	519	236	173	NA
SMNDC1	NA	NA	NA	NA	NA	NA	NA	NA	490	NA	NA	309	167	NA	NA	624	NA	NA	NA	NA	NA	NA	NA	613	NA	226	229	NA	NA	NA	279	NA	170	257	NA	NA	NA	511	NA	NA	NA	NA	334	205	NA	341	NA	NA	NA
SND1	476	NA	177	600	194	NA	NA	NA	NA	NA	248	NA	183	190	465	169	169	NA	286	607	545	297	703	299	NA	NA	NA	NA	NA	NA	650	NA	NA	817	434	NA	NA	NA	270	NA	NA	273	240	307	NA	389	522	176	150
SRSF1	169	151	NA	NA	NA	NA	NA	355	NA	NA	769	635	380	296	566	716	214	226	223	296	311	384	368	806	459	325	736	406	NA	NA	398	153	602	386	387	295	379	NA	NA	632	274	996	985	987	986	978	902	354	447
SRSF7	NA	NA	NA	NA	NA	NA	NA	NA	NA	NA	694	748	361	NA	217	620	NA	NA	291	NA	NA	154	NA	596	317	NA	479	344	NA	NA	222	NA	377	229	241	NA	201	NA	NA	626	NA	972	895	948	947	895	727	325	475
SSB	NA	NA	403	NA	157	NA	NA	NA	NA	NA	672	NA	322	159	355	155	153	NA	204	281	NA	175	195	492	435	457	662	286	NA	NA	NA	NA	526	324	212	335	524	NA	320	NA	NA	954	909	958	943	917	676	239	220
SUPV3L1	NA	NA	NA	NA	NA	NA	NA	234	483	NA	NA	NA	179	460	515	190	457	196	567	271	NA	500	NA	277	NA	NA	NA	916	NA	455	NA	NA	NA	NA	NA	NA	NA	542	NA	NA	NA	236	NA	NA	NA	NA	NA	NA	NA
TAF15	NA	NA	NA	NA	NA	157	NA	NA	NA	NA	559	NA	261	177	443	239	158	NA	309	309	NA	187	560	484	407	NA	707	284	NA	NA	428	NA	740	363	330	NA	NA	NA	NA	659	NA	961	939	956	946	952	753	475	NA
TARDBP	NA	NA	NA	NA	NA	NA	NA	NA	NA	NA	747	179	326	NA	447	NA	NA	NA	NA	427	228	304	983	548	424	NA	875	273	275	NA	924	NA	985	381	377	NA	296	NA	NA	NA	NA	987	984	972	958	974	886	593	186
TBRG4	NA	NA	NA	NA	NA	NA	NA	NA	NA	NA	NA	NA	534	424	NA	NA	NA	NA	NA	NA	NA	393	NA	302	NA	NA	NA	NA	NA	453	NA	NA	NA	NA	NA	NA	NA	NA	201	NA	NA	NA	NA	NA	155	NA	NA	NA	NA
TIA1	159	NA	196	158	NA	NA	NA	NA	254	246	318	NA	257	NA	676	NA	165	174	306	691	285	234	270	236	NA	350	647	163	175	NA	753	NA	775	705	484	NA	NA	NA	NA	650	NA	434	717	574	445	790	377	184	477
TRA2A	NA	NA	NA	NA	NA	NA	NA	198	405	178	159	248	273	323	367	194	257	162	489	279	228	203	261	547	250	318	322	225	NA	NA	248	NA	445	NA	187	NA	NA	NA	NA	NA	NA	717	580	563	536	690	399	NA	231
TROVE2	NA	NA	NA	NA	NA	NA	NA	NA	NA	NA	NA	NA	NA	NA	NA	NA	NA	NA	NA	330	NA	157	169	NA	NA	NA	NA	NA	NA	NA	369	NA	NA	255	255	NA	NA	NA	NA	NA	NA	286	214	306	371	NA	271	209	419
U2AF1	NA	NA	NA	NA	NA	NA	NA	204	313	NA	212	287	NA	NA	NA	181	NA	NA	NA	NA	NA	NA	NA	510	NA	NA	351	157	NA	NA	211	NA	266	292	NA	NA	NA	230	NA	NA	NA	650	602	454	337	628	459	188	NA
U2AF2	165	NA	NA	265	165	NA	NA	223	823	204	977	745	411	187	587	210	167	NA	241	438	275	432	217	811	319	189	633	269	NA	NA	298	NA	560	223	343	159	NA	448	NA	NA	NA	956	977	986	982	981	902	331	260
UCHL5	NA	NA	NA	NA	NA	NA	NA	NA	NA	NA	NA	NA	201	NA	NA	NA	NA	NA	NA	NA	NA	NA	NA	NA	NA	NA	NA	NA	NA	NA	238	NA	NA	200	153	NA	194	NA	NA	NA	304	NA	NA	NA	NA	NA	NA	NA	NA
UPF1	156	NA	NA	NA	213	266	NA	265	413	272	333	278	451	334	701	224	493	235	566	929	410	407	701	465	388	366	250	364	620	214	478	NA	479	535	526	NA	NA	NA	302	254	162	709	630	472	621	396	480	203	447
UTP18	NA	993	182	NA	NA	NA	NA	NA	NA	NA	NA	NA	491	861	711	292	832	948	939	277	NA	350	364	435	239	168	155	983	NA	NA	NA	NA	NA	NA	NA	370	758	NA	952	NA	NA	325	318	343	273	335	270	NA	NA
UTP3	NA	980	154	497	NA	NA	NA	NA	NA	NA	NA	NA	506	880	279	250	835	994	935	259	NA	374	424	186	NA	206	NA	968	NA	NA	NA	NA	NA	NA	NA	NA	816	NA	862	520	NA	186	249	NA	NA	207	NA	NA	NA
WDR3	NA	987	237	NA	NA	NA	NA	NA	NA	NA	NA	244	594	879	234	211	869	947	931	198	NA	349	454	284	NA	493	NA	979	NA	NA	NA	NA	NA	NA	NA	NA	845	NA	945	NA	NA	NA	154	NA	NA	NA	154	NA	NA
WDR43	NA	992	343	NA	NA	NA	NA	NA	NA	NA	251	NA	774	884	328	243	868	963	933	251	NA	306	370	231	350	213	183	970	NA	NA	NA	NA	NA	297	157	NA	920	NA	897	NA	NA	663	615	529	504	449	302	NA	NA
WRN	NA	NA	NA	NA	NA	NA	NA	227	NA	NA	NA	NA	362	186	334	245	297	NA	203	192	NA	NA	214	NA	NA	NA	280	407	NA	NA	223	NA	184	NA	NA	NA	308	NA	NA	NA	826	270	191	NA	NA	NA	441	NA	NA
XRCC6	NA	208	400	NA	NA	NA	NA	NA	NA	NA	440	197	292	NA	158	NA	NA	NA	NA	NA	NA	198	171	377	183	NA	354	264	NA	NA	NA	NA	242	NA	NA	NA	NA	210	NA	NA	441	589	437	612	484	496	582	403	213
XRN2	NA	NA	NA	161	NA	NA	NA	638	339	NA	463	591	747	245	395	239	467	942	469	624	602	247	857	261	NA	351	159	732	249	300	NA	NA	485	NA	NA	536	181	475	337	385	NA	535	523	542	345	469	301	300	223
YBX3	NA	NA	248	NA	NA	NA	NA	NA	NA	178	NA	198	298	218	255	199	255	276	281	431	NA	208	156	215	NA	NA	180	NA	NA	NA	189	NA	193	180	NA	NA	NA	NA	NA	NA	NA	315	278	169	293	NA	324	NA	391
YWHAG	NA	NA	NA	NA	NA	NA	NA	NA	NA	NA	NA	NA	199	176	220	176	176	NA	264	271	NA	NA	NA	236	NA	264	NA	NA	NA	NA	NA	NA	NA	NA	NA	NA	NA	NA	NA	NA	NA	NA	196	186	NA	NA	171	NA	NA
ZC3H11A	NA	NA	NA	279	NA	NA	NA	NA	NA	NA	NA	NA	NA	NA	297	NA	NA	367	NA	NA	NA	NA	NA	158	NA	261	152	NA	NA	NA	NA	NA	NA	NA	NA	NA	NA	NA	NA	NA	NA	NA	NA	NA	324	NA	214	NA	NA
ZC3H8	NA	NA	NA	NA	NA	NA	NA	NA	NA	NA	236	644	NA	161	169	161	161	NA	161	159	NA	NA	NA	NA	NA	NA	NA	NA	NA	NA	NA	NA	NA	229	NA	NA	NA	NA	NA	NA	NA	NA	NA	NA	282	284	NA	NA	NA
ZNF622	NA	256	NA	NA	NA	NA	NA	345	NA	NA	NA	327	232	367	162	NA	229	400	836	NA	NA	NA	NA	538	327	NA	NA	NA	NA	NA	NA	NA	NA	NA	NA	NA	721	NA	569	NA	NA	169	NA	NA	NA	NA	224	NA	NA
ZNF800	NA	NA	NA	NA	NA	NA	NA	NA	NA	NA	NA	NA	NA	NA	NA	NA	NA	NA	NA	NA	NA	NA	NA	NA	NA	NA	NA	NA	NA	NA	NA	NA	NA	NA	NA	NA	NA	NA	NA	437	NA	NA	NA	NA	NA	NA	NA	NA	NA
ZRANB2	NA	175	187	716	NA	NA	NA	NA	NA	NA	NA	160	249	177	433	235	NA	NA	293	NA	NA	198	397	286	NA	NA	218	NA	NA	NA	167	NA	277	168	190	NA	NA	NA	NA	635	NA	377	280	192	NA	251	212	170	NA
[truncated: 71 more columns]
