# Supplementary material for: Systematic identification of post-transcriptional regulatory modules
Source: Nat Commun. 2024 Sep 9;15:7872. doi: 10.1038/s41467-024-52215-7 (PMC11385195; doi:10.1038/s41467-024-52215-7)
Supplement: Supplementary file 6 — Supplementary Dataset 3 [file 41467_2024_52215_MOESM6_ESM.txt]

Table S3. The Pairwise Distances between RBPs Inferred from BioID2 Data
This table presents the pairwise distances between RNA binding proteins (RBPs) inferred from BioID2 proximity labeling experiments. Distances were calculated as (1 - cosine similarities) between pulldown profiles, represented by -log10(P-values) * sign of the log fold change (logFC) followed by z-scoring for each prey protein. Each entry provides a dissimilarity score of proximity labeling profil…
	AGGF1	APOBEC3C	BUD13	CPSF6	DDX21	DDX52	DDX55	DDX6	DGCR8	EFTUD2	EIF3G	EXOSC5	FASTKD2	FXR2	GNL3	GPKOW	HNRNPA1	HNRNPC	ILF3	LARP4	LARP7	LIN28B	NOLC1	NONO	NPM1	NSUN2	PPIL4	QKI	RBM15	RPS11	RPS3	SBDS	SF3B4	SMNDC1	SRSF1	SRSF7	SUPV3L1	TAF15	TBRG4	TRA2A	TROVE2	U2AF1	U2AF2	UTP3	XRCC6	YWHAG	ZC3H11A	ZC3H8	ZNF800
AGGF1	0	0.8399087614	0.7455675663	0.8960946177	0.7678918527	0.9101099644	0.9187350104	0.6496440574	0.7189919039	0.8399597643	0.7801313256	0.7786566453	0.8012364106	0.8110452741	0.7765314664	0.6977975869	0.8270718664	0.7297843691	0.742971429	0.8517302851	0.7724179371	0.6666497936	0.7980084025	0.831907431	0.7204885711	0.7868913788	0.6861527188	0.7511609587	0.7144863999	0.7529440859	0.7197819285	0.6268225329	0.7009216374	0.6996689265	0.8833735117	0.7403753407	0.7742788241	0.7473156088	0.8067204497	0.8653758789	0.8281607448	0.7860614171	0.8249391962	0.7995816299	0.877008719	0.5708706276	0.7630501876	0.8269494857	0.8094947427
APOBEC3C	0.8399087614	0	0.823859899	0.8659687761	0.8066471116	0.8841303314	0.8448469982	0.7302733968	0.8067588711	0.8589529094	0.8230661242	0.8372470951	0.8197243393	0.7969050952	0.8419448404	0.8345549989	0.8502458369	0.8912216415	0.8702177632	0.8016789423	0.8359541652	0.7992074122	0.8475217281	0.8653343913	0.8442215832	0.8074981836	0.851611897	0.8645341124	0.8123287906	0.8371597543	0.7779459918	0.7839567387	0.7939213291	0.7992703368	0.907291672	0.8357373038	0.8023339407	0.7569656356	0.8671572811	0.8771920251	0.8695483722	0.8417820556	0.8969591411	0.8487314225	0.8874749634	0.7809912393	0.8298338975	0.8940491911	0.8309717877
BUD13	0.7455675663	0.823859899	0	0.8416307947	0.6415434908	0.8561180861	0.8648600151	0.559267039	0.7213928941	0.8039615824	0.786785088	0.7377664675	0.717388835	0.8106014792	0.7387334126	0.6409356199	0.7962344181	0.7685274662	0.7592684142	0.8193744217	0.666209579	0.7507262735	0.7034356452	0.7734454708	0.7363419318	0.6906422413	0.6627388452	0.7582972649	0.5778243428	0.6925922856	0.8307968448	0.6358241636	0.6586468112	0.6227963957	0.8242144609	0.6819714756	0.6757432519	0.7121250256	0.7583792703	0.7693755942	0.7737214484	0.7319727489	0.7914908598	0.7322166997	0.7745999259	0.6731632817	0.7206489772	0.8053851945	0.7133626804
CPSF6	0.8960946177	0.8659687761	0.8416307947	0	0.8166306245	0.8248154377	0.8667648995	0.7723245817	0.8824832372	0.8522597904	0.8626773485	0.8754274955	0.8536813162	0.9112375184	0.8565699327	0.8250612743	0.7787701081	0.8093475448	0.8574717476	0.8206272188	0.8871133157	0.8656366131	0.8699052053	0.788879656	0.8833160809	0.877270706	0.8406498086	0.8001226695	0.8490711921	0.8273020197	0.9014023403	0.8264684076	0.8409146839	0.7877940411	0.723643466	0.7837733531	0.8230321787	0.8199935667	0.8993802678	0.7853264574	0.8963324453	0.8593537351	0.8209404143	0.8208799671	0.9065481061	0.8708306935	0.8345418269	0.8645343757	0.8037177568
DDX21	0.7678918527	0.8066471116	0.6415434908	0.8166306245	0	0.7777088501	0.8350059737	0.5199297551	0.6947759244	0.7733287929	0.7387107188	0.7055171838	0.7032627964	0.8212258887	0.6938592977	0.6438685084	0.8282854793	0.7726151612	0.7493080406	0.7736670317	0.6827676936	0.7291128172	0.6781073034	0.7504220617	0.7112867469	0.6690363661	0.6750198183	0.7520515134	0.6020952148	0.665787095	0.7997113707	0.643793548	0.6628064877	0.6140061469	0.8490147078	0.6568015049	0.6332623616	0.7003686263	0.7406218719	0.8082553399	0.7874401483	0.6928587518	0.8145114856	0.7017401353	0.8012823634	0.692708917	0.7011177105	0.7909716551	0.6422012338
DDX52	0.9101099644	0.8841303314	0.8561180861	0.8248154377	0.7777088501	0	0.8294957986	0.7574776454	0.7866120492	0.8515513565	0.883198074	0.8567666135	0.8452628519	0.9208864719	0.8021326851	0.816767941	0.9060987856	0.8505658471	0.7994733261	0.814829922	0.8752218417	0.8491078532	0.8512980524	0.8029473321	0.7999741663	0.8145424775	0.8061937999	0.8401241491	0.8198817009	0.7410445897	0.84145885	0.8292638763	0.8414818816	0.769692662	0.8647258051	0.8296739771	0.8304592788	0.8061991097	0.8868110471	0.8965846987	0.8797936514	0.8158948655	0.8709335947	0.8267688075	0.9123365106	0.9021170897	0.8443785999	0.7365126404	0.7284206368
DDX55	0.9187350104	0.8448469982	0.8648600151	0.8667648995	0.8350059737	0.8294957986	0	0.7753484751	0.8470875741	0.8916794924	0.86036244	0.835269348	0.8720210254	0.9061682416	0.8463522806	0.862570852	0.8880760487	0.8906364714	0.8850222026	0.832450095	0.8835152819	0.8692935227	0.8810191578	0.8554001442	0.8738347664	0.8685625373	0.8662639855	0.899851833	0.8659723924	0.849711878	0.8728264996	0.8606700359	0.8708770604	0.8212553558	0.9213624538	0.8981903286	0.8662125751	0.8644207971	0.8967120136	0.8850679961	0.915855922	0.8930788706	0.8835795137	0.8945728742	0.8168714217	0.8880761024	0.9115857931	0.8383540669	0.86106989
DDX6	0.6496440574	0.7302733968	0.559267039	0.7723245817	0.5199297551	0.7574776454	0.7753484751	0	0.6424112412	0.7285847386	0.6752949196	0.6528345279	0.6111602373	0.747792544	0.6205064887	0.5888659011	0.7736996036	0.7432908674	0.7088193464	0.6979103163	0.5984680783	0.6568251933	0.6161325069	0.6924665972	0.6487285829	0.5794076046	0.6146454435	0.6845647787	0.5331065585	0.5969836801	0.7276408284	0.545874368	0.5735558622	0.5467153942	0.81606332	0.6052323257	0.5600448763	0.6019173606	0.687784958	0.7474432242	0.7398610329	0.6334812896	0.7482860617	0.6233057761	0.7536386289	0.5808873171	0.6315087706	0.7537656677	0.6111097175
DGCR8	0.7189919039	0.8067588711	0.7213928941	0.8824832372	0.6947759244	0.7866120492	0.8470875741	0.6424112412	0	0.8124566471	0.779113548	0.776090721	0.7696178678	0.7754139418	0.7434528842	0.6929362758	0.7972119813	0.7449194327	0.7061202523	0.8263317693	0.7222744065	0.6350462293	0.7408373744	0.8046024701	0.6981148587	0.7426096088	0.6966811956	0.7866317326	0.6891452736	0.7184300448	0.6810878832	0.6484665531	0.6834880048	0.6852854118	0.8416476147	0.7238586773	0.744581387	0.7104609769	0.8308683331	0.8290496751	0.8234442313	0.7780503217	0.8419110736	0.7780029065	0.8562239224	0.6612385094	0.7390625977	0.7867925374	0.7766020808
EFTUD2	0.8399597643	0.8589529094	0.8039615824	0.8522597904	0.7733287929	0.8515513565	0.8916794924	0.7285847386	0.8124566471	0	0.8381718659	0.8248497928	0.8416088928	0.8636171164	0.8276887156	0.7909829158	0.8536884399	0.8232586037	0.8345110144	0.8501155333	0.8318969423	0.8288601719	0.8488747077	0.8201807136	0.8306337535	0.8188946105	0.8056010182	0.8467211761	0.7992335038	0.8152531808	0.8657367639	0.7569924858	0.7903087862	0.768879726	0.8223938521	0.7872484004	0.8279053729	0.7718130988	0.8755835125	0.8565998055	0.8537178404	0.8311550341	0.8531563127	0.8369027838	0.8675719025	0.8073455176	0.7982230428	0.8855942786	0.8060026188
EIF3G	0.7801313256	0.8230661242	0.786785088	0.8626773485	0.7387107188	0.883198074	0.86036244	0.6752949196	0.779113548	0.8381718659	0	0.7972906751	0.798453752	0.8335458016	0.778505	0.7771466014	0.851600035	0.8441074254	0.8390689141	0.8345032942	0.7843467932	0.7716722709	0.819713274	0.812828467	0.8282855467	0.770361499	0.8054361844	0.8308588975	0.7520480271	0.8232795472	0.7958587049	0.6934471502	0.7712720291	0.7555258028	0.8768762736	0.8060524551	0.7747815269	0.7694967735	0.8407120539	0.8702844664	0.8605139578	0.834422861	0.8787658623	0.8179074673	0.8116969802	0.7444722855	0.7915520988	0.8669858243	0.7896224085
EXOSC5	0.7786566453	0.8372470951	0.7377664675	0.8754274955	0.7055171838	0.8567666135	0.835269348	0.6528345279	0.776090721	0.8248497928	0.7972906751	0	0.7553219242	0.8300725521	0.7502356793	0.7235493815	0.8347156206	0.8174371737	0.8083947944	0.8226599162	0.7350328369	0.7983784132	0.7693823583	0.8108473354	0.8136931617	0.7643398788	0.7600969654	0.7951653062	0.7291008077	0.7744971395	0.809151148	0.7021037471	0.7357898255	0.7017342138	0.9034811435	0.7498435554	0.7177993117	0.7561527366	0.804570033	0.8362577148	0.8515794507	0.8080003175	0.8421094162	0.8135778076	0.8218560798	0.7395596117	0.7698950457	0.8532873522	0.7758129262
FASTKD2	0.8012364106	0.8197243393	0.717388835	0.8536813162	0.7032627964	0.8452628519	0.8720210254	0.6111602373	0.7696178678	0.8416088928	0.798453752	0.7553219242	0	0.8699463789	0.7827673043	0.716533473	0.8480134338	0.816198273	0.8214461792	0.8212910209	0.7138234217	0.7910389292	0.7423573924	0.7990326945	0.7862059137	0.7663832021	0.7426667778	0.8049775071	0.665717286	0.7428866005	0.852633665	0.7105052294	0.7424974358	0.7065956903	0.8781001327	0.728479807	0.5830503226	0.7255944762	0.6772823203	0.8635336497	0.7669838221	0.7678655488	0.859925347	0.7525424176	0.8513335264	0.7771990887	0.7980258027	0.8442221275	0.7353688363
FXR2	0.8110452741	0.7969050952	0.8106014792	0.9112375184	0.8212258887	0.9208864719	0.9061682416	0.747792544	0.7754139418	0.8636171164	0.8335458016	0.8300725521	0.8699463789	0	0.8713955563	0.8154883135	0.850922939	0.8894279786	0.8480584904	0.8307116977	0.8299951294	0.7801018571	0.8510217774	0.8514450611	0.855368549	0.8369354914	0.8368916274	0.8684843219	0.794111776	0.8315161988	0.7691580532	0.7710314889	0.7770095743	0.8113446606	0.9038775708	0.8432077899	0.8193592704	0.7546200851	0.8832995089	0.846017264	0.8583661832	0.8649162471	0.8843653748	0.8781649107	0.9078842667	0.759663056	0.8121593666	0.9256102228	0.8663466623
GNL3	0.7765314664	0.8419448404	0.7387334126	0.8565699327	0.6938592977	0.8021326851	0.8463522806	0.6205064887	0.7434528842	0.8276887156	0.778505	0.7502356793	0.7827673043	0.8713955563	0	0.7147971199	0.8374785879	0.7988021992	0.7793759089	0.8242285051	0.7472322304	0.7733049702	0.7541896141	0.7651560344	0.720521503	0.7649460575	0.7162352619	0.7786813467	0.7136068416	0.7170560501	0.8110575937	0.706994759	0.7325612451	0.6756156676	0.8682669041	0.7502954921	0.7251434446	0.7481058453	0.7832229837	0.8466919226	0.8244276864	0.7859639367	0.8589312332	0.7676300012	0.8212214609	0.7336596829	0.7369152101	0.8050960969	0.739171707
GPKOW	0.6977975869	0.8345549989	0.6409356199	0.8250612743	0.6438685084	0.816767941	0.862570852	0.5888659011	0.6929362758	0.7909829158	0.7771466014	0.7235493815	0.716533473	0.8154883135	0.7147971199	0	0.7573409642	0.6368506871	0.7031348501	0.8323832458	0.6925388133	0.7098298446	0.7362318249	0.7333890747	0.6684202213	0.7160869854	0.5637516796	0.6202417777	0.6033745945	0.6919261211	0.8061202956	0.6313871548	0.6151249199	0.5549995141	0.7926209913	0.6308190359	0.7004122505	0.6854268606	0.7758804149	0.7731264596	0.8001065533	0.7348637094	0.7671784373	0.7245038089	0.8255765438	0.6745068227	0.6637922828	0.7685862579	0.7246808149
HNRNPA1	0.8270718664	0.8502458369	0.7962344181	0.7787701081	0.8282854793	0.9060987856	0.8880760487	0.7736996036	0.7972119813	0.8536884399	0.851600035	0.8347156206	0.8480134338	0.850922939	0.8374785879	0.7573409642	0	0.6606835224	0.7428694746	0.8708551952	0.8107237822	0.7884735863	0.8778207739	0.7549449179	0.836211949	0.8754568375	0.7484345579	0.6792810515	0.8157230429	0.8210843357	0.8468624788	0.7778672817	0.7542035927	0.7242832772	0.6963346571	0.7301457392	0.8300793286	0.7527834823	0.8636068968	0.6956992402	0.9027385575	0.8954798883	0.7701891317	0.8524149402	0.8678619139	0.7775786009	0.7924827943	0.8095384396	0.8723249918
HNRNPC	0.7297843691	0.8912216415	0.7685274662	0.8093475448	0.7726151612	0.8505658471	0.8906364714	0.7432908674	0.7449194327	0.8232586037	0.8441074254	0.8174371737	0.816198273	0.8894279786	0.7988021992	0.6368506871	0.6606835224	0	0.6512870562	0.8789471011	0.7687712084	0.735803279	0.8286813515	0.7650361616	0.6248097757	0.8356232909	0.5800532853	0.5397877582	0.7466220645	0.7710490065	0.8050794346	0.7129636274	0.7300700266	0.6039931414	0.6807973452	0.689007457	0.7954395047	0.7434091514	0.8570097284	0.7300313702	0.8678771246	0.8138419482	0.7482786183	0.8149075308	0.8889845479	0.7647395451	0.7199369121	0.7375243444	0.8122799572
ILF3	0.742971429	0.8702177632	0.7592684142	0.8574717476	0.7493080406	0.7994733261	0.8850222026	0.7088193464	0.7061202523	0.8345110144	0.8390689141	0.8083947944	0.8214461792	0.8480584904	0.7793759089	0.7031348501	0.7428694746	0.6512870562	0	0.8623598062	0.7669923622	0.7345021535	0.8076774254	0.7932155097	0.6529804528	0.8234585706	0.6453919965	0.6961805895	0.7623667748	0.7435002259	0.8134779445	0.697671551	0.735305688	0.6601945426	0.7845425773	0.7408079776	0.7742791112	0.7511757241	0.8399162637	0.8025311882	0.8591064431	0.7934404517	0.7898612048	0.8051148914	0.8659746814	0.7203207567	0.7088161415	0.733365794	0.7899024801
LARP4	0.8517302851	0.8016789423	0.8193744217	0.8206272188	0.7736670317	0.814829922	0.832450095	0.6979103163	0.8263317693	0.8501155333	0.8345032942	0.8226599162	0.8212910209	0.8307116977	0.8242285051	0.8323832458	0.8708551952	0.8789471011	0.8623598062	0	0.8384217023	0.8324348775	0.8393574626	0.8256327638	0.8477439544	0.8155079423	0.8332743673	0.8381559624	0.8266289049	0.7882675918	0.7762999845	0.7920202963	0.8082666355	0.7907965691	0.8853467948	0.8644829413	0.8059071584	0.7821845519	0.8445475778	0.8504762235	0.8528907724	0.8350372482	0.8686138575	0.8282536797	0.8512647012	0.8172287624	0.843592724	0.8679663974	0.7921086567
LARP7	0.7724179371	0.8359541652	0.666209579	0.8871133157	0.6827676936	0.8752218417	0.8835152819	0.5984680783	0.7222744065	0.8318969423	0.7843467932	0.7350328369	0.7138234217	0.8299951294	0.7472322304	0.6925388133	0.8107237822	0.7687712084	0.7669923622	0.8384217023	0	0.7920075142	0.7245330109	0.7797586713	0.7465266766	0.6912886683	0.6892169578	0.7641102756	0.6238406426	0.7135224282	0.8413385659	0.7064263568	0.702309418	0.6702535239	0.8689181268	0.7127527396	0.7076084576	0.7461317891	0.7541674332	0.7976564417	0.8107882986	0.776253934	0.8053162277	0.7451382589	0.8145929064	0.6991003133	0.7812098209	0.8266396143	0.7919069645
LIN28B	0.6666497936	0.7992074122	0.7507262735	0.8656366131	0.7291128172	0.8491078532	0.8692935227	0.6568251933	0.6350462293	0.8288601719	0.7716722709	0.7983784132	0.7910389292	0.7801018571	0.7733049702	0.7098298446	0.7884735863	0.735803279	0.7345021535	0.8324348775	0.7920075142	0	0.8116423252	0.7894777019	0.7437950025	0.8071426402	0.7164947955	0.7478710276	0.7319811225	0.7730132775	0.5865243145	0.6105435058	0.6855327076	0.6883691497	0.8127206785	0.7151971871	0.76003217	0.7464389613	0.8363257101	0.8381539618	0.8328251446	0.8481320931	0.8343784341	0.822763472	0.8462154884	0.6633496402	0.6920398543	0.8319848842	0.7975579665
NOLC1	0.7980084025	0.8475217281	0.7034356452	0.8699052053	0.6781073034	0.8512980524	0.8810191578	0.6161325069	0.7408373744	0.8488747077	0.819713274	0.7693823583	0.7423573924	0.8510217774	0.7541896141	0.7362318249	0.8778207739	0.8286813515	0.8076774254	0.8393574626	0.7245330109	0.8116423252	0	0.78009025	0.785945338	0.7373252522	0.7717910471	0.8237829829	0.6673560741	0.7399599367	0.8767662912	0.727466364	0.7305158504	0.7170982124	0.8871554714	0.7347291753	0.7091868402	0.7516556489	0.8134221401	0.8607849381	0.8048066999	0.7587805897	0.8288658432	0.7700022618	0.8325459718	0.7789586805	0.7883283744	0.8427308659	0.7035732617
NONO	0.831907431	0.8653343913	0.7734454708	0.788879656	0.7504220617	0.8029473321	0.8554001442	0.6924665972	0.8046024701	0.8201807136	0.812828467	0.8108473354	0.7990326945	0.8514450611	0.7651560344	0.7333890747	0.7549449179	0.7650361616	0.7932155097	0.8256327638	0.7797586713	0.7894777019	0.78009025	0	0.8002935699	0.7862266981	0.7461440235	0.7361658823	0.7558619877	0.7639685742	0.8335822448	0.735865356	0.7530388137	0.7139975435	0.7781489696	0.7447321145	0.7652313924	0.7726359601	0.8277970669	0.8222761902	0.8571633685	0.8163013314	0.828280531	0.7858747369	0.823054851	0.7989327559	0.7478994327	0.843679993	0.767738088
NPM1	0.7204885711	0.8442215832	0.7363419318	0.8833160809	0.7112867469	0.7999741663	0.8738347664	0.6487285829	0.6981148587	0.8306337535	0.8282855467	0.8136931617	0.7862059137	0.855368549	0.720521503	0.6684202213	0.836211949	0.6248097757	0.6529804528	0.8477439544	0.7465266766	0.7437950025	0.785945338	0.8002935699	0	0.7734528322	0.5998793958	0.7383203118	0.6874796729	0.7120967611	0.832766462	0.702417468	0.7159709078	0.6296825324	0.7928904545	0.7228159059	0.7335998416	0.7396739032	0.8234202191	0.8165550802	0.8370740247	0.7798588881	0.8010668797	0.7640305809	0.9013031431	0.7582022786	0.7371878789	0.7106569581	0.7264796822
NSUN2	0.7868913788	0.8074981836	0.6906422413	0.877270706	0.6690363661	0.8145424775	0.8685625373	0.5794076046	0.7426096088	0.8188946105	0.770361499	0.7643398788	0.7663832021	0.8369354914	0.7649460575	0.7160869854	0.8754568375	0.8356232909	0.8234585706	0.8155079423	0.6912886683	0.8071426402	0.7373252522	0.7862266981	0.7734528322	0	0.7375941781	0.8036462902	0.6329955269	0.7218562817	0.864045046	0.6807998786	0.7168226803	0.6891361647	0.888036029	0.7315433778	0.7184701837	0.7500684911	0.7778140599	0.8471028515	0.7994889672	0.7165637066	0.8377170723	0.7336468003	0.8162327883	0.7234499868	0.75638737	0.8288210441	0.737888351
PPIL4	0.6861527188	0.851611897	0.6627388452	0.8406498086	0.6750198183	0.8061937999	0.8662639855	0.6146454435	0.6966811956	0.8056010182	0.8054361844	0.7600969654	0.7426667778	0.8368916274	0.7162352619	0.5637516796	0.7484345579	0.5800532853	0.6453919965	0.8332743673	0.6892169578	0.7164947955	0.7717910471	0.7461440235	0.5998793958	0.7375941781	0	0.6486612211	0.6578677418	0.6926211262	0.8325557973	0.6620848456	0.6829628414	0.5582673345	0.7637058323	0.6407105531	0.7073275941	0.7127364183	0.7870135608	0.7518378634	0.8140521333	0.7399516151	0.7619205375	0.7665427141	0.8286762877	0.680958252	0.6864606989	0.7192816252	0.7227672705
QKI	0.7511609587	0.8645341124	0.7582972649	0.8001226695	0.7520515134	0.8401241491	0.899851833	0.6845647787	0.7866317326	0.8467211761	0.8308588975	0.7951653062	0.8049775071	0.8684843219	0.7786813467	0.6202417777	0.6792810515	0.5397877582	0.6961805895	0.8381559624	0.7641102756	0.7478710276	0.8237829829	0.7361658823	0.7383203118	0.8036462902	0.6486612211	0	0.7261356789	0.7431739394	0.818086391	0.6983420704	0.7258731659	0.6313103049	0.731470946	0.7065296695	0.7761787314	0.7532879084	0.849048469	0.7579426674	0.8690728806	0.8064237311	0.7625443715	0.7908397753	0.8591507535	0.7602510375	0.6918778204	0.7782229385	0.7986722592
RBM15	0.7144863999	0.8123287906	0.5778243428	0.8490711921	0.6020952148	0.8198817009	0.8659723924	0.5331065585	0.6891452736	0.7992335038	0.7520480271	0.7291008077	0.665717286	0.794111776	0.7136068416	0.6033745945	0.8157230429	0.7466220645	0.7623667748	0.8266289049	0.6238406426	0.7319811225	0.6673560741	0.7558619877	0.6874796729	0.6329955269	0.6578677418	0.7261356789	0	0.6712204885	0.8169874254	0.6270931491	0.6349960919	0.6108075079	0.8191563982	0.6595640986	0.6420148793	0.6986507576	0.7241230047	0.7699145574	0.7505083667	0.7078592681	0.7863187045	0.664539058	0.7763946242	0.6605769444	0.7236800141	0.8293499115	0.676634313
RPS11	0.7529440859	0.8371597543	0.6925922856	0.8273020197	0.665787095	0.7410445897	0.849711878	0.5969836801	0.7184300448	0.8152531808	0.8232795472	0.7744971395	0.7428866005	0.8315161988	0.7170560501	0.6919261211	0.8210843357	0.7710490065	0.7435002259	0.7882675918	0.7135224282	0.7730132775	0.7399599367	0.7639685742	0.7120967611	0.7218562817	0.6926211262	0.7431739394	0.6712204885	0	0.8492889502	0.7075003181	0.6925145248	0.6668949582	0.8581521336	0.6999833299	0.6875983523	0.7354692797	0.7854526371	0.8208269341	0.803213581	0.708845509	0.8189112477	0.7292794203	0.8469380812	0.744173926	0.7617957479	0.7661911491	0.6763720244
RPS3	0.7197819285	0.7779459918	0.8307968448	0.9014023403	0.7997113707	0.84145885	0.8728264996	0.7276408284	0.6810878832	0.8657367639	0.7958587049	0.809151148	0.852633665	0.7691580532	0.8110575937	0.8061202956	0.8468624788	0.8050794346	0.8134779445	0.7762999845	0.8413385659	0.5865243145	0.8767662912	0.8335822448	0.832766462	0.864045046	0.8325557973	0.818086391	0.8169874254	0.8492889502	0	0.656720836	0.7839735314	0.7965841114	0.8542249463	0.8176352039	0.8204709081	0.7555039419	0.8930957167	0.8957510242	0.8744855544	0.8785886157	0.8775024217	0.8463342379	0.879297766	0.6976341308	0.7417197303	0.8867126762	0.8244395189
SBDS	0.6268225329	0.7839567387	0.6358241636	0.8264684076	0.643793548	0.8292638763	0.8606700359	0.545874368	0.6484665531	0.7569924858	0.6934471502	0.7021037471	0.7105052294	0.7710314889	0.706994759	0.6313871548	0.7778672817	0.7129636274	0.697671551	0.7920202963	0.7064263568	0.6105435058	0.727466364	0.735865356	0.702417468	0.6807998786	0.6620848456	0.6983420704	0.6270931491	0.7075003181	0.656720836	0	0.6628735854	0.6284441549	0.7963483269	0.6856551588	0.693797018	0.6908973095	0.7864787588	0.7971681053	0.7940450232	0.7503755397	0.8024024616	0.739740853	0.7830102948	0.5803523124	0.6256709165	0.8080609593	0.7318728165
SF3B4	0.7009216374	0.7939213291	0.6586468112	0.8409146839	0.6628064877	0.8414818816	0.8708770604	0.5735558622	0.6834880048	0.7903087862	0.7712720291	0.7357898255	0.7424974358	0.7770095743	0.7325612451	0.6151249199	0.7542035927	0.7300700266	0.735305688	0.8082666355	0.702309418	0.6855327076	0.7305158504	0.7530388137	0.7159709078	0.7168226803	0.6829628414	0.7258731659	0.6349960919	0.6925145248	0.7839735314	0.6628735854	0	0.6358542555	0.8016923245	0.6720535346	0.6969901817	0.6869534178	0.7821052089	0.7897200258	0.7916047651	0.7403675288	0.7873469574	0.736216804	0.8248457308	0.6714193406	0.6915818348	0.807218869	0.7283130945
SMNDC1	0.6996689265	0.7992703368	0.6227963957	0.7877940411	0.6140061469	0.769692662	0.8212553558	0.5467153942	0.6852854118	0.768879726	0.7555258028	0.7017342138	0.7065956903	0.8113446606	0.6756156676	0.5549995141	0.7242832772	0.6039931414	0.6601945426	0.7907965691	0.6702535239	0.6883691497	0.7170982124	0.7139975435	0.6296825324	0.6891361647	0.5582673345	0.6313103049	0.6108075079	0.6668949582	0.7965841114	0.6284441549	0.6358542555	0	0.7781095958	0.6338153974	0.6337843146	0.6589302926	0.7429244551	0.7491182041	0.7883700499	0.711382846	0.701879544	0.6980594225	0.8049748648	0.6680493363	0.6814063059	0.7121744823	0.6795495861
SRSF1	0.8833735117	0.907291672	0.8242144609	0.723643466	0.8490147078	0.8647258051	0.9213624538	0.81606332	0.8416476147	0.8223938521	0.8768762736	0.9034811435	0.8781001327	0.9038775708	0.8682669041	0.7926209913	0.6963346571	0.6807973452	0.7845425773	0.8853467948	0.8689181268	0.8127206785	0.8871554714	0.7781489696	0.7928904545	0.888036029	0.7637058323	0.731470946	0.8191563982	0.8581521336	0.8542249463	0.7963483269	0.8016923245	0.7781095958	0	0.6896260008	0.8706196822	0.8381939134	0.9065263046	0.694015225	0.9210497871	0.8822373359	0.7571994899	0.8779615825	0.8967842556	0.8504724222	0.7846359751	0.8573449747	0.8609494359
SRSF7	0.7403753407	0.8357373038	0.6819714756	0.7837733531	0.6568015049	0.8296739771	0.8981903286	0.6052323257	0.7238586773	0.7872484004	0.8060524551	0.7498435554	0.728479807	0.8432077899	0.7502954921	0.6308190359	0.7301457392	0.689007457	0.7408079776	0.8644829413	0.7127527396	0.7151971871	0.7347291753	0.7447321145	0.7228159059	0.7315433778	0.6407105531	0.7065296695	0.6595640986	0.6999833299	0.8176352039	0.6856551588	0.6720535346	0.6338153974	0.6896260008	0	0.7061382222	0.7026737254	0.7901556101	0.7456232499	0.802435405	0.7536883045	0.7578536845	0.7469191435	0.8435617747	0.7181112443	0.6668171254	0.8258297611	0.7414877608
SUPV3L1	0.7742788241	0.8023339407	0.6757432519	0.8230321787	0.6332623616	0.8304592788	0.8662125751	0.5600448763	0.744581387	0.8279053729	0.7747815269	0.7177993117	0.5830503226	0.8193592704	0.7251434446	0.7004122505	0.8300793286	0.7954395047	0.7742791112	0.8059071584	0.7076084576	0.76003217	0.7091868402	0.7652313924	0.7335998416	0.7184701837	0.7073275941	0.7761787314	0.6420148793	0.6875983523	0.8204709081	0.693797018	0.6969901817	0.6337843146	0.8706196822	0.7061382222	0	0.700324428	0.6154856362	0.8122014315	0.7718771447	0.7043335098	0.8195222028	0.7197383546	0.8056052851	0.7181170654	0.7328547861	0.8401024816	0.7132867403
TAF15	0.7473156088	0.7569656356	0.7121250256	0.8199935667	0.7003686263	0.8061991097	0.8644207971	0.6019173606	0.7104609769	0.7718130988	0.7694967735	0.7561527366	0.7255944762	0.7546200851	0.7481058453	0.6854268606	0.7527834823	0.7434091514	0.7511757241	0.7821845519	0.7461317891	0.7464389613	0.7516556489	0.7726359601	0.7396739032	0.7500684911	0.7127364183	0.7532879084	0.6986507576	0.7354692797	0.7555039419	0.6908973095	0.6869534178	0.6589302926	0.8381939134	0.7026737254	0.700324428	0	0.7854507232	0.7921935062	0.8266231233	0.7558248693	0.7962297322	0.7230236574	0.8436368943	0.7156793406	0.7005747801	0.8235510406	0.7550301934
TBRG4	0.8067204497	0.8671572811	0.7583792703	0.8993802678	0.7406218719	0.8868110471	0.8967120136	0.687784958	0.8308683331	0.8755835125	0.8407120539	0.804570033	0.6772823203	0.8832995089	0.7832229837	0.7758804149	0.8636068968	0.8570097284	0.8399162637	0.8445475778	0.7541674332	0.8363257101	0.8134221401	0.8277970669	0.8234202191	0.7778140599	0.7870135608	0.849048469	0.7241230047	0.7854526371	0.8930957167	0.7864787588	0.7821052089	0.7429244551	0.9065263046	0.7901556101	0.6154856362	0.7854507232	0	0.8809182211	0.8226283265	0.8205391776	0.8214751316	0.8201461611	0.853296573	0.7875039862	0.8306515228	0.8851518579	0.8193502596
TRA2A	0.8653758789	0.8771920251	0.7693755942	0.7853264574	0.8082553399	0.8965846987	0.8850679961	0.7474432242	0.8290496751	0.8565998055	0.8702844664	0.8362577148	0.8635336497	0.846017264	0.8466919226	0.7731264596	0.6956992402	0.7300313702	0.8025311882	0.8504762235	0.7976564417	0.8381539618	0.8607849381	0.8222761902	0.8165550802	0.8471028515	0.7518378634	0.7579426674	0.7699145574	0.8208269341	0.8957510242	0.7971681053	0.7897200258	0.7491182041	0.694015225	0.7456232499	0.8122014315	0.7921935062	0.8809182211	0	0.8981827077	0.8734102964	0.7955067321	0.8278410038	0.8912126722	0.8177588449	0.8310233789	0.8178065931	0.8230329303
TROVE2	0.8281607448	0.8695483722	0.7737214484	0.8963324453	0.7874401483	0.8797936514	0.915855922	0.7398610329	0.8234442313	0.8537178404	0.8605139578	0.8515794507	0.7669838221	0.8583661832	0.8244276864	0.8001065533	0.9027385575	0.8678771246	0.8591064431	0.8528907724	0.8107882986	0.8328251446	0.8048066999	0.8571633685	0.8370740247	0.7994889672	0.8140521333	0.8690728806	0.7505083667	0.803213581	0.8744855544	0.7940450232	0.7916047651	0.7883700499	0.9210497871	0.802435405	0.7718771447	0.8266231233	0.8226283265	0.8981827077	0	0.8019665147	0.8872993108	0.7986160919	0.8578112185	0.8261343231	0.8488808747	0.8873725905	0.8048479532
U2AF1	0.7860614171	0.8417820556	0.7319727489	0.8593537351	0.6928587518	0.8158948655	0.8930788706	0.6334812896	0.7780503217	0.8311550341	0.834422861	0.8080003175	0.7678655488	0.8649162471	0.7859639367	0.7348637094	0.8954798883	0.8138419482	0.7934404517	0.8350372482	0.776253934	0.8481320931	0.7587805897	0.8163013314	0.7798588881	0.7165637066	0.7399516151	0.8064237311	0.7078592681	0.708845509	0.8785886157	0.7503755397	0.7403675288	0.711382846	0.8822373359	0.7536883045	0.7043335098	0.7558248693	0.8205391776	0.8734102964	0.8019665147	0	0.8650784792	0.7294818704	0.8661593991	0.7584827279	0.7869905586	0.8168977348	0.7222522526
U2AF2	0.8249391962	0.8969591411	0.7914908598	0.8209404143	0.8145114856	0.8709335947	0.8835795137	0.7482860617	0.8419110736	0.8531563127	0.8787658623	0.8421094162	0.859925347	0.8843653748	0.8589312332	0.7671784373	0.7701891317	0.7482786183	0.7898612048	0.8686138575	0.8053162277	0.8343784341	0.8288658432	0.828280531	0.8010668797	0.8377170723	0.7619205375	0.7625443715	0.7863187045	0.8189112477	0.8775024217	0.8024024616	0.7873469574	0.701879544	0.7571994899	0.7578536845	0.8195222028	0.7962297322	0.8214751316	0.7955067321	0.8872993108	0.8650784792	0	0.8442577528	0.8980939219	0.8144225133	0.8377506775	0.8377977897	0.8366887363
UTP3	0.7995816299	0.8487314225	0.7322166997	0.8208799671	0.7017401353	0.8267688075	0.8945728742	0.6233057761	0.7780029065	0.8369027838	0.8179074673	0.8135778076	0.7525424176	0.8781649107	0.7676300012	0.7245038089	0.8524149402	0.8149075308	0.8051148914	0.8282536797	0.7451382589	0.822763472	0.7700022618	0.7858747369	0.7640305809	0.7336468003	0.7665427141	0.7908397753	0.664539058	0.7292794203	0.8463342379	0.739740853	0.736216804	0.6980594225	0.8779615825	0.7469191435	0.7197383546	0.7230236574	0.8201461611	0.8278410038	0.7986160919	0.7294818704	0.8442577528	0	0.8326212442	0.778386443	0.7654322966	0.8496914258	0.7043018314
XRCC6	0.877008719	0.8874749634	0.7745999259	0.9065481061	0.8012823634	0.9123365106	0.8168714217	0.7536386289	0.8562239224	0.8675719025	0.8116969802	0.8218560798	0.8513335264	0.9078842667	0.8212214609	0.8255765438	0.8678619139	0.8889845479	0.8659746814	0.8512647012	0.8145929064	0.8462154884	0.8325459718	0.823054851	0.9013031431	0.8162327883	0.8286762877	0.8591507535	0.7763946242	0.8469380812	0.879297766	0.7830102948	0.8248457308	0.8049748648	0.8967842556	0.8435617747	0.8056052851	0.8436368943	0.853296573	0.8912126722	0.8578112185	0.8661593991	0.8980939219	0.8326212442	0	0.8169845678	0.8556313273	0.9162154796	0.8364271682
YWHAG	0.5708706276	0.7809912393	0.6731632817	0.8708306935	0.692708917	0.9021170897	0.8880761024	0.5808873171	0.6612385094	0.8073455176	0.7444722855	0.7395596117	0.7771990887	0.759663056	0.7336596829	0.6745068227	0.7775786009	0.7647395451	0.7203207567	0.8172287624	0.6991003133	0.6633496402	0.7789586805	0.7989327559	0.7582022786	0.7234499868	0.680958252	0.7602510375	0.6605769444	0.744173926	0.6976341308	0.5803523124	0.6714193406	0.6680493363	0.8504724222	0.7181112443	0.7181170654	0.7156793406	0.7875039862	0.8177588449	0.8261343231	0.7584827279	0.8144225133	0.778386443	0.8169845678	0	0.6970552168	0.851248243	0.808741781
ZC3H11A	0.7630501876	0.8298338975	0.7206489772	0.8345418269	0.7011177105	0.8443785999	0.9115857931	0.6315087706	0.7390625977	0.7982230428	0.7915520988	0.7698950457	0.7980258027	0.8121593666	0.7369152101	0.6637922828	0.7924827943	0.7199369121	0.7088161415	0.843592724	0.7812098209	0.6920398543	0.7883283744	0.7478994327	0.7371878789	0.75638737	0.6864606989	0.6918778204	0.7236800141	0.7617957479	0.7417197303	0.6256709165	0.6915818348	0.6814063059	0.7846359751	0.6668171254	0.7328547861	0.7005747801	0.8306515228	0.8310233789	0.8488808747	0.7869905586	0.8377506775	0.7654322966	0.8556313273	0.6970552168	0	0.8480672301	0.7777385997
ZC3H8	0.8269494857	0.8940491911	0.8053851945	0.8645343757	0.7909716551	0.7365126404	0.8383540669	0.7537656677	0.7867925374	0.8855942786	0.8669858243	0.8532873522	0.8442221275	0.9256102228	0.8050960969	0.7685862579	0.8095384396	0.7375243444	0.733365794	0.8679663974	0.8266396143	0.8319848842	0.8427308659	0.843679993	0.7106569581	0.8288210441	0.7192816252	0.7782229385	0.8293499115	0.7661911491	0.8867126762	0.8080609593	0.807218869	0.7121744823	0.8573449747	0.8258297611	0.8401024816	0.8235510406	0.8851518579	0.8178065931	0.8873725905	0.8168977348	0.8377977897	0.8496914258	0.9162154796	0.851248243	0.8480672301	0	0.7844113333
ZNF800	0.8094947427	0.8309717877	0.7133626804	0.8037177568	0.6422012338	0.7284206368	0.86106989	0.6111097175	0.7766020808	0.8060026188	0.7896224085	0.7758129262	0.7353688363	0.8663466623	0.739171707	0.7246808149	0.8723249918	0.8122799572	0.7899024801	0.7921086567	0.7919069645	0.7975579665	0.7035732617	0.767738088	0.7264796822	0.737888351	0.7227672705	0.7986722592	0.676634313	0.6763720244	0.8244395189	0.7318728165	0.7283130945	0.6795495861	0.8609494359	0.7414877608	0.7132867403	0.7550301934	0.8193502596	0.8230329303	0.8048479532	0.7222522526	0.8366887363	0.7043018314	0.8364271682	0.808741781	0.7777385997	0.7844113333	0
ZRANB2	0.7109872848	0.8783454946	0.7313919199	0.8762083965	0.7485917994	0.8491968888	0.9131306799	0.6855084133	0.7510624175	0.8225821717	0.8477346469	0.8260900937	0.8099742903	0.8845685165	0.8069468202	0.639783839	0.7859031063	0.5954922211	0.686379353	0.8781681282	0.7404796538	0.7779184012	0.7849038985	0.7927854175	0.6067669752	0.7929140665	0.5915471403	0.6811346362	0.7141428762	0.724402382	0.8442587999	0.7105564533	0.74311225	0.6528383239	0.7723854089	0.6794640117	0.78555604	0.7769424495	0.8503534203	0.7791775695	0.8866767453	0.8035889869	0.8008928085	0.8072095555	0.8664941184	0.7516267781	0.7467967269	0.7784289339	0.7701534123
[truncated: 1 more columns]
