# Supplementary material for: Systematic identification of post-transcriptional regulatory modules
Source: Nat Commun. 2024 Sep 9;15:7872. doi: 10.1038/s41467-024-52215-7 (PMC11385195; doi:10.1038/s41467-024-52215-7)
Supplement: Supplementary file 7 — Supplementary Dataset 4 [file 41467_2024_52215_MOESM7_ESM.txt]

Table S4. The Pairwise Distances between RBPs Inferred from eCLIP Data
This table contains the pairwise distances between RNA binding proteins (RBPs) based on eCLIP (enhanced crosslinking and immunoprecipitation) data. Distances were calculated as (1 - cosine similarities) between RNA-binding profiles, which are represented by -log10(P-values) * sign of the log fold change (logFC) followed by z-scoring for each RNA target gene. Fold changes and P-values were calcula…
	AARS	AATF	ABCF1	AGGF1	AKAP1	AKAP8L	AQR	NOLC1	BUD13	CPEB4	CPSF6	CSTF2T	DDX21	DDX24	DDX3X	DDX42	DDX51	DDX52	DDX55	DDX6	DGCR8	DHX30	DROSHA	EFTUD2	EIF3G	EIF4G2	EWSR1	EXOSC5	FAM120A	FASTKD2	FMR1	FTO	FUS	FXR1	FXR2	GEMIN5	GNL3	GPKOW	GRWD1	GTF2F1	HLTF	HNRNPA1	HNRNPC	HNRNPK	HNRNPL	HNRNPM	HNRNPU	HNRNPUL1	IGF2BP1
AARS	0	0.8012177816	0.7587069998	0.8866150034	0.8789906464	0.8141992465	0.9031841502	0.7982425505	0.8859845747	0.6329513627	0.7404405027	0.9351277306	0.6794818216	0.860422215	0.785714655	0.6884960705	0.8414898459	0.8302771098	0.8420233185	0.784657333	0.824332141	0.8547334528	0.8666957018	0.8804150648	0.6139954538	0.8229818238	0.8779889951	0.8587905103	0.7334927668	0.6297907515	0.7502022516	0.7550315893	0.8667861967	0.7135310183	0.6906352555	0.8588526114	0.5626732629	0.7673432249	0.7904835497	0.817719967	0.6581361712	0.6674095691	0.6489500616	0.8776680301	0.765380458	0.7592513029	0.7420439095	0.6603505982	0.65674359
AATF	0.8012177816	0	0.70180071	0.9329563449	0.8678199157	0.8392530565	0.8091588714	0.8819714239	0.8214844676	0.9204443785	0.9482741079	0.7678275545	0.7935490617	0.8449611239	0.8370549891	0.8485465481	0.6418182737	0.6793101057	0.7986378958	0.8121734704	0.8279952357	0.6702563351	0.6693123705	0.8454626907	0.8104318806	0.8326342436	0.7580785376	0.906702189	0.9210137285	0.839843888	0.8583610644	0.8364109904	0.7987358988	0.8932154558	0.8627189572	0.6428290262	0.8366784839	0.9346468976	0.9410117448	0.8099159206	0.9350572579	0.9377122263	0.8954179304	0.8411832382	0.9410969426	0.8143099653	0.9243520392	0.7333407374	0.9213699433
ABCF1	0.7587069998	0.70180071	0	0.8532484358	0.8604092371	0.8153036084	0.82792444	0.8710710771	0.7307162852	0.8534827526	0.8816190789	0.8097935331	0.7293581409	0.7034737879	0.8617306073	0.8055495189	0.7342751431	0.7346064521	0.8129497609	0.7944612447	0.833569312	0.688457978	0.7751682058	0.8499780164	0.8240107314	0.8510961692	0.8110498309	0.9227122073	0.8542782856	0.8098514463	0.6974861239	0.8236966282	0.8782791401	0.7202359997	0.6850002738	0.6777455788	0.7878056115	0.8789216352	0.8381915491	0.8189721944	0.8549150999	0.8893566197	0.8656816112	0.7928649006	0.8855845409	0.8421614685	0.8852763703	0.8349650484	0.8308041223
AGGF1	0.8866150034	0.9329563449	0.8532484358	0	0.9207827057	0.8285138621	0.8842631177	0.865830136	0.8016426812	0.8763442296	0.7345928416	0.8592826758	0.9275154894	0.8513627795	0.9106921284	0.9185793193	0.8906078835	0.8444936894	0.9083614719	0.9189887585	0.9180179414	0.8706778068	0.8962211112	0.8876555723	0.9260984882	0.874244935	0.8739936099	0.9471505157	0.9222622238	0.8434954183	0.8589317107	0.905052699	0.8889573003	0.8305918111	0.8623786311	0.8809043729	0.9049859604	0.795522764	0.7520634312	0.7899619474	0.7688964598	0.896491611	0.9141534084	0.870240204	0.5838375945	0.9241712897	0.9070156295	0.8919202293	0.9017788206
AKAP1	0.8789906464	0.8678199157	0.8604092371	0.9207827057	0	0.867433939	0.8867248129	0.9068828911	0.8933164181	0.9112422571	0.9391381991	0.8086635964	0.8642845325	0.8968856713	0.8922210316	0.9035191892	0.8194217696	0.7908707354	0.8471807773	0.8560138041	0.880078656	0.797346859	0.8341668224	0.9312639753	0.8682621921	0.8976481049	0.8397842841	0.9147881273	0.6786002649	0.9100864549	0.8841542014	0.8931970331	0.8410764572	0.902802567	0.8769806233	0.8288674347	0.8822957906	0.9412415535	0.9353661858	0.8694222124	0.922471843	0.9014875791	0.8269256431	0.7970049363	0.9004437327	0.8713262705	0.8878633306	0.9216241287	0.8745084713
AKAP8L	0.8141992465	0.8392530565	0.8153036084	0.8285138621	0.867433939	0	0.8365916283	0.8609127311	0.8086467763	0.901050664	0.8897487683	0.7285462483	0.8354272635	0.767021975	0.8560391834	0.7938318282	0.7686786029	0.761928571	0.8344881488	0.8705868953	0.8313753284	0.7933850399	0.7883608425	0.8769745249	0.8635900848	0.872342314	0.7089496334	0.9257286382	0.8747678732	0.8353523807	0.8463264948	0.8743960573	0.7824625519	0.8571500933	0.8457811917	0.7968199295	0.8717308054	0.9032297232	0.8877893675	0.6975209018	0.8832966253	0.8435958751	0.878334019	0.791762766	0.8467833769	0.8323295625	0.8047449515	0.8457201958	0.8803621534
AQR	0.9031841502	0.8091588714	0.82792444	0.8842631177	0.8867248129	0.8365916283	0	0.8750111906	0.4110350995	0.9289777042	0.9153058436	0.7971561633	0.8902193261	0.6399322355	0.8254614566	0.8483259421	0.7113511899	0.7679996466	0.6806569319	0.8278552418	0.8701115199	0.7789030823	0.7711853436	0.5336606064	0.856011651	0.8804341699	0.8195590627	0.9361110208	0.9395787804	0.9198056236	0.8539570691	0.88263555	0.8051680091	0.8830555772	0.8738645376	0.7026662637	0.9169286204	0.7805222541	0.7992342428	0.8120076141	0.92638542	0.9144861974	0.9130069952	0.7306450303	0.920411923	0.8675514547	0.9161489633	0.9367926723	0.9331411874
NOLC1	0.7982425505	0.8819714239	0.8710710771	0.865830136	0.9068828911	0.8609127311	0.8750111906	0	0.855321683	0.7662485732	0.7999610968	0.9144427332	0.8167996348	0.8532894021	0.8057862597	0.8260509373	0.8828350614	0.8883720324	0.8386120103	0.8159002941	0.900188822	0.9014044987	0.8207262471	0.8841442208	0.7279728255	0.898776597	0.8904853756	0.8594860131	0.8468635292	0.7853364381	0.8120785488	0.8348688883	0.736219744	0.7921032045	0.7898681154	0.8485626519	0.7648703505	0.8212548983	0.7649811158	0.8963337928	0.7627535525	0.798488097	0.8064042832	0.8889470507	0.8262683007	0.8436029657	0.8242718598	0.8020969779	0.7402174591
BUD13	0.8859845747	0.8214844676	0.7307162852	0.8016426812	0.8933164181	0.8086467763	0.4110350995	0.855321683	0	0.919528979	0.8563376697	0.7986926004	0.8579351384	0.3551710802	0.878968703	0.8282272323	0.7302522576	0.7929432042	0.7351991398	0.8435842467	0.8521150783	0.7893243501	0.8022342729	0.4650467817	0.9012252141	0.8638292036	0.7937265809	0.9325579518	0.9563046567	0.8842051708	0.726442486	0.9019698398	0.8325607093	0.7258623876	0.7542750083	0.7279082556	0.8957980256	0.6670090074	0.6917144856	0.8147885662	0.8751756736	0.9201966641	0.9362504838	0.7568686253	0.9388506431	0.8782150155	0.9331853884	0.9439022789	0.9234966313
CPEB4	0.6329513627	0.9204443785	0.8534827526	0.8763442296	0.9112422571	0.901050664	0.9289777042	0.7662485732	0.919528979	0	0.5655074552	0.926311721	0.7090783484	0.9338118748	0.8128904753	0.7142585677	0.9308014014	0.9237853666	0.8634725327	0.7437810131	0.8614833276	0.9361896538	0.9232236396	0.859927976	0.6364790248	0.8325766987	0.8981876624	0.8320693394	0.688004029	0.6506416918	0.7990236953	0.7265818633	0.8636893217	0.6874835956	0.7210728918	0.9387595843	0.5861063691	0.6455117635	0.7221412381	0.8907282651	0.5433822174	0.6220849431	0.5970683502	0.9205012812	0.7544606754	0.8287930485	0.7577466265	0.5539603924	0.5560327651
CPSF6	0.7404405027	0.9482741079	0.8816190789	0.7345928416	0.9391381991	0.8897487683	0.9153058436	0.7999610968	0.8563376697	0.5655074552	0	0.9034342627	0.8159302196	0.9029802163	0.8407011972	0.8046501999	0.9453668026	0.938490229	0.8965774939	0.8310621083	0.8817483364	0.957040534	0.9377075059	0.852997002	0.7691380268	0.8118260748	0.912140287	0.8622708125	0.7987085819	0.6791403474	0.8152214048	0.7790004383	0.8574824263	0.7221050916	0.7780750322	0.9342362323	0.7270444621	0.6051276937	0.5910493467	0.8840524193	0.5475930575	0.666349935	0.7071738645	0.9369947654	0.7891031217	0.8513380027	0.7962684649	0.6474104421	0.6995416794
CSTF2T	0.9351277306	0.7678275545	0.8097935331	0.8592826758	0.8086635964	0.7285462483	0.7971561633	0.9144427332	0.7986926004	0.926311721	0.9034342627	0	0.891802643	0.8040843815	0.9138156363	0.8667856215	0.582838736	0.5109594493	0.8139048764	0.8399279377	0.7192112986	0.6585148875	0.5873786857	0.8274659199	0.9304313614	0.7982453277	0.3240564357	0.8668294947	0.8498009304	0.883977854	0.9088041218	0.8512528428	0.58322854	0.9290217554	0.9363160974	0.6863937701	0.9501218675	0.9511423594	0.940176545	0.4888798152	0.9466981852	0.8775321898	0.9062933447	0.6113217409	0.8971037097	0.833362078	0.8028659418	0.7810519983	0.9378910727
DDX21	0.6794818216	0.7935490617	0.7293581409	0.9275154894	0.8642845325	0.8354272635	0.8902193261	0.8167996348	0.8579351384	0.7090783484	0.8159302196	0.891802643	0	0.8574503478	0.7722503214	0.7517055704	0.7932203743	0.8176080026	0.8222892261	0.7498328699	0.8405797286	0.8062000699	0.8156562793	0.8881726458	0.6705489299	0.8538954483	0.860685048	0.8525418563	0.7480441514	0.7342248173	0.69477818	0.7397879298	0.8525470195	0.7071727822	0.665784231	0.7749934827	0.6363359745	0.8216414115	0.8350859081	0.8497892995	0.7664251559	0.7709922878	0.7197292905	0.8659822454	0.8271799796	0.7629866768	0.8018485262	0.7495042785	0.678934255
DDX24	0.860422215	0.8449611239	0.7034737879	0.8513627795	0.8968856713	0.767021975	0.6399322355	0.8532894021	0.3551710802	0.9338118748	0.9029802163	0.8040843815	0.8574503478	0	0.9370880226	0.8463076864	0.769572489	0.8061735024	0.7972121268	0.8944943164	0.857196592	0.8224889832	0.8437174632	0.5934051275	0.943460944	0.8883466182	0.8136605127	0.9380862582	0.9509189176	0.9042799744	0.7056420138	0.929380817	0.8694743756	0.6807571687	0.7138422058	0.8057469908	0.8995140533	0.7581020802	0.7859061377	0.8161853263	0.8848328552	0.9128851507	0.9517521449	0.7618074124	0.941387225	0.8822730398	0.9316955553	0.9411198381	0.9261875862
DDX3X	0.785714655	0.8370549891	0.8617306073	0.9106921284	0.8922210316	0.8560391834	0.8254614566	0.8057862597	0.878968703	0.8128904753	0.8407011972	0.9138156363	0.7722503214	0.9370880226	0	0.8289997479	0.7973396987	0.8313407434	0.6558590489	0.6731140411	0.8872976112	0.7852612042	0.7222085527	0.8801275575	0.6434064284	0.8600294832	0.9033954514	0.9009489692	0.8512068278	0.7769971862	0.8099299037	0.5183188321	0.8205118939	0.8603177367	0.8069208828	0.6490372069	0.758632063	0.8584161823	0.8106307347	0.8675078291	0.8296021155	0.8573700486	0.8118001751	0.8861182007	0.8648209497	0.7740746347	0.8736884252	0.8736944261	0.7544587188
DDX42	0.6884960705	0.8485465481	0.8055495189	0.9185793193	0.9035191892	0.7938318282	0.8483259421	0.8260509373	0.8282272323	0.7142585677	0.8046501999	0.8667856215	0.7517055704	0.8463076864	0.8289997479	0	0.8463745627	0.8579003348	0.8352458919	0.806950895	0.8084521414	0.8651692384	0.8602066457	0.7644378024	0.743921256	0.8452216964	0.7975487206	0.8499532364	0.8129907754	0.7579037726	0.8311613851	0.7871281051	0.8126274311	0.7482950926	0.7969745771	0.8495916823	0.6911581641	0.7710630768	0.8479355256	0.8001015522	0.766265215	0.6915598913	0.7126894458	0.830531479	0.7885694823	0.7945226173	0.7236919312	0.7108294007	0.7157265124
DDX51	0.8414898459	0.6418182737	0.7342751431	0.8906078835	0.8194217696	0.7686786029	0.7113511899	0.8828350614	0.7302522576	0.9308014014	0.9453668026	0.582838736	0.7932203743	0.769572489	0.7973396987	0.8463745627	0	0.5344035141	0.7183721475	0.7491989068	0.7604607378	0.5680190142	0.5610173477	0.7988109792	0.8184498308	0.8661843442	0.6317383641	0.8992395001	0.8764698293	0.8481779888	0.8075024744	0.7947934816	0.6870684535	0.875244864	0.8168485413	0.5471596044	0.8598005905	0.9332092904	0.9083960129	0.6649657704	0.9350109459	0.8970793766	0.8954548626	0.71572888	0.9061852151	0.7907203274	0.8364068932	0.8604830546	0.9055694249
DDX52	0.8302771098	0.6793101057	0.7346064521	0.8444936894	0.7908707354	0.761928571	0.7679996466	0.8883720324	0.7929432042	0.9237853666	0.938490229	0.5109594493	0.8176080026	0.8061735024	0.8313407434	0.8579003348	0.5344035141	0	0.7665893762	0.7991206207	0.7516411084	0.4973509079	0.6084059169	0.8330827935	0.8449875345	0.8337320834	0.5219324639	0.869242414	0.8723709481	0.8322367707	0.8459874796	0.8189620164	0.6717940113	0.9018569584	0.8663319508	0.5928566937	0.8625950242	0.9451319932	0.9282621608	0.6897310063	0.9346985226	0.9039298696	0.8340131257	0.7319375615	0.875901565	0.7899395315	0.8621093213	0.8296125548	0.9290515985
DDX55	0.8420233185	0.7986378958	0.8129497609	0.9083614719	0.8471807773	0.8344881488	0.6806569319	0.8386120103	0.7351991398	0.8634725327	0.8965774939	0.8139048764	0.8222892261	0.7972121268	0.6558590489	0.8352458919	0.7183721475	0.7665893762	0	0.5320434667	0.8687775376	0.7221145363	0.6873737309	0.7611722341	0.7257096255	0.8784415321	0.8519424606	0.9243602591	0.8639101243	0.8202094335	0.8464384583	0.7472994214	0.7946936874	0.8896327723	0.8485827078	0.613462438	0.8288595176	0.8975770592	0.8250558435	0.8114143673	0.8957946179	0.9014249328	0.8675731905	0.7458412064	0.9097950306	0.8445033139	0.9066081797	0.9206996518	0.8528862212
DDX6	0.784657333	0.8121734704	0.7944612447	0.9189887585	0.8560138041	0.8705868953	0.8278552418	0.8159002941	0.8435842467	0.7437810131	0.8310621083	0.8399279377	0.7498328699	0.8944943164	0.6731140411	0.806950895	0.7491989068	0.7991206207	0.5320434667	0	0.8674303224	0.7404331954	0.6710553489	0.8530341595	0.6831743166	0.8435110046	0.8633596345	0.8819064851	0.7541027837	0.7191973028	0.7997611967	0.672969472	0.8268627012	0.7922275474	0.7836108938	0.6764462163	0.7570599621	0.8724785971	0.8558419751	0.8069995922	0.8352803699	0.862977603	0.82883556	0.8701397884	0.8901973964	0.8446479847	0.8858662871	0.8599576218	0.6986941242
DGCR8	0.824332141	0.8279952357	0.833569312	0.9180179414	0.880078656	0.8313753284	0.8701115199	0.900188822	0.8521150783	0.8614833276	0.8817483364	0.7192112986	0.8405797286	0.857196592	0.8872976112	0.8084521414	0.7604607378	0.7516411084	0.8687775376	0.8674303224	0	0.8034042958	0.5472406164	0.8850355006	0.86698301	0.8957075152	0.6896166659	0.8898359123	0.8840580074	0.871114704	0.8810839194	0.8788678148	0.7645887707	0.881114223	0.8766207576	0.7699971468	0.8608674354	0.9107456734	0.9191687487	0.7635418896	0.8850102971	0.8366544362	0.8235747169	0.766116334	0.8713263945	0.8228488145	0.8254053089	0.8033770487	0.8719591406
DHX30	0.8547334528	0.6702563351	0.688457978	0.8706778068	0.797346859	0.7933850399	0.7789030823	0.9014044987	0.7893243501	0.9361896538	0.957040534	0.6585148875	0.8062000699	0.8224889832	0.7852612042	0.8651692384	0.5680190142	0.4973509079	0.7221145363	0.7404331954	0.8034042958	0	0.6125762833	0.8389670327	0.8675207541	0.862822483	0.6827001415	0.9173811454	0.8842766759	0.7877874185	0.8003310449	0.782677793	0.7750658932	0.8833010082	0.8179293325	0.5165282645	0.8757058097	0.9451844492	0.9366753776	0.7693110626	0.9350688122	0.9370906559	0.9379301056	0.7811202745	0.9083395285	0.8039024908	0.9042563055	0.8866716874	0.9250329809
DROSHA	0.8666957018	0.6693123705	0.7751682058	0.8962211112	0.8341668224	0.7883608425	0.7711853436	0.8207262471	0.8022342729	0.9232236396	0.9377075059	0.5873786857	0.8156562793	0.8437174632	0.7222085527	0.8602066457	0.5610173477	0.6084059169	0.6873737309	0.6710553489	0.5472406164	0.6125762833	0	0.8328162031	0.7679656313	0.8727465536	0.6278775976	0.8901999127	0.8918912218	0.8497924829	0.8731303649	0.7171073561	0.6630833426	0.9165236977	0.8815559383	0.5236103691	0.8754877246	0.9518545964	0.9343528705	0.692702006	0.9387205188	0.9099430534	0.9091772047	0.7059896081	0.9126479153	0.808669795	0.873148014	0.8580504812	0.9012110832
EFTUD2	0.8804150648	0.8454626907	0.8499780164	0.8876555723	0.9312639753	0.8769745249	0.5336606064	0.8841442208	0.4650467817	0.859927976	0.852997002	0.8274659199	0.8881726458	0.5934051275	0.8801275575	0.7644378024	0.7988109792	0.8330827935	0.7611722341	0.8530341595	0.8850355006	0.8389670327	0.8328162031	0	0.862749769	0.9032615371	0.8311811315	0.902655158	0.9481926963	0.8930367878	0.8733309678	0.8760569018	0.8435176636	0.8156008521	0.8820296991	0.8303757874	0.8642403574	0.6363615139	0.7657318544	0.8392010406	0.8645862496	0.8310506804	0.8808530997	0.8159563074	0.9007457785	0.8962195659	0.8866181244	0.8649038405	0.8912242156
EIF3G	0.6139954538	0.8104318806	0.8240107314	0.9260984882	0.8682621921	0.8635900848	0.856011651	0.7279728255	0.9012252141	0.6364790248	0.7691380268	0.9304313614	0.6705489299	0.943460944	0.6434064284	0.743921256	0.8184498308	0.8449875345	0.7257096255	0.6831743166	0.86698301	0.8675207541	0.7679656313	0.862749769	0	0.8515146145	0.8983596995	0.8426449511	0.7332929379	0.6793031174	0.8003795312	0.6526864716	0.8323311495	0.789315974	0.7506617861	0.7535374292	0.5477029331	0.7944066333	0.7825773678	0.8660133771	0.7147266113	0.7187749359	0.6432961768	0.8782961115	0.7676804263	0.766238338	0.777753999	0.7176056661	0.631721149
EIF4G2	0.8229818238	0.8326342436	0.8510961692	0.874244935	0.8976481049	0.872342314	0.8804341699	0.898776597	0.8638292036	0.8325766987	0.8118260748	0.7982453277	0.8538954483	0.8883466182	0.8600294832	0.8452216964	0.8661843442	0.8337320834	0.8784415321	0.8435110046	0.8957075152	0.862822483	0.8727465536	0.9032615371	0.8515146145	0	0.800753553	0.8999865892	0.8212959196	0.8246566037	0.8461388004	0.8507810351	0.8451935964	0.8537464283	0.8395934987	0.8454375893	0.8403034129	0.8677736703	0.8058641609	0.8544749837	0.840678044	0.8652442029	0.8553841368	0.8963820952	0.8943255761	0.8518428469	0.8725525918	0.8351030822	0.8379284569
EWSR1	0.8779889951	0.7580785376	0.8110498309	0.8739936099	0.8397842841	0.7089496334	0.8195590627	0.8904853756	0.7937265809	0.8981876624	0.912140287	0.3240564357	0.860685048	0.8136605127	0.9033954514	0.7975487206	0.6317383641	0.5219324639	0.8519424606	0.8633596345	0.6896166659	0.6827001415	0.6278775976	0.8311811315	0.8983596995	0.800753553	0	0.8330041067	0.8680961761	0.8768691615	0.9086551936	0.847043839	0.5389290393	0.9098132486	0.918418301	0.7206982877	0.8910987597	0.9357960145	0.9416450284	0.5858602918	0.9159850909	0.8267384201	0.8535288527	0.7359592065	0.8760777928	0.7448871717	0.7326371781	0.717859072	0.913801928
EXOSC5	0.8587905103	0.906702189	0.9227122073	0.9471505157	0.9147881273	0.9257286382	0.9361110208	0.8594860131	0.9325579518	0.8320693394	0.8622708125	0.8668294947	0.8525418563	0.9380862582	0.9009489692	0.8499532364	0.8992395001	0.869242414	0.9243602591	0.8819064851	0.8898359123	0.9173811454	0.8901999127	0.902655158	0.8426449511	0.8999865892	0.8330041067	0	0.8781156556	0.8687064687	0.9083402628	0.8487005577	0.7873886663	0.8685255959	0.894966196	0.9330551993	0.8374036766	0.880183193	0.9002611728	0.9025626841	0.8459131632	0.7796507687	0.783548308	0.9287641835	0.8691146799	0.5926705622	0.8000740038	0.7715221312	0.8544615295
FAM120A	0.7334927668	0.9210137285	0.8542782856	0.9222622238	0.6786002649	0.8747678732	0.9395787804	0.8468635292	0.9563046567	0.688004029	0.7987085819	0.8498009304	0.7480441514	0.9509189176	0.8512068278	0.8129907754	0.8764698293	0.8723709481	0.8639101243	0.7541027837	0.8840580074	0.8842766759	0.8918912218	0.9481926963	0.7332929379	0.8212959196	0.8680961761	0.8781156556	0	0.7580080903	0.7847171479	0.8125145934	0.8525810495	0.7547863947	0.7088913905	0.9117079776	0.7273537154	0.8608023488	0.8473258024	0.8155325399	0.7207494477	0.7678156323	0.6877712357	0.8513020407	0.8238372996	0.83838248	0.7707009091	0.7763103176	0.5769999205
FASTKD2	0.6297907515	0.839843888	0.8098514463	0.8434954183	0.9100864549	0.8353523807	0.9198056236	0.7853364381	0.8842051708	0.6506416918	0.6791403474	0.883977854	0.7342248173	0.9042799744	0.7769971862	0.7579037726	0.8481779888	0.8322367707	0.8202094335	0.7191973028	0.871114704	0.7877874185	0.8497924829	0.8930367878	0.6793031174	0.8246566037	0.8768691615	0.8687064687	0.7580080903	0	0.8112243497	0.7456379476	0.849229702	0.7445161747	0.7444255005	0.8469786046	0.6140984887	0.7633994282	0.7365111304	0.823519751	0.6466082988	0.7437485575	0.7494014954	0.9200076778	0.8244703207	0.8298739189	0.810558992	0.7139617151	0.672471674
FMR1	0.7502022516	0.8583610644	0.6974861239	0.8589317107	0.8841542014	0.8463264948	0.8539570691	0.8120785488	0.726442486	0.7990236953	0.8152214048	0.9088041218	0.69477818	0.7056420138	0.8099299037	0.8311613851	0.8075024744	0.8459874796	0.8464384583	0.7997611967	0.8810839194	0.8003310449	0.8731303649	0.8733309678	0.8003795312	0.8461388004	0.9086551936	0.9083402628	0.7847171479	0.8112243497	0	0.8010257939	0.8769087802	0.4248478858	0.2504700382	0.7673253645	0.7432644878	0.7783797818	0.7222429432	0.8842769534	0.7666369466	0.8395160585	0.8355918273	0.8838831758	0.8758768783	0.7923269705	0.8588500692	0.8450885889	0.7758620185
FTO	0.7550315893	0.8364109904	0.8236966282	0.905052699	0.8931970331	0.8743960573	0.88263555	0.8348688883	0.9019698398	0.7265818633	0.7790004383	0.8512528428	0.7397879298	0.929380817	0.5183188321	0.7871281051	0.7947934816	0.8189620164	0.7472994214	0.672969472	0.8788678148	0.782677793	0.7171073561	0.8760569018	0.6526864716	0.8507810351	0.847043839	0.8487005577	0.8125145934	0.7456379476	0.8010257939	0	0.8063005239	0.80179231	0.7851868628	0.7180514442	0.7078414349	0.8132451926	0.8084030663	0.8120906512	0.7631529417	0.7664657903	0.7582957096	0.922622795	0.831266719	0.7583136963	0.8118908764	0.7781958579	0.7388836646
FUS	0.8667861967	0.7987358988	0.8782791401	0.8889573003	0.8410764572	0.7824625519	0.8051680091	0.736219744	0.8325607093	0.8636893217	0.8574824263	0.58322854	0.8525470195	0.8694743756	0.8205118939	0.8126274311	0.6870684535	0.6717940113	0.7946936874	0.8268627012	0.7645887707	0.7750658932	0.6630833426	0.8435176636	0.8323311495	0.8451935964	0.5389290393	0.7873886663	0.8525810495	0.849229702	0.8769087802	0.8063005239	0	0.8963766843	0.8869918159	0.7625123618	0.871894952	0.9142243797	0.8779003109	0.6954210547	0.8800421681	0.7557176016	0.8118825656	0.7454951003	0.821273463	0.7258206436	0.6549699342	0.7441566134	0.8795422761
FXR1	0.7135310183	0.8932154558	0.7202359997	0.8305918111	0.902802567	0.8571500933	0.8830555772	0.7921032045	0.7258623876	0.6874835956	0.7221050916	0.9290217554	0.7071727822	0.6807571687	0.8603177367	0.7482950926	0.875244864	0.9018569584	0.8896327723	0.7922275474	0.881114223	0.8833010082	0.9165236977	0.8156008521	0.789315974	0.8537464283	0.9098132486	0.8685255959	0.7547863947	0.7445161747	0.4248478858	0.80179231	0.8963766843	0	0.3410577166	0.8761727428	0.6679323809	0.6090433995	0.6678981701	0.9037865842	0.6066377582	0.736403666	0.7958368465	0.9055185854	0.8433046422	0.8574726184	0.8112787734	0.753302213	0.6119202944
FXR2	0.6906352555	0.8627189572	0.6850002738	0.8623786311	0.8769806233	0.8457811917	0.8738645376	0.7898681154	0.7542750083	0.7210728918	0.7780750322	0.9363160974	0.665784231	0.7138422058	0.8069208828	0.7969745771	0.8168485413	0.8663319508	0.8485827078	0.7836108938	0.8766207576	0.8179293325	0.8815559383	0.8820296991	0.7506617861	0.8395934987	0.918418301	0.894966196	0.7088913905	0.7444255005	0.2504700382	0.7851868628	0.8869918159	0.3410577166	0	0.8001018242	0.6687038065	0.7335308852	0.7073295804	0.8935462156	0.6820421242	0.7917107994	0.7844367385	0.886500686	0.8506248356	0.7941010838	0.8258826539	0.7886103171	0.6753718993
GEMIN5	0.8588526114	0.6428290262	0.6777455788	0.8809043729	0.8288674347	0.7968199295	0.7026662637	0.8485626519	0.7279082556	0.9387595843	0.9342362323	0.6863937701	0.7749934827	0.8057469908	0.6490372069	0.8495916823	0.5471596044	0.5928566937	0.613462438	0.6764462163	0.7699971468	0.5165282645	0.5236103691	0.8303757874	0.7535374292	0.8454375893	0.7206982877	0.9330551993	0.9117079776	0.8469786046	0.7673253645	0.7180514442	0.7625123618	0.8761727428	0.8001018242	0	0.8591207297	0.9422050386	0.851118096	0.7679116091	0.9407462118	0.9701762306	0.944016527	0.75875821	0.9538717633	0.7879203911	0.9529049954	0.9327460373	0.9091082639
GNL3	0.5626732629	0.8366784839	0.7878056115	0.9049859604	0.8822957906	0.8717308054	0.9169286204	0.7648703505	0.8957980256	0.5861063691	0.7270444621	0.9501218675	0.6363359745	0.8995140533	0.758632063	0.6911581641	0.8598005905	0.8625950242	0.8288595176	0.7570599621	0.8608674354	0.8757058097	0.8754877246	0.8642403574	0.5477029331	0.8403034129	0.8910987597	0.8374036766	0.7273537154	0.6140984887	0.7432644878	0.7078414349	0.871894952	0.6679323809	0.6687038065	0.8591207297	0	0.7030002562	0.7535735794	0.8794434177	0.629630471	0.6590408481	0.6179089872	0.9004219985	0.7533679781	0.7883508958	0.7479111916	0.6577011886	0.5917774835
GPKOW	0.7673432249	0.9346468976	0.8789216352	0.795522764	0.9412415535	0.9032297232	0.7805222541	0.8212548983	0.6670090074	0.6455117635	0.6051276937	0.9511423594	0.8216414115	0.7581020802	0.8584161823	0.7710630768	0.9332092904	0.9451319932	0.8975770592	0.8724785971	0.9107456734	0.9451844492	0.9518545964	0.6363615139	0.7944066333	0.8677736703	0.9357960145	0.880183193	0.8608023488	0.7633994282	0.7783797818	0.8132451926	0.9142243797	0.6090433995	0.7335308852	0.9422050386	0.7030002562	0	0.5969161125	0.9263263559	0.5861273681	0.7160441596	0.785962151	0.9406918961	0.8413049691	0.8812285417	0.8480222385	0.7268795251	0.7096263557
GRWD1	0.7904835497	0.9410117448	0.8381915491	0.7520634312	0.9353661858	0.8877893675	0.7992342428	0.7649811158	0.6917144856	0.7221412381	0.5910493467	0.940176545	0.8350859081	0.7859061377	0.8106307347	0.8479355256	0.9083960129	0.9282621608	0.8250558435	0.8558419751	0.9191687487	0.9366753776	0.9343528705	0.7657318544	0.7825773678	0.8058641609	0.9416450284	0.9002611728	0.8473258024	0.7365111304	0.7222429432	0.8084030663	0.8779003109	0.6678981701	0.7073295804	0.851118096	0.7535735794	0.5969161125	0	0.926567507	0.6436210515	0.7931995595	0.8198668861	0.9192311035	0.8645683658	0.8801587087	0.867734155	0.8110842164	0.7586877442
GTF2F1	0.817719967	0.8099159206	0.8189721944	0.7899619474	0.8694222124	0.6975209018	0.8120076141	0.8963337928	0.8147885662	0.8907282651	0.8840524193	0.4888798152	0.8497892995	0.8161853263	0.8675078291	0.8001015522	0.6649657704	0.6897310063	0.8114143673	0.8069995922	0.7635418896	0.7693110626	0.692702006	0.8392010406	0.8660133771	0.8544749837	0.5858602918	0.9025626841	0.8155325399	0.823519751	0.8842769534	0.8120906512	0.6954210547	0.9037865842	0.8935462156	0.7679116091	0.8794434177	0.9263263559	0.926567507	0	0.9025817862	0.8134180499	0.8464905664	0.7371750058	0.7772993402	0.8237841223	0.7514540721	0.8267027632	0.8980939559
HLTF	0.6581361712	0.9350572579	0.8549150999	0.7688964598	0.922471843	0.8832966253	0.92638542	0.7627535525	0.8751756736	0.5433822174	0.5475930575	0.9466981852	0.7664251559	0.8848328552	0.8296021155	0.766265215	0.9350109459	0.9346985226	0.8957946179	0.8352803699	0.8850102971	0.9350688122	0.9387205188	0.8645862496	0.7147266113	0.840678044	0.9159850909	0.8459131632	0.7207494477	0.6466082988	0.7666369466	0.7631529417	0.8800421681	0.6066377582	0.6820421242	0.9407462118	0.629630471	0.5861273681	0.6436210515	0.9025817862	0	0.6169968546	0.6810519064	0.9149483923	0.7520836328	0.8459838643	0.7457365604	0.62460678	0.5927867589
HNRNPA1	0.6674095691	0.9377122263	0.8893566197	0.896491611	0.9014875791	0.8435958751	0.9144861974	0.798488097	0.9201966641	0.6220849431	0.666349935	0.8775321898	0.7709922878	0.9128851507	0.8573700486	0.6915598913	0.8970793766	0.9039298696	0.9014249328	0.862977603	0.8366544362	0.9370906559	0.9099430534	0.8310506804	0.7187749359	0.8652442029	0.8267384201	0.7796507687	0.7678156323	0.7437485575	0.8395160585	0.7664657903	0.7557176016	0.736403666	0.7917107994	0.9701762306	0.6590408481	0.7160441596	0.7931995595	0.8134180499	0.6169968546	0	0.6480899924	0.8784203211	0.6609527984	0.7644740536	0.4423286863	0.518957713	0.6884529985
HNRNPC	0.6489500616	0.8954179304	0.8656816112	0.9141534084	0.8269256431	0.878334019	0.9130069952	0.8064042832	0.9362504838	0.5970683502	0.7071738645	0.9062933447	0.7197292905	0.9517521449	0.8118001751	0.7126894458	0.8954548626	0.8340131257	0.8675731905	0.82883556	0.8235747169	0.9379301056	0.9091772047	0.8808530997	0.6432961768	0.8553841368	0.8535288527	0.783548308	0.6877712357	0.7494014954	0.8355918273	0.7582957096	0.8118825656	0.7958368465	0.7844367385	0.944016527	0.6179089872	0.785962151	0.8198668861	0.8464905664	0.6810519064	0.6480899924	0	0.8549710844	0.7010567173	0.7245236974	0.7055618439	0.6725379053	0.6557429255
HNRNPK	0.8776680301	0.8411832382	0.7928649006	0.870240204	0.7970049363	0.791762766	0.7306450303	0.8889470507	0.7568686253	0.9205012812	0.9369947654	0.6113217409	0.8659822454	0.7618074124	0.8861182007	0.830531479	0.71572888	0.7319375615	0.7458412064	0.8701397884	0.766116334	0.7811202745	0.7059896081	0.8159563074	0.8782961115	0.8963820952	0.7359592065	0.9287641835	0.8513020407	0.9200076778	0.8838831758	0.922622795	0.7454951003	0.9055185854	0.886500686	0.75875821	0.9004219985	0.9406918961	0.9192311035	0.7371750058	0.9149483923	0.8784203211	0.8549710844	0	0.8210078038	0.8787637285	0.8135067802	0.8901865892	0.8929413132
HNRNPL	0.765380458	0.9410969426	0.8855845409	0.5838375945	0.9004437327	0.8467833769	0.920411923	0.8262683007	0.9388506431	0.7544606754	0.7891031217	0.8971037097	0.8271799796	0.941387225	0.8648209497	0.7885694823	0.9061852151	0.875901565	0.9097950306	0.8901973964	0.8713263945	0.9083395285	0.9126479153	0.9007457785	0.7676804263	0.8943255761	0.8760777928	0.8691146799	0.8238372996	0.8244703207	0.8758768783	0.831266719	0.821273463	0.8433046422	0.8506248356	0.9538717633	0.7533679781	0.8413049691	0.8645683658	0.7772993402	0.7520836328	0.6609527984	0.7010567173	0.8210078038	0	0.8352054124	0.6838582646	0.721539765	0.6903637863
HNRNPM	0.7592513029	0.8143099653	0.8421614685	0.9241712897	0.8713262705	0.8323295625	0.8675514547	0.8436029657	0.8782150155	0.8287930485	0.8513380027	0.833362078	0.7629866768	0.8822730398	0.7740746347	0.7945226173	0.7907203274	0.7899395315	0.8445033139	0.8446479847	0.8228488145	0.8039024908	0.808669795	0.8962195659	0.766238338	0.8518428469	0.7448871717	0.5926705622	0.83838248	0.8298739189	0.7923269705	0.7583136963	0.7258206436	0.8574726184	0.7941010838	0.7879203911	0.7883508958	0.8812285417	0.8801587087	0.8237841223	0.8459838643	0.7644740536	0.7245236974	0.8787637285	0.8352054124	0	0.7428622148	0.7698881849	0.843766538
HNRNPU	0.7420439095	0.9243520392	0.8852763703	0.9070156295	0.8878633306	0.8047449515	0.9161489633	0.8242718598	0.9331853884	0.7577466265	0.7962684649	0.8028659418	0.8018485262	0.9316955553	0.8736884252	0.7236919312	0.8364068932	0.8621093213	0.9066081797	0.8858662871	0.8254053089	0.9042563055	0.873148014	0.8866181244	0.777753999	0.8725525918	0.7326371781	0.8000740038	0.7707009091	0.810558992	0.8588500692	0.8118908764	0.6549699342	0.8112787734	0.8258826539	0.9529049954	0.7479111916	0.8480222385	0.867734155	0.7514540721	0.7457365604	0.4423286863	0.7055618439	0.8135067802	0.6838582646	0.7428622148	0	0.6001129368	0.7576151626
HNRNPUL1	0.6603505982	0.7333407374	0.8349650484	0.8919202293	0.9216241287	0.8457201958	0.9367926723	0.8020969779	0.9439022789	0.5539603924	0.6474104421	0.7810519983	0.7495042785	0.9411198381	0.8736944261	0.7108294007	0.8604830546	0.8296125548	0.9206996518	0.8599576218	0.8033770487	0.8866716874	0.8580504812	0.8649038405	0.7176056661	0.8351030822	0.717859072	0.7715221312	0.7763103176	0.7139617151	0.8450885889	0.7781958579	0.7441566134	0.753302213	0.7886103171	0.9327460373	0.6577011886	0.7268795251	0.8110842164	0.8267027632	0.62460678	0.518957713	0.6725379053	0.8901865892	0.721539765	0.7698881849	0.6001129368	0	0.6752458549
IGF2BP1	0.65674359	0.9213699433	0.8308041223	0.9017788206	0.8745084713	0.8803621534	0.9331411874	0.7402174591	0.9234966313	0.5560327651	0.6995416794	0.9378910727	0.678934255	0.9261875862	0.7544587188	0.7157265124	0.9055694249	0.9290515985	0.8528862212	0.6986941242	0.8719591406	0.9250329809	0.9012110832	0.8912242156	0.631721149	0.8379284569	0.913801928	0.8544615295	0.5769999205	0.672471674	0.7758620185	0.7388836646	0.8795422761	0.6119202944	0.6753718993	0.9091082639	0.5917774835	0.7096263557	0.7586877442	0.8980939559	0.5927867589	0.6884529985	0.6557429255	0.8929413132	0.6903637863	0.843766538	0.7576151626	0.6752458549	0
IGF2BP2	0.6935706778	0.88069418	0.7937985506	0.9030688156	0.8511679388	0.8621128975	0.9017459389	0.767831378	0.9073866472	0.6675734064	0.8111294847	0.9042217131	0.7103980658	0.9158727704	0.7217773747	0.7186195559	0.8620961588	0.8934845634	0.7879985379	0.6652813189	0.861038989	0.8850867807	0.8500015316	0.8972212133	0.6580717852	0.8501023638	0.8992342585	0.8791350614	0.629864398	0.7164213453	0.8007864542	0.7630525633	0.8773143489	0.6812611042	0.7206084441	0.8367238879	0.6493756029	0.7907121229	0.8241303758	0.8826795866	0.7079069732	0.7772485245	0.7226828969	0.8057640655	0.7398408347	0.8566203084	0.8140995902	0.7684665088	0.2990269832
ILF3	0.7772084791	0.8780019175	0.8679747327	0.867035523	0.7840755699	0.8610866279	0.9012390833	0.8693420317	0.9106269039	0.8607142757	0.8821385261	0.7754646756	0.8346262741	0.9136408746	0.8634121715	0.8121423355	0.8687840237	0.8241425021	0.8626623009	0.8965756755	0.8351322439	0.8660011561	0.8635497742	0.9183370873	0.8276976062	0.9017914708	0.8200025984	0.8906414496	0.8468310561	0.8436624235	0.8941952612	0.867661553	0.8094201872	0.8908743036	0.8842794734	0.9059591799	0.8244126243	0.907023032	0.9049788852	0.7699366583	0.847813623	0.7889379342	0.7317527885	0.6617943587	0.7983126702	0.820801864	0.758412272	0.8457571967	0.8569178426
KHDRBS1	0.6645162355	0.9471189194	0.8832023927	0.8888622585	0.916938617	0.8806394011	0.9480581445	0.722494731	0.9547462057	0.5434858549	0.6216001259	0.9314336769	0.7487393532	0.9558345817	0.8183546524	0.7346680626	0.93168876	0.9248046509	0.8938323314	0.8375131628	0.8706978804	0.9314255547	0.9189852244	0.9033934938	0.689969966	0.8601488189	0.8780838601	0.8367098192	0.7182066289	0.6730992057	0.8239757374	0.7456395499	0.7788546091	0.7398429974	0.7670540379	0.9669483487	0.6034343259	0.7192582511	0.7791517836	0.8711312846	0.569110885	0.5137220502	0.6505329408	0.9020033923	0.6117473596	0.8090563304	0.5982252811	0.5509428934	0.5901401905
KHSRP	0.7175951756	0.9395775571	0.8962077406	0.9085264335	0.9333164856	0.8937917627	0.9138871514	0.7904539144	0.9014226869	0.5257085075	0.535065716	0.9200665063	0.7775454621	0.9062716046	0.8544360371	0.7255002308	0.9344698288	0.9329426242	0.9144357989	0.8446713517	0.8471025256	0.9556911707	0.9316906129	0.8104610533	0.7212801404	0.860192377	0.8829610587	0.8032950348	0.8080467084	0.7541157932	0.8207742153	0.7818646221	0.8364103651	0.7573991078	0.7824083925	0.9634853224	0.6963550078	0.6341512189	0.7215046535	0.8943304001	0.6468767313	0.6035673865	0.6230966609	0.926927337	0.7193234824	0.7789739463	0.7300837968	0.5362267625	0.6807469655
LARP4	0.6452214066	0.823201632	0.8361725364	0.8771941968	0.9034299838	0.8402790759	0.884694124	0.7087608718	0.902625938	0.6827770544	0.7397742105	0.949896585	0.7223351924	0.922025355	0.6696551832	0.76988547	0.8462752849	0.8668549042	0.7403464923	0.6810760708	0.8799118908	0.8526444748	0.7765003492	0.8961627885	0.5863647681	0.8612062354	0.9120416802	0.8696293704	0.7952288191	0.6101376642	0.8204098026	0.698430418	0.8409875673	0.778482254	0.7644518799	0.7831944702	0.6248325624	0.8103452755	0.7841111129	0.8749863244	0.6793775405	0.7462329203	0.7444138962	0.9024246502	0.8139805095	0.8161447106	0.8085697279	0.7462499579	0.6796037351
LARP7	0.7924794226	0.7541291028	0.7853168016	0.9536510335	0.9284357708	0.8476805888	0.9084860324	0.9124045423	0.8865030401	0.89509202	0.9348908465	0.92649149	0.7968598648	0.8848736982	0.8554442121	0.8003087511	0.836450817	0.8659322551	0.8567388337	0.8396588373	0.8541587928	0.8496065985	0.8708523144	0.9144755807	0.8223716682	0.9103224558	0.8892339349	0.9371406008	0.9166958747	0.8488672658	0.8458199696	0.8572911784	0.9188941965	0.8591835305	0.8383270934	0.8256515384	0.8057010942	0.9215215408	0.930426535	0.8808246428	0.9086701554	0.9014719256	0.8908087974	0.875523027	0.920975199	0.8627854382	0.9160621433	0.883897148	0.8692242109
LIN28B	0.750821554	0.8877775599	0.8504116269	0.8733319331	0.8773381623	0.8960735144	0.8505947596	0.7339509122	0.8469777629	0.7127039967	0.7980750099	0.9466208516	0.7429116758	0.8754237934	0.6836239463	0.8343768899	0.8669464347	0.8898489564	0.7898326618	0.7185013662	0.9120898608	0.8707167692	0.8484078103	0.8356657489	0.6826121752	0.8622455055	0.9348262652	0.8686105524	0.7356910297	0.7373473683	0.7061163054	0.7386425794	0.8328423347	0.6761564072	0.6686113474	0.8091282645	0.6994146169	0.739496112	0.694536428	0.923346789	0.7001131664	0.8015371027	0.7890784285	0.9254078581	0.8491601856	0.8158981027	0.826178614	0.8047138698	0.6577488743
LSM11	0.8073080802	0.7948722273	0.8175888615	0.89643262	0.8635242245	0.7559756548	0.7601447293	0.7980364167	0.7356428795	0.8880650314	0.8740280552	0.7534076414	0.8440732608	0.7511238708	0.8351211777	0.7955986351	0.752509456	0.7354537247	0.7162881955	0.8412125861	0.7997628553	0.7926130405	0.7459165851	0.7962509811	0.8471000321	0.873505824	0.6939019619	0.9077296759	0.8924036377	0.8312165793	0.8532261037	0.8805342618	0.6898847541	0.909937606	0.8729305777	0.7510279722	0.858223791	0.9026043681	0.8701791791	0.7317706319	0.9059346361	0.8487068968	0.8228481384	0.7628855682	0.8731734436	0.8029233459	0.8404895823	0.8465045451	0.9117283647
MATR3	0.851403799	0.9200837265	0.8955439806	0.9345470645	0.8634773265	0.8955346063	0.8916634617	0.9036514615	0.9161333363	0.8738971942	0.8881990008	0.8390029223	0.8677910539	0.9040323905	0.9169445343	0.8373325022	0.8738594225	0.8688638669	0.9226592486	0.9106703841	0.8623434011	0.907378151	0.8811921702	0.8951510889	0.8575072868	0.9128200615	0.8551235616	0.7444013803	0.8503889491	0.9201820019	0.9100117983	0.8961046055	0.824127362	0.8891231577	0.9022926534	0.9224381806	0.8704743057	0.9151330766	0.9110455966	0.8693303087	0.8675783261	0.7715579396	0.746092782	0.7072126003	0.7681887785	0.7380932731	0.7542679486	0.820692188	0.8550983239
METAP2	0.8630520419	0.7419894361	0.6272091679	0.8534707875	0.7791451805	0.8426195016	0.7398222302	0.8289920053	0.6853173665	0.9297943662	0.9350628462	0.8134965592	0.7803732133	0.7077816267	0.7801830697	0.877125151	0.6774789535	0.7300118601	0.6961325765	0.6962320346	0.8597959871	0.6290514537	0.6919582634	0.8303261319	0.8411206347	0.8659494065	0.8419901485	0.945441612	0.8604773233	0.877867109	0.6595694669	0.83197351	0.8530835252	0.7403301449	0.6855542742	0.553278821	0.8687533346	0.9227980678	0.8408073066	0.8591610286	0.9101315858	0.9631363575	0.941389979	0.7654689519	0.9364429826	0.8622440307	0.9495438081	0.9598342642	0.8650688528
MTPAP	0.827688698	0.8801618146	0.7018978804	0.7132807791	0.9202736651	0.7921106977	0.7422725665	0.8471193496	0.505404688	0.8538264548	0.6959713706	0.8078663599	0.8578416463	0.5082314747	0.9016060577	0.824722046	0.8260994953	0.823767282	0.8272638828	0.8889032279	0.8542849662	0.8264544702	0.8756192338	0.7395251768	0.9116462063	0.8146296075	0.7975089008	0.9280781601	0.9259207889	0.7840011019	0.7281084577	0.8816600114	0.8653986045	0.674213479	0.7264400355	0.7778587817	0.857273187	0.6934688552	0.6001294566	0.8352879466	0.7432499278	0.8766105982	0.9287748331	0.817685269	0.921631259	0.8942399335	0.9199173205	0.8807090836	0.8806127911
NCBP2	0.7792861319	0.8061374687	0.8250059267	0.9013266219	0.9072723088	0.8386558986	0.7623410362	0.7917481542	0.6730565806	0.7699810231	0.8155497763	0.8665468043	0.7634342489	0.6901068804	0.7754557385	0.7747600843	0.7835997053	0.8369825274	0.7827892418	0.7620515785	0.8573139064	0.8548353777	0.8024338219	0.7288576873	0.7171829854	0.8692511843	0.8606853301	0.8711722899	0.8369613968	0.8020597376	0.7893087671	0.7663588671	0.8148066061	0.7825028145	0.7802619183	0.7725852932	0.7681776942	0.7725788093	0.7700672496	0.7998328567	0.809545472	0.8126096137	0.7772997984	0.8523312298	0.8431240182	0.7914765851	0.8521221492	0.8199897974	0.7601419372
NIPBL	0.7448105155	0.7759914116	0.7626751241	0.850765813	0.9237819247	0.8510543918	0.8840914243	0.7496347853	0.8280783904	0.7988453076	0.7691787301	0.9231458442	0.7625788131	0.8673951863	0.7936801612	0.7903706693	0.8446933294	0.8718478437	0.8658054791	0.8111264333	0.8751570382	0.8481206587	0.8288768594	0.8864500535	0.7850603854	0.8729078199	0.894397105	0.8956698484	0.8709597707	0.7666316824	0.7685619862	0.7992245901	0.8048954874	0.7047911715	0.753448814	0.7825800297	0.7538920377	0.8151976439	0.7499249756	0.8887973988	0.7321038734	0.8243070124	0.8271483247	0.8937031017	0.8641163533	0.8331088563	0.8401693709	0.7735577157	0.7602688899
NONO	0.8895290601	0.7521991387	0.8115401762	0.8796422308	0.8289149172	0.735771966	0.8297565055	0.8921835614	0.8125892808	0.932862346	0.9208437312	0.4212779487	0.8537271542	0.8298326258	0.8824394378	0.8405916555	0.635849522	0.5271199316	0.856699282	0.8809114053	0.6718451797	0.6698136287	0.6424702664	0.875400063	0.9150846767	0.8156723277	0.2618723867	0.8310057041	0.8906376853	0.8998263633	0.8903768246	0.8687257146	0.5805236987	0.9237433635	0.9122999784	0.6893934544	0.9231355013	0.9507823254	0.9481462504	0.6363896838	0.9397569285	0.8746569728	0.8561952128	0.732815825	0.8812918692	0.6894237817	0.7755851635	0.7720402195	0.9409112459
NPM1	0.5221987094	0.8368441051	0.7807300281	0.8392445361	0.8850097984	0.860372316	0.9194902742	0.8028657769	0.8916744301	0.5517293455	0.6204793472	0.9428275922	0.6690230454	0.9021649339	0.8326088736	0.6761214106	0.8779023593	0.8788876116	0.8675069945	0.8043745399	0.851288414	0.9190793295	0.9117162471	0.8716639213	0.6203421094	0.8145228185	0.8801071641	0.8484867557	0.7190771595	0.6244048066	0.769775985	0.7445981392	0.8893035637	0.6631770443	0.6977611957	0.9167056618	0.457295666	0.6769387477	0.7130251926	0.8558239031	0.5668684533	0.6146159291	0.6051711059	0.8875650028	0.7246079471	0.7841778982	0.718356295	0.6090400626	0.6130394166
NSUN2	0.6051270803	0.7976626664	0.8340163882	0.9084492662	0.9043843701	0.8677474236	0.9417041841	0.8250657184	0.9387707419	0.641879477	0.7564696485	0.9551144451	0.7285505965	0.9439030037	0.8313462921	0.7361305944	0.8702248664	0.8684208903	0.8859615089	0.8182703198	0.8602630664	0.8712413116	0.8975816214	0.9034245316	0.648916636	0.8652343971	0.9076089872	0.8665964738	0.7501307175	0.6770829728	0.8298986903	0.771396793	0.9036126736	0.7630050782	0.7712977882	0.9017607813	0.5954140078	0.7642824848	0.8478850114	0.8791492621	0.6806639642	0.7202144894	0.6864623081	0.9136011299	0.7932415407	0.7818103166	0.778471366	0.6660775126	0.6813201957
PABPC4	0.8360934167	0.7966454659	0.8322842565	0.9043670237	0.8686557524	0.8620758959	0.7578419693	0.7945740126	0.8269771852	0.8516364831	0.9041937758	0.8747254344	0.8218246971	0.8959172179	0.479652059	0.8566577435	0.7454588527	0.806569509	0.4012953117	0.536793515	0.8977235418	0.7237717066	0.674927053	0.8275453411	0.6532200436	0.8780782983	0.8948763396	0.9198021351	0.8412131012	0.8074903369	0.8526235756	0.6956046016	0.8356866873	0.8954428915	0.8552439318	0.6073131992	0.809550601	0.8902550253	0.8247274147	0.8574941516	0.8756758506	0.9090300305	0.8728994345	0.8428616608	0.9071853201	0.8375832982	0.9178664478	0.9225459833	0.793256554
PCBP1	0.8926943919	0.7184258783	0.7000109986	0.9072401792	0.7980381726	0.8510748165	0.6987416094	0.9088407507	0.7436551967	0.9507077809	0.9734960915	0.6806507172	0.8205129666	0.7701026982	0.8049131908	0.8749469061	0.6662112187	0.712492112	0.6357141306	0.7315969103	0.845602499	0.6733179352	0.6268336283	0.8016563387	0.8267533044	0.8991798994	0.8414268785	0.9569518434	0.8765450264	0.9145105851	0.8264645959	0.8817724154	0.8725583892	0.8784914296	0.8316429282	0.5801499928	0.8967175742	0.9553502095	0.9176916097	0.8070313202	0.956692668	0.9741102215	0.9411528699	0.4778898459	0.9263415813	0.8984815039	0.9577986213	0.9588196665	0.8890580552
PHF6	0.8329160047	0.4997503793	0.6280885098	0.8704423067	0.7983942676	0.7597978562	0.7013493281	0.8663938188	0.6932751513	0.9404202578	0.9589408355	0.5881109132	0.769680309	0.7308826625	0.7978672196	0.8589387457	0.4918358143	0.4507492566	0.6752429836	0.7528026349	0.7626050507	0.4925559918	0.56040345	0.7938925125	0.8206924947	0.8443349256	0.6064911817	0.9131540634	0.8994285014	0.858825198	0.7676365777	0.8141323245	0.718120142	0.8643233616	0.7958416915	0.4824975875	0.8526231606	0.9455172184	0.9235554317	0.7212440359	0.946728781	0.9444069706	0.9222197507	0.6943865506	0.9126695667	0.8094016668	0.9101636221	0.8088483281	0.9212393799
PPIL4	0.8142082124	0.9591368999	0.8939192214	0.7546591653	0.9548383929	0.8974152305	0.9353565708	0.759497454	0.8696321087	0.7392086588	0.5888208099	0.9103648072	0.8817567876	0.9075099323	0.9079595087	0.8429561386	0.9478870365	0.9316512835	0.940496055	0.9207302596	0.906068803	0.9486514278	0.936349439	0.9030229688	0.8680682543	0.8876878907	0.9012021508	0.8804476731	0.8855650784	0.7398446695	0.8434562013	0.8536870024	0.8068469471	0.7326225449	0.8151617911	0.9561932775	0.8248537872	0.7222793032	0.7000263103	0.8787778122	0.5680189578	0.6814560895	0.8082632875	0.9301473232	0.7914197422	0.897787187	0.75226606	0.7064876057	0.8149902253
PRPF8	0.8288714237	0.8494892318	0.8509718472	0.897782607	0.9200682968	0.8139409464	0.4700329274	0.8542223079	0.5171104915	0.8174643616	0.7894933485	0.835382765	0.8553394883	0.6429752341	0.8441395643	0.751750564	0.8051791515	0.8422040507	0.7700369118	0.8850766866	0.8579415834	0.8680134399	0.8464625734	0.4270500591	0.8430053459	0.8783790251	0.8243416099	0.9117024687	0.9237085891	0.8640364861	0.8252618217	0.8770831488	0.8231303735	0.8180779832	0.8274725187	0.8269187387	0.8380336726	0.6278025001	0.7438332103	0.7823174789	0.835925195	0.8072538755	0.8185867349	0.7953942859	0.8685365214	0.8358496872	0.8606807882	0.8270357721	0.8631338872
PTBP1	0.8555731232	0.7749295372	0.8283122939	0.902468703	0.9109373625	0.8658699501	0.8570489014	0.9010674992	0.8623805623	0.9084109928	0.885215345	0.7989900718	0.8806589593	0.8760086712	0.8853994495	0.8550907907	0.843905146	0.8580882694	0.87063406	0.9117871485	0.8511451794	0.8829947191	0.8553882576	0.8855994542	0.8732356753	0.8870263002	0.8456401569	0.9220458986	0.9145044308	0.8908959631	0.9022949002	0.9047503395	0.8410777692	0.9078115136	0.8981847874	0.8549930859	0.9022404774	0.9170047051	0.8633330646	0.7985469902	0.9018449887	0.8896058902	0.8746255775	0.695159952	0.861891785	0.8743524183	0.8623429615	0.8125696968	0.902910021
PUM1	0.7901462935	0.874829054	0.7282919344	0.7997683013	0.9039164438	0.8626031742	0.7970892563	0.8512828882	0.7260088285	0.797905431	0.765555733	0.8955467877	0.7993665936	0.8121103511	0.7938821871	0.8506110483	0.8195989397	0.8573275288	0.7516371302	0.7570659647	0.8947105749	0.8109867714	0.8518982375	0.8428223753	0.7987370171	0.8126134862	0.9106544063	0.9315144036	0.8208073515	0.7700080512	0.7032841976	0.8081142732	0.9002735614	0.7163057858	0.6905829945	0.7022021354	0.7808847245	0.7821500588	0.5992511838	0.8994235473	0.760418469	0.9021665068	0.8790892958	0.8475616919	0.9069214798	0.875092965	0.9274663987	0.8965853912	0.7810070734
PUM2	0.6987547284	0.8748162237	0.8262112528	0.9142619291	0.8779622354	0.8966138466	0.8966524845	0.8329874254	0.9022032126	0.6439825331	0.7273776907	0.901774949	0.7294895697	0.9309179165	0.7463508137	0.8003884827	0.8654251864	0.8721202774	0.7749603372	0.6298674012	0.8631306256	0.8586182363	0.8569197666	0.8875581679	0.6759421898	0.8315003729	0.9072076199	0.877688761	0.6469784403	0.7022967292	0.7658487601	0.7435483012	0.8697487178	0.7359432576	0.7108807907	0.8235507143	0.6892429319	0.7884323518	0.7987703869	0.8846145767	0.7392245078	0.7863982202	0.7306543544	0.8873926049	0.8221989869	0.816155949	0.8291277301	0.7658936814	0.5960683146
PUS1	0.5580944621	0.8672229243	0.838416313	0.9215584309	0.8695945624	0.8580773581	0.9212628318	0.7553919962	0.9324512565	0.5447515862	0.708775173	0.9368436309	0.6572638238	0.9419756186	0.7624882796	0.7094931933	0.8695058345	0.8470868156	0.8451552751	0.7757594175	0.8417218606	0.8590734287	0.879275343	0.8810339757	0.5461313928	0.838481204	0.8831318098	0.8142801704	0.6670844871	0.6369598292	0.7745282306	0.7202856853	0.8546409688	0.7227669168	0.6952269821	0.8930569937	0.4977334628	0.7498884125	0.7958735095	0.8619983592	0.6252450045	0.6194457884	0.5405050415	0.8798089633	0.6875554033	0.7427811493	0.7095096693	0.6136916855	0.5602783413
QKI	0.7230433816	0.9388765834	0.8848297687	0.9284201992	0.9154618354	0.9078586772	0.9458851371	0.8579826054	0.9413452472	0.6782734809	0.7522590834	0.9382729231	0.807842394	0.9429003415	0.8908633393	0.7747310564	0.9317225338	0.9271197647	0.917871158	0.880725797	0.8834504752	0.9250622778	0.9339474068	0.9069728297	0.7608257227	0.8938606064	0.9049587716	0.8822602533	0.8027669887	0.7687553216	0.8685764383	0.8291183938	0.8930531369	0.8114330338	0.8260885931	0.9649817799	0.7263611927	0.7854906429	0.8485191312	0.8909340334	0.72662812	0.6878624239	0.7181228835	0.8849577256	0.7049408418	0.8582477216	0.7622641735	0.6995958815	0.7094441268
RBFOX2	0.8286614008	0.844941942	0.8354824257	0.858576048	0.9045059	0.7710827684	0.7165689395	0.812820595	0.6333845157	0.8531708651	0.8092813139	0.7381750208	0.8709905976	0.6264436184	0.9025241835	0.8101607371	0.773441805	0.7935285546	0.79758082	0.8607553713	0.8129067277	0.8514457428	0.7385711881	0.7453715816	0.8783855195	0.857537688	0.7329865449	0.8747487434	0.9048548702	0.8292309083	0.8629399651	0.8836076704	0.7233815343	0.8665747591	0.8659995986	0.8213101041	0.8657808916	0.8386410364	0.7960680308	0.7115822498	0.8367166515	0.8207117175	0.8434152583	0.7655079313	0.8649494664	0.816260301	0.831321591	0.8299859665	0.9014427654
RBM15	0.9040456258	0.8638594884	0.8050856396	0.8782486796	0.8677181436	0.8723359716	0.8239138404	0.8452805681	0.7500004701	0.8965231173	0.8129467974	0.8503099044	0.8180488343	0.8654916445	0.8125592552	0.8604477867	0.8103579141	0.821282114	0.8349124111	0.7938903596	0.8701841477	0.8191134294	0.8164880218	0.8838765202	0.8745200108	0.8772421796	0.8998192145	0.9230381631	0.89078748	0.8638278304	0.7269965118	0.8346138515	0.8219876964	0.7988785887	0.768743975	0.6768201319	0.8952077918	0.880363129	0.7806045162	0.8817061185	0.8822469921	0.9155440692	0.8809536282	0.8141861422	0.9179382893	0.8608410074	0.9268043955	0.9280486003	0.8618307402
RBM22	0.6268642355	0.8910827768	0.8460742462	0.9056819311	0.898989869	0.8638761721	0.8581169623	0.820218618	0.8644995586	0.5729578217	0.6777394641	0.9363025014	0.7272067878	0.8975030571	0.8187438165	0.667644676	0.9069460547	0.8990272585	0.8750396303	0.8357199264	0.8385300207	0.9331457207	0.927838674	0.7644874272	0.655615918	0.8606359865	0.8756502861	0.838350664	0.769469031	0.7183013542	0.8315217791	0.7709072013	0.8600389453	0.7312477532	0.7768768604	0.9484437421	0.5979725534	0.6273234413	0.7737624283	0.849592564	0.6295984671	0.5697296337	0.6051950383	0.8889097033	0.7088380529	0.7999971343	0.7099889233	0.614144631	0.6417006193
TROVE2	0.6839971178	0.8359987635	0.8245401488	0.9284495535	0.8728865554	0.8491000589	0.9100958485	0.8382301552	0.9131940611	0.7959436005	0.8600459006	0.9383161894	0.7631078909	0.9196073205	0.7712426287	0.8035532492	0.8437286202	0.8464674501	0.8386909243	0.8300177811	0.8621855555	0.8607502511	0.8586411469	0.9293239282	0.720107035	0.8731556084	0.8948918361	0.9004296428	0.7906951071	0.766642225	0.7939290787	0.8072432352	0.8579231015	0.8418096026	0.7681176475	0.84367252	0.701773206	0.8864400838	0.8884172028	0.8498819222	0.8308287358	0.8061355425	0.7332799076	0.8605331881	0.8189269819	0.8019682893	0.8036908102	0.8119302718	0.7831102208
RPS11	0.7461752359	0.7989809543	0.7774272333	0.9073795563	0.8900722501	0.832467217	0.7994474409	0.7861464392	0.7438735595	0.8091110583	0.8655846681	0.9080528937	0.7460555427	0.6949219977	0.785332767	0.8183686739	0.7742459657	0.7866720712	0.7582729511	0.7894247901	0.8754186361	0.8156165602	0.8053163665	0.8304034503	0.6833132678	0.8942606632	0.8961185208	0.9026531087	0.8586117817	0.7512060087	0.726319167	0.8229693201	0.8496175658	0.7554884758	0.7136032624	0.7420551349	0.6850566482	0.8152788075	0.79566622	0.8581997904	0.8079856111	0.8536102013	0.8244340643	0.8362672083	0.8564625502	0.8264700565	0.8601657588	0.8565360861	0.7851142689
RPS3	0.824586521	0.806769224	0.8159057055	0.9160799599	0.8963771245	0.8914782586	0.7754959609	0.7188539928	0.7864567915	0.8371597408	0.9030270899	0.9341433865	0.7139585151	0.846845867	0.6613506688	0.8623859398	0.7638721096	0.8305681474	0.6696350146	0.666098371	0.9322524124	0.8185258552	0.7208872398	0.8058237385	0.5671352217	0.8972847255	0.9416500724	0.8947548352	0.8748846687	0.79208453	0.7126645702	0.7431100727	0.8478264725	0.7700217329	0.7134657336	0.6391880132	0.6598174203	0.8207514786	0.7552434902	0.9202345203	0.8484368004	0.8973576393	0.8751659413	0.8942860317	0.8962518224	0.8605575867	0.9081463216	0.9096658689	0.7720708062
SAFB2	0.8445335949	0.9579457549	0.9266522572	0.8234320995	0.9487232892	0.8839232986	0.9627517137	0.7594163217	0.9480404403	0.8184875162	0.6777679801	0.9092656025	0.8945516676	0.9658355463	0.906821627	0.8740002644	0.9412885989	0.9330584231	0.9536674821	0.9408339931	0.9062699071	0.9515991979	0.932260213	0.9604238149	0.8775139354	0.9077027639	0.8976954829	0.8778970854	0.8902962694	0.8001447455	0.8718879993	0.8768177213	0.7646008605	0.8388618399	0.8675931069	0.9638858702	0.8656227705	0.875609066	0.8324197517	0.860012687	0.6999687839	0.7006115313	0.8047069386	0.9235395097	0.7678987791	0.8709578482	0.7027920885	0.7433359545	0.8488407884
SAFB	0.7953945356	0.9526933677	0.9060771531	0.7778107949	0.9368628286	0.8842568681	0.954775159	0.7399402056	0.9296343975	0.7290157917	0.6147172962	0.8968336455	0.8587912706	0.9477712281	0.8873158277	0.8267747551	0.9326576045	0.9198736534	0.9363651818	0.9187835864	0.8938840195	0.9443584921	0.9260548578	0.9342125843	0.8345817408	0.8997283237	0.8858892986	0.8564102707	0.8399482928	0.7641865357	0.8349740598	0.8384636562	0.7462264929	0.7350750279	0.8079476376	0.9645795629	0.7987658043	0.785407715	0.7705127102	0.8681192174	0.5744993831	0.6130429161	0.7562750427	0.8950019851	0.7320675569	0.8611585797	0.6539812223	0.6603052808	0.7539480403
SBDS	0.5746732699	0.8236157076	0.8055974094	0.927605918	0.8670672713	0.8654101931	0.8990213247	0.780978601	0.9143864042	0.6111661404	0.7583550691	0.9418751531	0.6536852647	0.9291036065	0.7250878932	0.6923936547	0.8394784454	0.8472051753	0.8074919947	0.7500732772	0.8450750239	0.8683322038	0.8538947741	0.8873636474	0.5376174171	0.848527226	0.8884679458	0.8379968701	0.710071979	0.6767538715	0.7644862268	0.6974556871	0.86617118	0.7423813418	0.7078846562	0.8309921303	0.4710480646	0.7659436397	0.812458531	0.8673788975	0.6767188101	0.6844086785	0.6046032112	0.8787456121	0.749434387	0.7457447764	0.7612730594	0.6846542379	0.6106371326
SDAD1	0.7818648144	0.6787652959	0.5809175319	0.9050232465	0.8606594649	0.819354415	0.8053137328	0.8668464735	0.7446949003	0.875723753	0.9040338666	0.8430845924	0.7144140563	0.7301278374	0.8081898023	0.8059543107	0.6637620402	0.7298587467	0.7617757976	0.7575440475	0.8103728039	0.6454770673	0.7140118565	0.8518502186	0.793824836	0.873999695	0.8395914702	0.9266865883	0.877658652	0.8159538135	0.7238715785	0.8196870484	0.8738934016	0.7762829038	0.7199005818	0.5717621268	0.7853776828	0.8961506484	0.9031683312	0.8393724453	0.8703792914	0.9192667427	0.8779173291	0.7883103505	0.9088458532	0.8107184922	0.9126237374	0.8807226823	0.8290757693
SERBP1	0.8419765547	0.713581704	0.5671189178	0.9205963099	0.8611833679	0.8781286189	0.8167964254	0.9220144484	0.7927114622	0.9320777404	0.9655607828	0.8320546971	0.7643994384	0.7847963378	0.875476592	0.8722128347	0.6815789886	0.72946254	0.7676013821	0.7831831395	0.8662249624	0.6581406116	0.7281552352	0.8801370805	0.8366533457	0.9029306223	0.8813014836	0.957903637	0.895688799	0.8783467531	0.7541832093	0.8759443594	0.9296128992	0.8326763532	0.7564401099	0.5985287013	0.8420425486	0.9529352894	0.9385127856	0.8676651008	0.933102698	0.9666076016	0.9342591448	0.7730284412	0.9422587499	0.8841187253	0.9598987013	0.9449384272	0.9002258396
SF3B1	0.5595248088	0.8142578696	0.7934527022	0.9274019964	0.877018015	0.8382380033	0.8882200629	0.8168883832	0.8898582655	0.6634313244	0.7991198077	0.9465626782	0.6963386856	0.8904830147	0.8234647408	0.6535010707	0.8555964105	0.8618074015	0.8517707557	0.8110616407	0.8395516999	0.8893570942	0.8831644458	0.8328603949	0.6292817294	0.8656163456	0.8812563335	0.8646070897	0.7737471341	0.7039163621	0.8113627917	0.7973571089	0.8861311711	0.7653323168	0.7499140697	0.8778783303	0.5694732939	0.7759432078	0.8515841085	0.8507897156	0.7223695183	0.6869523322	0.6284206619	0.8748940675	0.7626429854	0.7733434504	0.7595314011	0.7002814047	0.6879301888
SF3B4	0.9025680782	0.7731606035	0.8100142404	0.8870377803	0.8998700536	0.8530359582	0.4824426759	0.888347987	0.3997295028	0.9023313352	0.9007188756	0.7709152371	0.8813867794	0.5548279051	0.8903342199	0.7836973672	0.7334244907	0.7825424085	0.7696055664	0.867189982	0.848077406	0.8015463867	0.7941127346	0.3361523709	0.880310249	0.9028038178	0.7735029462	0.9228426774	0.9420402843	0.9118773688	0.8666247476	0.9056889923	0.8029913624	0.8464443638	0.8790509439	0.7777694469	0.9003264604	0.7088266919	0.8075035972	0.8005790048	0.905491457	0.8873779417	0.9099711704	0.7311313602	0.9117866786	0.8825067775	0.9085307732	0.8845129918	0.9170138754
SLBP	0.7050121489	0.9082064018	0.8884853684	0.9454076775	0.929810618	0.9191162061	0.969186373	0.8283100044	0.9606625434	0.7180777415	0.8151049936	0.9743891045	0.7925667226	0.955839335	0.8570974729	0.8054867832	0.9310468674	0.9343914872	0.9321052732	0.8866579259	0.9075221604	0.9476435955	0.9235504397	0.932180389	0.6603993611	0.9067561573	0.9339396416	0.8978636666	0.8082512766	0.7854655543	0.865356844	0.8510254607	0.934455972	0.8113801629	0.8098690428	0.8987896762	0.6030621222	0.8325155349	0.8643552881	0.9230171118	0.7426851835	0.7528546278	0.750733051	0.9407472554	0.8224548156	0.8676016814	0.8318215349	0.7497320391	0.7368142201
SLTM	0.9206324821	0.8713538894	0.8362380895	0.864376263	0.8915249881	0.84898498	0.9225023692	0.8399392149	0.8632074481	0.9349264969	0.8775175441	0.734799162	0.8774236959	0.9126949259	0.8912757047	0.8940953699	0.8161722464	0.7741352193	0.9139678692	0.8984405183	0.8409570504	0.82279673	0.8060736888	0.9507344162	0.9295957676	0.8747680658	0.6890160945	0.9098407323	0.9292209862	0.8924721669	0.8376072113	0.8805274361	0.7112780941	0.8813163605	0.8670897067	0.7889940423	0.9283729819	0.9585132144	0.8940090182	0.7985548346	0.9026549611	0.9096877037	0.9051775294	0.8593989205	0.9121826792	0.855563069	0.8875780352	0.8819377906	0.9423141965
SMNDC1	0.7780510465	0.624526537	0.7481170813	0.8989627256	0.8762421716	0.7508498606	0.6953849343	0.8638619603	0.6347394763	0.8981964758	0.9039602663	0.7361100415	0.8076487135	0.697360254	0.8395189989	0.7655552295	0.7116859894	0.7212596176	0.7719864894	0.8689573284	0.7877458852	0.7775744929	0.7485442145	0.6580338471	0.8333971055	0.8704277964	0.6545809777	0.9148777612	0.9141452552	0.8423037004	0.8257443721	0.8752545134	0.7385159136	0.8737468291	0.8346529746	0.7411705695	0.8331301671	0.8564282175	0.8557524945	0.7271964461	0.9145415454	0.8681526527	0.8499241203	0.7521597369	0.9007690828	0.7816291443	0.8562032259	0.7711224561	0.9202221341
SND1	0.7340203746	0.839514804	0.8125118782	0.9190104652	0.8899889006	0.8452975767	0.8771895312	0.7807440536	0.8444100678	0.7316444043	0.8473984115	0.9411250485	0.6837427218	0.8689851747	0.7294876011	0.7516898028	0.836422982	0.8721105912	0.8009192203	0.70267109	0.8904848116	0.8489196228	0.8250282712	0.839446057	0.6618065123	0.8750227434	0.9079272868	0.8657987038	0.7819949348	0.7527500424	0.7989070922	0.7449528502	0.8726987551	0.7052565339	0.7362665575	0.8023893341	0.6324893128	0.7806621199	0.7993107731	0.9031439406	0.7708208247	0.8138330338	0.7776715046	0.9038652301	0.8220843967	0.8505033734	0.8451340686	0.8058583751	0.5729004087
SRSF1	0.7668425311	0.8945229246	0.8348624095	0.8585054304	0.9259292342	0.812594924	0.8447355412	0.8052138015	0.7259540138	0.7531111922	0.7108839256	0.886171259	0.8107976783	0.7362559744	0.8505402163	0.6782086496	0.8832623995	0.892356736	0.8668007114	0.8618921991	0.8527741499	0.913909376	0.9145830125	0.7617455162	0.8244746359	0.8569394354	0.8372122506	0.8751283903	0.8815322987	0.795381498	0.8245521221	0.8202767861	0.826721101	0.7327889031	0.7972420382	0.8807984885	0.7395709161	0.6936466422	0.6855012132	0.8624993973	0.7301323729	0.743046052	0.7646711151	0.8864914866	0.8313766479	0.8118270869	0.824024735	0.7735269129	0.7682015121
SRSF7	0.7515272576	0.8937491111	0.8441979243	0.769534313	0.918225812	0.8434718893	0.8459140559	0.775402112	0.7503996484	0.6858755738	0.5937687847	0.9155615095	0.7996296315	0.7838695502	0.8117392283	0.7573499025	0.8945089059	0.9004171278	0.8655532471	0.8460140344	0.8567529342	0.9230089049	0.9114861295	0.7858951002	0.7871933177	0.8067023206	0.8939567387	0.8765492135	0.8448294437	0.7386141274	0.7832617369	0.8167754695	0.8257993474	0.6975698085	0.767285856	0.8933467524	0.7509710972	0.6136832578	0.6040432954	0.8713000737	0.661054354	0.7143397826	0.7470500545	0.8947903007	0.8021668524	0.839697218	0.8073909399	0.7562848041	0.7177207322
SSB	0.656039544	0.6186432298	0.7226093143	0.9362856277	0.8659221505	0.8438762649	0.8735244085	0.8492109736	0.8799768909	0.7632991636	0.8619873709	0.8991561764	0.7177422781	0.8837982636	0.8068681465	0.7343445304	0.7798102547	0.8083053663	0.8271333844	0.7811716769	0.8230484419	0.8122110262	0.8004598677	0.8712049363	0.670883218	0.8732330817	0.8655871545	0.8655979384	0.7964445397	0.7606331983	0.8113906817	0.8017821934	0.8522450241	0.7887086657	0.7791288362	0.7988020851	0.6808607165	0.8638565713	0.8890258288	0.8470114416	0.7995312082	0.789450092	0.7277249488	0.835098287	0.8186854179	0.7664018579	0.8022316449	0.7131180461	0.7401043279
SUPV3L1	0.5537658641	0.8606737985	0.8314200876	0.9255351851	0.8950491122	0.8658008696	0.9018463918	0.8071248778	0.9154722627	0.6028382403	0.7469287715	0.9462352904	0.6974448501	0.9318935477	0.8163951857	0.7167967331	0.8668872078	0.8387926527	0.866327771	0.812450166	0.8491549812	0.845590522	0.8989564451	0.859421655	0.6170624632	0.8623104528	0.8815906372	0.8416781727	0.7350146298	0.6481192304	0.8120243591	0.7476260581	0.8590156686	0.7576322749	0.7439912197	0.9057413283	0.5651092516	0.7591414545	0.8231616115	0.8579521052	0.6588787088	0.6207562144	0.6391608066	0.9192685545	0.7592727376	0.7875490367	0.7055037795	0.6377173082	0.6734751938
TAF15	0.782762081	0.8866381612	0.8953075803	0.8618854034	0.9132852171	0.8229505948	0.8977100633	0.779914245	0.8956720769	0.8012927419	0.7547543143	0.7599564253	0.8453853237	0.9189439825	0.8703553509	0.7548932254	0.8360018971	0.8154121786	0.9062163123	0.899119139	0.8044033019	0.8732081844	0.8404391835	0.8845477944	0.8393271228	0.8832308199	0.6721905315	0.7972451752	0.875524231	0.796720311	0.8874753006	0.8239294665	0.5606598237	0.863919889	0.8878651238	0.9140373051	0.8127693002	0.8643499484	0.8525742839	0.7503484902	0.760160767	0.5631435319	0.7457219137	0.8459579461	0.7504835275	0.7613602754	0.5306584726	0.6408017911	0.8535457365
TARDBP	0.8248867347	0.8755925923	0.866534867	0.8788256833	0.9054920653	0.8982187788	0.8553893794	0.8585779216	0.8091593937	0.8153357749	0.7873644431	0.8424606964	0.8643446438	0.8230047154	0.8873349348	0.8243180689	0.8879569281	0.8746823043	0.8893018339	0.8472942253	0.8845624508	0.9084095969	0.9071974303	0.8437320744	0.8553753964	0.5204354877	0.8654185974	0.8521933555	0.840470157	0.8412168925	0.8678870561	0.86571129	0.8373951712	0.8174384752	0.8494008947	0.9046637725	0.8391991036	0.8072270656	0.7852523908	0.8766383008	0.8013271104	0.8007576289	0.8261196255	0.8788629053	0.8604159015	0.8433559078	0.8308808708	0.8119956319	0.8116542943
TBRG4	0.6045759089	0.7968112783	0.7979966556	0.8735322169	0.8883106561	0.8381114239	0.8901991862	0.8187458648	0.8853855777	0.6890308699	0.772287249	0.8645828434	0.7529737001	0.9004658828	0.804638812	0.7749567733	0.7953455285	0.6907427023	0.8494917772	0.8165966249	0.8435839719	0.7366847105	0.8480323955	0.8770092491	0.6794454313	0.8377185613	0.8398335928	0.8552566776	0.7782627491	0.6247854391	0.8111446429	0.7837618395	0.8399294388	0.7695538642	0.7642616287	0.8367855177	0.6360210023	0.7963723113	0.7937590667	0.8394624752	0.7195476885	0.7444957358	0.7154887894	0.8623104093	0.783479604	0.7937106297	0.7857213515	0.716065413	0.7123539056
TIA1	0.6871591489	0.9214521262	0.8876829091	0.9217819474	0.8660125735	0.9016237607	0.938385924	0.8159309328	0.9579177226	0.5140568196	0.6963099242	0.8268785086	0.7163563016	0.9638086248	0.831026208	0.7100501439	0.8869169818	0.8612787391	0.8503156856	0.7132972731	0.8408084559	0.9177932982	0.8791952494	0.8907708658	0.6375865951	0.8316430223	0.7908705207	0.7974256761	0.6119170777	0.7099534991	0.8494645653	0.7538516816	0.8361143182	0.7641119309	0.7757422605	0.9124894567	0.6453549512	0.7787341064	0.8230043258	0.8560543605	0.6696011187	0.6842037441	0.5808841025	0.8870511805	0.7306619318	0.7941399844	0.7582835266	0.5990246669	0.5215331596
TRA2A	0.723647352	0.8906664459	0.8124037557	0.7056378038	0.9311239627	0.8336714701	0.8870828163	0.8509006978	0.759446372	0.724896159	0.5532478522	0.9211535911	0.8371497667	0.7845677863	0.9011807095	0.807393847	0.920102779	0.9151151379	0.891910291	0.9046524741	0.8932039931	0.9366390655	0.9473984496	0.8530165555	0.8390970274	0.8194454102	0.8980847006	0.9104037319	0.8586009335	0.721637351	0.7797352153	0.8515286807	0.9154133035	0.716854226	0.7525847597	0.9063915766	0.7523995662	0.6602315356	0.5952791082	0.8802988638	0.6018102696	0.7574252904	0.807451032	0.902543958	0.8590146554	0.8721871571	0.8552385474	0.7582432101	0.8154085169
U2AF1	0.6566958675	0.8963252225	0.8600058781	0.8964817693	0.9077245455	0.8457259754	0.8682869252	0.7902921145	0.832599918	0.5969665183	0.6501226428	0.9011517416	0.7532742835	0.8184963075	0.8493647554	0.6288416726	0.9126480579	0.8971574292	0.8764970125	0.8726959067	0.8228112403	0.9416117247	0.9271574347	0.7522302309	0.7087293091	0.8571487555	0.8553530115	0.8358482076	0.796746106	0.758659754	0.8151316444	0.7883932826	0.8294084809	0.7315705216	0.7667724549	0.9447461236	0.6433730322	0.6512348659	0.7287773538	0.8465054426	0.6643749106	0.6222171562	0.577676675	0.866056866	0.7297389053	0.7630141184	0.7492318362	0.633917092	0.6870732417
U2AF2	0.6975450705	0.9264232523	0.875079423	0.8776906308	0.9156394938	0.8446831833	0.8622424003	0.7939457347	0.8255068219	0.6010147533	0.6248966895	0.9035299299	0.7761860551	0.8150642508	0.8646173557	0.6413760418	0.912831566	0.9175472523	0.8905802926	0.8917762558	0.8353199914	0.9486140203	0.9355529781	0.7341201032	0.7429177791	0.8550423458	0.8702931464	0.8398236451	0.812708836	0.7785477277	0.8188790888	0.805353731	0.8310122226	0.7048727349	0.7685197468	0.9595396395	0.6762327939	0.5863500835	0.6877507575	0.8603763236	0.638510495	0.6007327932	0.617681221	0.8665160339	0.7220485068	0.7912970885	0.7322869643	0.6230030412	0.6831476768
UCHL5	0.8524407631	0.9269957956	0.7852319259	0.6643065749	0.9363405691	0.8409534253	0.7456307725	0.8378189142	0.5333025916	0.8505808137	0.6273531139	0.8856168922	0.9009089794	0.5801390881	0.8918428601	0.8975407041	0.890929137	0.8958552532	0.804737203	0.8950203561	0.9190345597	0.9076652989	0.931083528	0.752373281	0.9165186597	0.8046129491	0.9076644493	0.9418360776	0.9279539236	0.7665318115	0.7401426485	0.8835637921	0.897828862	0.7054238512	0.7463766292	0.8053169121	0.8749763619	0.667965753	0.4442068599	0.8857498405	0.7164547135	0.8981551347	0.9449359573	0.8685936166	0.9450095678	0.9182865181	0.9437152175	0.9178962321	0.9037340044
UPF1	0.8767744898	0.8709499228	0.8471132605	0.9093988658	0.3043494841	0.8575980916	0.8602886343	0.8776329586	0.8716479745	0.8852350206	0.9134340327	0.8092869776	0.8314206922	0.8820082683	0.8689728704	0.8773102058	0.8155626856	0.8165226983	0.8080168653	0.7778753124	0.8844815661	0.7907188052	0.8170627844	0.9150712424	0.8453580256	0.8576716825	0.8496948305	0.896555014	0.4764296405	0.8822993069	0.8533356353	0.8710108986	0.7985725152	0.8530011941	0.8386244347	0.8238392694	0.8740604957	0.9209617114	0.8938160342	0.8622463956	0.8821613033	0.854969431	0.8273700072	0.7942227437	0.8806441431	0.8576152574	0.8298200765	0.9036229133	0.7990264429
UTP18	0.7429241005	0.6825988552	0.6910632886	0.8874216641	0.8924520787	0.8326882758	0.7813996211	0.8205382636	0.7375307436	0.8261760185	0.855504581	0.8592462144	0.7165132143	0.7595707991	0.8114858801	0.7691731634	0.7445250264	0.786186208	0.820159935	0.7783514992	0.8492063231	0.7913298744	0.787077295	0.7894247458	0.7353315107	0.8680934413	0.8531904661	0.8860395794	0.8424115747	0.7980438118	0.7650779147	0.8179812986	0.8443741584	0.7505393091	0.7523485955	0.7341200279	0.7276747675	0.827926955	0.794602699	0.8533902663	0.8257459809	0.8285179188	0.8155755783	0.8239769528	0.8721205577	0.8456209249	0.842871454	0.7953697131	0.7903612986
UTP3	0.548272695	0.8156366673	0.7727876922	0.9475392547	0.8970001182	0.8579997202	0.953079222	0.8698739396	0.9371355207	0.7137811875	0.8220408149	0.9667318184	0.6824998654	0.9279049914	0.8264415589	0.717194568	0.8754066394	0.8709613085	0.8737841797	0.8344433198	0.8546747416	0.8995824282	0.8978015859	0.928121201	0.6458101878	0.8647161374	0.8982154258	0.89772056	0.7780960412	0.6797026807	0.8049010887	0.8068998132	0.927594784	0.7808306228	0.7408894755	0.902321978	0.5638791186	0.8545381528	0.8850310027	0.8695886145	0.7464763206	0.7583358427	0.7034532845	0.8985136402	0.8130431171	0.7813590976	0.8213206951	0.7348598235	0.7172928217
WDR3	0.6279111514	0.7777234491	0.7759415258	0.9081078107	0.9003225015	0.8462991618	0.918783565	0.8058565235	0.9163486534	0.7166125773	0.7802966182	0.9272329231	0.7114840328	0.9227460982	0.8403212775	0.7308909515	0.8329881446	0.8366358898	0.8727929888	0.8170493514	0.8494754927	0.8451714265	0.8556914049	0.901101555	0.689910394	0.8703448045	0.8764524846	0.8531145626	0.7748689104	0.7264661044	0.8274080274	0.7955781355	0.8517226326	0.7720641733	0.7783467431	0.8673208323	0.6507740151	0.8362894791	0.8621256385	0.8506002554	0.7002658035	0.68078304	0.717386793	0.880549953	0.7769430477	0.795144231	0.7163330777	0.6825354135	0.6984518113
WDR43	0.7345418054	0.7560278713	0.782329529	0.8744492289	0.9166209766	0.8302939321	0.8681458988	0.7820764664	0.793656231	0.7775909141	0.7701556473	0.9142537541	0.7774585589	0.7633247723	0.8186882826	0.7818021038	0.8140635117	0.8421000203	0.8450080721	0.8316029596	0.870716236	0.8509026341	0.8312419093	0.855127941	0.7918665923	0.8821554717	0.8857108766	0.8795831999	0.8871399182	0.7200725123	0.7922604035	0.8225210934	0.8110453541	0.7511826507	0.7720366993	0.8375139402	0.7395874539	0.7843114651	0.8081768332	0.8553006505	0.7272405288	0.7714302347	0.797540268	0.8818027667	0.8550060994	0.8444508645	0.816017074	0.7450233691	0.8020484929
WRN	0.6800080199	0.7163021036	0.7590372154	0.9187417795	0.8518552112	0.8182043997	0.8610329637	0.8208552844	0.8787703591	0.8157289201	0.8861909053	0.8952649454	0.7184830101	0.901801755	0.7439258629	0.7358454029	0.7568278711	0.7892220972	0.7881394487	0.7455129893	0.8225559491	0.7554305214	0.7558934102	0.8893823558	0.6803931132	0.872635715	0.8549540969	0.8735509505	0.8136526532	0.7375990401	0.8174686812	0.7934416758	0.8491845057	0.8281133609	0.7891719326	0.7242069495	0.7016247496	0.8978492669	0.8969001877	0.8200485043	0.8338483873	0.8198032355	0.7732818521	0.8389989224	0.8469442045	0.7530831234	0.8205358237	0.8100158534	0.7757841031
XRCC6	0.8144187318	0.7235944137	0.7884303183	0.8370043356	0.9036297446	0.8278737753	0.7842413347	0.7901190825	0.6741569666	0.8823294251	0.8296575456	0.8783122998	0.8149027438	0.7185423417	0.8066338974	0.8615824203	0.7666477202	0.7767702661	0.7990640924	0.8001240604	0.8805826674	0.7950400611	0.7620961017	0.8151506759	0.8103012259	0.880612821	0.8780426381	0.905600138	0.924151177	0.7738882475	0.7522938591	0.8208972364	0.8124857004	0.7842362659	0.7725832934	0.7073585883	0.8322865982	0.8446714505	0.7685741023	0.8383993516	0.8359804753	0.9038854156	0.8810721095	0.8781012577	0.9266689857	0.8363200824	0.91700952	0.8728981786	0.8884176778
XRN2	0.7756770557	0.8129079306	0.7857138661	0.8994701559	0.8975893559	0.7357721674	0.7450938028	0.856921241	0.7220963926	0.8376065306	0.8584240286	0.7423169757	0.791448837	0.7811951622	0.8502642661	0.6123995597	0.7625807027	0.7867784957	0.816579436	0.8328480686	0.7682233621	0.8206513274	0.807204907	0.7026655355	0.8215935657	0.8653559694	0.6668110743	0.885884414	0.8959185843	0.8409923741	0.8611515922	0.8453909448	0.7688210698	0.8107421192	0.8604407156	0.7952744517	0.7909530239	0.7990397968	0.8643962992	0.7475857763	0.8538950544	0.7937044152	0.8037579368	0.7446245604	0.8511189065	0.7931697537	0.7978705672	0.7942682141	0.829798869
YBX3	0.7926825385	0.8472651251	0.8192787649	0.8637405512	0.8842737923	0.8796142505	0.7909827905	0.7540300788	0.8222089056	0.826131463	0.8724471406	0.9368696853	0.8023676234	0.881506117	0.5977649203	0.8808677935	0.8146407076	0.8642117019	0.7324286518	0.7209397273	0.9222816702	0.8169913699	0.7887877078	0.8624778381	0.6850814446	0.8820173727	0.9472090449	0.92394211	0.8022385132	0.7865669461	0.7371476392	0.780013859	0.8794793679	0.7416194637	0.7173795867	0.6836563931	0.7484205672	0.8211295338	0.7103083057	0.9300070981	0.7973776964	0.9003266143	0.8799213601	0.8850240561	0.8780345735	0.876817575	0.9032906984	0.8993046722	0.6793550515
YWHAG	0.822973868	0.912654094	0.8357101947	0.8536833536	0.8998699204	0.8848472242	0.9356476877	0.8119518629	0.8644638421	0.8284146409	0.7787673774	0.8446935007	0.8368992733	0.9034983986	0.8831934541	0.8664535558	0.8859829238	0.8468727235	0.9239468303	0.8966254276	0.886105963	0.8944137113	0.8910105917	0.939321598	0.8499847476	0.8669363621	0.8106054345	0.880713114	0.8612547647	0.8213183016	0.7812744889	0.8507671214	0.7995140684	0.7807603843	0.7809421879	0.8775878022	0.8084103831	0.8705597699	0.804306841	0.8760731561	0.7873751956	0.827432627	0.8198972946	0.8958832649	0.855964855	0.8466005606	0.8512057605	0.8142755404	0.8405216405
ZC3H11A	0.7237118727	0.8991090954	0.8698063844	0.9382012026	0.9023961916	0.8618794043	0.8784665763	0.71008205	0.8895901679	0.6318830267	0.7217610467	0.9092752509	0.72971683	0.9066213907	0.7830087173	0.7454808639	0.8855169936	0.8941418548	0.7990519531	0.6950842719	0.8668970973	0.8922746066	0.8486915579	0.8706117151	0.7118379749	0.8768371013	0.8780391287	0.8379542425	0.7447606845	0.7161372532	0.8463079916	0.7779357607	0.7451555772	0.7768886305	0.801818485	0.8861380548	0.6959555302	0.7878451105	0.815030993	0.8706424473	0.7244392434	0.7017560086	0.6778228435	0.9036636575	0.7960168816	0.8144794107	0.7674604317	0.7151771571	0.6393707864
ZC3H8	0.5477904557	0.7824548461	0.8075951311	0.9031660646	0.906915518	0.8719504167	0.919761951	0.7354269158	0.919240889	0.5201813824	0.662306718	0.9427869687	0.6606894872	0.9185409353	0.8106514484	0.6796278845	0.89264395	0.9094047337	0.8786051525	0.7935535968	0.8454966764	0.9367559625	0.90481456	0.8459308629	0.5688531677	0.8430439376	0.885666521	0.8083682282	0.6923757632	0.6526529753	0.7794409745	0.7474188036	0.8615904238	0.6602561896	0.6937218679	0.9268147738	0.5059761408	0.6630154082	0.7488414474	0.8686641859	0.5687906084	0.543830573	0.6013300404	0.9049609001	0.691226838	0.7834137881	0.6807451334	0.4974486271	0.5438233622
ZNF622	0.8077209159	0.9521890402	0.809549026	0.6730216886	0.9517959883	0.8537437518	0.7989882202	0.8342697767	0.5855037691	0.7537738125	0.546314512	0.9022540963	0.8868786929	0.5772582032	0.9085956164	0.8477325439	0.93329596	0.9348143852	0.8695568515	0.9140932406	0.9188581823	0.9471197314	0.9621036906	0.7224970266	0.9054123474	0.8181802177	0.92165547	0.9227659084	0.9008849478	0.7545867464	0.7694067815	0.873102302	0.93565996	0.6333964284	0.755102461	0.8954614196	0.8255154952	0.4937156275	0.4311094104	0.9049496018	0.6130129953	0.8151173644	0.898177942	0.8788535514	0.9050296768	0.918662836	0.9087563209	0.8368687219	0.8238562895
ZNF800	0.8364793715	0.8868544263	0.7358880109	0.7615209262	0.9281079043	0.8875196068	0.7979020855	0.7953186093	0.6818724161	0.8258949517	0.7431867686	0.9344869874	0.8232796608	0.7505061918	0.8176656918	0.8644777166	0.8798262336	0.9046435915	0.8077241409	0.7941804728	0.9237708784	0.8776312212	0.8811025695	0.8065860126	0.8096998676	0.8106737034	0.9403770295	0.9098879769	0.8443841733	0.7582444898	0.7216651587	0.8388810245	0.9237796894	0.6586114704	0.7144285259	0.7507008229	0.7792868296	0.704359356	0.5054523527	0.9454989629	0.7206763234	0.8940750415	0.9081515278	0.8995137839	0.9222462254	0.9032343038	0.9196100239	0.9056485553	0.7735423814
ZRANB2	0.6332158914	0.7932512946	0.8066325419	0.9286966455	0.9046165038	0.8340450724	0.8349720231	0.8184549752	0.8185262753	0.680438932	0.7658523911	0.883135697	0.7318811301	0.8157024503	0.8308375001	0.6851364024	0.8266862706	0.8462665327	0.830830661	0.8352195785	0.8221347439	0.8944371282	0.8600267033	0.7725826727	0.6789724057	0.8426349479	0.8178643228	0.8289318691	0.8223844525	0.7383708686	0.8276333099	0.7886575936	0.7917351988	0.8092245809	0.7953626535	0.8643774711	0.6509936064	0.7897465954	0.8283323518	0.8161744623	0.7588664752	0.701433405	0.6775880479	0.8364832147	0.7836886294	0.7049466492	0.7770335485	0.6739248636	0.7566844103
APOBEC3C	0.5322692984	0.8690995393	0.8287410442	0.9582025803	0.8979881806	0.8770985579	0.9694103425	0.8438956996	0.9717152677	0.6334134556	0.8031928223	0.9769399821	0.6839603274	0.9629095899	0.8418927896	0.7077156663	0.910322369	0.9067496266	0.8750759389	0.8114470189	0.8600955547	0.9324868413	0.9171627712	0.93981308	0.6007109749	0.8702224235	0.9088209554	0.8876181484	0.7317707668	0.6600937071	0.8392594541	0.7970354732	0.9324811903	0.7916726045	0.7561876914	0.9308776456	0.528797977	0.843637426	0.8958083166	0.8869973549	0.7080103715	0.7236444415	0.6720779127	0.9166787318	0.7805979189	0.8043638167	0.8055419984	0.6968158642	0.6437095354
[truncated: 71 more columns]
