# Supplementary material for: Systematic identification of post-transcriptional regulatory modules
Source: Nat Commun. 2024 Sep 9;15:7872. doi: 10.1038/s41467-024-52215-7 (PMC11385195; doi:10.1038/s41467-024-52215-7)
Supplement: Supplementary file 8 — Supplementary Dataset 5 [file 41467_2024_52215_MOESM8_ESM.txt]

Table S5. The Pairwise Distances between RBPs Inferred from Perturb-seq Data
This table includes pairwise distances between RNA binding proteins (RBPs) derived from Perturb-seq experiments. Single-cell gene expression profiles were denoised using a variational autoencoder. The latent vectors were then compared between knockdown and non-perturbed cells individually for each RBP using a t-test, resulting in a vector of signed p-values per RBP. These vectors were z-scored an…
	AGGF1	AKAP8L	BUD13	CSTF2T	DDX3X	DDX42	DDX55	DDX6	DGCR8	DROSHA	EIF4G2	EWSR1	FAM120A	FASTKD2	FMR1	FTO	FXR1	FXR2	GPKOW	GTF2F1	HNRNPA1	HNRNPC	HNRNPK	HNRNPM	IGF2BP1	IGF2BP2	ILF3	KHDRBS1	KHSRP	LARP4	LIN28B	LSM11	METAP2	MTPAP	NCBP2	NONO	PABPC4	PCBP1	PPIL4	PTBP1	PUM2	QKI	RBFOX2	RBM15	RBM22	SAFB2	SERBP1	SF3B1	SF3B4
AGGF1	0	0.3444759346	1.198576529	0.9923680523	1.270259307	0.9604830048	1.459787147	0.8785325313	0.413302955	1.264968461	0.7477442095	1.455280624	0.7726841795	0.7985985915	0.8296660595	1.281408322	0.8187085161	1.048863864	1.180197122	0.7468130684	0.9703980015	1.375058423	1.259786007	0.7043472936	1.039610229	1.303208734	0.876897741	1.114525803	0.4237004261	1.161894942	0.9737526361	0.7881761576	1.118535332	1.148278214	0.4689911988	0.7292710727	0.7590019406	1.385046521	1.182731842	0.574692483	1.042341387	1.554301416	1.218980818	1.12824863	0.8569464209	0.9637250182	1.060811592	0.4917722565	1.043815261
AKAP8L	0.3444759346	0	0.9522861767	1.42981909	1.262244504	0.6850810711	1.087283915	0.9399801556	0.6076221107	1.271171656	0.7106545557	1.065747118	0.8101012874	1.20769477	1.071087073	0.9005361258	1.144552927	0.8869082322	1.137802073	0.7446572278	0.8592860349	1.072897942	1.007828068	0.9561332884	0.7019219589	1.190238629	0.6764035143	1.118027889	0.5813897453	0.9744474386	1.071719465	1.104504118	1.213204914	1.061233695	0.4099437805	0.6907669009	0.59881992	1.072356398	1.078185971	0.7140255679	1.382271897	1.196284368	1.485927681	0.806213207	0.8746742007	1.119321384	1.071665575	0.7783383115	0.9613387073
BUD13	1.198576529	0.9522861767	0	0.7710226507	1.404941108	0.3531409752	0.8897027518	0.9314169359	1.143390858	1.096885104	0.9543414354	0.9445636688	1.364640656	1.622319074	1.079730274	1.009412201	0.8211206196	1.682141993	0.7179935761	0.3802971148	0.8873356331	0.7767798077	0.2357341614	1.026186444	0.8849912794	0.6602417039	1.360295919	0.3135480297	0.7914568983	0.351652149	0.6954704563	1.040085329	0.4111071041	0.9872917759	0.7597593963	1.101961621	1.504524507	0.6712022047	1.764466587	0.6704762076	0.7876235592	0.8424328351	0.9611394954	1.358994465	1.75241852	0.8681565106	1.333519405	0.9764830585	1.321320095
CSTF2T	0.9923680523	1.42981909	0.7710226507	0	1.196122788	1.361632768	1.014327468	1.295620032	1.127775963	0.884283016	1.399817927	1.480605979	1.411632712	0.7457851754	0.852898111	1.336246004	0.8493223181	1.247787025	0.3870029314	0.6533470135	0.8056494378	1.449101803	1.065558622	0.6086413716	1.536495167	0.5751819697	1.674333962	0.5250086045	1.201352141	1.165611264	1.009488769	0.5865308234	0.5194172187	1.262327581	0.9126986474	1.409349481	1.432160566	1.125921864	1.155809031	1.046614644	0.7777520611	1.133290022	0.565562286	1.269855699	1.439023356	1.236355059	1.292498731	1.204540919	0.9313016997
DDX3X	1.270259307	1.262244504	1.404941108	1.196122788	0	1.487259098	0.818649343	1.504626426	0.9349112765	0.8705609114	0.7688548152	0.9642073111	1.215468217	0.7612825972	0.7911690589	1.298087078	1.249628509	0.6803206104	0.9777254598	1.302413512	1.473214857	0.7683017641	1.40709866	0.7946787164	0.8600580313	1.541257366	0.8518927255	1.106052654	1.711096913	0.795897335	1.523079647	1.600175458	1.358790317	1.395866474	1.03171825	0.9312489696	0.3292516796	1.498643835	0.4858032493	1.171189302	0.7609255485	0.3107963402	1.030095398	1.334601794	0.5183399002	1.082708699	0.721462377	0.9023343318	0.6166238646
DDX42	0.9604830048	0.6850810711	0.3531409752	1.361632768	1.487259098	0	1.189966066	0.5367749598	0.8268865764	1.10190402	0.9777912225	0.7633581648	0.8725461101	1.810770486	1.199363976	0.7454038884	0.8829010755	1.400262456	1.357325567	0.8489931584	0.7136243146	0.7306287199	0.2537943081	1.199346019	0.853540179	1.004031847	0.7717083048	0.7005809396	0.4563762453	0.5153599869	0.4427578383	0.8249461492	0.8651480933	0.7854756193	0.8393316522	0.7781514927	1.452734631	0.5681347538	1.603857282	0.4488303784	0.8930700211	1.209706072	1.156036917	1.203965639	1.368676293	0.8795730334	1.25356989	0.8250613522	1.34273496
DDX55	1.459787147	1.087283915	0.8897027518	1.014327468	0.818649343	1.189966066	0	1.449975411	1.207647778	0.3665374541	1.159369512	0.4504626149	1.365069681	1.141340568	0.813335035	0.554316465	1.372594107	0.7871779403	0.6086364049	0.8956320556	0.9127336302	0.5690364019	1.013058852	1.16449727	0.8820069877	0.8638844805	1.066651301	0.9392328035	1.570018535	1.245321426	1.685873037	1.302319012	1.28817625	1.398114158	1.120679626	1.092375264	1.047925313	0.9199312824	1.01313693	1.294718609	1.173694419	0.4674007579	1.036370978	0.7040459953	0.7446865575	1.202558723	1.062525696	1.043065772	1.219361319
DDX6	0.8785325313	0.9399801556	0.9314169359	1.295620032	1.504626426	0.5367749598	1.449975411	0	1.150095007	1.107979315	0.8717016533	0.8217057478	0.9466711709	1.295081594	1.216556648	0.8055854229	1.02869311	1.046234297	1.661939001	1.116232135	1.062509273	0.6985937025	0.9797588524	1.359520865	0.6900575034	0.8381543043	0.639354188	1.35149626	0.2974854274	0.885799737	0.4185103288	0.850699105	1.010608288	0.6255227465	1.299116131	0.9190693731	1.265542257	0.8403152726	1.191120722	0.9552728632	0.6787238311	1.618063175	0.882542518	0.7286057098	0.9991899721	0.7444879685	1.38202607	1.073491923	1.059609825
DGCR8	0.413302955	0.6076221107	1.143390858	1.127775963	0.9349112765	0.8268865764	1.207647778	1.150095007	0	1.115931991	0.7648042876	1.231851483	0.8364177591	0.9031563181	0.5434109658	1.001872244	1.182255253	0.7754531569	1.041847884	1.192214671	1.066254423	1.356096429	1.08726675	0.7890292521	0.8360682371	1.367758048	0.7150407892	1.195561765	0.9224232685	1.041211028	0.8808543261	1.002098255	1.147161065	1.427284399	0.4815880873	0.5437945706	0.8106574218	1.516497954	1.162940906	0.1755225393	1.10029541	1.192216989	1.38754251	1.472047614	0.880818848	1.116416771	1.078336272	0.4731890392	1.086526223
DROSHA	1.264968461	1.271171656	1.096885104	0.884283016	0.8705609114	1.10190402	0.3665374541	1.107979315	1.115931991	0	1.601988255	0.3883319299	1.437317036	1.326998593	0.610075296	0.4950024365	1.404955615	0.6654285152	1.144809809	0.9966610211	0.5699789427	0.4915246679	1.221575958	1.219698019	1.223832019	1.210681455	1.049290062	1.021600958	1.421753073	1.390932202	1.451153066	0.8475633464	1.471024265	1.573973746	1.417037434	0.8464854581	1.283904559	0.9480377032	0.8769454322	1.120648159	0.6995093731	0.82015088	0.4800162019	0.8636320472	0.4943213586	1.548985142	1.378743031	1.165862247	0.8866100181
EIF4G2	0.7477442095	0.7106545557	0.9543414354	1.399817927	0.7688548152	0.9777912225	1.159369512	0.8717016533	0.7648042876	1.601988255	0	1.224963006	0.9683708318	0.7450553308	1.034619385	1.410826334	0.9169111756	1.194716786	0.97960314	0.9520538848	1.877246072	0.8833511634	1.056264698	0.875769635	0.276713409	1.067587761	0.6833075069	1.19766694	0.7421397024	0.5045766139	1.043584028	1.730341105	0.9443401371	0.9051662354	0.612967208	0.9809441391	0.4461316506	1.478274007	1.271268204	0.859989264	0.947928714	0.8862988726	1.617009811	1.193422513	1.025377786	0.2931671818	0.7948143096	0.4064518878	1.297016798
EWSR1	1.455280624	1.065747118	0.9445636688	1.480605979	0.9642073111	0.7633581648	0.4504626149	0.8217057478	1.231851483	0.3883319299	1.224963006	0	1.070526331	1.424496541	0.6616045332	0.1711684399	1.255319491	0.807328667	1.459736185	0.9823659181	0.7901614335	0.2476505642	0.8483675342	1.822208763	0.6671548254	1.261800854	0.9757161186	1.330276153	1.134786806	1.048558984	1.078545571	1.22870793	1.21961293	1.03777146	1.65631547	0.480827885	1.13561793	0.5588988998	0.9875308269	1.056321371	1.033981135	0.6099459755	0.664291933	0.6628983563	0.7008387282	1.138159561	1.014882061	1.236244445	0.9980753759
FAM120A	0.7726841795	0.8101012874	1.364640656	1.411632712	1.215468217	0.8725461101	1.365069681	0.9466711709	0.8364177591	1.437317036	0.9683708318	1.070526331	0	0.7138256935	1.239709548	0.8998440418	0.4536586027	1.082558488	1.275968928	1.303561111	0.8345027345	1.428291718	0.7407849485	1.186382919	1.207130442	1.15417941	0.8488092194	1.249020072	0.5881806859	1.285591972	0.6766135296	0.6661285403	1.006799701	0.2861184355	1.090571688	0.8015374465	0.9934227832	0.5727456219	0.9205534635	0.9365758313	1.648706895	1.28276926	1.318294514	0.7580460629	1.024161591	0.6356556085	0.2570652177	0.8151035564	1.308375811
FASTKD2	0.7985985915	1.20769477	1.622319074	0.7457851754	0.7612825972	1.810770486	1.141340568	1.295081594	0.9031563181	1.326998593	0.7450553308	1.424496541	0.7138256935	0	0.8100081883	1.31381566	0.7987887367	0.8153909002	0.7004321547	1.201153618	1.434130653	1.559772173	1.525985431	0.8623704235	1.033010378	0.9395771263	1.195045785	1.414138898	1.15281483	1.429000627	1.173423948	1.102245118	0.8838291699	0.876595906	1.054712941	1.101149472	0.6181669367	1.38479657	0.6649817237	1.250397156	1.324156278	1.048905287	1.101091655	0.8869027107	0.8932427715	0.7268632255	0.5052185478	0.9041574073	0.9725642102
FMR1	0.8296660595	1.071087073	1.079730274	0.852898111	0.7911690589	1.199363976	0.813335035	1.216556648	0.5434109658	0.610075296	1.034619385	0.6616045332	1.239709548	0.8100081883	0	0.6748231432	1.144012346	0.863307748	1.106280227	0.74796059	1.051896259	0.8765113456	1.207096829	1.392243288	0.7596763633	1.478810996	1.399779234	1.30653351	1.214647518	1.074223477	1.056698624	1.219732978	0.8640192782	1.553397028	1.225764056	0.2673983685	0.9226116718	1.297086363	1.111730487	0.4986964962	0.8795356663	0.7035645478	0.5717199794	1.345766213	0.8714809955	1.216279183	1.06398418	0.8930918047	0.8280836889
FTO	1.281408322	0.9005361258	1.009412201	1.336246004	1.298087078	0.7454038884	0.554316465	0.8055854229	1.001872244	0.4950024365	1.410826334	0.1711684399	0.8998440418	1.31381566	0.6748231432	0	1.369060591	0.6077748748	1.31739084	1.118303482	0.5351709586	0.6764782217	0.8703494258	1.795417976	0.7749311238	1.002214459	0.9615404156	1.452713219	1.046621445	1.361900788	0.8660921544	0.9116485143	1.132496906	0.9953923398	1.514791021	0.4898958371	1.281831504	0.521039891	0.9389101339	0.9026224515	1.369491691	0.9416526925	0.7763202293	0.5053158045	0.8316299745	1.347724922	1.123339218	1.3916487	0.977061241
FXR1	0.8187085161	1.144552927	0.8211206196	0.8493223181	1.249628509	0.8829010755	1.372594107	1.02869311	1.182255253	1.404955615	0.9169111756	1.255319491	0.4536586027	0.7987887367	1.144012346	1.369060591	0	1.812780015	1.01727202	0.6057590961	0.9724089462	1.244783388	0.4928699889	0.9948444922	1.391250471	1.078317433	1.466349261	0.6134109507	0.5118950865	0.8437174686	0.7298703203	0.7034632653	0.5188057698	0.3857653322	1.078096793	1.026599184	1.280057498	0.5712835645	1.436153222	0.9720394364	1.096697342	1.099818566	0.9114163194	1.209340348	1.465798483	0.3775909692	0.3737051514	0.6603246054	1.471768285
FXR2	1.048863864	0.8869082322	1.682141993	1.247787025	0.6803206104	1.400262456	0.7871779403	1.046234297	0.7754531569	0.6654285152	1.194716786	0.807328667	1.082558488	0.8153909002	0.863307748	0.6077748748	1.812780015	0	1.133422411	1.659328181	0.9440381127	1.034109546	1.712083894	1.065165632	0.8356943138	1.094859992	0.4978243292	1.677268631	1.467448864	1.548365877	1.287308919	1.094670854	1.630286423	1.375546259	1.10662645	0.878276814	0.5808594733	1.359686863	0.2289462562	1.176968919	1.204910779	1.032582909	1.084350971	0.5802105763	0.3037167218	1.593417214	1.21806078	1.355948507	0.469795734
GPKOW	1.180197122	1.137802073	0.7179935761	0.3870029314	0.9777254598	1.357325567	0.6086364049	1.661939001	1.041847884	1.144809809	0.97960314	1.459736185	1.275968928	0.7004321547	1.106280227	1.31739084	1.01727202	1.133422411	0	0.8154408318	1.095425446	1.451579914	0.9225129732	0.4892162068	1.181604729	0.4179092158	1.364691717	0.5273108267	1.450684413	1.058478456	1.335851484	1.061942988	0.6688631248	1.204133815	0.5392067666	1.584181514	1.069316915	1.177056058	1.13161596	1.149633988	1.258757809	0.7632838109	1.280344758	1.117737511	1.422544714	1.031381441	0.9970751053	1.008638733	1.206881495
GTF2F1	0.7468130684	0.7446572278	0.3802971148	0.6533470135	1.302413512	0.8489931584	0.8956320556	1.116232135	1.192214671	0.9966610211	0.9520538848	0.9823659181	1.303561111	1.201153618	0.74796059	1.118303482	0.6057590961	1.659328181	0.8154408318	0	0.8720049022	0.8282945937	0.6724298795	1.084318251	1.003150206	1.034185788	1.675717576	0.5062255834	0.7161911451	0.6631068931	1.069496509	1.063533526	0.495877161	1.101163369	0.846174279	0.8438161311	1.152617926	0.815069779	1.574323026	0.8677910063	0.8639420611	0.8165401127	0.6879386527	1.200008439	1.441657175	0.9121774022	1.087747805	0.8969273711	1.109870638
HNRNPA1	0.9703980015	0.8592860349	0.8873356331	0.8056494378	1.473214857	0.7136243146	0.9127336302	1.062509273	1.066254423	0.5699789427	1.877246072	0.7901614335	0.8345027345	1.434130653	1.051896259	0.5351709586	0.9724089462	0.9440381127	1.095425446	0.8720049022	0	1.154359588	0.7268496815	1.137596974	1.647506867	0.9884860019	1.217437337	0.7357941337	0.942384495	1.417751063	0.8738307947	0.2268590173	1.053451318	0.9906111485	1.125712661	0.8802527552	1.535799597	0.3984925875	0.9439630787	0.9314075223	1.247862839	1.239754047	0.6238201298	0.7723523068	1.060926395	1.634938076	1.167014638	1.408674717	0.8665004863
HNRNPC	1.375058423	1.072897942	0.7767798077	1.449101803	0.7683017641	0.7306287199	0.5690364019	0.6985937025	1.356096429	0.4915246679	0.8833511634	0.2476505642	1.428291718	1.559772173	0.8765113456	0.6764782217	1.244783388	1.034109546	1.451579914	0.8282945937	1.154359588	0	0.9422731158	1.440685662	0.5602831021	1.291456029	0.8213187372	1.062262789	1.060760812	0.6403706261	1.247260358	1.481027175	1.307843891	1.18552439	1.398227391	0.7729346085	0.9643916345	0.8860628743	1.127665022	1.157100399	0.5174826032	0.5901460232	0.7546303155	0.9172125212	0.6608142462	0.9323552098	1.229910924	0.9779294203	1.008900977
HNRNPK	1.259786007	1.007828068	0.2357341614	1.065558622	1.40709866	0.2537943081	1.013058852	0.9797588524	1.08726675	1.221575958	1.056264698	0.8483675342	0.7407849485	1.525985431	1.207096829	0.8703494258	0.4928699889	1.712083894	0.9225129732	0.6724298795	0.7268496815	0.9422731158	0	1.194605338	1.091168459	0.8350776487	1.267139378	0.4213507906	0.6981565989	0.5172729467	0.5265451664	0.8252406921	0.475749355	0.564613624	0.9527685496	0.9606507908	1.570339516	0.3193116275	1.663612895	0.6510093263	1.147956387	0.8713806339	1.081002848	1.264735884	1.718940302	0.6899287847	0.8120893214	0.9002822664	1.515530862
HNRNPM	0.7043472936	0.9561332884	1.026186444	0.6086413716	0.7946787164	1.199346019	1.16449727	1.359520865	0.7890292521	1.219698019	0.875769635	1.822208763	1.186382919	0.8623704235	1.392243288	1.795417976	0.9948444922	1.065165632	0.4892162068	1.084318251	1.137596974	1.440685662	1.194605338	0	1.400789139	0.8514073998	0.8066806332	0.4861792268	1.15713197	0.9540184492	1.329633094	0.862196367	1.184813489	1.301195791	0.2538492516	1.647086174	0.8455197916	1.534306553	0.9731213335	1.036757926	0.7789253667	1.185648705	1.403748682	1.372825123	0.9981057577	1.050999807	1.149172017	0.6466882797	1.051047642
IGF2BP1	1.039610229	0.7019219589	0.8849912794	1.536495167	0.8600580313	0.853540179	0.8820069877	0.6900575034	0.8360682371	1.223832019	0.276713409	0.6671548254	1.207130442	1.033010378	0.7596763633	0.7749311238	1.391250471	0.8356943138	1.181604729	1.003150206	1.647506867	0.5602831021	1.091168459	1.400789139	0	1.037601464	0.6890238517	1.50696718	0.9094582014	0.5899673211	0.9337342092	1.811759348	0.9761978971	1.070735215	0.9737447258	0.6540010421	0.5557379717	1.296396343	1.133045735	0.8172178689	0.9883752736	0.7516560677	1.325196519	0.9379568688	0.9300643499	0.6897999753	1.11997431	0.8695326172	1.007779308
IGF2BP2	1.303208734	1.190238629	0.6602417039	0.5751819697	1.541257366	1.004031847	0.8638844805	0.8381543043	1.367758048	1.210681455	1.067587761	1.261800854	1.15417941	0.9395771263	1.478810996	1.002214459	1.078317433	1.094859992	0.4179092158	1.034185788	0.9884860019	1.291456029	0.8350776487	0.8514073998	1.037601464	0	1.086492173	0.8181523432	0.9442100957	1.141661531	0.8176497944	0.7894360423	0.6417422731	0.7190800117	0.9054472977	1.707778268	1.45582043	0.8150598192	1.190756036	1.320489835	1.198762764	1.319786151	1.190161327	0.6355500665	1.505100262	0.8828430903	1.291457845	1.314116789	1.289946195
ILF3	0.876897741	0.6764035143	1.360295919	1.674333962	0.8518927255	0.7717083048	1.066651301	0.639354188	0.7150407892	1.049290062	0.6833075069	0.9757161186	0.8488092194	1.195045785	1.399779234	0.9615404156	1.466349261	0.4978243292	1.364691717	1.675717576	1.217437337	0.8213187372	1.267139378	0.8066806332	0.6890238517	1.086492173	0	1.381735913	0.8926322594	1.061103843	1.095993329	1.154069533	1.747917934	1.027012171	0.7524585121	1.105330169	0.6735730074	1.302696853	0.7477036797	1.007430502	0.9719405694	1.298228254	1.618696684	0.7728294747	0.4264351531	0.9574471664	1.165869226	0.7286810305	1.0672013
KHDRBS1	1.114525803	1.118027889	0.3135480297	0.5250086045	1.106052654	0.7005809396	0.9392328035	1.35149626	1.195561765	1.021600958	1.19766694	1.330276153	1.249020072	1.414138898	1.30653351	1.452713219	0.6134109507	1.677268631	0.5273108267	0.5062255834	0.7357941337	1.062262789	0.4213507906	0.4861792268	1.50696718	0.8181523432	1.381735913	0	1.045660093	0.5829313656	1.064072382	0.7528897047	0.6750302914	1.068127053	0.6005570384	1.443698882	1.411763059	0.7841054517	1.469572523	0.9333712594	0.7427165543	0.8400923749	0.957741187	1.481383725	1.539094467	1.002624798	1.096440451	0.8657074607	1.251211146
KHSRP	0.4237004261	0.5813897453	0.7914568983	1.201352141	1.711096913	0.4563762453	1.570018535	0.2974854274	0.9224232685	1.421753073	0.7421397024	1.134786806	0.5881806859	1.15281483	1.214647518	1.046621445	0.5118950865	1.467448864	1.450684413	0.7161911451	0.942384495	1.060760812	0.6981565989	1.15713197	0.9094582014	0.9442100957	0.8926322594	1.045660093	0	0.8793449102	0.4490636469	0.6914274078	0.7925213277	0.4816721249	0.9010095677	0.8469404975	1.254988274	0.7402386614	1.521787884	0.724634037	1.000373898	1.684543594	1.115647197	0.8921285097	1.262029472	0.5242698179	1.019410005	0.6810339684	1.380970961
LARP4	1.161894942	0.9744474386	0.351652149	1.165611264	0.795897335	0.5153599869	1.245321426	0.885799737	1.041211028	1.390932202	0.5045766139	1.048558984	1.285591972	1.429000627	1.074223477	1.361900788	0.8437174686	1.548365877	1.058478456	0.6631068931	1.417751063	0.6403706261	0.5172729467	0.9540184492	0.5899673211	1.141661531	1.061103843	0.5829313656	0.8793449102	0	0.7124265153	1.502629099	0.593454256	0.9585244123	0.7723138051	0.93050299	0.888484488	1.042210729	1.421058965	0.6881296899	0.5540232693	0.6079164774	1.078400494	1.610294745	1.457474713	0.6607190007	1.067870782	0.8255928156	1.002514312
LIN28B	0.9737526361	1.071719465	0.6954704563	1.009488769	1.523079647	0.4427578383	1.685873037	0.4185103288	0.8808543261	1.451153066	1.043584028	1.078545571	0.6766135296	1.173423948	1.056698624	0.8660921544	0.7298703203	1.287308919	1.335851484	1.069496509	0.8738307947	1.247260358	0.5265451664	1.329633094	0.9337342092	0.8176497944	1.095993329	1.064072382	0.4490636469	0.7124265153	0	0.6581373619	0.4154075424	0.4828844394	1.172965885	0.767502111	1.443563914	0.639023796	1.293679226	0.5337834279	1.000422149	1.423967982	0.8521855248	1.177329298	1.601149855	0.8194195949	1.074295339	1.205989904	1.01726538
LSM11	0.7881761576	1.104504118	1.040085329	0.5865308234	1.600175458	0.8249461492	1.302319012	0.850699105	1.002098255	0.8475633464	1.730341105	1.22870793	0.6661285403	1.102245118	1.219732978	0.9116485143	0.7034632653	1.094670854	1.061942988	1.063533526	0.2268590173	1.481027175	0.8252406921	0.862196367	1.811759348	0.7894360423	1.154069533	0.7528897047	0.6914274078	1.502629099	0.6581373619	0	0.9514813241	0.7788305378	1.07731081	1.169119125	1.674847677	0.5823813193	1.043563158	0.9367775547	1.102699499	1.665761902	0.7103053365	0.8793154403	1.168926332	1.296272156	1.119579714	1.185174007	1.086370495
METAP2	1.118535332	1.213204914	0.4111071041	0.5194172187	1.358790317	0.8651480933	1.28817625	1.010608288	1.147161065	1.471024265	0.9443401371	1.21961293	1.006799701	0.8838291699	0.8640192782	1.132496906	0.5188057698	1.630286423	0.6688631248	0.495877161	1.053451318	1.307843891	0.475749355	1.184813489	0.9761978971	0.6417422731	1.747917934	0.6750302914	0.7925213277	0.593454256	0.4154075424	0.9514813241	0	0.6570577775	1.048885744	0.97505442	1.358150588	0.7033621369	1.466345752	0.7584486264	1.074073329	0.9164019501	0.744462906	1.317375715	1.921738988	0.7228096598	0.8933041458	1.205362183	1.089215915
MTPAP	1.148278214	1.061233695	0.9872917759	1.262327581	1.395866474	0.7854756193	1.398114158	0.6255227465	1.427284399	1.573973746	0.9051662354	1.03777146	0.2861184355	0.876595906	1.553397028	0.9953923398	0.3857653322	1.375546259	1.204133815	1.101163369	0.9906111485	1.18552439	0.564613624	1.301195791	1.070735215	0.7190800117	1.027012171	1.068127053	0.4816721249	0.9585244123	0.4828844394	0.7788305378	0.6570577775	0	1.300913018	1.146713305	1.19761616	0.3429875888	1.057490882	1.281608867	1.407951309	1.249017565	1.128073628	0.6239375447	1.379805018	0.425935988	0.443672035	1.137061394	1.294065508
NCBP2	0.4689911988	0.4099437805	0.7597593963	0.9126986474	1.03171825	0.8393316522	1.120679626	1.299116131	0.4815880873	1.417037434	0.612967208	1.65631547	1.090571688	1.054712941	1.225764056	1.514791021	1.078096793	1.10662645	0.5392067666	0.846174279	1.125712661	1.398227391	0.9527685496	0.2538492516	0.9737447258	0.9054472977	0.7524585121	0.6005570384	0.9010095677	0.7723138051	1.172965885	1.07731081	1.048885744	1.300913018	0	1.261427563	0.7315884743	1.46524533	1.250043117	0.644524088	1.082146909	1.145978461	1.680066342	1.350013547	1.160594961	1.01320941	1.177419316	0.5264844028	1.155892408
NONO	0.7292710727	0.6907669009	1.101961621	1.409349481	0.9312489696	0.7781514927	1.092375264	0.9190693731	0.5437945706	0.8464854581	0.9809441391	0.480827885	0.8015374465	1.101149472	0.2673983685	0.4898958371	1.026599184	0.878276814	1.584181514	0.8438161311	0.8802527552	0.7729346085	0.9606507908	1.647086174	0.6540010421	1.707778268	1.105330169	1.443698882	0.8469404975	0.93050299	0.767502111	1.169119125	0.97505442	1.146713305	1.261427563	0	0.8148335483	0.938753226	1.041278488	0.4206922127	1.098517002	0.8098575433	0.7304872065	1.162858416	0.8272205522	1.144108316	0.8620056418	0.9348097367	0.7787329918
PABPC4	0.7590019406	0.59881992	1.504524507	1.432160566	0.3292516796	1.452734631	1.047925313	1.265542257	0.8106574218	1.283904559	0.4461316506	1.13561793	0.9934227832	0.6181669367	0.9226116718	1.281831504	1.280057498	0.5808594733	1.069316915	1.152617926	1.535799597	0.9643916345	1.570339516	0.8455197916	0.5557379717	1.45582043	0.6735730074	1.411763059	1.254988274	0.888484488	1.443563914	1.674847677	1.358150588	1.19761616	0.7315884743	0.8148335483	0	1.560393336	0.4627185061	1.160355143	1.12469468	0.6395415669	1.360592415	0.9717901587	0.5013363502	0.9926921157	0.7161427385	0.8688664194	0.5606038259
PCBP1	1.385046521	1.072356398	0.6712022047	1.125921864	1.498643835	0.5681347538	0.9199312824	0.8403152726	1.516497954	0.9480377032	1.478274007	0.5588988998	0.5727456219	1.38479657	1.297086363	0.521039891	0.5712835645	1.359686863	1.177056058	0.815069779	0.3984925875	0.8860628743	0.3193116275	1.534306553	1.296396343	0.8150598192	1.302696853	0.7841054517	0.7402386614	1.042210729	0.639023796	0.5823813193	0.7033621369	0.3429875888	1.46524533	0.938753226	1.560393336	0	1.159288425	1.180561017	1.37343218	0.9866439641	0.7349617958	0.6237028731	1.379827878	0.9473312538	0.7108877332	1.395545192	1.208086888
PPIL4	1.182731842	1.078185971	1.764466587	1.155809031	0.4858032493	1.603857282	1.01313693	1.191120722	1.162940906	0.8769454322	1.271268204	0.9875308269	0.9205534635	0.6649817237	1.111730487	0.9389101339	1.436153222	0.2289462562	1.13161596	1.574323026	0.9439630787	1.127665022	1.663612895	0.9731213335	1.133045735	1.190756036	0.7477036797	1.469572523	1.521787884	1.421058965	1.293679226	1.043563158	1.466345752	1.057490882	1.250043117	1.041278488	0.4627185061	1.159288425	0	1.518230706	1.195732545	0.8611176108	0.8963644283	0.6093680742	0.4142587177	1.490587561	0.847462909	1.53630317	0.2720717391
PTBP1	0.574692483	0.7140255679	0.6704762076	1.046614644	1.171189302	0.4488303784	1.294718609	0.9552728632	0.1755225393	1.120648159	0.859989264	1.056321371	0.9365758313	1.250397156	0.4986964962	0.9026224515	0.9720394364	1.176968919	1.149633988	0.8677910063	0.9314075223	1.157100399	0.6510093263	1.036757926	0.8172178689	1.320489835	1.007430502	0.9333712594	0.724634037	0.6881296899	0.5337834279	0.9367775547	0.7584486264	1.281608867	0.644524088	0.4206922127	1.160355143	1.180561017	1.518230706	0	0.9147722327	1.126168256	1.104792796	1.652809844	1.281164103	1.038018245	1.186410753	0.5891000741	1.150586157
PUM2	1.042341387	1.382271897	0.7876235592	0.7777520611	0.7609255485	0.8930700211	1.173694419	0.6787238311	1.10029541	0.6995093731	0.947928714	1.033981135	1.648706895	1.324156278	0.8795356663	1.369491691	1.096697342	1.204910779	1.258757809	0.8639420611	1.247862839	0.5174826032	1.147956387	0.7789253667	0.9883752736	1.198762764	0.9719405694	0.7427165543	1.000373898	0.5540232693	1.000422149	1.102699499	1.074073329	1.407951309	1.082146909	1.098517002	1.12469468	1.37343218	1.195732545	0.9147722327	0	1.0129088	0.5814456302	1.508165788	0.8973012257	0.9999363476	1.53882235	0.8494860169	0.8491126175
QKI	1.554301416	1.196284368	0.8424328351	1.133290022	0.3107963402	1.209706072	0.4674007579	1.618063175	1.192216989	0.82015088	0.8862988726	0.6099459755	1.28276926	1.048905287	0.7035645478	0.9416526925	1.099818566	1.032582909	0.7632838109	0.8165401127	1.239754047	0.5901460232	0.8713806339	1.185648705	0.7516560677	1.319786151	1.298228254	0.8400923749	1.684543594	0.6079164774	1.423967982	1.665761902	0.9164019501	1.249017565	1.145978461	0.8098575433	0.6395415669	0.9866439641	0.8611176108	1.126168256	1.0129088	0	0.9012230571	1.24345579	0.9833568549	1.053079236	0.6774479554	1.104356942	0.8124849528
RBFOX2	1.218980818	1.485927681	0.9611394954	0.565562286	1.030095398	1.156036917	1.036370978	0.882542518	1.38754251	0.4800162019	1.617009811	0.664291933	1.318294514	1.101091655	0.5717199794	0.7763202293	0.9114163194	1.084350971	1.280344758	0.6879386527	0.6238201298	0.7546303155	1.081002848	1.403748682	1.325196519	1.190161327	1.618696684	0.957741187	1.115647197	1.078400494	0.8521855248	0.7103053365	0.744462906	1.128073628	1.680066342	0.7304872065	1.360592415	0.7349617958	0.8963644283	1.104792796	0.5814456302	0.9012230571	0	1.065615978	1.038098515	1.370425514	1.203857746	1.512371811	0.5557620966
RBM15	1.12824863	0.806213207	1.358994465	1.269855699	1.334601794	1.203965639	0.7040459953	0.7286057098	1.472047614	0.8636320472	1.193422513	0.6628983563	0.7580460629	0.8869027107	1.345766213	0.5053158045	1.209340348	0.5802105763	1.117737511	1.200008439	0.7723523068	0.9172125212	1.264735884	1.372825123	0.9379568688	0.6355500665	0.7728294747	1.481383725	0.8921285097	1.610294745	1.177329298	0.8793154403	1.317375715	0.6239375447	1.350013547	1.162858416	0.9717901587	0.6237028731	0.6093680742	1.652809844	1.508165788	1.24345579	1.065615978	0	0.673065049	1.07610437	0.9383150728	1.423043774	0.980271083
RBM22	0.8569464209	0.8746742007	1.75241852	1.439023356	0.5183399002	1.368676293	0.7446865575	0.9991899721	0.880818848	0.4943213586	1.025377786	0.7008387282	1.024161591	0.8932427715	0.8714809955	0.8316299745	1.465798483	0.3037167218	1.422544714	1.441657175	1.060926395	0.6608142462	1.718940302	0.9981057577	0.9300643499	1.505100262	0.4264351531	1.539094467	1.262029472	1.457474713	1.601149855	1.168926332	1.921738988	1.379805018	1.160594961	0.8272205522	0.5013363502	1.379827878	0.4142587177	1.281164103	0.8973012257	0.9833568549	1.038098515	0.673065049	0	1.274393659	1.01835656	0.8752972404	0.7368034956
SAFB2	0.9637250182	1.119321384	0.8681565106	1.236355059	1.082708699	0.8795730334	1.202558723	0.7444879685	1.116416771	1.548985142	0.2931671818	1.138159561	0.6356556085	0.7268632255	1.216279183	1.347724922	0.3775909692	1.593417214	1.031381441	0.9121774022	1.634938076	0.9323552098	0.6899287847	1.050999807	0.6897999753	0.8828430903	0.9574471664	1.002624798	0.5242698179	0.6607190007	0.8194195949	1.296272156	0.7228096598	0.425935988	1.01320941	1.144108316	0.9926921157	0.9473312538	1.490587561	1.038018245	0.9999363476	1.053079236	1.370425514	1.07610437	1.274393659	0	0.5130836125	0.4297091026	1.682918647
SERBP1	1.060811592	1.071665575	1.333519405	1.292498731	0.721462377	1.25356989	1.062525696	1.38202607	1.078336272	1.378743031	0.7948143096	1.014882061	0.2570652177	0.5052185478	1.06398418	1.123339218	0.3737051514	1.21806078	0.9970751053	1.087747805	1.167014638	1.229910924	0.8120893214	1.149172017	1.11997431	1.291457845	1.165869226	1.096440451	1.019410005	1.067870782	1.074295339	1.119579714	0.8933041458	0.443672035	1.177419316	0.8620056418	0.7161427385	0.7108877332	0.847462909	1.186410753	1.53882235	0.6774479554	1.203857746	0.9383150728	1.01835656	0.5130836125	0	0.7910271846	1.23433458
SF3B1	0.4917722565	0.7783383115	0.9764830585	1.204540919	0.9023343318	0.8250613522	1.043065772	1.073491923	0.4731890392	1.165862247	0.4064518878	1.236244445	0.8151035564	0.9041574073	0.8930918047	1.3916487	0.6603246054	1.355948507	1.008638733	0.8969273711	1.408674717	0.9779294203	0.9002822664	0.6466882797	0.8695326172	1.314116789	0.7286810305	0.8657074607	0.6810339684	0.8255928156	1.205989904	1.185174007	1.205362183	1.137061394	0.5264844028	0.9348097367	0.8688664194	1.395545192	1.53630317	0.5891000741	0.8494860169	1.104356942	1.512371811	1.423043774	0.8752972404	0.4297091026	0.7910271846	0	1.662200771
SF3B4	1.043815261	0.9613387073	1.321320095	0.9313016997	0.6166238646	1.34273496	1.219361319	1.059609825	1.086526223	0.8866100181	1.297016798	0.9980753759	1.308375811	0.9725642102	0.8280836889	0.977061241	1.471768285	0.469795734	1.206881495	1.109870638	0.8665004863	1.008900977	1.515530862	1.051047642	1.007779308	1.289946195	1.0672013	1.251211146	1.380970961	1.002514312	1.01726538	1.086370495	1.089215915	1.294065508	1.155892408	0.7787329918	0.5606038259	1.208086888	0.2720717391	1.150586157	0.8491126175	0.8124849528	0.5557620966	0.980271083	0.7368034956	1.682918647	1.23433458	1.662200771	0
SLTM	1.270394111	1.064395688	0.8474127805	0.8002258261	0.7161968673	1.398273556	0.264519586	1.665074283	1.027675781	0.7358719141	0.9324367265	0.6936958347	1.319991024	0.7618411159	0.454673183	0.7673296108	1.13270551	0.9809835544	0.452798061	0.6142326983	1.14551954	0.8674702749	1.014188716	1.214731338	0.7516805783	0.9950832466	1.508385638	0.971423373	1.561252075	1.041975751	1.505285287	1.492779397	0.7889037864	1.382775721	1.042458182	0.8274195011	0.8277179961	1.079191386	1.076800272	1.053802249	1.272680853	0.2845445492	0.9331120256	1.020945955	1.068536042	1.079566355	0.8231500099	1.030263215	1.051350749
SMNDC1	1.188132749	1.540123467	1.195435828	0.4912343443	1.247659879	1.125245715	1.004067993	1.081961658	0.9470790689	0.6488886406	1.734883807	1.108354304	0.8530739076	0.8770979235	0.9925152729	0.810183146	0.9849754311	0.8165818367	0.8355397573	1.402497637	0.4711976193	1.452561179	0.9963519991	0.8951922702	1.69155711	0.7027661957	1.148514742	0.924165286	1.201055259	1.598348956	0.8039481893	0.2279990547	0.9954628404	1.004444182	1.26779773	1.235971201	1.646148152	0.8057893491	0.8711622218	0.9925024352	1.069256204	1.3766748	0.6950483362	0.9638045433	1.064632193	1.345109368	1.109457578	1.260160213	1.06795564
SND1	1.704598281	1.498029738	1.033874585	0.8998009036	0.717412542	1.430994341	0.3414918124	1.335612861	1.481875277	0.8599575569	0.9205489498	0.8686754924	1.18999051	0.7417058136	1.246543216	0.9895471174	1.150547977	0.8941334848	0.4344800275	1.240455415	1.330604305	0.8583036293	1.056214088	0.9421277069	0.9208158171	0.4955135771	1.010055864	0.9607561077	1.572446368	1.144300684	1.468554165	1.33657378	1.063380533	0.9406412613	1.192853629	1.586436767	1.005407313	0.9763848975	0.8536545271	1.631715142	1.16007761	0.5799098938	1.200528752	0.6880635262	0.9697273482	0.7832499747	0.8124426678	1.124044713	1.277103206
SRSF1	1.015957411	0.6841804797	1.156991749	0.8903355796	1.122721269	1.27688671	0.3899533384	1.269516462	0.9275289729	0.6068065312	1.291251613	0.8617735404	1.281648715	0.9833170657	0.949991487	0.5603946029	1.695013166	0.349058052	0.5984407571	1.110984831	0.6929314912	1.103493998	1.38255901	0.9494298888	0.9538900204	0.6495319337	0.8482480795	1.210239659	1.391177406	1.585070355	1.468612662	0.9728268559	1.357806063	1.439434604	0.8059256553	1.145475062	0.9141212387	1.135409411	0.6877056135	1.209639928	1.409944144	1.025083525	1.176765156	0.467795956	0.6974737762	1.604275551	1.379236117	1.319429825	0.8320395435
SRSF7	1.375692821	1.706578408	0.7162570061	0.2877013283	1.247303517	1.199116732	0.9024965652	1.078149017	1.324591636	1.035830163	1.146807955	1.312849975	1.166680876	0.7329763103	1.154134025	1.252446067	0.7027286317	1.386911867	0.4033317347	0.9610100872	1.096426545	1.287955368	0.7923631825	0.7730993846	1.33417182	0.2963878369	1.430049145	0.6170296054	1.111982684	1.083780981	0.8758671195	0.7250354671	0.511660244	0.8335116449	1.124825088	1.637031436	1.609149524	0.9076210543	1.327742029	1.212987427	0.8745916294	1.125975919	0.8585175059	1.101434986	1.531673445	0.7106092397	1.050462871	1.054314873	1.421621759
TAF15	0.5310937797	0.8749981101	1.386962599	1.296623012	0.5467817902	1.269238647	1.270321889	0.9569130907	0.5978478585	1.23725467	0.3019458667	1.102583688	0.9062081984	0.5342256088	0.5505396262	1.335294169	0.8489306305	1.013697281	1.319743175	0.9737619054	1.698119507	0.8875848858	1.399370928	1.011232914	0.5469654656	1.600286798	0.8641127964	1.42572876	0.8380380384	0.8092345192	1.137135139	1.53285982	1.12478845	1.145373733	0.938062139	0.5705665746	0.3827586808	1.601730642	1.022216394	0.7651105566	0.776986435	0.897610687	1.1348589	1.319007781	0.6523452919	0.5446974928	0.6970969921	0.3987754127	1.0097008
TARDBP	1.258752878	0.9857794418	0.9287496011	0.8699831446	0.4303202651	1.246101467	0.7142544998	1.860390887	0.7948459258	1.044234286	1.064295534	1.123611871	1.147767003	0.9222541856	0.8172543134	1.119866	1.198080732	0.8493978907	0.4602981948	0.9940139217	0.9888242387	1.230052641	0.9302672118	0.7428184387	1.066159708	1.175651217	1.241082556	0.7089596972	1.739915069	0.8098186051	1.311820767	1.308158017	0.8861015805	1.366864766	0.6739465975	0.9574768709	0.6371912348	1.161619419	0.7222756901	0.887118119	1.26471623	0.286948354	1.138775369	1.379698156	1.120562859	1.381231215	0.7721035726	1.148657349	0.6722600404
TBRG4	0.6842797033	0.9373574951	0.9785594112	0.8295809089	1.572225563	0.8299113614	1.343826697	0.5218228361	1.143554762	1.263051821	0.9587089816	1.505748539	0.8181281812	0.9990577696	1.673903451	1.35679301	0.75315463	1.220738165	0.9602261243	1.107024978	0.9437624053	1.284874666	0.9865274555	0.5511468058	1.312798371	0.4708562698	0.6826060548	0.8156398602	0.4179866814	1.206063956	0.8322404174	0.4839149614	1.097524533	0.635585263	0.7325713441	1.642022245	1.356646502	0.9637298387	1.233985525	1.208870176	0.9085283767	1.818548658	1.290511018	0.7449332397	1.10620238	0.6899769461	1.212374561	0.7802824591	1.423558612
TIA1	1.448365809	1.475721031	1.306382613	0.9267013506	0.8376996447	1.617786292	0.5712806395	1.111146579	1.551068239	0.95868571	0.8399645182	0.8759854672	0.9623489069	0.4300391563	1.133122895	0.9983369994	0.9063191367	0.9315395208	0.6919093133	1.163503661	1.410412043	0.9152863802	1.259027387	1.146103368	0.903715577	0.6087734843	1.111010798	1.263334856	1.27200363	1.334625635	1.381204125	1.268114206	1.016234818	0.7158443478	1.427869688	1.41772359	0.926044736	0.9560228561	0.8025301723	1.734567706	1.205140571	0.7984262537	1.036104341	0.4987648188	0.8665215228	0.5798794363	0.62325915	1.086797556	1.262499313
TRA2A	1.802684532	1.532458253	0.9250549971	1.067081139	0.8469463505	1.175484223	0.5546471947	1.210887919	1.713258716	0.8905689307	1.161028719	0.5545696802	0.8445390463	0.9288159711	1.184620708	0.7634542007	0.7226855797	1.196989483	0.8397926996	1.018479695	1.016281752	0.7286135706	0.6713121745	1.418044102	1.068137565	0.7914615214	1.331272141	0.9170431191	1.335707105	0.9989853051	1.120711414	1.158519908	0.7935693044	0.5275981922	1.611178543	1.192237005	1.177357061	0.3942094651	0.8935968863	1.581574598	1.257301692	0.4595633901	0.8090532878	0.6780492424	1.162697082	0.7298368295	0.4765607282	1.337536671	1.18373498
U2AF1	0.7807432638	1.398310164	0.8323199638	0.6350683948	1.020296101	0.7959025553	1.571296241	0.7232264005	0.8948580482	1.014806822	1.049496458	1.355467862	1.126554264	1.115230796	0.9392241073	1.519519743	0.5843941098	1.487481564	1.249685609	0.8780399997	1.051983333	1.022706086	0.8842858733	0.6858369345	1.364138239	1.212400808	1.148629245	0.6171374988	0.6976593464	0.674729475	0.6517678701	0.6607885639	0.8101598607	1.058206851	1.008029931	1.057435384	1.356665977	1.169055913	1.351728282	0.6766436987	0.2461324439	1.312990698	0.6276792546	1.663646927	1.190318286	0.8139755959	1.195326485	0.684918324	1.073769665
U2AF2	1.491456874	1.291856468	0.9136448824	0.9712164947	0.6378943998	1.130711559	1.162758646	1.028281065	1.586038929	1.041362062	1.200352374	0.8328953479	1.21824801	1.13647451	1.072595785	1.075311682	0.9821719751	1.059212248	1.168515866	0.8681421796	0.9860780884	0.7393682035	0.9695665711	1.241797946	1.022827887	1.16732248	1.352981681	0.8894458428	1.295820355	0.585133914	0.8736739917	1.207145852	0.7151526354	0.83443467	1.422555487	0.9420228121	0.8135803221	0.7356895258	0.5857702537	1.354100605	0.7764287796	0.5029583838	0.4564642809	1.058278272	1.142947469	1.208577974	0.9043287715	1.659894268	0.3207407001
UCHL5	0.2967370461	0.3597156151	1.363141346	1.199218213	1.202645874	1.148563634	1.258207204	1.022029	0.5346382214	1.564733435	0.522369276	1.50991236	0.5137548766	0.5093273343	1.176758012	1.22988344	0.9194996458	0.8398684654	0.8612916652	1.126364441	1.215670636	1.567172261	1.262183697	0.6883727527	0.8494214215	0.9164171819	0.6439631306	1.314872632	0.6138237978	1.308829238	1.069530608	1.001457337	1.1573047	0.8319905389	0.4198854472	1.047651333	0.5764998932	1.326823807	0.9675676636	0.8980099191	1.541153966	1.451065986	1.712901663	0.76246371	0.8829985833	0.7389300333	0.7488085528	0.5766065999	1.225846964
UPF1	1.029884245	1.125421911	1.147021721	0.6452782137	1.225396229	1.276663591	0.8832539626	1.097642822	0.7329915517	1.139225967	0.9996992788	1.381109403	1.023795311	0.5798699	1.086036205	0.9679480789	1.348084961	0.6231197062	0.4180227745	1.437894416	1.104998568	1.58441569	1.228022	0.7110058612	0.9899664954	0.3108183914	0.8482406236	1.194859973	1.196007925	1.453244739	0.9559258701	0.8383872958	0.9448742135	1.090350551	0.7442227977	1.435288054	1.153869217	1.303572524	0.933742078	0.9975284298	1.334212352	1.352918741	1.388010158	0.81304835	1.134080744	1.072338927	1.216991668	1.07290842	1.185152488
XRCC6	0.898395776	1.289819996	1.288704314	0.7672389135	0.4437130071	1.362611582	1.352868084	1.007313452	1.030846505	0.9972394616	0.8869478702	1.484614412	1.40286012	0.8580706083	1.125287639	1.719725452	1.131006449	0.8893786959	1.057184889	1.195367505	1.35746943	0.9815719448	1.531733632	0.3787132981	1.187796801	1.234590435	0.8089432951	0.8642870462	1.234165607	0.7987156812	1.231208224	1.098129258	1.274889882	1.348611769	0.8409630798	1.336976386	0.6569637066	1.633418495	0.6559614328	1.189027643	0.2908886274	1.030215533	0.8614286257	1.401878143	0.6819266153	1.095975806	1.2300045	0.906232434	0.5769920283
XRN2	0.6530955011	0.5825851162	1.549734248	1.078474574	1.011442114	1.522067335	0.8712924186	1.226666722	0.6672261393	1.188740062	0.8171451406	1.151743792	0.7606081743	0.3601664111	0.8188267948	0.811491342	1.323879812	0.4034801747	0.7520423526	1.228559502	1.124811098	1.471223907	1.542693179	1.02450872	0.7497561848	0.8743150768	0.8551454854	1.621420727	1.112381692	1.589676791	1.24449522	1.141534261	1.168137266	1.078494074	0.7993083206	0.8889049091	0.5132051646	1.326397812	0.5989579405	1.089200281	1.675806433	1.133379339	1.386111705	0.5305300067	0.7188208239	1.136935363	0.830733041	1.055097692	0.8638716449
YBX3	1.013999032	0.7040922682	1.297403193	1.662463157	0.7755191442	0.9037455527	1.082137614	0.6793138908	1.349868954	0.8641591947	1.013361947	0.5423069571	0.8612033461	1.302820575	1.187717557	0.8017857794	1.090272183	0.7838631755	1.728118164	1.047553311	0.9063184184	0.444031556	1.182646442	1.361184636	0.8431580176	1.517082104	0.668457597	1.306041332	0.8596943388	0.9159612096	1.130678928	1.187812891	1.466641859	0.8042961681	1.339645219	0.6886740633	0.5854009408	0.7598415035	0.558311519	1.349766568	0.9237508277	0.8663251542	0.8333177265	0.6164346087	0.466345282	1.10419016	0.866384347	1.214725849	0.5821834878
ZNF622	0.8399851641	1.032939338	1.42572423	1.359275757	1.092649458	0.9008546715	1.371243594	0.3070905237	1.222285537	0.7583959562	1.187725137	0.6923834834	0.8041071227	1.148035564	1.078617822	0.8183888145	0.9593420237	0.8242833625	1.886195889	1.212471826	0.8443933751	0.6356878538	1.292234489	1.342908712	1.072323195	1.365842825	0.6841153394	1.428519834	0.5795404947	1.192533483	0.8117480347	0.7385754537	1.408578353	0.7622385078	1.540538552	0.7484309046	1.022352774	0.8368793135	0.7285074468	1.198889172	0.6678984869	1.419284281	0.59754535	0.6763587446	0.4956485604	1.011881239	1.078908454	1.114709226	0.7636229358
ZRANB2	1.28138347	1.110302792	0.7048943047	1.102078836	0.7342307902	0.8835815517	0.8110989112	1.500062277	0.6807594764	1.241528465	0.7350645821	0.857702515	0.8177192276	0.8935797925	0.6118921581	0.8910670045	0.8002955066	1.253378097	0.6962736243	0.9208001372	1.233953686	1.09139144	0.4966507175	1.223280676	0.7237956776	1.147424688	1.316458309	0.8924672832	1.287132305	0.6262380409	0.8596060869	1.398144907	0.5400584951	0.9699054763	0.9456079168	0.6485951367	0.9463594165	0.9128001092	1.28365511	0.549358412	1.328244901	0.3783435265	1.200120458	1.459689968	1.424751025	0.7478491443	0.5246331974	0.8082510629	1.247667256
[truncated: 19 more columns]
