# Supplementary material for: Systematic identification of post-transcriptional regulatory modules
Source: Nat Commun. 2024 Sep 9;15:7872. doi: 10.1038/s41467-024-52215-7 (PMC11385195; doi:10.1038/s41467-024-52215-7)
Supplement: Supplementary file 9 — Supplementary Dataset 6 [file 41467_2024_52215_MOESM9_ESM.txt]

Table S6. BioID2 Proximity Interactome: Log Fold Changes
This table presents log fold changes (LFCs) for proteins identified in BioID2 proximity interactome experiments. LFCs were calculated by comparing protein abundances in biotin-treated samples (triplicates) versus control samples (triplicates). Each entry provides the LFC for a specific protein, indicating its enrichment or depletion in the proximity interactome of a given RBP.
	AGGF1	APOBEC3C	BUD13	CPSF6	DDX21	DDX52	DDX55	DDX6	DGCR8	EFTUD2	EIF3G	EXOSC5	FASTKD2	FXR2	GNL3	GPKOW	HNRNPA1	HNRNPC	ILF3	LARP4	LARP7	LIN28B	NOLC1	NONO	NPM1	NSUN2	PPIL4	QKI	RBM15	RPS11	RPS3	SBDS	SF3B4	SMNDC1	SRSF1	SRSF7	SUPV3L1	TAF15	TBRG4	TRA2A	TROVE2	U2AF1	U2AF2	UTP3	XRCC6	YWHAG	ZC3H11A	ZC3H8	ZNF800
RNF213	1.370359631	-0.9240926146	3.035734202	1.004926977	2.437611168	-2.314695729	-0.7891204884	2.019490841	2.58714974	-0.3225478429	3.21052048	0.09154947959	0.2400574881	-3.220107359	0.8711263219	1.30166814	0.07756128929	-0.02799956394	1.615734982	-0.440334984	0.8034535915	1.943383747	2.256209081	1.476886139	-0.2900509741	1.31981446	1.79083137	0.1225917213	0.459417379	0.4900757092	1.888418997	2.04511824	1.181235259	0.7342017981	-4.489096966	0.5092894074	-0.5133985602	-0.3687260366	-1.576625761	0.1825089359	3.571926259	1.212611885	0.3211158607	3.59943986	-0.2043431313	-0.7283528951	2.618371999	0.8390202235	3.502398535
PWP2	0.07143243927	-0.5539222973	1.277699855	0.192268699	2.551079507	0.4558161918	-2.203928377	-1.247239809	2.599865972	-0.0215402808	0.9459970768	1.023313794	1.193037824	1.024758973	2.398170187	-0.03438741736	-0.2245844039	0.119951411	1.472730477	0.02499273853	1.55036037	0.290711576	-0.3707927593	1.086829885	1.247894837	0.2035810066	3.396598907	-0.7867546456	1.806820126	2.855036717	-2.032391266	0.5579409402	1.433331662	2.146861862	0.345877715	0.9846919746	1.051864759	3.136296373	-0.31394632	1.322396427	-0.8368459644	-0.7803288363	1.700487403	0.2643237873	0.6541504838	1.094382994	0.7219393682	1.346080491	2.841390588
ESYT2	-3.575700938	-2.278115461	3.352017949	2.753251586	0.8854328767	-2.590075594	-0.4960218087	0.3343881385	3.536700941	-4.035376838	0.2767968461	3.273159249	2.026150412	-2.723448103	2.424895846	3.965524627	1.997760663	-2.053490834	3.910039666	1.320598683	1.043982149	-3.913492765	0.2703254013	2.276999972	-1.096673968	0.05099437222	8.329704727	-0.3783962286	0.3151942029	3.770642779	4.287598205	6.137771006	2.024434789	1.732401493	-0.7181020113	4.918725137	0.6211926681	0.6171121236	2.727943034	5.074284291	-3.109720746	1.600717623	-1.599303483	2.78245279	-3.613383895	3.392120506	4.877531175	2.002385467	-0.7318889032
MED19	-0.1677287781	-3.196471973	0.9564883022	1.528334898	3.966967714	0.2493125769	-1.730168154	2.612662246	1.822532524	0.2236861945	-1.595944374	-1.066792935	2.314754438	-1.608947462	0.1523234644	0.7461349885	-1.88670486	1.058976156	-0.2357052729	1.347991132	0.02745008923	1.453443201	-0.4194477177	3.005191586	0.3988697656	2.577914412	2.532551245	0.7774238045	1.010203345	0.7755497252	1.769706255	1.028429854	2.12740278	0.510776972	3.044680095	2.267280965	0.3430551741	0.6688797614	-1.422664095	-0.4889360081	-3.47488455	2.823084345	-1.270365759	-0.2305688372	-0.4378777296	-0.982018199	1.901493177	-0.3534708047	2.697907426
UHRF1BP1L	3.147712289	0.4894898925	1.146865961	-0.4650386813	0.2697631919	-0.1562943286	-1.311698088	2.69294425	-0.5049742065	-0.256660009	-1.299645179	1.411077117	-1.410633588	-0.03869187691	0.01385920364	1.047138486	-1.135616296	0.1703705646	0.1708560471	-0.04249717893	1.076958044	-1.067708274	-0.4086172864	0.6780916294	-0.3180494185	-0.08887380838	1.209412511	-0.6396888987	1.603646098	1.188541658	0.1729744095	0.6381146664	-0.04204343507	1.246109322	-1.333893741	-0.1614498699	2.315219133	0.5668479971	-0.8223234129	0.3114723474	0.5224706977	0.7295458521	1.027438772	1.181250797	1.100142909	3.159211078	0.3634264158	-1.247662982	0.7962168741
MEX3A	-0.5460836351	-0.8434583053	1.453662407	-0.102793748	1.069334143	1.268515635	-1.234994563	2.120514192	-0.1221690933	-0.08565157386	-0.67287751	0.1070478158	0.1651170886	-2.452730004	1.674710483	1.339990468	1.911213626	1.286834549	-0.842830126	1.049555879	0.5655945756	3.940462412	1.418485648	-0.8266608037	0.07965646393	-0.3531661762	-0.2604106826	1.527431449	0.7692141995	0.8779235792	0.7935921694	0.7219707071	0.8652730293	1.15544784	-0.9575451064	0.2808071498	0.3548646464	-0.7620969143	-1.585551599	-0.1494075869	-0.4559377315	0.6500602371	-0.7030372408	1.020821585	1.14537916	1.406826122	-0.8601725143	-0.5856806613	1.418007809
ILVBL	-0.09918873704	0.5609107459	2.002658772	-0.2645849602	0.7887936268	-0.9777584872	-2.263851477	2.204089123	-0.2914386617	1.83763116	1.325356835	-0.4862377764	2.170402593	-0.002060646076	0.8094279844	-0.2949616023	-0.7325150334	0.05596190488	0.264858178	-0.3218728566	-0.6108911823	-0.5250225125	2.010264783	1.198205235	-1.318110077	0.3457859197	-0.1837682802	0.2468188818	2.070370879	1.041940505	-1.415944417	0.8625092568	0.0006145786542	0.2548693831	-0.3071446283	-0.0878234261	0.6010940755	0.949911688	0.4329525861	-0.1108406042	0.1570044737	-0.1301475618	0.4770937941	1.225575911	-1.612122911	0.9232182447	0.20564193	-2.29382087	-0.4232188279
NBAS	1.445254561	0.02117206112	-0.7234349165	1.091386713	0.4885306836	0.1169612718	0.3568317919	1.999768413	-0.6331334517	2.664852162	1.726812723	-0.9860904979	-0.8227608406	-0.8421842652	2.290491357	1.097809155	-1.476493528	0.9929144952	0.4654301875	-0.9025574379	-0.8655870377	1.780522065	1.575015664	0.3464037616	0.6222975174	0.003541424295	-0.3578310799	-0.4545786348	0.8846072685	2.100144473	0.5205775355	2.409480159	2.492053428	1.205304137	-0.6127484139	2.19533406	0.9584793906	1.586191742	-1.208179084	-0.2690297926	0.2735771358	1.734917399	-0.9852304249	-0.3987436248	-0.4935696156	1.968775457	2.226235157	-0.1697568064	0.6586721279
VWA8	1.29856177	-1.22340668	0.2645701015	0.9825633515	0.8435421424	-1.015429373	-0.5068446777	0.8627217252	2.85106804	0.9344586868	1.834955948	0.9853145946	2.862830627	0.5286812574	2.404791774	1.550415095	-1.297195892	1.791838557	1.222915758	0.8687768651	0.2227275416	0.7886919128	0.8886047015	1.245925608	-0.7212339686	0.01883396245	-0.1076176659	-1.184281863	0.4439695486	3.042402624	-1.578798563	0.7373649241	0.9171183799	1.283550265	0.4089079986	-1.120700392	5.216545576	-1.516263447	3.265422601	0.7366970522	-1.380446976	0.5915172634	-0.3101506531	-0.7543744288	-1.213763668	1.400884552	-0.6014545892	-1.797663568	-0.4561664361
SBNO1	1.432094775	0.09733461062	3.467615174	0.6884557908	2.812291009	0.6998845354	-1.099331707	1.502749419	1.57459977	0.4243386512	3.707397813	0.05917448017	1.145458376	-1.39749924	2.28039663	3.372730256	1.54801509	5.298991341	2.241658757	-0.3742601718	2.230587028	2.96490006	1.683762984	2.866634383	3.508553335	2.556755962	4.505897642	1.902489126	3.231911122	4.144715022	0.3758726016	2.451959377	2.241398592	1.749711338	2.718087298	3.195207084	3.29158379	2.501103936	0.6087627586	2.177114459	1.679438488	1.489735953	0.5385771881	0.7058275521	1.725233826	4.079365675	0.6142421533	2.546573493	1.044256529
CNOT1	6.021639447	3.677683278	-1.296903205	4.651161729	0.8309082959	-0.2065114867	-2.073752516	6.184033363	2.789038815	-1.04859221	3.631392916	5.03953075	-0.2663223364	7.544152395	2.851803631	1.441152901	2.222732713	-0.7204201698	2.376729856	6.728328231	0.4410210132	6.814810037	-1.156878749	2.191076466	0.646788003	-1.337008944	0.4507121611	1.713559338	1.746927471	5.577008416	3.654402388	5.334801413	6.356395097	-0.2434337165	-0.5724470471	1.34454766	0.5669973685	1.866174676	1.278876934	1.630176929	1.444721085	0.6988166315	-0.2060371111	1.14912511	-2.875465932	4.098058189	6.158567766	0.7400462081	1.037844686
C5orf51	0.3383177264	0.3898301135	0.9373437789	-0.8126459298	1.054283166	-0.7242863111	-1.805106189	1.023078623	1.066148165	0.3271536679	1.068029137	0.3621036217	0.06875201828	0.2739493626	0.9808444316	0.4159128161	-0.3244605568	-0.4780984847	-0.233442611	-0.3991290718	0.7985965595	-0.09174402032	0.08051382571	0.4295783244	-0.3336874039	-0.06326610553	0.6569650315	0.7044419344	1.947193186	0.5931991893	-0.8892087516	0.6622390605	0.3135708011	0.1747513969	-0.8737322764	1.457951345	1.672698427	0.7180363351	-0.1261790424	0.02342199644	-0.008111513919	0.9841443826	0.1785691711	-0.2634680867	-0.0277431414	-0.1887616885	0.3664925565	-0.3804975988	0.5565509028
FBLL1	0.1979088003	-6.4862939	3.109034491	1.052540745	-3.046970641	-0.1160877421	0.3717165836	4.644871297	6.773549487	-0.9054918045	-1.644293398	-0.3312779057	4.827792466	-2.961162886	-0.02358922875	1.384521295	-0.7710561082	-2.485390582	0.5442492008	1.142995683	-3.082637111	4.657505259	0.09328643343	2.556153486	-0.5008337769	2.133523859	-1.874417694	1.872010523	3.34502751	-0.8866180121	4.735576024	4.693114214	-0.3675822625	2.104647049	1.912121489	0.04008395262	2.984097011	-0.8673386951	-0.8352012714	0.3127730874	0.880796101	1.385095662	-1.931354136	-0.338195048	-1.2666965	-1.557312166	4.638635603	-0.4952452925	0.6848486737
SMCHD1	3.585637081	-1.519955956	1.479958118	2.205667784	3.279831288	3.090765574	1.152462132	2.25359861	2.168804156	1.495489234	3.011018277	4.770496716	0.9582398073	0.7783798658	3.116782206	2.913134703	3.282066575	3.71853666	3.684620056	2.640343949	2.273724361	3.836396669	-3.832239116	2.382076485	2.601093547	2.2229722	4.735600432	5.08097774	4.540703612	4.193908098	1.728687099	3.369511578	4.261953994	6.935564932	1.91882427	4.013558787	0.8985759832	-0.7981279386	0.254779872	-0.3208197721	0.827264855	0.3647389617	-1.098758101	1.432711518	0.7913671869	3.773435817	3.333995146	3.665464437	2.475137482
METTL15	1.161123653	1.148147158	-0.1893589053	-0.004832689361	0.3744403258	0.2159327796	-0.4283170975	0.6408104719	0.6443479133	-0.314434768	-0.05392769254	-1.241777134	0.8752268589	0.2228302239	0.9954699992	0.5268791904	-0.8314780773	0.4815881169	-0.3138033076	0.4615378363	0.6740313512	-0.67240605	0.7690388784	1.002207572	1.119563139	1.166341773	2.017141715	0.01556568647	0.5587999207	0.6823693369	-1.977316263	0.5205760359	1.67145392	0.5625961885	-0.01912130013	2.101707799	2.822257738	-0.1821699857	0.9978035328	0.6157383033	0.666296455	0.1087515129	-0.2611137128	0.9724907214	-1.690520942	-0.2862962454	3.618020094	-0.4146625356	0.07670073248
CCDC85C	2.836649802	-0.3615330802	0.498436212	1.081090676	-0.1589967145	0.685635515	-0.6610644241	1.285523566	-0.7750906742	-0.5481959178	1.218477748	1.01398688	0.4777968922	-0.9590896953	1.043572793	-0.1251805	0.986301227	0.3285951423	-0.2259847208	-0.7736850087	-0.4747715848	0.7434272667	-0.1954117035	-0.403763053	-0.2788919479	1.310657739	-0.3463385657	0.04923263204	0.7154516008	1.477555295	-0.7920499369	0.6239675135	0.5196805934	1.030890326	-0.7360496333	1.804339066	0.6048261912	-0.4216327265	0.1510973006	-0.8950537002	0.7567091952	0.09809537399	-1.24326691	1.991091774	-1.001258619	0.1976402522	0.5428546455	0.8286718358	-0.07227105124
POM121C;POM121	1.397875122	0.5468174811	0.5217280776	-0.3452445623	1.358523544	-0.9236844816	-0.06301556835	0.8632604128	0.1678780885	-0.3350080387	-0.6151588434	2.629926626	1.64555733	-0.4929671165	0.6229168241	4.595450007	-0.5094358422	2.892505102	0.5418985956	-0.7975723307	1.371411425	0.5049436092	-1.060944701	-0.3002295102	-0.2736765496	0.709506496	0.9662505232	2.131096825	0.545124771	1.947512723	0.5740849821	-0.3383961267	3.403006618	1.621554504	-1.347847246	0.3203555758	0.1430774473	1.769944368	1.343521778	-0.971493612	-0.3044374132	0.2555807628	0.9148955683	0.2411030441	0.1479556151	0.9816415258	1.494838874	-0.8875619085	-0.3510892528
FAM171A2	2.715993519	-0.2173920027	0.9906433654	-0.66083274	1.127658198	-0.02929460283	0.2417252982	0.6539324829	-1.194973774	-0.5363308462	-0.09721972086	-0.6571874304	-0.2304557825	-0.04898381453	0.2522829403	2.09680904	0.1237548447	-0.5563197348	0.3046948548	-1.106764159	0.512793558	0.7926529043	-0.7942772894	0.9279566289	1.304159286	0.193522149	1.399088307	0.3344081478	0.7597459557	0.3978717936	-0.5812185353	0.7467615327	0.3432547243	1.021888488	0.1081824122	-0.2071636358	-0.09145362817	1.683101372	-0.9528106372	-0.03446476384	0.466426796	0.5436325954	0.1351747188	0.1355642517	-0.4390883598	1.843974626	-0.1123511949	-0.3102377548	0.5939626828
MYO9A	2.590691418	-2.209459849	1.083925082	-0.003248589086	1.090506988	0.3521145863	0.5931439839	-0.5252915899	-0.8113178445	-0.1488252477	-0.167682492	-0.2241180875	0.7310791723	1.233045313	0.5897225975	1.463133442	0.4273471336	-1.072801953	0.7379659598	-0.9105726089	0.7701962437	1.475024385	-0.9291538854	0.2416885312	0.7346641608	2.097665393	1.113594157	1.189901888	0.9621075736	1.623897109	-1.936754808	0.06358414482	1.941488299	1.282566324	-0.7018258216	1.769375149	1.446208539	0.03086159632	0.3984665312	-0.09947016453	0.852946256	-0.617128248	-0.2901262604	-1.280877205	-1.651162549	3.894208385	-0.4399764644	0.2122862563	1.467861382
hCG_2043597	0.2415240131	0.4951387594	1.24451098	0.4882702309	0.7209527879	-0.5421255064	-0.02458870217	0.3918678902	0.580516623	0.3526802453	-0.1350983296	0.8950535648	0.4480867343	-0.8334920854	-0.7557382573	1.383598865	-0.6673627832	0.6420646136	0.03744474044	-0.9809124757	-0.6198176951	-0.404388424	-0.4677933302	0.02965892784	0.5092013469	0.2779956617	0.09794355147	-1.315520422	0.1370842185	0.9219367991	-1.388196002	-0.9523306502	-0.4909318141	0.02017024799	-1.511296042	2.287059374	-0.7268302111	-0.07233977575	1.231053016	0.6724466408	-0.244206405	0.5519590005	0.06281496104	0.09751761454	-0.3917314846	0.8045725642	0.5145643286	0.3668352113	-0.9572305387
GPR89B;GPR89A	-0.1220137782	-1.016615123	0.773576091	-0.5256223533	0.4348755872	-0.3540688681	-1.05342285	2.773462086	1.735907845	-0.3133781885	0.4180946642	0.318408292	0.237157019	-0.6117521271	0.9868442607	0.2952269801	-0.226375166	0.441724871	0.5589211255	-0.7873989117	0.05478049948	-0.05307079971	-0.9833003781	1.05353871	-0.1787037389	-0.4347379221	-0.1398798779	-0.2751216304	0.2617183319	0.07287705464	-0.9571953624	2.011238539	-0.1978940061	1.988448798	-0.1250256877	0.568604387	-1.43887188	-0.1765022364	-0.7542077414	-0.3688622977	-0.6360274506	0.6978409073	-0.06150854481	0.7471758598	0.804966814	0.8372561525	0.987606611	-1.062705245	-0.1395701278
NACA	5.766089175	0.2673303578	0.7525777574	0.2985155823	2.891990775	-1.73042103	-0.6642489807	3.050996184	5.098222055	4.079954905	3.095323361	2.700816653	1.870272524	1.199554102	2.356047524	5.283549503	4.511788904	1.482894018	4.16481485	4.499478909	3.065290169	2.486589748	1.272069629	0.3006860286	2.94361559	0.6982747412	3.125478759	1.229429267	2.715542944	4.028909145	3.278417549	4.212603915	-0.03327862958	4.11629226	-0.3773114827	1.949887325	5.299664078	0.3276192748	3.452987897	3.594580247	3.885403648	0.2476066466	3.612745631	3.646461397	-1.675932836	5.127306291	0.3182784612	1.247909064	-1.353270773
C11orf98	-1.895242399	-5.003313983	1.43318906	3.703609103	3.508271782	-5.547664434	-1.63700482	1.523355774	3.92388634	-0.3462197452	-2.869489009	-0.8913396636	3.916628249	-1.421582028	-0.4049733179	4.772910608	-7.003140348	-0.7237250762	-2.79901239	1.698871972	1.550578354	1.499518759	0.9188593894	2.017510893	-0.3787285537	-0.862935572	1.847210823	-1.141543122	0.08950448783	5.186655254	-0.9942851062	2.760461767	1.568252697	1.008787579	-0.1867933501	0.7151239095	-1.0352603	4.772673475	-0.3240968677	-3.290930809	-4.024286815	1.534878752	-0.6692043243	1.750749841	-0.1313396004	3.371978762	-0.9596953209	-5.771083489	3.017851876
ZC3H4	-0.7101257508	-1.894371866	1.136014728	3.379616172	-1.016089883	1.134404769	0.9941825298	2.507635852	-0.3673966183	-1.809545707	0.9119321184	0.1893304876	0.2710212439	-1.155265732	0.5203240012	1.359970352	4.337069778	2.888161288	3.160140221	0.03976867489	1.101571874	2.327329714	-0.4587909341	2.427852432	2.576071484	-0.2395517432	3.017648447	2.757833279	4.103580884	3.659404941	2.383527219	1.14227602	3.978106817	3.443668818	3.256610537	1.894781606	0.04874408873	3.353515833	0.9073319903	0.9987462183	-1.202139244	0.3602533676	3.723836001	-0.9949724085	0.8194643453	1.787134366	2.767597558	0.7750413386	1.360761565
KIF2A	0.859379177	0.08874159464	0.7573746658	-0.03315670154	-1.046951032	0.1929937887	0.5768177913	2.240259604	1.081465349	1.030589932	0.2097897477	2.578861676	0.3266945114	0.7519937343	0.1841861171	0.4971020976	-0.5323695282	3.669970513	0.7783749448	1.581568262	-0.1467160648	2.14110717	-1.089737041	2.977161925	0.7587549396	1.057820746	3.887591214	1.26925759	0.910062879	1.676109668	-1.604333612	3.02013778	0.1207110857	-0.4133377893	0.1280566489	1.195209478	5.31752554	-1.125343571	1.741605287	1.429736171	1.781404686	0.7578034546	-0.3591514672	0.7508584698	0.5657938647	-0.2977804304	3.696428144	0.138525651	3.272943381
DDX39A	0.02834032402	-3.204487955	1.834638464	4.014369414	-0.4691696035	0.9331116034	-2.328880905	0.1536143728	-2.713825532	-1.006267073	-0.2325100254	1.38635226	-0.3305598488	-0.8434597657	2.180815744	1.262951483	-0.90711553	0.2415336947	-0.5743719058	1.453288373	-0.5602535543	1.514069204	1.368276518	2.510440467	0.1011425335	1.874753171	2.343720779	1.400155501	1.768119555	-0.006151304818	-0.3875814212	1.790953955	2.81385941	3.334772899	-0.2497081393	-0.1180058879	2.970718823	1.655491214	1.553286956	-2.067342577	-0.6439017685	-0.3624156667	1.542925658	2.874968026	2.349405498	-0.6993815554	1.059232997	0.5352238311	0.9548509021
PDLIM1	2.167860831	1.677045212	0.8874056815	1.126925451	-1.543160371	0.08885722972	0.1391041988	3.254885696	5.432079443	1.227036774	0.2977737056	1.52542874	0.9217819577	4.684584261	0.5949123702	2.41952209	1.85982156	3.895390723	2.223487272	0.04605558582	1.64240048	3.583186724	0.4200127339	-0.2803507979	0.4858240298	0.1773600581	1.240218381	1.596138044	1.470285776	0.5570971962	4.544155274	4.380005022	0.2169516344	2.205409221	0.8318305823	1.586604348	1.572053553	0.9908452561	-0.3186805241	-0.07098129344	-0.455550543	0.9039051318	0.4543579309	-0.2282216062	0.1196534423	4.423593292	1.075124257	0.2279497585	-1.092715517
ACOT7	1.345451796	-0.2509558771	-0.3010904841	0.01293598839	1.504666003	-0.6186242333	1.27011073	0.5530115117	-0.3619622767	1.036315422	0.3775976448	-1.175071531	2.606364771	-1.703379289	0.681400559	1.656766206	-0.7032392014	0.8812606925	0.3786000111	-0.8550372812	-0.1716801997	1.132514465	-0.157876524	0.3942111847	-0.1224115193	0.1369204631	0.3955406991	-0.5823861588	2.721789343	2.037067602	-0.3638583601	2.041521385	0.1056658519	0.4356392888	-0.1905681563	0.2815067392	1.577981518	0.3486757195	0.03992853742	0.07375362118	0.5899143117	-0.05577549465	-0.3573907942	1.374159547	-0.8857183668	1.148326397	0.5311467752	0.5929814075	0.5069276798
MYO1C	0.3540391534	-0.3079092892	1.825461142	-0.01841789361	0.5436133137	0.05247271545	-1.233356387	0.6085062567	1.394099931	0.2835038335	0.8793167447	-0.3781787092	2.609002348	0.7255767699	-0.04928775185	2.741272434	-0.9493583032	-0.9960127286	-1.110730236	2.436699563	-1.14830527	-0.006334240406	-0.6491698343	-0.6415809778	-0.6923899346	1.915064837	1.600670117	0.09850675337	1.421853204	2.192861337	-0.04005475551	1.144442575	0.7335129751	1.116459991	0.1645039494	-0.1768974433	0.8402331692	0.802310369	0.604591498	0.8840226679	1.662218061	1.944464529	-1.300968391	-0.2801233122	0.3935451942	-0.4038900557	3.135447523	-0.08178154565	1.181219341
HAX1	-0.6186910364	1.352607697	-0.4352243404	0.09255251423	-0.1805172964	-0.1745621552	-0.08239431145	0.5205411574	-0.2850397802	-0.6914306123	-0.2795183546	-0.1581690133	0.5813415475	1.080908028	0.5100149919	0.007219361097	0.7543582933	-0.3947053928	0.958634708	0.8813232329	-0.7950446167	0.4246838879	-0.294616526	0.2935865012	0.1748868782	-0.6396748386	-0.6973720023	-0.08409105398	0.8057405826	1.250984198	-1.15008096	0.5682499751	1.031669989	1.077614402	-0.4867036186	0.634780906	1.342535013	-0.6951200204	-1.044977567	0.5269972942	-0.1244875498	0.2853753364	-0.8670552485	0.1463635344	-0.206976129	-0.6648602053	2.161500824	-0.7070409382	-0.8813480891
AIP	2.768224608	0.7081841589	-0.256161939	-0.7519449799	0.6224153422	0.1798232395	0.6778867026	0.8624126911	-0.6358465396	-0.6672017376	0.8786481461	-0.03822362703	0.9207323298	0.3712804107	-0.2504055445	1.494062535	-0.381035734	1.111752118	0.8184813235	1.466103341	0.4068823959	-0.0598303754	0.5467287014	-0.5299814603	-1.236978669	0.6234911316	0.5421475824	-0.6860496917	0.3988212303	0.5973752747	0.5704277882	0.0383812151	0.389808524	1.745269281	0.6332675009	0.9005568103	3.140838375	0.6706906386	0.1593202304	0.6943962083	-0.3930052261	0.05427638503	0.1349751512	0.1657134074	-0.4960288469	0.6406370363	-0.4148661958	0.7590480323	1.603052024
GTPBP1	3.15008922	0.2444958295	-0.5556181372	-0.553540804	2.162030366	-0.2091329511	-4.358924939	4.090502943	5.218513876	1.696296224	0.9669351558	1.525063405	0.6935103025	-0.03293574014	2.646333326	3.067583244	3.783416253	1.326258485	-1.091091944	1.606556093	-0.7809339952	3.391556135	0.08633375394	2.584928411	0.01067420646	-0.1190551918	-0.7248136465	0.692220027	2.642238257	1.155954284	2.242100038	3.442725468	3.336078517	1.260976907	1.373188656	1.926464864	-1.477578892	1.854573044	0.1527402448	4.961090944	0.2944532395	0.5050777217	-1.798867337	1.141978959	-0.5163403789	-0.3956646272	1.975943738	-0.4054354897	3.126689827
STXBP3	0.6507182322	-0.8004122114	0.90513622	-1.924412477	1.49765635	-0.7391071418	-0.4487306014	1.579166185	-0.122480732	-0.7882115806	0.8425491741	0.3491714059	1.969340778	0.3102158345	1.351274406	0.5389944404	0.5396691799	-0.05477574835	-0.6733769416	-0.1261681096	1.931836791	-0.1068826087	0.7901540668	-0.5146316219	-1.10762612	1.15833651	-0.7729612569	-0.2039369316	2.484606982	0.8090471892	-0.6669254495	-0.3314230414	1.10106562	0.6448799822	-1.646661515	0.423018617	0.7652356337	0.1886542112	0.2713317009	-0.7383034071	-0.7916297534	0.3336578443	1.273301072	0.9871541717	-0.4243599465	0.2168965769	-0.180581844	1.24178278	-0.8648843379
ARVCF	-0.7356223308	0.07651373405	1.288130284	-0.7391446088	0.3128499871	-1.149244851	0.2192589865	1.323840267	1.208607279	-2.233249103	-1.879467745	-1.358700089	1.874237819	-0.8618969444	-0.4389222386	0.1792117449	0.6752921132	0.01372218141	-0.3816451921	-0.8534047813	0.7890417192	0.6066497374	0.9062600332	0.4732492816	0.6056939131	0.3219731937	0.3733284688	0.7425783616	0.8772348865	0.6069497422	-0.4906937123	1.76110958	-1.130274238	1.91768309	-1.612464082	-1.227166748	1.967623136	0.4656772742	1.12062381	0.2493929841	1.044700035	-0.1514158606	0.8714739848	-1.685273229	0.3060921273	4.090034068	-0.09110677631	-0.2701032559	0.8791745335
SMAP	0.9930423258	-0.2483405084	0.8081893986	0.1988563785	0.313414523	-1.029657574	0.0353548727	2.044504798	0.7480393426	-0.4126295848	0.08333226266	-0.779255685	0.9325720634	0.5474699267	-0.2342408121	1.100712103	-0.3855774508	3.063211856	0.1301327835	-0.9411609006	0.6828105553	0.104823614	1.354964961	0.6919879083	2.875572161	0.2677759467	0.2029504258	0.4934226352	1.420718162	0.4629685107	0.03954490278	1.194004975	0.8682580328	0.391209549	-0.1461828429	1.627802191	1.818035123	1.178121318	-0.210854685	0.3929190824	-0.3109952962	1.564630483	-0.5443044996	0.954138149	-0.85585616	0.6462211277	-0.2366056865	-0.9916244141	-0.7302621319
AP3B1	-1.845300662	-3.260572529	-1.325577083	-0.2092349074	1.839593068	0.3375413535	-6.653481789	3.425025385	-0.2309504136	0.02937950183	-0.02733102576	3.50177956	-0.08645385729	-1.407616151	0.6666563028	2.906744164	-3.449906404	-0.5461959751	-0.461747238	-0.6991808727	-0.4739027977	1.747385381	1.756794313	0.8092527363	0.8129114994	2.98060964	2.372501594	0.8266626388	2.993548865	0.1485353609	-0.5294403292	2.00379712	0.5234303034	2.456640297	0.2394914932	-0.2628257904	1.428082063	4.16966933	-0.436888735	-1.326086639	-0.6110959438	0.3871137924	0.3815138261	1.378528899	-0.3324777016	-0.2869443179	1.22054778	0.2292827306	0.558322199
PSMD11	1.37840744	-0.9068839335	5.095160813	-0.88138951	3.43342502	-1.86095956	-0.4381145749	2.71575179	0.1629641729	1.186501023	0.2764920957	1.658677355	1.485761419	-0.3772145139	-0.2908378969	2.786291478	0.1393880529	0.8828313199	-0.00771049592	0.160315188	3.09250522	2.530369872	0.2279417692	0.3025057717	0.02980002477	1.73958756	2.993860531	3.002386044	1.636378375	1.90821517	-1.593583869	1.217832714	0.09113395116	1.265824002	0.7971848084	1.112745656	-0.1544358442	0.7486994499	-0.4461683616	-1.34711394	-0.3334268506	1.884666726	-0.8792608496	-0.08301299327	3.057344869	1.582457726	-0.104273677	-2.24583823	0.06018656159
PSMD12	1.216046559	-1.62845628	2.561438556	-1.7960315	2.179812701	-0.6509351774	-0.9976953636	3.690059914	1.293242195	-0.7860280511	0.480248614	-0.3498902803	1.88261849	-0.1667050169	-0.8125739406	0.5502733184	0.8191142884	1.139675828	0.8712138441	-0.3209650579	0.102992794	0.5020659675	0.6974907193	0.114363707	2.554259747	-0.5798623626	-0.2690912784	0.7787842818	0.201884869	-1.735303521	0.4273823896	-0.3668187295	-0.01847481803	0.9763596007	-0.5405306989	-1.006537789	1.029107796	0.5232917428	-1.232805615	-0.2639086409	-0.04327190066	-0.1396803483	-0.5700862658	0.3793550405	-0.5424030318	2.581047114	0.6493337738	-0.6788006235	-0.6735275176
MEN1	-1.582010684	0.3219716986	2.464911542	0.1692534346	0.7587424529	0.7652406187	0.2268512682	0.7969000535	-0.238077424	0.7130854337	0.1534347605	-0.2311567541	-0.4543968528	-0.108243419	0.9678732304	0.2104634241	0.5537480504	1.174568328	0.2584434512	0.3639889673	-0.4776967829	1.207362134	0.3487807132	-1.351875829	2.502126975	-0.7833543431	-0.06930966679	-0.0003808312903	0.3782288549	2.356456218	0.5938429253	1.432059699	1.831681607	0.9527379227	0.5687503747	-0.2160078222	0.940246015	0.04723277495	1.435174806	-1.102455734	0.2879102142	0.3260687988	0.0374757232	-0.890884764	-0.585635452	0.1304218131	0.978365859	-0.4705081376	0.7373346657
SUPT5H	1.163197451	-0.2352170663	0.5465205365	-0.1879897009	-0.2748163116	-0.3212435647	-1.179268169	1.675441818	-0.03289898397	-0.2841337053	0.6615652283	0.6770082504	0.03147018313	-0.2254039958	0.2938262985	1.172081725	-0.8159179788	-0.6579652986	0.392702425	0.2728162399	0.8015052343	0.6750287573	-0.4876794589	-0.6774369439	1.147074036	-0.3584429049	0.8443121402	-0.4577929885	0.824163131	0.371890618	-0.8323129609	-0.04614618896	0.4154318221	1.588116911	-0.6522496657	0.3165662272	2.114980491	0.3672985992	1.526065712	0.1282167831	-1.424292745	-0.1580786744	0.5216873547	-0.04717827529	0.2885021619	0.5229611221	-0.5267297175	-0.7577426956	-0.1941134674
TAF4	2.940277331	1.329873448	0.6776529874	0.6196610475	4.245357983	-0.3169944156	1.21480691	3.798611975	-1.076687701	-3.12670119	0.4822919963	3.060887324	-0.0007972388087	0.1851740448	-0.7679224022	3.687965403	3.764243277	1.603137043	-0.2156302296	0.4015749261	0.3839318125	2.563780999	0.06436138093	0.5243736644	0.7034667003	2.108843694	2.732784091	2.567756126	2.291417651	3.109032506	3.045263855	4.001814861	0.8244369173	5.483224548	2.276727583	1.146932556	2.910320271	1.596037534	0.7315892591	3.243978509	1.083129071	0.9929699958	-0.8741416907	1.477482462	-0.05274141225	1.334944973	0.5328226827	1.9422516	0.06890701635
CLIC1	1.138394894	0.04790073882	4.934048564	-1.978962051	3.688618879	-0.3145267837	0.1903418284	2.163427503	-1.407491841	-0.7584372848	1.281368144	0.8658477816	-0.1745558779	-0.1143565265	1.522586386	0.3578599375	1.564018555	0.8498500914	0.7849434159	-0.1493679333	2.640292027	0.7046493043	0.6044727655	0.2721035971	-0.8971604495	1.845494319	-0.5015386709	1.660255664	1.614966221	1.415037323	2.041160198	-0.4648625727	-0.7741770037	1.985874294	-1.42358855	0.4858756829	1.04262756	2.846144004	0.2797194001	0.9407194912	-2.037960236	-0.1299483231	-0.4086438731	0.07527693184	0.405757896	3.914081357	-0.6045873155	-0.004606554957	-1.511585703
EIF3F	0.7158536578	-0.310332372	2.731235945	-0.7017163138	-0.5732006793	-2.493054188	0.6482194392	2.817928771	0.4260666285	-2.497291422	0.3225141988	0.4361090243	1.387233126	-1.885020225	0.7345965566	0.5566301255	-1.388661914	0.08156809939	1.342499202	-0.7214256887	1.771859945	0.01888726983	0.9195457267	1.110248224	0.6722942314	0.5381407314	1.437112863	1.213641996	1.56325136	1.696586115	1.82052526	4.542689585	-0.335274346	0.8595296323	2.018903859	2.708224527	0.7047434186	2.139343143	-0.9238642487	-2.236205318	1.141499062	0.512099614	-0.3669467726	1.433027975	-0.4774009679	1.167996193	2.869997824	-0.5657253567	-0.3424840407
PIK3CD	-0.3888614003	0.934432393	-0.9802620009	-0.308387653	1.166207513	0.1894958632	-1.000779273	1.746496936	0.824164945	0.05618902703	-0.7060695361	0.436847256	0.760936549	-0.5653685893	0.4661772203	-1.002095004	0.3871778688	1.294551674	0.1841920805	-1.177428853	0.6810121644	-0.4334254953	0.1888931168	-0.1411749439	0.591950262	1.598697711	1.520675524	0.5921459003	0.5226980097	-0.06306647361	0.07447980048	-0.3470854587	0.1965302045	1.240532628	-0.02516054751	-0.4333572723	1.822757092	0.2130652692	-1.193946707	0.05706827936	-0.7122025063	0.9428596441	-0.5186831262	-0.2167315147	-1.235775653	0.8824109686	0.2437700755	-0.5852504941	-0.08689291751
SLC33A1	1.118635089	-0.6295804922	1.670530367	-0.5821400192	0.116753641	-0.6145198227	-2.442596622	-0.3892932001	0.4045496396	-0.3206662363	0.416081057	-0.1222919916	0.2102043897	-0.4559781503	0.6579132248	0.2362749276	-1.02632039	-0.2152169905	0.739180481	-0.8486730071	0.01972374577	1.018528566	-1.43060696	-0.05210476759	1.344284475	0.7823741547	0.521911862	0.4170537141	1.445565201	-0.2276963536	-1.661914096	0.4168715841	0.6497475089	0.2394867633	-1.602304653	1.725650402	0.1038037932	1.189046378	1.145361077	0.10388363	1.864223463	0.2722986966	1.249472387	-0.01153141737	-0.4806815305	0.07339089628	0.4673500007	0.9907613168	0.6368286165
IPO5	0.003108985263	1.595029316	1.861192113	-0.06707662353	2.142634242	2.69454779	-0.2498632601	2.140744804	0.8015145777	0.6482326576	0.2387973197	1.404097595	1.157683307	-1.316452958	2.299474047	4.706305651	-1.065405405	0.150910676	0.2207379537	1.399557722	-0.09128852776	1.566110398	-1.514505627	1.090624124	-0.209437988	0.02498000073	2.202915353	3.341287099	4.041628652	2.218025888	0.8993863162	2.053437296	0.5827666579	3.717912294	1.186907104	0.5685055961	1.039900998	0.7691112341	1.671923246	-0.6887996709	0.7873305885	0.7219816776	-1.193523102	0.849580483	1.072921495	4.034267108	3.149480143	-0.5855654167	2.650689482
POLRMT	2.053878424	-2.331642246	2.185580964	-1.175091996	-0.07821673478	0.03880631674	1.260391415	3.751354983	0.9532935069	0.3006644378	2.621982141	2.140752086	5.170963281	0.7073163202	2.335517426	2.860879916	-0.7298086333	0.6145512864	1.01465948	-2.167585236	1.414639832	7.08767749	1.205451869	2.929522361	0.4671813434	0.4863402365	-0.01975787765	-0.9498421549	1.569426406	-2.633315397	-0.02225707858	-1.940843854	1.87205239	-0.665805931	0.4539823624	-0.806227842	7.192573892	3.191111598	0.9745016945	0.3409126081	-0.085877015	1.395357163	-0.2704072478	2.012286294	-0.3957160787	0.3396148821	1.694655124	-1.027993614	-0.8295451209
IGF2BP3	-0.2922456025	-0.1164754964	1.823181887	-0.02028622018	0.7490444305	-0.06117986831	-6.705376009	1.175789163	1.688818315	-1.22996168	2.986679681	2.872155785	0.09313299027	2.50785659	2.126932162	3.293598036	0.7543536707	0.8065663224	1.61579103	-0.229314215	0.2739394037	5.090566054	0.1128492212	1.134166066	-1.148765727	1.822818381	1.023830607	1.313385522	1.860015221	0.5936478786	1.117520849	2.267681033	3.13669512	-0.7691923462	-1.016613456	-0.1320317032	2.639540531	0.8726500119	0.8525103843	0.6958821426	-0.5220983374	0.05568243926	0.07584776901	1.031666575	-0.4906720415	1.903306128	1.540534799	-1.089061778	1.525685196
DNM1L	-0.1467063329	-0.3947774493	0.7551656149	-1.060821794	3.011966635	-0.5863006392	-0.01823582219	3.242618917	-0.4895165419	-0.2108635575	-0.2708124399	0.5926013391	-0.443775713	1.498099344	0.7420512382	1.511810603	-0.2816486982	-0.5608342584	-0.02815905184	-1.925074002	0.7295111282	0.5294320393	0.7502168328	0.8805848146	-0.08988788241	0.2821576007	0.770022072	-0.2054736243	2.036158002	1.061995594	-1.061160659	2.337786365	0.362374135	0.5961150138	-0.9280527453	-0.2680037041	1.277781066	-0.6068546254	-0.5990737591	-0.6041629295	0.4647639869	-1.964563989	-1.362610458	-0.146515399	-1.239591654	2.892772413	-0.5174362145	0.02415627752	0.09459455518
RTCA	1.102361643	-0.4929527816	1.144292443	-0.3528176706	0.001061298871	-1.51362445	-0.278250708	0.9864611414	-0.05840405277	0.1832497592	0.5195753837	0.3433375023	0.7285109219	0.2085098516	0.2220535141	1.277520828	0.02298659319	1.1960781	0.4828239692	-1.247341478	0.1300091117	0.8044409408	-0.2572545326	0.1477778254	-0.397615306	1.643487609	0.7143780968	1.212800096	1.686227023	1.018403186	0.1397142796	1.182537191	0.9205352644	1.57617033	-0.8494701062	-0.269920593	1.384499754	-0.2581403184	0.2614332886	0.5010323656	0.6727158387	0.95637802	-0.3479998999	0.6306332233	0.6376310373	0.5854120041	1.33707671	-0.5118549059	0.1552886196
PIK3C2A	0.4264480516	0.2643729211	-0.4572498159	-1.244761984	-0.3421123322	0.6498567588	0.0100015463	1.939202648	-1.163987907	-0.5771527166	-1.147760232	-0.2574901407	1.126873954	-0.8006621949	-0.5730687324	-0.7278262361	0.06395401228	-0.1679201184	1.157681983	0.6489745076	-0.2521090878	-0.3372439159	-0.04607864439	-0.6642822581	-0.77910414	-1.103448864	0.5252087639	-0.7101813845	1.184542699	1.019959016	-0.2324893543	2.083111417	1.166308709	0.7267928655	0.102829516	0.2747775816	0.5366193436	1.471121484	1.148074718	0.4371217153	-0.4146601044	0.5133243962	0.2086741888	1.167233442	0.4276651435	3.984590078	0.2677566286	-1.746756789	0.9527651456
EXOC5	1.592207664	-0.8073534099	-1.296550148	0.5287593183	1.690736693	-0.5901591738	-1.206561912	2.091619179	-0.7623875342	0.2184587251	-0.3065982431	-0.7689190758	0.08565922971	-0.07245664197	2.596361641	-2.77138776	1.313151396	1.193828371	-0.07490329235	0.04116939972	-1.179705495	-0.2472194934	0.2852596137	1.583919525	-0.03037147838	-1.721552115	1.630587057	3.244563486	0.6003150105	-0.005024262708	-1.065960936	0.9581887594	1.404797359	1.342916795	0.6741510408	-0.2455682285	-0.1196287525	0.3683375655	-0.6236033947	0.8730904842	0.3078815033	-0.06519719726	-0.9164066733	0.1066325874	-2.13088359	-0.1229507758	2.371008681	0.8298933225	0.1376325903
PSMD14	5.202681208	-5.051528968	0.2025400005	-1.195212252	5.471423547	-4.358921674	-0.842005825	3.524688554	2.535927013	-5.282613521	-1.635134759	5.642795872	5.942368456	0.4959185576	-0.469010813	-1.585888513	-0.6511866877	-0.2905896262	0.7160800108	1.460543944	2.900358589	2.247072315	-0.1186945288	3.370763349	0.7124869415	-0.4052708572	1.618459624	4.749557618	2.105977112	2.472307779	3.917162389	4.795807281	1.781165138	0.6615235206	4.17435377	1.963765532	1.491835526	2.755552867	-2.781192868	-3.393311222	-0.5581926553	-0.3430224708	-1.804840651	2.901451758	-0.3479555916	0.7613983756	4.172586317	0.01773688524	2.481876794
KPNA3	1.9764376	-0.3171633806	2.188292363	-0.6757242095	0.2907455427	0.5866249472	-0.1060171733	1.037741804	0.7955651565	0.3507627089	-0.7612500819	1.286029854	1.883704889	1.777161009	2.555303618	2.006040267	3.532825353	3.752177844	0.4361472954	0.4701479389	2.021328128	1.226561402	0.2404020199	-0.2840529059	1.453125364	0.7205617661	3.875678419	1.14077082	2.054941926	1.259150294	0.08724818938	1.523190419	0.2813876173	0.4914860392	0.1633412233	-0.06049646407	1.814267783	1.797055669	-0.07947738013	2.059828189	-1.816205084	-0.6349859674	1.510070222	0.3949898967	1.642384721	0.06203485571	-0.8206992904	0.2967543617	0.1848317037
PES1	0.6603666319	3.712239873	-1.041971258	0.9783650826	0.6714665311	2.380664998	1.492877519	3.649553203	2.402297526	0.882474432	1.326774811	4.306150468	1.434694843	2.141489059	3.328638244	2.722486652	-0.08771273387	2.443643534	4.136676318	1.040282605	0.3686255946	2.61430515	0.6564903586	0.3300135602	2.506314771	-0.1586069254	2.853579031	-1.443384609	0.3280213072	4.399265552	-1.246459289	-0.9859986671	3.398282703	0.1024653176	0.270435713	1.511845091	-1.109589949	0.7026530077	1.061003108	-1.241279536	1.449017259	0.6375628519	2.031266684	-0.07535857134	0.5491664794	-1.149216147	2.522516451	2.675145901	-1.23529827
SDCBP	1.825169566	-0.6743061758	0.7109641187	-0.2659555528	0.7254334195	-0.1058779866	-1.378761459	1.217301454	-0.1841207022	-0.9298616831	0.6901827295	-1.273051684	0.6507732085	-1.208065755	0.9285926654	-0.01989097204	-0.09033942262	0.01767431792	-1.006497269	0.3256737098	0.7145814439	-0.3636645648	-0.1639167008	-0.343721793	0.5213296484	0.6802455302	-0.9584812986	0.9491177493	0.7511949909	1.123432407	-1.089033702	0.2941546935	1.892853907	1.065962717	-1.083256882	0.853729046	1.143454629	0.5969656475	0.3145605283	0.2477699103	0.9780628115	1.055401211	-0.05155767579	0.3962805598	0.1761182831	1.123611222	-0.7836774268	-0.07262415538	0.241954159
MPHOSPH10	-0.4125631324	-0.2241812941	1.177144097	-0.2839835946	3.623178605	1.649031308	-2.180926348	-0.5442516022	2.445836149	-0.06896260392	0.2324483636	-0.267896829	1.534443747	-0.7006047457	0.5984132823	0.7150950197	-0.2087698685	3.254732005	0.373349572	-0.01691449619	2.76502073	4.217038575	1.037375567	-0.1778272832	3.67507924	1.781071205	1.16418677	0.347560253	0.2288319316	3.178395782	0.5528983434	1.34247286	-0.2806537271	0.5061681486	-0.7711977402	1.929476168	0.4120195002	-0.04225025219	0.4489696988	0.2253020971	-0.3313480709	-0.06499485132	-0.4146124966	0.03462073476	-1.404223626	1.618985903	0.6029118185	0.5491461777	2.23216895
NOP56	-0.8280462554	0.7955860146	-0.358319469	0.1062637751	1.36383007	0.3428692829	0.07508308994	1.068188133	-0.256429955	0.04476665365	-0.1389411332	0.7695749455	0.09047722655	-0.3499311104	0.05544816703	-0.4636226318	-0.6047976445	-0.5293523991	-0.8091198125	0.2010530581	-0.5706132202	0.2003150802	-0.2779080844	0.3575577535	-0.2904547411	0.3053958778	-0.3947515218	-0.2297248883	-0.8476924111	0.007768444996	0.5963816497	0.4784391126	-0.03663566871	0.0382353092	-0.3622380464	-0.8750903842	0.2111525442	-0.5593993098	-0.003745499676	-0.1882864662	-0.0687449823	0.07700738365	-1.034343145	-0.1168473906	0.02908944435	-1.283086264	-0.2781317119	0.1588325491	0.5899270054
DDX3X;DDX3Y	0.06511378448	1.966691931	0.6113924316	1.229726332	0.8879992304	0.253302326	2.328768173	3.679932258	1.587513969	0.4383618698	3.409327727	1.524870465	0.07053102804	2.411971759	0.4883085672	1.641441894	1.265492885	0.1507674936	0.6409956551	1.966359964	-0.2767303208	1.368865673	1.090343798	0.1482207457	0.4596634907	-2.273578671	-0.003565975395	0.2208542345	1.239872065	0.370340872	1.872646097	0.2422508123	0.2143517408	1.709790701	0.3896976272	-0.4559645648	1.634195273	2.799166913	0.2971937889	-0.05163717617	1.128144943	0.4993897615	0.1791068138	0.6665072556	0.8725686452	-0.5717138474	0.4910481983	0.2051593636	0.1991210052
KPNA4	-0.7311306117	-0.1009490014	-0.7682678629	0.9947958298	0.1186671081	-1.339496571	-0.7110942674	1.719305374	0.2863817005	0.182913862	0.1791761725	-0.5264148778	0.7403940313	0.0332711518	0.460662154	0.4725612594	-0.7462430162	-0.6584832423	0.07241072924	-1.136235656	-0.2217522267	-0.1063111886	0.01389510405	0.2304853879	3.118905845	0.2953198875	-0.612286234	-0.466676809	1.495427369	0.7723800943	-0.1372853131	-0.3166238499	-0.1105341599	-0.703315181	0.006927546123	0.8014685276	0.4840213227	-0.1566272765	-0.9831625356	0.1779445367	-1.119161339	-0.07261387765	-1.30008874	-1.175401409	-1.054042893	0.1601868864	0.5536808171	-0.9693714185	1.948725438
PPP6C	1.194766143	-1.057429869	0.589927823	0.5794543221	-0.6536066226	0.03642102564	-0.521151106	0.9029641583	0.1098863176	0.3195756623	0.375113061	0.3880866155	1.639371453	-0.1590230132	0.1235443282	-0.4300542126	-0.2276936074	-0.8716429533	-0.4314615919	0.04492521026	0.0615136431	-0.365343988	1.185454892	0.6680163973	0.1447971839	1.408481993	-0.1439539272	0.6229843085	2.235717418	0.1434091113	-0.8902942627	1.176793645	1.403485383	1.383921647	-1.232782753	0.2526887519	-0.2701806021	0.5161421317	-0.1976478589	0.2932246594	-0.3874407325	0.2015412133	1.519553238	1.377654595	-0.1722310197	-0.2408855727	-0.8793083224	0.9465342316	1.237138396
PIK3C2B	2.276167304	-1.029210226	0.4211926893	-0.6162586492	-0.03645391953	-0.6418493689	-1.826969601	0.6765649177	0.1895176184	1.197136563	-0.4959708888	-0.3351049752	-1.091368805	-0.5924945493	-0.5088853272	0.9401876152	0.07765378433	-0.3969127716	0.1417384481	-0.1969628274	0.5554389823	0.1112276754	-0.9946899865	-0.3821678093	-0.02817915991	1.372143954	0.1245137198	1.208051221	2.313285251	0.7677386596	1.283811792	0.8965311587	1.163053623	1.601368608	0.476746967	-0.2070544376	-0.6591689259	1.087176939	-0.5644439684	-0.5818736291	0.6056660597	0.6214103104	0.07507771523	0.6506971514	0.08609693799	3.46021248	-1.213957204	-1.064289942	1.020685439
ARID1A	3.415041147	-1.89665798	-0.7487182891	-1.466292484	1.63539785	-0.864775125	1.999503965	1.717186411	1.326195866	-1.619091497	-3.349184778	1.730287049	0.3917459989	-3.936397157	0.5660778977	7.922337681	1.825211507	4.999219004	3.27414173	-2.53118314	1.157601092	1.768470205	2.345459338	0.7860484281	5.409451553	1.486456716	4.749432006	4.525931675	0.8109642278	1.632000515	0.5177535494	2.034553614	7.219028587	-0.4934999383	1.381579352	4.571246327	1.237050514	-0.3614993093	-0.6674685019	-0.2238099488	0.08792071935	-0.503503493	4.080793065	0.7742839878	1.501223637	0.7511403222	4.069118783	0.6665812774	-3.289621876
TXNDC9	0.3138320345	0.6030255566	1.345953111	-0.2364694542	-0.2130988577	0.2682920521	-0.2339027109	1.038203131	0.3411136045	-1.01614057	-0.1726299411	-0.2603270042	-0.5053309169	-0.3417517999	-0.5947604947	0.9357263322	-1.816883201	-0.2547554437	0.1687410281	-0.6816019767	-0.2792044321	0.5267625475	-1.233088979	-0.1094114852	1.788908291	1.300236285	0.7849242004	-0.1663273463	1.078152977	0.2946818762	-0.9786493328	0.4465593	0.2615035844	0.6580222499	-1.762016986	0.3251866332	0.2652749553	0.6819968603	-0.4814237044	-0.1736524745	0.01285735309	0.5929506116	0.2350056039	0.1346553029	-0.7712284118	1.039693747	0.5827823593	0.2639980602	-0.02518023997
COPE	-2.964355876	1.290985256	0.1325066978	-0.4217955259	1.603013167	-0.7737468004	-0.8226160186	-0.4089128285	0.1628433652	1.537604298	-0.6558713891	-0.07683195978	0.140562478	-1.751152433	-0.03364266817	1.152891006	-0.3353050206	-1.745907627	0.4821623633	0.6299165066	2.13292021	-0.2097719522	-0.9099718047	0.7083629944	1.990100696	-1.405226457	3.020453491	0.4962630092	1.577931387	-0.3123765342	-2.909933725	0.229134285	0.03374718726	0.2875260354	-1.055698721	0.4133733846	-0.5530184234	-0.2768291311	-0.6192935447	-1.206896526	-0.8277757406	0.3325713146	-0.8254779726	0.06074498135	0.1347321014	0.7487100147	-0.3290601766	-3.422794322	0.5273065385
AP3D1	-0.3171989622	1.043597764	0.2068114723	1.333738055	1.060796969	0.3670774912	-0.4143035111	3.196450677	-0.03051660276	-0.6012278827	1.328537593	-0.3292542809	0.03401662556	-0.2932432212	-0.1672093145	-0.8805878024	-0.6503189236	-0.4080273485	-1.5585981	0.7681155315	-1.017409467	-0.2625603392	-0.07025810061	0.1707784496	-1.753122377	1.1600378	-0.6117326791	-0.6387538036	-1.713051176	-0.8205715853	1.155777603	0.8908844593	-0.9661270869	0.5089793379	0.2732869741	-1.42893541	-0.2741238867	-0.2119549605	-1.147949555	-0.1777733628	0.7867968964	-0.6243082981	-1.891647042	-0.1738543499	-1.364782236	-1.839166363	-1.867363289	0.1052369467	0.9524252256
DVL1;DVL1P1	3.780889305	-0.5402773286	0.658207028	0.06294941834	3.109848665	1.978889724	-1.386572145	3.352062793	-0.1720662366	1.248008331	-1.770873626	2.008585188	0.6861262429	-1.66684635	2.206970212	0.4450634349	-0.6126951949	3.629417066	0.4845063832	2.201612098	1.510738137	0.3608148199	-0.3594449597	-0.3953158544	-1.269225463	0.4092613427	3.332598476	3.204245884	-0.1398556539	2.313424823	1.037913843	5.316911083	-0.6431802605	4.384412741	1.864650857	5.008017135	3.836671201	2.195141922	0.03510091377	3.823902128	2.552703264	0.7282317614	2.17634318	-0.373686349	-1.608263432	2.991236723	4.681879838	1.404768847	3.268822446
DVL2	0.5707145229	2.451502232	1.376253774	1.653205607	3.194640092	3.68790093	2.035840563	4.084855155	3.900448188	0.3700262114	2.718242771	3.530865655	2.86103402	-0.4218993073	1.624099043	3.335545797	5.086204984	4.042789168	3.431837078	5.052906225	0.3704908358	2.728541419	2.239914864	5.343247317	2.052703418	1.560563354	5.004391397	4.765203334	3.863669591	2.624514914	4.051267027	6.00325568	0.7662580713	2.847827896	-0.2444569068	5.780233049	4.262579339	5.051725774	3.432774369	3.264688854	4.256947337	0.5958582423	5.655643661	0.6672249735	-0.1040279514	4.652015722	3.460544467	3.125065749	1.989174362
CHD1	-1.111598291	-4.675681152	0.3165184357	1.176383948	1.211448394	0.7759344018	-1.074344404	0.4432694962	-1.483281226	-0.505367172	-0.2652953998	-1.761887744	0.4718406613	-0.2957294031	0.8748259488	1.035093514	0.1957873604	0.5054936991	0.4146498043	2.711463592	-0.05284555855	0.5929419762	0.9348205001	-0.3371126651	0.5951752235	1.003961025	1.686127387	-0.08806283709	1.137333327	0.3744169039	-1.318990424	1.366323721	0.3761515593	2.843116766	-0.1934418068	-0.8443475675	2.322660085	0.2927333587	0.3164372286	-1.687854645	0.6894996876	1.119802428	0.5805229088	0.2226553286	0.07983465596	-1.356706955	1.846166772	-1.586756092	1.346321736
CHD2	-0.8419073613	-1.426307279	0.6189208741	1.502559738	0.6851078125	-0.6981261993	-0.8866633269	3.067188987	-1.27614414	-3.004007192	0.7972951179	-0.2246004005	2.997757306	1.190543637	0.08476970936	2.950459195	-0.4771127285	0.4484689107	-1.750359421	-3.576483048	-0.8522937071	0.9515561341	-0.01955300511	-0.2083394722	0.4224844213	-0.5418249545	1.535843126	-0.3974013106	3.468335488	0.6904405093	-0.7048512384	2.829763764	2.073938514	2.23219708	1.543341548	-0.974367605	0.164433175	0.391901076	1.092996987	1.879707006	-1.38349191	0.4338018781	-2.696509403	0.1476360391	-0.9767691844	-2.320432754	-0.7978699304	-3.340331237	2.564357983
KMT2D	-0.7845915806	-0.07899936517	0.9328398683	-0.002657396695	1.732737339	1.106410574	-1.353927212	0.7215670815	-0.3582236359	0.5596428085	-0.3822058209	0.4564816989	0.04350325122	-0.7410401311	-0.5447663224	2.98494857	-0.6093696594	2.495982151	0.21250459	-1.146748692	0.8409127912	-1.089905111	0.6193467657	1.046537995	0.7676885589	1.324416397	3.429277093	3.20746495	0.7663459439	1.722157095	-1.031353461	1.841936832	2.383738062	2.781649063	0.02051750297	-0.4781345608	1.000985484	0.4704248297	-0.4631184892	0.5402675903	0.292897414	-0.1729932441	2.540754153	-0.7053255745	0.4642666498	1.748643254	1.794661375	0.4180228184	0.09590924338
MAP2K7	-0.4823178837	-0.5242516688	1.065186209	-0.04988381862	-0.2774136621	0.3743831354	-1.029138503	2.18513891	0.9392089714	-0.4463685729	-0.4499447809	0.3025712757	0.3151025925	-0.3240348369	0.01551647568	-0.4796101151	0.3499613783	0.5271873953	1.437944793	-0.471337709	-0.54056947	2.511462175	-0.5579584698	0.1971683696	0.2702166042	0.7517430678	0.4271181531	-0.2660113547	1.056543138	0.4164853168	-0.9246502192	-0.1280375517	1.4118087	1.299255994	-0.5344403665	2.805081679	1.591706672	0.5206933072	1.220568705	-0.3664148291	-1.20450071	0.9225370135	0.09966842481	0.7832188702	-0.9235513426	0.7534353737	2.788673831	-1.886029016	0.340341932
CDIPT	0.4863823703	-1.223602873	1.90337823	0.6396292182	1.546224672	-0.1154005719	0.34944759	0.426533463	0.9560264377	-0.1066049771	1.05580173	-0.6811372377	-0.1798117049	-0.7872977342	0.4230072907	1.921219659	0.7920918411	0.1329344836	0.01698983341	0.5662567717	-0.1298215811	1.443838067	1.565988219	-1.050296498	-0.3520121435	-0.5513809436	1.449813455	-0.3186793862	0.5969241634	0.1390362609	-0.7310488162	0.09485232104	0.7720561492	1.395401226	-1.585947755	0.6765183002	0.6461912056	1.062511673	-0.5879547018	-0.2688694903	-1.128081926	-0.08454528188	1.211039795	0.9602396578	-0.2950181472	1.468265705	0.005461581517	0.3505067152	1.637876965
PDCD5	1.857650705	-2.219928197	2.918230352	-0.5853125506	0.04398812788	-0.4466858295	-0.8798793035	1.064323841	-0.3606146939	-1.195887293	0.8225007568	-0.09834946198	-1.479045925	-0.1158529635	0.6591308376	0.8526760557	-0.03727826329	1.625582515	-0.7111434358	-0.2651871389	1.629426495	0.9536983224	0.2653015384	0.01003117148	2.225241138	-0.150729825	0.1968118746	1.905241036	0.9670364081	-0.5658064134	0.09332517404	1.5458822	3.183124926	2.305118382	-0.4766431104	0.7269126574	1.429877558	2.256868098	1.435804102	0.3132965041	0.1833902535	1.873006584	0.1969807683	0.2253079251	0.848781346	1.292062436	-1.005874501	-3.029121033	-0.1858717068
PRMT5	-1.912719526	-2.245466433	1.771119114	-0.4290694502	-1.099530056	-2.270870364	-2.289856931	2.078645535	-0.7571102191	1.349505521	0.8903048765	-0.857877967	0.2582506241	2.852138274	0.605080912	1.076294801	1.518390432	-1.520655143	1.460686088	0.07132971234	-0.14431842	2.151573682	1.130827604	1.329651483	0.4002334746	0.5325900106	0.3656215838	1.317818133	3.774934367	1.90136263	-0.0963824735	0.7340628266	2.842174172	2.95624596	1.843753337	0.4135320503	-0.6827127757	-0.6131698485	-1.645751815	-1.090306709	1.985929569	0.2598659789	0.248758958	-0.2544100981	0.3451680808	4.08973245	0.8961402969	0.1596647596	0.1665375525
CHEK1	-0.2395344319	-1.736802348	2.539341677	4.59402252	2.688383042	-1.245460336	-5.829919838	2.820125133	1.776116486	1.794251689	-0.1234969491	0.5690457869	1.627800267	0.319125233	-0.2990481823	0.9078211889	1.388982204	0.476738458	-1.189345646	0.3216039722	0.7609160441	-1.26902863	2.055889389	2.114176915	-1.589228531	0.2699155832	1.361426913	1.891953071	1.320271661	1.94190954	-2.322046307	1.969445202	3.60472005	1.155739061	1.758839179	1.865987711	2.433402563	0.8332524723	-1.334571261	2.95969686	-0.4276799811	-0.5757005447	-1.19160432	-0.04901485131	-3.491717308	-0.501188792	-0.1608019861	0.04819284742	-0.7993902763
TCERG1	2.994309053	-1.874110243	2.17113807	3.096433122	1.077503676	-0.2016693518	0.2517855692	2.083453233	-0.1432630111	2.415579588	0.5479727459	2.51391844	2.116767645	0.9728308797	1.499861159	3.690078659	3.065454083	2.190467471	2.894139044	1.489670626	1.641574728	2.568592334	-0.2570432266	3.338960293	0.9044591324	0.8738577708	2.966012053	1.676693308	3.82400607	2.005781414	1.388797091	3.263252217	1.547664587	4.971444899	1.885583762	3.221399495	3.181536544	1.057102357	2.11333633	2.713668589	1.95978992	0.7464896204	3.527391877	-1.202185106	0.1523453131	2.459749263	2.455686824	2.411411409	0.1549469652
POLR3A	0.2752628822	-0.8436895595	0.7688727252	0.09876163741	2.119762466	-1.665916081	-0.0003312913666	1.358318566	0.8119951396	-0.4307695118	-0.006257725814	-0.5315017825	-0.7265771725	0.01272642969	-0.4727527802	0.1361388101	-0.8062142447	0.2380905938	-0.2211159563	-0.8576765381	-0.2649891902	0.2281212832	0.05102042673	0.1975421372	0.188004823	-0.1558008297	0.6182025607	-1.020498215	0.2681991205	1.436221695	-0.6636555391	1.62879472	-0.5766923078	1.092395939	-0.2208275597	0.7725346568	0.9776314887	-0.2422476093	1.219207069	-0.09871591099	0.5927894572	1.092893408	1.135069131	-0.004159547159	1.218097959	1.360589024	-1.941036117	-0.3611075777	1.358374675
PSMA7	-3.585522694	-1.864650264	0.9575692421	0.5543727705	4.19462366	1.456005618	-1.559328526	2.151685664	0.7093926984	-2.630498852	0.4402719584	0.259489237	-0.04510432884	-1.284033033	0.7605342069	0.9655404358	-2.983044857	-1.381451305	-1.390312903	1.390215877	0.3638534244	1.81660614	-0.9082654632	-1.522544363	-0.09655554163	1.135934127	0.5215469807	2.088623598	3.524925003	-0.4407446702	-2.249036482	2.305336492	0.3620973941	0.9421793136	-0.2636446223	0.1854802949	0.7805061419	-0.3114875357	-0.7934494664	-2.146046343	0.177803905	1.995464256	0.8529177285	-0.2109476434	-0.5701646375	3.162269188	1.81261342	-0.7713414141	2.581026217
SCAMP3	-0.2781331618	0.06703245374	1.987056525	-0.8644034142	-0.2622802588	1.38320279	-1.298015517	-0.2960939899	0.7045491475	0.03175514194	0.2920365666	0.8364493682	0.9172107288	0.5649597993	-0.8149267274	-0.3514457445	-0.4498079044	0.4576967043	1.620810359	0.06039315069	-1.240299958	0.8218890678	-0.2932677284	0.5287422041	-0.4218982094	1.25430715	1.206381507	1.959846536	1.245411133	0.9786031669	0.1202728318	1.576425417	0.03759863827	1.289381235	-0.202098399	1.825870271	1.051431566	1.534285031	1.775923018	-0.05959422642	0.6909557006	1.040082322	0.5015252252	0.08899597871	-1.464587331	1.172167032	2.290736747	-0.2858434661	-1.611881778
BACH1	5.200287733	-0.5431449596	1.608617126	0.09743439996	-0.05270140694	-0.1974396198	-1.004092778	1.411140011	1.520691754	0.7693437225	-0.5400547438	-0.5594343566	0.8402121489	-0.6939486859	-0.2358091258	-0.1064062679	-0.3337510453	0.389434293	0.3960367775	-0.6556173055	0.4949537124	4.797557203	1.719422393	0.9738103115	0.7097918762	2.120588329	0.2828834125	-0.06349909009	-0.672916289	0.8726010326	1.564328217	0.4616301699	-0.004535612326	0.4168749524	0.3983295242	1.358396436	0.06129097365	0.9968701177	-1.158387361	-0.1148375347	1.144693009	-0.1957269377	-0.8260835158	-1.169784891	1.796779167	0.3733433049	-0.2669166223	-0.9612612427	-0.4577580762
GEMIN2	-0.1084131264	-0.6849610599	0.9962385901	-0.201527568	0.5933365345	-1.423353697	-0.1478864162	1.038963656	0.0887798388	-1.345100952	1.603982415	0.768438827	1.486844832	-1.105158392	0.500073104	1.47399868	1.566453565	0.3035004043	-0.8238709539	0.09200577289	0.2629665808	3.660434426	0.8723601574	-1.030621102	1.091764477	-0.1054383012	0.3797254683	1.594430446	0.9910612014	0.2501698551	1.523119746	-0.3498465188	2.653353335	2.500016987	-0.180254419	0.3682097158	-0.1290843687	4.905952564	-0.3159764237	0.4459516542	0.2951365673	-0.132289958	-0.1057277278	-0.4153989995	-0.4838487885	0.6141403639	3.244223263	-0.5133819526	1.262444614
RGS12	1.69571162	1.203945846	1.819743572	-0.7513682801	0.7109342634	-1.390206663	0.4409492307	0.2957621773	0.6160592012	-1.211218189	0.06310237784	-0.1202049718	0.8435140796	-1.075282989	-0.4021948129	0.7194429655	-0.03547699319	-0.1917885073	-0.2545906069	0.5078886796	-1.113741644	-0.6781502768	0.00441367352	0.3290458516	0.8569046598	0.773398924	1.575692081	1.280418259	0.7113071547	0.06599762237	-1.793474212	0.8682929047	1.269355974	0.522217353	-0.6340649548	2.087715486	2.81380405	0.4981564721	0.3620096795	-0.203354553	0.2308068062	0.1241815728	1.082266226	-0.3799398007	-0.7513305564	3.489156931	-0.3797653884	0.5750605075	-0.222436164
TIMM23;TIMM23B	0.292915997	-0.3521906333	-0.2087837618	-1.454114081	3.412564387	0.8851048876	-0.1417184902	0.9912884207	2.037075454	-0.2186146167	-0.5256050498	0.04558100064	0.3880364751	1.758149385	-0.4104501385	1.52486913	-1.104802382	0.7230025395	2.103926701	0.3086184791	0.26256709	1.738668692	0.9499253172	0.6517166062	-0.608026454	0.2473852467	1.261459339	1.529299298	0.2625483044	-0.4320935124	0.4289434211	0.5171490931	3.149189514	1.025020441	-0.7183799284	0.7336633832	2.78557439	0.5427981258	-0.7064533153	-0.100288434	0.7275204093	1.526148094	0.5989242301	-0.777779379	-1.078204629	1.809770613	2.808718397	-1.478920531	-0.263401666
HAT1	-0.3222928886	-0.8080024176	0.04052721332	-1.788571578	-1.127640343	-0.03729678327	0.3401099357	0.355022123	1.458644204	1.141588859	-0.9133974357	-0.5672212932	0.489226605	-0.3004299944	0.5127492314	3.234174409	0.9658629184	2.98729411	-0.4218737543	-1.055519997	0.4881161447	0.5919407568	0.2029141236	1.784933228	1.984601132	0.3641846621	-0.2370829677	2.039056507	2.098164316	0.2793240667	-0.7835715276	0.2849481976	0.2550204266	1.921481818	-0.2925763303	-0.3017628422	0.4884557069	0.1253476421	-0.5204663319	0.04875587529	0.04920731858	1.176565584	-0.8587437511	1.246296013	-0.2914176699	0.5118990703	-0.4097784647	-0.151910667	-0.6858514862
UBE2L6	0.2469895856	-0.2918360473	0.2512465669	-0.8517203324	0.2008670418	0.04340389853	-0.2093681966	2.103907905	0.1107132017	0.3732637879	-0.1404882155	0.1212220301	1.340188375	-0.01370323082	0.06140254542	1.183996346	0.3596003679	-0.7607842845	-0.06118689024	-0.8471395611	1.158953847	1.135814929	0.0335540295	-0.1752127002	-0.4861728491	0.09769132168	-0.2329667407	0.4037268408	1.19996278	1.308433341	-1.078818557	0.6699235545	-0.06284264451	0.2596173188	-1.241338945	0.9058812172	0.5463620741	-0.004883910634	0.9432597234	-0.7688921544	-0.4224789677	0.9674858555	-1.097219552	-0.3880856436	-2.195928294	-0.4980555796	-0.1571945581	0.9970487331	0.6386523248
MYL12A;MYL12B;MYL9	1.749484406	-1.074376746	1.406993538	0.73060271	0.6357005586	-3.010562515	-0.5694620383	0.4682374437	1.287957688	1.463946067	0.7347203397	0.09925331231	-1.549971856	-0.9624573601	0.2722859444	1.919029701	1.474417885	0.04400164426	0.5388503388	0.2061887695	1.869184774	1.04177713	0.2130890672	-0.2663279344	2.524418079	-1.06153759	1.141809577	2.798865051	1.37026154	-0.07350276255	-1.487161539	1.501609933	-0.03064949571	1.606570731	-0.4989465164	1.417970309	0.9224471293	0.5467228894	-2.127375178	0.3380760796	-0.5312128166	-1.343637874	-0.2802690999	1.4380668	-0.4140541012	0.2729257004	-0.8685433042	-1.959169107	-0.6078048346
AURKA	-0.7918038028	-1.526420608	1.628301234	-2.207192958	-0.3556439374	0.1948557888	-1.060795029	0.4664211088	0.2210111239	-1.868767137	0.02003886071	0.8741223413	0.3762720498	0.7994609006	0.4571648821	0.7757420441	-1.10755496	0.05038967643	-0.2802904238	-0.9810935411	0.4378525216	-0.1896944698	0.6166390617	-0.4964442589	1.551117884	0.3652294635	1.530878386	-0.439143364	-0.2375358394	0.9260353122	-0.5380564326	-0.9360586723	-0.04563188495	1.167745634	-0.7720418282	1.100710624	0.6921877707	0.1530476093	1.517485903	-0.8641400369	0.2431402916	0.3687085519	0.2374663845	-0.109176123	0.413922454	0.4721661961	-0.07924753328	-0.4199030173	0.5135508753
RAB29	0.8723611238	-0.04042184805	1.312502133	-0.06167003036	0.9085553233	0.1096913925	-0.7021910777	-0.4894351893	0.4471771684	0.03907191803	0.2221996195	-0.09417180312	-0.3024418664	1.110405756	0.8569911877	1.79750533	0.9129080795	0.5184111518	-0.1970724793	0.2611253538	0.1063096512	-1.515191869	-0.805903604	-1.430105602	2.21160022	-0.4607044031	0.4261746744	-0.07050057035	1.993453087	0.1859476422	-0.262494842	0.7312445919	0.2630906942	-1.292475197	-1.698554194	-1.109574409	0.85655556	1.370977556	0.7132751312	0.6377665665	0.8275793394	0.4812415264	0.3481173341	0.2825501335	-0.6460543336	-0.05704443454	-0.6009008308	-0.2388905633	0.9199419541
PPP1R12A	3.506019323	-0.7354294405	0.6229276391	-0.7273050966	0.3124714168	-0.4572166409	-0.05314946504	0.8562469438	1.903705552	-0.9228541999	-0.3114641948	0.5275540933	0.3940867962	0.2025270525	-0.8211736515	0.4310191118	-0.1722148631	0.8603002679	1.35489708	0.319409383	0.3409651052	0.608662321	0.5964616344	0.4519220003	0.1023015391	0.6572320331	0.378874021	0.5206743728	1.746321095	2.15314602	-1.300714082	1.778930887	-1.343785983	0.3126651856	-0.7113465322	-0.5537924368	0.1250195697	0.2882052969	-0.4419476668	0.1663110713	-0.008250763912	0.6878674888	-1.332237368	-0.7564267746	0.1162623758	5.04499835	-0.007272410225	-0.6831473851	-0.9358915601
GAK	3.092256672	-0.5542966132	1.168210387	0.07420358987	0.7934827349	-0.5045591208	-0.5350954524	1.938781262	0.768076289	-1.424715514	-0.03032010039	-0.6465325206	0.5366844801	-0.9905319137	0.1262514495	-0.3303250858	0.4524237124	0.214663193	-0.3887198195	0.4691549953	1.370699051	-0.1563184046	0.6143048676	-0.2048436786	0.4640520831	0.5926250398	1.186271794	0.01149151515	1.537890744	0.4643156307	-1.347591393	1.861201909	0.2959148017	0.7586291072	-1.336480111	-0.298427481	0.09109005824	0.6212822307	2.213853321	-0.3795832426	0.2914805362	0.917076044	0.3519125088	-0.4198724868	0.457182658	2.245907071	-0.9190842157	0.2109718679	1.929569295
HNRNPDL	-0.3710933612	1.19784659	1.6354574	0.9969125067	0.7342007451	-0.1487419802	-1.731446479	1.454801491	0.4998872008	2.183930186	-1.882840725	-0.7941472455	0.5895285271	-0.1805956955	0.5118785409	-0.3225677829	0.343850866	3.874354473	2.120905635	0.4520363163	1.071296405	4.10302403	-0.6725114986	3.770535668	0.1233143679	-0.9973830084	2.111669744	3.111404363	0.577123579	2.336064728	2.937598261	1.707738947	1.382975617	1.209188947	2.643291458	2.683598948	2.089548939	0.466002364	-0.7268829997	-1.71625182	1.955167064	0.4995723924	2.737345503	-0.2545369419	0.9285967892	0.7544335814	2.077936108	-0.6646458359	-0.7036593273
XPO1	0.3044564819	0.1529466179	-2.150819424	0.9839440719	2.471934925	0.0556583258	0.2478263124	3.940664028	1.585252964	-0.8061700867	-0.8448119731	-2.593880349	1.486890571	1.260222675	0.9595820793	2.407349665	0.8444150625	0.06735605313	1.013171843	-0.3555857733	1.391061039	2.51632539	-0.732613017	1.210398193	0.1748514325	1.963338872	3.344011458	-0.1630314192	-0.2781645552	1.3561071	0.5936635997	2.328521741	6.108755404	-0.08828452477	-0.2935384238	1.826185475	0.704084175	2.788162858	4.109916248	0.6837844853	-1.194512403	2.345411395	-0.9737983223	1.074585874	-1.397841708	0.2982237631	3.298771526	-0.7768413447	1.706706398
BTAF1	0.3344358323	-0.8752926747	-0.2242980345	0.420987319	1.269664266	-0.2610420145	-0.7759822076	0.4888829817	-0.4928870836	-1.580272909	0.4474234558	-0.3089764283	-0.907057098	-0.1702204813	-0.03518290797	-1.029989675	-1.364134938	1.229256022	1.239822928	0.6615561637	0.6035398413	-1.338504404	1.322801144	-1.050950893	1.260913476	-0.7357935779	0.2469185854	0.5825168907	0.9270266523	0.5659291504	-1.220681294	0.9214890187	0.3728315798	0.7607202037	-0.62930738	-0.4403085449	0.3596117349	-1.127876562	0.4290658449	0.9463175392	-0.614979914	-0.7954013452	-1.620010128	0.06236970049	-0.6726046346	0.6261220903	0.2967701133	-0.4038754667	0.5373356766
ARHGEF10	4.936917692	0.1452663467	1.692490589	-0.6232811075	1.475652907	0.7030137532	0.84754136	1.049111737	1.193325461	-0.6359210511	-0.4892889192	0.4247729035	0.367016742	0.2686999682	0.4829358413	0.3625102436	-1.647373907	0.6237586888	0.2674703022	1.218398036	-0.2875427647	0.2217414626	0.2987453338	1.087678762	0.3968441049	-0.04498304636	0.5514596937	0.2417468437	0.553961318	0.1992726118	-0.9518014717	-0.752742202	-0.5304899721	0.8088789119	-0.8617317901	0.2066958606	1.582532028	0.7056672781	-0.01915261828	-0.5515111551	0.137195926	0.4322471128	-0.4204187482	-0.05544504347	-1.829157548	-0.7605213778	-0.5782999571	0.6514490727	0.496331776
ZNF609	2.119415931	-3.076520027	-2.045252995	2.899020359	0.5939818073	0.4269502096	-1.980130541	2.365388275	3.084409842	-0.6271551127	0.07941103018	1.895218339	-1.501545695	-0.9727792945	2.457567517	3.576945713	3.827328606	2.011422576	3.056569368	-0.8484748212	-0.9929141461	3.638574058	1.988443969	3.443456502	2.342381318	0.5061112555	5.046835711	3.184156428	2.676366033	0.8830027631	0.5957557198	3.210776357	4.397899533	6.519772527	1.595017315	4.309358961	2.18676424	-1.323225931	0.2613920734	1.114783255	-1.835479012	0.9215433242	2.757435886	-1.57527667	-1.109710349	3.008962654	1.527481197	-1.802634747	2.789934201
SEC16A	3.195215346	-0.7605665919	2.59714842	1.696292203	-1.326956419	1.438951908	1.059048908	4.167990698	1.947046011	0.191973804	3.437125588	4.764446593	0.1720719312	0.4931542909	-0.3631007078	1.421195778	-0.5434756775	4.29956908	0.7521862916	1.792860219	0.2095392066	1.876193524	-0.6681908782	-0.2045960698	4.503545436	0.4922107739	2.276311267	2.182714053	0.3632186693	1.398015377	5.084454874	2.887989524	6.036685697	0.9934233007	-1.698236125	1.029416908	2.70144652	2.375871364	0.5642401466	0.411457525	-2.104959264	-1.747418274	-0.09411669167	0.08159671167	-2.896760237	4.790866773	5.323168196	-2.810575492	1.794883893
KHNYN	-1.678737762	0.09054203067	1.879876631	-0.08222670962	0.8565607658	-0.9119926721	-0.695035386	0.02033080143	0.9213157587	-0.9365704235	-0.270720457	1.176249943	0.2990872909	-0.837573041	-0.9770855537	1.200422337	-0.9428711827	-0.7911361435	-0.2348528411	-0.7455326287	1.141116322	-0.2845031808	-1.996374369	0.2067588675	0.1286260503	1.096022076	-0.2762575327	-0.8091348017	0.8764978769	2.347917786	-0.4974507204	-0.0001695578706	0.808846451	0.1281977677	-0.02879053662	0.1975324085	-0.7844686623	1.347137131	-0.03194225317	-0.8218341071	-0.1481594112	-0.7588395466	-0.6088628333	0.1191345762	0.3926282053	-0.2540091101	-1.066279565	-1.190629994	0.8477554416
U2SURP	4.464150774	-0.0250053492	3.105843658	7.124550015	0.6701390601	2.406929996	2.239540816	5.232526848	1.225091988	4.804044934	0.6105567579	2.398155425	0.02092698271	0.486047009	1.343428417	4.28765339	6.986354938	2.64940629	2.647601777	-0.4715877853	1.947918628	4.04864461	1.426288093	4.315810139	1.696390898	0.2913423832	7.160512976	1.759129633	3.28387164	0.7727643282	1.729481381	5.040571565	4.509705323	7.564598912	4.022279554	5.01756327	1.497706104	4.922234133	0.8484048489	3.59709095	2.755792955	1.059969956	3.338686066	1.167758806	0.921348979	0.5944775731	4.383320722	0.3128829332	1.808679603
SETD1A	2.356992089	-3.256010914	0.9706331852	0.997936429	0.3236397459	2.179805511	-2.342863173	2.535594727	0.6342359026	-0.6372225888	-0.1802479142	2.789820446	1.77160866	0.4540510594	1.811962432	3.77286023	2.314647457	2.108750013	0.4047685005	0.8817170736	1.103204195	4.716528157	0.7813842215	1.14753763	0.795477099	0.4224988204	4.022245241	3.348229524	4.800246222	4.503679877	-0.5218158694	3.594690441	1.298106034	3.198924587	-0.7730481901	1.973865085	0.01802130457	-0.7106581405	1.833968095	-3.174899061	-0.4160246685	2.040248115	4.867554364	-1.569386411	1.070819773	3.088395616	3.351427427	0.02618192909	1.216290045
TRANK1	1.888878243	1.857418012	-0.1812381609	0.4469129638	1.102945931	-1.722638781	-0.05433315041	2.605270276	-0.3718628568	-0.9065482357	-0.9192986636	0.8157790281	0.7505465097	-0.2240649866	1.641167336	-1.077206023	-1.194463766	-0.3342653051	0.05650501943	0.26935301	0.4156082384	0.5570105367	0.3454419006	-0.604436103	-2.308022009	0.04578239082	0.6379564331	0.2985805668	1.280204447	1.201192599	-0.3073437611	-1.326836486	0.162763844	0.689026304	-1.026389131	0.8875391782	1.50258995	-0.4561965057	-2.987253241	-0.6883948804	-0.3753490198	-0.5602373225	-1.077498107	0.2202968203	-0.8944816983	1.182176273	-0.06576656516	0.8469847402	0.1740971356
KIAA0355	-0.8334658415	1.035265294	1.915651634	-1.504913197	1.222837807	-0.07801941841	0.5141454667	1.266125548	0.3508278416	-1.982037018	0.8463175053	0.4513716872	-0.9096117653	-0.1948397519	-0.8792561064	0.9222090131	-0.3837180459	-0.03824776617	-0.1419107122	-0.9253137221	0.7070553292	0.7061456268	1.417001514	-0.2991632375	-0.3704189088	0.6389011744	0.07438996809	-0.299843599	0.5776290483	-1.349847855	0.2086241791	-0.8768663037	1.354656521	-0.8719244191	-1.528751623	1.323327697	1.788948377	-0.2678465477	-0.4165095535	0.4427720721	0.00117149556	1.24930401	-0.308667369	-0.4325042872	-1.143874003	3.901745839	-0.5754028009	0.4838276665	0.1423828817
PFAS	2.742412344	0.05315398931	-0.0820224422	0.646692416	-1.28978965	-2.445185187	0.2784677818	1.834083825	0.1506800714	2.250121394	0.4881913474	-0.2159333703	1.943659229	0.9009214785	-0.6770365427	1.501737761	0.2244649848	0.7669361315	-0.1840701074	1.568361697	0.6269547824	1.68735047	0.9107700319	0.0734105479	-0.578096559	1.623714353	0.2028857708	1.822072563	-0.2067601729	-0.5692209068	0.7123124466	2.019396895	0.9392819281	-0.9722272304	0.9883002765	0.5928852976	2.777402586	1.286503697	0.485848538	0.2472201777	-1.017721595	1.405530548	0.4839551299	0.7837109171	0.2122028513	1.472178666	0.9421112862	0.1376483377	0.7049777669
ANKRD28	4.888918694	0.2264269448	1.477256007	-0.3825112324	2.418106945	0.9245830771	-1.071259136	2.842217236	1.209388192	-0.4251630417	-0.08741733973	-0.2222346103	1.591762794	0.1073994692	0.3116528205	1.976545083	-0.5640495649	-0.6681321438	-0.3515493193	0.1882198128	-0.4764469465	0.1766031508	1.258944461	-0.2536758901	-1.113221395	-0.5372046743	0.9270662888	-0.7223956817	1.807983196	2.281009555	0.8862386794	0.8922698385	1.26107509	2.117980708	-1.928131495	0.0845885229	-0.4274261962	0.9505169541	-1.301231436	-1.235816646	-0.2943209923	-0.0377405563	-0.60850486	0.6859190868	-0.8177113138	0.2151632921	-0.4770696098	-0.4295928878	0.2873986039
KIAA0391	-0.408692775	0.539443589	2.613176975	0.1708165201	0.8745021645	0.7868287795	0.09848928688	3.268528861	1.330328377	1.598742033	3.024087043	0.08094973198	4.971463508	0.4321819665	-0.04664718264	1.604263541	-1.595953862	1.26280136	1.420274199	-0.762448468	2.354078211	-0.1637960226	1.731059508	1.800314303	-0.2495949435	-0.8467085885	1.051984057	-1.704586355	2.949651486	1.948524048	2.43665928	0.9467777766	2.058220388	0.9207937119	-0.09452276688	1.418160042	1.918261784	0.2837391201	3.740561063	-1.307122896	-2.734297051	1.883748196	-1.423656367	1.186102358	-2.572358951	-0.2438516275	3.341914489	-0.7213844269	0.880493578
ARPC1B	3.09391592	-0.5108607025	0.5045149861	-0.2755000687	-0.3469834471	0.8136682786	-0.1166976706	3.54183245	0.5077980303	-1.553076746	0.3363468869	-0.3323327873	0.4739873688	-0.4252410503	0.2026975873	-0.1383717891	-0.6068514328	0.3613077371	1.953465332	0.4928101334	4.471590137	0.1934138072	1.426669675	0.5470077213	-2.571741432	-0.03590321015	0.151361565	0.7032092517	2.460465721	0.897786571	4.612150464	2.063568644	0.8679103211	0.6806040038	1.406696397	3.469077228	0.8034296697	0.551173408	-0.1362638401	1.088795209	0.5702252943	1.638330178	2.814412928	-0.09027392189	-1.501773329	2.927891681	5.376034413	-3.166557253	1.75179689
ARPC2	-0.4401246236	-0.8500415264	0.3517633792	-0.1869399685	0.2609820556	0.05840556485	-0.5277907748	2.131362932	-0.08478295452	-1.230129091	0.1891194	0.9356514253	0.9232031218	0.3408954602	-0.3886755142	-0.5607998218	-0.2050226776	0.8615191997	0.2483527249	-0.007674054537	-0.1454534163	0.447187808	0.4379585319	0.9559941091	0.909583159	-0.5608113406	0.8518594532	-0.9522369633	0.2964357914	1.523760269	0.8120138508	0.9826864576	1.847470236	1.120953648	0.009301960468	0.3321330804	1.255928643	-1.112400249	0.2089224434	-0.1510920072	0.4733840788	1.141930011	-1.115671688	-0.1370893102	-0.4106201267	-0.03014552216	0.3534976482	-3.087067104	-1.636121947
POLR1C	0.4494459723	0.2298208637	3.462273343	-2.519246562	1.47631282	-1.220281471	0.1043753178	1.119060805	-0.415672417	-0.3078859302	0.1203995635	-0.5286912477	1.113896677	-0.7062617909	-0.4171093738	0.189035994	-1.239738909	0.6475458806	0.3415880601	-0.7948983838	3.026033231	-2.027336316	0.05300107272	0.6765834779	-1.811380143	-0.0001906513407	1.250228262	1.394355531	1.769651714	-0.4282784472	-0.08296816791	-0.2231764594	0.6610846866	0.4541860403	0.7278221496	0.04456743335	1.220031643	-0.9728633082	0.5540753244	-0.9203267094	0.4355931855	0.1105150424	-1.50071262	0.03740442135	-0.734045792	-0.2492931554	0.2800541745	1.009372195	2.303754541
PGRMC2	0.2688864318	-0.2528030232	0.3361410438	0.6557664441	2.722388622	-0.00653747995	0.7511132388	1.179744707	0.9648146728	-0.6908844402	-0.5366401131	0.6994956395	0.1404884222	-0.7775220355	0.4775628275	0.7422061644	1.045171295	0.7340247198	-0.7427194994	-0.6853193774	0.8672354684	-0.9165299272	-0.06866944691	-0.1378532717	0.769882805	0.3864814939	0.5441143342	-0.1949107042	2.679322131	0.3940629292	0.259826241	-0.08884040804	-0.698870086	0.9805208974	-0.9703198993	0.855120129	1.681581376	1.369895644	0.09294005001	0.1486812311	-1.072072055	1.385072247	-0.5615156103	0.6000331558	0.001763581301	2.042074708	-0.4182283114	-1.453448905	1.604307865
PFDN6	-0.02851311941	0.1279639346	0.07225549561	0.2583099287	0.5217249861	0.7129631883	0.6270396159	2.222003986	0.3549731745	-0.4310527681	0.01182631153	-0.3277358923	0.5110508788	0.4443563692	-0.2000668764	-0.1106598887	0.1865233228	0.540408711	1.250794264	0.1533743925	0.8171570312	-0.6003116822	0.4656825296	-0.3679197492	0.08807177345	0.4233789285	-0.7406845527	1.662754198	1.134553105	0.1501420716	-1.420539525	0.07597190551	0.4547319	1.524717852	-0.2498287988	1.458067787	1.512364253	0.3390107178	-1.618545495	-0.4943211963	0.4610871547	1.252179669	1.015346466	0.48849407	1.96937759	2.138171312	-0.3074840997	0.1147715585	-1.534869416
WDR46	1.403265142	-0.466112438	0.5960770308	0.03973497732	0.9293962736	0.0283957343	-0.7920484687	1.648397381	-0.900742657	-0.4431054924	-0.3973185841	1.22872776	-0.07919686992	0.3576306592	1.116696333	1.125988111	-0.4126193398	0.4088316492	0.494261817	-0.2636418864	1.027915857	3.089613964	-0.09012368844	-0.4010327422	2.447810752	2.517561058	1.717671208	0.5316437895	2.689387225	-0.3851860047	0.5110617404	0.8510150172	-0.1431456195	-0.05741384087	1.297437959	1.932947582	0.6184435338	-0.4746052982	-1.665312571	-0.4985224144	0.4016344791	1.937345252	-0.9103361232	-0.7500366834	-0.3330335357	0.9098164157	2.862696149	-0.3574673706	-2.109283078
NKRF	0.3456669925	2.072694765	3.124898533	1.773242637	2.155505732	5.574536412	-0.02563638017	1.202831429	3.855231791	-1.857842654	1.46306392	3.586515264	-0.1595491798	-1.090571089	3.117111711	2.523363608	1.208146819	3.216573562	4.490251375	0.889503621	0.8711951563	1.569498316	-2.786396966	2.964133331	2.380388607	1.657203316	2.162349556	1.503754057	-0.8550844089	3.475287031	-1.660204647	-0.5927349116	3.372415912	4.037220917	2.316350512	2.521244897	0.8751244025	2.035550069	0.4833391766	-0.6629754955	0.1585068581	2.785056139	1.493817315	0.2676065718	0.4285323545	1.8127619	5.453173147	1.670704144	3.142787243
SURF4	1.326696763	0.05175831036	1.334484923	-2.3691556	1.558043556	-1.359708125	-0.7947816793	2.479455341	1.876150648	-0.1280596797	3.252098365	-2.998440416	0.02197399808	-0.2348806014	-0.5831497324	0.3625374714	0.6580529465	-0.3644459264	-0.06447970543	-0.1255395721	0.2420238256	2.809131934	-0.3559246519	1.6600889	1.64630913	-0.4175667304	0.7289010179	0.8108664921	3.83463015	-1.751900478	0.7590670711	3.900248507	0.6307140394	2.779107812	-0.516349784	2.730131462	1.881222113	0.121203781	-1.555397297	0.3744183861	1.814499751	-0.06600037549	-2.69241771	0.7110697389	-0.4643244088	0.1657159579	1.041411678	0.5406188936	0.6515081754
ATXN7	-0.6144976728	-0.2213819047	0.2004310055	-0.0490582641	0.9321486334	0.4481996682	-0.808173782	0.02469608275	0.9194594389	0.3863089237	-0.8424656716	0.006454176938	1.808736636	-0.1106132779	0.5948599745	1.301483955	-0.5074332706	2.173786549	-0.4666778942	-0.46593942	-0.07997555884	0.4646707427	-0.3193767475	0.03215225015	0.4845266881	-0.9804733316	-0.392711282	0.3506359361	0.4005762707	-0.3018468609	0.2585080627	-0.3246219239	0.435277853	0.1340757384	-0.1629113311	0.5086087009	-0.432007713	0.2811804559	1.035650151	-0.5838673273	0.755359447	1.151320856	-1.429241656	0.335128248	0.5730184921	0.6764768535	-0.3851970146	-1.418714412	1.850082707
SPTLC1	1.659955088	-0.8456047242	1.546550914	-0.5907523744	-0.6698692257	-3.023922491	1.041915832	1.577651775	-0.1784964181	0.4631532306	1.501162739	1.473578359	-0.004069372739	-0.7361148284	1.718472299	1.493302068	0.5064409441	1.01704343	-0.699299266	1.361133479	0.4841212875	0.8057997052	-1.413940082	0.6221988448	-0.02355990225	-3.039156069	2.125335873	0.09166071369	0.9887313935	0.1560703483	1.783751919	2.619828463	1.918535746	1.261000821	-1.573935801	0.970076921	1.776864793	1.331284474	-0.05564630629	-3.227641972	-0.001777496055	1.731242263	-0.5846963079	-1.193708557	-1.860763986	2.468651157	4.360785443	-0.6517916442	0.1787078254
OGT	6.440882524	0.4169775592	1.938692536	2.060266455	-1.938991143	0.6703738138	1.891916747	1.616724741	2.355288926	1.075721129	3.398051002	5.492762946	1.446288786	-2.929040864	0.7959493161	7.187250021	4.251279885	6.53355997	5.198546718	2.016109155	3.353453348	1.827584124	-0.1772635888	5.366431078	1.496915283	2.166049229	5.136754446	4.97237127	3.648220413	1.298692759	0.8351981312	3.830849065	4.777852546	6.706491963	3.356845149	3.804619565	1.230627821	4.292445945	1.432851449	0.5481345893	-0.0562386624	2.341594573	4.23737299	1.459636338	0.3595846266	5.649459682	3.682104016	2.80497438	0.5585952463
PMM2	-1.313892028	1.251232644	-0.5182618188	-0.8911213851	-0.02338870136	0.6253330408	-1.208555314	1.258030769	0.4914587506	-0.5773790103	-0.3989227547	1.058155619	-0.4178162911	0.1897267602	0.1612937871	0.3951895446	0.4734607753	1.16969711	-0.9247287621	-1.023585375	2.224502368	0.8961774943	1.21416374	-0.4946378621	0.04499960681	0.002232754707	2.148182984	0.6990738377	1.019860016	-0.03418754741	-0.5247564884	0.9898132393	1.746897466	1.193983266	-0.1421731294	0.989550906	0.4556158779	-0.9649307692	-0.6086694193	0.7470548759	0.1438583921	1.841739308	0.2919612253	0.2690355877	0.03477308719	-0.2593836985	0.1891285739	0.4105227288	-0.4267869274
PPM1G	3.54293553	-0.9262586834	-0.02257437338	0.06715170378	0.2824225766	3.42145883	2.328611499	2.14375033	2.10089361	0.9911436193	2.731907466	1.847234398	-0.345028407	1.078549796	-0.3542099684	3.332132973	1.574456024	6.064943308	2.743921708	-0.694147387	1.362478411	2.60686094	4.579663776	1.375217614	1.833138529	0.7106374824	3.492587689	3.334343948	4.016392351	4.422674216	1.85041947	2.924940087	2.751612072	7.235783009	1.219027606	0.7002228642	1.943242222	3.616034063	0.5456715104	2.671284088	2.055074944	0.2015515475	2.385693463	1.049964624	1.886382618	3.238071165	2.310931539	2.367559137	2.47719343
INPPL1	4.743040358	0.7821658351	0.1626307632	0.8763210591	1.301254606	-1.942353415	-1.961070073	2.908625479	0.3561781932	0.8746182666	1.508919959	2.412984218	-2.003652703	-0.2229709463	2.206376595	1.631978858	0.2508482399	-0.3917275597	0.5216524212	0.9187617505	0.1211077933	0.8450542603	-0.01461470935	0.3164146502	1.827676202	-0.8180521634	0.816095135	1.344687757	1.748072203	1.964542186	3.283484902	3.122191139	2.067787604	2.22683215	-0.9790323917	0.7997660073	0.291526068	0.5771124993	1.066148903	0.5616740272	1.590550244	1.680199667	0.2222203428	-0.9803159224	-0.5992650102	2.641261415	1.815106456	0.03116144242	1.694501237
EIF3D	-0.7115299664	0.8963364674	-1.798651991	-1.140182329	0.8491634818	2.830436854	-2.021529993	4.292775857	-0.8280327832	2.30953599	4.322672868	2.958454921	2.686045339	-1.692295789	-0.7684368085	2.734716272	-0.5496463165	0.005991325075	-0.4481984596	0.768496345	-1.008559976	3.544741804	0.2526696121	0.06642107838	-0.4593582049	-1.083376372	0.1876376482	0.179431627	2.314803828	-0.4563765674	3.203647108	3.570106366	1.772095366	1.967297908	2.759261968	2.706586019	1.341677004	0.9535653633	1.609545475	-3.154783027	2.084371045	0.3315286564	1.167616	-2.050167019	0.4096616644	-0.3911683131	2.586977315	-0.05068063633	1.520166774
EIF3H	1.201447716	0.5893917138	0.6430889395	-0.920164064	0.87754885	-0.1606855548	-0.8857627056	0.2433796201	0.8348472498	-0.4763291108	0.8642979926	0.2420019925	1.440815092	-0.8159867506	-0.1375331616	1.697696243	1.607981434	0.4650943714	-0.5899764702	-0.6591184624	-0.2258111675	-1.510819148	0.4862504437	-1.009787759	0.4519689891	0.8737062798	-0.3312400005	-0.471590852	1.551495888	-0.07281379944	2.567957466	0.3120240274	0.3690644007	1.899448881	0.6358206899	0.8358951904	1.46269699	1.593483927	-0.8311268665	0.776760557	-0.3265276844	-0.7506867839	-1.323970382	0.2207179588	-0.8664517211	1.228453972	-0.2343050499	-0.08595154423	0.1929088549
NVL	1.929627545	0.7067147428	0.3044747318	-0.2749134448	0.831357564	4.708441222	-0.8165108669	0.7067974489	6.512920014	-0.4040654224	-0.9916508126	-0.3034703997	1.139107432	-0.7344587064	2.773365657	2.084341858	0.8368503604	5.176632192	3.620786264	-0.5298510885	1.044881387	1.957709377	0.1993199736	0.1294958249	3.470247854	-0.5336885531	2.845717749	-0.5597551287	0.4454185246	4.030012351	-2.549223662	1.402367266	2.795799321	2.050310558	-0.5622914502	0.2076709596	1.717639539	1.009973686	3.353701834	0.4695599515	0.1338233053	0.734286531	0.327513621	0.9737851314	0.570817596	0.7315964351	0.03397292921	1.727765439	1.378084209
IPO8	2.296415157	-0.776643897	1.446331925	1.412570127	0.9664472919	-1.476893368	-0.6827691487	3.012631592	3.548005226	0.8156963999	1.326265928	1.306629743	-0.4366961829	-0.1680587714	0.9481743563	-0.6149615429	2.777990811	-4.40727439	-1.113360782	1.098739554	1.233393326	-0.6983533686	0.2366878053	2.24853415	-0.4735433633	-1.17528635	2.212634903	-0.02045386435	-0.3126715508	1.51235045	-2.474732064	2.800531049	2.498893663	3.175503001	-0.7064699814	1.370732385	1.580504823	0.5700827849	0.1360100833	-0.4071623865	-0.06979007731	0.4632556053	-0.8509961942	2.112125047	-1.876156322	3.285697543	2.09670114	0.5193089301	0.9666992589
STX7	-0.05057033536	-0.2238412725	1.92902355	-1.512446236	-0.2521199691	0.1036778687	-0.3882740436	1.09678855	0.2292736517	-0.41509166	-0.3962440597	1.105889718	0.5353975804	-0.01215907989	0.7110739768	0.1310357985	0.9271596639	-0.6608117747	-1.048630976	-0.8780158184	-0.5432865072	0.217979966	0.06268594944	0.0579752666	0.8896439521	0.7773550351	1.825918738	0.6547820399	2.329006615	1.14372587	-0.5663234723	0.9051592473	0.01845574626	1.299501663	1.057662645	0.01685415581	-0.1854621561	0.312630307	-0.9282154739	-0.5031306179	0.8000805919	1.390639252	-0.1587194179	-0.1569150472	0.5642967001	0.7678409981	0.02742371114	-0.2428421271	-1.869987144
TNRC18	-1.66543325	1.134323277	3.501538793	-1.653532936	0.5303860958	-2.074508323	0.1397636432	1.057437661	-0.4831562295	0.7839450407	-0.5512191027	-0.04113621801	-0.09404097159	-1.737499621	-0.9734016939	-0.1734727296	-2.143568791	-0.009549929619	-0.4592101634	0.9144180162	-0.02777775304	2.455200087	1.633187892	0.7653447743	0.4560587883	0.8222634973	2.131973786	1.834037938	1.349374246	-2.48036159	-2.70335935	1.279934672	0.5506645564	1.328503941	2.709262942	0.8627412254	0.4459392346	-0.8299690607	-1.424818841	-2.191952675	0.2477939969	0.8410382169	1.08771669	3.787454812	-0.04549033627	-1.689822153	3.317482072	-0.3152745296	1.773632051
CD3EAP	-0.7593060927	-0.1830358801	0.3254659111	0.5968344521	1.101698272	-0.07072936162	-0.1875486944	1.66310485	0.02279224589	-1.355176131	0.1780269338	2.501561449	-0.1062432605	0.3410272234	0.88998472	0.9053699357	0.2030762656	0.3874592923	-0.3432980083	-0.1180098521	-0.6471374201	1.386360532	0.4564143043	0.02827577227	0.8592598946	0.8467003501	0.3362615493	0.8788205958	2.146949483	0.8102493466	0.6305527426	1.706629847	1.108647571	1.865865287	-0.6414879808	-0.2046803661	1.319599277	-0.1761525715	0.6444088613	1.255511767	-0.8121697461	-0.01855618704	0.807269718	1.318801333	1.055203588	0.7998559429	0.5032662848	0.4660300909	1.321883616
NUPL2	0.1498144942	-0.3437010011	0.7388669889	-1.679715832	-0.4192191859	0.2510218226	-0.5000508169	1.194370057	-0.5624247216	-0.2089408929	-0.3581025026	-0.4844043618	2.372747826	1.431752751	-0.7496523936	0.1580763965	0.9933045434	2.304688367	0.4626009562	0.06470497927	-0.1714011226	1.695923939	0.1788570825	0.4212418555	0.3020571917	-1.839657527	1.27192675	-0.7217027745	1.241019853	0.6209841406	-0.2911438986	0.9525936079	0.2016183979	2.264985014	-0.5929180655	0.2180967506	2.437405514	0.4056069771	0.08311571006	-0.7705874815	1.130921552	-0.07307565618	0.03545979045	1.816648804	-0.4199548567	1.016090125	0.03185801927	0.2070749153	-0.9252091336
MAFG	3.192457115	-1.650956302	1.012799967	-0.8759130702	-1.014488361	-0.5798957703	-0.5205252302	1.091708927	-0.7604829337	-0.3576548652	0.3693280093	-0.3048504023	-0.5033777585	-0.6804902791	0.5613771904	0.01151484643	-0.2371763001	-0.3867191096	0.02620375936	0.6865273953	0.7570336167	0.2153587754	1.32266583	0.2777868997	1.596213886	-0.1576976385	0.405615415	0.06345118969	0.5820906823	0.1498135814	-0.7409276218	-0.3031783327	0.2511654772	0.4613367503	0.428841203	-0.03504067373	1.123356	0.4179975334	-0.3372735663	0.06288315376	0.2067250668	-0.9357900753	-0.001958536929	-1.375164841	-0.6223377494	0.3623337296	-0.4124975658	-0.7581484105	0.3899516564
RNF113A	0.7175441663	-0.62026793	0.7806884731	-1.050260993	0.7460678419	-0.2690875041	-1.149068333	0.982819261	-0.1910165274	-1.398296124	1.557691944	1.278194186	2.161625665	-0.03631109177	0.1633372758	-0.4450306341	0.3674281191	2.903078522	0.009068228204	0.02187287697	-0.6247350387	0.1696513587	0.7690854472	-0.7917210133	0.04439309898	-0.03505706675	1.231382952	0.7806452516	-0.0396920128	1.825395504	-0.1905624068	2.406067135	1.171556752	0.8485435581	0.2403118991	1.174207296	1.781812997	-0.559886267	-0.05926754551	-0.2514372366	-0.7452022623	0.7328568461	-1.642079531	-0.9832897406	0.01429220864	0.5402190857	-0.3635252358	0.025020066	0.7473104068
KDM6A	0.6512387595	-0.1033646053	-0.3086553678	-0.772176976	-0.08144387949	-0.03085322013	0.1017755868	1.820130182	-0.5825581887	-0.9414076414	-0.1349761665	-0.6263315721	0.07094393132	0.3419719189	-0.04762702215	2.764473157	1.896748205	0.5465614304	0.7734951791	0.1727550008	0.8253467322	-0.5324531696	1.031871774	-0.005096007816	-0.5122289213	0.5026897573	1.19524919	-0.04931721516	1.554454203	0.1892070738	-0.6637052409	-1.686988012	2.471059649	1.826683065	-0.7919958115	0.9435486194	0.4494655232	-0.4811119727	0.3618325247	-0.4580665218	0.1817882979	0.6342694091	0.52164112	-1.099275148	0.7660067639	-0.1014557362	0.5201753533	0.4876712153	1.48876727
DHX15	-1.771103592	-0.4683177924	-0.9418679045	-0.8978023898	0.9542861803	0.0768080652	-1.03280879	2.653570749	-2.603560115	-0.4428164367	-1.849410824	-2.476885987	-0.659780937	-0.2550549195	-0.186100526	-1.298121481	-0.8917745926	-0.6612850352	-1.339827609	-0.2190365853	-0.8538936824	-0.1497295647	-0.4312672411	-0.03011846179	-1.541525603	-0.6977521959	-0.01517755221	-0.4228615334	-0.9704779654	-1.797452029	-1.033365715	-0.1962868551	-0.05680846627	-1.010785905	0.3394428888	-0.4301339296	-0.7951813092	-0.7725824793	-0.7266063551	0.9023872041	-0.8720320997	-0.5869928946	-0.7143252978	-0.2882887768	-2.317524011	-1.974342692	-0.1456182574	-0.5440101713	0.5377860444
TTI1	2.648720595	1.200770503	0.3144323038	-0.4486444034	0.8019790221	-0.3445727599	-1.18580279	3.221094924	0.2765254471	-1.875334812	0.7250787984	0.6127507686	1.264353491	0.8434911521	-0.0297437096	2.121534814	-1.878265178	-0.1875814315	1.849536187	-0.2689984676	2.754456791	2.642586981	-0.3635537438	-1.172058016	0.04048337353	1.62946688	3.455376671	1.420862213	3.188816093	0.8639181857	-0.4363953496	1.538778544	2.063646002	2.005499578	-1.60940265	0.7449585227	0.9026680183	-0.2714872269	-4.499649921	-2.403405556	0.04798345116	-1.803804234	-1.387749034	1.26753729	-1.869898853	1.086090786	3.592433106	0.7980196228	0.6117808765
RRP8	-0.1795222077	-2.061188313	-0.1758901198	-0.59865963	2.7635408	2.325164087	0.3914703717	2.983716046	3.755493749	-0.2600932968	0.1468874178	2.59215982	1.585450011	2.648365769	-0.4827752236	3.903813779	-0.2988270472	3.411526047	1.841048589	-1.415880659	2.761352934	5.101075039	0.8767559301	1.488613737	2.726467252	1.26521647	1.637597094	0.8361884712	3.595303083	3.467683552	1.282336414	2.640519889	3.464719733	4.48706312	2.733103528	-1.390088513	2.461514797	-0.3249089381	2.575283855	0.4896920172	0.7285644629	1.31444903	2.637663156	-2.11564419	-0.4222163591	0.6757658745	2.310150398	1.191909739	3.024682606
SIPA1L1	1.558341776	0.1282577414	0.3666982581	1.033956108	3.388840705	-0.2201258639	-0.2775283407	0.6165405081	0.5554552208	-2.393679415	-1.124569474	0.7548336097	0.05395346576	0.5359710205	1.320904471	-0.5414233853	-0.8553665128	0.8564468816	0.6511659434	-0.1414814844	-0.4250973611	0.9815563158	0.07502256875	0.5147470104	0.4665815959	-0.1413031009	-0.7289692383	-0.4503152554	1.467470123	-1.337280817	-1.098687653	1.401586888	-0.8441543573	1.260315898	-0.2827752267	0.2843759721	1.300086088	-0.1711183229	0.6131594002	0.8430013463	-0.3690893039	1.758899263	-0.2313156845	0.1951031481	-0.4254192908	4.695799337	-2.018746947	-0.4488244493	0.4756462648
PRPF4	1.961681937	0.08755427942	1.194244185	2.765803742	2.342055804	-0.009627563488	1.133074689	2.525740316	1.338775993	0.3660498499	0.9301500376	1.095260686	0.5808511551	-0.03648526827	0.3880443746	1.696263003	1.638880806	3.0482752	0.8357852847	0.09434894208	-0.1639083802	-1.043865896	0.2463481971	2.318328153	1.041992378	0.4051949841	2.959978285	2.972358344	-0.324281917	0.580019854	1.938451746	0.6272465111	5.189114616	1.971625529	0.009776894535	2.478835251	1.857267128	1.760426453	0.9102488254	0.1595826397	1.349082023	0.5559603013	-0.2318786232	0.1865223624	-0.398557234	1.312920925	1.63948462	0.4515366112	-1.040373398
PHGDH	2.816032042	1.554969062	5.870968052	-0.6915765477	1.102388462	-0.5169678224	-1.540739302	3.880599323	0.02313889073	0.3430259431	0.2090788724	0.8721635024	0.2876761971	-1.255746395	0.7358167253	2.215885741	1.703569636	-0.4418107278	0.5958211524	-0.4022368065	1.140643574	2.453567731	0.7418187626	1.078664144	-0.9173246781	1.943457741	5.297188887	0.9314871276	0.5577470272	2.217413713	1.909748194	3.4511765	1.61705015	0.4605237783	-1.249693202	0.4881960588	4.386267515	3.779789605	1.095357564	-1.436859627	-1.63843816	0.453764008	-0.3178809323	0.2761816555	-1.612888075	0.9720481859	1.010858704	-0.8597541476	0.3087652031
DYNC1LI2	-0.994201819	-1.094681078	2.390030397	0.08212056565	0.06278251616	-0.6354311897	-0.7889868807	0.4463461487	1.944612399	0.2399079351	-1.035835266	1.805127487	0.5168820626	-0.3895794462	0.2365305901	1.400722195	0.4533573426	0.4561314594	-0.560869674	-1.509545364	0.3586061919	-0.4870106986	1.074300516	-0.7612540572	-0.417673097	-0.04513776896	1.209095169	0.8848606062	1.546875958	0.9859496992	0.08805919043	-0.2104147714	0.94649151	0.9203621808	-1.191449797	-0.9352854308	0.4296094474	-0.1760514379	0.4556732074	-0.7910281337	0.0150681405	0.3568075308	-0.41574156	0.5689063604	1.068752857	1.208438605	0.3484040434	0.5392030668	0.7213397332
PSMD3	-0.2882698591	-0.2417511656	-0.8099870077	0.4529152092	1.807504279	-0.01694959002	0.197070925	0.3568838799	-1.223834053	-1.829575653	-1.735895391	1.130983329	0.9241933453	-3.539854077	0.4477585614	-0.287905736	-1.561109815	-0.3472075397	0.1932815743	3.32557186	-0.8234704066	2.587083618	2.660076428	-0.08198396335	0.3544617599	1.579167294	0.9015318524	-0.1229603228	-2.349619966	-0.3104705801	-0.3397732783	-0.09930276412	-0.3063807891	2.614270865	-0.8975395537	-0.7351640151	1.467936193	0.2666235419	0.08044275422	-0.9232591985	-0.1118193275	-0.1308732357	-0.5423868805	0.1279221421	-0.7880469668	-0.08954114732	1.738877549	-0.4574371395	-0.1896969365
PAPSS1	0.9109013817	-0.9304202524	1.241608853	-0.01927254693	1.555316175	-0.1465676686	-0.5570935782	1.227830384	1.045285016	1.306721495	1.503927072	-0.4716203896	0.6019004406	-0.871498462	-0.6679664241	1.092014076	0.00169131761	0.6859532578	1.278424698	-0.2847992267	1.188997392	1.046370633	-0.08690468676	0.9547363973	-0.4962960111	-1.422488094	2.155372879	0.2356817516	1.787291558	0.4014510515	-0.8543185481	-0.1675659799	0.3203484281	0.3950994835	-0.6935523077	0.1909151867	0.5300529386	0.5873392227	-1.105141844	0.8061665387	0.3227456829	3.297750013	0.2656751355	-0.7312427631	-0.6402621088	0.6768230245	0.07054531989	0.2645220742	-0.5578409329
ZW10	0.9251244387	-0.3498002629	0.6303776511	0.3163893278	1.589632062	0.2554747972	-0.9367952164	3.004640602	2.125306802	1.411388776	-0.4281229891	0.1783635367	1.803043938	-0.3423648697	0.8437153952	1.709959326	0.3597697693	1.312462983	-0.05422387367	-0.6162395487	-0.05880649501	-0.7006056989	0.5246879328	0.2217870844	0.6138775771	-0.8618828098	1.66894446	0.8697679668	0.9575559079	2.475137321	1.194606429	2.269722274	-1.506904986	-0.5179767333	-0.06378661403	-0.1069676209	-0.8803905964	1.106920763	0.5285340936	-2.960239886	-0.3197412248	1.751788117	0.09265166026	0.751677159	-0.03311639812	1.555473164	1.897452198	-0.05726844827	1.470467997
SART1	3.202052123	3.090651369	5.203622393	0.2813438772	2.794028561	1.043176197	4.678926426	1.950765019	4.676807819	3.976085613	2.954559569	3.011797876	-1.241273699	-1.753809044	3.780098271	5.409991952	5.098549814	3.676046324	3.90540873	0.1256082811	2.336067201	3.90894571	-0.3492193969	2.13363167	5.033147639	1.814982982	6.086131754	1.707111431	5.118078025	3.531898032	0.8339233874	4.911388174	5.159637638	5.275047788	3.045182366	4.962424819	-0.0804615378	2.695694475	-0.8573040646	4.418272922	-1.327823753	1.570247148	5.286708399	2.245149276	2.546472109	1.094264638	2.219259176	5.279441529	0.4229287726
PPIP5K2	3.510995563	-1.495465284	-1.375745122	-0.2064438035	1.162782043	0.7052291429	0.4546606079	2.168561483	5.396593298	2.320211651	0.757281495	2.752467363	1.119136413	-1.409732069	2.065575708	2.244736155	-0.9612563903	1.942976087	3.890789754	-0.8393105999	0.8443722834	4.886942476	0.5286933557	1.474618354	0.7331819575	1.040379891	3.938498405	2.527548403	-0.2636167015	1.566691728	4.719130201	3.833520803	2.127633695	1.797786021	-0.04669053321	3.012702656	1.438962295	1.572467603	-0.9848226142	-0.7043796827	0.9746592572	-0.1152549764	-0.8017433567	-0.8102270232	1.791714402	3.787802959	2.927085507	0.3840997757	1.706292178
MAP3K7	3.279777965	-1.028839839	1.453650172	1.292814008	2.041797771	-2.360995091	-3.299625263	1.306637568	-0.603077794	-0.4942843845	-0.2636310313	-0.2645865172	0.4830526689	0.5860101974	-0.04017195197	1.538965084	0.8254723307	0.7824983234	-0.555372321	-1.211099189	0.08455414199	2.566494861	-1.073123853	-0.1395722265	0.7160445155	0.5030942813	-0.2074557522	-0.7192745228	1.965684552	0.8229226439	3.310649669	2.554269584	2.105629989	0.9986735356	-0.5867477101	1.302825839	1.56142591	1.627857227	0.7238182335	-0.07327312936	-0.2004065522	-0.4550190175	1.030444736	0.2060110753	0.08468123967	4.842525019	-1.098518021	0.6290584894	-0.2078907565
EEF1E1	1.515730643	0.7727585113	3.020526183	0.01113179231	-0.1829420509	-2.843212574	-1.679912609	2.498781904	-0.070248855	-0.7833212247	-0.1557133551	-0.001053897497	0.9759859296	-1.436137578	-0.04917090507	0.717644001	-1.010930793	-0.2109741964	-0.06303378423	-0.9930019818	0.56277336	0.2042124594	1.255612107	0.8236864858	0.5463071095	0.2995878954	0.786405141	2.09333775	0.6072699076	0.7926791217	1.397278942	2.104358655	0.3412109962	1.411145881	-0.7579146981	-1.717523576	-0.3453880786	0.8229622076	0.09047985333	-0.6539826679	-0.5013790785	-1.127340978	-0.9233122122	0.01149406957	-0.4922414153	1.289301381	-1.32702162	-4.39730778	-1.866562695
RIPK2	-0.6061925983	-0.744182951	-0.2616061918	-1.164542924	1.288375707	0.391400434	1.13406123	1.208067918	-0.6987192893	-0.4732418931	-0.9792284489	-0.2075535047	0.4462612006	-0.508323095	-0.4141696084	0.9474875319	-0.03432144599	-0.1677416784	-1.078556029	0.3821363545	1.009462456	-0.1821868596	0.7629244084	0.7729022547	-0.02211622589	1.500904201	-0.2021049855	-0.5074937057	1.190690841	1.385058421	-0.493936408	0.8523061079	-0.1690003829	1.785497047	-1.040257941	-0.5952496166	0.6033988559	0.4892263344	0.9588632266	-1.092229546	-0.1683035614	2.101911571	0.01332382599	0.1035666452	-1.335241486	1.543669742	-0.4407724014	0.09418514458	-0.1629587952
WDR62	-1.211514089	0.239528035	1.000556896	-1.166608497	1.973370191	-1.89203662	-0.4001596257	2.758444517	0.3646966839	-0.01186778138	2.361854671	4.082191266	0.2215913607	-0.2134525044	-0.07018647972	2.029792262	-1.622304201	0.6511590148	-0.5670657811	-1.042644613	0.1849252632	0.05052858783	1.088518785	1.1577984	-1.191145136	2.653436273	0.8732822774	-1.253720471	1.349152909	-0.874771522	-0.6569521013	-0.404776735	1.523010978	0.7570786109	-0.3856425501	-0.6582684141	-0.2901667241	2.131018505	0.3789517475	-0.4002157996	-0.2668430194	0.1320404479	-0.03967692437	0.2629717901	0.07121656109	1.683313598	-1.081946767	0.4860772679	-0.6754987667
HNRNPR	-0.2412756551	-1.817327416	1.217032394	1.392120344	0.6203554806	-1.858690922	-0.06434313997	1.300527309	0.9807090015	-3.303277086	-0.4643492915	-0.394440968	-2.205286912	1.654932634	-2.604196696	2.143178566	1.260240715	2.134113246	1.795377205	-1.177242426	2.256772471	1.688607149	0.6832245734	3.69584592	2.039474059	0.9341328002	0.6976642068	3.333655793	1.450637938	1.761964575	1.079476047	2.28727075	0.5385149947	3.232047839	3.563433239	2.73868863	1.296803878	1.896868745	-0.467747496	0.9732995364	0.4680102062	-0.4015863888	-2.987790771	-1.803566039	-0.1754572321	0.2959591893	3.871650059	-0.2981207048	2.258894411
PRPF3	0.05481762849	-2.290021455	2.575440894	3.137439101	0.4325354296	1.004454592	-1.013211215	0.8672453981	-0.02692565898	4.559846591	0.8187999591	2.920634228	0.6548540757	-0.8014564633	-0.1104351904	4.809614572	0.215561344	4.372465442	0.7041956891	-2.769843873	2.537695557	2.755441111	1.584720026	0.1764095164	1.471173961	-0.3542119759	3.964087609	4.256487325	1.79070411	0.7440212725	-3.842048303	4.701722507	2.949059361	6.129513766	2.452609361	1.898892111	0.8634785089	3.040200149	0.07744130467	0.9377953125	0.07187981058	1.636566879	2.449432904	-1.175398321	-1.915296901	-0.7100132295	4.622315881	-1.84255949	0.3615810948
TXNL1	4.5386338	1.485005909	0.7026010535	0.4194047299	-1.179858278	4.047602639	-1.590538306	2.506879521	1.711601598	0.4602680647	3.562499078	3.025672057	0.125109125	-0.08302528971	2.301885138	2.434229266	0.9362655077	1.815491376	4.894070931	2.890679177	2.109599647	0.7625056268	-0.8832279586	0.597524664	2.43184723	2.761856324	5.031251502	4.950220036	2.721851275	7.691132479	4.143990258	3.502839629	2.085729415	4.776625855	0.0255433187	0.1007067852	2.612735482	0.6650068157	1.312816665	3.167044288	4.080320249	0.834644375	-0.07602360083	0.3368477844	-0.3090465407	2.357725761	-0.399710223	4.045403524	1.459282386
TPD52L2	0.4789510047	-0.8339927547	1.633668989	-1.07954917	0.7948499992	0.8041756199	0.3872993999	3.098263965	0.5952954403	0.3244485313	-0.4768647599	-0.2732537622	1.914823348	-1.484121986	1.547816484	-0.3770322264	-0.1490119621	0.06481417627	0.6749761038	-1.15074569	1.533390477	0.9809930059	-0.4231302813	-0.6071921396	1.231572281	1.042632883	0.7452591242	-1.104390134	2.444773283	0.713950552	0.683074385	1.400268532	0.9588910394	2.100287099	-0.8600978089	0.8259763078	-0.7260501382	0.9346701217	1.624642987	-0.2093292937	-0.2367598521	1.153128114	-0.1101846439	0.04063933259	-2.281377743	2.881927721	2.665035587	1.186240854	-0.727953678
EIF4G3	6.526066143	4.942905124	0.2862094899	-0.3045823773	-0.3164056895	0.5818143917	-2.008588279	3.620861948	5.652562979	1.808135726	4.646266326	3.585901795	1.287124696	9.454168348	0.9740895534	2.391389434	2.681603797	0.8842579604	1.131644019	3.984301953	1.716789506	4.674357901	1.555347741	0.4505819151	1.65205241	-1.116778768	1.773918155	0.8915040606	2.62777052	0.9024996784	4.378384578	8.417287344	2.268688158	-0.7000283065	-0.03352944538	0.1528585676	0.4900572092	4.284111672	-0.5269844503	-0.5967431689	-0.1933305876	-0.07008798952	-1.216448761	0.6889315617	0.6587032489	4.897219271	1.436870536	0.187433858	-0.3578775348
PPIH	0.1295487713	-0.1666266031	0.7757077292	-0.2136825143	-0.4505605332	-0.1545801757	-0.04334895076	-0.3431877692	-0.2644482654	-1.285503101	-1.019079611	0.4846485739	0.1253319793	0.7671651405	0.5146248089	1.487996907	-0.5752858775	0.6403535526	0.6009489182	1.009640047	0.3856266897	-0.3786292007	0.04567916484	-0.4029253217	-0.1835354886	-0.2213132794	0.9054546436	0.008260858376	0.6577386477	0.0995368325	-0.4860986616	-0.215432818	2.048024612	2.116202606	-0.7222965696	0.5095678995	0.9378948767	0.6850426542	1.390245286	-0.02712235914	0.9285457365	0.8266080222	-1.91797387	1.148452209	1.028041119	1.23995299	0.04042718091	-1.897565386	-0.5610804956
EPB41L2	3.252556605	1.540271869	4.3398801	-1.103866844	0.8516967112	-2.775207885	-1.368290621	2.696532728	2.814332549	-1.023587563	3.359316573	3.577789235	0.6465818992	0.3231230062	2.086300455	2.075518566	-1.064523553	-1.172786301	2.944405737	1.598455919	1.905699848	1.882323356	0.5395522865	-1.251885539	1.214656146	1.801231079	3.178469491	2.063549575	2.25917395	2.431642952	2.077810109	3.726500703	3.578835477	-0.8148238156	-1.575671547	2.063577029	3.692887672	1.537093214	1.55440901	-0.5080955556	-0.5296462716	0.2795517174	1.123541014	0.8359762462	0.669522746	3.660697224	1.809080962	-1.885356902	-0.6703062062
DENR	-0.01941713681	0.1571988662	0.4048905773	0.04760332508	2.08047238	0.01317691228	-0.6396767478	1.241290202	1.267169984	0.4578676109	0.2320520758	-0.3650813203	0.8401162387	-1.467182241	-0.8144578399	0.6954872951	-0.6655192188	-0.1403016505	0.1264420464	0.3950454086	0.2523343469	-0.9260221842	0.07289751838	0.2397371282	1.43156301	0.2168721858	0.692977902	1.011799023	1.353593029	-0.9759529682	0.9672091477	-0.4623186542	0.01680584801	1.518797686	0.2100026656	-0.2185682361	0.1620337422	-0.09636563849	-0.124757878	-0.151436892	-0.02344315222	1.218379403	-0.7904033424	0.01707387669	-0.5263901393	1.751694141	-0.2820864495	0.9292546812	-0.1193720997
XPOT	-0.3218845075	-0.2783407921	0.01845373856	-0.06917968027	-0.8040410513	-0.4190164875	0.5334328028	3.645768998	0.6734652786	-0.6047952206	-0.3941641404	0.2838112751	1.616039849	1.740002323	1.439933944	-0.4658711471	0.1894512094	0.07662886101	0.6818189868	2.185379553	-0.1556648309	1.342506684	0.151640244	1.951778788	0.3565259549	-0.6310216798	3.436477223	1.733886656	0.6350761514	0.475692139	0.8092007723	2.831920847	1.884613776	0.3226317192	1.790576533	2.271945083	0.4068054634	1.741967627	1.56379999	-0.1233914381	1.408932843	0.0910756674	-1.531351595	-0.002327812585	0.114606658	0.7559508286	1.881818243	0.1230206363	-1.4715511
DNPH1	0.4514437143	0.5413974938	1.906184748	-1.572761527	0.7678461175	-0.9626658637	-0.2111481219	1.295034128	-0.675028559	-0.4234731855	0.2998487739	-0.002089966854	-0.1251468696	0.1596913395	0.2083819893	1.14786602	-0.2431575747	-1.270768263	-0.8683587102	-0.290136575	2.676489547	0.5575610622	-0.67819654	0.6959210333	-1.417112578	0.4422564777	0.4373923252	-0.3893614922	0.7161830803	-0.4285815117	0.3839873109	0.2477563912	0.1741668247	0.2669820374	-1.371605956	0.006915331502	0.3495937235	0.6595689512	0.3290330025	-0.1885370836	-0.431180583	0.4193764371	-0.0395232992	0.4118464094	2.643213382	-0.7952315115	-0.2164345086	-1.48126488	-1.738960532
TIMM44	3.774197769	0.571414208	1.313444185	0.1671000998	0.2711400216	0.3364469766	-1.194175926	4.11863321	0.2012578346	0.2154111257	-0.9006653115	2.177104129	4.314414923	0.7585673854	0.9973751186	1.047621647	0.1486152964	-0.2232684207	-0.08869303261	-0.9690192038	0.6709966958	1.146045943	0.6199839714	0.5858063185	-1.51704091	-0.8007143212	1.223851402	-0.1612027842	0.5906278403	1.851395334	0.07591499352	2.485901807	-0.1810783751	0.4295029341	-1.042059189	0.05183215329	4.30602569	-0.7393670316	4.072908255	-0.6099930084	2.995111704	0.3522588446	-0.199147493	-0.08575935221	0.442893845	2.585521376	0.3875308362	-0.9480034207	1.746565697
PLRG1	0.1948511802	-0.8613575879	-0.5318767311	0.5742466244	-0.05931661863	-2.821386416	0.1541530745	0.1414461807	1.843525828	-0.09521411672	-0.5161787768	0.8713498761	1.043334604	-0.365303566	0.2046416035	4.678844899	4.426571792	3.141403817	2.184407246	0.01977870006	0.04803034959	3.334072782	0.05882085161	0.3814401361	-1.377264926	0.7846912828	5.259471653	3.229335557	1.297633234	2.346720114	0.2582273388	2.865737197	1.587179877	6.283056931	5.49407012	-0.1963073726	1.203561812	0.2273795594	0.7298508779	4.031634022	0.3922865046	0.9957594093	4.228709362	0.09321656042	-2.205667141	1.510885314	2.21853602	1.251833254	1.331160412
RGS10	0.2110301508	0.1192220854	-0.1683517552	0.1169435007	0.1465745758	-0.04358806957	0.07425880906	-0.7538006725	-1.119343266	0.4636929266	-0.3781675361	0.4671149008	-0.6267175571	-0.04588040424	-0.9491694436	1.250030323	0.2099785619	-0.2814753256	0.7179299327	-0.00106711729	-0.454531198	0.5416365305	-0.8119599991	0.8072691467	0.8243609082	1.126925661	0.08731580263	0.03855881572	1.611106745	1.588592401	-1.629140183	-0.040359032	0.4063500314	0.9492625298	0.6036449082	-0.05947609601	-0.8681880462	-0.4309898419	0.1096612454	-1.282463572	0.3510271661	0.5299806635	-1.69558602	-0.1894447048	-0.3730850283	1.002266008	-1.4258884	0.6768501204	-0.9763168465
ZNF207	1.096566261	-0.1445928699	0.9645799405	0.06661495496	0.3775444158	1.513423247	0.1465267646	0.4652677579	3.33009434	0.1340887863	1.08041028	-0.3504554301	-0.827472897	-0.4994047636	0.4683302498	2.224206087	1.794449653	2.60039218	0.3637913105	1.122032375	0.1430321208	1.269207503	0.930005656	0.4953556958	0.02824448162	-1.264605728	3.173945646	2.326023051	1.353710335	0.1674031531	1.629796369	1.747494027	1.938972111	3.961499133	3.845511139	2.912207195	0.5162365118	0.7877487955	-0.6847804304	1.003104331	-0.2182270407	1.366766376	-1.302233868	1.659558542	-0.5119400523	2.57217257	4.887982583	0.8786376299	-0.214664492
BUB3	1.066449424	-1.17476012	-0.7966050965	1.983197225	2.386086122	-0.4054704963	-1.568260174	3.235717807	0.4665552073	-0.2390476061	0.5595286545	1.977964515	-0.4314829646	0.8077008967	1.010351971	1.867273402	0.2809391217	0.2202015293	1.468664808	0.9300720666	0.3978593276	1.641112531	-1.102448314	2.374433292	1.926080752	-0.3855847416	4.634461291	0.3843127823	-1.889954074	2.184825371	-0.2259929383	0.7001245746	3.116513788	2.374440117	0.1716304857	2.443979571	0.2582295328	0.9365201161	-1.242913028	-0.0174611424	0.1673528677	0.1955008108	1.915722006	2.848214886	-1.591354842	-0.7051459016	1.623524347	-0.06674826236	-0.01357008867
ACTN4	0.135115944	-0.5580874833	-0.8718400929	-1.680182129	0.7598580695	-2.589070659	0.4881584782	1.443166426	-0.3684083695	2.787716207	-1.729797856	0.870796592	-0.5676495233	-0.4089119133	1.160289292	0.8972923662	0.456068901	-0.009752816061	2.599566036	1.138031769	2.117565303	-0.7586733029	0.9602192451	-0.3241227323	-1.142304172	0.004294513189	0.6376825295	0.4039146187	0.9761624981	1.797309443	0.04332166063	1.841385543	0.9649922215	-0.9395798421	-3.091163758	-0.1956807198	1.670754237	-0.2219666222	-1.115631381	-2.024732648	-2.648952127	0.3047367845	0.7339669639	-2.981261844	0.03769000391	3.681949928	1.230017937	-4.428922647	-1.912414531
HTATSF1	0.3920809739	-0.1122478187	0.3692863963	-1.316946634	0.9113550976	0.08693928107	0.5497899103	0.9567839474	0.3586975184	-0.05913021184	-0.323717151	0.2485265851	0.958890025	0.2958676199	0.276210242	0.937208495	-0.03044737321	1.545014	0.2786137631	0.06892729509	0.6883581256	0.1721859744	-0.07833057676	-0.3775271988	-0.342898317	1.2502449	1.643711592	-0.2760161462	1.103687322	0.3564427409	-0.757625803	-0.1218949201	1.47723694	0.9085840032	0.4497428505	0.9713393512	-0.6968541184	-0.6159926826	-0.3856998017	1.596579058	-0.04782267418	-0.438460272	0.651968479	0.122446944	-0.6906364028	-0.3332566489	-0.2269183009	1.122614948	-0.6710613694
AP1G1	-0.20555551	1.203317703	1.020824993	-1.82939837	2.042268767	2.96272105	-1.385869641	3.731753975	-1.811334109	-0.3965911516	-1.600936596	-0.5205915472	2.562467766	-0.5033616557	1.362181601	0.20064772	3.677034078	-0.1394668065	2.832382392	-0.6984393077	-0.1526678055	1.059956384	0.9891687102	0.4664099002	-0.01637602145	0.6643206129	1.082840249	1.095266627	1.820028865	1.522084393	1.674596942	3.307780424	1.026231181	2.69456112	0.4743515771	0.2566488379	1.751963009	1.444356946	-0.6761968205	1.154799551	-1.398134438	-1.292037736	-0.8492925245	0.5966318603	0.646008019	0.04759606599	-0.6713769999	1.965896011	2.254277101
SYNGR2	1.210673883	-0.0375740884	-0.2105645894	-0.4786382469	1.669770401	-0.4456264446	-0.8234337849	0.5368564894	-0.5499183581	-0.1064816425	-1.212229392	-0.3539530523	-1.30430956	-0.08639981825	0.2842404435	-0.195578497	0.03073166348	1.768915084	0.258530119	-0.3681155744	0.7515525356	0.8904048719	0.9160546339	-0.3395372562	-0.6073921213	0.5436526973	0.9355486654	1.717523638	0.664063728	-1.095395459	0.7459417896	0.9138314349	1.511916894	-1.013739218	-0.4612846672	0.4855407576	1.271819711	0.885006381	-0.02237923137	0.06880051161	1.639995221	0.1764127753	-0.8925317025	-0.7593036848	-0.5503222942	1.928066152	-0.757488682	-0.08136207905	-0.7240540162
SGTA	0.4890368023	-0.1032866189	0.5404537941	-0.6864926066	-0.9615602489	-1.288529814	-0.9242194279	1.667503841	1.241957949	-0.1007538347	0.2838405337	-0.9566131438	-0.06632110574	-1.091290615	-0.1217422757	1.121175342	-0.9953623896	-0.2392604897	1.303368545	-0.07319060546	-0.2827267588	-0.2317736435	0.7775019842	-0.5929315922	-1.157553863	0.002502756774	2.231464923	2.076182103	2.445758397	-0.2709893838	-0.7072680255	0.00766667265	0.1940208431	0.9773072012	-0.4761634193	1.185807113	1.244622253	0.7883162484	0.7958915827	1.185643253	1.082301397	0.3761976372	0.1315694264	-0.03877390332	0.4023419118	1.281011683	0.3694543497	0.410292705	-0.9270021009
ENSA	0.8018301926	0.4270506103	0.5267905018	-0.4303995747	-0.3742963143	-0.1891546596	-0.6484750208	1.167581208	4.44883961	-0.638254369	0.8907841742	-0.4753771119	0.7558662001	0.2101393313	0.1905472948	2.854291561	-0.6356084927	2.850773615	1.246359733	-0.3485689342	2.039317143	2.112407895	-0.2207559784	0.2773357221	1.983572991	1.716387908	1.095547145	-0.9239185262	0.1618996678	-0.2357481843	2.478471622	1.051406316	0.03574082519	1.607835508	0.6717102749	0.04048257546	0.2965443437	0.4840599264	-1.250636267	1.090619408	-0.09970718903	1.730113599	-0.743409164	-0.05033798866	-0.5466661566	0.5596160367	-0.8811241941	0.2671310182	-1.219754798
SLC25A20	0.5975120252	0.1123148486	1.240160914	0.6556423924	1.187145841	0.4925626772	0.4215344236	2.437966402	-1.536462682	0.618727505	-1.130582149	-1.047304849	1.280932321	-0.6989908835	-0.05603182501	-1.383983176	-0.2009394495	-0.9089457935	0.639887522	0.2008740927	-0.2607696765	-1.159506318	2.307917418	1.28411304	0.3094062039	0.5675752434	0.3503174558	0.5434148536	0.2154477068	1.417289994	-0.148555523	0.2594138835	-0.4323238412	0.04354663821	-0.7303589358	1.026362955	1.986902094	0.0976004352	0.2646672435	-0.6077241946	0.1863470605	1.036553743	-0.7091939384	0.4424062784	-0.3413754995	-0.2381337721	0.07010982105	0.2226653392	2.314538772
NUDT21	-0.9948374784	0.2571970558	1.497362673	6.210095344	0.4374058511	-0.3799707648	-0.2427871097	-0.1602446246	-0.8385901385	-0.06745183255	-0.1072780252	-0.5852483011	1.802400497	-0.7283886861	-0.7540388253	2.303479096	0.1880432298	1.487311813	-0.03416370543	0.6314961671	-0.2450509676	0.2155568787	0.1609589991	2.61522972	-1.479941044	1.696880072	0.4623227496	1.063116192	0.4362312267	-0.4782114457	-1.085928529	0.01834136898	1.285241695	-1.054164708	2.201456175	0.4092226813	4.925159911	2.633432931	1.946636282	0.5438224342	0.5387399815	-0.2473835234	-1.596922223	0.002496817302	-0.05701333629	1.961916946	1.117949947	-1.09696771	-2.030598584
STRN	3.318649013	0.1045676425	-0.5688533961	-0.1580277511	0.664944038	-0.03845227857	-0.7869443	4.831835731	1.369997597	-1.385025544	-0.4800484096	0.1786287285	-1.413241401	1.777376468	0.09423643324	0.8886882339	-0.4310455769	0.3984126323	0.729995602	-1.436396633	-0.6692599057	2.219569226	0.2470654339	-0.4737257079	-0.7203260145	0.8936312975	0.9591365315	-0.2370413737	2.091283246	0.7123961426	0.405819264	3.707611506	0.7190175548	2.333132057	-0.6100848345	0.9061496394	0.390250573	1.505305599	1.305094367	-0.3007058624	-0.3713720729	-0.1080899386	1.024112353	1.723832423	-0.4397976019	0.6941465635	1.62180543	-0.7848842413	-0.9502586345
RRP9	0.248332017	-0.08827613471	1.724983603	-0.07426494121	2.137946535	-1.433508098	-1.121659013	0.3399570294	0.2776965154	0.0451730025	0.9184623479	1.41042983	1.065164316	-2.020921024	-0.2822604702	0.2060824329	-1.213079568	-0.55154377	1.905290589	-0.4752553535	1.371757733	2.136412785	0.5926611666	0.3002007853	4.1328172	0.683084313	1.148283276	-0.9499554696	2.088901746	1.452965218	-0.6960513809	0.3862842297	1.915757677	1.634729582	-1.09404144	0.7253332306	1.157594881	0.1896054757	1.371512872	0.03239400994	-0.7405621415	-2.209054806	1.055877728	-0.1901424116	0.1192022224	-0.3613305297	0.9361141143	0.8396633261	2.019966295
C21orf2	1.328568991	1.647945288	0.8952857299	-0.7650164028	0.8704461127	-1.220702374	-2.096715391	0.803087766	-0.1242977841	0.3798479419	-0.9063394223	-0.7149920559	0.4005535432	-0.2160516944	0.6829086442	0.7955740911	-0.2411441113	-0.4752492532	1.303362488	-0.7391394017	1.064888223	-0.04055316105	0.6449113795	0.08101612414	1.22941581	1.355800773	0.4757679884	0.03910000611	0.379598795	1.263241941	-1.900354921	-0.3937681686	1.038319545	0.8740661043	-0.3938387824	-0.1680139761	1.172053219	1.672407184	0.9270415913	1.07494519	0.4139113065	0.658116917	1.489052646	0.3955484464	0.174089832	1.604623919	0.2552428713	0.4791516667	0.4765116432
AKAP8	1.120765313	0.1719010613	1.032790012	-0.4322921768	2.322222436	-1.100619931	-0.142357499	1.673716305	-1.562794976	-0.6104109384	0.2267565852	-0.01491744579	2.270222993	-1.427608363	0.500746995	1.170511655	3.435113445	2.351703821	-0.9714218721	-0.09386866943	-1.837173869	-0.2753336055	-0.7988673398	1.884672837	-2.336421667	0.5003513953	-0.155269472	2.25297423	1.983736815	2.68230222	-0.4315365322	-0.6703180906	4.731390178	-0.4187912129	-0.694155946	1.235210148	-1.750647914	0.1042795064	0.950876911	-1.213494657	-1.974300162	0.8547724963	0.2957817778	0.5226525368	-0.1414399817	0.4776977492	1.775318664	0.6855560895	0.5217165908
SLC37A4	0.8888042278	0.6066794671	2.186559753	0.6561780587	1.113899483	-1.057203435	-1.314057904	1.867642812	0.7925685374	0.1752055531	-0.08357320396	0.00832328466	0.4307136765	-1.504223915	1.263592189	1.250712934	1.255787874	-1.065010305	-0.4947420113	-0.9886143798	1.43283443	-0.3386842659	0.5031396273	-1.088732062	0.2162536554	0.407286934	0.1089618497	-0.1268220865	1.594635381	0.5458249184	-0.6483384519	-0.4948560612	0.02534165397	0.8129791475	-0.6065154554	1.077323886	-0.1651457351	1.23067035	-0.08534313529	0.2760003312	-0.5273589929	-0.291686262	0.1689548532	-0.2118569891	-1.013344649	-0.01734800797	0.9874695414	0.3293394913	0.4799943691
IDH3B	0.2820107171	-4.03774076	0.2267472872	0.4354973906	0.5442402653	1.781322712	-0.5505933548	3.301922587	-1.131214487	0.2721085439	-1.705022593	-0.8626677506	1.870811294	-0.1633656319	0.6567945364	1.772055191	1.788865411	0.4151051258	0.2021855665	2.38146766	-0.5723571043	1.932545715	-0.1640447456	1.131300015	1.416324199	0.6092912169	1.118696554	2.646945237	-1.234597465	1.458365854	2.062524424	3.373796371	1.056906643	1.533058405	-1.444033788	0.3805200637	2.733392355	1.290468946	1.319876196	-2.069779367	-0.7028809554	0.4328163391	-1.094415252	1.396197001	-0.09514907415	0.06180011656	2.372068209	-0.07753625736	1.509523829
NRD1	4.663519949	0.4400193902	0.3839421454	0.6590512184	0.319107783	0.1096343895	0.03043158412	2.997514885	0.4976680892	-0.9864144231	-0.3907368985	-0.09724182076	-1.197254847	-0.5260306799	0.07647059651	2.039731922	0.4048886321	0.1062714549	1.749803237	-0.2684303602	0.5856346762	-0.9882550724	0.1190304326	0.5442654042	-0.4897600542	0.7410864715	0.2804575242	2.115878559	2.439235793	1.267668396	-1.267026631	0.5140561952	0.2713876222	0.6478261328	-0.531704567	-1.405219736	0.6554036951	0.2005177402	0.3053942434	-1.098428592	1.030714996	-1.916000386	0.2747143569	3.007330951	-0.7557298667	0.8886672093	-0.645677567	-0.8173483391	-1.448696835
KIF1C	-1.020448201	-0.343792736	1.441562521	1.129263227	1.002536477	-0.7683476193	-1.274834575	1.648112632	-0.1358400633	-0.526791465	-0.05082697441	-0.6130709861	0.6522196845	-1.384851644	-0.1909719558	-0.2200334418	-0.3867962956	-0.8634939082	0.3505312049	-0.1800830453	-0.1332125696	2.291963102	-0.6186356539	-0.7889172665	0.3466166605	-0.3207838759	0.4514204651	0.4226160404	2.05455743	0.7465415356	0.4884692968	0.433021727	0.006126083121	1.184832057	0.5875604627	1.423806448	0.2017741455	0.9249785828	0.3804416571	-1.333167301	-0.2605137795	-0.2441141803	-0.8075129177	-0.6474379794	0.6627741347	1.319115967	0.3884917283	-0.8079004098	0.02535473631
ORC5	-0.1514270149	0.2642757394	1.627314118	-0.5177559661	0.1992934193	0.5095231099	-2.411707966	3.832051866	3.487294413	-1.003157747	1.041869745	-0.2721347001	1.638759184	-0.1929488722	-0.7847164884	2.327142539	-2.527319531	-0.5296672906	-0.319355125	-0.1829900413	1.536445587	2.358139547	-0.1294420132	2.505597566	0.5531108186	0.04040055761	-0.3282833962	-0.433063736	1.167552162	2.643379243	-0.1290908451	2.37802489	1.948522364	2.594950847	0.1590031852	0.4097745945	1.530124366	-0.7040940048	0.8098316706	3.17419193	-0.2268605931	-1.356480049	-1.792303443	0.7762281313	-0.6998948347	0.5773910016	0.1983773022	-0.9440689104	0.4395229691
RAD21	1.288155205	0.6449497671	2.233162696	-1.092675726	1.132343885	1.398223924	-0.5601100701	0.6028572512	-0.9161919215	-0.7162577221	0.02799794467	0.4327284925	3.248886774	-1.115219964	-1.423934346	2.029807933	-0.02305256478	4.526192076	3.058130648	0.4363567359	1.672706929	0.00880390223	-0.1492115507	-2.3011437	1.628102412	2.180275828	0.8000850534	2.694724697	0.9872498178	1.420275867	-0.7337924652	2.054334949	2.093514168	0.8180444827	-0.0419007297	1.486340132	1.357021539	1.432853777	0.4960360357	2.494676927	-0.008653726091	0.1165875536	-0.7864209963	-0.1889407735	-1.468984459	0.07663355216	0.8095820371	-0.2577528342	1.310371556
DHX16	-0.1678483249	-0.4956139483	6.000160756	0.08032199402	0.9756824319	0.5202598909	-1.50572905	-1.400938586	0.8315870168	3.574409491	0.7808654505	0.2929594417	0.8000595942	-0.5090720657	0.6996184431	4.375402334	-0.1491420144	2.924975168	1.709847764	-0.7253261063	1.135037391	2.654860828	3.436993736	1.227937956	2.793582739	-0.678482331	7.093304464	2.215081629	-0.3886338263	0.6393769476	-1.492413948	-0.1113966966	1.186221692	2.048490798	2.289831205	3.603774993	0.04519361025	1.730738552	-0.4598976711	1.743174791	-0.4406018528	0.6448499433	-1.077595714	-0.6594189039	-0.9262385694	1.562266838	2.754882517	-0.2193731933	-0.2482632962
MED14	1.568830868	0.2725234525	1.962883571	-0.6671600483	0.6571589682	-0.1169340093	1.570709443	0.9576321833	1.117285425	2.59433429	0.02420328048	-2.063160755	2.105782383	0.8080505029	-0.194659553	1.796329994	1.505240023	4.572439325	-0.5854332205	0.2297523226	0.6654750968	0.8119807179	0.9670372661	0.08913343762	2.24150278	0.5077125352	1.8302737	1.493745646	1.657635448	0.2755159966	-0.2280344837	1.006572259	1.779097128	-0.69476635	-0.8902071548	0.859156843	1.743291574	0.6747906392	1.52591721	-0.5682438201	0.394337762	1.047497313	-1.81481028	0.06497925055	0.2734156849	-0.2139732587	0.7481953338	1.579934426	2.304757648
PRPSAP2	0.2837711115	-0.4064353205	0.8886641142	-0.347817784	1.249240639	-0.5187651711	0.4702231249	2.813992758	-0.03196207664	0.23534347	-0.478653583	1.149979966	-1.503066332	-2.050383694	0.4053577069	1.136786681	-1.622418647	-0.2250058881	0.7754251681	-1.079630658	0.01225623845	0.8279248315	1.637330941	0.2673700655	0.3149594407	-0.6546264463	-1.104764504	0.5779584832	0.8073945599	1.516213799	1.643578132	1.229105608	1.110245207	0.5937101042	0.8871676631	1.368639858	2.406500081	0.445627468	-0.327966339	0.3220684369	0.4255977936	-0.8014664646	0.1638552147	0.5891908032	-0.4505775156	1.920429828	-0.7082403307	0.705247748	-1.144114433
SMARCA5	-0.5663680662	-0.3464928722	-0.1860323689	0.2208679699	2.330701313	0.7773577069	-0.1418190119	2.16681914	0.2991817516	0.3649517663	-0.09375248428	1.85421969	0.2994351402	-0.5632413856	0.661133557	1.563174895	-0.2878316253	0.5864827833	1.101326733	0.08167458769	0.07492547016	0.2265100607	-0.1430584121	0.03622439206	1.215060944	0.4995753401	2.728455684	0.4312337689	0.5143516828	1.026008563	0.3008556854	0.6250802871	-0.2124777732	2.047346808	-0.3765857272	0.3389862977	0.3219556503	0.4185603816	0.1176706176	0.02563806061	-1.562811824	0.4062724347	0.02518791394	0.5976983436	0.7417619407	-0.7204184044	0.1984976049	1.418195405	1.320118349
URB1	0.8486711243	-1.341202047	0.4030383979	0.7560191046	4.268451585	4.256258622	0.8585562412	-3.746201189	4.828802024	0.8452297136	1.183546272	1.503136166	-0.546884881	-1.938406804	1.022262196	3.072657204	-0.1253806346	-0.4749883051	4.715860741	-0.1900193472	0.3945033237	3.205120775	2.021346876	4.04279775	1.987307561	2.934487181	5.846897377	-1.467929117	1.869028843	2.467158709	-3.179610781	1.775182747	2.121453664	3.005047223	1.156481966	0.6399979909	0.1387254386	2.699642765	-0.1999645961	-1.035372345	-1.559838888	-0.7312766612	1.831809823	2.30343639	-2.115222732	0.2323321556	1.504118009	2.486179006	1.203746401
SIPA1L3	-0.3673770503	0.3720849001	-0.3042805448	-1.387100923	2.428019606	-1.454528245	-1.956145111	2.253342764	0.2160659295	-1.267743751	-0.5626925847	0.4963536214	0.5613262036	0.582996331	0.4627012693	-0.0127823793	0.3473601461	0.6021514	-0.008199532125	-1.101538801	-0.699826945	0.7744427964	-0.3419732737	0.2449369123	0.6618814376	0.190876711	0.2645299387	0.5757659197	1.058740511	0.128090658	-1.17899259	1.078178016	1.075350946	1.141726114	-0.8217133356	1.294946966	-0.415926639	0.1521784619	-0.7967350224	-2.270483026	-0.06651938313	0.05679298713	0.8236978538	-0.2123886857	-2.222146277	3.844141576	0.9606520773	0.368110121	-0.1416785277
ZFC3H1	4.820650081	1.089302517	5.132801211	7.763187452	0.4246556053	3.987102704	1.575599454	-0.9221091858	0.7831621387	1.35303027	0.1191269885	1.861578427	0.5900952701	0.8266217609	2.293059618	6.391709558	4.945613539	6.28459335	4.020025971	0.1156867414	1.506915225	3.762609243	1.514190982	2.90119059	2.399012392	-1.217146735	5.91054116	5.046171652	4.906211953	5.368235809	1.931194635	5.328429467	3.557325863	8.192654954	3.872691834	8.220268128	1.898147134	3.613844689	1.639575587	4.940290874	0.130190791	1.190021953	6.167562214	1.012444491	1.352811969	2.191444355	5.152208527	4.286127431	-0.67436057
AQR	-1.641472381	-3.536115912	3.569819886	2.103761073	3.371165578	-1.569366225	-0.1254324759	2.840306086	-0.5166481873	0.03960040603	0.784639442	3.055389045	-1.289833843	-0.3839038767	0.09420881965	1.156264183	-0.863652906	0.50316813	3.296993881	-1.767066451	0.7834606676	-2.082538037	0.2011628491	0.745619981	0.438867738	-0.871747905	1.647538033	1.138309195	-0.6832482948	-0.5365628221	0.08781144932	-1.64287216	0.7144417142	3.204070017	-2.239362465	0.4682699203	0.3061451455	3.965319423	0.3471181235	1.372264488	0.5625891917	-0.09701130557	0.1855024881	0.1757073749	0.1040439253	2.819903618	5.759250108	-0.9223358558	-0.5325495073
OPA1	0.1920224191	0.8986220876	0.7754631364	-0.7533911507	-0.410763215	-0.4934840639	-0.6574257984	3.663608248	0.5463711572	-0.9329057017	-1.66645097	-1.532857098	0.7248210962	1.420790573	-0.295472269	0.848033511	-2.164453295	-0.2404564265	1.930042446	0.930611377	1.043947319	2.133919413	-0.6934232243	0.968285581	-1.32822587	-0.5171068826	3.604007797	2.021827216	0.6397005428	1.128050619	0.6475109227	-1.277427823	-0.02846546051	-0.7146982047	-1.872515916	1.064552492	2.786994763	-1.945823788	2.471668072	-0.7217361819	-1.088268651	0.1780409826	-0.207202073	-3.992253359	-1.451701222	0.4490435774	4.675848656	0.003304220584	0.05249323919
ZEB2	2.027860543	0.8042836268	0.1323252451	0.3497744528	-0.5383400994	-0.5513551881	0.9119958047	2.000501629	-0.5921125915	-1.217398621	0.1985967698	-0.7742770045	0.7646597557	-0.006989009426	-0.1570855065	2.601216122	-0.5831489551	1.510730489	-0.3009170671	-1.393502985	-0.1923530705	-0.3962537649	0.8725969243	0.4323601849	3.957078974	-0.3167627977	0.9825427784	3.200570654	1.227456429	1.618332839	-0.1915994752	0.1782070444	2.112637769	4.172687126	-1.189177621	1.399684681	-0.4798498561	-0.21866772	0.7230984464	-0.1655960841	-0.7787645907	-0.2927698244	1.927382426	0.8736145141	-1.633042454	-0.008869071314	-0.6952060684	0.5481988012	0.4825284664
MCM3AP	0.4731719411	0.3521201215	-0.002338336849	-0.03765367053	-0.1357571565	-0.2396127174	0.001621605105	2.980522739	-2.280041641	0.805606166	4.165871082	0.7511923487	1.222883362	0.9710444837	0.7697759432	7.990898728	2.008400792	4.702413126	1.463197973	-1.154226081	4.028737259	2.950254204	0.7893445644	1.379837909	0.3282630342	0.4103698636	4.864121299	4.633959923	3.339712902	4.145049672	1.690373665	3.706224028	2.089303974	4.628103101	2.80461049	2.129621552	0.5465027264	-0.4453251938	0.2109179838	1.732560958	0.2437328384	2.061287113	2.234715122	-1.576135298	1.143667911	-0.2390812132	4.565791333	0.3977909685	-3.736844564
KIF1B	0.4172527953	-0.9763726701	-1.306765895	-1.219031755	1.120924854	-0.01165224375	0.4376721441	0.6857650503	-0.2185265904	-0.1403307301	1.155571738	0.4436663141	-1.018399106	0.04059039866	0.6153797396	1.154586892	-1.172534851	0.3889921487	-0.8472450535	0.2243252984	1.014663739	1.676035603	0.65591968	-0.5416803633	-0.7285911121	0.9446839577	1.285942611	0.2707078725	1.153677107	0.8202402739	-0.4534082026	0.7017605144	1.114486377	0.7190099239	-0.4472577768	-0.5995473122	1.769811365	0.8965193454	-0.4033495909	-0.4097152798	0.02717752072	0.2968091481	0.701689021	-0.660596631	-0.5340951892	2.082866787	0.2630267876	-0.3734078107	0.4391156187
KDM1A	-1.15127779	-0.2801955666	2.743189336	0.9728998578	0.08574292891	2.064128714	-0.5697754148	0.3934794379	0.2827141285	-0.3667216025	-2.320280557	-0.4758053474	-0.1410002046	-0.4964388966	-0.0358193888	2.013514089	-0.1676643166	2.192217215	-2.26117059	1.164800075	4.864084998	0.1008629271	0.9961196543	0.5106319973	3.853070524	0.7197154462	1.89688313	1.143811015	1.397437671	0.09580123312	-0.9532630757	0.6090803488	5.051105877	0.5312425391	0.9990214978	3.792269854	-1.65878965	-0.5650114063	-0.8315862859	-0.1203151243	-1.779127902	2.239679489	-0.5061787219	0.9575359304	-0.2499017064	1.622796459	4.807509837	0.1348567572	0.06922952678
TBC1D4	3.410600821	0.4678581371	1.279757165	-0.2875356654	-0.5180705591	-1.582936846	-1.19098751	2.941094464	1.165002191	-0.1706056153	0.293004274	3.803285237	-0.103316685	-1.378690718	0.2397890557	1.716739781	-0.0667613828	0.5726273171	0.01931599255	-2.027835475	0.8281086681	4.10632361	0.1690803152	-0.2111765731	0.5107777683	-0.9519063728	0.4533197825	1.45782526	2.473612768	1.027494972	3.69888791	4.324284369	0.691673898	1.686488342	-0.124946948	0.7647000462	1.868701405	1.53004124	-0.4464141764	-0.1454501976	-0.2472653359	-1.729777452	-0.3920555115	-0.008372628243	-1.269840573	3.533021404	2.415804965	0.01026403877	0.2297912097
FADS1	-1.843828636	0.1059319387	2.282731277	-1.828433154	-0.8241040312	-1.741050723	-1.516212196	1.550346792	-0.3520014401	-1.163670252	0.2780520515	1.089409348	0.1263380253	-1.914164214	0.4892352876	3.708748498	1.818467506	-0.5717245755	0.2363200767	-0.7002422438	1.258245281	-1.483296785	0.1215691704	0.9260787556	-1.152596382	0.6226247019	0.4001400761	-1.081828883	1.83250635	0.5610105583	-2.30641208	1.818923853	1.426076244	-0.4292718796	-0.7301648043	1.961465666	2.046906199	2.260083698	0.4146342574	-1.896595669	-0.5226278847	1.461536069	-0.1119955165	-1.07704038	-0.8311040135	-0.6833112433	2.419205624	-0.9392055468	2.067988738
SNX3	0.1024479031	-0.5555904963	2.734933112	-0.6649502871	1.20216882	-0.3464762698	0.8914814622	2.554433448	-0.3734167306	-0.4467228742	-0.103692252	-0.3138241335	0.1984718077	-0.103187016	-0.2987560433	1.347768258	-0.1263920332	1.051451941	-1.005385073	0.2562425032	2.388676348	0.3200153349	1.14922265	-1.218537652	0.763585784	-0.0154703049	0.6831266056	2.265669487	1.016676512	1.694352924	-1.093750826	0.1174001926	0.8918442724	1.067640132	0.2172939741	0.6613532054	-2.359672895	-1.047855383	0.1305966636	0.6463189757	-0.5791833925	1.533971231	-0.06837141905	0.1433167974	0.6853813867	1.523299099	-0.6209922497	-0.2496784226	1.724336257
SYNCRIP	0.7853877078	3.162047957	1.862092559	1.180799059	1.327055185	-1.394226469	-0.5255524517	3.445100117	3.063560498	2.260796277	2.299117473	-0.1558100433	0.3420104337	1.274323716	-1.275864977	-2.370341864	1.120372172	2.748466543	1.748628628	1.091555588	5.074177084	2.82614491	0.7659168247	2.510374233	0.6021489633	1.20886972	0.3530354328	3.405064429	1.33751299	-0.8233995571	4.142426404	3.681190127	2.83796662	-0.3288175109	2.320967886	3.218076664	2.361573397	4.637664149	-2.322959964	1.062996656	0.21620517	0.3079768012	-0.8684000075	1.176406687	-1.222244286	3.108889247	3.178238869	0.4950915489	0.621981017
CDC40	0.2511656756	-0.3088308805	0.6110417443	-1.147730554	1.220777844	0.4358933409	-0.2304021855	1.024500615	0.4755642804	-2.581278463	-0.5040755054	0.420903416	1.474226531	-0.3454966424	-0.4229452035	1.409213103	-3.399265415	0.824231363	-0.2281622996	-1.201973221	1.06428288	0.02961392005	0.6678416727	1.861500371	-1.83140014	1.560507786	-0.0428876503	0.4834210881	1.130073935	-0.064992801	-0.8611691558	0.1751062312	-0.4847398151	1.629483053	0.333577382	2.086386991	-1.088254901	0.7656456995	-1.57660444	-0.0160243857	-0.4149185222	0.4867818115	-1.533825374	-0.5077408829	0.1011997484	0.421312681	-1.469693377	-1.063808671	0.3543907854
NEMF	0.9302750892	-1.107087828	1.088966951	-1.255355752	0.6795728497	-0.6785373101	-1.06126553	1.689393906	3.414451566	0.04460088873	0.688858118	0.466362784	2.343167186	0.6541697694	0.2232464308	1.208765936	0.01028035441	0.4021293068	1.297635416	-1.774875699	-0.9924756963	-0.2758703219	-0.430792724	-0.4320539163	0.5641966445	0.1345271814	0.3912438077	1.788153017	-0.1711876369	3.865024248	-2.222290374	-0.2110395158	3.389547571	3.361943969	-0.4579104722	0.3876000502	1.125210836	1.04914556	-2.641305503	-0.04766576136	0.2193704502	0.4806677625	-0.2601145984	-0.6529420383	-0.2707359525	1.786201036	0.7832914606	1.26005604	1.47039738
GMDS	0.8265408037	-0.4922356216	-0.02695962548	-0.582310027	0.664613376	-0.8529904505	-0.4091375269	2.199053145	0.1886638681	1.182361572	-1.691231138	1.394700269	-0.671948814	0.2807884696	0.3350207148	1.397211894	0.1490673642	-0.5203981779	0.9726739746	-0.5235573437	-0.7555501211	0.2225415232	1.256341811	-0.1385488929	-2.597315341	-0.109902331	0.6467937514	-0.66608387	1.230954569	1.101541239	0.5710262849	0.5188964907	0.329451917	0.5143125186	1.421026696	1.564691791	0.4853488817	0.3041015983	-1.391577976	0.2009441964	1.790197862	1.138313357	-1.58781985	-0.356555943	-0.3182008504	0.4288800143	1.739168492	0.3143503958	0.3241066582
CCNT1	0.5160152903	0.6413904384	0.8489841774	1.730467954	1.107271018	0.5587503766	0.5239750008	1.578466876	0.9936232858	1.43454228	0.6482164959	1.668192869	1.774160317	-0.4517015075	2.275278485	0.02716749368	3.231832613	4.304328405	1.481429412	0.2266442677	4.827107419	3.094032014	0.1857925965	1.504977228	2.026818889	-0.8631872559	5.234670232	2.558163425	2.704702876	3.305421825	0.6631708625	1.75077826	2.182175824	0.8131801039	3.475588052	3.8169148	0.5358312976	0.4618928376	-0.5152320766	3.931813583	-0.6216771252	0.1685362889	1.65022959	0.5984813136	-2.095862508	2.474152347	0.7169351613	0.6650499479	-0.6865937284
CCNT2	-1.319401801	0.5469205941	0.7250411381	-0.7240396655	0.09862744245	0.0657421458	0.7565895166	1.225524957	1.338499155	-0.6059867222	0.7817475689	1.393354083	-0.1830311407	-1.991238849	-0.4705787734	0.8848306807	-0.3752729537	-0.04237986594	0.4454215835	-0.4376723004	3.133675761	-1.29569636	-0.3224787903	-0.9878832472	0.4258514694	1.172888551	0.6925795188	0.7000129997	1.61789401	1.115578063	0.05994094189	0.3796398974	0.1068772141	0.4766092215	-0.3655101435	0.5760091675	0.6032289925	0.1024801586	-0.6635661155	-0.1189499227	0.4586887569	0.8186417228	0.07595479416	1.942649031	0.1226812577	0.108121264	-0.2931431808	-1.460215695	-0.3101860791
DIAPH1	1.705648216	1.024422272	3.081571199	0.8676688416	1.062193569	-2.382432464	1.16758373	3.490565107	2.62021119	0.3450656642	0.7172170104	1.335912593	-0.3738498919	-0.1590850604	1.619651141	0.9202870215	-0.900843012	0.5367006052	3.065141555	-0.07633334234	0.01194809014	2.022093515	1.267596994	0.09797144754	-0.2332964943	0.5952862133	1.549614697	0.02238944856	1.35947542	1.280185298	0.9122488736	3.231120274	-1.187723713	0.9594232832	-0.2387238606	0.3847121352	1.020350188	-0.0928260904	1.721226826	-0.05678514562	-0.2580457724	0.1698713499	2.083479551	-0.2658219657	1.254619433	0.6354408552	-1.16386594	-0.2064533687	-2.611670207
EXOC3	0.5093124291	-0.3972097568	1.736758711	0.2790923276	0.6490977797	1.03521302	0.1435922833	1.471816114	-0.2085999356	-1.10912739	0.2839776422	-0.7106484301	0.5207641916	-0.2359311701	0.8783076312	1.15868344	0.192266735	-0.04728687581	0.07451640574	-0.1102942188	0.06756087972	-0.6922927729	1.032578117	-1.29820563	-0.006927033255	0.03590358009	-0.7203745144	-0.5026611037	0.9225834102	-0.4600287948	-0.886733824	1.005152795	-0.04778737556	0.7063750863	-0.6543664391	1.169178662	0.7461584986	0.6925158207	-0.753149302	0.01252407613	-0.2910092851	-0.1874402295	-0.3730454773	0.03479662719	0.6593873107	-0.3572132509	-0.5740993918	-0.1314104389	0.4407956989
PLIN3	3.621373034	0.06675840057	4.258841039	0.8585293342	0.4678454626	-0.5945240777	-1.676098995	2.35657154	3.95131606	-0.8729930225	1.888254196	0.3104120228	0.6851686698	-0.8221427201	1.293510461	4.563190515	0.6781208299	5.121591661	2.960051581	-0.7804209604	3.098040051	2.717875526	0.4220974494	-1.625401434	2.333525276	1.213927738	1.368134394	1.957093032	0.8488884701	1.023643875	2.297654901	2.620099502	0.6120561593	1.179797185	-1.809397123	2.3221086	0.7998359439	0.9085690646	0.6139212744	-0.3213174532	1.093960592	1.644617046	1.089040686	-0.572076732	-0.6446716346	3.934828465	1.132919379	-1.263250452	-1.580283273
REV3L	1.24337593	-0.2825261893	0.2540581211	1.008354689	-0.7220381456	-1.61402515	-0.2923258543	1.433269883	0.04165534335	-1.634403853	-0.3402580302	-0.2706758169	0.5692797757	-1.339692032	1.108280521	0.9965969591	-0.04709780567	-0.6451092744	0.1556368745	-0.1171115979	-0.4939256254	1.724924682	-0.3740218248	0.6988821736	0.6071219499	-0.4092405143	0.9103068791	-0.6226508631	0.4154681593	0.6672910764	0.9630566575	0.04755016341	-0.3803724787	-1.083865961	-0.4710956314	0.6054290314	0.6626801777	-0.08700294114	-0.3490760089	1.397232343	-0.756204885	0.05031535832	-1.202017658	0.1091900338	1.031009871	0.4153386415	0.1681654071	0.08791795042	-0.9283462401
PRMT3	0.6115583621	-1.388246185	1.117099825	-1.695550266	2.326820755	-2.10983097	-2.349228413	0.6297177132	1.168545289	-3.869458079	2.351302992	-0.4519795326	4.362468414	0.1262700777	0.1547883595	3.167468911	0.9234464374	0.2407642958	2.972286964	2.077427609	3.11829906	-0.6133349495	0.4075413359	0.9980427182	0.6577538013	1.886908502	2.015010434	2.483295788	2.75696872	-1.578893905	-1.54963641	1.782737153	0.3350492822	1.484905	-0.2265119426	2.324395393	-0.463019094	1.992586619	-0.1037702076	4.470097352	-2.699639435	-0.348250586	-2.916109926	2.149573413	0.4505420706	3.531275388	-0.08991906301	-0.2275932033	2.76308296
KPNA6;KPNA5	1.044614986	-1.68948147	1.985134025	1.398477646	-0.648810677	1.972482002	2.65172309	3.038387502	0.45513121	3.484762706	1.156675067	0.2815154515	1.803530152	0.4851663656	0.4743548917	2.625366573	-0.5618782822	0.368596257	-1.139486149	0.7404733192	1.137333702	1.863744193	1.116611336	2.691646433	0.06758560675	-0.1982031569	3.024657851	-2.075962969	1.422707118	2.070492964	0.8784531409	2.170610688	1.989093162	2.625710846	0.5279606827	2.884305533	-0.3209195769	4.410328391	3.362511898	-2.112476548	-0.492441476	1.058055772	-0.6137809252	-0.5909624907	-0.756694617	0.1776253861	1.252853738	-1.372086548	0.5377570466
CTNND1	2.823793541	-0.2276350797	0.1508087245	1.297542602	-1.217306552	-0.8031613029	-0.7758985767	2.186600045	3.209681384	1.441715922	-0.9474517709	0.4147924811	-0.5138232739	-1.475711179	0.1671401386	-0.3264111415	3.484461328	-0.6054560109	1.240254784	0.9895321675	0.609659786	3.632768566	-0.5213833827	0.4309782445	2.807055184	0.2730517688	0.8011099107	1.090561836	0.8883455858	0.5260049579	2.989384209	4.279517913	2.763372769	2.764379279	-1.127840168	1.791318354	0.3808633239	0.7681844165	1.287594489	1.686610983	-0.5249347833	2.167887519	1.932331143	0.2695786268	-0.06699161995	3.212614551	2.193149656	-0.4518579432	0.6106584566
MAGEC1	3.475721428	0.6199351134	1.835555356	-0.1068465761	1.362710252	-0.9894982126	0.1280434422	1.94947172	-0.3827651048	-0.001114662557	0.1222232858	0.3135699112	-1.365965709	0.0008038165822	0.9885284267	-1.102916732	2.51E-05	0.423133216	0.5034322345	-0.5054554401	-0.2699919422	0.13412497	0.4504805018	0.1509090958	0.6705407374	-0.2979986561	-0.3196705655	-0.2927725163	0.8623746202	0.9716787144	-0.040237491	0.8113142603	0.06607372305	1.688175586	-1.096170123	-0.09581702031	1.785477583	1.861228554	-0.0180858731	0.4757438378	0.2067600927	-0.1411567577	0.1010397444	-0.5955600846	-0.03834513997	0.4266119817	-0.3923935118	0.447303039	0.4320568603
SNX2	1.226710718	-0.9964345729	-0.5657590324	-1.456013188	1.810603757	1.750643718	-1.271150644	3.041816411	3.452309531	1.499259811	-0.8502946583	0.3362465239	1.615751843	-0.6033160192	1.849660232	1.127729581	-0.4011388022	1.300758841	1.614672474	1.231037237	1.175805074	2.716377353	0.1333336278	-1.668353264	0.2172598135	0.5809227194	0.2453052417	-0.5016483151	1.242112645	1.319481517	2.221311825	3.773631596	0.829750772	0.5291127387	-0.4779502796	2.136632397	0.3145898528	0.5095133107	1.292637903	-1.631370574	-0.07678666021	0.9722783719	0.8602407797	0.2681328635	-0.2737654968	2.775144319	1.099375175	-1.538654603	1.233461026
DPM1	-0.2411554442	0.3696268284	-0.2809519401	0.2843153535	1.486564515	-1.333644371	-0.9823729595	1.353028222	0.2011559221	0.3935701096	-1.569208839	1.081746875	1.162209232	0.4279424454	0.06906406837	-0.3210072562	-0.8696199159	0.2895313141	0.2599038509	-1.019939189	0.09046733146	0.2852238518	1.009554124	-0.4507505375	-0.07010332681	0.7080529511	0.7207570254	-0.01680298338	0.8479787056	-0.6212555365	-0.8853193137	1.055917435	-0.3723167849	0.2386780516	-1.28296405	0.7576498472	2.224058316	-0.03066303361	0.01387616186	-0.005879196876	-0.4590379386	-0.1117354523	-0.6751720852	-0.354214227	-0.9297799021	0.7882458706	-0.8015413309	0.4995962691	0.8159663514
USO1	2.160485604	-0.845980807	3.848951129	0.7327291673	0.1897500987	-0.04059118533	-1.945047074	2.914656024	0.2837284977	-1.886670918	3.2727625	2.234442414	0.9574529518	-1.19205418	2.277523296	0.2217605388	-0.7358830442	1.49575865	-3.217557863	0.13867665	2.000043937	0.03986650768	1.341147825	1.908426944	0.4616644395	2.278712005	2.13497973	1.669414454	3.57016819	4.209143817	3.544491722	1.514498987	1.143582098	-0.8828430669	1.094710829	2.522775222	1.792615069	1.410077829	0.9648165701	0.7854834398	-2.004810422	-0.1422506245	3.972337378	0.3638370431	-4.464927945	1.068891064	4.421618211	1.218271006	0.2295105617
MRPS14	-1.215170918	-0.08039577283	-0.3141484011	-0.4897087509	0.5944453231	0.6342771374	-0.7856816212	2.502690632	0.1086348391	0.4671052501	0.4524469046	0.6454111853	-0.8857293727	-0.2244990035	0.2010982298	1.148836308	1.168214818	0.4411600018	-0.2169141742	-0.856893864	0.109892137	1.167082267	1.302766732	1.254346757	0.3357263515	0.6723854418	0.7087049771	0.5878260029	0.8584145392	1.075931792	-0.2443101895	0.9018309035	0.6355844665	0.3887496063	-0.654314106	1.288411121	3.182066844	-0.6789114819	0.3049970974	0.03217241855	0.198201202	1.206653679	-1.000384916	0.1967579803	0.8561403118	-0.4718621388	-0.1434854356	-0.6470520293	2.712511126
HIST1H2BM;HIST1H2BN;HIST1H2BH;HIST2H2BF;HIST1H2BC;HIST1H2BD;HIST1H2BK;HIST1H2BL;H2BFS;HIST1H2BA	-1.447570356	1.914999255	3.208793712	-0.5277126692	0.2011153483	-1.904292919	0.6106514774	0.9977589181	1.382143687	-0.7881651345	4.103759029	2.383210291	1.071369801	1.34490004	-0.01273369624	1.607343267	5.314855416	0.1225732605	-0.9731246995	-1.542786339	1.325588896	-0.7479768477	1.622385167	0.4712701671	-0.9485388269	-1.089152507	0.3999830672	0.282514933	-1.331322248	0.5909708424	-3.026273346	0.5046809867	0.7571061859	3.25660455	-1.903719756	-2.359553913	2.406154841	-0.5030658927	1.466583786	2.711143213	0.5430922325	-1.294960313	0.1420048714	-0.5077632118	-1.204431563	-0.1455765647	-2.669746753	0.3883951022	-1.092570665
PQBP1	0.2278321897	1.335339007	-1.305613219	-0.3271793245	1.595691259	-1.003939919	-1.109561938	1.706816657	0.3570683099	-0.5572684675	-0.3149790985	0.7671401723	0.5048196419	0.1184092269	-0.5400716994	0.3251586157	-0.2474256696	0.2469105336	0.8469596486	0.04789137543	-0.266248797	0.1366534779	0.2611462343	-0.4953407292	-0.2578519633	1.57001659	1.121445085	0.009022777048	1.152123416	0.7143091166	-0.2570851545	0.1042435585	1.378394768	0.9121277296	0.3202445939	-0.3650031613	-0.6525773246	0.7624043519	0.8861857911	-1.137305421	-0.08429393405	1.25596465	0.01470698282	-0.09167419148	-1.02730528	0.5382353241	-0.2977607848	0.1494140906	-2.711407198
DKC1	-0.9296111378	-2.451261746	0.3241002683	0.5431568265	1.311857581	0.6594416332	0.6720755563	4.982874571	0.4651263241	-0.3881851298	-1.526901549	-0.2884043594	-0.9871628316	-0.5704856482	0.7719557314	0.1071146793	0.980145218	-0.4484314223	-0.3540436904	0.01984018214	0.1039936537	-0.8594131156	-0.4185524765	0.1464838176	-0.7611094371	1.08671949	-0.2411459079	-0.1791795036	-1.081252971	2.161631713	-0.1825705233	0.6005863807	-0.2528706279	1.884180716	-0.8220376424	-0.2318272923	2.020424968	0.5658838825	-0.02723804156	-0.3156443615	-3.934241269	0.02700076142	0.6847341003	0.1935903649	-3.060635996	-0.4742176293	-0.6687358395	-0.1188595365	0.3780368369
EIF5B	-1.79572509	0.09877796661	0.3489423563	1.147953378	2.626017098	1.080195641	-0.752356191	5.343358659	-0.4210290714	-0.06992860327	2.808196652	-0.5746447772	0.6654536998	0.02373728535	0.8779567391	-0.145279005	-0.3184114799	-0.04436557911	0.4012819946	0.6844339088	-0.5707069859	0.5899917806	-0.2968357083	0.1443334587	-0.6241412854	-1.45651357	0.3084183205	0.2476960798	-1.715604841	1.325553444	0.1581433368	0.2994497214	0.01082454305	0.3504339272	-0.09199402357	0.3624154823	1.296345571	0.8952379493	0.1866168269	0.3723339593	-0.3726721373	0.4441894561	0.2349437238	1.342055218	-0.8794520278	-0.8085835573	0.4982155075	0.05823424867	0.9538061778
EDF1	-0.3264358285	2.926682126	0.07955399651	-0.2033532748	4.465117414	-4.168912416	-0.8073306414	1.216509059	6.823059037	-0.206245743	-0.2181147946	-2.768407447	-1.207302647	0.403115508	0.2652805183	0.5551799851	-1.417845242	2.922961198	-0.5339473375	-0.614114796	-0.06825764345	1.200546589	0.2562966789	1.069993133	5.832365156	-0.09755488822	0.5870719461	2.569347931	1.227898642	0.2382473735	2.624786636	0.9893812917	0.5280750266	2.181729049	0.4209339286	0.6271689593	0.8984884966	0.1192659665	0.003050093937	-0.5636611017	-0.6097901621	-0.8536426869	0.3413904111	-0.4486790638	-0.9952716479	-0.03210333259	-0.7155246589	0.4064690557	-2.33767721
KIN	-0.1583743913	0.9252740305	2.492849581	-0.167340751	1.936536261	0.4387807134	-0.3966644113	1.180014771	4.602656905	-0.8147371922	-0.9116925919	-0.1340560597	0.02472247518	-0.5308704927	1.659582569	5.446493827	-1.020118369	2.514650779	0.6040898721	0.02850165493	-0.7037045099	2.017033752	-0.3584516756	0.4985759715	3.477369336	1.590513459	0.5617362226	1.361632911	1.43764939	1.252500312	-0.2101484126	-0.08541720572	0.7827631245	0.8148331884	-0.9751852369	2.689442367	1.113346991	-0.07790452346	1.283638167	0.9180457452	-1.045270982	0.1433928087	1.21618442	-1.064946318	-1.104411906	-0.07176134243	-1.417711629	-1.003673061	-1.065886492
BRD4	1.219286942	-1.087345933	0.7090602092	1.253930787	0.3948765202	1.392357511	-0.1104318086	1.367678861	1.714501827	-0.5830578214	-0.3963243305	-0.2691464234	0.6405525371	-0.6178455898	-0.8557576308	0.9320292789	1.136584332	3.955876181	1.200953995	0.4942054538	1.363625679	0.9080965371	0.9508807803	1.599300979	3.210732509	0.8586716953	3.390077191	2.351781632	-2.052096838	0.9676649449	-0.111789335	-0.406274337	1.689404611	1.111905437	0.1421946701	1.677418641	1.254994019	1.419898489	-0.530537958	0.7701005468	-0.2819712351	0.04348296907	1.289770076	1.506935536	-0.4909810395	0.2011953362	-0.61050373	-0.4515509954	0.2663160987
NBN	3.013911253	-0.5341854379	0.8394285617	-1.260544335	-0.4977305531	0.6160210679	-2.188495569	2.428812651	1.943067401	-1.248309067	0.640365311	1.347159983	1.154869935	-1.26667919	0.5341126633	3.962822683	-0.008984816071	6.08828818	2.770581489	-0.3216073679	1.025139244	0.2885151926	0.4609078512	-1.283445347	2.652906164	0.2971996574	5.198393491	2.257724024	0.2367016112	3.771900333	-0.5507728557	-0.4297200023	1.76495236	4.726073841	0.583171259	2.664109198	3.117817224	-0.1632754741	2.145598214	0.8557933413	-0.1515366944	0.345192366	0.6357662991	1.5213182	0.3982706983	2.595273681	1.894421197	1.743503143	0.5965283056
MITF	-1.183446642	0.9063682709	1.885324145	0.3894595802	0.4774265895	-0.9143145232	-0.8973085766	0.5541539927	-0.1849108515	0.2886728113	-1.010301324	-0.3496216728	0.9653659332	-0.1650686848	0.7925232623	0.04094441121	0.6275297689	1.11400269	-0.06554944876	-0.9049913339	0.4669046135	-1.682075894	0.2613507034	-1.380523919	0.04156734072	0.8028320199	0.2909466867	0.04386404114	0.3573598701	0.9986272809	-0.04356766248	0.01309123797	0.03954271065	1.686098231	0.8069120618	0.5501978538	0.248838737	-0.8283136683	0.1168944497	0.5381772752	0.5202956622	0.9902512016	-0.5701970347	1.160621029	-0.1648620804	5.450483591	-1.063855764	0.5458090686	1.177080976
CBFA2T3	1.491299994	-0.3521478451	0.7032779516	0.4638548306	1.812410941	-1.406595666	-0.4613201047	0.09012695489	1.9909271	-0.7536034624	-0.9001611934	2.90309489	0.5623599293	-2.855816647	0.2747175899	1.010124559	0.9838403649	0.5856805149	2.230241927	0.840495081	0.8785109437	-0.3316016003	0.1093828379	2.193908438	1.431252002	1.793197324	4.339224778	4.458245738	0.5600139464	0.3807258282	-1.539810825	0.7796060208	0.9603420075	0.9122692397	-0.1181007154	0.5373952319	1.219911096	0.7330360456	-2.220890298	-2.05090941	-0.5223363838	1.550118264	1.549104185	1.135623884	1.038166872	1.27777799	3.953005018	-0.2661316182	0.7957310431
WDR1	0.7176752422	0.367117251	1.007083853	0.3419266165	-0.1836504358	-1.17472231	-0.3499104812	1.348057366	0.9644625946	-0.729428428	0.9592965645	0.7839157135	0.6753574213	0.05896585258	0.6620443673	1.515324947	-0.9008022487	0.09452564075	0.09114016875	0.2326181162	-0.02212959904	0.4644634448	0.005074661478	-0.9383101934	0.1681548974	0.7213419847	1.834292352	1.7507841	2.04062228	1.354585924	-0.8427515706	0.0220430608	0.02544512292	0.9472477841	-0.2487282467	-0.1125666215	1.109386474	-0.07370398609	-0.8064119874	-0.3109311589	-0.1356385202	-1.359194257	-0.6290967259	-0.1164411441	0.05545124886	-0.1477276677	-0.4974652156	-0.9760914874	3.349937339
ROCK2	2.481385608	0.06923967757	-0.1213773665	-1.60972192	0.119062094	0.2071693122	-1.062921042	0.653297873	1.396061571	-0.5235223757	0.6433685144	-0.2209296477	-0.245387166	-0.2108166592	1.330673522	-0.5471020569	-1.245182134	0.5260259572	-0.4883529154	0.1245401804	0.69467689	0.08778182851	1.533152447	0.1958333325	0.4024450953	-1.634072924	0.3324833757	-0.024644631	0.6731099683	0.17811562	0.4275256702	1.0443059	2.047842644	1.873975196	0.143212689	1.564146272	-0.4176370948	-0.2953686854	0.8710181906	-0.4766878401	0.2823752693	-0.02647592391	0.09305492376	-0.564261447	-0.6925766901	1.819177101	-0.5749159574	0.2722329748	0.8267846772
CLASP2	2.925553575	-0.4733197354	1.981746656	-1.794804084	0.8994502462	-0.08198651513	-0.2196257785	4.207960489	0.4646214012	-2.02610455	2.339581348	2.479147605	2.23020909	-1.548138107	3.019557402	3.894325646	0.3093928313	2.212252305	0.1801210938	1.237502467	1.537940526	3.440135265	1.766959841	0.1234660435	0.03760379451	0.8074662922	1.531910274	0.4424436073	1.447819623	3.028950667	-0.5549821254	2.703441212	0.6352263781	0.03294342646	0.8011001633	0.1960864166	1.030378382	1.699329974	1.323114887	-1.735091319	-1.49463105	-0.008767047451	-1.0320357	1.267400347	0.7354920355	5.065368677	2.397289715	0.01731041917	-0.6757991004
CPNE3	-0.7523680899	-0.4641862947	0.5006747549	0.1170468926	0.02820702844	-0.008608226023	-0.5684330699	1.634319155	0.2196564071	-0.2376201531	0.05645493307	0.374527542	0.9790189455	1.63642059	0.4784597792	0.5210676741	-0.7061520928	0.6059159805	-0.6541886207	-0.7654343319	0.2249256401	0.592971692	1.066593882	-0.04301100005	0.6684982586	0.6518731384	0.8070478344	1.15623316	1.012530674	1.406265366	0.2920478042	0.3095787577	0.5894570122	0.7202639301	0.5501117146	0.5677013509	2.394706833	0.3792555723	-0.3105949596	1.720227124	-0.6849730412	0.6665396983	-0.1058081213	0.6427588317	-2.003544933	1.899264905	0.0227114312	0.03121744952	-0.62687008
HIP1R	0.08230349176	-0.1339738804	0.3448789713	0.9637530654	0.9838509705	-1.205124538	-0.7066187172	1.811603836	0.8152711956	-0.03199579461	0.433230825	0.714400717	0.8851318048	-0.5334588529	-0.1164016428	0.1253695869	-0.2097387828	-0.7916284746	0.5745457993	-1.217209844	1.229203756	-1.208410169	0.07298856833	0.1316641021	1.418571318	0.9755005188	0.182373407	0.5608697468	-0.5346599986	0.7617822602	-0.3939081048	-0.3038554429	2.447484594	1.820824338	-0.194814516	-0.01697592364	1.558036171	-0.3760643201	1.279520502	0.06793516436	-0.4960685101	0.69903373	1.486455392	0.6306046684	-1.714835968	2.096437967	0.02081767039	0.02857611482	0.8452598124
OBSL1	3.176347647	0.3688759479	1.613601518	0.7311581204	1.027796824	-1.74208027	-1.333459799	2.042607396	-0.7073367657	0.1856979449	0.3008325511	0.6965149688	1.358867749	-0.7306129588	-0.8220880172	0.1979455634	-0.3162756177	0.7121480411	-0.2366649354	0.1984777851	-0.05169353034	1.730329033	0.0835393371	0.6205562046	-0.3589227372	0.06988862157	0.3871687872	1.360768657	0.1687051138	-0.4143274021	-0.6852997707	1.125632679	2.842729293	-0.1900795173	-1.336129224	1.933014148	1.234471376	1.145770307	0.5111602316	-0.02243982663	0.7518650367	1.627323515	-0.5529133367	-1.454040749	0.1462413703	0.673194799	1.557635164	0.8903639083	0.7195714226
RNF40	4.508489223	-0.1019273613	-0.05484009568	0.460118806	1.225924824	1.337672016	-0.6257187068	1.832216638	0.6164534097	1.385140089	0.4331526426	0.9855441281	-0.4503799377	-0.9008244692	1.611988847	0.7145360876	1.820787269	4.037004156	2.517476991	0.1027825689	0.854518823	-0.9613162516	-0.1155726089	3.204742647	1.738499724	0.6140560884	0.9126622035	4.481536775	1.181581213	-0.9456653211	-0.8917538054	1.669854768	3.377768791	2.545155324	-0.09379359187	2.17900429	-0.6460667102	-0.4576987657	0.4478930783	-0.3972934516	0.9364527937	2.565865019	1.047775256	-0.3461003356	-0.8482654582	3.633879426	3.55697524	0.1226516194	0.4579645736
PHF2	2.013770235	-0.9862351321	1.337972843	-0.2250934172	0.5451379515	2.440374639	-1.774604883	2.352493777	0.5075116881	-3.079392965	2.237155902	0.002030481856	2.532915978	-1.259418148	-0.5763667782	2.230016764	-0.7748659737	0.4801301475	1.282913505	1.042181071	-0.2411455471	0.5406194943	3.410976844	1.758249934	2.923236371	0.7357825817	2.271394613	1.629233655	0.593176334	1.235965183	-0.7132567373	1.585989089	2.327923267	2.978410725	-0.313121325	0.8130266902	1.471977912	0.38144052	-0.7925247668	-1.942853663	0.2841426658	-0.04847775431	1.292663562	-2.045891763	0.6771502623	0.8134286464	4.809631379	2.128831024	2.165380943
ZC3H11A	4.022860188	0.4755495088	2.874282188	4.074352674	5.32760104	5.86867258	2.975613735	4.7031654	2.971109063	1.374677596	0.9232418427	4.729875054	1.853947089	-2.114138223	1.904365639	6.869260306	4.708588469	4.405575969	4.876645756	0.7928531775	1.310358409	4.555308346	-0.05365984695	3.997036928	4.614806059	1.804966742	5.397162833	3.538980674	3.823715122	3.677077602	0.4046785752	3.630808473	5.915864905	6.690916838	2.944421484	5.8188333	0.8657014718	4.442439937	1.205401768	3.549026789	2.01455288	0.933516198	5.117265528	0.09021686154	1.075618176	-1.78492927	3.371253549	4.005902273	1.788836068
CLUH	-0.2143401506	-0.7123671108	0.7810255855	-0.5214528126	-1.425375755	-0.07018994236	-1.401086273	1.354039995	1.620814886	0.111056169	-0.8999382251	0.2729926698	2.058157583	-0.594144864	-1.167926604	0.7064812671	-0.8304713596	0.3186061272	-0.4957851898	-0.5508745889	0.3742569971	0.5313826822	1.303152428	0.5409143412	-0.3042933726	1.283211915	0.08421427095	-0.01207524071	-0.1097042803	0.0573911581	0.005983552112	0.6143592399	-0.1646214111	0.01631266253	-0.6004818954	0.565772419	0.0929041876	0.5747168691	0.3231012023	-0.292665011	-0.9426495832	1.055071228	0.2778351885	-0.2277239739	-0.3011496087	-0.4103242553	-0.8627799308	1.093366905	-0.4489327412
DNAJC13	1.115735098	-0.4032547905	0.5398326239	-0.4846410423	-0.278908973	-0.5977314092	-0.4004331752	0.3054166571	1.225042842	1.112018402	1.236864966	-1.044738938	1.572547992	-0.1314778597	2.075410209	1.449835323	1.486420556	1.321993176	0.7379704161	-0.4825936354	0.9723144095	1.048135933	0.5382104704	1.309890932	-2.430693149	0.1266808771	1.998319522	-1.062460774	1.337252667	0.3402328059	0.9469140829	-0.3587847672	3.855288733	0.1228643159	-0.6253951465	2.267470192	1.677790939	1.038926944	0.5169642719	0.4311216246	-0.7968609005	-0.7757360811	-0.3651960573	0.9694471981	0.005164528131	1.778585369	1.730818408	-0.2674339004	-1.887651692
PPP6R2	3.483630242	-0.08440873625	0.9431922714	-0.4545117935	2.112616566	0.3751072902	-1.406990393	2.224849286	-0.7918255713	-0.2389335947	1.531328543	1.171980157	-2.025240118	1.283427877	0.9273345773	1.286307553	-0.1482273646	-1.183218916	0.204210315	0.8217680712	-0.2996144333	0.3845910461	-0.1304643741	-0.262306155	-1.287756287	0.8110230831	-0.4130670535	-0.6015244914	1.170213247	0.9083326062	0.3190769959	2.530146481	0.4622865006	0.9030740556	-0.1210008214	-0.2940123164	-1.134158134	0.2402693679	-1.396997537	-0.2045717035	-0.1874831902	0.08391577539	0.04765270865	0.4659129761	0.6064182934	1.494109119	1.830408052	0.5396304683	0.8434520289
CNOT3	2.770860842	0.9891843287	0.5899978895	0.5815907188	0.3612478545	0.517224771	0.0285062946	3.535524431	1.307800257	1.027107206	0.4029201182	0.8744734243	0.5080022784	-0.4285035866	0.7079842021	0.9208799824	-0.1682613747	0.1197151982	-0.5086617253	0.429370221	1.539834082	3.473578776	0.5388130653	-1.103435157	2.360763097	1.444034898	-0.8873078168	-0.1629088958	-0.2205343647	-1.605589783	4.242550931	2.926028917	1.878126388	2.299944674	-0.02848946012	2.302903597	0.4758242365	-0.06084458291	0.2543233223	-0.3835510912	-1.320273466	0.452642573	-0.7903152617	1.00074229	1.71375908	3.559737246	3.657186248	-0.04285246357	-0.4086561583
ANKRD17	4.428613297	0.2961164569	0.3716926171	0.379955512	2.272980357	-0.1050573632	-1.934492691	2.565567728	7.02434658	-0.2532186917	2.768328188	0.5235579585	-0.4154860044	9.110962033	1.403998784	1.358897786	-0.0878073025	-0.07869355029	1.061390714	-1.168813505	-0.8559669762	5.651972406	-0.8582926367	0.5395835231	1.955561614	2.989418932	0.5733924539	1.00474962	1.904661602	1.340000503	5.399069692	3.722140027	-0.2419492788	-0.2659003534	0.3115843288	0.8384004835	0.1202230367	0.4593650463	-0.01369587247	-1.16253693	-2.405594672	0.2791719321	0.9672960469	0.8987715465	0.8868986124	4.265527995	2.153470497	-0.3326474838	0.6304651236
DNAJB6	-5.925552971	-2.250845326	0.5548368475	-0.1625770091	1.35578158	0.4994412787	1.742335855	2.125697076	1.822944245	-4.485976581	-0.2065774801	-0.309422667	1.094605865	0.2986249988	0.6098855606	1.683719822	-0.1353928283	1.186212677	1.882525644	0.1948676773	-0.2459243099	-0.2081897358	-0.1909197574	2.745770846	0.794381012	0.7741723795	1.882525644	2.353533741	0.6746745572	3.265290329	-0.9595827825	1.511568693	0.2450211213	4.588668149	-0.8974210432	-0.378469105	-0.2014918355	1.613321033	-0.732478629	0.1675150829	-3.179243488	-0.02983634088	1.739232879	3.038871239	-1.624133718	-0.3481083262	2.496612746	1.165310989	3.471226451
GGCT	0.1610360919	-1.229826368	-0.1018858687	-0.2383351702	1.224074152	1.004710164	-1.707652493	1.3003108	0.6150838976	0.3949488024	0.8972586235	0.858278065	-0.07198009754	0.7756525812	0.9345290323	1.276048319	-0.6816100667	-0.9517736622	-0.160879822	-2.502410706	1.645642402	-0.0486923181	-0.5461841357	0.970656917	1.695742864	1.158523456	-1.377284421	-0.9591408215	0.3948799277	0.4511131008	-0.3727034348	0.8765660415	0.3117625084	0.4323755773	-3.093775211	0.03881768717	2.349273636	-0.2841291829	0.710519874	-4.670437339	0.3039839473	0.1239451466	-1.604310564	-3.888663607	-0.1343592485	0.5128776841	0.4689882386	0.532177012	-2.615789381
NDUFS7	1.692519891	0.02342428374	-0.475998117	1.465725742	0.1587816567	1.716229305	-0.6584217163	1.716340999	1.430013113	0.5517856082	0.1066597574	0.6075560458	-0.01179300654	0.4439334718	0.1664260008	-0.4317165336	-2.218683208	2.532024405	1.277011602	0.6874773054	-1.011211772	1.12476316	0.1794478265	-0.03511008152	0.9314765504	0.0512993601	0.4531667167	0.9687133949	-1.228823574	-0.2041614874	-0.6965819314	0.9363132556	1.638534203	0.6972133378	-0.9310082488	0.3105637902	0.4855173086	1.063103548	-1.00475645	-3.065041589	-2.113371797	0.002280312055	-0.7660444152	0.3888667639	-0.08441076526	-0.5468768576	1.106355918	0.1885733777	1.231351199
GBAS	-0.5577554153	0.2664965101	1.008433482	-1.626279225	0.2344728241	-0.1781854767	-2.89747506	2.360587012	-0.2330340162	0.5282331079	0.4751761945	0.9369937512	-0.1422016421	0.8552132351	0.3605820207	0.9486402148	-0.3170579773	-0.2680489739	-0.07319110312	1.52865322	0.55127697	0.1077058329	-1.314928251	-1.239064082	0.575448711	-0.1344878635	1.195400227	0.6861010944	0.4835857522	-1.130694	-0.1221466748	0.1391704615	0.1214743369	0.8970531113	-0.3412198117	0.2088805194	0.08495112998	-0.0758676176	-0.2003767923	-0.19585155	0.3348819714	-1.011849351	1.004542296	-1.385688808	-1.80799974	1.561519115	-0.2013915861	0.2700882403	0.6357386953
HMMR	5.681043115	0.2512348114	0.1241670483	-0.9646174945	1.204885311	0.2077883589	-0.5752485667	1.116353874	0.6877922914	1.52016597	-1.19538669	-0.4798253351	-0.3222463098	-0.8984675651	0.8582446728	1.548122416	0.729287614	0.03231278211	-0.6466616713	-0.8212568824	0.3404423207	1.918918205	0.1421327008	-1.565942704	0.898968689	0.9830782434	1.861017399	0.07173672063	3.215967575	1.124703511	1.193736541	-0.3221498985	0.6792949476	0.5482563198	-0.7329570492	1.253295347	0.5740674766	0.7584566562	-1.131314968	-0.07353238546	-0.4847806735	-0.8383773754	0.9192190514	1.630435351	0.4020195978	0.1784218649	-0.271218712	0.3842550562	-0.7414752248
ALOX12B	0.05907397685	-1.726178557	1.110225883	-1.392343276	1.76981687	0.0289494554	0.6008982354	1.585595313	-1.100152154	-1.444685099	1.30911816	-0.2714816164	0.08450197003	-3.264946849	1.058087987	-0.4131559735	-0.7130999356	-1.075080109	-1.129202775	-2.572204445	1.372752735	-0.1365885128	0.9132111333	0.01757086608	0.6470948594	0.5926704166	1.925465605	-1.096717049	-0.5946528878	1.413326972	-2.476619274	-0.2932366116	-0.4325295959	0.6672009206	0.2838675502	0.8223480092	0.6722425015	-0.0295803995	-0.6894916841	-1.323685512	1.073218441	0.8730250077	1.198310864	-0.9158633617	-1.230944886	1.632073093	2.282884267	-0.2963997653	2.066654647
TBCA	0.0653938795	-0.1100535247	0.3698295689	-0.3925050046	1.425851014	0.3303402265	0.4848072015	1.47481266	0.8980865051	0.3515290637	-0.07537382266	-0.9654847623	0.7170741259	0.1805768096	-0.03574818691	1.622402588	-0.156602833	0.6508039813	-1.013820527	-0.070046271	0.257679148	0.5001541952	0.5026927789	-0.05457106801	-0.7533219834	0.9006269385	0.6172785898	2.045004434	1.017082957	-0.03964139774	0.1916071326	0.9400414404	0.4281856589	0.04709801249	-0.5734286418	1.636693224	1.886915768	1.131269343	-0.04203704185	0.3281325297	0.8183712311	-1.245323083	-0.6611624502	0.5430004581	0.3499012182	1.349190324	0.6739825715	0.2204781787	0.4702250366
H2AFY	-2.188005999	-0.2700303086	0.7518885613	0.05358669439	3.279945324	-0.7245762955	-2.34500262	2.416822315	-1.063180963	-0.2559056866	-1.726469036	1.206974835	-0.2206928618	-0.8175216081	0.1592938674	0.3339830254	0.2906454163	-0.5323110562	-0.04095816165	-0.4939052457	-0.6928310121	0.9873883128	0.4093673561	0.7412983533	-0.3658929107	-0.2256018138	-0.7978089777	-0.4362007923	-2.724537859	0.7592902951	-0.4557055993	0.639006987	2.340041076	2.434937265	-0.599255743	-1.052638173	1.149344735	-1.040698988	0.6279730902	-0.7607015834	-0.912911914	-0.05236484793	-2.114540698	1.657556897	-2.200004642	-1.028785004	-0.5587329275	0.3316560884	-0.0502932551
FLNB	1.889416249	-0.8829399113	-0.5323849339	-1.626318506	3.760454817	-3.035672984	-2.127629775	4.195964307	0.02513914144	-1.001792304	5.097451446	-0.8360297402	0.5223302419	0.2461197789	0.6334757067	-1.054935352	2.720564465	-0.183560741	2.277544824	1.435353004	0.9175365172	2.459682061	0.122833564	0.4120979569	1.100579109	0.8153726578	0.3182775202	2.985315891	1.478076424	1.122815226	3.187742597	2.76009325	2.759352434	-1.614878949	-0.5428426496	-0.4678332906	1.024110748	-0.1559239919	-3.473859399	-0.9411947939	-1.217652348	0.5774644733	-2.073541706	-0.009963684106	-0.01046680369	4.192196607	3.906898497	-1.963951744	1.361347666
NCOR1	6.095606627	-3.044197715	1.213044908	4.081644614	2.347528181	0.02897713255	0.3421530494	1.186667859	-0.4224769594	1.693088463	-0.3262974953	5.564678335	1.099736077	0.8314281195	2.083158271	6.020490694	5.390009247	5.73660157	2.417395768	3.279026659	1.397171759	1.412757523	-0.4831748445	5.55410003	1.652765803	3.145124066	5.653022536	7.782710724	2.436552019	2.191629876	1.682261677	5.229436798	4.394917943	7.215559635	1.832885883	0.0807162124	2.508202259	0.7104595901	0.5741213276	4.979657222	0.4293212228	2.117615495	4.511619065	2.395594416	0.2951416497	5.756744023	6.065746536	1.309030378	-0.5528250101
CS	0.09854195639	0.6916557895	1.012028865	0.7125207194	4.843272639	-0.5345758325	0.5290128203	1.976972749	2.980571881	0.001998308134	0.7318650332	-0.5402479978	1.519544476	0.8621838664	-0.1068115635	0.2923985535	-0.3871624732	-0.3435022775	-0.0886410584	-0.5000427758	3.631333469	-0.02739060287	0.8720862519	0.8307226046	-0.04786990773	0.2934787856	3.368578164	2.359347288	3.315188987	-3.326633919	0.6943087158	1.945348778	1.530657103	3.407170343	0.2606069435	0.01826103229	2.090265589	0.1103399663	0.814107134	-0.05915630873	0.2934464262	0.3435240634	-2.318834775	1.600223545	-0.4045448536	3.469455237	0.1494928576	-3.356217609	1.743656667
SPAG7	0.8177932949	-1.03860454	0.5228149221	-0.7059998146	0.464361656	-1.093214336	-0.8861654049	0.9299454676	1.638674673	-0.4917132927	-0.2485787988	1.033871648	0.1217840386	-0.1383752416	0.4756861536	2.480346442	1.473162055	4.762395516	1.100624821	-1.65157195	1.159022267	0.3262497652	0.1843441642	0.004945487053	3.687339212	0.7814323258	2.292878864	1.237828957	1.139877095	2.132589939	-0.2903436522	0.4287601161	1.582770041	2.756328814	0.2758546036	2.0245122	-0.5048795244	2.631620884	-0.7001718096	1.061380136	0.742601377	2.016766629	0.6662212924	-0.5714790559	0.5651012958	0.8663557828	0.09110953366	0.731809713	-1.955236872
PRPF40A	-2.490154732	-2.274360915	0.05956050791	0.3432119408	0.9652576594	0.7837223865	-0.4941012391	4.584428819	-1.415505362	0.165487574	-1.604958659	-0.6022564232	-0.6745434647	-0.7086503707	0.7682958639	-0.1212843418	0.3044535965	-0.2306938573	-0.9926272669	-0.5941457408	-1.084459225	0.8459794095	2.891435179	0.354751945	-2.612277595	-1.620961853	1.677361216	0.5453394029	-1.603346779	-0.1574505342	-0.6471904556	0.3577211115	0.4125969033	1.881449244	0.6996041978	1.894647748	-1.244464801	-0.2051773089	-0.2310156021	1.514598677	-1.943315408	-0.7784342169	1.289940675	0.6609440965	-1.407156492	-0.6713317734	0.836050668	-0.4346789151	1.468037093
CDC45	0.4785566151	0.5655365089	-0.6606607965	0.3041385988	2.971523209	-0.865193328	-2.204514109	2.613122496	-2.602411455	-0.6791588522	2.175560899	-2.146203557	1.653102367	-2.606886992	0.255613828	2.748313394	-2.401477622	-0.08372905301	-0.600938528	-2.361173199	0.4629361495	-1.727129219	-3.26804127	0.37607773	1.300150116	2.893867897	1.305553352	0.9901325919	0.5491594873	3.499167116	1.814999484	2.395320293	0.3361910988	2.811153128	2.493462335	0.07949864284	-0.6733589811	2.84792197	-1.756315816	-1.224587102	0.7336880705	0.1601808167	1.138337496	1.403956425	-1.769837426	-2.113021643	3.113263846	-0.04064769049	2.652835366
GIGYF1	0.6852103145	1.136688279	-0.1892707605	-0.6552937149	-0.3878167791	0.6821278569	-1.301329571	3.898130017	1.696628522	0.6005542577	0.3392094971	0.1521542657	1.622813446	0.888244706	0.209483266	-0.3789775373	-0.7281551179	-0.7977563453	-0.02813507651	1.159401559	1.547342969	1.080603526	-1.122588305	1.3753907	-0.9000228493	0.8797141812	-0.808617896	0.2544053401	0.7403558668	-0.6193275144	1.961368502	0.8891655484	1.811846379	2.290196021	0.5481445739	1.549432441	1.316809201	0.8157374441	-0.4645160297	-1.460545477	0.2186800865	-0.5322300433	1.029315834	0.418540438	-0.00780388116	2.71820791	-1.071664948	1.277381499	0.1121157593
VPS26A	0.2361596475	-0.2434935267	1.274927527	-0.0292864031	0.6710218435	-0.4169517172	-0.1778270396	1.365080496	1.459927194	0.2386972812	0.1679868082	0.6605548218	0.5422049354	-0.20113885	-0.3456674157	2.180069821	0.5501124751	-0.2551390232	-1.445735483	0.1572679846	-0.2120744866	-0.2127338414	0.04181891769	-0.4771743217	1.909724421	-0.7853183327	0.8040986885	2.216325582	2.326216045	1.974518583	-0.7737706779	-0.04491878152	0.9314856487	1.746277923	-1.470624444	0.327011977	0.8628322111	1.12222568	-0.7418414455	-0.05627973372	-1.240505774	-0.9501387756	0.08007820813	0.5178128931	0.02848365443	0.76990038	2.305894234	-1.718644361	0.4701265181
PMPCB	-0.7626684581	-1.02318885	0.5212181066	-1.023316417	2.742607507	-0.3264359006	-0.06474813039	0.8584615299	-0.8464670461	0.129992355	-0.600671788	0.7311344388	3.711153241	0.4315454995	3.235171743	0.5588065542	-0.4174826484	-0.7524409625	1.742968268	1.095735268	1.326451762	0.6803047746	0.595817749	0.1752601327	5.679158532	0.4262940088	1.953670627	0.6830855347	-0.572580618	-0.857595631	-2.289383416	2.488827289	2.450120439	-0.9266901504	-3.360041476	1.380186127	5.03371438	1.630420739	0.7115762966	1.363355392	-0.3622686071	0.9496895786	0.1132359828	1.09848344	-1.58674621	0.009805177023	3.322418641	-1.988664215	0.1149946599
E2F6	0.9265684827	-0.8999452878	1.446434632	-0.2233300769	0.9192401444	-0.6316449545	-0.3627688412	1.615701048	-0.3569697524	1.466557973	-0.551858231	0.3189824629	1.548065538	0.5391063391	-0.9186017286	1.199928995	-0.4305050159	-0.05437304132	1.248866444	1.188748045	0.9548648184	-1.23285257	0.619449776	-0.7978584478	1.004641713	0.4671705409	0.5956220971	0.1352520897	1.947809546	-0.4197986443	-0.7717365146	0.2354622783	2.300001188	-0.1406295492	-0.3470619659	0.4172737601	0.9992966596	1.42442562	-0.786435668	0.5288087768	0.8772894195	0.6889838756	0.6118446687	-0.5294437754	-0.04999159659	-0.5278252305	-1.114369844	0.4222466182	1.474733515
PSIP1	2.100636252	1.449128759	1.875986201	-1.414987679	1.384521981	1.535284628	-1.423031371	0.827141854	1.760419591	-0.3631699143	-1.570179876	1.439086837	3.885127732	1.141100832	-0.2034224335	1.94744256	0.3665971596	3.436218579	2.532201463	-0.6041387728	1.186815661	-0.7107231237	-0.04042403018	1.312848605	1.719679847	-1.586082179	2.60289313	-0.07105419554	2.099268982	1.566557022	-1.170962997	2.96900121	-0.006859517022	0.7767394275	-1.275098519	1.505191946	-0.09849092622	0.6855652011	0.4543788093	1.110767534	-0.02715820596	3.226765609	0.1899389259	2.848743974	0.1368222257	0.1965648536	-0.5149878459	-1.408920762	0.6010822564
SRSF10	-1.549297764	-4.051054613	1.818180963	-0.004813059776	3.719455509	1.593505017	-7.725530907	3.735467726	-1.794226356	0.5789294703	1.029234835	1.581850093	-1.431298922	0.3653603246	0.2956548627	-1.564530022	-5.616744185	-2.671443685	-3.26259379	-1.326124628	-1.184599884	-2.291361938	-1.885497742	0.2275544198	-3.632105134	-0.5358481878	-0.1154170892	-1.674753341	-2.916925961	-2.588634538	-0.5869620925	2.08464884	-0.1957308834	-0.002334762029	5.355984737	-1.245949185	-0.4849420465	0.8499166937	-1.567852568	-2.02416646	-0.8440365368	-0.4822559236	-1.058575117	-0.4270323956	-1.299071971	-3.811757329	-0.609960332	-2.437253644	0.4937647771
TADA3	2.346677085	-0.373683141	0.2980284652	0.9269044372	-0.6660717756	-0.625840782	0.04268730708	1.404832032	1.061912208	-1.428202365	0.7014959098	1.829969602	-0.2843522067	0.6904990928	0.0766486724	0.5236487398	0.4964897175	-0.1845754613	-0.5343376427	-2.40228667	0.6221842824	0.4181058012	2.127215242	-1.205486837	2.67894328	-0.7487330613	1.709288422	-0.1594233787	0.4118453271	1.09222613	-1.665330802	-1.109418027	0.6199903826	1.745470473	-0.7651491849	-0.8780391634	0.1006344684	-1.039887931	0.2992821222	0.05502750023	-0.4045657762	-0.03808000983	-0.9457132711	0.1921103337	-0.4026232311	-0.2961494429	-0.2364381179	-0.1513388407	1.553344095
TAF5L	1.012998464	-0.4338484626	-0.01620400013	-0.6275083057	0.05739577347	0.3926695375	0.6044138129	1.212348095	0.6877626288	-0.4977990469	0.8770871079	-0.8659715342	0.9922492528	0.4755604501	0.2422043925	3.648246598	-0.1022583814	3.894182384	0.01005435712	-0.1196453007	1.341467653	-0.4743361185	-0.1744618374	-0.5769202442	2.426940068	1.394746782	1.586536515	-0.4024207495	0.8564654396	0.5950249303	-0.6273595455	0.9027779426	-1.448054141	-0.2649084484	0.1082546994	0.8862601541	1.077867257	1.502221213	-1.046695962	-0.5114531283	0.2447635042	0.03579286655	-0.9294944265	0.2220236908	-0.7084098515	0.416830782	-0.411204279	0.5833872168	0.6525278969
BANF1	-0.1677810822	-1.015703908	0.3974511283	0.8345342565	1.313073929	-0.3493406276	-0.2089220527	1.083418045	-0.4880946031	-1.214933005	0.0716014687	0.3925133972	0.6868757762	-0.5693287482	-0.445510868	2.228538054	-0.3048673705	0.1488848605	-0.538892698	-0.1262595081	0.9764829013	-0.711523189	0.3392829758	0.1015887356	-0.4984885887	-0.9779980617	-0.2706279059	-0.1607631062	1.354139224	-0.02717422092	-0.8388319484	0.7633608855	0.6111239522	1.12447188	-0.1388290306	0.6478187913	0.5914481538	-0.5099071574	1.432398126	-0.4739070676	0.2813132902	0.3287363028	-0.7292422132	0.6224599378	-0.7854887842	0.01053126817	0.1206304618	-1.520150031	0.1406136768
SF3B1	2.021887155	-1.002664465	2.49725361	2.161307894	2.395668099	1.128592773	0.9375702376	2.348379797	1.449521445	2.431405031	1.091550241	3.384381994	-0.2816513881	1.10525035	2.431934124	2.415184381	5.252794644	3.168048145	2.602178358	0.4998325725	1.022513772	3.478558861	-1.555796496	1.830536194	2.322737551	3.662665083	7.038529458	2.656441557	1.99766052	2.90260514	0.918865136	3.087348651	2.044197064	5.094876669	2.260245534	2.481456384	1.572217437	2.016687528	0.3049938105	3.422946942	-2.290318765	0.6262226004	3.025824522	1.500091426	-1.708341179	0.6646612206	2.784981041	2.464588767	-0.6132166477
CSDE1	3.877962787	1.614963796	2.245984559	0.00780260982	2.160809591	-2.652299592	-1.667872563	2.747851068	4.596439789	-0.834806676	0.7444651227	2.690347262	-0.9752458945	0.4669404492	0.2103376524	0.03208406806	3.603065551	0.5104675144	-1.370960662	-0.02510887236	3.017761078	7.098739238	-0.4129133269	-1.265889597	-0.5232400079	0.5800628384	0.8988606127	0.7468937906	-0.2297778124	-0.02231694325	5.710283468	4.954428445	1.190154263	0.9023956	-0.4087558641	2.930970874	2.145640763	4.719617482	-0.7207688384	-0.5088186459	0.1233798076	3.216487226	-2.334552554	0.1831949244	0.3604299747	2.334797226	-0.1652969948	-0.2910614008	-0.05483070886
PRKRA	1.015184384	0.2299361558	1.84537184	-0.4385027412	-0.3360475006	-0.3372295332	-0.2452151369	1.110083336	6.476132731	0.1128515108	-0.1001206611	0.1490542318	0.7640746518	-2.706592063	0.8656091113	0.1377286916	-0.9481298031	1.304254317	3.817710989	-0.9986633533	-0.5656573401	2.612934184	1.346344226	0.2705364516	0.9727301315	0.712199763	0.2012482347	1.081533731	0.6745028454	1.187460015	2.003779752	2.066052119	2.782154594	-0.2841256225	0.03681544028	1.408385429	-0.6644774575	-0.4240158288	1.211495894	-0.997011988	0.2232942885	-1.225914719	-0.2991418149	0.2570300188	1.307292199	1.510076697	2.1019866	-1.505683085	0.395980728
MYCBP2	1.914335617	0.8031805567	3.536987858	1.277885361	0.848822424	-2.275011987	0.6261797604	3.932709738	2.776300978	-0.09950677695	1.032414571	0.144245387	-0.3097186697	-3.043761121	2.045904251	2.46893186	0.5801406361	0.5913116424	2.474102661	-0.1356283835	-0.3850985129	2.801769892	-1.850373686	0.410805193	1.218680782	1.572054033	1.875455812	3.605229913	0.2202096813	3.685752535	5.809994077	5.475915125	2.518355398	0.01965228243	1.072828726	1.653489163	-0.1686387084	1.499521195	0.2831685662	1.824126808	-0.5086614873	1.382037294	0.09461728032	0.6673137583	-0.9628282776	3.187665189	1.206315457	0.1644251849	0.1255996774
GCAT	1.447310895	0.6057969959	-0.9890724158	0.1257937406	0.7633036206	-0.2899228159	-1.094050685	0.5258845007	-0.4555225264	0.2674634118	-0.7236217939	0.2352929552	-0.08883185055	1.127551725	-0.2948947103	2.624562244	0.8785738602	0.8269861267	0.4538568861	-0.4685219371	0.6134858492	-0.5062155161	1.647860389	0.2095935031	-0.3565195279	0.7705126687	0.5123328557	1.000876953	0.02100950384	1.455662426	-0.0001159272174	0.7801770237	-0.1560289144	1.323015144	-0.4239458341	0.7801819041	2.173233081	0.7841650105	-1.10449963	-0.1648605533	-0.09079099179	-0.0811467394	0.792483487	-0.6816181269	-0.5426096057	-1.319423827	0.2212072428	0.1039572793	0.3250737599
NPM3	0.4061294952	0.06957280019	-0.4490101876	-0.4484230467	2.705730317	-0.1686959179	-1.165735136	0.4914304096	-0.7994577532	4.277180368	-1.937632483	0.6690710796	0.1817857065	1.310348714	0.4929151818	-0.1373920438	-0.5158949794	0.1084548199	0.8502700085	0.9461582097	-0.7146745486	5.360656324	-1.168835766	-0.4414728582	0.9430043641	2.844421909	0.6230764304	-0.8118467281	0.2044137905	6.391892553	-1.356968426	1.547013502	2.68822653	-0.5457122687	-0.7462816587	0.391654378	0.7831549442	0.1184809079	-0.969760534	-0.6598122113	1.040257981	-1.677930243	0.6293752969	0.5185805523	-0.9858179902	-0.4565572967	0.3195606406	0.3345819754	-1.918606846
LYPLA1	1.318333115	-1.466925566	-0.6532768626	1.740566649	0.2560034048	-0.1245243455	-1.24597765	0.5396282666	0.9962747505	-0.03422085376	-0.401945884	-1.122539128	0.718705567	0.08093111126	-1.301113951	0.09565645508	0.4924192058	-1.145439557	0.6849670461	-0.6486623678	2.554623746	0.272870527	0.906421792	0.4364908211	1.087728537	0.8659903766	-0.1567552549	1.645074777	1.969543875	1.301178175	-0.3329945414	-0.4451246129	1.384765116	1.339928581	-0.5950735786	0.1162133222	-0.008081455181	-0.1744965993	-0.4480933779	-0.5383801394	-0.03782625507	1.369576732	0.2683198533	1.163128694	0.3047939089	2.925501548	-0.6348863204	-0.2858526028	-0.2255314885
ERAL1	-1.012871993	-0.09399073165	1.477732663	0.4879058325	0.2646109649	-0.4883896255	-2.758605343	2.205999985	2.815601698	1.111445612	1.386860619	2.499658188	0.7372132016	-0.9298303669	-0.6605980977	1.472497752	2.143857377	1.808373341	-0.6032085035	1.043909231	-0.6175541615	1.218461667	0.8699568251	0.1804615303	-0.6671191046	0.3513810316	2.914135974	1.803996832	2.259387502	0.9624597974	1.796911056	1.251930941	-0.3328576704	0.03229113399	3.190974919	0.9418085033	6.859138309	1.395650346	1.804639066	-1.783547867	1.98418274	-0.3137232678	-1.721679506	0.5325539913	-0.2236936177	-1.101128519	2.250838988	-0.7397494178	3.287856744
SNRNP200	0.2848226448	-0.1774101653	2.885234556	0.9555712806	0.9632501112	0.316578119	0.9232613834	2.633935204	-0.4520652617	3.445275537	0.1823808666	3.452846957	0.7599138012	0.2424625235	1.374537118	4.800492703	3.515142128	0.8438019123	1.174973923	0.6219047866	-0.2647966756	2.129950929	-1.645507663	1.221888925	1.435835911	-1.844154651	4.608819432	4.34666522	-0.03792621656	0.09418152811	-0.5924736108	1.203994546	3.163791722	3.961284372	3.015873234	0.6308628878	0.4465567263	2.005734036	1.27537561	1.997322554	-0.149174411	0.6199309677	3.877031961	0.5422232358	2.841911633	-0.5954523768	1.118153225	0.7568647576	0.6987851913
OFD1	4.598656784	-0.7761187585	-0.4028919206	0.6546208749	0.4201137389	-1.422696684	-1.08884119	1.765761224	1.616508936	0.337282926	-0.7535961818	0.3616434372	-0.2840462011	-1.198926847	0.7624708674	0.1921712145	-0.9334037497	0.1985437911	0.135647166	0.1077747833	2.199603633	1.017752571	0.445944937	0.2114631727	-0.2948954865	1.888992253	0.7488514859	-0.7779205655	1.447619007	2.146526969	-0.06114642726	0.8941451948	1.099465156	1.835489254	0.4979887712	-0.4252704202	3.745707542	1.489518202	1.098403018	-0.4700949321	-0.6129789508	-1.298298811	-1.163762474	0.05501552964	-2.138795879	2.117718447	-2.039673498	-0.1079267649	-0.3967932634
SURF6	-3.990037718	-1.634812598	-1.399167103	-0.6506314979	1.394119994	0.7704826493	-2.61542123	4.436420591	-1.506430692	-0.3624697616	-3.344669219	-1.197789821	-0.8645888634	0.1595589068	-0.5327512285	-1.142786765	-2.114713436	-1.06467599	-0.2665341263	0.151630222	0.1621782923	-0.4083648564	1.886740863	-1.233256912	0.378090674	0.02134508676	0.9528048839	-0.3661909855	-2.379775576	0.5076055128	-0.5111157421	0.306460156	-0.6842345915	2.842224884	-1.471123852	-1.940688976	-0.3070430856	-0.3662692488	0.7088632036	-0.09498009132	-1.964596828	-0.06896729451	-0.02593830478	-1.113036975	0.7181571718	-0.1330485926	-0.4607602229	-0.6674822864	0.7012246434
UTP20	-0.8821007046	-2.626066721	1.155819425	0.428643238	2.250646242	1.721663622	0.3461408158	3.620909988	0.6549312887	-1.104824799	0.4566465727	4.373495238	0.007328884826	-2.586336311	1.23361662	0.9216751269	-0.4690062053	-0.1505996567	0.9684377864	0.8459419218	0.05260510664	1.121963498	1.392700116	-0.4397917993	0.7656803455	-1.389413416	1.142437581	-0.2448723595	1.28806508	0.8498993244	-0.3204088557	1.985949517	0.241473183	2.924849358	-0.6629067129	0.2101192343	2.791517942	2.345081413	-0.03805591306	-0.621892115	-1.21457758	0.6703463142	-0.7525407516	0.07202472767	-0.5612432002	-0.6730785869	3.137881071	1.063583902	1.902816868
NUP155	0.1060746738	-0.3871880334	-0.9881081509	-0.4408410568	0.3275166412	-0.5581069348	-1.766660119	1.183094994	0.4687317627	-0.706751821	-0.4052392081	-1.360674671	-0.07541676929	0.4085677779	-0.03211939707	0.4795684214	0.04003884204	0.2849477672	-1.049617592	-1.211426747	-1.066513419	1.497690114	1.182009865	0.4517128843	2.91973148	-0.04066478098	-0.1550776952	0.8035100873	0.9688447055	0.3589723516	-1.496954015	0.07058171873	0.6487517241	2.303504523	-1.658004711	0.1747755382	1.252618859	-0.1282288417	0.3942534391	-0.921771526	0.3450035292	0.3868319641	-0.3051314517	-0.03833806059	0.2838442175	1.021586055	-0.8985035984	-1.979353413	0.2835154599
WDHD1	1.548642639	0.8360673868	1.559800933	-0.1950868912	-0.05478209654	2.571108532	4.098557674	1.432312726	-2.582661368	0.422227645	2.399852672	4.239406649	-0.1658511164	1.098427461	1.80198196	5.515798305	0.4620455877	6.184012973	4.295571725	-0.2663594221	0.6489885455	4.075331652	1.051529129	3.119106342	3.822050161	0.7037940854	5.354296271	4.837065941	4.517009584	1.495063932	2.245735904	2.752781035	2.756394326	4.311584726	2.379378989	4.679725616	0.4921743939	2.187952396	0.1202900857	-1.42286148	0.7549102531	0.560962382	2.893813822	1.549965535	0.7864791386	1.064051823	4.805973493	1.128361947	2.288683427
SLC25A12	0.2331757643	0.04799190233	0.3584891859	-1.80934035	1.383264052	1.494821995	0.4047373908	1.490443553	1.503420704	1.844454743	-0.4337484002	0.5391668742	-0.4899499635	-1.545310554	2.019018145	0.2751694539	-0.9477478615	-0.3632484018	0.2343428401	0.3438496894	0.4130944002	3.236635916	1.352229327	0.4365598062	0.6737169621	0.5657520135	0.3841175706	-0.348310024	-0.345288673	1.585752725	-0.2519480326	1.655797155	0.09539752085	0.3002776459	0.9548081625	-0.909129692	1.629208659	0.6566598526	-0.937678699	-0.7303201395	1.956348253	1.728264077	-1.498904628	-1.483843907	-1.947928049	0.1684479437	1.310808208	-0.8192872272	0.2129000296
EIF3G	4.134950762	3.46320384	-1.256158161	0.1624094462	2.327954693	-2.809871839	-0.3853404484	2.34423078	-0.1186580259	-1.569848727	5.930019316	1.494902307	1.316343758	-0.2400938377	-0.1544840044	-0.2206805236	-0.8769915842	0.2862871731	0.3614436889	-0.2645706277	2.929054023	3.349133847	1.593730466	0.03790580194	1.509577632	0.2015707787	0.65602546	1.219117177	-0.9728707801	1.161251143	2.412450338	2.404792805	1.320797146	-3.385483088	-1.797612762	-0.5430294121	2.234087644	-1.033239108	-1.305361616	-0.5567456426	-1.972049162	-0.270433964	1.904623383	0.3154524612	-0.8253531536	5.351337096	2.703544611	-2.147368023	-1.018490008
EIF3J	0.1309034989	-0.4283158902	0.2089237744	0.1402171884	1.204489078	0.3897336995	-0.2995183384	1.830571256	1.981403403	-0.8155840501	0.9911455146	-0.2754137416	0.9056519691	0.2349254434	1.234271856	-0.2446487566	-0.6883292048	1.613633148	-0.793062058	1.905206249	2.4273869	0.6593445852	0.4206624985	-0.3199347062	-0.8362139641	0.7088501988	2.843039003	-0.2497781899	-0.4726185715	2.133548068	3.383980191	-0.8907939913	1.936141083	0.142390092	-0.7403014123	1.372880222	1.548810899	0.3819843525	0.2762950456	0.2598766237	-0.4739068606	0.7132630629	1.163119476	-0.6991997366	-0.4974773427	-0.5019777185	-0.5094696537	0.1861604598	-1.450268953
AP1G2	-0.7518614961	-0.1485771075	0.3629761586	-0.852657577	-0.7966975035	-1.104795908	-1.314781143	-0.5354394464	0.5990108078	-0.7607514059	-0.8989231484	0.8103674641	-0.6476545108	-1.34904349	0.7252550902	0.4154980501	-0.0509481471	0.2491752043	-0.6882773828	-0.3216051965	0.5378556952	-0.1494924965	-0.5549079029	0.6257258154	0.2685809463	0.3158076688	1.350715118	0.7020086829	1.188325116	1.112314488	0.1959563806	-0.08478757175	0.4685742623	1.493790497	-0.2496171162	-0.01715394663	0.2774721824	-0.2846678661	0.08373707888	-0.6077306245	0.2868166498	0.002441620141	-0.9486506802	0.6682839536	0.861163054	0.123624307	-0.451355395	0.2879864874	0.09965502397
ZMPSTE24	-0.9923523072	-0.326170647	0.299397575	0.1158687644	1.510411017	0.7952940298	-0.8227785233	1.134510639	0.925585929	-1.687825056	-0.2143223839	-0.5614352481	1.436818912	-1.584364932	0.1320067987	2.569500542	-0.9572157212	-1.499158177	1.079238483	0.8744434534	1.116219285	1.295342183	-0.03866153879	-0.8482760723	-1.176505737	0.4566799362	0.614533559	-0.01152447934	2.701742009	-1.727771043	-0.0982368924	1.257942605	1.161843496	-0.02120205184	-0.5896072331	1.615602997	-0.7400818607	0.3754705252	0.3216488752	0.2916869631	-0.5818323443	0.6318795094	0.1506937644	0.8321246511	-0.5517697068	0.5059340386	1.248723944	0.1449742918	0.4698303261
IDH1	-2.417911859	-0.7427672832	-0.8563015864	-1.497247207	1.053310165	-2.644621455	-0.08459897581	1.515672738	1.334936236	-0.247779792	-0.7419846702	0.05360756073	1.009033852	0.487383254	0.1730208098	0.07090322304	0.180837148	1.812581008	0.09693349604	-1.150651127	2.247911046	-0.09299687936	0.7060553288	0.747168167	-0.6408120055	-0.2528100332	1.654533877	1.419648534	0.6899311466	2.156500557	-0.6422696302	1.864406152	0.7436433942	0.8550409149	1.382303581	-0.01135184601	1.159817808	0.09708892464	0.6298009348	-0.01405514332	-0.6135988557	0.06659360566	-0.09050093501	-1.230697691	-0.3570711053	2.892240906	-0.3832196448	1.612539331	0.4705859581
DGAT1	-0.4772840821	-0.1903112065	1.282108136	-1.373745622	0.7073117957	-0.02521591873	0.5616995652	1.016174364	3.193081506	0.5318002081	1.304867222	1.110456046	-0.1015494635	-0.2741307985	0.7705297903	2.428904908	2.512369897	-1.206030323	1.71845776	0.2300614241	1.314472082	1.05928003	-1.558932199	-0.6532919985	-2.567056897	0.4348560261	1.122466244	0.1295401608	1.217591256	0.9570880712	-1.738151882	1.222184208	1.390568238	1.557214864	-1.079525144	1.576558448	1.217723138	0.0287245634	-1.669710568	0.8114209647	-0.6739083929	-0.6485544703	-0.3227426586	0.2974260128	-0.3401078552	-0.8831501216	-0.4151248168	1.220812968	1.045500148
CCNK	0.4146346681	0.2915239881	1.02059507	-0.596510291	2.132303075	1.125472599	-2.040818718	1.029378628	0.06999917848	-0.2752277147	-0.7873117536	1.33387134	-0.4955253973	0.7347317265	0.9118646026	-0.4082256276	1.220415555	1.396655693	0.1774956118	-0.8718358469	-0.2063681612	-1.616012737	0.4409360735	0.1665951385	-0.8033418595	0.8922011613	1.047552046	-0.7596253189	0.3396506665	1.192065893	0.02503945424	-0.8681579935	-0.07241912713	1.935630582	0.3055511602	-0.1084595162	0.2151492904	1.032223638	0.7091866234	-0.1526134325	1.386638351	2.467598901	-0.5397333062	0.6952865307	-0.3712369264	0.4059853439	-0.05216694743	-0.4882154125	-0.6406592832
PIAS1	-0.2126662373	0.479748126	0.4389376779	0.07288160119	-0.8101077238	-1.193175904	-0.7223686484	-0.04402585111	1.609917998	-0.4447618283	0.771119766	0.5390900848	-0.2406231298	-0.6565405052	1.828826728	1.004875002	-1.372985567	1.130516965	1.743790563	-0.2153268621	1.062204054	0.363557275	-0.2982268361	1.963418634	2.612283548	0.7259504087	0.3950293503	3.816416489	0.4362772256	1.867265835	-0.2422837327	0.9940767692	-0.1412626267	1.501123257	-0.9465130041	1.098917304	2.107743331	0.3076259618	0.8864479243	-0.0242848391	-0.744876198	-0.3428790902	0.07308853666	-0.08766152239	0.06762142246	0.9436913066	0.3776797719	0.4261792684	0.2225380296
PIAS2	3.965877598	0.8562783954	-0.2896528722	4.070787588	0.3666165817	-0.169326604	-0.4564562271	2.019066969	0.7511126744	-1.505239977	3.245223297	1.376446958	-2.447665029	0.1653318363	2.748076241	5.635650712	2.323546296	4.796023623	3.536976573	-0.1255189771	-0.8826584147	3.875309774	-1.714386961	-0.2841799978	2.84176924	0.5019067893	4.625917104	5.044109588	1.289407914	2.167694576	-0.02915688522	5.712860519	5.031442101	4.78818008	2.456436025	0.9142465797	0.4606547014	1.372073991	-1.528063067	-0.08940761765	2.298950631	2.908616014	0.7278531134	-0.5017423771	-0.1524017033	0.6000500794	0.9658327669	2.712893254	0.7147685715
BCAS2	0.3179367789	0.4786015719	1.529711151	-1.158480294	1.026254108	-0.889178798	0.01113124258	0.833100396	2.546662089	2.557543089	-0.6171543681	0.01432958604	0.4708640931	0.2917955033	0.003022056809	0.7681302806	0.1088718966	-0.04735010223	-0.1911732777	-0.451016795	-0.5258502474	0.202449315	-0.09468324749	-0.5810683865	1.20000277	-0.5138285668	1.378503651	2.342597427	2.335481279	-0.6217755966	-0.1355046013	1.2606183	0.5938389078	1.172729749	-2.093988138	4.018554858	0.5140902028	0.4723474793	-0.2617452666	0.6527173667	-1.04471155	-1.419006775	0.6079008776	0.4997726448	0.1367038575	-1.029053925	1.297923032	-0.5360364272	-0.6034816598
DNAJC8	0.284309938	-0.6424141151	0.2860957876	-1.312351039	1.670245416	-1.061145059	-0.3701875578	0.9141982768	0.9697020966	0.5733612803	0.2862301823	0.2464314797	0.05237531927	-0.5187617193	1.225971458	1.354903813	0.2318697538	-0.4960295303	0.7427555571	0.6271276837	0.7505225071	0.2146949161	0.0725087051	-0.3214482128	2.398093076	-0.9604126794	0.8710108723	-0.9800305023	0.4678276001	0.03517787946	0.7445454854	-0.6033654406	0.9534065668	0.8937549448	-1.268938653	-0.2654364781	1.603422945	0.005776028936	0.6429158318	-0.378858273	0.4478578424	-0.3824103803	-0.3656078495	0.5174203986	-0.7850811342	-0.7213242602	1.808232439	-0.4071690674	0.4723424218
SMNDC1	0.08135836462	-0.3441726355	0.8003450413	-0.06597067734	1.152360974	-0.5497609294	-0.03222218174	3.722084142	1.289820017	0.3631745753	-0.7673119014	0.2512058247	-0.8453110828	0.9833079392	1.29613726	1.63225124	-1.466125063	2.982314872	-0.09158397686	1.326366755	0.0771182532	0.6233823891	0.1367567278	2.173198985	0.6545284899	-0.2484507906	1.128255653	-0.4084229446	0.290041297	0.02206795473	-1.449412549	-1.387472352	0.07138559936	9.276088089	-0.7430154354	-1.263024729	0.3545178721	-1.755600133	1.02627702	0.6876166064	-0.3339622442	0.6307916051	-1.001441259	-0.917950601	-1.478253999	0.4201878217	-1.537846021	-1.250248546	-1.058031278
ATP5H	0.376532429	0.2906215475	1.235034293	-0.7893047501	-0.4631428223	1.092788387	-1.232495036	3.020728569	0.8765305795	-1.848760102	1.6948216	1.156988323	-0.1867101571	0.05712862346	-0.9099968161	0.5144355127	1.156051242	0.1247369139	0.2483359387	-0.6588813671	2.772514823	1.582767232	-0.621511402	0.1333371472	1.263344184	-0.6486220742	2.29267606	1.719999925	2.667219902	-0.790625005	1.379205928	0.7177800937	0.8919846503	1.514325374	1.156522295	0.520002419	2.046348086	0.9340877595	-1.442309166	-0.1761806515	-1.018123635	1.12562856	-1.387046453	0.3535019583	0.4903297506	2.699252303	0.4576982552	-1.493059404	-1.218189064
FLOT1	1.111328993	-6.16301752	7.541544576	0.5380051705	3.367038283	2.195718759	-1.515489264	5.633850107	0.5080583767	-0.7019589098	-0.04913348425	1.77703756	-3.095625588	4.7694709	-2.321524721	3.554482776	4.316379665	-5.845898852	1.687441614	0.8890049294	4.354707445	-3.063901796	1.830069864	0.6098683811	0.6606989528	0.5226170817	6.012982656	3.904493402	0.65053699	-0.3954338003	-1.304912875	6.234537143	4.182399368	2.585335068	-3.667306809	-0.4222044191	2.86685475	0.08332598153	0.2969849756	-6.757308095	3.542067642	0.68103028	-1.604411919	0.2594092401	0.8467209985	2.017388299	0.3596856255	1.17934086	-3.226245561
ATP5L	-0.1212412672	1.198035701	0.6897612784	-0.6051795962	-0.2780145251	-0.372009387	-0.9408858513	1.475173201	0.6354574998	-0.4180704224	0.04879608555	-0.1169484023	0.8290074798	0.36112848	0.2419799234	0.2387182766	-1.119102634	-0.007178213099	0.4805757439	0.1801805597	1.31518368	-1.964007496	0.3862201905	-0.2060553702	1.003089827	1.415661862	0.2285399731	0.04302895155	1.014460776	-0.4013444245	-0.3948420475	1.504925797	-0.580878689	1.037729743	-1.472582188	0.4483292426	2.533891211	0.4050480609	0.8506957741	-0.4425472235	-0.36748608	0.9691902843	-0.1034788957	0.2949662546	0.6481657413	-2.031482821	2.22396608	-2.198535361	-0.6057720538
GLRX3	1.290357761	0.5525844575	-0.3622359658	-2.051642629	3.12331025	-0.149983335	0.7255303748	0.5852841841	1.814667995	-0.01592205115	0.9341017351	0.7485250434	1.386077873	0.1765788453	0.8407304258	0.7036728787	-2.133489962	-0.2030061522	-0.9465662849	1.033529387	3.4266866	0.5143417739	0.0007984985941	3.049116788	2.084903264	-0.2326625278	0.07241166506	3.677956615	0.5576959187	0.6675902873	-0.218704997	-0.1540104163	-0.1873193399	0.9945612734	-0.3077643205	0.4628405761	2.201716146	0.001425021716	-0.2299403501	-0.7377933687	0.2741276445	3.245940375	-0.8045568099	0.8276137486	-0.1114903662	0.1260880998	-0.119960919	-0.9476279479	2.248422322
RSL1D1	-1.381338614	0.600394475	-0.9144108689	0.1268275888	-0.7929095817	-0.1746730586	1.441068054	0.05176155065	-0.2317474278	-0.472147754	-0.04124943836	-1.35202572	0.6218265152	-0.2297993812	0.3457126334	-0.2959749017	0.3931965513	-0.4671804515	-0.1941374471	1.08534778	-0.4340998466	-0.9470049458	0.02466784873	-0.3225045281	0.2013298887	0.08842948895	-1.020663984	0.07558202435	0.7917926953	0.4924913503	0.5305417826	-0.6160288259	-1.015010424	-0.9010880094	-0.6965512923	-1.141352072	0.3633071974	0.5308860453	0.2088976496	0.5591002542	0.3608695477	-0.1021613228	0.1772658306	0.1732412259	-0.08927656388	-1.013607984	-0.3474126492	0.1350775611	0.8323409604
CLPX	3.169040554	-0.17317044	1.280566841	-0.1071335485	2.06916949	0.03356943065	-0.4041698108	3.421608234	-0.2644341898	0.1079634232	0.6009590587	0.1538137887	4.699952766	-0.3940688497	0.6956271089	1.502464497	0.2052267797	-0.5112118211	-4.057687701	-1.36492848	-0.3431741987	1.010394032	-0.1408690764	0.4841618243	0.4918466166	0.8513035624	1.087366233	1.19302963	1.276126563	1.010511698	0.8777885575	1.273091105	1.947840641	0.3214900668	1.286422304	0.1278803219	6.803923806	1.505361472	4.227028301	-0.8766444843	2.764700851	1.810025224	-1.217240574	-0.116765979	-0.4442313546	0.7336252554	-0.8288684668	-0.08836960487	2.309370714
SRP72	-1.653242496	0.1898121615	-2.203121477	-0.06060475113	-0.1371092487	0.3968308446	-2.871716824	4.646142313	0.6871588803	-0.2035037716	-0.2227858936	-0.4298486604	-0.1279104116	-0.2263612564	0.7619061266	0.5709683235	1.066895851	0.2436118884	-1.120374213	0.5665317161	-0.356658708	0.03526403974	-1.776236045	-0.02679225795	-0.3567576337	0.01577830598	0.1924078563	0.1610629324	-0.1269788838	0.7563531175	0.2493070938	0.2701986677	0.5763246084	0.5194431918	-0.1159426146	-0.6680665119	0.01315783023	0.8047495677	-0.1997544935	2.522471701	-0.9200361694	-0.06688568278	0.2969244876	-0.01243707659	-0.2340898794	-0.5611615789	0.3770222816	0.4805828084	0.7768018807
RECQL4	0.6564699991	-0.1668153451	-0.5672183739	-0.2731816859	1.505455198	-0.3467289198	-1.358019188	1.078316843	0.5867455887	1.076720283	1.482174448	-0.5575286536	1.292863972	-0.5497034742	0.5474999574	0.3381367048	-1.249721556	1.035344162	0.04805409514	-1.122445113	0.5930198039	-0.09223076907	0.2501682084	0.319925642	2.239120473	1.223203944	-0.03738977006	-0.654287227	-0.3476872822	0.2183247174	-1.588964059	0.3795378119	0.3641116315	1.721450263	-1.023580033	-0.01213472246	1.233941206	0.486859774	0.5371456216	-0.1184386407	-1.524255215	-1.053280538	-0.0913418542	2.19063498	-1.295760071	-0.2915238683	-0.6611250859	0.888532176	0.4178099444
RECQL5	0.7206973012	0.5581353288	4.570357412	-0.424014134	2.753366636	1.199302314	7.744810453	0.8585859599	1.703362552	-1.344786961	-0.441929545	5.838446765	-0.8969691928	-0.2356579915	2.878280761	2.628924528	2.641648377	4.887867985	0.5749808982	-0.315846525	-0.490441307	1.470561507	1.135775569	-0.448390162	5.867390314	-0.4294644159	2.503375058	0.5857832999	1.565386514	0.143914038	-1.927766645	1.965046372	2.536204958	5.103044435	3.210140792	3.537075994	0.738050501	1.668255098	1.287805813	0.06885121584	0.1282235409	0.2431480539	-0.8980572112	0.3306273418	-3.625434392	-0.7815345458	0.203917403	-0.9054925858	1.950852063
MTA2	1.794906934	-5.238228561	3.437733914	1.039450256	0.2959500578	0.2126953725	1.113305182	3.126265319	-0.6193491952	0.2871866927	1.047458621	7.331427308	2.366117715	-0.353903395	1.458056421	2.412682291	2.725652484	1.19887869	1.308939548	0.01986074656	0.2670601457	0.7579878703	-1.029298912	0.2131791998	1.434955327	0.2090193777	2.697572513	0.6079297006	1.016092044	2.455364877	0.3973081212	1.544719571	-0.6275491472	3.660177562	-0.8059592221	0.7984518416	3.816244605	3.166365367	0.0158054556	-2.539629728	-2.125007355	0.2717505376	0.456181413	1.562627879	-1.01967056	0.5310487694	1.540560383	0.3553261396	2.6040954
LTN1	1.671243122	-1.215949153	1.544529557	-1.111673089	1.3384071	0.6361717483	-1.827020508	3.877371603	1.392615154	-2.514677179	1.264734236	0.6194831311	-1.565948355	0.8038407713	1.914006754	0.2606399903	0.4394513054	0.7636131996	1.591135084	-2.207167726	0.2426599139	2.913274585	1.807902556	-0.5732564375	0.7699604591	0.4438324222	0.08692065799	0.7015489623	0.802100494	-0.2057416511	1.087598079	2.139833517	1.416117174	1.984384641	-0.9577332435	-0.4511715503	-0.3786776438	-1.523434797	-0.5088972384	0.1757536302	1.110696012	-0.4373131441	1.132619311	0.04649371547	0.402238042	-0.4049922992	2.197763808	-0.3437683638	0.4698560178
MYO1D	-1.806683357	-7.250887796	1.178625827	-3.677287839	0.6109399468	-0.8571968124	2.266624276	3.114793122	-2.634579946	-4.658267635	-5.065563094	-4.248740211	-0.9505445352	-2.642677831	-2.262253385	-1.772150154	1.520668892	0.05528940452	0.9760767265	2.639351225	0.9114543847	3.002861275	1.700740151	0.7189143437	-0.7348541615	0.7214738169	-1.370042893	0.0308777509	4.304571278	-0.6784724854	-0.4086744393	1.130185966	2.046778647	2.912239963	-0.8771673998	-0.9001033828	-3.728019265	7.254812579	5.219556284	-0.3129448468	-5.143058434	-0.6199992979	-1.279319775	3.713889885	7.623241989	-0.1284372054	1.309899496	-2.121423562	3.486210768
TOX4	3.969012503	0.4594127157	0.9298042009	0.01465419306	-1.678857049	1.362336002	-0.7473976893	1.17783732	1.82906666	-0.2867971625	1.553378308	2.404438337	-0.6839342528	-0.06147607789	1.097033875	5.129902074	2.214399641	6.010740716	3.372013701	-0.04714385896	0.4615860348	2.721023318	0.3767894876	2.05943127	4.164718251	0.185177071	3.525281265	3.701278927	1.735247348	-0.975823731	-1.36433444	4.57577208	2.964631452	5.565457853	0.4061299327	3.708323085	1.462264697	-0.0648439582	-0.3632208738	0.8555105168	0.9077984336	0.8287233843	2.0033504	-0.3258442743	-1.755803618	2.443274641	4.15096094	2.716266577	-0.6154201483
UFL1	-1.903762057	-0.7283853646	0.6926908211	0.1062239504	0.609909941	1.405102868	-0.5181838145	1.613103707	0.3372050699	1.38734505	-0.654073353	0.5961414971	0.3654977549	-1.40403406	1.798344117	1.316908994	-0.4515358315	-0.1893022926	-1.203734729	-0.70600368	-0.8253177892	-0.6462542112	0.5497750691	1.071329557	0.01608937746	1.97599981	-0.1172343222	-1.049045568	0.7358913387	2.380725632	0.4970529921	2.574190608	1.718642778	1.518430962	-0.6405413848	2.055881224	0.7310299875	1.287094711	-0.1119145092	-0.2707476484	-0.6656836414	1.06009388	-0.9155199872	0.9175187008	0.1580747222	-2.226828884	1.527746688	-0.5187963177	0.3328581334
ERLIN2	1.60380389	-3.833316741	0.6327918591	-0.2716747803	3.035470085	-0.5354024173	0.3357254786	2.912180281	2.366576258	-1.539443285	-0.5188383842	-1.135416471	0.275549847	0.1662584795	0.2390394245	3.342009156	0.7083668843	-0.2310372484	-0.2575358533	-0.8247567197	1.701699018	-0.1235520497	0.4735113177	-0.7485464639	-1.626077175	3.685321576	2.5470194	1.055937847	2.3030779	3.259820088	0.8347644244	0.6061230052	-0.4803514048	1.000203938	-2.258917886	5.345432827	1.686536038	1.73937851	0.6495208816	-2.298462912	1.633034591	3.178716931	-1.081048597	0.702200838	-1.458932268	4.275706526	1.430604234	-0.9646768313	-2.615159516
PRPF6	-0.3510283068	-2.930703606	-0.1080589019	0.3878633865	-0.02282069541	1.286363165	-0.7354711986	0.757865468	3.209389579	2.590846167	1.907817409	1.36523905	0.1216672769	-0.8189267963	1.395996535	0.6574687601	0.002296488542	1.948649381	0.241554921	1.630740332	-0.07989667688	1.312181165	0.578824506	1.116053639	1.036697357	0.7062769961	3.731548624	1.043180476	3.585855305	1.238591674	0.3096331864	1.344805972	1.129883014	1.879087091	-0.2319182904	1.31225752	0.626987293	0.5882508124	1.310703085	0.767071765	-1.629481248	0.3569574939	0.4291971581	0.6650517699	-2.54558352	-0.03277512773	0.7991751813	0.6220139548	1.042195187
PCF11	4.751743365	0.2809119264	3.181098464	8.547841934	-0.3390580413	-1.364901879	1.1775036	-0.4480873254	-0.001443805504	-1.871314777	0.8281347523	3.331886003	1.832777412	-0.03066911113	0.3551119847	4.449369162	4.72312123	5.947370686	4.680023892	-1.982409125	-0.02357078329	2.909824102	0.900619191	8.126054212	2.397178056	-0.7230402873	4.713695153	4.703396056	4.562328303	1.539658147	2.147813226	1.213680993	7.722438835	7.4104014	6.156593411	5.905485355	-0.1852067524	6.030358489	1.024073771	5.289764469	-1.284979104	0.8803042578	5.694845738	0.9737666007	0.1865558986	1.780762628	3.211215947	2.876438589	-0.3388161905
FRYL	2.643121909	0.1016254165	0.2036637391	-0.731714612	-1.416402	0.0682771414	0.03291713026	3.586807141	0.6826155312	-1.076260738	0.1588458996	-1.289507832	0.1639624464	-1.054452062	0.887275714	1.707123149	-0.4682298989	-0.5248860611	-0.01725153958	1.838587694	0.7473752127	0.8202041209	-0.182254543	0.06269379263	0.7228733348	0.01784929155	0.7395610985	0.3222352938	2.29803667	0.5623919367	-1.164170366	1.479499749	0.6238033175	1.361650544	-1.737747475	0.7628683246	-0.3792057292	-0.2521341532	-1.305147561	-0.3389702016	-0.1145310544	0.5703446047	-1.347249095	-0.5419224607	0.3315395269	4.820536816	-0.06649122006	-1.129186556	0.32633963
GLS	1.504886941	0.4478168842	1.483909092	-1.550901804	0.9767876179	-1.297266341	1.260790219	2.754642689	1.696544866	-0.01297942544	-1.836696157	-0.02771281469	2.107999237	0.5917887117	2.782614201	4.036907423	0.4248781176	0.0803335632	2.096712969	-1.608898725	1.273557034	-0.1164943493	1.062493927	1.280753989	-1.493020949	3.274187398	0.8348074125	0.7175005016	1.504965658	3.002126358	-1.26525362	1.992001047	-0.2909333849	0.9657356771	-2.915082809	2.663033247	5.599365222	-0.3469657097	3.71874382	1.155732075	1.254809228	1.538616741	0.2538639076	1.733146098	-0.5637138242	3.098032042	4.289962761	0.1055918146	1.940817996
HAUS5	4.684137992	0.2651542029	2.219535188	0.6781233823	-0.7869683713	-0.2798101084	-0.2232367669	1.884401546	4.409868992	-0.6776819708	0.3707558	0.7409313875	0.9391197565	-0.2841070666	0.6320690135	1.060684612	0.3993079469	0.4758117105	-0.2752288648	-0.4150332679	0.2238324614	2.618560298	-0.03720112006	-0.6504737606	-0.1131673772	1.043016956	1.142482707	-0.4059865883	2.922283177	1.739912293	-1.179382567	2.163207342	4.099454421	0.306060617	-0.1830348153	0.1022987199	0.1672298023	0.853456353	0.8145079673	0.4925924446	0.4160835597	-0.6809519183	0.9821284022	-0.01102403787	0.01734092842	2.70617536	-0.4756654762	0.00759285394	0.1552286014
AP2A2	2.833364935	-0.4504939487	1.539305281	-0.2507742362	1.590326152	0.8846077216	-1.873736986	2.424988009	0.2876671407	-0.6434742456	-0.2375122935	1.875362224	0.2996246293	-0.8602919899	2.32805604	-0.1271656542	-0.3523496499	0.3954120575	-0.004030008916	-1.435670313	0.5970618968	0.7107578216	1.345387773	1.012396657	1.858057999	1.406191379	1.026398493	-0.172218065	-1.012546419	0.4896354773	0.1371236955	3.15275005	-0.3918979114	0.2985002024	0.01836063041	0.1047953516	0.4880715492	0.357454864	0.587021116	-0.7743886021	-1.004188666	2.513105648	-1.057066697	1.194452477	-1.421840832	0.8251965663	1.9782723	0.4576597532	0.215204895
CEP152	4.408762804	-0.364054595	0.3438486955	0.4562848162	0.8607098676	-1.249749912	-1.099425969	1.205040847	0.463989092	-0.322035848	-0.9872531869	0.401949397	-0.4333132839	-1.276375063	0.539483623	0.2133072456	0.6550240736	0.2123412074	-0.5541140271	-0.3868357458	1.276953131	-0.5243263581	1.713406725	0.078187084	0.2502914144	1.272507694	0.3856143741	0.9643275458	1.701731405	0.532166404	-0.3165160554	-0.1043139561	1.486859974	0.9423195263	-0.3452477446	0.04928524796	0.5692273698	-0.1631168453	-0.4408961814	-0.1695921265	1.107365575	-0.5634074269	0.1957611689	-0.06008597919	-1.037301334	-0.6971992981	0.1791151981	0.5800746459	0.6675577106
HEXIM1	0.0450056098	-0.4029686802	0.5304579035	-0.8562251764	-0.05845803623	-0.3783152641	-0.8351949665	1.298919351	2.161173219	-1.194627249	-0.18356081	-1.149169954	-0.5746085341	0.7657713707	0.3183086886	1.478431917	-1.22330477	1.942990879	-0.2352652405	-0.1883648356	2.626014112	0.1075890323	0.6658528422	-0.3465462854	3.920907742	0.5574115475	0.623074143	-0.1117951879	1.977529144	0.9804075582	0.2749813746	1.436911857	1.237735108	1.074898044	0.8657722955	3.523836757	-1.261761433	0.3028551797	-0.8952244881	0.2964031428	0.3167824436	-0.08190359713	0.8943573726	-0.01088464539	-1.111717378	0.3680951776	1.484208745	-0.7893730406	-0.1949808124
RPP14	-0.8392834445	-0.2621064008	0.8011626829	-1.062373371	0.7117760784	-0.003980108547	-2.497386046	0.1553412137	-0.1423917216	0.5776916101	-0.9297322042	-0.3946284855	1.340135715	-0.6070328885	-0.4441209564	0.03213937651	-0.1346653313	0.842910357	-0.1427814981	0.08862918018	0.07040646181	0.6220007105	0.4207950555	-0.7881269793	1.776048444	0.05280787326	0.7071834172	-0.1346340718	1.646769911	1.354621032	-0.5357251358	1.392185906	0.5742964957	-0.1577118012	0.6199927452	1.133922269	0.6439483953	-0.1354318429	-0.3262362305	-0.9251204452	-0.9672859894	-0.7313588495	-0.4064685853	-1.026867903	-0.6862045076	0.9019714213	0.7687135609	0.2129640153	0.3885980386
CCNB2	0.2815052137	-1.925222662	-0.7112970219	-0.2180475968	-0.04690504212	-0.7840895463	-0.944517108	-0.1187449055	1.859469537	0.9362147469	0.2737805754	-0.3960502558	-0.214981443	-0.8304499261	1.411115029	0.1067217864	-0.3581228407	-0.7786694445	0.1990527862	0.2659527282	1.229142784	0.5606642455	1.107907244	-0.1473560908	-0.2915008966	-0.08865070707	-0.5123465034	0.2072002766	1.04479059	0.7346046501	-0.7513393467	0.09638977784	0.09986544828	0.6255607564	-0.0272109259	0.3366297789	0.9727349616	0.7870221149	0.7722992079	0.4107316981	1.504262598	-0.1049966621	-1.442362084	-1.062711132	-0.3985621447	0.5797814935	0.3880606762	-1.482677024	-0.4124018343
UBR5	1.227890599	-1.66913302	1.824930689	0.1858459394	-0.5956184267	-0.9602747211	-1.260285441	1.672819364	-0.2184427771	0.6766160233	0.08535472514	-0.05966665849	3.133333679	1.920334327	-0.5060674745	2.391078319	-0.5417047986	3.670849283	1.025393462	1.733033797	-0.4633583668	0.5001244739	0.4403552893	-1.770194109	1.235377108	-1.599489884	2.476123848	1.327927479	1.718878844	1.248289303	-1.21639994	-0.481407345	1.064964169	2.267566282	-0.3844732276	0.8976377717	0.9253543366	-0.9052060162	0.6496840734	-0.3383557478	-0.6585373517	2.903348198	-0.2865694387	-0.09260893467	0.3243313309	1.145762744	0.3841590701	-0.4577268295	0.4231442317
SCAF4	-1.029784829	-0.05023405728	1.020115349	1.36721259	1.314504167	-0.6309970069	-0.03933931211	1.552833098	0.3896649831	0.6794684446	-0.1603099337	0.6235236232	0.739880129	-0.2405508222	0.484031612	1.158120481	0.8869199262	3.121732894	2.097189257	-0.3506835722	0.0972644963	-0.3465298528	0.2493165831	-0.6970886987	-0.1535789097	1.982879443	1.752779308	2.662531173	1.668193244	1.657783665	-0.321775468	0.7940949477	1.588613202	0.7732572723	1.550507447	3.136586882	1.082855928	0.7368888433	-0.4948629259	0.1613646508	-0.7699385927	-0.7620314059	2.789285014	0.1338848916	-0.2871603227	-0.3216268957	1.352210563	-0.01754662585	-0.4854209852
MFN2	-0.03387027304	0.7998836651	-1.034993919	-0.9327557056	1.06969154	-0.6154824126	-0.9317885424	1.472087294	-0.2720952671	-0.06443587902	0.3832897354	0.2370429255	0.4898173641	-0.09649392653	0.6369502844	0.2485040464	-0.09226445458	-0.3425112051	-0.1423649963	-1.723250486	-0.8584442598	0.2769354183	0.3829291135	0.5879577695	1.232621623	-0.5357188746	1.867258999	-0.90570856	-0.5724636429	1.07857755	-0.8105780728	-0.8785501328	2.487835114	1.707593953	-0.6789705361	2.061024932	1.142226837	-0.2077349476	-0.170850457	0.6951644688	-0.4318185189	0.731732285	-0.387200328	0.3940750713	0.2362278857	0.7708141813	1.066048389	-0.4614046601	0.5664497555
LETM1	-0.9430927037	0.03642975055	0.3479687681	1.379480046	0.9602752343	-0.8501786359	-0.6266668478	1.664855649	1.204084548	-0.07045224887	-0.6506867253	1.003896505	2.443562242	0.2332142367	1.316289291	0.1465131655	-1.889275347	1.228340576	-1.425411762	-0.3796484425	0.7127299139	-0.1232513146	-0.08794072645	0.3322948792	-1.093189202	0.9899187343	0.7929000207	2.978613558	0.3514622178	0.7677794292	-0.5577202229	1.629169639	0.1667328292	-0.7419610901	0.03077270779	1.989920878	4.149080292	0.5668019221	3.930713217	-1.044183008	0.8574400721	0.736217646	-0.1657006736	-0.1824166926	0.730902724	1.575556352	-0.2801087261	-0.8461383493	-0.1479570022
ZRANB2	0.6045974653	1.065661369	1.183981045	-2.321973671	0.4869076479	-0.8805703133	-2.062433138	-0.6684953857	-0.3355026423	1.440578796	-1.392665281	1.303091464	1.681441108	0.3265876737	-0.344244472	6.528031349	0.273932581	1.091392537	-0.4270741194	-0.6006315596	2.518688959	1.361761821	1.370219428	-0.4345799264	2.283849858	1.177391969	2.735067913	0.3640069927	0.9824107181	0.8700715162	-0.6564415381	0.6358427315	2.119040196	-0.2426671893	3.255533862	0.6910037169	0.9132636158	0.5718513805	-0.1774340739	0.8354515551	0.4157276587	0.2119993496	-1.228339563	-1.768045037	0.3251484058	0.1342069835	-0.3436057995	-0.1324943102	-1.382074509
LUC7L3	-0.8570562307	-4.495394508	2.282611885	-0.3234878409	4.44528117	0.2876592005	-1.028896912	3.854726024	2.167212116	0.1568317052	0.5756936501	1.931653678	-0.09635418724	-4.772503214	0.4756976966	0.266190759	0.2517557979	0.5849140596	-1.086682825	0.07768773154	-0.3435697104	-0.9909543141	-2.418765309	1.249096247	-1.812064103	1.222893962	1.129868468	0.6447276931	0.8778174003	1.20188805	0.4497065947	-0.1151356414	0.6050278575	-2.154517846	0.5291596348	1.718477947	1.262398104	-0.5046723155	-0.5604188845	0.3315117046	-3.809468885	0.4257928259	2.202082835	1.036159188	-4.846916151	-1.207932708	2.068258951	0.1213048969	0.5294984884
KIF4A	1.756750402	0.4221556763	3.416242199	-1.76626794	-0.3405189758	-0.03175286782	4.240099686	-0.1695572151	1.504941042	0.1211612736	-0.5600509028	2.445114089	-0.3067204905	-0.3754165988	0.2305714585	4.329442465	-1.290844274	5.51626634	1.416688539	-0.5537488678	1.778359054	1.694886473	-0.03417941919	-0.998446218	4.169780052	-0.01119738132	3.478694507	2.895491286	1.025892415	1.581923984	0.3534395548	1.789897488	1.229049706	5.118562293	-0.6514688606	2.54338055	0.7540695476	-2.39307513	1.018351109	0.2352674662	1.304961767	-0.084417079	0.6094108094	0.6880161754	0.5323062811	1.142801968	0.137927771	0.8680777363	0.3042868797
KAT7	3.404106844	-0.1214760155	0.9845060962	0.8731586655	0.1184177666	1.520804777	1.626576736	1.111941609	0.4647009316	-0.5652891571	0.8215149391	2.424446072	-0.9594550505	-0.2785676282	2.09816144	2.081388236	-1.071121295	1.310072105	2.561602673	-1.852012561	2.288766687	0.3660892568	-0.2808625219	-0.8600891229	0.84756656	0.5823125179	2.448832429	0.573699035	2.894839898	3.438521421	-1.503104762	0.8067027606	-2.790038112	2.467645889	0.7799798449	0.4012035345	0.3708438919	1.137304133	0.7685660823	0.03678328077	-0.05447607291	-0.6936558147	-0.06928824524	0.5588203112	-0.369119745	1.808414716	1.437504516	0.3462878277	0.3110604229
NDUFA10	-0.07985926148	-2.384231639	1.435196733	0.4620405607	5.063390003	-1.45266041	-2.506223096	5.020104566	2.752190051	-1.124677845	-0.9429807757	1.943033757	2.5548633	-1.304851507	0.4581384777	2.385123894	-0.8350804438	-0.2975390059	-1.661053715	4.322523982	0.561245985	1.431560877	1.196249922	-0.22236297	0.08714499979	-0.0541084307	3.971815509	0.1345959794	-3.422100354	-3.480183017	0.5466430573	3.971656014	0.04114323917	1.026401383	-0.4395192162	0.8627335901	1.389048495	0.4414443486	-0.4334705296	1.973725432	-0.616449157	-0.9288314833	0.001426155445	-1.116945816	-0.1307998412	-0.7411109781	-0.5441539599	1.347104628	3.65701711
CELF2	-1.968648747	-0.241434558	0.743405061	-0.4499806316	0.6154816186	-1.376928395	-0.6843905534	1.301442184	0.4350734568	-0.1046828389	0.8137589048	0.08378264304	-2.683513292	-1.414739225	0.5040785527	-0.6566512786	1.573174518	-0.3744548423	0.2345371586	-0.2901497927	1.834149139	1.081901491	1.107735958	2.368356541	-2.659264909	0.2304972867	0.2076707604	2.257529948	1.507682852	0.2817239983	0.2330418101	0.6989143409	-0.3867452909	0.3316604777	-0.9856710079	-0.6677550106	1.801004683	0.8778381516	-0.1185667015	-1.648766279	-1.290236879	-1.106371622	9.60E-05	1.250992822	0.651361186	-0.6242553112	-0.01326522507	-2.311640272	-0.8567267536
PGLS	0.04080648034	0.1218587036	1.004796267	-0.4971604122	0.01440820362	-2.942903368	-0.7952679279	0.54900007	0.4047114002	-0.9350522781	0.2544338357	-0.3857792581	0.6310348716	0.5998850021	0.1745177839	2.648813043	0.2376209232	0.3682371231	1.241881983	-0.5374428206	3.021879955	-0.7471182948	-0.02379816464	0.7703163209	0.2640808169	0.5213658589	1.574587008	1.372338753	0.7471894385	-0.4033548916	-0.7232083179	1.602446778	0.2966460226	0.9277920114	-0.4155483539	1.056956136	1.334295957	0.9704049875	0.1354889687	1.093163444	-0.04598768844	1.221300105	1.195806822	-0.0938644992	0.3233162554	1.098058792	-0.2261830691	-3.32040401	1.913933374
SMC2	1.711880422	-0.1375294866	2.421410783	-1.200770104	5.952586802	-2.597512848	-0.892654847	4.924610986	0.6178264601	-1.604023925	3.195181273	0.2354508662	2.630563395	-4.598371679	4.066079144	-0.2680996519	4.303927633	1.708365794	1.854635406	-0.7674545247	0.650331593	4.399018689	1.151143414	1.274311607	0.4189772786	2.971621068	1.433201071	4.14367316	-1.711297017	0.02799419276	0.666208232	3.797880289	1.597659895	-0.0976735307	0.5711920834	2.796292525	7.197746945	4.159816534	0.8789435274	-2.583644077	-1.299635478	0.318277198	-0.5709644588	1.618354217	-1.597091333	0.5842389005	3.853525215	0.2166141032	1.230658138
LYPLA2	-1.299181082	0.5228177591	1.103045363	-1.138667729	0.04205274543	-0.2316204954	-1.808228763	0.7382632606	0.197777809	1.471112184	0.06113197164	0.6040038645	0.733768866	0.04551529078	0.2713645723	4.321732366	-0.9682408067	0.03759956396	1.086309651	-0.5695658303	0.01611008695	0.611953792	-0.594845305	-0.9351164988	-0.6050498533	0.01716229962	1.771583597	0.3640974664	1.941932877	1.134724306	-1.183734539	0.3058703177	0.6286766499	0.7459009906	1.208734071	1.526158066	0.6485532461	-0.190390583	1.064111551	-0.1656608445	-1.231289377	0.3884538886	-0.1223256479	-1.3406923	1.208149617	0.1429031383	0.2180480716	-1.372666859	-0.2943143693
IPO7	3.332512338	-0.4715510173	2.495049331	-0.1062140308	-0.09781624992	-0.4576450846	0.3099941858	3.034384426	3.163961708	1.253391501	0.03332453336	2.194445864	-0.3830802383	-0.9415148126	1.498368586	2.226990045	0.5372919781	0.3935875137	0.8938694049	0.01827780965	-0.5885511554	3.736291583	0.2751342297	0.3246435833	-0.2553723021	0.4272032716	3.076974167	1.284927512	1.557710417	3.057795193	2.311836543	1.713255408	-0.002338503243	5.381564105	-0.4681957215	0.649163177	1.034086134	-0.1864209875	-1.067259473	2.296327114	0.707764103	1.674082642	0.4557074676	1.854896745	-0.2234680967	1.324864072	0.5091494532	-0.2051139184	2.177349264
SLU7	0.07672510934	-2.265388441	1.922782847	-1.05136844	-0.4682795651	-1.145615312	3.163452514	0.3011253879	2.732813985	3.62555231	-1.472945916	3.247704423	0.05663836157	0.006533987357	1.926157598	3.336071747	1.939202071	4.158949906	-0.1573573558	-0.7555647582	0.7879501845	1.712483544	1.253936488	1.450841863	5.148344736	2.044417782	4.719337618	2.074903445	3.747304576	1.855497271	-2.819811672	2.782371349	0.4185835651	4.123448637	2.092331288	3.148573309	0.722476804	2.016990693	-0.1979672516	0.1499234223	-1.153193261	2.191567007	4.820229279	-0.3022576964	1.372870363	-1.091474325	3.538802716	1.597500451	1.169236056
CD2BP2	0.7510304149	-3.628416383	0.3079803808	4.643952226	-0.07068609293	4.656912243	0.5393248383	2.552052296	3.342455775	3.641586022	2.011367289	2.254556667	1.237480394	-0.08133006671	2.498391354	6.713820696	4.894566752	4.310827496	3.897246753	-0.663500764	0.7631129095	3.394564906	-0.1117380555	4.583228716	5.237732475	0.315568339	5.344385106	3.005466622	4.129609151	2.977057128	-0.6210560874	1.19214277	4.647373727	6.120221754	1.469662883	4.381034824	1.205990655	4.215897129	-0.7544271742	1.701980098	0.8785057024	1.112543774	4.553662539	1.020356746	0.001891248607	2.828217371	5.453231409	2.750839799	2.060997819
AHSA1	-1.326738835	-4.6011787	2.331953057	-0.0621163381	1.78364154	-0.4295069434	3.366155997	3.177697899	0.7708771669	1.533721041	1.17474785	4.518170379	-0.07508346342	0.2073061166	0.6752330529	1.197611737	0.1990723891	0.4005224043	-1.07809795	0.7124570617	-0.1968252484	0.849396611	0.1553046905	1.254929632	-0.4140551783	0.9649274353	0.1825752087	1.376344024	0.9299242632	0.5594559182	-1.485852134	1.018857556	6.219825512	1.036273778	2.402760572	2.217085517	1.191416308	0.5473041438	3.103139515	1.121577399	0.3599944474	-1.198200938	1.898626134	-0.7229242698	0.335913087	-0.9827509812	1.233560475	0.1278603622	-0.6027202194
PARN	0.9171787022	1.352559539	1.888938548	-0.7929558812	-0.07964903711	2.568523413	-1.184596977	0.5669622399	4.884639757	-0.2513301859	-1.11741858	0.2360380149	1.13725076	0.5749664866	1.996649437	1.563586455	-0.4308551184	2.03667569	2.264619342	-0.4193006812	2.337092784	3.25614734	0.1596654076	-0.4619185123	2.956546683	-0.2302507922	3.044664309	-0.1630838172	1.692542039	-0.05343817535	-1.610768326	0.5450698105	2.166327382	0.9470965861	-0.5466747176	1.407235141	0.7386104904	1.130316833	-0.1801980448	-0.2584331732	-0.4327799299	-0.5090151908	1.137211252	-1.432171762	-1.179928108	-0.1189267142	-1.041569692	1.507672113	2.180577543
PSMG1	1.938692614	-0.6595349468	2.143445402	-2.064869932	-0.003946839428	-0.2380221146	-0.7668295266	1.37127455	0.4625434067	-1.226139652	0.6422076141	0.7176021609	0.1947799879	0.2146180493	0.8390315633	1.496371464	-0.4135492244	0.9754419538	-0.9429775365	0.5987096639	-0.149676961	-1.462176884	1.478749016	-0.4683617101	-2.682319853	1.824571922	1.3448671	0.5857861025	1.055987275	-0.9989848712	-1.024148935	1.170124844	1.78244808	-0.5098693356	-0.3932651539	0.4040520608	0.1767768607	-0.4214968482	1.375888997	-1.022781435	0.7046819788	-2.619226509	0.9184364592	-1.169912433	-0.4739858408	-1.085524361	1.876369313	-1.19781586	0.5740281222
NSA2	0.05824162775	-1.986445901	0.9640644142	-1.182671324	1.260091169	0.5457795196	-4.267073627	4.153016064	2.513102358	-2.826245911	-0.6229178902	0.6816299642	2.387478788	-1.941716129	-1.332568177	2.709439923	-0.5380641244	-0.1080531112	-1.907425079	-0.2101821014	-0.5257155146	2.226884545	-0.2057256983	4.034355435	-0.3581365735	1.048202547	2.241714131	-1.845442635	-1.62446783	1.007366213	-0.1146821364	1.660307821	1.422477319	2.82351261	-0.2005865045	-1.606419337	-1.422201714	-1.971277181	-0.5526971916	-2.507403303	0.474031292	0.1912446377	-2.880259569	2.11752308	0.7337893309	-1.221708777	0.4322075383	2.737168172	3.753107168
ACSL3	2.168468544	-1.415324133	2.293156671	-0.8039196695	3.314142383	0.5788235994	-2.704109696	3.898363693	0.09808624931	-1.102013879	-0.5876230924	2.09761469	1.705103822	-1.357354436	2.126026907	2.957007848	1.491166929	0.07898005693	2.197611117	2.105336373	1.993322991	-0.4770577002	-1.280427862	-1.04481523	0.965874154	1.407126685	1.472626441	1.214734458	0.3448808357	2.450322706	2.995984391	0.1465013335	3.44463025	0.7247143353	0.5945821431	2.407942887	-0.5515411899	0.5553351264	0.7477562789	-2.205275783	0.367524907	1.352367889	-0.2405217219	2.184878657	0.2520940319	1.200530827	0.5608208012	0.314672408	1.270247261
POLR1A	-0.8784573467	0.823453529	1.212011129	-0.5503910576	0.5621479489	1.136371559	-0.5664119043	1.651130931	-0.6599720704	0.03843551462	-0.08645732773	0.02714862687	-0.4029788835	-0.2542556353	0.2841529973	-1.074659745	-0.3832866352	0.3996141031	-2.509920824	0.93161618	-0.4744790205	0.8169073904	0.9712189121	1.048743845	-0.8777700247	-1.123952567	0.2905280421	0.8252514122	-1.367809381	1.313630507	1.22435842	0.001680388111	0.7846586717	1.535942587	-0.565779995	-0.40111307	0.01563168387	0.4571860334	-0.8505932625	-0.4808265992	0.1996819972	0.8634683913	-2.204808264	0.542341174	-3.778171004	-1.424430123	-0.04241972949	0.4334910284	1.24628028
PCNT	7.346275856	-0.3333378843	-1.044443775	-0.5619460379	-0.7285570674	-0.7302909765	-1.694771164	1.698397441	-0.2456808716	-1.621588164	0.1855258023	-0.00990116355	0.6578214586	0.8299513412	0.2110928069	-1.736470531	-0.7073861339	-0.3221012788	-0.2600310595	-0.08242168591	-0.4914548532	-1.682084456	-1.016156462	1.238063511	-0.3875591297	0.857592198	0.1470293228	-1.384579841	1.340981634	0.7096493955	-1.033944663	-1.388473831	-1.385353943	0.560131445	-0.8971588977	0.8018622321	3.076664024	1.41137786	0.6239314176	0.02950493221	-0.1056793448	1.23276087	-1.558863072	-0.3570579602	-0.8172831534	-0.9355001792	-2.49786554	-1.030066717	-0.7057077181
YEATS4	2.568382589	-0.1020315715	1.282477684	-0.879730956	0.9701194171	-0.1397480246	1.694813284	1.576602018	-0.2277565624	-0.5124532807	-0.2996900033	0.7754241998	-1.221161224	0.9728250021	-0.7222744685	0.1439432013	-0.2703224947	-0.02941967696	-0.1059238527	-0.176534203	-0.7757656955	0.73151319	1.121139336	-0.1384218199	-1.013335861	0.2085245797	0.6380243412	0.3401817523	2.413503408	0.1723854532	1.187269512	1.166068373	0.2913823832	1.598240732	0.1394852304	2.061797968	0.8382753487	1.370688124	0.3404781108	0.3609658444	-0.4010498625	0.4142869656	0.6867321895	0.07794422803	-0.6293430665	0.4114290721	-0.9539511094	-1.113860428	1.106196645
ZBTB11	7.173604108	-1.790243432	4.002858016	1.857475956	1.168796031	3.124527132	7.557330387	-4.875987452	4.656403321	-0.5048138531	-1.180668475	3.074056218	-1.710647173	-0.3041776867	0.2693931969	5.646684271	0.8718879781	3.654549077	0.9762358911	0.9495616996	-1.867755503	0.6387067168	-4.70241001	0.8907304148	5.238327793	-0.700230549	0.7115913906	1.723064648	1.074043336	-0.7407764921	-2.963301755	6.231858059	3.527732786	7.440525071	-0.7118685657	-0.1194258693	1.729870063	-0.6948912392	-1.997818778	-0.5418347599	1.862791586	-1.364903611	3.496602472	-0.6672358757	1.544003424	0.6408143731	0.2186856084	4.406773923	-0.4067459219
CNOT4	-0.05668810066	0.3879031321	0.1324102535	-0.4897095908	0.8837917692	-1.360560266	1.002427369	2.729776261	0.3822898885	-0.3568651071	-0.7871545295	0.9230364797	0.4936764307	0.3088868085	-1.089656213	0.5896641776	-0.701689778	0.664767128	-0.8167763962	-1.048985539	0.3387398784	2.511673984	-0.05713538246	-0.920270878	0.9872421226	-0.08662738574	1.240156921	-0.720876178	2.153260544	1.111327975	1.370533322	0.9085772557	-0.1211735228	1.456336664	-0.3477943044	0.8009522182	0.5675077399	0.3083530592	0.6323567095	1.668703604	0.4431375849	1.491414568	-1.037865312	-0.1080698551	-0.6060477701	0.8358353266	0.0145200808	0.89842262	0.9386281454
CPSF4	0.303015554	-0.3724930301	0.3419663359	3.890397276	2.367844201	2.003293972	-0.224313461	0.06834137104	0.6902794143	-0.3153122153	1.068893844	1.650489804	2.548558119	-0.1700635587	0.2718180308	2.682564439	3.283136285	4.087549949	0.5103154716	-0.5802558769	-0.1581727968	1.522075756	0.4014142206	2.846473089	2.546809568	-0.1565094175	1.219402814	3.001447619	1.370645558	0.3752368741	1.408380428	-0.2324899303	1.000321038	0.3711799703	2.755854808	4.689168704	1.457644873	0.468646119	-0.6916317262	-0.2890180417	-1.120160812	0.2051694202	2.534272095	-0.1341997261	-0.2110155558	-0.7438112476	3.278799869	0.4655162358	1.3905776
BRD1	0.6076424945	0.2047964647	1.235653185	-0.5177359678	1.288734083	-0.005996972823	-0.7789234606	0.1264331041	1.696621881	-0.7098191267	-0.9034577148	-0.8454520111	0.5547046092	-0.4918440326	-2.165234606	1.317765582	-1.005115163	-1.030520669	0.1538975306	0.611595166	2.601594448	0.3163784914	0.08411786105	-0.03195296736	0.3159813989	-0.4579399995	1.214442484	0.6384780351	0.9634521261	0.5854872051	-0.8693848662	0.5262586745	0.7581096259	-0.3490853257	-0.281062823	-0.02294335955	-0.7264948153	1.954393043	-0.3597876156	-1.612582136	-1.481123315	0.8559167722	-1.377520034	0.3778102437	-0.0308497823	1.951577956	0.9094992264	-0.3921017012	-0.1177650055
HERC2	0.3531866513	-0.3320077811	0.4338921276	1.579353206	2.857904059	1.465296488	-0.6147788615	2.798340606	2.626935141	0.682448559	2.681163864	1.417880418	2.485649642	-0.4368183624	3.161288732	0.08277508734	-1.832321185	1.624028272	3.17424709	0.8882247833	-0.0834210381	1.897657769	0.9996628155	-0.3744046521	1.06898358	1.937150994	1.913681677	-0.5472162256	0.9488160538	2.245467347	3.356216749	3.378181902	1.014220514	1.302610288	-0.3041658302	0.9571385069	2.641985291	-0.7007421204	-1.166820543	-0.7448969572	2.577640691	0.5716883391	1.039934023	-1.046181883	-0.3598387069	3.210793537	0.5591189737	-1.009173055	0.752680254
SNAP29	2.936783705	-1.454899374	3.902940424	-1.838591129	0.02536686276	-3.078898432	-0.5348484724	1.181120618	4.033557806	2.1216997	2.364346449	0.9468284905	3.05033803	2.411956795	0.3794411057	-0.2179953428	0.4839985572	0.2831331495	1.166059198	1.353707472	1.841020932	1.820406007	0.3465537147	0.4918054517	-0.6499222352	0.1544585455	0.6558787526	3.897698038	3.77109806	-1.81908996	4.425004832	3.300286738	2.552980584	0.9942431175	0.7731936971	-0.888404192	6.439880732	0.5125116337	1.715257179	1.631833648	1.700916644	-0.06761250163	0.3578578451	0.4539289179	0.6142931017	2.505235593	-0.1052841345	0.4147501026	-1.510489911
OXSR1	-0.1043700375	-0.5556282142	3.353144328	-0.1731299598	2.42297301	-1.650232039	1.182860433	3.823416112	0.9606428526	-0.7252792837	1.630099702	2.080489652	1.611564471	0.8467321724	-0.07095335205	1.451719059	-0.3810994332	-0.6529340995	-1.00900956	-0.5212172749	0.9023184609	1.780959991	0.1284903091	3.217809064	0.04106780293	-0.6054811866	4.242780191	0.4907002926	4.926784327	-0.4942474394	0.316899856	4.393998482	0.6132405676	1.620136622	2.797834441	1.342726023	-0.8549327755	0.2366792099	3.24454605	2.126980589	2.645812335	-0.08576155608	-0.2238313475	-1.550198414	0.9156235619	-0.3598321781	1.726920151	0.3940553472	1.320177208
HSPA4L	-0.51291752	-0.426867499	1.174103125	-1.669769564	0.9176330087	-1.045194328	0.6123658664	1.630332479	0.3342097842	1.448941314	1.063740979	-0.3212674485	0.1759480548	1.065651505	-0.5749074744	0.5587136768	0.4048035461	-0.2342679659	0.228211055	-1.244070855	0.7745961009	2.386770035	-0.8210329743	0.2289107376	-1.706034709	0.5319483532	0.2087543399	2.413328845	1.742820811	0.9980772207	0.2079568551	1.802155517	1.138129527	-0.08403367294	-0.344438862	-0.6228982499	-1.656010515	1.207921573	-0.1592066525	-0.07362137277	-0.5265980229	0.7404206079	0.2192715373	1.099295211	-0.6247727542	0.9224712407	-0.1496848059	-1.371495745	0.1897556248
PTBP3	-0.2334216744	-0.3200725076	0.4293834139	0.4438137943	0.1657540762	-0.8302177969	-1.87211331	1.121695821	1.243831789	-0.3220361426	-0.1909300951	-0.5015107484	1.309462193	0.6414547989	-0.003095745361	2.625812089	2.722384894	2.298729331	0.01314423501	0.4613821492	0.9205066026	4.673304065	1.64675308	0.6674192104	0.6604387782	0.545539298	0.6294803005	3.018573382	0.9378755934	1.145193603	1.534188038	-0.4678934623	-0.6176972138	2.236856499	-0.7795385558	-3.075236048	1.432193079	1.022640783	0.3569627079	-0.9047746277	-0.03266381754	-0.3494322576	-0.5418326562	1.031502354	-0.1586414364	0.3229388996	-2.470056526	0.5721808808	0.6190194002
AP2A1	2.008538772	-0.7830143081	2.740681524	0.5526672159	0.2118770251	0.5839351183	-3.796035572	3.570620808	0.6309581549	-0.2418867666	1.529369006	-0.2157879536	0.5617160433	1.011986554	0.6367795344	1.546613152	1.365811874	0.2350690538	-0.03109647983	-0.6631741982	0.4555467452	2.439434432	1.767305445	2.01184727	0.06978343898	-0.6665712974	1.725487349	1.637841857	3.105131653	1.644093181	0.3525325629	2.139765629	1.195469002	3.651981926	-1.214831189	-1.420648129	2.388614232	2.498132552	0.5727300833	0.487259802	0.9975971097	1.788486546	1.11591962	-0.7989843358	0.2192392924	0.8440735439	1.019733692	-0.0001224270859	0.8260068458
WIZ	4.818318634	-0.1355211198	1.841939389	2.052330343	-0.4714722187	4.557595797	-1.415081916	3.99627799	1.818374492	0.2584548412	1.473610945	3.773776147	-0.1041512868	-4.902771399	0.6354534515	6.30025339	-1.303106061	6.099103783	1.918419128	3.280927104	1.738633285	0.9062542495	0.9250740753	3.058678415	1.728742034	0.9426469432	1.875857127	5.178359612	1.56828638	3.444975062	1.614415518	5.486857321	1.853167133	6.006626162	-2.561679704	1.310268156	1.718093026	2.332442712	-2.042984249	-1.217694694	-5.742900673	1.549288402	-2.980811068	1.20856355	0.519107514	3.719880559	5.386593868	5.010949205	1.365436819
ZMYM6	-0.5982032659	-0.1204621526	-0.396619766	-0.3022160671	0.5336178134	-0.0629011401	-0.275120205	1.259184631	2.043580854	0.2172438325	-0.4403988884	0.817341212	1.385061208	-0.1095560565	1.791972081	1.399188359	0.596796431	2.44416003	0.07601171773	-0.03961099121	-0.4346306318	0.8799135209	1.019203455	1.09225337	-0.7830954812	0.3103499052	0.4810096529	1.26476737	0.609374661	1.382435744	-0.7602184622	0.7392536023	0.6331082748	0.5596824071	0.01375086836	1.215516728	2.199173606	-0.5190437168	0.9478965183	0.2529744997	0.00507313203	-0.3020034314	0.7281486835	0.3948644745	0.4963097212	-0.1865974697	-0.6146690238	0.1668165179	1.012533401
STAU1	4.473807503	2.353196881	0.9615815034	0.3593434027	4.439830033	-0.8323587655	-0.202619245	2.624128272	7.443451852	0.6580060515	1.639456993	2.132766138	2.374548643	3.82167593	0.8344016854	2.804593698	0.567609245	1.772445756	3.510009097	0.8184203604	-0.1870249015	5.403009884	0.5505050617	-0.2491135938	2.932124737	0.2349682312	-0.3638503681	-0.2097813869	-0.2771993202	1.419564047	4.919549182	4.552478613	1.096814601	0.3290862246	-2.059029879	1.342935643	0.5804942535	1.684942303	0.6149206821	0.08335826474	-0.7075214482	1.139465321	-2.242739168	-2.06540501	-0.2910205536	2.966266311	1.263344231	-0.3389526877	0.7878014573
BAG2	1.34202819	-3.116232302	3.25892686	-2.512356635	-1.235093053	-1.647790288	-2.272372612	2.526022391	-0.9104349949	3.639875271	-0.787737086	-0.06139481713	-1.174577737	-1.706391573	-0.7109324143	1.910746407	-0.1882144833	-0.5186196897	-0.2954457181	-0.4813439274	0.1266690534	1.09986067	-0.1653203231	1.354477386	-0.8576742478	-0.5833132681	1.727221121	0.04018623773	1.108224622	1.605835254	-0.02111135124	1.289738295	2.965760934	-0.8837086491	1.915329038	-0.1518054119	0.803478801	0.04824752064	2.005650501	1.468306558	-1.723743636	0.5756069857	-0.5315905324	0.1592657383	1.740514189	0.1886974673	3.026079602	-0.9948417106	-0.7219276825
MAP4K4	0.1809175838	-0.08859637977	1.324975272	2.833704448	3.866472609	0.2372413884	0.01610789386	1.948776558	3.858780729	-1.349350024	0.02673158261	0.7629626146	0.349202974	-0.1064435519	1.683556953	2.977762621	0.1334658153	2.514562597	0.001547429743	0.8830196989	-0.2903269166	2.227733107	-1.018478513	-0.12690735	1.228132431	0.194412799	2.896129998	0.07481013674	0.7469442076	3.756445461	3.789738508	2.82072206	-0.364224288	2.04783769	1.704130909	2.896600446	1.256953584	-1.194240504	-0.2679652552	-0.6304294621	-0.965069375	1.213450891	-0.1556289883	1.076251749	-0.7873465123	3.301424895	3.070841477	0.2019889675	2.282740531
AIFM1	4.273877154	0.8800080094	-0.08300503497	-0.7878865276	0.05581050571	-1.338329942	-0.7324450293	1.400411492	-0.3528070067	-1.316224231	-0.4524293177	-0.8624294849	3.376423376	0.3449627907	-0.2121457531	0.1665711675	-1.582532782	-0.2013585353	-0.2547387079	0.3739937778	3.030459961	0.2393575726	0.2794932073	0.3464947768	-1.314220152	0.9438150934	-0.01483156931	1.551172825	0.04440152164	2.847507603	1.652927823	-0.4294191502	1.678355074	0.5942023346	5.35683399	2.858490247	3.184116533	0.381250664	0.3023193748	-0.8386775403	1.332933082	0.3240296994	0.9322449218	0.4333000546	0.4961227879	2.310255439	2.853290869	-3.071175658	-0.4531874935
LATS1	0.8773584472	0.9023173693	1.017159453	-0.1619162884	0.8658936511	-0.893546435	-2.319525202	2.306814789	0.1292584301	-1.112450202	0.5836243683	-0.8964075395	0.4097178528	-0.1244058155	0.9128508855	0.5018726578	-0.7100631839	-0.9387434675	-0.7411387986	-0.3575692231	0.4599178034	0.09264359154	-0.7332516524	1.031945395	-0.5126502271	-0.1520741417	0.1299850425	0.4909542856	-0.560127433	1.17045241	-0.2022056337	-0.6579636206	3.754658209	0.4466939377	1.032912202	0.506768888	-0.3827627309	-1.207458112	1.163953875	-0.4498657955	0.3198158091	-0.2986608541	-1.114388163	0.528573484	-0.2010113624	2.72945859	1.117755246	0.3843050158	0.4109343694
TRUB2	0.4601924771	0.5052603214	-0.2584953921	0.5033217665	0.3258543573	1.137057947	-1.373379137	0.2000212292	0.6600537796	-1.22519246	0.07449908488	0.5230079131	0.09310124495	0.02792322285	0.0948612667	1.081139995	-0.4625690756	0.08046724749	0.1125300565	0.4020246442	0.198099356	-0.2553124023	-0.2969783475	-0.01719864446	1.285796416	0.8360200725	1.211725761	0.2750315025	2.230318265	0.764785161	-0.4250520489	-0.3980203837	0.2554563729	1.19615793	0.2822828038	0.9436911303	1.274242846	0.9524795886	0.6263954729	0.7811841803	-0.005356777748	-0.6661651383	0.07479562382	1.153775846	0.6074968559	1.180867703	2.028430256	-0.5844169075	0.7258129692
ECD	4.38003077	1.356746285	1.883927508	-0.300579374	0.4508518196	-0.8450867856	0.02353893992	0.5719424246	-0.5595077131	1.071255993	0.3697038114	-0.7379152404	0.1427714502	-0.6057798439	-1.100360647	1.331896112	-0.3998038948	0.2402641067	-0.3184293702	-0.04717963318	-0.1979284904	-0.1661826738	0.8377377399	-0.7093278631	-0.6782612907	1.374193099	0.1905471029	0.7947559765	1.280094082	0.7753604705	-0.06599411167	0.9011318671	1.841379498	-0.1113555846	-0.4359301701	1.517685022	1.129912585	0.788283145	-0.09687696827	-0.002833101338	0.244965089	0.1975371557	0.5260791587	1.035035001	1.111791947	-0.6390747306	-0.5893553602	-1.314082162	1.711716858
MBD3	1.005133045	-2.340379026	-0.03731111399	1.198307366	2.812683978	0.4054577814	-0.07125347204	2.09692627	2.410785079	1.398630154	1.463343987	-0.07486910184	0.3734214195	0.2939898587	-0.4164182923	2.003474953	-1.432632008	0.2678112079	0.8932805952	-1.525722731	1.191725514	1.768179404	0.2328488769	1.009793927	0.6491426993	0.1482325512	3.446704379	-0.3424764948	1.530608942	-0.01625207333	0.3592366557	2.625951083	-0.5556718609	-0.993941703	-0.8659065085	0.7513205673	1.185616885	0.9095317621	-1.318494096	1.562004344	1.018571828	0.1954996596	-0.6406108834	-0.6817470849	-1.080478622	1.084144296	1.753872623	-0.4824220886	3.177848969
TOP3B	0.9224670969	1.067147172	-0.7725118884	-0.6874175994	0.7762363024	0.1916553084	-0.5237964671	1.249566892	2.090727855	-0.7444483801	0.4412629799	1.043496382	-0.8655842362	-0.5267005589	0.658621244	0.1778597746	-0.2840179835	0.2492567827	-0.1294093088	0.480019581	-1.232600541	4.936694185	-0.4460589549	0.7575250814	0.6413065134	1.554346129	1.693220765	0.09473067816	1.383125777	2.220010237	2.462498557	0.2715069375	-1.734132802	0.2475975281	-0.7311761036	0.427406993	0.61053788	1.036548307	1.369748289	0.8937795586	0.0432710011	-0.7978237095	-0.6591452842	-0.8254151964	-1.108079917	0.6251461191	0.3253947996	0.2498111848	2.361322779
CLPTM1	-0.02010888101	-1.762695338	2.000140417	-0.03177637164	1.340856222	-0.5209880581	-0.239916535	1.250607068	0.1554643373	0.1119190168	-1.004685405	-0.3879214759	0.5901095617	-0.5481372421	-0.8285844993	2.130679644	1.071786275	-2.060857069	0.2423315394	0.3142476132	0.1211087374	0.1350430562	0.2273008781	-0.6788489884	-0.8323466076	0.5042039286	1.17563742	0.2371756194	1.382297247	-0.2362689887	2.629638415	-0.1520167602	-1.860914514	1.190340297	2.584423999	0.1779739698	0.3363895462	-0.4479909767	3.455304799	-0.6541731364	-0.05817909264	2.331472148	-0.4123647576	0.2431368911	-0.3107672013	1.31727813	1.637288228	-1.860998845	-1.938321353
TOMM40	-0.001748246918	-0.1216691194	3.618732739	1.35987109	-0.2445949288	0.1803310314	-0.2762456558	0.6025266389	0.8744420031	1.925479938	0.1565868821	0.7937917946	-0.3870647216	-0.7204091819	-0.6107766095	0.5951054742	-0.5308975583	-0.1453747603	0.6412887557	-0.646306911	0.5047547914	3.270518828	1.667272398	-1.204671097	-1.169418256	1.92271634	1.180755373	0.4843290569	1.262840045	0.9138731611	0.3609407	0.9318519012	0.956116087	1.870493317	0.9506391817	2.054548622	1.453714712	0.9841210856	0.7460276034	0.356006645	0.8681105489	-0.06319387561	0.2701697815	-0.2262496781	-0.9495437887	1.628068186	-1.033889513	-2.393429496	-0.6185432175
PEX11B	1.083627063	-1.133351228	0.411461603	0.3289788569	0.2431938628	-1.63033503	-0.8107277473	1.872825896	0.06966226318	-0.6103435002	-0.4046007503	-0.5894583052	0.4066783576	0.2383081193	-0.2177445389	0.6358299785	-0.1920040462	0.08945557249	1.259984285	-0.2571362412	0.1097327745	1.240259823	1.399000587	0.008567908917	-1.849122541	-0.5636294677	0.7057362941	0.5524199571	0.8545609577	1.021967568	0.01593383222	-0.3453504098	0.6899489837	-0.9732196098	-1.326041075	0.005014810808	1.617625264	1.862638823	0.05333318627	0.0843821817	-0.1837963805	-0.04160839402	-1.228303254	0.5689266523	-0.9045511948	0.4610433374	-0.3566693339	-0.2894508644	0.6729571433
PAK4	0.115123021	0.1609455173	0.7535657999	-0.1672898794	-0.07077078897	0.009464292091	-0.2396016112	1.356797926	1.238165907	0.4257201847	-0.6789229815	0.07217373227	1.182678755	0.06735583822	-0.3960930307	1.741137035	1.003231059	-1.173434751	0.1627289244	-0.2230071728	-1.010361966	-0.7420649375	0.7563468843	-0.384077835	0.1398762806	0.8054137533	-0.6668748374	-0.003686038175	2.659791311	1.716592882	-0.7321780875	0.5001780756	1.204046589	0.9061327902	-0.9236109299	0.3785325958	-0.5484410912	0.5184640768	0.09220367038	-0.7854672367	-1.226017938	0.3988530205	0.2718626034	1.581163635	-0.03710219167	-0.1347325503	-0.3823965815	-0.3216867854	1.598512073
ACTL6A	1.22220967	-1.605970416	1.418210213	0.02122994493	2.128711368	0.6050559078	-0.3286100956	2.307400434	-0.2001505213	0.02293546854	-1.269403447	0.924594781	0.4166766872	-3.072003519	0.6203807145	0.1919565934	0.3134740201	-0.3663057291	-0.1808042995	-1.338664609	-1.402504674	-0.008672637306	0.01055265083	-0.1587360982	0.4216712395	-0.03513299462	-1.979898395	1.757828643	0.7177431534	0.4885587096	-0.1864094573	-0.4315109639	1.70457455	2.74916743	0.3007559162	0.3263275698	1.123556842	0.9224840581	-0.2151658906	-0.4338846612	-1.457118287	2.164423565	1.47283059	-0.007019380637	-1.22276849	2.438118585	-0.5841793634	-0.456439541	-2.146492071
WHSC1	2.239020046	-1.500954232	2.018215561	0.5410078098	2.237647545	-1.69094444	-1.447667603	2.468875885	0.8235311262	-0.4555423726	-0.1080404078	-0.2280666534	-1.183087867	-2.652214244	0.8569034585	2.807629471	-1.331702393	1.161788353	0.4830864055	-0.8676134927	0.8102120812	2.031969887	0.4919791735	-0.1619095102	2.585755544	1.487581575	4.050278558	-0.3649421629	1.942733985	3.694105673	0.722744416	0.09965310688	0.8352149896	1.602630414	-0.7126194594	1.259285152	1.015567653	0.6012727359	1.793924123	-0.8863917546	-0.5259614752	-0.6684202859	0.0923878198	0.4937695085	-0.8715539287	1.672400589	0.1664923501	0.3940276888	0.9984598386
LDHA	-1.572840793	-1.867623756	3.299910801	-1.162382647	1.28398426	-0.9899646899	-3.256712073	3.949240027	0.2622052738	0.1198845198	2.546057931	2.420437919	4.388632549	-2.375556139	2.019759108	3.164415547	1.39857645	-0.5804019014	-1.480150834	1.191700608	1.722762011	0.3383132644	-2.557921792	0.08319961861	-0.7355621332	2.4393208	-1.071118352	0.3423338997	4.864946532	0.8439763309	0.4390997666	2.698479304	-2.703520776	0.1003816329	-1.136177412	-0.471406323	1.108644167	2.947929337	-0.2304616365	0.5484542731	1.084683994	-0.2396122231	-0.7264985301	0.6621552765	1.335462511	0.3158267201	-0.1563955904	-1.225601616	-0.02533051368
GLUD1;GLUD2	-2.504130123	0.9578830922	1.000113669	-0.278148576	3.895189745	-3.141238324	0.4949958899	4.024222217	0.9458535222	-1.185200926	-0.2150602034	2.324862167	3.120434322	0.5399081177	1.165128609	1.883149496	1.620443526	1.37350309	-1.96928684	1.609141271	-0.1422528972	-0.1729820954	-0.5271107769	-0.2950600397	0.495111095	2.58406276	1.528620757	3.482243218	-1.580108221	0.1437106596	2.488122271	2.901575137	0.4412550972	3.608526089	-0.6136445135	1.90307037	3.380733332	-0.5393364617	2.274939759	-0.2126362306	0.4296598326	0.5419665489	-0.7246819606	-1.129285242	-1.82428478	4.11943929	2.121940828	0.8001279718	-3.107215177
CYB5R3	-2.62487455	-1.500054017	0.6738746847	-2.044750411	5.383503042	0.1114229563	-1.128966996	1.167754281	0.3619929933	-3.651045142	-1.932426885	1.454658998	-1.294777335	-4.88872834	-1.173310907	1.427434526	-5.017368087	-0.8757725436	-1.96791165	-3.405267194	0.8938746989	-2.259620937	1.123854859	1.510919278	-3.921802995	1.170347848	4.97288329	-1.726508214	-1.397797439	0.5997059371	1.212647984	3.624087339	0.8476944966	0.3669718615	-1.254692663	2.045674884	-1.21534767	3.215503608	-2.435294199	-2.319525597	-1.94542284	-0.06724003672	-3.796158831	1.634653982	-1.036491928	-1.675315742	0.9430245664	-0.3869362631	3.458104626
MT-CO2	-1.00777353	1.558509204	2.405414248	1.60279363	2.354004408	-4.588041918	0.4308713232	3.070712724	4.814670329	-6.611780358	-0.1566994497	2.827684345	-3.31940231	-2.022385489	3.49129474	3.487152364	0.3797903997	-0.2376751904	-0.1666825051	0.8373002746	0.668009792	0.5940318674	1.624311783	3.334310884	-1.139548395	0.2177157365	3.088922541	2.720151575	3.210888099	-0.2874512352	0.6654124788	2.535457761	2.085311642	1.182935332	-0.8134813905	0.1723485293	1.94717951	1.525144388	-0.07205649009	2.374664577	2.664754351	1.744946888	-4.564404844	1.647654325	-0.5952520611	0.5518281661	1.422456618	1.325505903	0.1873004859
SOD1	-0.1119172327	0.8138231515	0.7573696428	-0.9050149507	-1.219951366	0.5433287848	-0.4692265273	0.4736809931	0.5740870298	-0.8854064471	-0.7971484968	0.6710972791	0.003631579655	-0.4520946101	-0.1466705536	0.4851493964	-0.5106247412	2.09417591	0.5039873486	0.01669420936	1.748800153	-0.09475008481	0.9589282841	-1.853343027	0.6368488215	1.10501067	0.409454214	-0.7051868794	1.59448581	0.1120648488	-1.732024144	1.538932207	0.2056659907	1.706323641	-1.220873589	1.07906202	1.327824104	0.4961807195	0.4450908494	0.9715021778	-1.555251859	0.08769428427	0.9851586238	1.537382658	-0.1214469468	0.06021942469	-0.2001069291	-4.412455254	2.379132506
PNP	0.7647048698	0.5921264769	-0.143476496	-2.419206239	-0.04307998029	0.7554837805	-1.078934755	2.187792666	-0.3381820696	-1.779097055	-1.671798553	-0.6018224518	-0.04550760096	-1.532198955	0.7349224505	-0.3694509485	0.5992361127	0.9129814611	1.062439984	-2.336502222	1.876972523	0.05031988004	0.2243376402	0.3584995262	-0.3427415845	1.004456931	0.209121719	3.203956181	3.272226927	-0.6112219282	0.9833240948	1.984201299	0.6305230354	2.464446437	-2.048808105	0.6917787116	-0.1856512618	-0.4411639276	0.4551583018	-0.216598244	0.03362594741	1.276252659	-1.724310157	-0.1117414306	-0.3935322349	2.454657331	0.7005951645	-1.742582778	1.345189073
GOT2	-0.2111618065	0.9627735612	0.3855687853	0.6327179588	0.4082536066	-1.975957701	-1.033482226	2.825499482	0.849259942	-0.6701958582	0.4661218808	0.7839921054	0.7151206974	-0.09472742315	-0.4422112887	0.2211404193	0.5350612987	1.647097371	0.5509661666	-0.9133906039	2.403026903	0.9572460227	1.135902198	-0.4107909212	-0.5621460891	-1.001967662	1.140450022	0.5611906174	1.581644283	0.3926693798	-0.9489183496	1.526092985	-0.7251459248	2.361160602	0.9113892726	0.07002601445	1.448096544	0.8031744453	-1.680067136	-0.08764406406	-0.3291630324	1.634389222	0.2750351641	0.4947307995	-0.1193259436	3.357926448	0.8158629197	-2.40879183	0.3981346293
ABL1	5.892005485	3.357367313	1.970756933	-0.6764031702	2.556045042	-3.514931039	-1.942604782	4.766578145	0.5084276808	-0.913444429	5.041288482	2.931964363	0.4137732817	3.322663084	-1.432990735	-0.2509506465	-0.5442013887	1.589145502	-0.9761616747	-0.634880355	0.1020292797	5.477143565	0.5582853527	-0.1527908671	0.6260988046	1.521348199	2.867353461	-2.445982948	1.984398267	1.077621734	4.678614894	6.578288535	2.845590683	5.273997751	0.4855780419	-0.01999375891	0.527187669	1.847102307	2.027443332	-0.841600056	-0.1232903133	1.218712072	-2.432940316	-1.506266291	-0.629195802	5.728849175	5.910231899	0.7004311203	-1.388633092
PGK1	-1.787934076	0.4296325934	0.5701898035	-1.39596751	3.444119823	-2.957141449	-1.534340554	1.80914426	2.105660632	2.392481459	-0.8358576178	0.9894342964	1.543683563	-0.1265638694	1.246669528	0.972146888	1.738137999	1.092863937	-0.5518696917	-0.8054788729	2.19662181	0.259655969	-1.103719925	-0.4402263775	-1.989616683	1.705869979	1.117029667	2.005929401	1.224390742	-1.090739567	-1.28164134	0.7897685517	-0.3254379243	1.435428734	-0.584216768	0.07698801182	-0.6020096523	0.08759917907	-0.5920343822	-1.219443032	2.861251966	0.09572870236	0.3031303584	0.8861465637	1.099408519	4.217880639	0.2771739573	-1.759246097	0.2974870111
AK1	1.049183892	-0.9351473277	0.3032856093	0.5722540907	0.3032530505	-1.04302249	-1.717413115	1.164150797	1.840780489	-0.9731191485	0.3954199292	-0.4797366963	1.876333481	-0.95814159	-0.04653530564	0.7071780391	-1.537645793	1.089302049	-0.6213116308	-0.1163382641	0.05649772985	1.271566789	-1.210982066	-0.1444513342	0.4939131675	1.058662166	1.131170937	0.2738940823	0.2321770993	0.5027114696	1.644047831	0.4640835065	0.2405121628	0.8382273765	0.07613000632	1.244965866	0.154133556	0.4991318307	-0.1877342806	-0.2373528746	-0.1610541074	0.5128971694	0.06791774354	0.5184293386	0.5807843827	0.5954110056	-0.8845613132	-0.6023886264	1.696113178
ASS1	-0.6756480477	-0.4973929051	-0.438584324	-0.9988085104	1.762398802	-1.321959052	1.729151239	0.6534659343	-0.04739805425	0.1066489183	0.7380114192	0.9239078815	-1.196365904	-0.1938920195	0.2969846895	0.903624464	-0.6490713248	-0.208767129	-1.230407128	-0.4348671384	0.3737003959	-0.5070452823	-0.1159363237	0.189068879	1.448747043	1.859582342	0.655980028	0.3587138535	1.668667798	-0.3174499313	-0.8325470788	0.5990583435	0.5679842942	0.5506456579	-0.6829549315	-0.1156463247	0.9966196959	0.4842978578	-0.2385182144	0.2361585006	-0.5159565314	1.34069662	-0.1440834278	-0.2174027713	0.7009319605	0.05416707778	0.4052703028	-0.8197972048	-0.3562660367
CSTA	-1.084158257	-3.321284203	1.931478468	-1.791638727	0.2893974357	0.1097426637	-1.090748216	-0.3610010535	1.745452045	1.556657635	0.2238128452	0.5379210683	2.063488309	-2.147549748	-0.03064335316	0.1494973514	1.070203226	-1.369064327	-0.3292529996	-1.540535011	0.3217076029	0.1249189166	0.1446100454	0.5293135193	-0.7897928347	-0.7746284465	0.6375972669	-1.398381155	-0.2557880336	-1.456833773	-1.103865967	4.43846499	0.1965353407	-0.3121198192	-2.196469457	-0.05810046254	-0.4282733056	-0.1600048504	-1.502863757	-3.156789934	-0.9783286366	1.7221232	0.5523549693	0.4368478745	0.3215679125	-1.821298236	2.546501437	0.5132879469	2.575599787
NRAS;KRAS	-0.627496505	0.3980864086	1.940557148	-0.08818847614	0.5860037539	-0.6005828705	0.1297167161	1.069243432	-0.1917414565	-0.3784906941	-0.1015694481	0.5960986857	-1.118486804	-0.1059671578	-0.0249043501	1.43351082	0.1800865038	1.14944296	1.149336671	-0.3587989554	0.7282172812	1.409857692	0.6137595044	0.716687111	-1.421843885	0.5063779102	0.578975394	1.287175446	1.276478388	0.8027166345	1.624848069	2.05644661	-0.5193234787	1.175690653	0.4611149831	1.124820242	1.691944844	0.5544130226	1.51960434	-2.753811273	-0.4957310055	0.9094653058	0.5033248166	-0.6948345162	0.2398404889	-0.06891293695	0.1572972605	-0.4749199084	1.138763181
IGHA1	-0.0383087214	-1.934314425	0.6081249875	-1.02615581	1.640355951	-0.7674896975	0.4093565527	0.8996924806	-2.717211931	-0.1308428054	0.1424602085	0.5649385812	-0.7219940625	0.1983176393	-0.3642410817	2.060692289	1.880420718	0.01101863514	-0.2278017399	-0.9602886968	1.646140396	-2.062242174	1.087056417	-0.3994060163	-0.5212689159	0.9010646814	-1.721189415	-1.827726564	3.069785473	1.464999599	2.773822841	2.204933099	-0.4288721857	0.6510642011	-0.8196190827	0.9613944681	0.5952562222	-0.771644105	-0.6495043508	0.1781526428	0.3949247021	0.628004407	-0.5112842788	-0.4624704364	-0.745010338	-2.38666752	-0.2601511389	1.913913663	2.600620351
HBZ	1.178064212	-0.6956817678	3.092372169	-0.09058802182	4.061883778	-0.4360240698	-3.523361519	2.861935732	3.171877525	1.316586709	-0.5978685939	1.006317449	-0.6984569549	1.324534789	1.472225168	1.993284129	-0.5929648316	-1.352489545	0.6867991616	-0.3059121064	1.451893302	-1.358863419	-1.402450554	1.145237678	1.678722715	-1.513970988	2.695194492	2.400261446	-1.643384028	-1.287112529	0.7082967264	-0.9678060942	2.612177156	1.488816963	-1.015338179	1.426097525	3.676965553	0.9186934523	0.5265838762	-1.181470904	1.092045235	0.3238506342	-0.6897414716	0.3989083987	-3.287000478	1.876686599	3.642293033	-1.057577526	0.5117971376
LMNA	2.536669273	-5.501225093	5.566198312	-0.6936334665	3.11157967	-1.647040106	0.06481005992	3.529351981	1.17559783	0.8678317339	0.1208106501	7.408211322	0.6450944023	-3.009247061	1.184718222	3.088426108	4.122462519	-0.07849137479	-0.894177536	-0.08318903214	1.055200603	1.607399708	0.419116949	1.251616984	0.9532580685	1.692034523	1.007398069	0.9254046714	2.627230327	1.989454649	-0.2161481875	2.470181329	1.408820976	0.9653569367	-0.6110612908	1.388579717	-0.1466278639	0.238270247	0.3087028028	-0.6243891812	0.8828848907	0.5127456873	5.620280124	-1.634899401	0.6778752848	1.854170021	2.287802025	-0.57410162	-1.29237006
FN1	1.4379749	-0.5346009702	1.857904184	-0.3543776057	-0.2831723418	1.017525374	-0.1892195801	1.144635755	2.98223877	-0.7477075749	0.8861561438	0.0298496615	0.7283982114	-1.719520134	0.2583435171	1.342456367	-0.2990245851	-0.5309762572	-0.3253336878	-1.153984883	-0.4419675712	0.4026967784	-0.1522473662	-0.4502639333	-2.30871696	1.179403447	3.1207634	0.04075591984	1.159242626	0.3300887695	0.3971270974	-1.388025526	1.135236083	1.34998416	0.5141788065	0.6021752525	1.526344239	-0.635661421	-0.4945872168	-1.100441199	0.8833261476	0.1106710292	-0.5474315726	0.3580747211	-0.1547631585	-0.1449994172	0.783758168	0.5313331715	-2.525478136
TFRC	-0.7675793002	-1.666039052	3.096559093	0.6746262734	-0.3929419694	-1.54395498	1.105404016	3.93874649	4.46195694	0.005011271746	0.0554650702	-0.1482170937	-0.6549258945	1.335019069	0.6162817895	4.154805917	-0.7346226702	2.789259933	0.8805623826	-2.518265429	2.386804481	1.076588213	1.711420537	2.656975717	-0.9362397011	0.2663009828	0.8002257502	0.8333675312	-0.4241466834	2.825213839	1.139542315	1.735523643	4.415399197	2.607425201	-0.8394576184	2.384823509	2.164487853	1.298033885	0.5578520993	-3.021386298	-0.2522539237	0.2947472582	-0.311402695	1.049938946	-1.15001486	1.018398641	0.295241703	-1.073843325	-1.027799111
CAT	0.7200744824	-1.765241554	0.07166666024	-2.247738377	0.9693930592	0.615357711	0.5799679329	0.7675577454	-0.1986711619	0.111322841	-1.171862582	0.2425099039	-0.2847564396	-2.61656648	0.2598090153	1.394378742	0.7166462381	-1.542820605	-0.1074766526	-3.560357704	3.346570381	-0.5309465448	-1.447797855	2.164767151	-1.244237926	3.501536234	-1.039481858	-1.9205317	2.019492124	2.119212784	1.099519728	-0.4877346362	1.188349886	0.5025876116	-0.1160582755	0.3957306053	1.633017464	0.823373236	-1.685206893	-4.607305835	-2.836645482	0.7844412812	0.03912501632	0.09928185698	0.2973244697	2.25268264	-0.7638471009	0.6573320434	-1.330056003
RAF1	0.5224122849	-0.4026459062	2.677907492	0.8550682892	-0.02994419798	1.649313622	-0.5349816224	2.422080768	-0.5136845305	-2.227513619	-0.445115856	1.298591839	0.4381028206	-1.74522752	3.008662072	3.480426223	-0.6973454194	-0.1478603576	0.8730119006	1.113618966	-3.360889482	3.195645324	2.184234455	2.453219662	0.02860052359	1.421402937	2.307737486	-1.94126771	-0.04971732634	-1.321249026	-1.601108818	4.12529283	1.751842271	0.2566950368	0.8526658439	2.746097457	0.7388962012	0.5985743409	-3.172911401	-2.020475084	0.9878629828	1.592903054	-0.1948151028	1.430686886	0.8125853733	2.868313735	3.467776951	-0.8533462345	0.06086713364
ALDOA	-1.707002671	-1.668654732	3.108042672	-1.466991858	0.2815005242	-2.429246579	-2.192323253	3.667592298	0.6992340442	1.535286753	1.588118556	0.5455950042	-0.8954769511	-1.341334023	1.645736841	-0.07014439291	1.062499168	-0.06191051516	0.690643472	-0.40099527	2.058911873	-0.4338798837	-3.212643353	-1.139607047	1.361328509	0.5433431128	1.571411443	2.838879189	2.578090425	1.314664976	-0.03102758295	2.42854298	0.7745346704	1.360219052	0.6792075325	1.965378359	0.4190559505	1.548841315	-0.412240301	-4.05731245	-1.962455802	0.3101065079	0.7450001892	-0.9442283911	1.760955017	5.480408235	-2.469334238	-1.983786843	-1.297812775
CSTB	0.1622627373	-1.379357987	1.378200022	-0.3270276357	0.2867455646	-1.480326754	-0.7416309874	0.70517372	0.9906385628	0.9266055524	-0.1214475794	1.31964139	0.2224665821	-0.5626521025	-0.1185648676	1.118285491	-0.3318735175	1.321863845	0.1467813644	-0.02597109774	1.319540453	0.744443277	-0.8494875953	-0.354529226	-0.7364421772	-0.01041778484	-0.9156446776	1.861205687	0.5211617296	1.882490864	1.113837563	0.7121415971	0.9254485435	-0.8680550083	0.007409613159	0.8347052092	0.4267200455	0.2918211836	0.7520241152	-0.9871282342	0.2742222311	1.62253966	0.06285747079	0.1066603356	-1.592330826	1.09747228	-0.02968125456	1.878675818	-2.197535972
OAT	-0.4614427136	-1.140125616	-0.1690931056	0.04511949415	0.7952461468	0.0804982216	0.3909860123	3.573864604	0.7475669221	2.629048968	-0.2516989195	0.8063472658	-3.479825034	-0.6157478264	1.907429591	3.038891509	-2.435676555	-2.953166564	4.944784319	-1.281292442	0.406221595	0.6932029264	-0.419146215	1.711674095	-0.1799564141	1.053318594	3.565742892	0.9776015064	1.058454588	2.201703337	0.07809793468	2.393850111	2.150366458	3.370754293	-1.104464119	1.024027991	2.992318972	1.901655725	-1.171874776	-3.745241402	2.73385555	0.549529248	3.309594381	0.8111985042	-1.863104507	0.8211057758	2.17156911	-0.6766577635	-0.08312076401
KRT1	0.1071462269	-3.453096544	-0.7951948746	-1.186493477	-0.4407598984	0.437821027	-1.045439861	0.8104587339	-2.298213403	0.8362012869	-0.9861398953	-2.320975942	0.1418093985	-0.4516301819	-1.4288512	-1.625868655	-0.4552049402	-1.101626214	-1.509245638	-0.9285077413	1.185356613	-1.623771878	-0.6790220938	0.2512510594	-1.502140619	0.2822816389	-1.555491701	-1.196244632	-0.4213916734	-0.5584697794	-1.414307491	-0.04803118542	-1.678272627	-1.013733603	-0.1909283397	-1.4540228	-0.7533425127	-1.349383069	-1.592266378	-1.221619237	-1.210263893	-0.04150997586	-0.004673867817	-0.7375433211	-1.49719862	-1.610333568	-0.9737857358	-0.1034668419	-0.08375035312
TUBB4A	2.080651241	-0.5123032567	0.8812246628	0.1620742741	0.5172915024	0.6955509026	-0.8346854027	2.750291924	1.393965965	-0.8372439256	0.7417948136	0.2273260823	1.297827758	-0.665124048	-0.3215176601	0.1037660664	0.5366251449	-0.7333538384	-0.455860105	-1.386535874	0.9353110199	-0.1764472681	-0.2306172577	0.07719562153	1.777349122	0.9829202882	-0.9989794911	0.6134286756	2.374029104	-0.2081148166	-0.1016988316	0.2321462531	1.405930525	0.6062638222	0.7784076905	0.5386092983	0.8560438175	0.2076956092	0.2137573973	-0.4515522043	0.985343204	-0.7305484895	-0.9122460652	0.05446805787	-0.3298900812	2.085639336	1.201997863	0.3984970066	0.6930451355
GAPDH	-1.129694416	-3.694840328	1.318028275	-0.8522293273	4.174430659	-2.305491463	-3.064023568	4.945567556	-1.974407918	3.141517437	1.06612559	4.242130873	-1.168639175	1.73502651	-1.914067049	-1.551657259	-0.2862646111	-0.5012714634	-0.02994370741	-2.064608506	5.172211457	-2.526226807	-3.093364636	0.6240922231	-1.886245945	4.60430034	-3.341191771	0.8641569088	-0.2423093677	-1.867102464	-2.744311965	2.393604199	-1.112633708	3.284274267	-2.240312594	3.220064682	3.961776696	0.803726703	-2.943546026	-0.3461289568	-0.7546829308	0.04722869248	-0.6147009316	0.8580396993	2.956872603	4.555872796	0.3989581655	-2.600719413	1.386613892
CAPNS1	0.8164323153	-0.7393246	-0.0415908266	-0.5864194527	0.375641988	-0.07983716794	-1.363526204	1.003315329	1.169273182	-1.109623883	0.4532570501	0.9283186548	-0.525183527	1.181066889	0.3429405194	1.671282332	-0.2391696899	-0.5254142241	0.2238763364	-0.8366511714	0.1814714391	-0.5212062777	0.8094206736	0.08335695767	-0.3420105256	0.3669568863	-0.6311417818	0.03613429198	2.337099809	0.4318311564	-1.40155499	0.4514780473	-0.4336572175	1.153416936	-0.1437264626	0.6039009625	-0.6082989528	1.659986103	0.9750002376	-0.5252848935	0.2351209671	1.767368012	0.2509688494	0.6757203057	1.148336891	-0.7335564362	-0.9604417178	-0.1530646675	-0.597835036
HSPB1	0.2219123812	-2.343331558	0.8429265835	-0.5885698539	3.763705821	0.2396687415	-0.4030162796	6.630773288	0.7575756996	3.108003028	3.064645419	1.653921138	-4.746609419	-5.103909929	2.665522722	0.6827111581	-1.235224551	-1.122000896	1.561429762	-2.98841636	1.980634866	1.943476065	0.9863636991	-2.278395949	-1.088577132	0.3516686317	-0.9941777356	0.430292621	2.301783956	0.1343438296	-0.6443752684	2.191194642	2.164328762	6.061563398	-1.036212378	0.2803684089	-0.7991937417	0.9513423009	-0.9535036374	-4.472131296	0.7024016724	0.3487798824	-0.8806581301	1.01059777	-1.11625096	-0.2569511782	4.033843449	-2.60296763	1.372870433
RPN1	0.1897873529	-3.424403949	1.531824402	-0.4501204311	2.590477311	0.1485279855	-0.589149289	3.725811435	0.2274490275	0.787521235	1.916577987	-0.02917763219	1.540681057	1.357254083	1.149939967	1.90870333	-0.2766537698	-0.960298757	0.8054781674	1.419739219	2.872759628	1.209190342	-0.6775955558	2.033968103	0.1406203876	2.152807874	0.8555912026	0.5849428845	-0.2430492206	-1.116854921	-0.2171283317	1.703060628	1.562916914	1.264579555	1.59761036	0.1524062051	1.626421013	2.894216358	0.2943801305	-0.7881622216	0.9902771519	-0.1096805963	-1.297405709	0.6938816319	1.628925539	0.5687886832	0.3967816719	-0.5902902715	-0.2130170723
RPN2	1.681325496	-2.394891536	0.9379760877	-1.462342101	2.274825858	-0.2351031994	-1.157206207	1.816224332	1.385652943	-2.323664578	-0.4330197605	1.669307641	-0.05172113179	1.170092352	-0.3661322025	-0.5520719896	1.609968586	-1.282806347	-1.333896281	-1.456991097	1.428275517	-1.474727935	0.3472154613	-0.2742199804	-0.160418289	0.8304507772	0.8139263667	0.368880287	1.541179682	0.3172914221	0.03010605412	1.099118334	1.341683888	1.369902561	-1.460414038	3.958328508	-1.163214542	0.03388112076	0.1763470504	-0.4330527169	-1.152730943	1.075474756	0.9351463601	1.367207413	0.4466358295	2.1581243	1.975909917	-1.314730416	-0.5269570217
ATP1A1;ATP1A3	0.7264120155	-0.09493858558	2.005755738	-0.459434087	2.802960878	-0.8265169427	0.320178267	3.575093107	0.6867850614	-0.6132217857	1.892289868	1.812617324	0.4403726792	-2.275601393	0.8816360666	3.578664372	1.180430628	0.4019657204	2.084059906	0.233928349	1.162978175	1.16494604	-1.12796392	1.147234753	0.6212874593	2.052812653	3.593199078	1.315607907	0.3018451637	1.565504464	-0.06171008063	1.865368253	0.0879670276	3.9010942	-1.360172363	0.2260712137	0.03272676979	3.401395576	-1.626283308	0.7669606931	1.499590469	0.6962493381	-0.3039953283	0.1081248972	-0.1775820896	2.234485285	2.869461558	-0.4055311882	-1.324363056
ARG1	1.214152151	-2.225006837	0.001067350484	-1.125009553	2.726598456	-0.4416076549	-2.752441793	3.494604926	1.525021866	1.697783577	0.8444592929	0.03931916413	0.1164789254	-3.096934643	0.7613407198	-0.05350524682	-0.7352216545	0.8952500634	2.748625789	-2.407462937	5.36251516	-0.4853302906	-0.8369001254	0.9280932728	-2.459014772	2.10189274	-4.821003601	0.3425357006	0.464641767	3.49049527	-3.092878156	3.879417388	-0.7923183654	0.5255496058	-1.176080481	-0.2554073935	1.511953606	0.3707569822	-2.434729745	-1.746621389	1.545127346	1.835763627	1.060326629	-1.902833562	-0.8283117297	1.904296268	1.091340847	0.8698675397	2.42797851
APOD	0.1667850626	-1.514898003	1.846713298	0.04572372766	0.3269829643	-2.386620223	-1.444974107	1.369184582	1.224109378	1.9825333	-0.8701764323	-0.05208680155	1.376764141	-1.173406801	0.3680151586	-0.3082347563	0.484219194	1.443866155	1.031674329	-0.2844259257	2.506743517	-2.156308603	0.9710662756	-0.8061067002	0.4759099613	1.84915389	-0.6413226603	-0.7359942647	1.097229248	3.512486328	2.156093518	1.143740932	1.099006329	1.759814021	-1.893609061	-0.2940226928	0.943482095	-3.569927847	-0.2960617492	-0.790009678	1.722573624	0.3044191906	1.732861621	-0.9276874935	-0.8906146794	-1.384500431	0.3321315944	0.3877356006	2.991980147
ALDH2	0.2771826485	0.08866167917	0.4893211145	0.4999797315	0.353786792	-0.6360287716	-1.577012567	0.3392399969	-1.004848926	0.2717698615	-0.6668648146	0.1729325765	-0.1799793646	1.093532486	-0.3651656637	-0.485844966	2.683522947	1.22505821	0.0009402616453	-0.1242952893	1.897409573	-1.518584464	0.01313631969	-0.5560188995	-0.06789337535	0.7938090328	1.698598874	1.977630697	1.330726418	0.3968024176	0.7952672145	-0.2443867267	-0.08073177649	0.2248145867	-0.1506781085	1.617061127	2.072635836	1.582834888	1.081436908	-1.219713891	-0.4167304457	0.9290944209	-0.8018197748	0.3833724789	0.438787198	1.990987822	2.031989941	-1.828063175	-0.1957368501
S100A8	-2.192101442	-0.7668284715	0.00568693128	1.700954535	2.134103212	-1.670265817	-1.429628896	0.7447293296	-0.06264300924	3.529573864	0.6511203816	-0.2655925999	1.311002158	-2.509205679	-0.9566913754	0.1577770934	1.080061582	-0.5680831296	1.280346918	0.2023380665	2.049363236	0.3162351951	0.5703810715	1.631949581	-0.7693403719	-0.6000786842	-1.879841475	-2.28203028	-0.1835797817	-0.8557134435	-0.9031848794	1.862192611	-0.2712337225	0.08384698681	0.186579059	0.2582925299	1.875371338	-2.816183557	1.178839755	-0.6125898199	0.2160591757	-0.5526267667	1.494628939	-2.888687394	-1.354702637	0.5725441509	-0.3247575653	0.9672257541	0.9182723362
SLC25A5	-0.2368005779	-0.3724927451	0.4968461259	-0.1798766633	0.941001699	0.8613693003	1.936622773	0.9052578023	1.513156017	-0.09947802384	1.695611557	2.78344251	-0.569512133	-1.128055086	0.630687099	0.9769883074	1.194462037	-0.1507254582	0.5315708122	-0.4166782415	0.5317454384	2.008556867	0.4846330944	0.02709858103	-1.120564397	-1.284817946	0.2953718063	0.2169403353	1.171354481	0.1791371324	0.03581286712	0.1408090599	0.1615356101	-0.6930982288	-0.004593389479	-0.06868155961	0.7917053846	0.0587832233	0.02397824281	0.9713745645	-0.4583431047	-0.3096548505	-0.2493275392	-0.5511970113	0.1852714451	0.02942233508	-0.289175534	0.4777027824	-1.507164392
PCCA	-1.866339764	-0.7851884445	-0.509027229	0.5151770868	0.9621865347	0.4888349115	-0.305283794	0.7376075652	-2.14700427	0.02188129653	-0.5055696564	-0.914176065	-0.3291799828	-1.284359482	-0.5022532125	-2.031550576	-1.320339841	-1.683240617	-1.456478617	0.4230004591	-0.7849010004	-1.319660993	-2.458589908	-0.03839190939	-2.395527998	0.8027339643	-0.4503161027	-1.269946688	-1.541058086	0.6155935392	-0.9275043971	0.283929693	-1.789506471	-1.178726537	-1.183690617	-0.5817452968	-0.753972096	-0.1363161033	-1.18147661	-0.5834733716	0.1682004137	-0.01894133967	-1.182380744	0.8505140172	-0.7715309782	-2.003071501	-0.4875856408	-0.2638090699	0.2691803824
PCCB	-1.761407611	-1.004937756	0.04317562989	0.9572025824	1.988768242	0.865280883	-1.467288313	4.148199788	-2.27961205	-0.5438842013	-0.2488814959	-2.180935596	0.1361579591	-0.05573782255	0.01235425432	-0.984529615	-2.770932096	-1.568966872	-2.699671712	-0.9693047091	-0.8850912029	-0.6778322121	-2.329164778	0.1766339534	-3.370307472	-0.2225620736	0.5466947605	-0.6298776275	-3.447235125	1.267792318	-0.6231246646	0.734497173	1.939514132	-0.03834968491	-1.268132348	-0.6549330589	0.8728697736	-0.125086825	0.2611167787	-1.695681323	-0.313266853	0.8660269249	-1.909711159	0.8622134943	-1.978648325	-2.633774706	-0.2442171346	-0.3811555643	0.6915321573
EIF2S1	0.9843469478	-1.133786626	2.949715174	-0.4276509317	2.872802487	-4.383275552	-1.965450564	1.942103834	1.420067042	-0.79786705	0.4641561888	0.5347204742	-3.098098048	-1.2905901	2.531595667	1.870874193	-0.3449892333	1.372030038	2.966940133	-3.23046435	3.381137931	-1.32033457	-0.357181183	-0.2491576735	2.306492845	1.5419377	2.724645862	3.451843734	1.942434092	1.540010647	0.6186897491	2.763943703	2.932789598	1.174353858	-0.1682122074	2.239773144	0.4519367946	1.755263079	2.283995798	-0.1695251354	-2.02594665	0.02069885707	-0.5003511181	-1.639380842	-0.2394473373	3.011525667	1.969903955	-0.7485980484	-0.6587746715
RPLP1	0.9839578653	-0.7778255993	0.2834460608	0.08978131505	1.065360716	-0.6040214773	0.4252344425	1.441339519	0.7413351695	-0.3036058758	0.7082287416	-0.1123130385	-0.6359151541	-1.761066522	0.2115632066	2.135437539	0.1411270784	0.7785888823	-0.6909260395	-0.09430839445	1.453180633	-0.3476553422	0.5980061858	0.3671806735	0.2856804315	1.239955015	0.1685307132	2.005626642	2.033321819	-0.05800536463	0.4308130217	0.579865599	1.53345438	0.6076984425	-2.619627596	0.5136680011	0.9466586853	0.3241872658	-0.009072512098	0.2060753338	-1.102551608	0.665065977	0.8454622067	0.1813596387	-0.8078418043	2.544816394	0.9526564711	-1.102184038	0.3960536494
RPLP2	-1.679152679	-0.5702365132	5.203789879	-1.800707197	1.400390625	-1.492426607	-1.647392962	2.06128201	-1.846311431	2.839946065	-0.8048847341	0.7308378588	-0.7133526848	0.1081791915	1.628131173	1.835765115	1.351911674	2.040497668	1.374097183	2.026298143	2.857315296	-1.7912555	-0.4840641795	0.8384357994	-1.172624672	1.187032559	1.945872222	1.881827224	-0.7440969682	-0.1981233959	0.2944430659	2.822256887	1.08192316	1.617372425	-5.235572403	2.847024348	0.05131703229	-0.03351311172	1.153747319	-0.6560761784	-0.7084180384	0.346352159	-0.8910264251	-0.9964525213	3.069580228	4.385519105	0.9938122762	-2.001212637	-0.4089625438
RPLP0;RPLP0P6	-0.2050538917	-2.7404591	-0.2312600391	-0.55984663	-0.620169054	-1.11903771	3.12182462	2.821666914	3.695450617	1.73050478	0.2682188335	0.4620610075	0.3483647724	0.2029289188	1.942039488	0.5525814694	-1.251519364	-0.4195585091	-0.6456689627	-1.074817214	2.41758547	2.272956731	-1.689865835	1.865044031	-1.217970706	0.7201031397	-0.5467355134	1.405026978	0.2370342704	2.107830808	-1.181322121	2.762775412	0.6900414064	2.756177667	-2.153428643	3.270311929	2.151877364	0.1919002941	-2.044036326	-7.49E-05	0.6165092363	-0.1998806224	-0.2544815878	-0.4955251841	0.4456281313	0.4047924032	1.958718375	-1.820517711	2.363348124
SSB	3.193603095	-1.490918151	3.114051826	-2.702587409	3.046589431	0.9653523011	-1.315559796	3.149426899	0.5327192424	-1.147623457	-1.148555523	0.009531181625	-1.647917029	-2.26017848	0.761692242	2.598928009	-0.7435484804	4.940279324	2.431860344	1.209080131	7.73606445	4.910040931	0.2435425162	4.424990114	1.089935063	2.446980347	1.092421236	3.912298795	3.074005656	1.731530087	1.832246881	2.935322856	1.185640466	5.45702662	0.003276606021	3.587061809	0.3709233757	0.5380143433	0.6123299059	1.818418721	0.663860529	0.219377635	-1.234243511	-2.071218833	-0.4062667093	1.944744161	3.285369424	0.7440787482	3.480285771
PRKCB	-0.5539463821	2.401328257	0.05435479849	-0.1707371381	3.137985268	1.004241814	1.496074301	1.986614348	-0.6987113333	-0.270648669	0.1633769617	0.09659836599	-0.6964144176	0.8714966144	1.239826444	2.288841764	0.3912979918	0.4845150758	0.9262288899	1.393853139	-2.187342848	4.451339379	-0.6479441191	-0.7531248674	-0.1344819274	-0.07318123304	0.1769902751	1.923805905	2.824183308	2.681110076	2.278787495	1.446580773	3.838794767	0.9670553031	0.08791333078	-1.556914213	1.916358597	2.060691434	-2.240221174	-0.3707841018	-0.02732806909	1.326758656	0.6038773475	-2.075538142	-1.059392781	1.163440811	-0.02501828184	1.398583504	1.570279475
RB1	-0.322510843	0.4882940487	1.643961005	-0.1187728608	0.08212521191	0.6240120037	-0.2961243933	2.647589482	2.988933906	-1.738048752	0.6834932259	0.64917963	-2.396836146	0.172505434	-0.08969354236	3.349713189	-1.026334083	1.342510417	2.105107204	-1.389894493	-1.207796007	1.019243386	1.082511408	-0.4213415296	0.144410063	0.4630931697	0.3143363763	2.546483697	0.7908724675	0.6606174953	0.01723487544	0.2508707018	2.10044486	0.3400942811	0.6803456798	1.151444081	0.4717799036	5.627882059	1.584628119	-2.775612045	-0.1306921826	0.206527782	-0.9035897761	-2.586346897	-1.94089193	-1.090910715	1.658910499	0.0431558891	3.703482343
PTMA	-0.238874463	0.9578337623	3.305701859	-3.939660877	0.4323561045	-2.670628943	2.331572959	1.496838056	0.06849439444	-0.4500416511	0.3269604434	0.5889032143	1.07836036	3.611725236	-0.3199475683	2.050383684	-0.7322548934	1.052064451	-0.1282682819	-0.03316257883	4.198912664	-0.7262773909	-0.9542857028	0.1144769887	0.6709145261	0.5735590663	1.788614789	4.092123135	-0.3363010215	0.9646269121	0.2029980164	0.4672664053	-0.3042375643	2.74455077	-4.902649654	1.445216865	2.128364177	0.9575843214	0.8839502834	-1.641212564	0.8907368154	-0.8604143996	2.040399367	0.9773748926	1.511579713	4.090629781	-0.2748096138	-0.3805528585	-4.383035545
CDK1	-0.3777186969	-1.41448392	-1.812968151	-0.4134640903	1.489082897	-0.006899028465	-4.05124963	3.673680051	-2.242816045	-0.9127277781	0.7507683844	0.8885544724	0.7031046911	1.627801634	1.122325185	2.182279107	-0.2145751179	-1.117476904	1.746863417	-2.094306206	-0.5949205431	1.203447209	-0.210515844	0.7916877832	1.405445022	3.232657229	0.7164726253	0.4438658146	-1.129254556	1.073027679	-0.1919512346	2.51294584	1.214370965	2.894014681	-0.5444671757	1.544396497	3.058313767	0.8513388239	1.954497603	-3.636043573	-3.531127145	0.7429372243	-2.073882026	0.03210070149	-0.06369871499	1.231961357	1.8236726	-0.01823570721	0.6819231246
ATP5B	-0.01671511592	-2.97400557	-1.1307045	-2.868023292	2.959627547	-3.01298231	-1.055171741	5.907493797	2.081296932	-1.246372071	-1.316943471	1.972166579	2.573649532	-1.663715748	0.1843044675	-1.688831296	1.948946613	-1.98119505	0.6332595468	0.6751264621	2.48519295	0.6730109778	-0.1104872776	-0.1102174308	-4.402617919	3.852602921	4.228046684	1.90985849	2.003848422	1.213648887	-1.325844644	3.492987071	0.3406690613	-0.4811394384	-1.610626787	-0.4499275116	5.070564122	3.601830838	2.872259516	2.154135631	1.702548251	0.3762821629	-0.3442029073	1.60061771	2.640990739	5.040185897	1.380416648	-1.904845036	2.108463049
S100A9	-1.271339463	-1.525083958	2.153099147	-0.3162149144	3.328562883	0.2186615336	-3.03378184	1.820668567	1.705543286	5.956873621	-1.017388671	2.252812193	-0.7451577118	-6.758458846	-1.178124993	1.764067286	-0.4574746206	-0.159446444	0.8435598089	-2.498137167	1.462846531	0.8412424739	1.773068287	1.979291936	-1.744370398	0.6452425648	-1.192051626	-0.1403445423	0.2619841496	0.2196980106	1.82863594	5.25097746	-0.7924464827	1.820203633	1.813822894	-0.02982957115	-0.3198202778	1.604466106	-1.65379946	-0.5665080548	0.7641707098	-0.2749041773	1.13288205	0.4942981695	-0.9674050831	0.5501543055	-1.725644268	-0.6422517361	2.156521692
EIF4E	0.5845987564	-0.1240321002	1.126072096	-0.874039194	1.38821139	-0.165312043	-0.5470077506	2.910029013	-0.5509739901	0.2882296139	-0.9279333893	-0.275237022	0.6502450751	0.470021939	0.3633608638	0.5184355646	-0.1887617257	0.4746851214	0.7799533706	0.3307310449	0.1630639965	1.417896124	1.345467437	-0.499005016	1.090507725	0.4533912363	0.2100054778	0.6157610441	0.1439888003	-0.1474341205	-0.3371287643	-0.333342165	2.247553245	0.8756567912	0.225024081	0.3296978229	0.7797401411	1.771042581	-0.5841506113	-0.5895214465	0.4570776402	0.6903589775	-0.9906581229	0.5717384203	-0.8716682061	-0.2972074175	-0.3830587423	0.06132851471	-0.07773811857
ENO1	-0.3913374179	-0.7240984177	2.828638792	-0.3914592158	3.071523675	-1.097796558	1.59068961	2.49671687	0.9754418456	-0.7681855908	1.026323576	-0.4067123519	0.1014655194	0.8650797844	-0.1200141029	0.2710537813	1.343541793	0.004064774819	-0.7741925887	0.9160229126	0.3945891291	0.4069891319	-0.9490894926	0.3044208482	-1.411255515	1.504102233	0.6486322494	0.5650889748	-1.618885237	-0.9899550907	0.2939713369	1.257937064	1.300440159	1.827205733	-0.02521297388	-0.81957149	1.95809769	0.6304250142	1.028092908	0.9770740929	-0.137620133	-0.212671213	-0.09629164024	-0.335758709	0.5981978861	1.097902839	1.066884776	0.09763239622	-0.4842441891
PYGL	-0.07945351095	0.03898048812	0.9703831535	-0.3852885286	0.1669914346	0.2991399536	1.195594585	1.067733133	1.121782597	0.7722695318	-0.205532541	-0.4739397713	0.4151239054	-0.6337274031	-0.5339175543	-0.4355205346	-1.301965588	1.170728159	0.5592374104	0.7089438991	0.08577084832	1.792793391	0.6286075367	-0.1568623668	-0.203390178	0.6693641079	0.1784370913	-0.5879911093	1.406985569	-0.177598088	-0.2550923321	-0.3855250359	1.570667722	0.6564787133	0.1038835803	-0.2179774137	1.445519606	0.7182258231	1.053242471	1.235763337	0.6181519185	0.05776076299	-0.3966364772	1.266627909	-0.5237835783	0.4504167288	-0.6743583859	0.06078824171	0.7168075958
GPI	1.043161771	-0.975231051	0.8380217187	-0.3053449413	0.5641685987	2.136372544	-1.016621362	4.515831663	0.7414063318	0.5266520552	-0.5581927884	0.6593713987	0.6003727994	1.519764677	-0.2620249707	1.231754578	2.148443231	0.4177035011	-0.04613824238	-0.8937992127	1.937330615	0.917270016	-0.08036802982	-0.3106640049	0.521019628	0.8413008501	-0.3555781949	0.09378873676	1.072585975	0.01606818958	-1.828728769	1.054068281	0.2493056979	-0.4878313109	-1.564796348	0.6087820936	0.8012330556	0.3808341841	2.615599269	-0.3109078567	-1.104238097	2.316220482	-0.08140262888	0.0160188502	-0.0879891361	3.597113525	0.8213032253	-2.737180731	-2.840940571
POLB	-0.3299663232	-0.582214731	1.107672636	-0.9604709407	-0.4294210486	-0.2510879201	-0.41995641	1.084427416	-0.8333380397	-0.8525423443	-0.5721902246	-1.325954989	1.124664006	0.03660618443	-0.3229630391	-0.0173269273	-0.5676451344	0.1427017678	-1.031158179	-1.325770649	0.918250884	0.2778549725	1.023040074	-0.2186828909	1.667884757	0.2717042141	1.329598601	0.09910669578	1.290398506	-0.02571537897	-1.298522475	0.1444255485	-0.8341939329	0.03206091653	-1.702328191	-0.4307402786	1.206814385	0.7756397342	1.489322614	-0.9230182562	0.3793127671	0.7040237863	-0.1707678504	-0.08267632594	-1.773688683	-0.2212538527	-0.2773082564	0.4841247572	-0.0770063417
NPM1	1.987792328	1.230136709	3.711401212	0.4176213047	1.465171542	1.376718084	2.929919501	4.397328594	2.283543996	0.696990629	3.075800279	1.725620529	0.597103813	0.4448799841	1.689886401	2.209136285	0.5548565685	2.002501463	0.8547800038	-0.2032165414	1.23723114	2.112799051	1.987797663	1.301480792	1.487360089	0.05936483354	1.531528487	1.14687664	1.871720548	0.932775392	-1.094315421	1.48921185	1.62994318	5.04947892	0.01253301666	1.077726401	4.738912057	0.9782101106	0.6707749208	-1.083983973	-1.175072361	-1.346398689	1.387340749	-1.292812995	0.9929291148	1.974784806	-1.571898698	0.8404502889	0.8348956248
TPM3	2.685330709	0.9991491457	7.20606825	-2.261162	1.90905753	-1.442345959	0.1606899237	0.6744872141	3.903099995	0.427190865	0.9663165934	0.2979912554	-1.98666306	-1.588583278	-0.07540246694	-1.384536579	2.026002997	3.61840392	0.9413093452	0.7433747696	3.970649404	2.799461878	-0.8316494249	2.241894424	1.73434236	0.3795807768	2.666452901	4.894701589	0.3640719987	1.502297804	1.857321008	2.521241471	2.719082102	0.9006863177	-0.3554518704	-2.197615637	0.3286392008	0.9760839048	0.4263489924	-0.8375864433	-0.3096380728	-0.2136158066	-0.3292939372	-1.728755272	-3.160449398	4.076676198	3.417146836	-2.784851873	-1.697363791
LPL	-0.599096832	-1.115894558	1.041374225	1.06940692	1.704021947	-0.255726951	-0.3429833097	0.887913739	0.6439559804	0.1122336142	0.1516671077	-1.223342354	-0.3092795711	-0.8269658902	0.5964765006	0.04326418566	-0.9584542817	0.1594657939	-0.3123618724	0.6572862793	-0.6247173637	1.011475024	1.595173024	0.5706850785	1.407428504	-1.089425639	0.6337047777	0.3799802324	1.142247048	2.688245883	-0.2519171585	1.683278593	-0.05414618357	1.473290615	-1.046647535	-1.831781944	0.6554260321	1.091157991	0.4537793131	0.0392145962	-0.9854748031	0.5545590804	0.3520491205	0.620558043	0.7037735288	0.3129038313	-0.5205652644	0.5257388263	2.686909814
LDHB	0.1519812083	-2.635083899	4.827214035	-1.632160151	4.134192293	-1.834124432	-0.5985036975	3.501323262	2.808059054	1.528015239	0.002728512423	-0.1895266706	1.577032291	0.6764655301	-0.3703880655	2.381846432	0.4034025575	-0.389539319	0.9322387274	2.686475341	1.167053412	0.05406960551	-1.028719296	0.3326484263	0.660491088	2.086257355	3.478541059	1.199057694	2.596743017	2.270002401	0.4651176871	2.646395479	3.715001174	3.020095973	-1.864117563	2.793007261	2.982760957	1.085558157	-0.8210361901	-0.1795363031	-0.5551318911	0.40801755	-0.4375092763	-0.5821026393	-0.430467863	2.805733297	0.2265564821	-2.207984203	-0.1873077858
P4HB	0.7487484299	0.3749353048	2.67731743	-1.130484464	4.321457865	-3.487825031	-2.04306348	2.241448731	0.5485543115	0.7967830982	0.8367948294	-1.547104993	1.514908981	-1.350033932	1.443601386	0.8805204652	1.96006037	-0.2063663363	1.736354386	0.1311934136	2.056196877	-1.257441051	-0.7534901224	-0.5702983837	0.5253902453	1.84921765	1.13154116	2.318481631	-0.3904678928	2.328609054	-1.583397773	1.440644882	0.533566992	1.202324778	0.295775544	1.154265121	2.202256906	0.8352844764	-0.4976985169	0.7273810973	-0.02418539473	0.5442601704	-0.5533190153	-2.613562333	-0.1276823069	4.414333942	-1.806796877	-3.094089629	-1.816607186
CTSD	0.2894788974	-3.075141352	1.245912648	-2.052987845	4.641756825	-0.45746446	-2.196295975	2.025097253	-0.3845586948	5.674330241	-0.1357928202	1.194416973	0.03328078038	-0.5901057502	0.8642606001	1.790657417	-1.219120783	0.4887228284	-0.8132731268	0.9772640808	3.045974381	-1.518337449	0.9024945814	-0.6795504029	1.519254917	-0.1113467341	-2.132764836	-0.9940688822	0.3122267214	1.196668523	-1.578988918	0.703085837	-3.652109628	1.115646098	-0.996958527	1.179781896	1.282497415	-0.7704865755	-0.003682568253	-1.657862861	-0.3877427427	0.7816834739	-0.7414352138	0.04058875693	-0.1299933163	2.18577139	0.2037044435	-2.011652649	0.848466501
ANXA2;ANXA2P2	3.864616975	0.5009886076	1.539019946	0.1761199317	3.881579442	1.643697055	-3.367694309	4.30067987	2.551269365	2.234423604	3.239020402	3.11287022	0.7416468301	2.445066933	0.5600866201	-0.7838602531	1.748860243	1.76115616	1.428346113	1.802948934	0.7386682906	3.443781893	-0.6741218389	0.3110394882	-0.6409500924	-0.4123986542	2.065290145	1.23105647	-1.771022483	0.626550713	2.256250481	2.872628356	1.274624602	1.970746406	-0.06679333317	1.578481648	2.409971554	2.258553351	2.571745267	-1.239689989	1.848806559	0.3869591048	-2.756890524	0.03944221193	-3.910335503	2.643530739	3.165111321	0.07914411641	-2.189929769
CAPN1	-0.358547166	0.2953962527	1.482503558	0.5819742532	1.848708608	-0.270526043	-1.300775174	1.64039702	0.8723193875	-0.6320577519	0.5619901851	1.215637118	-0.7642596819	-0.5515383489	1.707469067	3.375534539	0.7224517427	-3.283711994	0.3729842955	1.73647395	0.5622769986	1.123805388	-0.4553476803	-0.4858714774	1.437051978	0.9236198513	0.1582659019	1.585835424	1.234545776	0.274163636	0.5538317581	-0.3208092323	2.800548645	1.499926386	-0.4717565488	-0.03812446599	-0.1918465053	0.8683028203	0.01348233801	-2.569025407	-0.2572159982	0.2994317946	-0.470709453	-0.182227046	-0.7397552222	0.4115636812	0.7108994767	-0.6006328113	2.26522323
TUBB	0.150728048	0.4211627993	0.2845742354	-0.005919269098	3.944521812	0.0926552004	2.933774135	4.416033875	0.541904234	-0.5256580724	1.47477134	1.879901643	0.2219533968	0.1212657508	0.7492242082	-0.06965930259	-0.2321704173	-0.4269499985	0.2025617904	-0.1610817492	-0.2687712717	2.010387841	0.2009972045	-0.04720235008	0.193090013	3.259399716	1.250423777	0.194860761	1.184530516	1.422541068	0.561684014	0.04042288398	1.243444072	3.168759498	-0.4099140873	-0.09145755942	0.2579247837	-0.299699387	0.5632383101	0.4193685373	-2.043741068	-0.4314273837	-0.08970012007	0.3777172945	0.7727575698	-0.09583648771	0.3636954193	0.01223127158	0.6944001452
PSAP	-0.3422281242	0.1277689795	0.3252447817	-0.03365392612	1.610166465	-0.06814445443	-0.9433648067	0.09756810765	1.303383551	-1.038524157	-0.4687389609	-1.002097543	0.7242885577	-0.1394061552	1.495779202	1.17338951	-0.05730389961	1.99325754	0.06392288484	-0.625438991	0.005002092932	0.1465484927	-0.5354396266	-1.29803427	-0.8236648427	0.1984518455	0.4692902508	-0.04838285513	1.094370941	0.78312584	-1.30500545	1.550716288	0.5262709223	0.9108521252	0.1313200147	1.316450394	3.145700254	-0.452949859	-0.770684782	-0.2959651958	-0.3017025825	-0.2109070112	0.0552767516	1.510207174	1.064722972	1.471625714	-0.5926357708	-2.397080194	1.034921865
PFN1	-3.453497545	-6.147140095	2.02270512	-2.119505677	3.95370499	-3.108050438	-3.328552658	-3.403126226	-2.708878904	0.1284996431	-0.6081012495	1.856753876	-0.143118209	-0.3802947363	-1.048769265	0.2623189154	-0.1019833209	-0.9665317521	0.5432437173	-1.022767938	3.458996271	-3.155993753	-1.185375331	0.9094308111	-2.245870569	2.448254031	-0.9930223512	1.502990611	4.036868274	0.170525124	0.1841188917	2.052212938	2.590052776	-0.7154943433	-2.597767826	1.4269222	2.410671508	0.7161701849	-0.4162999254	0.7932166917	-1.796523735	0.3273870365	-2.053391727	-1.261049635	2.90999353	3.995524371	1.420355613	-2.268520444	-0.421697961
APRT	1.554362132	-0.5410209423	3.782788746	-0.03582375675	0.6596838778	-0.7946177095	-0.1866525352	6.501245261	-3.940674742	-0.7492248794	0.1417575267	-1.27449549	-1.360345204	-0.3598456533	2.406925953	1.407986461	1.157465861	-0.5146088322	-2.631980256	0.2885273044	0.2568135611	1.767454455	-0.6832264298	0.8284371402	0.6223671127	-0.2071238323	1.945849392	-0.2653826963	1.933001734	0.7214873859	-0.6886276037	3.765760902	-0.396977322	0.06159878606	0.04602788368	0.6570968738	-0.416106762	-0.02825925532	-0.002851181701	-0.8993800217	1.798760043	2.820267531	-1.622521308	-1.926211113	-0.1970862256	2.633589549	-1.571202296	-0.03747863783	2.535266698
EPRS	2.357220587	-0.1211409323	1.217597649	-0.6113346243	0.3427238243	-0.9799862931	0.1639645345	6.143008272	1.599158837	0.9158846066	1.582467371	3.551012219	1.203220815	0.8556080387	1.448741561	2.85237206	1.537872712	-0.2659722444	1.70572746	2.002432404	0.3008569935	-0.306065725	0.8802298207	-0.1144276735	1.398644177	1.354925403	1.05244376	0.6265984469	2.362565357	0.8082162812	0.8986210153	0.492281351	0.7395161436	2.618986748	0.03619438287	1.28252562	3.460756567	1.504716196	1.491627554	0.5331316555	-0.6952932993	0.665329574	1.686937044	0.8774664539	-0.02613830105	1.297063589	0.711949225	0.2040794186	0.450780539
CTSB	1.020126568	0.6995716817	0.24958516	0.29564389	0.3876979184	-1.601751447	0.2090133548	0.40584697	0.02737079646	2.617456835	-0.4120679955	-1.03386963	0.7272951928	-1.001199769	0.7362613287	1.94326602	0.7809734846	0.227200406	-0.5219097217	-0.8831338083	-0.08772481097	-0.02761069392	0.5487565525	0.1721699656	-0.4956509514	-0.5972756727	1.096370307	-0.5105291204	1.15818278	0.2995727125	-0.6498589968	-0.4401850785	1.01512541	0.09758039748	-0.2509818796	1.565832191	0.6983675327	0.7542029513	0.08311656745	-1.690091768	-0.2454595205	1.255389736	-0.7048930747	1.171476637	-0.4504257945	0.5642303287	-0.7367524315	0.2389281512	0.2098186818
HSP90AA1	0.9523482531	-4.594948248	2.783570389	-0.8311398865	-0.7607931118	-1.741849408	-1.592366967	4.451791787	-0.5787194071	-1.605576855	-1.833830524	-2.28676563	-1.260879916	-0.2702994713	0.401558007	2.042205159	-1.576050324	1.023878795	-0.5342020461	-0.7086749757	1.823745006	2.26942031	1.075738079	1.399416623	-0.8068731218	1.172233024	0.3684602912	1.166334765	-1.305774543	1.580499415	1.594249401	1.041872671	-1.094621413	0.4038445951	-1.262489982	0.7049149593	2.065152836	1.619157084	1.298182831	1.444500324	-0.3530838078	0.5125372425	2.339248163	0.6470459561	-1.401310662	2.649253029	0.3376377273	-1.767824883	1.051671164
HNRNPC	-2.590628777	-3.577150248	3.282362316	-0.923507009	4.165010449	-4.141880069	-2.287320489	4.381113602	-3.773532858	0.3360667002	-0.426399411	0.04786486282	-1.744855466	0.6822207002	2.101250722	4.252547283	2.379540421	1.884788038	2.575353627	-1.197235939	3.851943444	0.7537543857	-0.1132592919	1.945064534	-0.5478411977	-0.1783716844	2.670582491	0.3793566481	1.818406489	1.037248891	-0.9359943441	2.042557617	-0.8026062601	3.344115051	0.979753378	0.1106700416	1.288380104	1.310335527	0.8863059612	2.339437418	-1.277286959	0.02007866766	-0.2379380964	2.263025022	2.661710363	3.190075212	0.170682638	-1.759027582	-0.1069703591
LYN	-0.6220294524	-2.412885036	3.058456702	-1.027308771	0.728488781	0.3217334363	-2.480694687	4.744144931	-1.159110537	-3.501214762	0.9289527932	-3.701347058	-0.1114146401	-2.133970337	0.6903147196	1.486936879	-3.569260583	-0.3961610576	0.01832358627	-1.898206968	-0.2983723021	1.418375986	1.093158402	2.012036165	0.3526266693	2.239138163	-0.4713972893	0.7678156074	6.618210697	1.959352526	-0.05564263627	0.9793338463	4.358422202	3.125453637	-1.089731511	-1.81490952	3.711279003	1.003334006	-1.671493955	-3.178732752	-0.6066233086	0.6889673774	-1.935064614	0.04073728655	-2.837357454	0.5819530053	3.310617831	0.5265215977	1.120663309
FH	0.4288351917	0.159357457	3.045861103	0.2880148043	2.568341696	-1.764620308	-1.394179417	2.678426579	1.441628757	1.90082949	0.4957813231	2.025192855	3.606720714	0.9231725113	-0.2892107549	3.405196437	-2.149672009	2.187799984	2.261544395	-1.100752936	1.316179695	0.1900429449	-0.5430666362	0.6072262761	0.1058034559	2.240321257	4.272669374	2.672037691	0.8793009107	2.488190182	0.806105884	0.7012065936	0.3908215223	0.9766736907	0.3453999932	2.8981471	3.345708447	-3.066985427	4.117595208	-1.616841509	0.537180795	0.06278740674	-0.9794295241	1.334501482	-0.9576270291	1.670369822	3.240697252	-2.417546309	-2.583710879
ANXA6	1.054607406	-0.9397637965	2.484501526	0.3732702211	1.57932894	0.1807815654	-1.403022427	-0.5463727467	0.627863272	0.4650147326	0.8666286102	-0.5727423428	0.6447902181	-0.340773646	1.485872527	1.271715708	0.1006957701	0.9970627428	0.8964178506	-0.6868491077	2.67065832	-0.5271426707	0.1209152954	0.2287341195	0.3584924932	1.345948087	1.14720086	0.7795099815	2.395652169	-0.4462433378	1.022639221	1.262505693	-0.258643324	-0.8164418006	-0.32050763	0.1758532482	2.106970806	0.5982936694	0.0728422442	-1.747736437	-0.3485395522	1.331583004	-0.2241786268	-1.640990245	-0.4823720435	1.805152466	0.8042379759	-1.136656964	1.648250975
SLC3A2	1.970541777	-1.062258617	2.133815766	0.001349191095	1.751628846	0.3781635632	0.7955834747	0.9089728577	-0.3532684312	-1.67109488	-0.2091559963	-0.9900552517	0.338568628	0.4625263205	-1.519157797	-0.3274245696	1.164032566	1.151388612	0.4990017871	0.04875913866	0.3008257139	1.843029298	0.7179429627	-0.1825881322	0.6782115355	-0.4790844569	0.1060434807	1.539570097	0.9741950647	0.1362369241	-1.014749537	0.897454343	2.938646688	0.1329942786	0.3596827662	0.6299467354	0.900593189	0.3670741075	-0.5032707861	-1.205647164	-0.2989380655	1.795992984	0.3588131352	-0.5811248437	-0.4272924666	4.419063342	1.865178248	-0.4417980504	0.7781105554
PFKM	-0.6377496527	0.5563807661	1.124171073	0.3117649023	0.1333874038	-1.886337715	-0.01988193635	-0.1182830965	-0.4628235996	0.6518872041	-0.1920330937	0.5394534244	0.9522962318	1.18445707	-0.5696798368	-0.7478677763	-2.295198649	0.3660227447	1.119227304	-0.8548132155	2.512850563	-0.3898430776	-1.398974421	-1.35943659	-0.1335576304	0.2619293828	1.124086121	0.3499378807	0.3506312694	0.09117445167	-0.5220827609	-0.4576941299	0.8147057031	-0.9070508289	0.2488447152	1.150547848	0.8996335497	-0.2470935854	0.7564800616	0.04873178056	-0.4775283663	0.3269514736	-0.6532562598	0.2186646173	-2.010691145	0.6053415825	-0.6923462486	-0.4714967314	-0.3372262078
HSP90AB1	0.08933168401	-0.05275799271	1.038306201	-0.9867301928	2.567733393	-1.005703426	-0.6477620573	2.603560511	-0.2011985396	0.0154315296	0.5960984588	0.4504976709	0.07489614729	0.09976998563	1.214539939	0.4984183631	0.368407655	0.253966567	-0.5276728347	0.3302833065	0.7094732737	-0.255774854	-1.024596361	0.2729863324	-0.02803130332	1.518563133	0.03642753408	0.4495303538	-0.431251153	0.157922853	0.1781651343	0.5752761563	0.9770632017	1.439151637	-0.486307	1.201364237	0.3792279517	0.2946161239	1.020808201	0.1169155393	1.021550183	0.2249148036	0.9082481979	0.07196531422	0.1968953785	1.674245262	1.005101947	-1.094510533	-0.1231460279
SRPR	1.788147571	-0.279600468	-1.010254969	0.795050436	0.7877483415	-1.321848225	-1.041388905	0.7773270405	0.1349748893	-0.5015743606	-0.490780596	1.961263226	0.03597056346	-0.1288711918	-0.2267057576	0.6201423114	-0.1045576706	-0.1997568132	-0.1419794051	-0.140998562	0.4314018257	2.372961296	-1.283826821	-0.4356251923	1.531206712	-0.3681491252	-0.09066054571	0.3149771469	0.6772123396	1.110549592	2.851268434	1.031107052	2.053961162	0.7958662119	-0.8085441702	0.5381519484	1.261803977	-0.8439834812	-0.9387337319	0.842283602	-0.7925173392	0.098423838	0.4037240867	0.04614430788	-1.189738906	-0.1178032595	-0.3972277527	0.2946329111	0.3870780549
ASNS	3.661135191	-2.048196744	0.07297336856	0.3901893083	1.61795454	0.5513012591	-1.298532715	3.59215045	2.242579718	0.4909427267	2.090145375	0.6893441291	2.350793475	1.549041883	-1.811198919	4.659934803	1.362959941	1.264749546	1.813412088	-3.226591507	-0.4653321218	1.048532042	-0.8523747021	0.9939553429	0.9931943928	0.9514847196	-2.375797678	2.48257689	1.529365348	-0.02987674401	-0.3969106353	2.719012129	2.925145242	-1.53276918	-0.8111227659	1.836088135	1.011923254	-1.491319225	0.9865736678	-1.037207011	-1.377819723	-0.6573852133	-0.9414281141	0.1441056567	0.3547903075	0.7539970508	-1.83712115	0.2045213158	1.715599042
PDHA1	-0.3885126651	-0.3817313783	0.02564351854	-0.3529734746	2.279031809	0.7624125783	0.8680863038	2.257044367	1.157138861	1.169169664	-1.069104434	-0.3823182833	2.173134335	0.2732983632	0.6631679137	1.089787993	-1.013174599	-0.4371566585	1.092761848	-0.9144250998	0.5079057856	0.2044660427	2.323422165	0.7022785189	-0.6185506036	1.061095684	1.724639195	0.7006997701	-0.2377667039	-0.03534997001	-1.415119345	1.382871118	1.621696112	0.6241427264	-1.610984913	1.18314059	1.302403534	-0.5203441294	0.1983372298	-1.944895894	-0.02071321125	0.2317868436	0.8046320673	0.373774858	-0.2050773214	1.479626164	1.288695229	-0.4990764279	2.258788432
SNRNP70	0.2314987268	-0.4136571448	0.2754834115	-0.0005802704908	0.7090619919	-0.4507295755	-0.8734389684	1.172175626	-0.2361437138	-0.1435819367	0.8514941934	-0.4071652531	0.252532391	-0.006654016785	-0.387594312	2.077085143	-1.34239388	1.963664087	-0.6502749588	0.1170827595	1.474834354	1.645852064	-0.8539767196	0.8064493346	0.3066663887	1.336131836	1.186104891	0.5553816179	1.671617115	-0.5537626798	-0.3999119141	-0.4520058422	1.429724034	1.223342765	-1.515736738	2.879117544	0.6389991092	0.922814712	0.4134741981	-1.323144395	-1.281700148	-0.7474938959	-0.691412835	-0.000527518628	-0.9000170515	1.332274752	3.120536444	-0.8983513843	-0.905702843
VIM	1.539768147	-3.221640236	1.7590892	-1.497055918	1.755084846	-2.417059539	1.235795024	5.189458362	-1.131078305	-0.3586088288	1.361862588	2.471130889	0.03254519163	0.4846053624	1.025959824	1.890565492	1.987957399	-2.944176471	3.111205056	0.8641353309	2.775832	-1.791534	-2.038708754	0.6378314399	-0.6611305727	0.204671159	2.213160832	-0.1802440594	1.921736641	0.2093903906	0.109535768	1.834391462	1.65964774	1.737143769	-2.235818324	-0.3614434276	0.3146166052	1.081345756	-0.09496600549	-1.215414193	-0.2339635193	-0.04247211376	-0.1442745226	0.5179015116	-0.7795415148	4.314497619	0.2247004397	-1.770962155	-0.3447207816
RPS17	-0.1709317421	-1.596246726	4.349416173	-0.3241600547	2.534397746	0.1296710984	-2.900164915	2.262382001	3.306564241	-0.8884154524	1.079645177	-0.03486468525	2.711941604	0.4995541373	0.6656583926	4.408471809	1.480670303	-0.1181402513	-1.048243149	0.1711567597	1.640168197	1.259476484	-0.08277959899	0.8771121406	0.6009937437	1.350147081	1.02329126	0.8058621403	0.7800684079	2.161093159	-0.1266033477	0.9615891609	-0.03646999644	0.01221949062	-0.3599865741	2.710415747	0.5555627537	0.6724306696	-1.971861401	0.6238348982	-1.983185125	1.689902581	-2.232145975	1.019948809	-0.850620244	0.7248862765	1.689338225	-0.2411890226	0.4861596442
GNAI3	0.5884397058	-0.7089519635	-0.674178363	-0.6609168396	0.2321176433	-1.313729287	-1.173937997	0.07573121595	1.297291198	1.256283727	-0.1207900177	-0.1826908968	0.07549757217	-1.516746875	1.504076019	1.267201713	-2.328214765	0.09849312636	1.122234931	-0.4758229583	1.681357269	0.8460197916	0.05307742242	0.09457572925	0.6503033909	0.4428558388	0.687932696	1.055237912	-0.03020553167	0.01275183741	-1.040736944	0.2073102058	1.703702534	1.956726697	-1.577946394	0.2493977448	-0.04932377992	0.09464554703	0.5149896837	-0.3555511482	-0.06171461593	-1.621790216	0.730655229	0.8020841653	-2.424723791	-0.8556141611	-0.2931641013	-1.068612639	1.415190699
ANXA5	0.8784691239	-0.1100393955	0.4542176352	0.06629808437	1.569949237	-2.429552659	0.6324059744	2.713729558	0.1747635716	-1.432683738	0.03887526342	0.08846749135	-0.0576492017	-1.297992315	0.05102816108	0.4765266015	1.569306298	0.5175874383	0.8078224868	0.3795766711	4.885274089	0.593664497	-0.0620217416	1.29095279	0.06181951632	1.09063891	0.7392824903	-0.3694205136	-1.842083214	-0.2407289397	-1.163370238	0.9026306869	0.816472754	2.59669285	-2.971170479	0.9595885967	0.7511747639	-0.1412818132	-0.7086106727	-0.45185957	0.8288592217	3.875688649	1.048592236	1.015905195	0.2911721842	3.680301102	-0.2488367086	-2.529007187	1.563466021
RPSA	-1.263909211	0.9052989288	2.655361458	-0.5102592943	3.711156194	-0.9125161454	-1.801018451	3.094655084	-1.939835597	0.6457140422	0.2265867965	-1.526495685	0.810543413	2.184184431	1.051325767	0.7994294116	-0.4067392441	1.711384383	-0.1524025047	-0.03998771744	0.4344548089	0.3599131192	-1.321153942	1.185074983	-1.06723167	2.945852679	-1.390785802	1.466406672	1.39608139	0.3925912768	2.329229472	2.950729317	0.08041723294	1.97889396	-1.356699095	-0.8592430102	-0.3257039514	1.597044124	-0.412456873	-0.0127629568	-1.431032412	0.0870610859	0.9642988971	0.5650036502	0.9665600841	3.134040046	1.726157008	-1.400499203	1.274021752
SNRPA	0.208413198	-0.01180503474	0.3457176403	-0.5758379933	2.82126368	-0.0570425662	-0.4800825774	1.224999375	0.48175702	-0.5239619267	-1.396343278	-0.3135464835	0.2990195809	-1.404952917	0.507469648	-1.287321096	-1.039241443	2.174694066	-0.1476442971	-0.3618498972	0.850371239	-0.1745078478	0.8735588553	-0.08771542579	-0.2401687879	-0.4314793083	2.407135873	2.838907321	0.3847312089	0.01589301509	-0.5140043643	0.7335241225	0.5460210704	1.669603401	0.04264842791	3.960085275	0.1934633889	1.115547758	-0.2544326454	-0.9785913738	-0.1728366994	-0.09762852129	0.1878477994	1.014541971	0.7387312573	1.699920421	2.41099877	-0.0194884622	-3.267725057
ACAA1	-0.8657931507	-0.2061052077	0.722394387	-0.2353108161	0.6848655873	-1.146133745	-0.2173548122	3.134593021	1.526608991	-1.503799502	-0.7867170328	-1.446138201	1.482037508	0.7702856165	-1.162189277	1.066910169	-0.3147494166	0.4207317668	-0.4991666968	-0.308808401	-0.2256629134	0.5450081102	0.2440117584	-0.4134684713	0.4643082359	1.957670001	0.5719803531	-0.1856380368	0.2739742415	-0.6256359881	-0.332173424	0.3674947063	1.573163875	3.024149102	-0.8890078956	1.627929666	1.019754112	0.8928840849	-0.8839222621	-0.4989781999	-0.1842961036	0.550534566	0.5577857896	1.625000919	1.186861672	1.225337507	-1.221461523	0.209339262	0.08101722122
GSTP1	0.5833722179	-1.668672635	3.318405909	-0.4539542752	4.034248827	0.9515395205	-2.645633886	1.58360788	1.594082302	2.730153123	-0.3919566382	1.278543405	0.7551044396	-0.1432790597	-1.877344836	2.872932107	0.03255448008	-2.495879786	1.675319264	0.8809479484	5.184571047	-2.836586712	-0.8722030886	0.2017271808	-0.9221623899	1.394504883	2.755206585	0.5475647016	1.004483088	-0.3300471078	-0.4236814538	2.342309178	2.023668001	1.42883895	1.088037563	-0.1590029402	1.349168655	-0.4281390583	-1.132975341	-0.8910306862	0.25609976	-0.5140429371	1.301621422	0.05726925255	2.420035505	5.16664328	0.02193852905	-2.691351023	-0.04717770255
QDPR	-0.8717427464	-1.389700682	0.9505164847	0.03177391243	1.511663873	0.8213103058	-0.7266946839	1.123885451	0.8140307653	0.3561128254	-0.4217494801	0.1454570345	0.3668353001	-0.1824678785	0.7491894891	-0.3647867732	-0.8174410624	0.4625613552	1.100530556	-0.1950018431	0.8007505449	-0.06762866681	0.1648321844	0.008382251014	-0.6046182967	-0.5298539005	0.7248438062	0.01865370043	1.088959658	0.4020102885	0.729366889	1.456317664	0.566212837	2.134974742	-1.123183236	-0.1252398283	1.642285398	0.2965658888	-0.8948710448	-0.5689510533	0.2028741305	-0.8920315025	-0.6694585931	0.3740323744	-1.79889295	1.321638718	0.1653087001	-0.6236120792	-0.2963885199
HMGB1;HMGB1P1	-0.1555444889	1.12583786	0.6274168451	-3.287943603	1.059247342	2.789326535	-0.8243056328	0.616302581	-0.6699320065	-0.3714267288	0.1233998378	0.428613833	0.3906037488	0.9318908261	0.167251854	3.843540888	0.2943591173	1.206967457	0.697369727	-2.137917874	1.606792833	-1.294459421	1.030330372	0.1875526237	0.9345263028	0.1046578427	1.119258534	-1.882432525	3.398186967	-1.866088207	-0.7837759039	-0.2287030524	1.144195452	-0.7201551469	0.3988338501	0.5108033423	0.9710168486	0.2166844355	-0.6752083626	0.01869299541	0.4223332899	0.8272445104	-0.496340293	0.2586542492	-0.1465718876	1.266184984	1.578012161	-1.840210573	-1.641562718
DLD	-0.07681463786	-0.1745070453	-0.3998555465	0.2169848111	1.322909682	-1.589344424	-1.845766782	1.88821254	-1.097268409	-2.258627776	-0.1240153462	-1.440555804	2.412935431	-0.07445650791	0.08900043562	-0.4797578015	-1.499297596	-0.636456033	0.8530111634	0.6867093324	2.014535213	0.06213348958	1.041775921	0.315780356	0.4440434019	0.1561898745	0.5009694414	0.8326799783	1.270423947	-0.2189356899	0.4062007579	1.074183705	-0.2101620221	2.623473022	-2.588310668	2.262985755	7.307191106	1.133292395	3.997021892	-2.619206648	1.046586757	0.6135177421	0.9362929343	1.783540476	-1.027765421	0.03264030186	4.082953847	-1.751583453	-2.271469379
HNRNPA1	0.5157663686	-2.863772092	2.409372915	1.408769577	0.1799958421	-1.65753314	2.343789476	5.160765267	0.1275118627	2.117342918	0.3795499117	2.384918006	-1.16436596	0.3160641275	1.709450667	2.84429144	2.995210623	1.290634317	0.6518136581	-0.5983429579	4.603688298	0.9755260104	-4.715049471	3.177558832	0.6056266256	0.3124233317	3.511655719	1.433997041	5.271735366	0.9709654295	0.5390894488	-1.257284806	1.632676571	2.242126778	1.594525077	0.72967917	1.52214341	0.06115604464	1.323862276	2.699896837	0.3783113467	-1.129927535	5.099882193	0.8955016213	3.921554693	3.118160972	1.032071154	2.579636262	0.3467392883
SNRPA1	0.805289298	0.9342656873	-0.02546496803	1.206316709	1.53637221	-0.8801595722	-0.60372237	1.764947134	0.3053016806	0.1401957327	-1.136463368	0.9691199199	-0.6235084647	-0.2569066089	-0.1099830551	1.58053136	1.700898803	-0.01452869861	1.244912278	-1.27693147	0.6950914267	1.100373002	0.8397621999	0.5659200186	1.574748846	1.156324991	0.9848258814	3.960622581	1.817551447	0.6694865968	-0.6569372523	0.9988631754	1.788722378	1.384263739	-0.04056445765	3.274364754	1.358883938	0.9888886691	-1.130636064	-0.1172745612	-1.01707564	1.189593644	0.2885036094	0.2962774299	0.6524198621	1.553209229	3.413197211	-0.1754195929	-1.422244565
PARP1	-1.109638217	-0.7018019331	0.8022383324	-0.8791690526	2.812839685	-0.1182883786	-4.238181472	2.565485792	-0.4192850315	-0.5493333165	-0.6542784427	-0.4128252478	-0.3240416608	0.1758706947	1.060155667	0.2345068047	-0.4866409632	0.39189237	0.1401023427	0.2294349926	-0.6371125732	0.4308948414	0.9054248707	0.08287198901	1.789546645	1.660185674	0.1911062807	-0.2543164882	-0.2399263168	-0.1369136136	-0.05590839344	0.2470854686	0.7915498503	3.305789473	-0.1953276756	-1.116641218	2.021703825	-0.2459975776	0.3237405768	-0.6860461897	-0.03400262533	0.2626728333	0.02732337349	1.087647305	-1.058654773	-0.205744699	0.1863572489	-0.2071278567	1.127999857
POLA1	2.177827621	1.054203694	3.573706343	0.6348640045	2.649025553	0.3691236706	2.439899037	2.411825233	1.857457054	-1.741418996	-1.155623597	1.979059482	0.3023001554	-0.9783336948	0.1967427945	0.6879910668	0.2113328897	2.428406377	2.025334415	-1.209103031	0.9999612225	2.264950104	1.404021718	0.4262004908	2.637513547	-0.2094425073	2.568544899	-2.054808318	4.054398942	0.5730854853	-0.1027537112	-2.836967053	2.768288891	2.931708432	-1.453442698	2.441981819	-0.08852036194	0.2230178909	1.309366575	1.6990299	0.3122643661	0.6373953858	-0.4657890149	-0.5089357989	0.1305791364	1.10748119	3.499650575	-1.334559104	1.773812698
ALDOC	1.102011687	0.1459698196	1.015067532	-0.1614355685	0.7406688579	-0.3259158841	-0.1631587732	0.5293647325	-0.8039037532	0.3976864614	0.134639734	-0.5569397871	0.06841286167	-0.5346000197	-0.1701951928	2.244506435	2.810342619	-1.828406472	0.3060034504	0.04974317818	2.016228324	-0.2004919633	-0.8426730956	-0.3824147107	0.550648011	0.2795016959	0.1797450105	1.016075157	2.577230395	-0.3184769647	-1.445323071	1.51991306	-0.2540159591	3.664986593	0.5311502263	0.9286350597	0.5986540522	0.3431187932	0.2025817748	0.1491220655	-0.7894542488	1.062729112	-0.4844942406	0.7108219746	-0.3435235208	1.597967797	0.4270963064	-2.295515544	-0.4223785497
HIST1H2AJ;HIST1H2AH;H2AFJ;HIST1H2AG;HIST1H2AD	-2.185179461	1.280101523	4.530254008	-3.232467629	4.393660814	-4.089908973	-0.4493490263	7.621633929	0.8662861798	-1.331006649	-0.6101750183	1.393108187	-0.1062425613	-2.440786282	0.6358463689	6.879067744	-0.9432543131	-0.613835209	-0.8035810211	-3.799245157	1.742292078	1.220079646	-0.4330938656	2.274681183	-0.7475748955	0.5691877893	0.9487694201	1.497573227	1.075038464	-1.055508414	-1.894249754	2.885185663	-1.499088063	-2.510786075	-1.496947184	-1.625756595	-0.2450146184	-0.925860923	-3.583123977	-0.5703219207	-5.580547266	0.5438310698	-8.399852367	-0.9796130024	0.4553943909	5.031487722	-3.095907517	-2.809597884	2.247605916
FBXO45	1.180152924	0.9470691708	0.1026201005	0.3108997689	1.007329974	-0.07888942397	-0.392639502	0.381867474	0.5546750521	0.4923594955	-0.06983623037	-0.4453952625	-0.3330098526	0.06157915468	-0.4862475203	0.3104497475	-0.2826862433	0.3736420084	0.1311157591	-0.2109173896	0.8836839263	0.1261176242	1.107745871	-0.01291631617	-0.2436653491	0.1907904787	-0.9334186717	0.6821850666	0.6221410103	1.362986277	-0.1326460659	0.59336045	-0.8306446227	0.8762259671	-0.2953748945	0.2288430786	0.005533610674	1.825391575	0.06544558778	-0.3043629749	0.5851745489	0.605564287	-0.5989424117	-0.02651875011	-0.1156972151	3.862346433	0.466173566	0.3507436819	0.07691391464
RHOXF2;RHOXF2B	0.4890335876	-1.147306825	1.045375232	-0.9295373122	1.945431977	-1.043833486	-0.586580098	0.5773642861	1.207774317	1.022703176	-0.05009274873	1.938895166	1.183200118	1.583193468	-0.3009978382	-0.8551668493	-0.04895879875	0.05152099886	0.159165596	-0.9012911808	-0.4895759399	0.1888346742	0.006872768296	-0.6064753645	1.269021568	-0.7234981761	3.099201521	-0.4962357352	0.2361739146	1.065834354	0.5412201492	-0.1350406095	-0.92547762	1.461789965	-0.5071754363	1.820488391	0.6761092313	-1.011343909	0.2044067841	-0.4238519892	-0.6807767827	0.6069765791	-0.5657489294	0.6802715072	-0.1159083086	1.876960752	1.218839487	-0.06127439844	1.030265118
CT45A3;CT45A1;CT45A2;CT45A9;CT45A8;CT45A7;CT45A10;CT45A5;CT45A6	-0.09865344325	1.167410525	0.574746618	-1.214980104	-0.1647925813	1.082224592	0.07310934952	-0.9459859071	-0.06363490055	-1.445842911	-0.3113136949	1.224091547	0.5006852623	-0.6389654725	0.4063848897	1.490341824	-0.6551660276	0.1092091285	0.4356698921	0.3519340336	-0.3679327949	-0.03539778104	1.362422864	-0.4878882492	0.6693250163	0.7595360075	0.200388923	0.04565145137	2.35939309	0.134765869	-1.462655915	1.439384446	1.22556468	1.068847108	0.3054236656	0.8912516134	1.062608903	1.905271757	0.4123106919	1.00771283	-0.3497970039	-1.332158346	1.714882547	-0.6714153569	-1.81110128	-0.2894852256	-0.4653370166	-0.2703143931	0.5614264989
HSPA1B;HSPA1A	2.005091934	0.348915979	0.1359493049	0.02165589893	3.091639456	0.3282360017	-1.27168038	3.486362821	-1.235996058	-0.3688355676	1.582988718	1.049372037	-0.6269764421	-0.35712251	0.8732501688	1.2391616	1.309941384	0.1418462737	1.664067577	1.703456843	-0.4860677066	0.7184214089	0.351092063	0.5544310186	1.870845204	0.762499778	1.22780606	0.3547684599	0.3564264495	0.310139303	0.3641935396	0.660766384	1.732450934	3.157547679	-0.04844161891	0.2354935275	1.095468623	1.230170046	1.064841963	0.08813472663	1.139778946	0.2229599364	0.7712349685	0.4338845591	-0.2932052291	1.184491985	0.8796127869	-0.3822937929	-0.1440672692
U2AF1	1.480329037	0.2086355521	1.120492107	-1.545998082	1.12948681	-0.2448275572	-1.376917605	2.353743941	2.071949357	0.6216333488	-0.03211520061	-0.9520110142	0.03531136129	-0.8365391802	-0.6604949383	-0.2815056048	1.186199586	1.528412857	1.984437542	-1.119188795	2.666524258	0.9627823283	0.01982488271	0.6815838247	-0.1800708027	-0.518889073	-1.615390768	3.317967744	1.667643398	-1.435901178	-1.465192441	1.847243357	2.647907129	0.9363708506	1.158781976	3.734761436	1.488321436	-0.690073211	-0.7002201625	4.59700015	-0.3587954751	0.8947859933	1.983665779	-1.534783708	-1.243129074	-1.788316726	2.643104073	1.960379779	2.909377787
CBS	0.5495173943	-3.857103864	1.427199238	-1.329154639	0.9419818564	0.8776274521	2.629196691	4.08932757	1.395573354	2.207447551	2.611519048	-0.8716368382	2.288305648	-0.6040418058	-1.31312771	1.045803197	1.627773144	-0.6884319067	2.664470815	1.126086846	1.979136216	2.199021855	0.4452733937	-1.596470974	1.120313732	-0.0769967043	1.79139275	1.669813561	-0.4651309002	0.03559538909	0.2711480476	2.342860803	1.910192634	1.021798262	1.18705679	2.467996999	-0.7635334123	2.225312078	-0.0261936193	0.5285402799	1.007278777	1.011077123	-1.541681593	1.348573034	-0.7404576929	1.196412365	1.059518066	-1.468775294	1.299198321
TROVE2	-0.04000295758	0.3302881662	1.240129147	-2.204938827	1.97719865	-0.07936068919	-0.9958754019	-0.148756122	0.7375069154	-0.06513035362	-0.8513134707	1.075349471	0.5538201794	0.1140691529	-1.317115498	0.9606620897	0.04624364244	-0.2116686315	0.2534042101	-0.4452725219	0.1897127692	-1.482443118	1.034549975	-0.1915764865	1.404338465	0.1473125269	0.4900474044	-0.3027106297	1.59085983	-0.9413439042	-0.9315748022	-0.1185668168	-0.5657526936	-0.2166793041	-0.1623341449	0.2302181804	0.5237994891	-0.008903895172	1.063887807	-0.3275549437	7.134315178	1.512690138	-1.123976539	1.097939702	-0.2123413825	-0.2686679084	-2.710866704	-0.7986288783	0.5397025533
ARAF	0.3166965295	-0.6358331036	1.584790537	0.3854719513	-0.003166010891	-1.06798978	0.1374964117	1.488344466	0.5003588285	-0.03860937152	-1.757043053	0.7330182318	1.30971808	-0.4126255258	3.406587758	1.689706749	-1.255148049	0.6688942331	-1.954490163	0.5773517454	-1.110318335	0.2513376474	0.7650018653	-0.08830471269	0.109482484	2.749844633	-0.3508066501	0.4826285602	1.855417106	1.633245545	-0.5868350484	2.778588515	-0.2100345097	0.3687392259	-1.659175523	1.668253857	0.1026259062	0.9318426094	-0.6135324935	-0.5407963543	1.493001955	1.998295982	-1.337504877	2.714919923	-1.050606814	1.694784902	3.51370558	0.6235747612	1.891913519
HIST1H1E	-2.128142455	-2.428331945	-1.078481555	-0.1993338379	-0.9692812256	-0.3204161694	-0.4437201736	-0.2213706918	-2.150983013	-0.714753835	-0.5132934319	-0.2644878842	-0.5104345607	-1.254665822	-0.6951850701	-2.233854066	-1.375137987	-1.167600279	-1.003212383	0.3014450113	-0.9935578825	-0.3208535752	0.5494031388	-0.8619448328	-1.040765185	-0.8438916918	0.0127807333	-0.7104000591	-0.4389433764	0.6651500716	-1.570333508	0.008497152857	-1.632069659	-2.029867672	-1.853812694	-1.586614441	-0.4213160244	-1.688686506	-1.364490919	-0.1960714849	-0.9756460955	-1.113484998	-2.908200686	0.08423878494	-0.251949847	-1.186553255	-0.8011288345	-0.8815448141	0.8103266145
DLAT	2.686773967	-0.05765543881	0.2800840739	-2.779272224	-0.6295553552	-3.475638122	-1.71508349	3.42025764	1.631130147	-0.765047335	-0.5769068672	-1.241484096	2.961647629	2.035257482	-0.1525579646	-0.2385543663	1.571029647	-1.026809287	1.863086123	0.4304691654	2.01175366	-2.487599198	-0.2050528583	-3.001976398	1.210534758	-0.4808916987	1.602882631	-1.161141591	0.208252167	-1.525147062	0.5124309688	1.78840672	1.344403554	1.147650529	0.04590179688	2.968519722	3.467338217	0.6846042667	2.401902022	-1.15940819	0.1521662577	1.29429139	1.152419202	-0.175949545	-0.2193759345	3.454238766	1.468831031	-3.152737627	-0.8314083147
TXN	1.996215361	-1.708320358	2.635089501	-0.857042825	2.034151872	-2.98247359	-1.687632762	2.614652523	-1.750719824	0.325675994	2.218013174	1.810300342	-0.8895479497	-2.766731293	-0.9228059359	0.1141849461	-2.408709429	-2.425685172	-0.2234138919	-2.748239791	2.5440939	-0.141877277	1.406482286	-0.7981785455	-1.435093366	-2.731750133	1.038367633	1.464631392	1.052955479	-0.6699655375	-0.08169217297	3.6947864	0.7592297295	0.6645048745	0.5156840099	3.117196065	-0.01423734604	1.564349998	-2.013904792	-3.488123684	0.4840284694	0.985031742	2.597814841	1.951823295	0.2357799386	4.526106723	2.40515198	-2.117851813	-1.344212822
COX5B	-0.05366227656	2.068233407	1.655599356	-3.761497409	-0.7013959377	-0.001967373389	-1.375538197	1.453054532	0.08183602966	-1.570061169	-0.1156736975	1.095721538	4.904306638	-0.8099293697	-0.2360564144	0.002185970432	1.021906752	0.442339156	1.281029229	-0.3902095274	3.920742904	0.4006777739	0.5731288168	-0.3507392567	-2.799545556	-1.019959391	-0.1219894398	1.449345607	0.8187279007	-0.7006852659	-1.127778927	0.9811304121	-0.5654285769	1.398720506	-1.412009723	0.4936397745	5.303902033	1.014087324	5.990925215	-0.8071292111	-0.2465008666	1.739007221	0.000136623152	1.291314022	-0.3737809558	3.325566636	-0.4696910474	-0.5171474224	-1.731784371
MAPT	1.863103931	-0.2440701212	1.454971029	0.3732268248	0.3460616572	-0.4386319417	0.2888885837	1.374994061	4.645865621	-0.1198476652	0.5955498733	0.5505524474	1.326137457	-1.333697803	-1.200697738	0.1640858842	-0.7271197531	0.6489003035	0.2688074639	0.4348291403	0.1394048705	3.794861007	-0.4093099818	-1.692600122	-0.1650027287	0.3479595631	1.074342513	0.5586499887	0.1115151053	-0.1840223198	3.359731348	2.986027564	0.2958205198	1.805164504	0.1288943006	0.1973244785	1.03058067	0.035143975	-0.09591090257	-0.05266805809	-0.09760765114	0.4205598836	1.838175085	-0.391729416	-0.8854339924	3.547623072	0.06131036137	-0.3790955225	1.171319044
PRKAR1A	0.3980041758	-0.1713009105	0.2155272087	0.8197113562	1.432653313	0.2232904421	-1.444641644	2.212232587	0.3026645482	-0.03768276053	-0.6589323541	0.8046027457	0.04824548209	-0.5018806285	-0.7459530274	2.181964848	-0.09184174039	0.8652759846	-0.3282216291	-0.1128376269	0.2169983237	0.3236486479	0.8205750231	-1.140283361	0.1959263832	-0.06376689114	0.7467171881	-0.7037096439	1.684692532	1.789801082	-1.261675923	0.3792647072	1.896284951	0.3995761014	-1.236324764	0.4549507264	0.06823846658	-0.9339952249	-0.4965278968	0.0486121118	-0.1951674431	-0.2511229542	0.3981936078	0.7217977132	-0.08354839765	2.124313336	0.2832787547	0.6570424215	1.674807737
ESD	0.003747318087	-0.7749257086	0.5828208186	-1.496600812	0.7270226251	-0.2251572066	-0.5013363931	1.364455366	0.8237938823	0.04088417719	-0.3548829187	0.7973946623	0.8263091147	-0.8139916179	-0.2289959572	0.6250403869	1.177874792	2.593494906	-0.1022979206	-0.1144426923	1.787239761	0.02882550683	0.620511732	-0.05944356564	-1.782429232	0.8054541353	1.725311606	1.976500947	0.5588493938	1.845720131	1.199909764	0.0008032914276	1.582321404	2.010240368	-0.5617770998	0.3647791709	2.454375297	0.1885540107	0.04014591563	-0.2192760563	0.8875349044	1.58898426	0.05947235849	-0.3589741068	-0.201162711	2.318160506	-0.06930140811	-1.914956807	1.298397009
HSPD1	1.072766298	-0.4715762148	2.956709718	-1.135366253	2.033195517	-1.452694842	0.3816863139	2.858706028	-0.6924764877	0.606384525	-0.1439584491	-0.3239707612	1.868534945	2.8393917	0.286191306	-0.387364172	2.118292629	0.5140866303	1.596274649	0.3280828108	2.115992189	-0.4084708658	-4.841645665	0.3267501067	0.3411571165	0.5661680179	1.689504222	0.5532254331	1.35712976	1.483770666	-0.3259787443	0.1543391647	0.377438075	0.9357634268	-0.9563298155	-0.0004038620097	3.078322004	0.8414281399	2.402925027	0.4973579813	1.070612149	-0.0848844515	0.4078851454	-0.2569296676	2.035858626	2.992463905	0.6093543432	-2.491398784	-1.426852985
HSPA5	2.921622267	-5.980629725	3.565542659	-0.4994659398	4.400246903	-0.7770576472	-0.7965915412	2.911918328	-1.917479832	0.1017214101	2.866148225	3.785292311	0.336574292	1.224272488	1.461500279	2.138302673	1.211746013	-0.2200440315	-0.170073954	-2.881082944	1.007685282	1.324527131	-1.636617529	2.325216569	-0.3490249869	1.333697349	1.662659591	0.7634477755	2.09161124	2.073980624	-0.2518947899	3.440386134	1.99014399	2.771557305	-0.7191547731	0.9465662377	2.324408458	2.797122214	0.2476790819	-1.955281744	-2.150478573	0.6896953507	-0.04646045129	-0.3771016477	-1.96189767	2.973351653	1.333770783	-2.29750674	-0.8870589411
HSPA8	2.744897007	0.4163190478	6.861081652	-1.447602294	3.253491402	-1.753188781	-1.836859331	3.906120757	-0.2041873763	0.1706566676	1.662700446	1.856549623	-0.1838907421	0.5102038126	-1.779856094	2.694055978	2.261832469	-0.135501074	1.92366507	0.5551135542	1.784467998	3.054677886	-1.379505855	-0.2024168777	1.362447934	0.7043731293	2.567504192	0.7597306936	1.231566599	-0.09256664046	0.7202540027	1.873989291	2.810342208	4.012117536	-0.06867521624	-0.3896387557	0.5149264244	1.908208807	0.8731009516	1.595547624	0.5889718017	0.1235494267	-2.324883588	0.200624674	3.145862495	3.710927312	-0.04742847455	-1.591695553	-0.4805261451
SLC2A1	1.025268912	-1.317986214	1.714753977	2.615087593	0.9626129921	0.2375591613	1.260279176	2.871272155	-0.2256599655	0.6634291727	-0.3080871014	-0.745496992	-1.004410954	-1.786344104	-0.8179989267	-0.631267801	1.255287287	1.147909748	-0.2116602308	0.1292120993	-0.901657631	1.816462494	-1.007587852	-0.2911237042	0.1004213272	0.6764185997	-0.6820040344	-0.1617281509	1.257125582	-0.932987364	-0.7942358178	2.809569973	-0.7008940159	1.205063404	-0.6155163896	3.105112119	-1.257644351	0.5745547716	-0.5736844385	-0.2169862314	0.4901852255	1.617401937	-1.764815189	1.271569554	0.6347185563	1.47066606	4.018820978	0.7544431616	0.1846957391
SLC2A3;SLC2A14	-0.1380349305	0.1840000695	1.709891881	-1.411933659	-0.07541584125	0.1340837054	-0.8319645294	0.9157607581	0.7827118788	-1.033150906	-0.6820159481	-0.2350180224	1.129106663	0.3030285083	0.4547381495	1.434099646	-0.3925420792	0.5354971094	0.9387438372	-1.114190615	-1.121923013	0.8221957743	0.6352625592	0.2366623279	-0.01124646171	0.7576692828	1.087801419	0.9228836474	1.567217762	0.6580468116	-0.5262781368	0.175196591	0.3455477265	1.885196254	0.2921238216	-0.3902971352	0.6928934465	0.3691940721	1.27084849	0.6346977033	-0.05228765405	0.5299497584	1.508017159	1.126932776	-1.753994944	0.5873338733	-0.2412613161	0.2304405599	0.2928455798
EPB41	3.3655373	2.967777858	3.879815409	0.3627123509	1.27879427	-2.16712426	0.3619857024	4.704425919	1.096397899	3.634086252	4.151916727	2.438938427	0.4091920975	0.9188584794	0.8875438135	3.979400811	1.200308859	2.780006441	-0.3458493126	1.810961118	1.733533892	3.038286336	0.9754224357	0.4618031121	-0.983076671	2.082614207	1.581942988	3.931568468	1.933593579	3.883324483	0.7277903461	3.753992246	1.085753683	3.888642924	-0.03436960667	1.990060858	3.513565493	3.019568848	1.374241775	3.258394595	2.189896673	0.7791584485	-0.8719316553	1.438611113	2.097094354	4.84301968	1.596064376	0.3044885581	-0.9816971659
UMPS	-0.2679368217	0.7329451983	1.114251443	0.844360185	2.454207976	2.186601774	-0.4920286535	2.516434779	1.320313012	-0.943923889	0.865710327	-0.4162013302	1.292404422	-1.020151843	-0.1941020525	1.450548678	-0.4047251128	0.0354166484	-0.9819931514	-0.2059512007	0.1252010243	2.553977207	0.2440197081	0.8470738872	-0.1498874781	-1.278871365	-0.7411223592	0.1816078358	1.00692432	1.366174274	-0.8070939302	1.541626669	1.075280479	0.7102677969	-1.087657754	1.13462819	0.5064969556	0.6127960389	-4.907620625	-1.208981456	-0.1661801192	0.7322267826	0.02147379655	-0.2169333381	-0.612193494	0.8078595239	-0.3771135914	-0.5681456057	-0.5162306875
PDHB	0.4339083856	0.5077725052	0.462304673	-2.233772234	2.403459317	-2.102906861	-0.9984306085	4.044083328	3.142544943	-0.3905659984	-2.894121073	1.130147563	4.322622318	0.8157395085	1.314724611	0.1989171332	1.120106473	-2.55530741	2.645459092	0.9340576608	-0.8954872246	2.59917267	0.9682096932	-0.1580292487	2.268747555	0.4541525611	5.214923137	1.499237507	3.355790297	3.787326671	-0.4952553055	-0.3991657757	-0.132494048	-0.3281780576	1.960244873	3.561649971	2.31907799	1.030152854	-0.3303548141	-1.275433204	-2.550064157	0.9582284648	-0.8782572364	0.7584556872	-0.5256419831	2.402887567	3.580992804	0.5770007887	1.088843967
DBT	1.571962744	-2.544985166	0.04988975289	-1.41939941	0.9342029939	-0.4396134938	-0.4020596678	1.92799871	1.520341518	-0.1936595641	-0.4875395453	0.0399684069	3.853990359	-0.4211306606	1.120032291	0.4095128797	-2.407952387	-1.510824579	1.583371267	-0.01750441178	1.083378914	0.403079228	0.7237498379	0.4244012031	0.5250662719	0.7940919075	2.782308239	-2.852103901	1.198160088	0.8472968846	-0.8915068473	-0.4270334624	-0.1889973925	1.113083467	-0.3904124429	1.755359084	3.581528383	0.2812792265	5.242509732	-0.6104107949	2.442959548	0.4298583408	-2.25151482	-0.5946498746	-0.9609771516	0.05007683132	-0.9371528651	-1.086003571	0.5554472234
PYGB	-0.8618194738	0.1518278705	0.7866110463	-0.8268380446	0.5030121306	-0.5352476159	-1.68278609	3.022871862	0.6969653965	-1.618182271	-0.4127776759	-0.5100841785	1.068131568	0.471550949	-0.8866614126	0.5745740929	1.198025059	0.7304720264	-0.09274127595	-0.07632022286	0.2121694001	-0.2539857473	1.854796229	1.308432239	-0.9834931728	0.3281706893	0.4630172195	0.4589777942	1.914730774	0.9674176148	2.02200458	0.5422666431	1.010181049	0.07025787192	0.09584580493	1.018529361	1.153630997	0.1532817921	0.7929684872	-0.3851421141	0.7247750406	-1.204697972	-1.474477995	2.697823676	-0.298876573	1.442732318	1.700565638	-1.022664548	-0.0001531718503
BCR	6.286813449	2.441554904	-0.6180840019	1.076968356	1.43662768	-4.665579645	-1.752294701	5.140306964	1.761477092	0.6542064481	5.32753945	3.882259062	0.5631564597	5.378722898	1.538821621	1.78930148	-0.3369520921	-0.2593621291	-0.6463088865	-2.15344605	1.567771662	4.370136522	2.3350572	0.2962016688	0.4331882803	-0.2408265044	-0.6780081002	-0.5147788242	1.600137547	2.392065564	3.084192537	6.022070454	2.046239874	2.24498928	-1.544135857	0.3122013119	2.849510434	1.351739156	-0.02167669119	1.384421989	0.2755412981	-0.2661141178	1.732345476	-0.9871421364	-0.2994866362	6.051590875	1.709607094	0.2200419443	-0.4659534245
ACADM	1.234959557	-0.5948420473	0.7677576157	0.4321136671	0.3540873785	1.307912826	-1.188622308	1.051900979	-0.9705115168	-1.720030023	-0.05878232548	-0.09467768895	2.490663436	-0.03492078745	-0.259874607	0.160288766	0.09825778164	1.484968601	-0.0489421236	-0.5129678919	1.045169174	-1.550933575	-0.5381383379	-1.409792448	-1.083814763	2.588288428	0.2969689986	1.446822863	1.498977741	1.057397206	0.8885686763	0.6626165541	0.2582903698	0.7270460916	-0.07540125921	-0.3807973164	5.21169237	0.4262452153	1.535456442	-1.041523375	0.03647882779	0.5896489953	0.8599096937	0.3003017193	-0.6211953546	3.081640994	-0.4219090815	-2.101122173	1.789359029
TOP1	-0.7946663423	0.2574039633	-0.1337240656	1.17043512	0.8811380349	0.8817960917	0.4869532434	2.566770678	-1.086550568	0.1448115581	-0.4271334221	0.3448345308	0.1479588729	0.4208099966	0.6920009154	0.3725294094	0.2912006254	-0.04275513592	-0.6119327702	0.8914210472	-0.5444121099	0.3089196819	0.3406919303	0.4547442653	-0.4210867847	-0.6158776426	-0.6782327823	0.6140266185	-1.4114279	0.1578043153	0.1965746685	0.4430981636	-0.1116272115	0.4884859418	-0.1440693825	-1.075233305	0.6624900095	0.2892120463	0.6365140838	0.4538866146	0.7251563824	0.517920261	0.3961501845	0.2213706482	-1.154677461	-0.9738981532	-0.1144473815	0.0672338151	0.09470838355
TOP2A	0.3113715154	-0.1234181498	-0.2675583635	-0.2877475646	1.187093059	0.4932391541	2.544992954	3.051991781	1.611316229	0.2176285573	-0.795313429	0.8455590431	0.5412535851	0.2217912327	1.523749595	-0.7849127764	-0.4945178805	0.4012690919	0.6718644847	0.2761254485	-0.1218187914	-0.167790131	2.279314284	-0.2786964711	3.356321677	-2.020510975	1.229801491	0.1687050172	2.082382844	1.01382925	0.4695653475	0.5288121386	-0.01771909692	1.893350332	-0.1979585038	-1.09778902	0.714641431	-0.08726606156	-0.3118993232	1.08152934	-1.368037533	0.3503667248	-0.4365812613	1.123037066	0.9956575583	-0.5924834083	0.5071150064	1.413477399	0.8920401324
PC	-2.047211585	-0.0968018638	-0.4537138935	0.4049856018	-0.2143491583	0.3939859023	0.0887805207	-0.237341146	-2.326739131	-1.188335696	-0.6334763815	-0.4651559067	-0.4154925069	-0.9147475787	-0.4885061077	-2.144661241	-1.516679663	-2.092876217	-1.87423202	0.5956966803	-0.7091991493	-1.685792233	-1.956795167	-0.04397249435	-2.575866695	-0.09298629908	-0.6348318747	-1.647623865	-1.487011913	-0.1904978347	-0.6835443114	-0.08184941189	-2.515744496	-1.28352925	-1.385244632	-1.256610437	-0.9241048382	-0.8131343207	-1.063482728	-0.4875802832	-0.1629698974	-0.7131940388	-1.16377142	0.5541141306	0.02595412264	-2.338117544	-0.5412484186	-0.4641983257	0.009603408748
MTHFD1	0.02972121343	-2.666418228	-0.9580996434	-0.008063064943	3.543632242	0.09116424704	-1.921340186	4.070994088	0.7559753311	0.6759312217	0.6831557758	3.282864293	0.5340029298	-0.05002101094	0.2614826764	2.101423399	-1.321441487	-0.03363877606	-0.1346132331	1.231696163	0.2067821499	1.299223376	-1.2858556	1.05959913	-1.111698125	1.110887968	1.486060672	2.77357987	-3.27020314	1.342311335	-0.0343987877	0.1355166205	0.449298139	1.138264379	-0.6232756326	2.096648856	4.5095596	3.195871381	2.330559086	-1.106355899	-4.117906662	0.296349133	-0.2709789626	0.8780866701	-1.192642174	0.6767541992	1.008103592	-0.7646704163	0.9685059126
ADH5	0.2070602066	-0.8435035	0.3186356999	0.6552160022	2.629296151	-1.694473434	-1.115589843	0.7505333165	-0.8467132342	0.008133244211	-1.233052628	0.1930303248	1.110893662	-0.4742760411	0.2592878096	0.5340968496	-0.05293782173	-0.2575585888	-0.1785465966	0.08443160345	0.3357463308	0.3836150909	-0.08075758545	0.2680069409	-0.7644829259	-0.579576285	1.074175812	0.7368051732	1.670201877	0.8988105161	-0.4048704375	0.3508338732	-0.6138579276	0.8139961244	-0.2626879782	0.6248328897	0.5184061458	-0.4616003147	0.3762908644	1.767354317	0.09663625481	2.503791465	-0.3399243893	-0.290674401	0.2989940828	1.419928828	0.1062851449	-1.264592881	2.182895575
PABPC1	0.2055178958	-2.221563212	0.2032037406	-0.5450481667	-0.7620253239	-2.48905378	-1.889925922	4.083639834	-0.3221343728	-1.140030163	1.196126689	3.188944086	-1.567158579	3.027089568	-0.1075465953	0.9495493451	0.3026683049	-1.533113303	0.9658604984	4.356262227	2.743261795	4.988494139	0.07248102345	-1.139891253	0.6143979054	2.751004529	0.6105595616	0.9579557143	0.2754117854	-0.2196951102	1.811804028	2.018564713	2.05607663	-0.7616186453	0.03506334441	-0.008884630927	0.9583607148	-0.175325157	-1.793633373	-1.971226142	-0.4246715518	-0.1185060802	-3.52337302	-0.07974887281	-1.233894054	3.279102351	0.6479662417	-3.081015769	1.425650867
PCNA	1.659650259	-0.5817412174	-0.2598607286	-1.166611946	-1.02078858	-1.129464703	0.2047091648	2.401657858	3.028458993	-2.516577632	0.5421054536	2.410072639	3.145952758	0.05901789435	2.281959845	4.04223828	2.304383078	1.827934751	-0.9480213222	0.4237722624	2.652709731	3.138428867	1.7239839	1.327278986	0.116050886	1.03254908	1.50239586	-0.06157598059	1.950807899	1.278746131	2.775239565	2.549599738	-0.3079265137	0.8668090738	1.686566887	2.817945161	3.079070144	1.374696651	1.082893864	-2.438532863	0.4330795681	-0.06381979356	-2.322269646	0.07441962087	0.1263219819	0.3577554601	1.651175479	-0.9225500596	1.372893475
HARS	-0.1487642017	0.08339168343	-0.3277684966	-1.137008603	0.343341208	-1.38040963	-1.678988186	0.2580092337	-0.7050640045	-2.18438825	0.9519230594	-0.3055189231	0.7947438497	-1.07513505	-0.2488858605	0.4185681153	-0.1875551838	1.423538579	1.023249571	-0.8596887147	-0.5705977401	-1.00609593	0.821654931	0.6674473092	-0.2434644536	-0.2425141264	-0.9487300527	2.619730193	0.4993979029	0.4719372924	1.691664805	1.536543105	-0.2823686872	0.4974204158	0.4123582123	0.384182482	0.3735802825	1.241168789	1.002421199	0.3168453702	-0.2001583268	1.130164462	-0.8382897648	1.47337022	0.2269568973	2.83884814	0.9177317291	-1.026429803	1.404790495
SLC25A4	-0.1161327362	1.545956453	1.436168149	-0.9804806401	0.3648001275	1.246140485	0.2270894524	1.844176688	1.773789399	-1.68238249	-1.195535496	-0.8367011081	1.598163848	-1.692899924	1.871973064	1.414204079	-0.2857306239	1.096297157	-0.2449448683	-0.7189824108	0.3807390344	-0.1249930429	2.567269152	1.182026012	-0.3077934307	-1.068735506	-0.4584325504	0.71743004	2.898060753	1.196467753	-1.047832038	1.028457141	1.305067435	1.183324954	-1.000945211	0.7230504435	2.404638348	1.005058338	-2.273366708	-0.3599368977	0.3304759485	1.121336274	-0.7163961741	-0.7971649149	-0.08189528563	-1.838358839	-0.2896778311	0.9789897531	-0.2555830583
SLC25A6	-3.422595279	5.699141909	2.980837469	0.8047515806	2.672116841	-0.06810685195	3.030849995	3.620902555	0.04477423714	-1.09736044	3.14872645	-2.214704504	0.1618358041	-4.491599808	0.2753702694	0.941084331	-0.2001848533	-0.220969215	-0.9399707276	3.594203977	-1.432241159	1.876926239	-0.4626416889	0.09917398814	1.313045087	5.144590336	0.9652399818	4.193839596	-0.9969793134	0.5396079561	-0.1210149614	2.659026297	1.47495417	2.22992162	0.9180920994	-1.08743904	5.510691736	-0.1173189544	1.379513274	-1.410616279	4.778620863	-0.245265257	2.846078917	-0.2182613397	3.89011742	0.2699484836	0.8036365801	-0.4677316195	-2.048801228
IMPDH2	1.714150969	-0.9354885973	1.771591457	0.5834057498	0.2365294506	-4.134506541	1.165260662	2.003629652	-1.397595532	-0.4531375213	-0.4302605289	-0.1942747286	-0.8068472394	-1.667900694	-0.212690926	-0.6037784152	-0.00898522704	0.4326371004	-0.1700803292	-0.7743203301	0.7148955789	-0.3541643266	-0.2575955369	0.3184009765	1.544449298	-0.44994283	0.9266380237	0.4315820654	1.911568411	0.4867045587	0.8380615745	1.261030479	2.012322075	1.380734162	0.1044848429	0.4916155446	0.05104604459	0.4909693623	-0.37881147	-0.06844234398	-0.5366207938	1.786241916	-0.962327617	1.030014693	-0.6056732848	1.399991459	1.724596119	-2.449503843	0.6070671057
TPR	3.957787852	0.1358253995	0.5924329372	0.837370725	2.425230105	1.148587728	-1.113657004	4.786404104	-0.6664697163	2.266561362	0.1801867039	3.553805042	0.6713559239	2.482800639	0.6865150265	6.391050124	4.78090174	6.489428349	3.780767633	0.5666116453	3.558366586	1.488081217	-0.8221987679	2.251032001	2.643233722	2.265749861	5.187890506	4.525824941	1.905143239	2.433883878	0.03652223696	4.217559766	2.756148061	5.534549522	-0.3214356731	1.428486288	0.8011824351	1.201244692	0.998339744	2.16046903	-0.9081413709	0.5943213388	3.019014463	0.4030802359	1.469199581	3.861195923	0.6128558811	3.68442383	-1.556952511
CKB	0.9568638866	-0.8145279935	0.03224672296	-2.356474547	4.940957615	-2.356995148	-0.2401652445	1.095999933	-0.5410741214	-0.1003903958	-0.01361643484	-0.1934967057	-0.09150782801	1.990692529	-0.2589415915	1.220840777	-1.052309012	0.09103923476	0.7643652151	-0.7029806983	4.315566918	-0.4981038464	-1.319851741	0.1192867362	1.449716781	1.582587259	-0.9548899162	0.927898359	0.2034024063	0.3800991954	0.1093826636	0.8577526188	-0.4646706268	0.9347673849	-0.6529463119	0.3456567818	0.5419542393	0.4028458081	0.4861038453	0.8697898578	0.2624284017	0.7272322854	1.534006067	0.3361109443	1.476210111	3.200171611	0.2133910336	-4.152100572	1.306594689
MYL4	-1.390599439	-4.91847228	-1.371577971	-0.5444805853	0.5970777739	-2.640724342	-0.3297103007	0.02319378657	0.5195857431	-1.25059023	-0.6101327167	0.3280933904	-0.6636059458	-0.06003455305	1.4681545	2.098402438	0.2632495462	-5.949371868	3.110506044	-0.6608981228	6.112694731	0.9062299556	-2.102299983	1.185483144	-4.88946017	-0.4029355002	0.4412135446	1.70404451	1.344053406	0.3004386497	1.781890323	2.833766491	0.6874438109	1.753947382	-1.728118869	-0.3454612367	-0.9954089187	0.09389230512	1.697390057	0.5098630672	-1.106016543	-0.3900935349	-0.5960723104	0.8033256129	-0.3385084588	1.837586944	2.461327678	-2.824679035	-0.7120232717
XRCC6	1.276351463	-1.038970426	5.472002653	-2.15193077	2.895444609	2.865332865	1.145397061	2.057003782	0.9224804408	0.1546182184	0.3887171222	-2.752034342	1.047562404	-1.697288016	2.842571242	2.031673794	2.204601398	1.916415157	1.143462828	-0.2669317905	2.506297307	1.544621172	0.1319572955	-0.2055917188	0.6884637007	1.194348908	1.78914609	1.254390054	4.6245468	-0.1006466867	-0.7303974194	1.51629883	2.146091329	-1.371662663	1.633247617	0.549070037	0.2300409585	2.49315696	0.4467816767	1.293756093	3.025516833	0.6924786151	-0.3822666437	0.08886586089	6.322568358	4.664904637	-0.1891282086	-0.6400838209	1.484693297
XRCC5	0.2737122476	3.112093166	3.358828237	0.2656088483	1.548680678	-0.8987881942	1.376760223	4.525234102	-0.08678949459	0.5215450416	0.313871959	2.037919552	1.265003603	0.4590331185	1.969924205	2.154860536	0.4877949227	1.901342719	1.646985473	-0.5717173043	1.473674936	-0.06359531055	-1.259109294	2.268741227	2.067916046	1.418369939	1.545573501	0.4192010381	3.597276058	-0.844022174	0.1596399362	1.537169912	-0.5385381939	-0.04169045284	-1.332126258	-0.6084322041	0.5218889751	-0.1058747729	2.056313338	1.735470755	-2.368586699	-0.6684699611	0.8971030506	-0.06366072506	2.496968342	0.6647654862	0.0317980146	-0.7583797452	2.501151258
COX4I1	0.1805209575	-0.473781533	0.9142634885	-0.795341233	0.1893185826	-0.850078331	-1.562759954	0.8114786065	0.7507962283	0.1906033975	-0.6248037395	0.2524489881	0.1468047974	-0.02885568888	0.7177968958	0.2265822902	-1.756863887	-0.1669427055	-0.1325253061	-0.1218709841	2.049543396	-0.06009450804	-0.7835941457	0.5131025783	0.007082126308	0.1152491893	0.3530969089	-1.542669004	0.5459685812	0.8698558549	-1.874567484	0.0384880688	1.11384538	1.633958317	-1.134902221	0.6083723101	-0.2421746255	-0.2931727302	0.6116142865	-1.225777677	0.8063204311	1.610443853	-0.8325122824	0.535413488	0.0146211658	1.118031673	-0.8541067938	-1.669688611	-1.432730904
IFITM1;IFITM2;IFITM3	1.173679735	-0.05576431669	2.079694423	0.04779202974	0.89336759	0.6487426256	-0.213741229	1.244327403	1.146606819	-1.281615116	0.2032919555	0.4085933867	0.8183816989	-1.846987977	-0.6455775509	0.6123963596	-0.02904295652	0.2463153551	0.2015348697	-0.2770732039	0.8408461931	-1.155702673	-0.8345221433	0.5759910875	0.08843327366	1.173943284	0.06090768517	1.023473948	1.539712613	1.115945569	-0.8035649842	0.4595484072	-0.06973896356	2.151379267	-0.5771232917	0.272083006	0.6401251553	0.7606870157	-0.2220388526	-0.6305507151	0.1592970228	-2.012925272	-0.4490466498	1.313024895	-0.07513139413	0.5057893436	0.1045262262	-2.255536521	-1.1267269
GP1BB	0.3975330546	-0.3185060987	1.804639327	1.367585455	1.270563122	-0.5615570599	0.03415086455	2.763863502	-1.561159772	-1.313623925	0.5177068503	-0.489284722	1.15110037	-2.165270272	-1.023513121	0.1517132725	0.1313844445	-0.622460234	0.3381136654	-2.246424247	-0.8117197062	-0.959556466	0.2840685477	-0.4478281217	1.423145686	1.319743668	1.344491968	-0.4096377694	1.187394051	0.6215520649	-1.061784009	1.562991879	0.8321013404	0.8536122166	2.141212273	1.982206066	2.741073155	-0.2953939007	0.744825935	0.628769677	-0.2180716356	-0.01914853851	0.04545396609	-1.000281671	-0.6490262633	-0.5610336967	2.380179162	-1.179115669	0.7536219695
RNH1	-0.5550131903	1.127622329	-0.3140002063	1.000210988	-1.101323782	0.4477697147	0.9851946387	-0.3260989255	-0.02095627295	0.4502383434	1.393800326	-1.089226574	-0.5248565718	-0.2099271416	-0.3051843989	1.145965241	0.6883013473	0.01762305684	-0.4095396475	1.342450518	2.257462088	1.117236667	0.3064538627	1.008005974	0.803523904	0.7347261259	0.06522590911	2.281733524	0.9226030724	1.233047671	-1.304359515	1.292334334	0.184412205	1.123973612	0.04812867679	0.4693927575	-1.101594805	1.045343306	-1.965037296	-1.417260178	0.2659635858	0.1340091203	-1.189871065	1.113929995	-0.7783791431	0.4429432192	1.12308969	0.2508627995	2.007156051
EEF2	1.552313091	0.1767878329	-0.457561845	-1.014110334	1.765617479	0.2719892364	-1.285581183	4.535286817	0.1803023261	0.8717544369	2.308453935	4.06897783	0.8876569964	0.9100928627	1.516685839	0.9786175973	-0.1813695259	0.4046367785	0.9162823123	-1.119095253	0.8259887925	-0.372535758	-1.124754238	0.8091628787	-0.6716840807	0.2328440182	-0.6584428615	0.6540958579	1.326799523	-0.4003473017	0.9562006109	1.258414336	0.8513457842	0.4670960739	-0.5966418612	-0.1568046076	-0.1272312419	1.731906562	0.6209014431	-0.9527145091	1.257187172	-0.2202090659	-0.2180701292	-0.4959790779	0.1447006024	1.715629836	0.4131135203	-1.748343436	-0.7716387094
PDIA4	-0.809797579	0.2541254364	4.092932414	-1.099583827	2.272214498	-1.905912648	-0.5158098079	0.8161727597	0.1349865201	0.293573978	0.3832074805	-0.6859999648	-0.4882723078	-0.85922437	1.123337452	-0.04774454772	0.2960974275	1.92170049	-1.710285885	0.9169723205	3.416983211	-1.495498644	-0.2424066185	0.4626517277	2.841558706	1.29560213	1.490253126	2.023186501	0.1737262577	1.45911127	0.7149001617	0.6270498333	-0.6067639808	0.917298779	-0.2911607713	-0.5034473267	1.130392102	0.7185544984	0.5318991101	0.1980707474	0.5432273647	0.7582027414	1.232128812	-0.398542844	-0.4465879912	1.872593858	-0.5581954575	-2.811687619	-1.180953255
P4HA1	2.834558521	-0.5199130015	2.030811409	-0.939306753	0.9803255569	0.07952161691	1.381955146	2.17966191	0.1619269587	-1.833855071	0.5264427634	-0.1436376879	-0.3059134414	-0.7726894548	0.4974475779	-0.09609413358	-0.1344477533	0.317050347	-0.03606663849	-0.933679285	-1.20146611	-0.7388122295	0.7881257116	-0.376596012	0.9769186766	0.07149640716	-0.117469101	1.317878319	1.993796147	-0.7375071251	-1.262005439	0.6305440101	0.3359821393	0.6184095791	0.6012986119	-0.1794956391	1.315414567	0.4689327861	1.181709751	1.782357421	-1.158945278	0.2173094786	-0.4213256384	0.9089390144	-0.3484680584	1.102973658	-0.3789619266	0.5077255781	-1.099813846
LCP1	1.285345801	-1.03458597	-1.171412309	-1.973404429	1.981513633	-2.893577651	-0.06407236636	2.359022408	4.901474889	0.08868402179	0.8996420525	1.279704901	-0.5365014303	-2.029018979	0.4067494784	-0.5989922023	1.831745036	1.925448968	-0.5734215494	-1.099959904	3.813501294	2.300518381	-1.455079556	0.01585753689	1.862101005	1.796145638	1.177847735	2.354606492	0.02649485143	0.4562557749	3.75650888	4.182002391	-0.7255186356	2.587341971	-0.1350191375	1.328309416	2.67833595	1.36303566	0.6633754637	0.2222217884	1.129698586	0.5908046873	1.791646739	-1.895637206	-0.6755941575	3.569737176	-0.1543422604	-1.796823766	0.2439422537
APEH	-0.5487017446	-0.1189820926	1.907446404	0.695978908	-0.5120916862	-0.2475508022	-0.7416393047	0.8132147864	-0.314148506	-0.6767981383	-0.6027296782	-0.1693602589	-0.3091840939	0.5885470546	-0.3232619231	1.037147159	-0.435369661	0.6021606537	-2.307596661	1.094854199	2.207151006	-0.02749329801	0.1712249171	0.1152106047	-0.509782617	1.626135049	0.696561737	1.259702716	1.891164242	0.2333096974	1.071233646	0.366472349	-0.6070414666	0.9510021343	-1.660832087	0.9404548741	0.7518553675	0.4691388036	-1.107850677	1.96610695	-1.77934269	1.749278414	-0.7486254821	0.5627612792	0.764477832	1.66170855	-0.6374104291	-3.178737211	0.3447431531
ETFA	-0.5929945151	1.091221037	0.2154477966	1.335266499	-1.068087605	-0.1189679121	-1.058703379	2.481447553	1.062366033	-2.289332754	1.730081039	-0.2434684208	3.743850542	-0.01268074883	0.2508918367	0.5720704325	0.3069496635	-0.5576484573	0.1904173049	-0.9130474557	1.440748577	0.5297729429	-0.04366319083	-1.284994966	1.692212617	-0.1008191183	0.8361924809	2.714183919	0.3694595515	0.8257323874	0.1680475561	0.5523046187	0.5322791172	0.7897357985	-2.291318928	-1.574189304	8.1824562	0.280781714	3.79357407	4.145695508	-1.509654564	2.345537812	-0.8375853237	0.7715447215	-0.5837201108	3.425397071	-0.7801127169	-3.183475735	1.353037737
PRKAR2A	3.107178802	-1.700102003	1.904378886	0.846478218	2.993330112	-0.04161569741	-0.8720656593	3.533360754	4.400817965	1.261444466	4.292348775	3.589249007	1.395261616	0.960504011	1.086435784	4.53298234	1.108355039	2.666922059	0.9420653319	4.38366455	1.275503982	3.223472466	0.4128983652	-0.3333363526	0.4736822639	-0.03781164953	1.813673308	1.16762896	0.6846660825	1.506155431	5.052120494	4.882853414	3.325569953	0.2974386612	-0.1395070753	0.8042446716	3.44510258	1.756528704	-0.2786237372	-1.188336838	0.5196661146	0.8968921359	-1.534209187	0.3815604328	-0.114555967	3.116899221	3.879747319	-0.0320460248	-0.7718969511
GTF2F2	1.212195944	0.264372333	-0.04937042659	1.604828199	1.715040315	-0.3705993079	-0.290767628	-0.03020317477	2.274477042	0.4027585251	-0.346397442	1.473054401	1.681002818	-0.6783817723	-1.503302887	2.417344668	0.6697292907	5.635377508	1.429652166	-0.5139718914	0.3882502389	0.2076130573	-0.1180747501	-0.7883149589	3.477082993	-0.1914495084	2.49325108	-0.5367141978	1.318993161	3.696985105	1.367625688	0.9379579189	-0.4078077514	2.478676385	1.344527554	1.416667473	1.653989568	0.470347734	0.4490701892	-0.2875986864	-0.841826233	-0.03936990078	0.2860273658	1.267191641	-0.9031624067	0.716532251	-0.2999972018	0.03590244224	-1.859000322
CCDC130	0.4662419115	0.2257489855	0.90867127	0.09066689468	-0.5667550153	-0.3574789947	0.334214207	0.9997620967	0.4900585176	0.6612547445	-0.3812413074	-0.3821445891	0.4912971426	-0.5997009077	0.5115679116	1.59717974	-0.3813528139	-0.1754498288	-0.2427152508	-0.5917623848	0.5767315883	-0.5514327071	0.4932164706	-0.3986740481	0.4708145117	1.163973865	-0.653146944	-1.227087078	0.6710539292	0.1509468304	-1.658909983	0.9938563691	1.225137447	-0.6496373144	-0.7203794788	-0.3844027932	0.1953195266	0.2025326804	0.5441604867	-0.4545246236	-1.122899959	-0.3097973752	0.4438593409	-0.8541657014	-0.1856838032	-0.4889007785	1.83631512	-0.4336621352	-0.5513939074
MIF	-0.4392317136	0.06241452919	1.879591352	-0.602533859	-0.4307405723	0.1052571157	0.2760212682	0.1373612861	-0.08744290203	-0.6462055997	0.01659611877	1.904366424	-0.4502925821	-2.335890107	-0.1184039855	2.252229656	0.1266143473	0.2170758194	2.182389887	-0.1255253403	0.1250221103	0.8345252998	-0.4202364665	1.21837962	-0.2488068988	-1.028716606	1.755345074	0.6556215847	1.354455892	0.09381544488	-1.514598554	0.4659615337	1.471299384	0.7660639292	-1.395718006	0.5359965652	0.8318336527	0.7746994889	-0.1504950991	-0.6502915753	-0.03012573056	2.025796222	0.08694041812	1.363876987	-0.1512294675	1.01607834	0.3619359825	-0.04310352141	-0.7734577402
PRKCSH	-0.2287802823	0.8910665092	0.9721718716	-0.3247266482	1.784549757	-2.878950544	0.5436683702	1.434436823	0.3841220532	-0.05654167081	0.08776168627	-0.7017571311	0.7697990749	-0.6784122601	-0.07503610162	0.1469177886	-0.06546615594	-0.3115458654	-0.2638504336	-0.8820455904	3.788659566	1.732049655	0.3149892947	-1.398590375	-1.882154325	2.067147816	0.2254081523	2.04798501	2.97193264	-0.78319807	-0.4329404549	0.286437276	-0.2611702985	1.240369003	-0.3204687635	0.7321976266	1.59547097	0.588740485	0.01940925284	-0.6499967797	-0.2747536538	0.2300415711	0.291974416	0.04050323752	-0.3874392781	3.462165808	0.2415058093	-2.587772515	-2.274684921
FDPS	0.2183285115	-2.840973436	3.088102952	2.846481839	0.5384136053	-2.695379859	-0.3245440127	2.247348609	2.131093138	0.09653961611	0.04467572393	-0.522325751	0.06030545498	-1.833701316	0.6901652488	1.243442482	-0.02697787353	-0.1127635692	-0.5042713516	-0.538349263	2.618078683	-0.9051672972	1.188397839	-0.8357990888	-4.514378701	0.04908201841	1.147773238	1.915467072	-0.01821507752	1.564261404	0.5570696907	2.759703531	1.969817622	1.170642387	-1.41692344	-0.2218170062	0.08035709403	1.383216088	-2.903362926	-0.1418404547	-0.1906285601	-0.06494275067	-0.5767706446	0.5895430256	-0.0946308126	-2.182101951	-0.595382102	-0.09221717492	0.8424824166
AKR1A1	0.1200877177	-0.4461021408	2.466716812	0.5554040685	1.43329904	0.4408230892	-1.614890269	1.443267868	-1.158695273	0.5175209031	-1.340839795	1.091233103	-0.8895067102	1.866559627	0.2273971986	1.027419925	-0.7512335188	1.177147956	-0.3930588477	0.376661	1.826791297	-0.8137277512	1.074013379	0.4287678739	0.1279032091	0.08532449672	0.7195473302	1.143980102	1.928140001	1.271526835	-0.3301792138	0.5546221527	1.669152245	0.9294799355	-0.07233298094	1.10607278	0.3967147027	1.54852857	-0.01098984292	0.3945273117	-0.6742207433	1.838352452	-0.584100838	0.2189936066	-0.1913016056	1.174314296	0.2468388421	-1.666739204	1.008540204
PKM	-0.6087285088	0.5934251325	0.2794050945	-0.5281603355	2.815139444	-0.6602942109	-0.3425626204	3.147026689	0.08819857232	0.2943160926	-0.03462111224	1.399676444	0.6215852553	-0.2842043044	0.424059053	0.499993595	0.2727963519	-0.1975965345	0.1105106561	-0.4729965701	0.4300197138	2.070500273	-0.4666968124	-0.01781347423	1.711749964	1.586371956	1.077325581	0.1214919459	-0.3428807754	-0.08920984192	0.4044347188	0.7629192844	0.1342377535	1.110719324	-0.1377773746	-0.5261377963	0.8348173027	1.308622522	0.3768605825	-0.7946096402	-1.288411973	-0.3481146888	-1.600974377	0.2773654743	-0.3277760322	2.130243148	1.186913251	0.3246633816	0.1722779801
HSP90B1	0.2460354564	-4.247125667	2.813240392	-2.494148117	1.202384673	-3.056712001	1.974602988	4.644490204	-0.1884222839	-0.5524500366	0.2675752798	0.3521385753	0.9364367624	3.446831732	4.121772642	2.770269082	0.5680752903	-0.2410394864	3.089011178	-1.530739507	0.9262298583	0.5833325567	-0.881853464	0.2597714123	0.8692131115	0.3865022718	2.680850306	1.378203293	1.73356593	1.066735951	-1.156394551	3.030317429	1.642101675	2.695727014	-0.7562675864	2.373182575	0.8665718435	-1.742022652	1.944265013	2.70242101	1.071718886	0.1867647932	-5.774785395	1.25034213	-0.1368800682	5.78996538	3.24130111	-0.4705002082	1.054390011
SNRPB;SNRPN	0.117679181	0.3711856236	1.349133017	-0.2285300286	-0.2650229508	-0.01025779998	-0.8058024159	0.8248640901	-0.4244970306	-1.899385072	-1.429092896	0.9505989477	-0.4807226821	-0.2494039313	-0.05676448017	1.303455427	1.709583044	-0.1468050906	1.010193458	0.2562056569	1.026602052	0.03584647216	0.5856892023	0.2561546637	-0.6879056218	0.5139352193	0.6511533425	-1.036496147	1.218891125	0.8149147637	-0.1625775384	1.31994811	1.164992998	1.833644294	-1.091644566	0.3056390398	2.441964001	0.4263518866	0.8994339253	-0.7605295636	-0.1429474963	0.2583549344	-0.6875227891	0.5399986156	0.263670579	0.1622491824	1.532434869	-0.6045345588	-0.7852750996
IDE	0.5635033719	-0.9744794984	1.53154398	0.7891392803	-0.6433750425	-1.055389764	-1.531181942	1.140559107	-0.5313999062	-1.167531499	0.2622406439	0.2195897233	0.3186009051	-0.5417302497	0.6793860971	0.7842722743	-0.0409318403	1.187214055	0.5783971238	-0.428732055	-0.4350866918	0.307888352	1.112230701	-0.3439044984	0.7584902938	0.08837686696	0.01745686271	0.8782107867	2.173715437	-0.4535029317	-0.5407771597	0.9988565656	1.645069333	1.468608072	-0.8801833305	0.2238409226	0.7714210801	0.3506266884	0.4577898211	0.3932296872	-0.30968613	1.999897498	-0.7250636001	-1.698312422	-1.032215804	-0.07308329429	0.1686309036	0.2895622466	1.311115586
HNRNPL	-0.6228960611	-1.147192626	2.792658526	1.661069616	4.562127562	3.486491909	-0.7527081645	2.405502095	-1.316889068	0.8662219104	-1.72376676	-0.7825002036	-1.08650908	-0.1110901802	-0.4051032443	0.5095287937	4.061867377	1.86188614	1.436519662	0.4145358335	0.851407464	3.133536794	0.05726749787	3.071998185	2.000513959	0.9687217078	1.257376622	2.340974935	1.837935382	-0.7710752523	2.501158686	-2.123639494	2.890736838	3.90983067	1.910982892	1.513354647	1.599843573	2.393013632	0.873099951	2.937420808	-1.242958504	-0.3741593709	5.055527439	-0.776554248	-1.940595499	0.7006538916	1.834342855	-0.4813401393	0.6399287232
DARS	-0.2270445216	-2.691332139	1.956863291	-0.174700802	0.9984902548	-1.68653782	1.837344903	3.308647429	-0.4451040328	0.934558366	0.9781490141	3.720516287	1.936556277	-1.630367503	2.000099775	1.648687286	0.9832478978	-0.06994127036	0.3881102933	2.781984569	0.2771177629	2.017837095	0.7490846915	1.598533991	-0.2408393113	0.6734353122	3.935143072	1.463437504	-1.81160915	0.3678941748	0.8546869579	2.723541691	-0.3200372876	0.05840595109	1.875637523	-0.5325050522	-0.3651846841	0.337624401	-0.1441984247	-1.396395524	-1.137036602	0.1517875618	-2.945386342	0.7993649985	-1.289019491	-0.5301080375	-0.2527205536	-1.046969702	0.4158665368
JUP	0.6547533121	-6.011846681	-0.8674474261	-3.737273271	1.966855568	1.216767123	-4.865606365	4.611384898	-4.591654095	2.245679359	-1.802963146	-1.553647121	-0.970550855	0.685058487	0.3888287549	2.357064647	1.696398629	-1.612325111	-2.417066562	-0.7828349436	1.683548465	-0.712371093	2.733889305	-1.50174464	-3.357083824	3.533068468	-2.663026728	-0.9535491388	0.8653941572	0.8279724371	-2.521284609	2.808856277	0.07148308854	3.642176291	-0.9426987847	-2.456570731	2.019888569	-3.403172424	-0.5586357904	-4.894324303	-4.019841507	1.56136115	0.262085103	-0.965852017	1.336942245	0.3799858587	1.320384616	-0.3676519469	1.325634727
BRAF	0.2868271368	1.618393306	1.104932387	-0.2988540784	0.4527667142	-0.08681140865	-2.513800804	0.5649424674	0.3990292665	0.7399195313	0.6062935161	-0.7781526556	-0.1870967095	0.3667241961	0.3583057922	0.8678211758	-0.3371130384	0.05263067662	-0.02936332044	-0.7500033138	-0.3345680934	0.2221253784	0.6768743152	-0.0780223763	-0.5358319833	-0.5588201698	-0.01575118514	-0.3122753479	1.510320796	0.2261064541	-0.9456376949	0.2588526675	1.129280589	1.371883876	-1.369713359	0.6538168988	1.021635907	-0.4780449628	0.7050726682	-1.182165336	-0.1661409729	0.88968635	1.46122164	0.1832556342	-1.118848374	0.9627911916	-0.09174178204	0.1994177822	0.8594958303
RAC2;RAC3	-0.8133370548	-0.2842797652	1.425331507	-0.5584205852	4.163303927	2.123633155	-3.312803099	4.513482506	-1.836920664	-2.855041366	-0.3465206243	-0.5070067129	1.770617549	-3.030922876	-0.4599671404	2.587761236	-1.404350917	-0.2238434808	1.518655265	-1.714567059	0.4525739938	3.489440425	0.7127314477	-0.6063449429	0.08437758401	2.542230523	-0.3313660801	1.928139423	2.083407218	2.134943616	0.5743448218	4.409484857	1.396860948	0.04853521739	0.1830189708	0.04222150306	1.360145522	2.38979413	-0.7880934105	-1.326311804	-0.3823563422	1.309246969	-0.3591992565	1.550784396	-0.5468860614	-3.217294855	3.179260162	0.8068396807	2.054383481
EZR	0.4948373276	-0.7297946848	-0.2061122585	-0.6222931929	0.8148615073	-1.241486881	-0.2098228785	0.721428614	0.1707696504	-0.27176621	-0.8646702307	0.6538474954	0.7997953939	0.5920786921	1.058436586	-0.07302173427	1.728054583	0.1753935231	0.9323251519	0.4613456647	1.06222948	1.915663378	0.8738103002	-0.708090461	0.7072496598	0.5867956818	0.548371648	0.683618423	-0.8705082952	-0.4966200225	0.05539244625	0.1538207536	1.100530671	1.465091484	0.1766011611	0.2607567573	2.87481011	0.5212782542	-0.7075203406	1.395951037	0.5057958314	0.2391127996	1.032596196	0.1491256926	-0.8415011657	1.835508801	-0.4417896431	-1.070726996	0.05380338252
UCHL3	0.09226841859	-0.4361171314	0.9853291017	-0.3560302297	1.116989456	-0.398136057	-0.2387154922	2.075940142	0.02192637477	0.8994407408	-0.8829825934	0.49550154	-1.1471237	-1.831353055	-0.1033014244	0.5805999149	-1.114786954	-0.2709500078	0.856966394	0.004834161366	1.59189705	0.2815855413	-0.7640019472	-0.3992897788	-0.3366339988	1.282844185	1.778293104	1.077021008	1.772823859	0.3547929146	-0.8551511254	0.5006185013	-0.83712525	0.8442846609	-0.8782901898	0.6114063137	0.04861927669	0.5308657324	-0.5230414866	-0.1311561034	-2.135588681	1.062997555	-0.394900165	-0.7129237024	-0.02368492109	2.011299807	-0.2937328525	-0.3594116418	0.5247189474
NME1	-0.3082260268	1.147847813	0.5548527763	0.4203919081	0.2733172233	-0.1969098604	-0.1380615931	1.646617263	0.9285613959	0.8037151704	0.0006269827116	-0.488795722	-0.687105175	0.2099799752	-0.1668400996	0.4321389209	0.1055602113	2.86509116	1.372317713	-0.3283508461	3.095735896	-0.3137784026	1.726407376	-1.158794748	-0.7132499632	0.331315741	0.1714418113	-1.108083051	0.4431296993	1.569024236	-0.3052877062	-0.03218231167	0.5899044477	0.3176433953	-1.656865062	-0.04247807871	1.074818908	0.8900333083	1.265820812	0.2841139626	-0.291386743	1.855555335	0.7824245979	-0.5303960249	1.704967936	2.868580386	-0.4965389585	-1.882643117	1.6742674
HIVEP1	2.156751009	0.2086437483	0.4821678997	-0.5336759136	0.43170696	0.21225376	-1.614891319	2.113538747	0.2232898011	0.02707616176	0.1441309268	2.192420674	0.3070139566	0.7433583936	0.02848139172	2.826136924	-0.01843777269	3.907133651	-0.3777259484	-0.1968197057	1.430523861	-0.4036322754	1.40177036	-0.0308339656	1.936902925	0.4529678757	2.639511229	2.075961787	2.011400299	1.218647997	-1.165412891	1.121867517	0.1502153424	1.263177419	-0.2676824991	1.854020078	1.223353489	0.5810491238	1.441541923	-0.5189260737	-0.408498151	-0.08038001849	-0.1840721683	1.333525338	0.6880768634	4.488511824	0.3475591773	-0.6696360587	0.5595706714
RPS2	-0.3423586358	0.1872906103	0.5465967109	0.4435350781	2.673131892	0.08367996082	0.4995918715	4.789186056	1.540951678	1.083779325	1.306161422	0.192919264	0.9107631755	-0.6374813445	-0.1550141942	0.8272815084	-1.348304168	-0.3553090085	1.871359692	0.4377768632	-0.5307910469	0.1727606306	0.4988081352	0.9426729662	0.5510056828	-0.2463036796	0.7748808419	0.2539024334	0.1947244586	-0.4162312249	0.8516718609	0.5983748807	1.18235951	1.270930716	-0.04110853819	2.386265243	1.881047524	1.347918013	0.09841979595	0.1467486057	0.3495892502	-0.4470815283	-1.441198946	2.589518787	0.1076498999	-0.9616717136	0.1141728161	0.2371860629	0.3940593126
DSP	-0.1079508896	-3.638787234	-1.711790535	-1.909950152	1.863344494	0.3789888444	-6.241234965	3.498516797	-4.201939294	3.426600684	0.7342125373	-1.816375844	0.6473439916	-1.371504427	-0.9486562091	-1.189216961	-1.214447508	-1.856708355	-3.681419971	-1.222616568	2.101182689	-2.01605237	-0.326454138	0.1773860716	-2.752502157	2.471811142	-1.87215815	-0.6817823603	-0.1789958283	-0.02258268119	-2.500647712	1.249934142	-3.013027146	-0.6277327568	-1.283172351	-0.9325912937	-0.2910154785	-2.117172262	-1.413672047	-3.405158994	-1.522524943	1.039537731	-1.084265671	-2.891684787	-3.086952416	-1.209025411	1.788376991	-0.1018945092	0.705834251
GATA1	0.7175925267	0.879947499	1.307287912	0.4306072441	0.529627667	-1.375466152	0.1974161722	1.163231988	-0.3856412908	-0.9781365406	0.9813045392	0.927530493	0.9906558073	0.09478952015	0.2925180463	-0.618273422	-0.4813563443	2.277901722	-0.8768633473	-0.2512221319	-1.089026265	0.5638096006	-0.5320858367	1.417965593	0.6648712053	0.4992304963	1.7059571	3.583942038	0.6741641317	0.6645801937	0.1421149808	-0.5797113101	0.26397126	2.009678256	0.5057646094	0.40536376	0.2222638711	-0.1450463147	0.9197392033	1.222629774	-1.047047384	1.15322192	-1.088675193	1.495109966	0.9638332363	0.8713484835	0.2410098501	-0.6003045779	2.00611229
ANK1	5.86621084	0.08226411091	0.2845281451	0.4128472391	0.2732128177	-2.100064953	-0.04877818407	1.244820644	1.253258719	0.5879110488	-0.8072500265	0.5088612141	-0.3471363004	-0.6358017678	-0.6957478534	3.033604389	0.05595374225	3.39783355	0.1185120259	0.8171149162	0.229496773	3.961209174	-1.10542633	-0.5197985754	0.2888856673	0.004165772247	0.3343612122	-1.123376159	1.67900517	-1.893930283	1.215970975	4.360540808	-0.008075255695	1.038766996	-1.710935025	0.361209201	-0.01585142785	-0.84937664	1.623973798	-0.8706566988	-0.8433646497	1.259942423	1.667889232	0.8356236342	0.159895809	5.737380269	0.1660321983	-0.5447654329	2.703162128
CREB1	0.7982369953	0.06309741806	-0.2191565297	0.6083615711	1.570279471	-1.163494554	-0.08189944561	1.420067837	0.1563835089	0.1104204816	0.1173251589	-1.162563831	0.5522046206	0.04073668703	1.440865833	0.8495482035	1.842151615	2.15633952	0.6299655239	-0.5544124128	1.380734063	0.06327432671	-0.201781744	0.3443058961	-0.5426404123	1.396011766	0.9896420732	0.3575913487	1.329487995	1.522600159	-0.8654371098	1.199018514	1.0229701	1.009961746	0.6294999419	-0.4635064299	2.066719333	0.5342677911	-0.6928660047	2.730275854	-0.101592253	0.6350509432	-0.2297686079	-0.4392188011	-0.5906472211	1.423694868	-0.2184685725	0.002083725575	0.7352663385
GLB1	0.3702086594	0.2743560086	0.5205302342	-0.377832189	-0.01281581335	0.4218448815	-1.141388691	1.530095418	-0.03271454773	-0.4919381655	0.05837046295	0.4238565567	-0.1771956714	-1.509932564	-0.5085861935	-0.8851167899	0.02887971276	0.8760595011	0.8681305084	0.1084060093	-0.7383990612	0.127148976	0.2181483508	0.2630818284	-0.2908226973	1.091625691	0.6478140032	1.438410997	1.382025721	0.3277575727	-0.2141054271	0.1287970256	1.648106417	1.341424363	-0.1545807563	0.408098355	1.929372237	-0.1797216396	0.7195163782	0.3639478078	-1.384589389	2.521025765	-0.6016611534	-1.404199031	-1.019142835	0.1227617971	0.8054915514	-0.4141164622	-0.4801252576
HIST1H1B	-2.217953936	-1.617871579	-0.2750294862	-0.6921105317	-0.07865501327	-0.6720750828	-1.170333487	-0.6438308945	-0.7899126389	-0.8734101074	-1.233908823	-1.514584213	-0.112370568	-0.4824524894	-1.004950362	-1.808276125	-1.006536848	-2.108047681	-1.178209044	-0.4487950706	-0.3092492398	-1.537478826	-0.4779684213	-0.6932172782	-1.718191759	-0.01617084215	0.3047035513	-1.27522493	0.6132372746	0.1587995283	-1.619658912	-0.06903183037	-1.860055149	-2.075852237	-1.817903942	-0.6379346687	-1.413510383	-1.620199384	-0.6112204794	0.0692320755	-1.267084347	-1.076259441	-3.105689253	0.1469807822	-0.4500657917	-1.34260775	-1.031165768	-0.5034160919	0.1374748065
HIST1H1D	-2.824726348	-4.973889965	-0.7632742626	-0.7952464634	-2.602423711	-0.7919052747	0.511099696	4.599037239	0.8975757482	-3.399630569	-2.25576996	0.2519809281	-0.2957440948	-1.307044099	-0.1588549004	2.425993783	0.7833229072	-1.981281756	-4.632064524	-2.599418974	0.281903944	-2.788478839	2.852594621	-1.390567062	-2.203133222	1.023171285	-0.124608501	-0.8499948229	-2.809166677	1.607699677	-2.178721998	-0.8671578504	-1.162536104	2.903506411	-3.363078129	-1.181783263	-1.01133657	-2.490498578	-1.557775708	-0.4701711026	3.772391734	-2.034284313	-0.4240534456	-0.1723104876	2.90297456	-2.278233969	-0.9029215345	-2.475044457	2.486265849
HIST1H1C	-1.458874669	-2.621131101	-0.8202172775	-1.048437832	-1.625706312	-1.740285457	-1.606487595	-1.909584238	-1.742885608	-3.257265174	-1.563781127	-0.2408756268	-0.9629824213	-1.238066479	-0.9498109647	-1.863240407	-0.5249814194	-1.259748204	-3.16093862	-0.9326567355	-0.1658456655	-2.276359899	-0.8154085387	-0.7609817025	-1.833273052	0.4247646381	0.3978037207	-2.603731786	1.686172103	-0.8056318573	-1.247341736	-0.1240477464	-0.9434075037	-1.363844735	-2.754198033	-1.730388095	-0.405285492	-1.42081595	0.3499016508	0.04802879567	1.082011039	-1.277850772	-2.308381561	1.233353259	0.2027769866	-2.132350915	-1.387781123	-0.9912899803	0.422492627
ATP2A2	0.4724931886	0.1018915048	1.625344315	-0.03935142455	4.687677033	0.4782848797	-1.150303796	3.942387041	1.087740471	-0.09354454335	0.08106030771	-2.482811942	0.7739428616	-0.9180158416	2.958202538	1.451749381	-0.6636023853	0.02410368165	-0.07162167712	-0.4008133	-0.6025620744	2.61286252	-0.6063152368	0.01018392807	-0.1674845373	1.652418818	0.3922664162	0.4699778607	3.03155389	-0.3637966662	0.5463305922	2.834584923	0.897262785	3.247297989	-0.1938545186	0.4993732044	5.495146311	0.9219476608	1.52681114	-1.619332014	-3.161480521	0.8002211921	-1.572993999	1.576459776	-0.5942737253	0.6685214566	2.527104962	0.4638880934	0.7343355172
STMN1	3.643027182	-0.6926879954	2.328381037	-0.02327200429	-2.932327412	-6.060903843	4.147736967	3.114717337	2.977260933	-0.3007490858	2.382206984	6.722995805	-0.5163741504	4.344119168	3.50237442	6.353717177	6.149649794	2.722633492	4.804367154	1.461936109	4.685197883	5.454167711	2.80225898	-1.075860875	3.071199402	2.899262093	1.315735569	1.847395337	2.046841369	0.149852418	3.994039254	6.526496351	4.557781974	6.115225464	0.8394306324	3.866357279	1.145283642	-0.273508275	1.691754453	1.204026486	1.629062205	0.5775377213	3.969538205	-0.6731458352	-0.3916029462	4.047481902	1.413152014	0.6199072774	-2.745140243
YBX3	0.3281094075	-0.9673177218	4.357459513	0.4111481428	1.382465151	-0.1862795733	-0.4656930673	1.032930798	-0.3581456198	-0.9028298736	-0.5794101207	-0.5387468094	0.8242387692	1.621502451	-0.6042287624	0.5262236803	0.3734895374	0.935811342	1.039891211	-0.2721637492	0.3009559213	0.5885225318	-0.02272278882	-0.5117806468	-0.6032015413	1.923895156	1.16487473	1.596651038	0.7243310396	-0.4989668734	0.2403259747	1.650703791	0.7159194534	1.400255173	-0.6757040508	-0.2117576991	1.427842598	-0.212599009	0.08421254757	-0.6659589405	0.5593488402	0.6754316227	0.1866985412	0.9046324802	-0.5941912171	2.913315793	0.6495753654	0.02935319622	-1.862427099
ZNF24	0.9110627955	0.253788408	0.2881605477	-0.9274668471	1.100746148	-0.08761252151	-2.167175037	0.51535587	2.199918035	-1.17028675	0.04011445829	0.3556472443	1.057814941	1.044349828	0.03785159141	1.15153498	0.624203917	1.90849572	-0.9571618822	-0.02149723534	-0.06006618755	0.7358657776	0.7571923252	-0.5726621058	4.668973992	-0.1133514278	-0.3970649428	0.6421725419	0.6411465037	0.6789972068	-1.034347134	0.8386649107	0.2491581533	0.2807672367	-1.311877594	0.3780701979	0.7330450027	0.7430774824	-0.6602905362	-0.002785443303	0.1993541772	0.2769954773	-1.336796354	0.5584824026	0.7160171497	-0.9811724035	-0.2846755104	-0.8538776445	0.29983667
HSPA6	2.651532542	-6.545997633	2.682849095	-2.742863702	4.355911	-0.2522386567	0.6910551698	3.612291131	3.866997755	-0.7758239348	-0.1723021863	1.029597115	-0.2294264468	-2.268233017	1.573861531	5.949490948	3.542507244	0.6208164528	-1.782637664	0.3116764678	3.174227426	1.357334845	0.7171404482	-3.107070759	1.589214417	-0.8967713208	-0.475121382	-0.274207387	0.9864476898	3.677354564	-0.687836646	-1.506199105	4.496253269	0.3656336563	-2.179170481	0.07933470911	0.4092321742	4.199569594	1.366096147	6.150512895	0.7946516123	1.73533136	-2.405356045	1.859595734	0.5467957178	0.3009694137	6.572194395	-0.4515873322	-1.563266071
HMGA1	-3.774221614	-3.693842093	1.234856841	0.3466182566	2.465757646	-1.602103766	-2.981797222	3.18464175	1.295183993	-0.4081972504	0.1019583136	1.971749755	-0.5095736061	6.303504628	-0.9413639723	-1.09733176	0.954787241	0.03529705636	0.9528777385	-0.4727825008	-2.580180687	-0.4562890609	-0.5990506344	-0.4932503115	-1.957960553	0.7324690985	3.106796474	-1.020527428	1.634748608	-0.9033379891	-0.6807289441	2.495600159	0.7274877427	2.648429848	-1.665444782	2.357944375	0.2478712907	2.115118215	0.3223111946	1.948557154	-0.6026461711	-1.883228067	-0.4131490165	-0.4268379108	0.6126520498	0.3612562418	1.310621109	-0.4253506723	-0.02651064683
TMEM11	-0.1362277834	-0.7436445604	-0.2060323768	-0.8328089552	1.589809568	-0.3505046604	0.1873898098	1.98460681	1.340413964	-0.01900851754	0.1776894684	-0.149419902	1.92698837	0.4821503245	-0.6648198282	1.010499521	-1.336579046	1.477647687	3.387551267	-1.360715393	-0.7355144635	-0.00826968495	1.455672525	-0.2367709649	1.124414339	0.3996747691	2.692320699	2.641086539	-0.3429392591	0.1850166906	2.457820914	1.224506049	0.777930635	-0.873669445	0.5297693435	-0.8412621099	1.969807773	-0.3155728929	-2.357371379	1.176538157	-1.205893639	0.9135989416	0.1736970066	0.4304872947	-1.50951298	-0.2027362972	3.952092316	-0.9395028333	0.5062347804
GOT1	1.343187676	-1.303624215	1.668231597	-0.6553666881	1.347482024	0.3883788496	-1.034887376	0.03580254304	0.7563893033	0.8046635089	-1.089483484	0.8638439558	0.8444832672	-0.735865579	0.2490509252	0.8229458946	-0.13383432	0.6001755601	-2.301488493	0.4811529748	2.268244823	0.8339121825	0.9147827777	-0.1292896616	0.1709375761	0.3212133437	0.9918499483	0.5848651433	2.151586729	0.6301110343	1.282861267	-0.5012352033	1.698916736	-0.06926624441	0.952676241	1.487385777	1.899333062	0.2063739001	0.2392542103	0.6638290931	-0.2419521671	-0.2868505761	-0.3967562777	-0.1817126763	-1.083799527	1.197400629	0.836439209	-0.4856700778	-0.7574232926
UBTF	2.48163457	-0.186650679	1.414027716	0.3108283606	0.589024631	2.168038219	-0.2222439555	1.383480372	5.288891636	-0.8750890549	-0.05715483708	1.50175919	-1.719008304	-0.4589084265	0.2761178887	2.865357867	-0.5028844119	2.284284188	1.23013044	-1.040195665	3.896648583	1.083343632	2.243516785	-0.4097428339	3.118856354	0.4604520311	2.221571435	-0.3944241972	0.4051295194	2.698021487	0.08396656599	0.6413774383	0.8617526188	0.9634128148	-0.3924124982	0.803075793	2.057199855	-0.6637119437	-0.4822777392	1.678257197	1.861126515	1.573901792	-0.6133523066	0.6819060471	-0.6352561634	-0.2015837239	-0.02751485308	1.19088735	2.717359105
HOXB9	-0.603314321	-1.648250674	-0.4104289759	-0.001788402118	-0.3839572824	-0.8001044132	-1.444898846	1.462949048	0.08594085089	-0.2098285674	-0.4397193063	0.4318828534	0.1570138059	-0.9099266232	0.5744997933	0.8059571129	0.07463580946	1.17923789	0.7296740248	0.2241355601	0.4637003159	-0.2498294433	0.6638138719	-1.008880731	2.367007338	1.692460773	-0.2061744583	0.6170462011	-0.8508278106	0.2070644489	-0.4170418219	-0.389926252	0.1704346518	1.622576903	-0.1281503331	-0.3182705443	1.63394594	0.5784667943	-0.7769290678	0.2502610475	-0.4930814588	0.9189785577	1.761258977	0.3698090417	-1.038810357	1.283460586	0.1192701631	-0.7703516881	0.3518308146
PRKACA;PRKACB	0.2691670352	0.6188673539	1.950217544	-1.141474851	2.278722176	0.05378588581	-0.5332371036	2.104143883	1.975722603	1.058962563	-0.4850176037	0.05574644621	0.0189326318	0.7142374465	3.524257399	2.705566966	-0.2613137008	2.075873138	0.2145709288	0.6342124326	1.559155037	0.9713258116	1.600022022	0.4308909228	-0.03094693871	1.303881814	2.727775114	-1.119634159	2.007367492	1.73954786	0.1837726454	1.034830131	0.985083609	1.825747225	0.4735285864	3.265048185	0.5294487014	0.4272214087	-1.118746425	-3.136285679	0.2527058976	0.6995355739	1.974430972	-1.401490523	-0.915716727	1.974293975	-1.040701136	-0.6629997526	1.439912573
PTPN2	1.821519265	1.459972657	1.649259096	-0.2861754888	0.8470348853	-1.542134558	-0.2304383069	0.5164110616	2.168634444	0.6038428465	0.04570649529	1.16673603	-0.2634905403	-0.4916290403	1.368820929	3.313193216	1.637302406	3.428614037	0.5675639768	0.04216231936	1.147841468	-1.827231872	-0.1198382485	1.243421827	3.105046424	1.122743591	1.025148187	0.8627291863	1.119167035	0.4906175996	-0.2169047712	0.8219479869	1.355601481	-0.7069779577	0.3736598139	2.923343304	1.262994847	1.24494195	0.1003683704	0.393401854	-0.1687935987	-0.9720404031	-0.127204497	0.1257513744	-0.5390721212	0.3369273788	0.6855974293	0.7042364056	-1.24730177
CTPS1	1.010883668	-0.6926109945	0.9993128115	0.2824510288	2.634658803	0.448908631	-2.239250502	3.554843273	0.239742972	-0.9875936206	0.2380824722	1.498999658	0.01141719994	0.583872247	1.842224982	1.128539844	-0.5602201331	0.1104326606	0.7157301455	-0.147352759	-0.1867817532	2.067568409	-4.751483894	0.3146540565	0.2327849084	-1.707648298	0.9355749382	-0.03925314763	0.5958770969	1.526015991	0.5664629168	1.15098365	0.5439120472	3.013693051	-0.2188478015	0.7621030229	1.734938674	0.8164013689	1.565359675	-1.484455323	-3.273071953	0.3980882402	-1.338610726	-0.02427650818	-0.8905332722	0.6016010685	2.189070196	-0.5989490306	0.3167304695
DDX5	-0.2274376723	0.6277872078	1.689454439	0.9893763375	3.344402778	-0.01915013784	-1.659730506	1.093491933	1.009383003	0.9579438007	2.393806837	-0.661640985	0.7864104188	-0.2087693655	0.892895597	0.8757976457	2.869804718	2.378019246	0.7315121444	0.9857863565	0.8093248583	1.496354239	2.139638644	0.5092200684	0.245197691	0.6729925572	1.04745353	0.8367178481	-0.6296541423	0.09722865319	-0.4849834336	0.1867168735	0.337114127	2.022206756	2.600724658	-0.0611418646	2.546789081	1.999395066	0.07074497101	2.120122183	1.111426075	-0.1467030794	-0.8536599669	2.188430005	-0.2408946758	-0.7099447789	-0.07811948328	0.1276715081	0.7045250636
PFKL	0.1907794848	-0.1893563332	2.36365752	-0.02148629861	1.380668083	0.8125557313	1.068891205	3.680060618	0.7508035899	-0.5575160363	4.019815284	5.934251444	0.7799632807	1.31438361	1.07240272	0.4443399835	2.961583584	0.06900689813	-0.6885904531	-2.137191363	1.009590628	1.313483971	3.86665649	-0.4087448172	0.4004900392	1.826888245	-1.316362125	-0.01942026192	1.763770348	-0.1077617841	0.083405284	0.2615926258	-0.1158498092	1.95768979	-0.4677368327	1.513775796	2.93636552	2.770272287	0.7651895401	0.8798595346	-1.917423582	-0.5023204569	1.311141281	0.1259625564	1.901161684	-0.1126072237	0.7256667066	0.8745827709	0.7772212078
PSMC3	1.352104833	0.9241766543	1.648030091	-1.173739506	0.7497560341	-4.501682217	-0.5234748838	1.01313895	2.100724925	-0.2515724442	0.3083776044	0.7086704561	-0.4235756743	0.2137104005	0.8382878556	-0.2520742794	2.614679208	1.012985036	0.7301861199	0.1088812157	0.8376040734	1.082092425	1.420416602	-0.5247644899	0.8553694195	0.5554686494	-0.08652856327	1.015293746	0.744206817	-0.7793619917	-2.338261593	2.618426625	0.5406772636	-0.8898846897	0.8422944026	1.710442645	1.109974505	1.014642923	1.343915516	0.08652856327	0.2982261992	2.334250756	-0.7834445883	2.453532566	1.255802865	3.007842123	3.015002118	-1.007356371	2.685121209
TCP1	-0.3036179831	0.3187682207	0.6929127572	0.1817515347	1.702245258	-0.1154984793	1.882317514	3.924238384	-0.3793872371	-0.5021980025	1.44493561	5.05518002	0.7465021767	-0.1010465221	1.259911239	1.376919984	-0.04841865495	0.01222388647	-0.1429934109	0.3863692888	-0.3107366088	0.7083420529	0.7390261342	0.3206293603	0.8026535904	0.5331441453	0.01964232039	0.07943739088	-0.2725561003	-0.2763583359	0.2630280133	1.554229931	1.452812289	2.083503512	-0.1045106551	-0.2152217453	1.906720922	0.2388298077	-0.4508620043	-0.4365555985	0.6716600954	-0.02570267801	-1.057961383	0.5398871517	1.685526128	0.4511029825	0.6592365989	0.4448013507	0.005836860511
PTPN1	1.266644353	-1.138458937	1.318823629	-0.9355176996	0.9681293126	0.0535898379	-0.4451324335	-0.3644946089	0.6090642668	0.1227293437	0.7800159301	0.06142351237	0.4427676248	-0.7025216101	0.6596446489	1.02005745	-1.213042072	0.1413118744	1.328109762	-0.7315352292	-0.1621668527	1.60479197	1.185769303	0.01629873162	-0.77964678	0.3350457398	1.509939716	0.7401079577	1.406818218	0.1179582146	0.04916868379	0.2869396091	0.9201288306	-0.395597993	-0.9873748832	0.9296260566	-0.06454195418	-0.2457880651	-0.6875663065	-1.0059171	0.1598914338	-0.2077430936	0.5077250041	0.6494909663	0.2518841684	1.258476088	-0.196398547	0.5795712395	1.090932338
ERCC2	-1.285802936	0.5627930561	-1.412271469	-0.4258359098	0.4892825407	0.4623794347	-1.138885189	0.3785834322	2.052633769	-1.013823335	-0.01890307374	0.1616262813	0.07136402851	1.027592452	-1.260504965	1.432944382	-1.401111952	0.3820003283	-0.07280059808	-1.25740446	-0.2893145858	0.1966748067	1.00665377	0.8602910215	2.305625043	0.2061300213	2.122527594	1.066832801	2.730948448	-0.1131850711	-0.7128250691	-0.1803823993	-1.091416531	0.9761579614	-0.5684676987	1.170523667	1.1585681	0.442505287	-0.4841497113	0.04652691776	0.2559272731	-1.347785824	-0.6036207411	-0.2224028305	-0.1443506331	1.081254005	-0.594796717	-0.08314640769	1.72986013
RPL35A	-2.314442681	0.2244766233	1.472880761	1.874350159	6.813424356	-2.079737919	-2.786028068	4.302184139	0.766998333	1.797054332	-0.08103934034	0.9513760357	0.9088944566	-1.084325226	0.2205549317	0.1557910651	-1.108923722	-2.595446304	1.621660645	1.997933686	-0.7442946444	-0.4002649222	-0.4635089186	1.678108798	1.481616766	-4.493480694	0.4792462039	0.2413037496	0.7628423553	2.646747203	-0.3189567997	-0.5850381454	0.4610638997	4.150157494	-1.8833968	-1.204939388	0.4550781579	0.5494948465	0.5238009454	-0.9191128376	-5.179702014	-0.05847625101	-1.664036236	0.05005543614	-2.709376254	0.2035440009	-1.030508223	0.8594783335	0.628929553
ARF4	0.8133163078	-1.862539687	1.107392691	0.612212738	1.24478054	0.1292418689	1.063375607	3.056730991	1.372368118	-1.272270593	-2.617905477	1.090100318	1.295872815	3.470158573	2.731341989	0.9237483426	4.356649935	-1.338177433	0.4408553441	-1.684677298	-1.041793087	-0.004028788009	0.5901858578	1.038077538	0.6094928136	0.9658745296	2.779654747	0.647223072	2.987099098	4.580178534	-0.505148035	3.178607256	4.23944993	-0.1565006774	-0.6840331094	1.069052217	3.317515003	0.09978713638	-1.993634986	-2.490173471	0.1280952584	1.838838697	1.04910432	0.9120844041	-1.195919211	-0.6120473025	4.820142838	-0.3359976945	3.294503461
RPL7	-1.339102945	0.03093109092	-0.1532952694	0.4914359081	1.161690029	-0.5577040407	1.317854154	1.312765	-0.4560455148	-0.005949469276	0.7566185786	1.87274749	0.6363877309	-0.7980461527	0.1792646065	0.05302501322	-1.526560733	-1.056146096	0.4592651338	0.5742704527	-0.6064927451	-0.1761165892	0.4118736828	0.2716004878	0.5385990012	-1.128559968	0.317908691	-0.1632030125	0.7380591435	-0.6486077988	-0.1691063619	0.7577939733	-0.8395116254	0.4913242554	-0.6727666007	-0.2505709932	0.8938940089	0.336909537	0.1188355787	-1.070147377	-0.1618777756	-0.02792687478	-1.229558543	0.3098236221	0.3040339105	0.1600434665	-0.2292316372	0.112122142	0.595807951
VCL	2.979766068	-0.3208474467	1.553472612	0.08104312065	1.190533602	-1.508541907	-2.48816106	-0.3574083763	0.7964249089	0.8197487883	-0.2906384739	-0.03334684218	0.08882083064	-1.300054518	0.4842622806	0.7611833695	1.809756012	0.4003999833	0.8078346475	-1.34460457	3.19403795	-0.6865651251	0.1330811006	-0.1852554395	1.034002631	2.510564879	0.3443543145	2.617502444	1.915148061	0.7128394425	2.016884405	3.76020606	-3.31699348	0.009699680668	-0.7787983794	0.4129518211	-0.248995634	-0.286333643	0.3039233276	-0.9563052984	-1.231749184	0.4875376954	0.06039073213	-2.359016133	-1.027673713	3.113597374	0.5476181613	-0.5543827502	-2.040382014
SON	-1.680103744	-0.5096866062	-0.6038950448	-0.239912847	-0.3625451562	-0.08117041032	-1.253514317	1.573093036	-3.252361471	-0.6437455833	-1.117931902	-0.9864917221	-1.20630917	0.02949831973	-0.4981121449	-1.836500546	-0.4061867155	-2.036383987	-1.441994547	0.1855923217	-0.9865927166	-0.8685896748	-1.549252844	-0.2402845857	-2.142669429	-1.323375415	-0.4555080559	-1.1111708	-1.273991203	-0.8991680258	-1.389788478	-1.147365096	-2.408255631	-0.7635542001	0.3151417185	-1.237113761	-1.184415573	-0.6917531992	-1.023715772	0.4703693643	-0.325725264	-0.7269116793	0.3847589519	-0.3261925655	-1.122865491	-1.354885794	-0.5439124639	-0.4734729308	0.281100729
NELFE	1.177419951	-0.536430856	2.396864239	1.376748814	0.8268243231	-0.1070426774	-0.6513606402	1.680461103	0.09865103288	2.635906797	-0.562163272	1.273103985	-2.040170526	-0.1954557122	2.52604434	4.412598481	-0.03860524422	4.327592775	0.5802785776	-0.1748456861	1.29507123	1.375109562	0.08457581148	1.306295871	3.166525962	0.2633374343	2.576136106	1.162827128	1.234084209	1.530347311	-2.150915657	0.5908196641	3.629462225	4.362239688	0.05764709577	2.932646146	1.3298938	0.6877619605	0.6291219936	1.054228745	-0.1961140007	1.739285864	0.5856758697	-1.362238538	-1.936336835	2.091242719	3.006736495	1.211657507	-0.2921674338
RPL17	-0.4687125991	-0.4289398576	-1.185354778	0.150801149	1.756547137	0.0774171364	-1.134030396	1.775250035	0.02911459842	0.1510046674	0.5299144701	0.6864234234	0.04286859781	-0.8679749585	0.5253578196	1.091551184	-0.8320402676	-0.157844525	1.218592434	-0.2385766269	-1.047997703	1.232876255	-0.4684595745	0.01918245777	0.4203935783	-0.7771845169	-0.3229713328	-0.001551085819	-0.646681676	0.3403817919	0.4155401996	-0.115023237	1.696480368	0.8741642708	-0.5234052926	1.97187851	-1.027578046	-0.5969212148	-0.8607710047	-1.247607976	-2.831941014	0.4021843621	-1.327962623	-0.3102839163	-1.742600253	-0.1595553185	0.871327504	0.5004426927	0.6242254221
PGAM1	1.08101056	-0.274815386	-0.2014189826	0.05169790967	2.121425499	-0.1405211811	-1.900119906	1.802595756	3.178377187	-7.023476175	0.8933696333	-0.6170561792	0.7165310705	-0.06006467198	-1.590504644	1.068270424	1.479136868	0.1422653505	0.4557122123	1.447484251	6.378181825	-1.866244249	0.6695110245	0.2958932148	-1.305290868	0.159659272	0.16762722	1.445209605	1.563109694	1.065443279	0.5474090527	2.717158281	-0.150399717	1.414098526	-1.153260621	-2.527275345	3.143794453	0.5188387337	-1.482018419	-2.606135308	0.8910268256	2.03447153	-0.9656764734	2.700536297	-0.3188867408	4.048332622	0.2518806844	-1.359300974	0.1935198479
RCC1	1.269659787	-1.25234606	1.463727306	0.3218979626	0.09533723708	-2.260698263	-0.7418325929	3.018459044	4.333582084	-1.305193477	1.774410728	-0.9740427364	0.2467890568	1.093486167	0.9679991668	2.76587339	-1.329631496	2.684878995	3.283767974	0.4958842319	0.9407681722	3.648465618	2.373956976	-1.37587431	-3.16197865	1.721838324	1.04076726	2.418154732	3.2547609	1.296906424	0.7191441955	2.914529888	1.35544055	2.538969039	-1.47117671	2.774434583	0.4842544599	1.24949244	-0.696396359	-1.433600713	-1.01330178	1.675252573	0.6487996822	-1.674255695	-0.9486686983	0.9518797159	2.876988352	-1.546829894	2.820504248
ATF6	4.038515699	-0.539754554	0.5321175569	0.7185772545	0.291180877	-1.047302369	0.2814851276	1.016043733	0.137698431	-1.106090728	0.8057884197	-0.3032798228	1.021158766	0.4207215668	1.002685518	1.447905481	0.3494690681	0.6396817537	-0.1954897716	-0.1299261772	1.125144516	0.258432413	-1.178299378	-0.6178679748	1.197929951	0.1487573226	0.7570779974	0.9435771748	1.119777286	0.1863883631	-2.02983717	1.125145059	1.336163218	1.582016973	0.6170029909	0.484632413	-0.08611806885	1.026002279	1.247829002	-0.6189722058	-0.340492979	0.4091767817	-0.5815999535	1.011267381	0.1569139956	-0.411892256	0.06480116662	-0.7349999678	0.2727727374
LIG1	0.9109384232	-0.1817462619	1.39043379	0.3735128807	2.102434228	-0.3021375412	-0.8979572961	0.8373885935	-0.613032564	-0.3471121757	-0.2749420618	0.5352965441	0.1113049442	0.538052693	1.146139361	0.6362549921	-0.3009155894	-0.2571126633	-0.1720742046	-0.04160519371	1.498606594	-0.9665245375	1.144974622	1.070331259	2.226185298	1.010588586	-0.6112589991	-0.0182787884	1.246135845	0.537840515	-1.101263401	-0.1578913498	0.5475757495	1.545200344	-1.166314383	0.9413658109	2.057149055	0.2166239459	-0.1007012572	0.8060786445	0.2145982896	1.761168459	-1.227562508	2.161666752	0.8890045519	0.8977526604	-0.1186649681	0.5939856498	0.9383237374
ATP5J	-2.201362147	0.9684253506	1.092816039	-0.5676343485	0.7233630938	-0.2565873168	0.3602294904	0.8696768952	-0.4388423886	0.750409846	-0.2656623723	-0.2922430871	1.149248854	-0.103290741	-0.3130327964	1.4325606	2.034848007	0.6446149308	0.6376415773	-0.4166338829	2.019243811	2.030295253	0.9122381976	-0.4109893008	0.2565533872	0.2198548017	0.1519363572	0.9455978704	-0.1183416775	1.657646338	-0.1054246221	0.2609006553	0.9536194693	1.699280247	0.7151884382	1.094992254	2.374440995	-1.206816569	2.659228323	-0.5747310384	-0.6515567337	0.6182766906	1.084519989	-0.3621984322	-0.02954593768	-0.06762688041	0.4087291605	-1.658203312	-1.72003357
XRCC1	0.8414870328	-0.3738599769	-0.01532930296	-0.1913274169	0.4652047621	-3.572591212	-0.08234508801	1.158118412	1.608032802	-0.07212393399	-0.7230339978	-0.8627091766	0.2102921279	-1.182551369	1.476890625	0.630912368	-0.57029317	3.210042633	0.5485447988	-0.8629687356	0.4468527797	0.5031316622	0.4470988633	-0.7332295355	2.128956999	1.118552174	-0.1541254437	1.062083641	0.8248316488	0.006748533612	0.3327095115	0.4798595127	0.2558842097	0.8926979995	-0.3342752033	2.625017351	0.6061551839	1.249581844	-0.6097895961	-0.5868928225	1.141762754	1.729084624	-1.948692658	-0.6148303459	-0.05915117261	0.8750377341	-1.272942153	1.416554608	-1.247424729
NCL	0.7268031763	-0.1888394696	2.499675599	-0.2752184218	3.410411471	1.683319754	2.815174101	4.453744099	0.7922868875	0.6382780073	1.723702944	3.363384029	-1.69542244	0.5063247801	3.104354926	1.757679775	0.717472337	1.095454884	1.691419457	2.088422142	1.374387347	2.686973299	2.286672866	2.415383714	0.8246457368	1.91122462	2.057302906	0.5838246945	1.998443015	2.051854783	1.17127861	2.534009383	0.5060108776	3.888973316	0.9930568616	1.584432384	-0.7616321708	1.951025018	-0.04527172037	1.149005757	0.835941382	0.08398651043	1.415316749	1.381924506	1.132835199	3.434353421	0.969061525	1.607099852	0.3913914824
HK1	1.466957905	0.2766172662	0.727869061	-1.15377627	0.8482949771	0.1850370768	-0.6273397706	1.789157052	1.731883974	0.1020315204	-0.4440514179	0.4659715623	-2.362169748	-0.7898457653	-0.2526112106	2.367572617	-0.2474071556	-1.107942073	-0.4977839694	0.9813356609	-1.697259731	-0.0672788001	1.237281908	-0.3842666147	-2.270390287	0.8342374186	0.4902199968	2.680395617	0.1435555507	0.6421029718	-6.269500364	1.984281214	-0.3272530733	1.936593402	-2.841124808	5.120167032	1.213725343	1.060222506	-0.8929914331	-0.2581605144	0.3677848493	5.729116989	-0.1792769941	-0.0001604695786	0.9735832159	1.572187678	3.423104957	-0.5181853883	-0.8723443784
POLR2E	0.13928984	-0.7007704455	1.435150533	-0.348136542	1.738371315	-0.9170646951	-1.037746949	0.7092294574	-0.0003028489726	0.7926236858	-0.9352209234	1.171652787	0.5360798516	-1.128897938	0.4282284472	1.43483554	0.5240867724	-0.923052654	0.09332652597	-0.7848214644	0.6685642203	-1.341329402	0.2210223576	0.0748252773	0.004339683458	-0.3116952449	0.1964523372	-0.7417160132	0.7640171458	0.7043335259	-0.08329548506	0.3299602869	0.3674007415	1.15539678	-2.340348592	-0.453062063	0.6471544944	0.8890946952	1.505315373	-1.465926407	0.3867917869	-0.1500034257	1.010617815	-0.3608561989	-0.14024943	0.3577205741	0.9329845002	0.2072315509	-0.3733973197
ERCC3	0.3436695099	-2.041365745	1.340418541	2.069165532	0.4623562504	0.1195201552	-0.8364941264	2.828551508	0.8000604888	-0.6041986366	0.8126673904	1.021066565	0.9210521961	1.822570317	2.896905722	-0.1358421264	-1.505858976	2.866952104	-0.137820221	-0.7496020583	-0.4649894289	1.406352842	0.743239503	1.783679731	0.1566525046	0.9402640927	1.555008562	1.38934978	0.8795189422	0.5580634593	3.636234733	1.555625605	2.859370313	1.55566687	-0.02299346355	3.097506495	-0.1240395111	-0.4175381176	1.485411429	-3.25491715	0.3021975804	-0.07218915336	-1.199310057	-0.5164822604	-0.8551273431	-1.697391324	1.587606547	-0.4971597012	2.494593199
EIF2AK2	-0.4769587063	-1.107041272	-1.858980039	-1.392696142	0.8614424925	1.058089186	-0.02267443422	3.071028572	2.31499495	2.532177942	0.6206316568	1.182018256	-2.279299882	-0.5510508676	1.446045847	1.171696578	0.09168243883	0.9432338692	3.537997029	-0.2856978712	-0.9369429257	2.92765494	-1.251105394	0.8630830299	0.5068533128	-0.3243931541	0.07730254033	3.032445077	1.206941002	0.9328748121	2.083079544	3.44218935	1.404722394	1.403725235	0.4072651212	3.42513525	3.74825309	-0.8769823317	-0.4626819215	-3.70537295	-0.2656131546	1.665404802	-1.646653875	0.1415856457	-0.9085675617	-0.915435517	4.554192506	-0.413680378	1.704476676
WT1	0.3277771091	-2.267540679	2.087195372	1.405240494	1.010560612	0.001806222725	-0.6574076096	1.208910547	-0.1209708457	-0.3158389836	0.114134868	0.001874846201	-0.6091171101	2.565844394	-0.2551233023	1.284266363	1.579715995	0.02815524674	0.6062434976	1.428690493	0.6465542264	0.6640636469	0.3640784982	-0.6231703609	0.9072277857	-0.1317667187	2.314521953	3.980465873	-0.9366314958	4.009373024	-0.1935137263	0.1123457153	1.437585268	1.060378755	3.516661778	3.374117443	2.549588389	0.04857293851	-4.143852977	0.8703938703	-0.279990779	3.124993649	0.6052526335	0.5348503556	-0.938217357	-0.4262659948	2.503554242	-0.6753381566	0.7175320527
SRM	-0.6415516268	-1.124111012	2.220263836	1.182071188	0.8889087435	-3.494999852	-0.6110085612	1.679435089	-0.1794927468	1.255978972	1.340652443	-0.03724767785	2.81445935	1.876210613	-0.4124227134	-0.2576723772	0.3251557513	-1.611761526	2.000888531	-0.9047079675	2.078994041	1.501260184	0.1492832515	-0.7806563984	0.7098646707	0.007682082886	-0.7570910673	2.809918269	-0.8632347354	-2.817625521	2.516609438	3.20352263	0.6588466823	-0.288187155	1.541573131	0.542261666	0.4022500317	-0.8307405317	-0.005414490531	1.682350769	0.4813910223	0.8928004422	-1.099213293	0.01938638981	-1.986712056	-0.8337093827	2.902855247	0.08105945007	0.5508523761
CSNK2A2	0.1723494095	-2.314963532	1.942446832	0.6476893031	2.322802237	1.325321827	-0.2317672952	5.035069206	-0.9060626992	-0.008659899107	-1.714084606	0.8742682505	-3.522889614	-0.9017279995	1.940220645	2.381623615	-0.4456553161	-0.358627854	1.534610644	1.14134162	1.856540793	2.385671521	1.442761529	0.9288171502	3.108759213	-0.1012386245	0.7692522652	0.001254552788	-3.777953489	1.455568846	-0.03484868856	2.398833095	1.952207584	3.668216373	-0.03599869528	1.070191655	1.07005817	3.372394472	-2.022159644	-0.8358077723	-0.9855726397	0.5005806596	-0.946621753	3.328641514	0.382534199	-0.7519394465	-0.6801797498	-0.305100988	0.7406199925
NFKB1	4.169760547	0.5803080479	1.343350825	-0.290356136	0.8899518974	-1.559569923	-0.1831230936	0.2102224294	-0.1874911062	0.493477435	-0.1703524918	1.946899911	-1.319893093	1.213471657	0.05598391735	1.469924106	-0.8591597565	0.6611559183	0.2318325726	1.334844648	1.003626943	-0.5355722262	0.7634316138	0.4585792953	0.3306101309	0.8763228041	-0.4475664983	-0.193100647	0.04149943643	-0.8462274201	-0.9533580883	0.5178899818	0.6032892649	-0.8266828414	-0.967443584	0.3130297892	-0.3791571391	0.007935778636	-0.08845007003	-1.702507265	0.01459128285	1.613563864	-2.120058498	0.09983076149	-1.39269791	0.5043941185	0.545768171	-0.4437076467	0.5557948126
EIF2S2	-0.0725647236	1.645790506	0.7527756055	2.622764793	1.05566085	2.245610816	-1.814185124	2.710299665	0.3439361541	0.8829037193	0.6170374252	0.5772296786	0.1944646065	0.8596249299	0.820692052	0.02164920953	0.4589922601	1.482789842	-0.2454155259	0.02422476645	-1.157818058	1.991513393	1.00187517	1.426342691	-0.1582563242	-0.5427302347	-0.5523072334	-0.4311278224	-0.8054146109	-0.4987594824	0.1761373397	2.434659022	1.636552207	3.20900064	-1.604196549	0.08336373785	5.964764602	0.3839521365	0.84143843	-0.8020168515	-2.817033233	0.04820659112	0.5312785854	-0.251826512	2.009267768	0.3774996295	1.59932047	-0.7491288545	0.5176146996
CCNA2	0.8915335933	-0.7367595636	0.2600331017	0.6673884957	0.05153554589	-1.144679532	-0.362932731	0.1223402743	0.5434267157	-0.7624268997	0.5008096148	-0.7703267334	2.091476386	0.3713636991	1.488010785	1.367654776	-0.3542022568	-0.03298872712	-0.2399768587	0.2892665069	0.3893194872	-0.2054406106	-0.1993479493	0.6676457752	-0.5574082048	-0.591558477	0.107435292	0.1617161082	1.535514309	0.3507444413	0.1553290014	0.5052026748	-0.5830959662	0.7392414471	-1.850868038	0.2071506294	0.1347901054	-0.5004407807	0.02948926118	-0.2221742276	0.1037508647	0.527164486	-0.2933223636	0.4967189096	1.408367784	-0.3665842149	-0.1964879715	0.4156881754	0.4646305031
BTF3	0.1507778935	0.270545397	1.586469192	0.2911673098	0.3497451904	0.4740055852	-0.2262509148	2.009142513	1.676163534	0.5215019284	0.07713449979	0.1424519942	0.7722082039	0.008447771676	0.7159932808	-0.3256671804	-0.2942176455	-0.7066714718	0.1494699553	0.1183860303	0.735374803	-0.586947772	0.5414359402	-0.5097561777	0.1644352011	1.343492148	0.1980157528	-0.5011948641	1.646943328	0.8832517302	1.167898586	1.529481865	-0.2198281379	0.02742734681	-0.9926940477	0.7268538184	0.3666779486	0.5964039524	-0.1235160978	-0.5394484447	-1.706403031	2.315454268	-0.08875742488	-0.5564174277	-0.09166153492	0.3459040154	-0.05168011486	0.526338646	-0.1352878745
RAB5A	0.8681386447	-0.6911919397	0.3627051037	-0.1887899715	1.305606073	-0.5826980732	-1.664743802	-0.1097779798	0.4584409835	-0.7470888045	0.00777773567	-1.119308673	-0.7638924395	0.6259833941	0.0928531439	1.803056511	-0.06271798955	0.8411736158	-0.04917203855	0.1212915607	1.010726622	-1.427942297	0.2167235043	-0.9304953229	1.018664972	-1.007968077	0.5768888779	0.2955608559	1.366004195	-0.09586830134	-1.848257041	0.7087309056	2.105823669	2.052385711	-0.109122552	2.520568831	1.033526913	-0.2071550214	-0.4573000673	1.86002692	0.002269478702	0.4903742419	0.2524066284	1.350996112	-1.489929403	0.005862819981	-0.6080681715	0.3223290168	-0.1802215746
RAB6A;RAB6B	-0.119044688	-1.091372789	1.242579079	1.055655367	4.312590524	1.210587167	0.7572983406	3.863448103	-1.546732898	0.9524336532	0.4616838633	-0.06272370049	0.4732305307	-3.02512727	0.9442433615	3.011867706	-2.21242731	2.004990265	0.4616350989	-0.8809066207	0.7197353739	1.707224803	1.649075921	1.874974417	0.5860855235	0.3960742376	0.8514701669	3.237200513	1.693073682	1.201688015	0.5659894069	2.163218871	2.627634193	2.174201183	2.836383252	-1.776364882	2.852312178	2.842087015	-0.8555173488	-1.384727574	-1.94413986	2.549795861	-0.1364522991	2.725157648	0.4690984187	0.1686886037	3.381788321	-1.421605065	-1.48623301
MSH3	1.154064485	-1.717251163	0.521353053	0.09053059279	0.1577940288	-0.3031701816	-1.236968798	1.446151976	-1.173799577	-2.082867469	-0.06404974216	0.1388614064	2.727463855	0.007434906619	0.6596405981	0.1842512231	-2.388466221	3.759225943	-0.3611337362	-0.1367416338	-1.303521048	0.6554919782	1.770081827	-1.099923004	1.259375382	0.987503013	1.561069325	0.6497494719	1.943555775	0.9224108616	-1.060399117	-0.1424632641	0.4670940536	1.943239396	-0.6153548818	0.8390385775	1.083360808	1.43802107	1.455976181	-0.601154357	-0.1516287067	1.519387723	-0.7254570586	0.648617781	0.1434808588	0.7862022428	1.114935125	1.111459918	0.6683174619
PSMB1	-2.691306025	0.120910954	3.312664813	1.250339234	1.411089286	-0.2157168282	-0.9733098946	1.649159303	-3.236895735	4.495542963	-2.263304992	-0.4040572903	0.3087606565	0.9785445358	-0.9828306718	-0.443820296	-0.426778008	2.60224071	1.991677035	-2.532751411	0.02148114924	0.08171514127	-1.020067009	-0.7605249377	-3.276759986	-0.4005537285	1.002386632	-1.446596427	2.129843601	0.8126081628	-2.974799619	1.505855656	1.374834703	0.1227964546	-2.636668	1.792293327	1.140723097	1.020857611	0.1948941049	-2.351977779	0.2320874235	0.7057170773	0.02024660043	-0.03586440257	-0.9556078597	0.7298676892	-0.08945036976	-3.593247048	0.4352833724
COX5A	0.05686544108	0.06285783884	1.216296755	-0.6989472517	0.9900302334	-0.5185020689	-0.8808859867	1.518206852	-0.6438143018	-1.094113655	0.7008812348	0.02511291439	1.894106596	-1.029200531	0.1336468892	1.317515242	-1.014797495	-0.4797706125	0.3938922452	-0.8009287765	1.238498968	-0.02158609183	1.437392615	-0.06643784367	0.853184828	-0.3926410781	0.02513052846	0.8827348982	1.207579556	-0.3518550229	0.5649316891	1.133587485	1.799625858	1.383636532	0.2830574899	-0.191868439	-0.01084891635	1.344782133	1.272025926	-0.8887468966	0.1275154173	-0.1361870461	-0.7867177343	0.1955343472	-0.8184352979	1.911647463	-0.500410901	0.01480059425	-0.7758427199
LMNB1	2.115574517	-2.979528863	1.278536663	0.7060426229	0.6560970759	-2.557137313	0.7825785774	3.330688103	1.082058972	1.488129957	-1.186930044	2.046636188	-1.58890862	-1.96755537	-1.862675887	0.1317505124	2.102238142	2.028837676	-0.03812730498	1.778511247	1.921828216	0.7275601573	-1.509860078	-0.0289657769	2.798736458	1.37504031	2.504497573	2.38154714	-0.8406053821	1.239599111	-1.993755453	0.3726727757	1.196792477	2.888305248	1.288808333	0.8924939229	0.3967552464	0.8552534829	-0.6183763731	-1.959015293	1.600774081	-0.219830691	3.313854924	0.4420901063	0.997423637	3.494007501	1.046967019	-1.44552395	-0.3220205794
CDK11B;CDK11A	0.7568900141	0.9694884751	0.4448763509	0.8861119527	1.924756878	-2.234142216	0.5213463072	1.658723349	-0.2303897279	0.3443737055	1.107073968	-0.8544174713	0.5385585351	-0.1410857951	1.057950623	4.445327583	-1.455402687	1.785276186	0.7804468547	0.05560489732	2.721625565	0.9652138015	-0.6069817353	2.733044057	1.334102408	0.1170487061	2.750985298	3.306984997	3.164122613	-1.792102734	-0.3610599314	2.426485962	2.641314604	2.110114423	4.46639647	6.233671833	0.4343861355	-1.85834482	-1.138325196	1.754269197	-2.094604471	0.3607960822	1.627230045	0.5200127821	0.1866686012	2.88415997	1.06393598	0.5949934457	1.764376468
ATP6V1B2	-0.1238115025	-0.4177817965	1.032255543	-0.0931708158	1.538358035	-1.255487539	-1.842185302	1.558544195	1.226573612	0.3707193392	-0.1679472678	0.01321820739	1.689818562	0.7290045892	-0.3060950813	0.4954357415	1.280385189	-0.6601452527	-0.3902538558	-0.07755461504	0.6015442509	0.1184350515	1.52083511	-0.07075345405	-0.2204945291	0.6916197338	0.7593038454	0.06358351157	0.4284661425	0.2049553241	-0.3764996585	0.9734197088	0.633370389	0.9561953798	-1.653704238	0.2726401493	0.7411742152	0.1903480352	-0.2302698526	0.1516920186	-1.518350897	0.8471935134	0.3411527409	-0.4705623343	-0.3509889226	0.09761849129	-0.4550923526	-0.2961937988	-0.787998724
ATP6V1C1	-1.94561071	-1.227000629	2.734044942	-0.08379074928	1.015795001	0.2303652359	-1.394665334	3.159405276	1.499698359	-0.2011422763	0.5165344594	0.0429622656	-0.2414448565	-0.911115304	1.712184821	-0.05732043496	0.1261121395	-0.8871601308	0.3023068238	-0.01347148877	-1.126940722	0.5057159443	0.184308854	0.8668509924	0.04719799078	-0.7965645112	1.007726573	0.659649591	0.8281404792	-0.2775827331	1.163709092	0.286437312	0.7957754044	1.24717383	0.2864876202	1.623234778	0.8485521463	-1.076445202	0.3829634182	-0.6433251971	0.3766084733	-0.4210875283	0.06948355165	-0.8629077734	-0.737001284	0.3768035639	1.799319556	-1.5863653	-0.9494996528
FLNA	1.61913015	0.9910610846	0.4991527677	-1.470971049	-0.3719706842	-1.184839258	-0.6409100964	3.968481273	3.546411679	1.245872646	3.750247972	4.581856357	1.433213423	5.933518758	1.302088523	2.727897506	3.372359339	2.565124425	1.053006407	5.00703617	0.8699528705	3.576400652	-1.532734754	1.52089884	1.494420481	0.9738990046	3.699866391	0.8539218047	2.385581549	2.593784976	3.992887546	5.532531967	6.180543063	1.583258754	1.039369778	2.674539709	5.205944437	5.008310526	-0.1958561904	0.8758429767	1.835183114	1.167552929	0.09579784801	2.999136414	0.7579177597	2.407122418	5.40220793	-0.3865886037	1.081583248
NF1	1.399813517	-1.97386638	3.044378035	0.4449517647	1.402742229	0.931624086	-0.5248232725	2.303671205	3.23407062	-0.487484745	-0.7939996844	0.5280515032	0.6887608573	0.76259636	0.3424463692	3.097915391	-0.6623206923	0.4628160484	0.8129145804	-0.7231599684	1.903758457	0.6490461757	-0.1592033633	-1.870723744	-0.3336744046	-0.4831127691	1.232459239	0.8221388836	-0.5004935578	-0.4514444985	0.186765508	0.8349847689	1.136643311	1.766706267	-1.431608068	1.350669998	0.09569504573	1.09201254	0.3778048874	-0.1313016093	-0.2380331999	0.1471202704	-0.1042165625	-1.319113135	-0.4873052865	1.039964376	0.8509108541	1.715015832	0.6317974056
TAF1;TAF1L	3.626667154	-0.2034389623	1.316931544	-0.9821967159	0.9033800892	-0.5366038986	0.04978044381	1.267363418	-1.433582788	-1.073883553	-0.5466449461	0.421705793	0.179110116	-0.64928426	0.514361768	1.783675233	0.07817361468	-0.377547408	0.5902451442	0.1391104922	-0.3700653917	0.03569652745	0.1198634482	-2.676629372	2.2121242	0.2394187641	-0.4034845664	0.5172481506	0.8171344115	-0.3894226149	-0.4787786981	0.06975343981	-1.386791754	1.017957291	-0.6471069621	0.3725037712	0.8316230396	1.016287463	1.7749982	-1.116428905	-0.3890379219	0.5287861667	0.3628210777	-0.8465567557	-1.171634393	0.1789535527	-0.7441399095	-0.06428027179	0.01690875763
VDAC1	1.081997993	-1.726315594	2.811237407	-0.7257518703	2.013531383	0.1923188219	0.6845026858	2.518727465	0.8195699259	1.508968232	1.7198849	1.775837373	1.421383796	1.218542158	-0.7188616262	3.223349169	3.03650795	-1.381386314	2.005423252	-2.830782958	0.4157086513	0.8229117201	0.7941889685	-0.1755062278	-0.1502905919	1.754678718	3.258248858	3.602116617	2.98453863	-1.459255265	1.237056834	1.721199384	0.3788596609	2.314177818	-0.4179657094	1.724099022	0.9259313277	-0.5685374171	-0.4097010797	-1.450385013	-0.6257057908	0.72522895	-0.2864119344	-0.1482632879	2.343388962	0.8519496926	2.070272267	0.07426994752	-1.12563985
OSBP	4.281794835	0.9510086304	1.302302782	0.1847693966	-0.1657136552	-0.7900444372	-1.033076145	1.104891412	0.4764751514	-0.03555686622	0.3260978083	1.827823001	1.251752983	-0.2626007697	1.433002228	1.606858526	-0.1343488228	0.4309206916	1.452630063	0.2971779126	0.2203400507	-0.1055091423	0.6710495228	0.1939914179	1.851471346	-0.9198904113	1.768686292	2.681456371	1.995799821	0.7201237435	3.042078387	0.2575584606	-1.950821371	1.382645708	-1.288890553	0.7930960383	2.273823715	0.5873551317	2.358141323	0.6273203156	0.4895381966	1.799881369	-0.1069427197	0.5904427739	0.1739783148	2.918285746	0.9893905941	-0.3956250809	-1.14101824
PCMT1	3.224595915	-0.9796211588	2.701269395	-1.46532242	0.3291038583	-0.8242233016	-1.283766334	2.179304264	5.353488626	0.566454245	1.364020346	0.3614905434	1.956823749	-2.026305343	2.124695997	-1.026544281	4.382774138	3.872504939	4.620120084	-0.2371547408	1.770106687	2.37627881	-0.3378267112	-0.8147036433	3.281146327	2.532533805	4.228838792	-0.1880159842	2.081385909	2.787263188	2.108302378	3.764654746	4.123572758	0.307906084	2.052372338	2.929287968	7.178071098	0.02829574427	0.06399709013	2.303378486	2.293498491	6.825231367	1.835087959	-0.6872390941	-0.1862779685	0.7796153312	1.837237711	1.787475292	2.734243282
FBL	-0.8212394716	0.7514577244	-2.235521111	0.06333308466	2.149048849	0.1625416227	-3.168591025	4.409292535	-0.1141544957	0.3450364556	-0.1391003713	1.531885932	0.4653584841	-1.148164454	-0.1101259692	0.3175716942	-0.3827105763	0.1868447258	0.2625421225	1.108232142	-0.8508322169	-0.2282114943	1.584041661	-0.4879333223	-0.01272541989	0.8409127025	-0.7453368408	0.2794715739	-1.791445356	-0.114096392	0.7826419037	0.864974791	1.276933903	5.835283006	-0.7345060276	-0.4637841117	0.5779423295	-0.7013122311	-0.0329077483	-0.02802163168	-1.003508617	0.2724291036	-3.942223054	0.9314805424	0.2796702172	-1.574802846	-0.3134116135	1.178708085	1.1899734
GART	1.751071697	-1.309858296	2.314066781	0.7209557517	-0.5535607203	-0.5598896995	-2.524584026	4.911398616	0.5343090855	-0.2762199091	4.058092534	0.1166998634	0.9360890251	0.931079833	1.886613941	0.758097732	0.2809073131	0.2043227776	0.1810671978	-0.2583401082	-0.6253541413	1.906086028	-0.9043313946	0.6798580158	0.7672089616	1.624880398	-0.7016052538	0.4063031204	3.03832997	0.1125160534	0.9206705653	2.669274926	1.071757144	2.162111289	0.7648830363	-0.5156241091	1.635396239	1.00439872	-0.4725737821	-0.3054755521	-0.1698318697	0.5218795142	0.05411127279	-0.3254841647	0.1504938441	1.182747331	0.02713383527	0.1372349521	0.2311580062
PAICS	4.648240181	-1.660154313	5.753628331	-0.430264841	1.068783516	1.009112754	1.705571903	4.967161194	3.391327172	2.86312272	2.952038141	3.017615954	-1.623892463	-0.7778885526	-2.165195848	2.467629146	-0.1645438433	1.418209343	1.410221477	0.01850568685	3.370067271	3.036377196	-2.699782846	-0.242427348	3.394265045	3.789661216	5.021041082	2.513879017	0.9018959615	0.29656354	1.421265829	3.581766852	1.886562104	3.033055615	-1.537975321	1.009977585	0.6864109092	0.09036384813	0.5340467452	-0.7009014556	0.3354761113	0.3705100696	0.728108154	2.004223811	3.846887303	3.7899935	2.975055923	-1.183814215	-1.368666919
UBA1	2.748793773	-0.3055224302	-0.8027487547	0.05516858314	1.655503586	-1.867832621	-0.5861661958	0.8384597081	0.3117345695	-1.887162944	-2.462635742	-0.1423477744	0.5148927293	-0.6583235814	0.2870370061	-0.4814172445	0.7269249169	1.159453327	1.077315597	0.1611115076	4.783565992	-0.3023727144	0.05190196107	0.03414538427	0.09220630977	0.9189944411	-0.744353954	0.6464433706	0.6717883494	0.5257533898	0.1049785951	1.360906056	0.6280796409	1.448353309	0.1873722964	1.792369532	-0.3404721958	0.005420634041	0.1773206374	0.8420235965	-0.4148781179	1.270673599	-1.058247907	-0.8858085817	-0.5628370781	2.51698758	0.2486114464	-3.352776944	3.10471425
NME2	0.1509107065	2.246375316	4.720793922	-1.165754425	1.540302848	-1.243996906	-1.301087231	-2.031952045	-0.9872675018	-0.6438152452	-0.203249017	0.8205214962	1.210494977	-0.5659344236	-0.3165051522	-0.7728191701	-0.8228552515	-1.17927172	0.5559519307	-0.3260602604	3.177482105	2.710631525	-0.2687450082	-0.6327005724	-1.039243684	0.5493999166	1.438420801	2.048566017	-0.6861691214	-1.17818231	-1.129369199	3.764146239	0.4987237652	2.454161	0.696522835	2.202952051	0.4884250244	0.07497325084	1.025738048	-1.102279233	1.495102367	-1.016619795	0.6766148678	-0.05014870506	-0.3556838468	3.158434008	-1.102803124	-2.357486311	-0.9941162731
FDXR	2.956921868	-2.634003175	2.718716566	0.6579657392	1.301200485	0.03241687403	-1.084888677	-0.3107530806	-2.57617603	-2.50236898	-0.0962475028	1.963589342	1.700120612	-1.328064766	0.752627415	0.3529908719	-1.134248401	1.031745303	-0.5328255239	-0.01463840347	1.290271826	1.9867895	1.674259316	-0.8484105383	-0.314656853	0.8261206062	1.817468521	1.278266247	1.428396596	1.330996835	-1.04691695	0.7701239477	4.173303429	-0.05039058637	-0.1639930465	2.56251352	1.474550522	1.264331106	-2.096697736	-1.687390596	1.210767517	-0.208353276	0.3116192376	-1.208339213	-0.427076457	0.4099924458	2.021716002	1.970451869	0.8102526211
HNRNPA2B1	1.084587957	0.4898947677	4.257257843	1.762341026	0.3892286347	-1.95301541	0.9706418949	3.164887384	0.01708134896	0.8122953536	-0.7260066987	1.616836896	-1.962636542	0.586963319	2.305389692	3.133219929	1.557184037	1.724705175	1.938924667	0.6640662387	4.468151932	1.60317026	-4.977376146	1.869245225	0.8130176508	1.044247865	4.054878844	2.081407864	4.190504278	2.037271756	2.470535101	1.161179558	1.838973426	4.424940421	1.760460342	2.352914679	2.960856801	2.129639397	1.584440633	0.4345058498	-0.8356775609	0.5677656086	3.358777886	0.9133749446	3.502191585	4.211124319	3.359233225	1.14640884	-0.475950097
UQCRC2	-0.7949726303	-4.169843941	0.6207826805	0.09170237761	1.626415888	1.048374753	-2.645101254	5.460978799	1.281984971	-1.146824403	-1.091349088	4.465853907	-0.1617526117	-2.375923622	0.1193622532	0.5533440574	1.466479518	0.3306042668	-0.135071073	0.8473390485	0.5854958846	2.665214079	-0.3646372408	-0.6828194662	1.099556403	0.4242002146	0.8252812613	1.555680283	0.7190705732	-0.4040190148	-0.5301131988	2.879620965	3.379761214	1.384184361	1.386204953	0.2568185398	3.963395251	3.082697996	0.5019776685	-0.560589877	-2.516694548	0.7611167635	-1.923369545	-0.01841829932	-3.137368063	-0.5994040922	2.040313049	-0.1613066074	-1.33154798
TCEA1	0.3131554557	-0.2935467581	1.813508253	1.025060325	-0.3309198233	-0.1946214287	-1.107886676	1.772342139	2.103912367	0.2861306423	-0.7738858272	-1.993164717	0.9537506581	1.60202386	-0.08153722484	0.07835572828	-0.9309713358	4.689050389	0.2157906202	-0.1133844988	4.175369248	1.355428139	0.07173177935	0.4516815185	3.834623545	1.080067366	0.4824168543	2.122041722	0.9076839139	2.055145313	-0.3208017657	0.6455538041	1.227319498	1.033289752	-0.555426389	2.01141757	1.988646407	2.560350895	-0.1583174532	-1.372426999	0.2809248018	0.8233413915	1.062239954	-0.7578010494	-0.5667036039	1.575735811	1.749226903	-0.7902229635	1.561833071
SFPQ	-0.563674869	-0.1402821331	2.962467375	3.341634564	2.03154457	-1.660716098	3.184765329	0.9458649865	0.3461456931	1.275720483	0.002706460029	2.740202908	0.1290050142	1.314492513	2.608254194	4.601471367	2.282317582	1.846396208	2.803790908	0.04544743919	2.113818176	2.27146185	-0.9550157477	2.632885185	0.5110936888	1.593760408	1.815310895	1.511412945	2.936009808	1.806772963	0.7387371081	2.769673612	3.049250793	5.24425372	1.601002567	4.591632461	-0.4224434792	3.103676975	4.171812188	2.303759853	-1.235167131	0.2660766548	4.592467993	0.2825966057	-0.05153903135	1.846901929	4.862137868	-1.595558886	0.05629519669
TUBG1;TUBG2	-0.3902362509	-2.777874575	-0.4101362408	1.193566483	6.218901929	1.395038344	-4.312148328	1.810807712	5.312754121	0.2856639484	3.475355699	1.030276405	-2.859570997	-2.55232827	-0.1610524311	-0.9015987957	-0.1939160952	-1.595448149	-2.551234743	-2.65041969	1.172858748	2.385461591	-0.7571050051	1.752619866	-0.1513184336	1.954065825	4.864169856	-0.9496958837	2.328838166	-1.469886772	-2.156330521	2.343460101	1.176131271	4.036750673	-2.156224654	4.306917466	1.434578209	1.099236604	-2.674841944	0.364638731	-0.4586947342	2.37481138	-1.557481291	2.00484413	-0.7589604763	-1.554030468	1.400999224	0.7255225486	-0.4183541784
PPIB	-2.758061875	-2.005301859	2.473752121	-1.355368338	1.92670741	-3.543931741	0.9253035994	1.870293672	1.356083109	-2.208267559	1.838975925	-0.8203622151	1.044029277	-0.7101242728	-0.4418259708	0.7336819878	-3.224099219	-2.022994501	-1.267088517	-2.37219512	-0.2463637667	0.5645729599	-1.429157525	1.105256323	-0.4549348296	0.4128219852	0.2702679106	2.279833927	1.531539544	-0.3880556949	0.1868461484	2.598819817	1.038908034	0.4309845548	-2.283165178	-0.3751573266	2.636255543	0.3813628388	-1.872550272	-2.179208101	0.9762251388	1.637215554	-1.096425988	1.086549448	0.1836739703	2.703648305	1.06325441	-0.9848094679	0.2733744862
ME2	0.4429239667	0.8801841279	0.2761260446	0.4253611746	1.112428665	-0.5200155853	-1.032383907	1.055973453	1.028691488	-1.355696224	0.3139913183	0.2338712681	0.03381370761	1.057803563	-0.5479168867	-0.09655563833	0.2905751049	0.1310834517	1.073573256	-0.2104678512	2.08393803	-0.6325739044	0.8379714108	0.360947695	0.9164575337	-0.02271541504	0.7558842486	1.32223786	0.5521751524	-0.3079775633	0.0150700136	-0.5029627705	1.601400266	-0.8499204276	-1.241717788	1.160994099	1.356048927	-0.7415788041	-0.4450407091	-2.316312858	1.54059847	1.028311386	0.3636416132	0.07925124585	0.3602729797	1.319466988	0.008090740412	0.5587014747	1.059352997
WARS	2.011357115	0.7894098045	1.213510143	2.575308909	-0.07134808211	-2.591804095	1.262825447	0.9681278008	2.193228942	0.5487826372	-1.167223996	-0.3144355859	3.199027125	-0.856270577	-2.693034895	1.672702282	-0.4461033325	-0.04758573359	0.6159310309	0.1542526491	1.020625423	3.122196732	0.8760298184	1.127438322	-0.2653552388	-0.2173726296	0.3800021105	1.965067019	0.9710452137	-0.7710677414	-0.7606148412	1.684263643	0.4888607112	-0.1317771311	-0.6089065205	1.655006454	0.9810595269	1.518446916	0.7768736076	0.4312173823	0.4727217961	-0.2319329016	-0.09593150524	-0.4184437092	-0.417687929	2.156536168	1.035095882	0.7388891529	-2.86374061
RPS3	0.1181486675	1.353388192	1.121486512	0.6952977469	3.307624502	1.2917978	2.600890231	4.973298223	0.01636123022	-0.06952355994	1.233636759	-0.7163491965	1.473980004	0.0706440566	0.5878590018	0.8264094852	-1.233488729	-0.07437360199	-0.6054305263	0.9751293212	-0.201829779	0.1381601472	1.711315377	0.4785111194	0.4153291033	1.09086281	0.285568151	0.1828107289	-1.353720369	1.385114482	0.2596376595	0.1853464008	-0.4631110377	-0.9556328727	0.001283279608	1.358963782	0.5069122909	1.416555313	0.2020478162	-0.3820839638	-1.847981179	0.5470104637	0.9033039419	-1.04422825	-0.1765411001	-0.3472832847	-0.2838673443	0.1475230453	0.5622961456
SP100	-0.2941436067	1.187670112	0.03964422809	0.4977291418	1.541070514	-0.4249462402	-1.351581599	0.8137610628	0.4714017048	-0.9608661297	-0.3054174391	0.7973315401	1.805995733	0.8142367436	0.5159091316	0.07805064853	-0.1311452192	1.166767437	-1.12536263	-0.5522371605	0.05797925378	-1.121458399	0.01915770135	0.1345393118	-0.5007147244	-0.5909964266	-0.5692449023	0.7709304854	1.866373239	0.1717354049	0.2947476312	0.7214616168	0.1837112842	1.350688822	-0.7057539526	1.04987045	0.4166941892	-0.7611632651	0.07038311786	0.2598864257	-1.210768344	-0.7192119002	0.147780479	0.0618886473	-0.1166878173	0.9289294869	-0.1714158971	0.5665245721	1.086173246
AHCY	1.35725623	-1.002052023	1.671645602	-0.03404053338	-0.7336313359	-4.430934453	-0.02102764486	2.425904069	3.022479957	3.886757066	0.3864532143	-0.786510812	0.3824823751	-0.05002212577	-1.489857436	0.3884866207	-0.3301388672	-0.55029456	3.093295035	0.6403819889	3.970874043	-0.9176379758	-1.433061392	0.1164384181	-2.050091092	-0.2983893014	2.624504403	2.649837278	-0.2391359812	0.3011300702	1.17718505	3.786309727	0.9757495583	2.063909728	-0.0692461794	1.347366307	2.960610013	0.5085969179	3.294978897	-2.286166259	-0.7266238798	1.281917393	0.5397856577	-1.126590824	-1.490043918	5.738309628	2.783545579	-1.204373721	-3.168983168
[truncated: 2,318 more rows]
[truncated: 1 more columns]
