# Supplementary material for: Systematic identification of post-transcriptional regulatory modules
Source: Nat Commun. 2024 Sep 9;15:7872. doi: 10.1038/s41467-024-52215-7 (PMC11385195; doi:10.1038/s41467-024-52215-7)
Supplement: Supplementary file 10 — Supplementary Dataset 7 [file 41467_2024_52215_MOESM10_ESM.txt]

Table S7. BioID2 Proximity Interactome: P-values
This table contains signed log-P-values for proteins identified in BioID2 proximity interactome experiments. P-values were calculated using statistical tests to assess the significance of protein enrichment in biotin-treated samples versus control samples (in triplicates). Each entry provides the log-P-value for a specific protein, multiplied by the sign of the log fold change value (1 is logFC>0…
	AGGF1	APOBEC3C	BUD13	CPSF6	DDX21	DDX52	DDX55	DDX6	DGCR8	EFTUD2	EIF3G	EXOSC5	FASTKD2	FXR2	GNL3	GPKOW	HNRNPA1	HNRNPC	ILF3	LARP4	LARP7	LIN28B	NOLC1	NONO	NPM1	NSUN2	PPIL4	QKI	RBM15	RPS11	RPS3	SBDS	SF3B4	SMNDC1	SRSF1	SRSF7	SUPV3L1	TAF15	TBRG4	TRA2A	TROVE2	U2AF1	U2AF2	UTP3	XRCC6	YWHAG	ZC3H11A	ZC3H8	ZNF800
RNF213	0.7787314415	-0.3866434232	2.521527048	0.4340970596	2.565979644	-2.052802917	-0.5426540309	0.848083149	2.355066331	-0.1249215206	3.280699769	0.07844100887	0.6016723364	-2.834200529	0.7899191042	1.294595824	0.02522534865	-0.03179974218	1.415955546	-0.159248242	0.6694849302	1.050978111	1.415441145	1.056511352	-0.214037482	0.8338776844	1.087539761	0.05045054433	0.7992330484	0.6883432033	2.233003444	1.384416441	0.7533972896	1.359395085	-3.392512159	0.2385516806	-0.1906436464	-0.1470033677	-0.9735696407	0.07470527075	1.8208571	2.357938259	0.3898901957	2.283134877	-0.205718769	-0.675148584	1.874010612	1.28572591	4.366910439
PWP2	0.05096161367	-0.3535378938	1.943764764	0.1462613222	1.462128768	0.2148769577	-2.998333914	-0.4461164427	1.464802231	-0.01246370617	0.7201082517	1.520158035	0.8967531511	0.6122568721	1.655820924	-0.0729129739	-0.126518458	0.09697708948	1.868739511	0.01253032962	0.8529025537	0.3815335629	-0.8525217187	1.258843275	5.642444271	0.2430174693	3.264878419	-1.284610719	1.416041548	2.154605348	-6.820962217	1.290923943	3.530170936	2.705637064	0.2881071193	1.742260626	2.384878586	1.446545822	-0.3381227877	2.078739658	-0.541178089	-0.7873606998	1.872751111	0.3387453806	1.304182861	1.688087099	1.086885967	1.083742513	1.941347459
ESYT2	-1.980794654	-1.006570058	2.895506126	0.8681975609	0.8325693239	-0.6458461255	-0.5846797007	0.06659476853	1.140611521	-1.102821384	0.2719788289	0.8988787154	0.8187114655	-1.125591344	0.9764602421	2.100533013	0.9665976515	-0.779454378	2.553682304	0.3787299051	0.3529762991	-1.298124444	0.2260363691	1.591789122	-2.371135579	0.06372063302	6.804882624	-0.3660829828	0.5823476921	1.586157349	2.093372135	3.630471612	0.7499640154	1.427013538	-0.7331483754	2.431599374	0.2934786167	1.2031956	0.7589136897	2.69317043	-1.683007673	0.4813027877	-1.802784027	1.173153159	-1.223775916	2.007731337	1.984799719	0.953770369	-0.1496175436
MED19	-0.1111459676	-2.020171262	1.28614828	0.5422094895	2.939411125	0.1265366281	-1.054258754	1.491939591	0.6620063408	0.08404784065	-0.7865359644	-1.650817445	1.341119763	-1.015569093	0.08184037675	0.5582612274	-0.9454644364	0.7754981303	-0.3253022075	0.8833737914	0.01313039423	1.143365994	-0.3746269549	2.765223513	0.7533402485	1.773184783	1.179817125	0.5316136302	0.9602399722	0.2946773349	2.190388162	0.6941069032	3.687244024	0.4014286992	2.910496626	1.96202493	0.2538342801	0.7957300454	-0.845326254	-0.5414901197	-6.144391528	6.794526093	-0.6209962832	-0.2077442434	-0.2688218981	-0.8980537697	4.675854928	-0.1500611327	6.204973891
UHRF1BP1L	5.473905665	0.6009044453	1.845635336	-0.3126922071	0.4498199644	-0.4490291682	-1.74412321	2.125072241	-0.7305421449	-0.2796012379	-1.407981914	0.8038129142	-1.720401138	-0.05905859262	0.01588280831	0.6747205897	-4.051534943	0.1275865879	0.2950198345	-0.04936302206	2.28938117	-2.967131605	-0.3239853514	0.8219117734	-0.3932898344	-0.07652752892	1.722266457	-0.9992986613	0.8411224215	0.8856018837	0.165236566	0.5676593484	-0.03553654463	1.909760989	-1.265564833	-0.270737477	1.562247252	1.076922792	-0.6048764614	0.2728727327	0.7237942654	1.753974845	3.561340486	1.996861133	0.7712158758	6.895449556	0.3661858903	-2.176410147	1.208397741
MEX3A	-1.297082924	-1.213024103	1.802946855	-0.05963895909	1.143932003	0.7542723839	-1.561954933	1.765233236	-0.08053856226	-0.06317289624	-0.5804196525	0.1077120696	0.1599472305	-3.219395823	1.076549136	4.69636768	3.255226109	1.462801214	-1.111566887	0.4701025385	1.080528281	5.75087597	1.01075866	-1.012846175	0.08694815092	-0.2915845097	-0.1510943527	3.067123133	0.4595455366	0.3488821622	0.7075171305	2.0586845	0.7026499337	0.7623020252	-1.25587686	0.3706687331	0.3798961003	-0.9568657876	-2.293548081	-0.1569142979	-0.9312568459	0.7930893931	-0.8245332761	0.5355149485	3.447604123	2.25701625	-1.128513196	-0.5614828259	1.01466426
ILVBL	-0.06575377638	0.8235112872	2.356247877	-0.397687413	1.041071852	-0.7467532212	-7.338161529	3.048705956	-0.1672811486	1.441994013	3.059435623	-0.7051200617	3.625261443	-0.00171961294	0.6368837307	-0.3577601689	-1.404561981	0.06406036652	1.331333524	-0.2240762124	-1.124637496	-0.8545972068	3.777985913	1.471925972	-0.663222215	0.2927541169	-0.3132430196	0.2782126986	4.291412464	1.040555555	-2.717690931	2.231113283	0.0006092169899	0.2244561724	-0.2885020505	-0.1009004278	0.3268455004	2.124032433	1.747965937	-0.1202621345	0.2510169262	-0.1435193638	0.7265400979	2.021909024	-2.623479633	1.80926167	0.1853394584	-3.562836387	-0.5834295134
NBAS	1.640958343	0.0208542091	-0.2506130195	0.8725404086	0.9342252415	0.1224412878	0.3437101437	1.894507513	-0.2827643827	1.13265418	2.667331943	-1.162198717	-0.8824053386	-0.9575596846	1.236536952	5.069580645	-0.8520935795	1.168765031	0.4584999942	-1.020744451	-0.7176361653	1.594697659	1.301965372	0.3232933826	1.295677636	0.001681193731	-0.4860246128	-0.5559559518	1.003104966	1.985678923	0.2554175442	2.800865537	2.398221716	1.904171066	-0.601237709	2.569701142	0.5870861222	1.959646061	-0.8994234599	-0.2128164253	0.4959700201	1.426253022	-0.714180649	-0.7748177358	-0.5189415302	2.46455658	2.190257247	-0.08429005437	0.6343133997
VWA8	1.695010957	-1.242708899	0.3920433787	0.926815986	1.761574113	-1.50703923	-0.8097922412	0.7536102171	2.360461332	0.6539837167	0.775395864	0.6564269607	1.610313074	1.137297827	1.735450338	3.116508621	-2.263397275	3.424900074	2.709326153	0.6193762099	0.1570874516	0.8904471937	1.477775523	0.6464076587	-2.043579856	0.01184529167	-0.1685983791	-0.9474638133	0.7373219257	3.069638556	-0.8660380495	0.6386112944	0.8373896706	3.225998104	0.2209520386	-1.168868179	4.383524322	-1.628291295	2.767314731	1.594380919	-3.074969701	0.4024836749	-0.6691051277	-0.6388194873	-1.381179539	1.960528947	-0.4000117778	-2.562846828	-0.1852502648
SBNO1	2.219775531	0.06495070524	3.01429433	0.3111865517	2.102128051	0.976563972	-0.3713098932	0.8433126502	2.71682225	0.1462252673	2.362479649	0.01945094456	0.599993514	-0.8843913865	1.266488209	3.637098478	3.173144734	7.548007765	3.289040617	-0.1750001771	1.795722001	4.82976329	1.323732058	2.471088203	3.843437697	1.236538641	3.02446965	3.952500719	2.155281297	2.207406985	0.2032676371	2.304008798	3.733481267	1.161579348	1.974119765	4.631439445	1.378764096	1.598619338	0.2652325617	5.199732512	0.9362342882	1.754185508	0.9185561061	1.413857536	1.767524757	7.538040706	0.7270742226	3.179991415	0.7407035515
CNOT1	4.689652701	4.664342703	-0.9190462476	4.717637371	0.458877576	-0.1103007266	-1.349773794	2.222356113	2.383235022	-0.7243156576	3.021834971	2.36824248	-0.09677578836	6.431411622	5.394070506	0.481397866	3.421469029	-0.7899434139	2.702489209	4.753096712	0.1706700689	7.144769229	-0.5936380279	2.313091288	3.501643604	-1.167462146	0.436896857	3.441255901	1.140026077	2.373294501	4.629824083	5.590308195	2.420854354	-0.1612131599	-1.187187293	1.323795164	0.3535865805	2.79227178	0.5794781272	2.153660033	1.457131789	0.6299126393	-0.1253768629	0.5003052861	-1.848236336	7.889950547	5.297141992	0.7273714224	0.2747854497
C5orf51	0.2246043376	0.2468813266	0.6866023552	-1.381356608	2.301171123	-0.9978698631	-1.455877384	2.062688891	0.8063387255	0.1503656723	3.033299259	0.4046081065	0.05580541882	0.7527113708	2.757692827	0.6204606186	-0.5052870855	-1.615514062	-0.7085777525	-0.4693528098	0.8837559394	-0.09948324291	0.1615944842	0.9320939569	-1.697756028	-0.08029485497	0.6112935137	0.9267512483	1.618435322	1.890804121	-1.704300739	0.9828995956	1.195236413	0.1740465898	-1.675153957	9.292847788	1.842614265	1.285577219	-0.2415335044	0.04254736316	-0.007589015757	2.970852886	0.2517760767	-0.4949081319	-0.03512510666	-0.3913304637	1.353351739	-0.9444497494	0.5935212543
FBLL1	0.132126794	-6.167706066	1.242793006	0.5298727372	-1.054405812	-0.0273829305	0.2605671734	1.597180087	2.013398862	-0.2274757539	-3.463351479	-0.2304395926	2.44425876	-1.489161983	-0.01369256315	0.3595170317	-0.1914358782	-0.8821916515	1.428862578	1.350748589	-1.91132228	2.330651697	0.05688598331	0.8773328742	-0.3961951093	0.7528779778	-0.3959307554	0.9003091874	1.967838644	-0.3043808065	2.318025814	2.092392691	-0.09628276447	1.021001741	0.6489884617	0.008556711598	0.8137704569	-0.2163270325	-0.2506478622	0.07318891671	0.2015842911	0.7784975117	-0.7131293006	-0.4135754029	-2.118742424	-3.02958883	2.250431659	-0.347533807	0.164384796
SMCHD1	4.902174198	-3.172139601	1.232658499	1.051831649	1.79716444	1.833546942	0.2686312392	1.335862692	3.131802321	0.5951981542	1.972806087	1.808732248	0.4252976497	1.36025712	4.621275477	3.623449747	2.623890873	10.30969338	5.779687723	1.866312342	1.446677192	2.556419788	-3.046866025	2.84505623	3.311921671	1.689155165	4.143037851	8.97733383	1.791110089	4.422096282	1.660651471	3.853337106	2.814075924	8.669572288	4.326653172	2.088458293	0.2554463211	-0.4332240181	0.2986068667	-0.4421952724	0.2637191534	0.1961843717	-0.3845568068	1.882149092	0.3176336184	3.821202143	8.124404763	5.369755076	2.595157839
METTL15	0.5631528376	0.7786524665	-0.7338343493	-0.005164014433	0.3228597031	0.2671577442	-0.4968192223	0.6447821949	0.4527804521	-0.4384164598	-0.05786007194	-1.296595153	1.04192013	0.3176323423	0.5739433508	1.571900189	-1.166964027	0.591997692	-0.3399544687	0.3080907059	0.9398574412	-0.6420717003	0.6037118317	1.339688703	1.351823075	1.385565849	4.561563774	0.02396972311	1.97556447	0.6500050535	-2.043760099	0.3526653099	1.712572057	0.9910016057	-0.0137868047	4.527130673	1.423303889	-0.2555240974	0.8422011834	0.6304105593	0.8047774621	0.09974822072	-0.3237461073	1.565464094	-3.683206002	-1.625513777	7.098167498	-0.6474022559	0.06423252255
CCDC85C	6.242430294	-0.439904351	0.6538032718	0.7942434656	-1.007909172	0.758866569	-1.990375549	1.303971303	-2.264007121	-0.9442085599	3.831305363	1.165574471	0.3681871301	-1.507676217	2.561763948	-0.1523243814	1.112402801	0.3593931284	-0.464238199	-0.9708944609	-0.3685693948	1.478218886	-0.1539507509	-0.4008141678	-0.3579183596	1.207087051	-0.5983667881	0.04376504059	0.6752421192	2.168310972	-0.5189603407	0.8113053883	0.6548052556	1.111086019	-1.42255525	2.939193452	1.470214528	-0.8471841814	0.2487616401	-0.8630448196	0.7605751897	0.7904732838	-1.002464638	3.556048128	-1.999657061	0.5135219439	0.6541580018	0.9924231738	-0.1120077616
POM121C;POM121	1.575649852	0.572686177	1.139569057	-0.384313413	3.261655004	-1.289159096	-0.07067197624	0.4997040117	0.2072399672	-0.5337013741	-0.5627341486	1.271199554	1.624827116	-1.525550116	0.7823325007	4.618086888	-0.2699584029	7.569756697	0.712250294	-0.7921008505	7.68643491	0.6471119753	-0.7237784324	-0.1949933803	-0.2055275626	0.6863781423	1.363348828	1.583030834	0.5332703316	2.965711051	1.092616145	-0.3168874456	5.302876281	1.454585488	-2.354523298	0.210718252	0.1736508101	2.449456791	0.7923818937	-0.6600169964	-0.1660657849	0.1523486469	0.517657827	0.1552452245	0.09760715992	1.037949551	1.667636438	-1.411891887	-0.2360663813
FAM171A2	5.679487214	-0.1908111035	3.001823357	-0.4905186161	2.366904849	-0.02983690377	0.2850851174	0.9253471508	-1.938791636	-0.5442598183	-0.1869523896	-1.732394506	-0.1713105008	-0.05214481923	0.1930387602	4.908797219	0.1410395365	-0.4291649239	0.5101818396	-1.392946226	0.8663562458	2.351218478	-0.8567167629	0.780587544	3.581448012	0.1584503053	1.490123539	0.3221461433	1.000052559	0.3372384499	-0.6323909335	0.9132307177	0.5124980987	1.564445907	0.1268016524	-0.1580940147	-0.06832857878	1.933670131	-1.201604846	-0.03646874321	1.118536195	0.9438385343	0.09206471145	0.2887230493	-0.8237133055	2.404531075	-0.1642976369	-1.443243697	0.5307464807
MYO9A	5.603797366	-2.242624158	0.9871506523	-0.002318157717	1.038950521	0.5259997523	0.4171565128	-0.3165774815	-0.5666846423	-0.5904948998	-0.1669083491	-0.4014333515	0.7597688962	1.360121339	0.9397486016	1.225075282	0.7391050136	-2.075114266	1.590893224	-2.794347647	1.06712862	4.013624445	-7.219428826	0.2264360798	0.6197964878	1.975056955	1.878910411	2.242962579	2.019829987	2.742251097	-2.665214508	0.1807111376	1.654396466	2.570422849	-1.794686036	2.407090001	1.832116405	0.04445885756	0.4269863406	-0.1156956643	1.134702677	-1.085702281	-0.4122850273	-1.242639428	-4.294087407	4.197679088	-1.106377319	0.2086310014	2.143179879
hCG_2043597	0.2570803904	0.754616128	2.818185764	1.025589165	1.008385817	-0.6890643358	-0.03563740408	0.7609958225	0.576437921	0.4949366701	-0.1096073293	1.107137526	0.6631557508	-0.8786016989	-0.7049144408	2.946125518	-0.6652121656	0.9553896661	0.1008235225	-0.9597711788	-0.3924844752	-0.1961046986	-1.069632699	0.04490404838	0.3589909149	0.2069639137	0.13211367	-3.93960954	0.09499141774	1.222322795	-3.356409882	-1.176870205	-0.9798375349	0.03485646061	-3.887522381	2.497065792	-0.714275586	-0.05055524323	0.836969487	1.038736134	-0.1560199057	0.4925145902	0.08036934999	0.2323024563	-0.4843078944	1.902637742	1.339636097	0.3641304834	-1.576407648
GPR89B;GPR89A	-0.114873233	-1.418862256	0.7950052495	-0.6142434525	0.8196791266	-0.4311125859	-0.6413306673	2.226377562	1.543458852	-0.2026618546	1.309971365	0.2480309506	0.2082290652	-0.7437760053	1.428583748	0.282962096	-0.2953229899	0.7453793427	1.140287243	-0.6155172721	0.04824115928	-0.1394487854	-1.283140554	1.123411065	-0.7648831102	-0.4646051319	-0.1072320316	-0.3002606608	0.7468642706	0.04782602933	-1.283015789	1.866218341	-0.3587071964	5.418641856	-0.1834328134	1.129731293	-2.226363301	-0.1467474377	-0.3985874024	-0.6229772915	-2.481290709	3.506474541	-0.06029032154	1.355372843	1.590766581	2.022232387	1.78531089	-1.767606353	-0.2597341226
NACA	6.397194484	0.09433360409	1.057674599	0.25818907	0.8801905261	-0.419257342	-0.1699281862	1.210212746	3.572773768	1.654902535	1.595894807	1.156777797	1.256515964	0.3491623975	1.335452676	9.15642355	4.469235823	5.566901649	3.209355258	3.787965237	1.475099898	1.807296183	2.600201769	0.1603428752	3.636459746	0.1925866936	2.506889465	1.57058209	2.266137786	1.202668409	2.021617868	3.224102589	-0.01181584077	2.547199498	-0.7264069071	5.079253228	3.490468746	1.490953658	2.466150952	2.406267264	1.855469765	0.3300029445	2.139961542	4.539488739	-1.08357728	2.874304066	0.2551095603	0.5050242356	-0.7300063333
C11orf98	-1.604337293	-3.017440872	1.879099265	2.039994832	2.085166682	-2.575755444	-4.661562674	1.33666121	4.201909815	-0.7414353155	-1.217395241	-0.4263737143	6.26409741	-0.4717560735	-0.1330268269	2.68419122	-4.414449896	-1.578983154	-1.283482003	4.411470716	0.5652567426	0.5454484589	2.006331477	1.300260011	-0.3027179982	-0.3567177676	0.9741274638	-5.225143073	0.0599526393	4.608562878	-3.851293728	1.145795761	0.8037796629	1.222600568	-0.2258485025	0.2313427793	-1.080396277	2.051527563	-0.08518302461	-2.185216075	-2.016658582	0.7469437429	-0.9888517207	1.178590043	-0.07283637575	2.445032257	-2.570247529	-2.775198219	1.407579772
ZC3H4	-0.4845329366	-3.088932859	1.164701949	3.396865726	-0.8420238953	0.6665266792	0.3750455823	4.109185339	-0.4838192468	-1.034711851	1.081626892	0.112867815	0.3858216358	-0.912060244	0.5048767396	0.7796942254	4.878746129	8.296924367	5.668458891	0.05413829564	0.6649428326	3.021178515	-0.3108396047	2.20694612	8.332984258	-0.1410991331	2.386564085	4.611288467	2.02349517	1.394489838	2.247396431	0.7255617003	3.472253668	4.587397019	8.711066038	0.9012575006	0.02979475061	2.936418948	1.873170284	0.4579525433	-1.256363287	0.2358656133	1.730102949	-0.993061505	0.5117147326	2.250967897	3.049657003	0.4510274765	0.9709852041
KIF2A	1.101825596	0.03425255609	2.477971705	-0.0191522383	-0.6284237903	0.1420355697	0.1791831961	1.356959368	1.322216419	0.7609679436	0.07122086601	1.446676386	0.9866643113	0.3703652831	0.3069564156	1.878523708	-0.5796346009	2.851147139	0.4618446594	1.434701732	-0.2150400003	1.094481999	-0.7192122714	3.002958346	0.7844461705	0.6213097871	2.424973225	0.8840650941	1.316071044	0.7785743006	-0.9846117794	2.349125461	0.07728031237	-0.6817463626	0.0432116836	1.713546599	3.322454993	-1.920414978	2.398358011	1.301432943	0.880669036	1.653183515	-0.1291766053	2.470181762	0.2445498231	-0.3532708008	4.300557223	0.08709248211	2.294188923
DDX39A	0.01434365011	-2.594896338	2.072929409	1.759082963	-0.1079343406	0.4522973144	-1.335810071	0.03657093247	-3.211259941	-0.4018163234	-0.06829922466	0.6196152171	-0.4721757074	-1.386927645	2.066145888	2.012353757	-0.7575096552	0.2324939107	-0.3467590424	1.279571037	-0.8967801193	0.8353756132	0.703373516	1.971913162	0.1097453699	1.014883085	1.413354907	2.311292106	1.026789025	-0.02172938643	-0.3953287925	3.518985786	1.027448297	2.321302888	-0.3553205559	-0.1111696173	1.101377146	0.5422703178	1.884389258	-1.351645353	-0.3386055012	-1.414451259	1.869061805	1.235494778	1.287180591	-0.599995609	1.753033885	1.012931202	1.825224778
PDLIM1	1.237034002	1.716453224	0.5496888722	0.6657873679	-1.081887617	0.2301061606	0.08389703043	3.072730423	4.749799074	0.571414032	0.09881564756	1.07677368	1.367188516	2.288679148	0.4890937231	1.89132009	1.471754135	6.225152289	2.647333311	0.02258807944	1.240888547	6.894001757	0.3047865446	-0.3328487216	2.086628748	0.1406228847	0.7936155912	1.268166523	0.7122263128	0.3972923224	9.890746245	5.19958963	0.1104372435	2.962524334	1.934383828	2.82807055	1.723353238	1.768930995	-0.9497524347	-0.0456278936	-0.6835394339	1.09022398	0.5925385448	-0.2561758499	0.08476410508	5.778566297	0.958214667	0.2153406885	-0.5907246609
ACOT7	1.377943245	-0.5704817282	-0.4128924123	0.007258431509	6.100646427	-0.5378372114	1.39434196	0.3080332229	-0.4558822068	0.7132876697	0.2052691807	-1.538859768	1.863261475	-1.849673906	1.218443423	4.557739589	-1.088191648	0.6603335467	0.80457254	-1.076740078	-0.1160479522	1.189145965	-0.2940196078	0.2481615788	-0.6014918958	0.1454588328	0.6252680447	-0.8022365326	2.532973412	2.482690821	-0.1723712109	2.703912357	0.09167134316	0.4043018896	-0.1621869641	0.1558474838	0.8387277066	0.4155583978	0.01652338525	0.1863220009	2.419504112	-0.02247357092	-0.2969509821	9.336110561	-0.8956642247	0.8926513509	0.4730420175	0.4642412387	0.3712117966
MYO1C	0.2374684514	-0.1980904994	3.551174824	-0.0154786862	1.165741918	0.06991594814	-2.729176398	0.5375863328	2.909316159	0.5840821851	1.341892322	-0.8868926069	1.709221881	0.931157653	-0.045564246	2.224693295	-2.089927169	-1.222656116	-2.544611001	1.897042792	-0.7229218298	-0.01133639459	-0.6421976054	-1.02368031	-2.836197784	3.2912646	2.153606216	0.1683421823	2.056796912	2.138459144	-0.02005887943	0.5977253016	0.6794122465	1.838049865	0.1426989296	-0.1202476449	0.4416447236	1.052053137	0.2593536454	1.658453903	2.43465064	4.401972764	-2.381472141	-0.5443651735	0.5669832549	-0.2021018382	3.248692603	-0.3341349035	1.004760689
HAX1	-0.9366540718	2.034323939	-0.5944783636	0.1453461628	-0.1377437748	-0.4249510471	-0.06550572506	0.8690792727	-0.3467659839	-0.799009648	-0.285692178	-0.126798106	0.4791001327	2.539120999	0.6649440888	0.00685780597	1.253570269	-0.4633714128	1.488343189	2.7357815	-0.8633225374	0.8903928149	-0.2032485525	0.6820515998	0.1439919119	-1.148385959	-0.6050397938	-0.0995159197	1.197350797	3.570152832	-2.189310199	1.56380236	1.663240674	1.970544907	-0.3079840385	0.997614261	1.827481783	-1.021188779	-3.197316828	0.6285857745	-0.07031473951	0.5446703679	-1.369520964	0.3250008873	-0.1454188437	-0.8847460672	4.131883834	-1.05905517	-0.9826688824
AIP	2.701274104	0.6574991257	-0.2138927106	-0.730787048	1.085207613	0.1893509182	0.536268733	0.8264110768	-2.116314801	-0.6413008806	1.778330633	-0.05039927795	0.6773994169	0.4250997694	-0.2230388861	2.958912131	-0.209173344	2.009505663	0.7902163709	0.9534460738	0.3521653323	-0.05187758952	0.9295120645	-0.7993805358	-1.098839386	0.8173025577	0.9371872857	-0.8192184008	0.423728922	0.4039739107	0.5778781517	0.09337278831	0.5526433238	2.363255483	0.5474009966	1.189939164	2.313604849	0.7587189493	0.1003708051	0.7481094865	-0.3015902664	0.03973658551	0.08631153004	0.1616579077	-0.4960289459	0.8118313983	-0.5377909689	1.158783101	1.102371339
GTPBP1	1.633547081	0.3712089753	-0.2027041055	-0.2616944027	3.573643419	-0.08557795319	-2.221351402	3.083685613	5.12165714	0.706659883	0.4832712532	0.9251268838	0.371693403	-0.01775530889	1.425394658	2.06160086	4.434167825	0.6857995197	-1.675556935	1.003303579	-0.3774514919	3.969956016	0.07126139654	2.311475521	0.01607623977	-0.128665989	-1.450673051	0.3197568561	1.89112802	0.4572952944	1.83608751	1.753638354	2.13772677	1.037106688	0.8315092151	1.334897586	-0.7675262177	1.329886317	0.05169895413	4.512156094	0.1089897404	0.2704952984	-0.9007691417	0.6762887994	-0.694662214	-1.610478739	1.671991026	-0.2439127305	2.880773752
STXBP3	0.6826626836	-1.374633659	0.7961305003	-2.755229879	2.122633519	-0.9151802556	-0.4178308019	3.040104901	-0.1292102106	-1.782221227	0.9073317659	0.2172904173	2.256072189	0.2753422396	1.129664977	0.6926207728	0.5488563212	-0.071738401	-2.133808117	-0.1162549204	3.221024942	-0.1106807251	0.8936409761	-2.031128685	-1.445346368	2.148100548	-1.557681059	-0.1859150393	2.825300173	1.085836322	-0.96571604	-0.3449773109	1.911371477	1.080054273	-1.404918341	0.6742213003	0.516998105	0.1266356046	0.2810950766	-0.6616499267	-0.6932838012	0.2105055408	2.056718205	2.289265835	-0.29654545	0.3003611694	-0.118960359	1.55821694	-0.5241418784
ARVCF	-1.72053661	0.06001423629	1.499119217	-0.3839877612	0.7335647865	-3.7760101	0.2808225979	1.536474259	1.373967315	-5.757240876	-2.164096914	-2.608750625	2.122706314	-1.171275651	-0.6123699245	0.1259140839	2.425781979	0.0197352438	-0.8086871312	-0.9622454467	1.250944562	0.4762106587	0.622956327	0.3248722068	1.059126686	0.6153061108	0.8904816283	1.006897335	1.316072949	1.068036307	-0.7323262474	3.564618197	-1.028353034	6.765634587	-1.39673278	-1.551845275	2.252519902	0.8115477242	0.8135815924	1.311839583	1.102409973	-0.1810760771	1.598975122	-1.84589975	0.6543636733	3.342399102	-0.09367407469	-0.457961153	1.061410649
SMAP	2.637238088	-0.7700961058	0.9636753306	0.120173021	0.1976362477	-1.063367528	0.05807059813	3.818973489	1.116839417	-1.714610409	0.3051357306	-2.212617235	1.53329865	1.900225379	-0.6883659632	0.8797636301	-0.3496368557	5.405041524	0.385084753	-0.9134813989	0.4569473945	0.102807204	1.453781402	1.116102424	5.312159198	0.230826627	0.3115737578	0.7952767339	3.060767223	0.7265134097	0.02852688199	1.533003075	0.5508973583	0.2929619805	-0.1360155992	1.518642412	1.53044834	1.48360589	-0.2768667526	0.627327744	-0.2357859803	1.141250654	-0.5153073374	1.240027753	-0.9872430905	0.6730083854	-0.3738717556	-0.939562396	-0.5631359739
AP3B1	-3.134738741	-1.579243477	-0.3426195197	-0.1148658103	2.289746887	1.844678654	-5.100138552	1.077437962	-1.36826794	0.02061380542	-0.01024409825	1.929363448	-0.07168420103	-2.355820078	1.240996418	1.209972052	-3.251045944	-4.723761225	-1.077848107	-0.485758213	-1.255728845	3.08943283	1.331000375	0.8751172627	0.7401323438	1.856452142	1.05885568	3.380798401	1.997812023	0.1487901227	-1.712393532	0.8588112009	0.1943221248	1.890951283	0.7038686215	-0.2438637816	0.4199426584	1.94363758	-1.859929011	-1.450888315	-0.4652018903	1.457392877	0.2349353711	2.613610586	-0.1444835168	-0.2674237184	3.328448896	0.2349255553	1.62711679
PSMD11	1.002892859	-0.4491628179	3.84983053	-0.3626553958	2.675067628	-0.8771335397	-0.8860768318	2.830442172	0.07587714354	1.2994811	0.1814625942	1.732215379	1.338585537	-0.590251515	-0.3217464732	3.067943119	0.07521930881	0.5855456159	-0.005939258712	0.08216752207	3.830119789	2.384452996	0.3334514097	0.5874679861	0.0315388642	0.6468150537	3.749211296	2.06526297	1.975495409	0.8503692149	-1.645219027	1.423117726	0.03026103091	1.511837824	0.5581924579	1.239555587	-0.09789809324	0.8826764188	-0.2000387972	-0.9668536927	-0.301377685	0.9979544031	-0.9239241915	-0.1435743507	2.823133262	2.35796771	-0.08123126081	-1.95708706	0.02205527232
PSMD12	1.783414938	-1.942756051	5.483674174	-1.219176887	1.929604464	-0.4452392551	-1.191473167	2.578903974	0.7193026643	-1.002011878	0.3415694279	-0.4559911608	2.358562147	-0.1419899161	-1.336300774	0.3903442226	0.801464133	1.690870047	1.109887683	-0.2560453069	0.07671780136	0.9114432023	0.874293743	0.1525993091	1.368751595	-0.6254464858	-0.4923637103	0.5026651165	0.1416550503	-1.019519036	0.427732809	-0.3419082291	-0.01657308014	1.462676044	-2.491781609	-2.477539115	1.001272993	0.7086988257	-1.26736062	-0.6189460408	-0.05419151378	-0.07775075459	-0.4500779016	0.271929731	-0.7491687041	2.891779795	0.9204908243	-0.5128450813	-0.2743271356
MEN1	-1.947957446	0.5071034452	4.97723732	0.1037298513	0.9520239959	1.491902112	0.1858192247	0.7113611453	-0.4854618677	0.4728674136	0.08966699564	-0.2843757989	-0.3746634963	-0.1314817303	1.072014592	0.1630421863	0.5513516617	1.792123005	0.418381226	0.526081734	-1.101026738	2.129497309	0.7240020721	-2.878353804	2.106170641	-0.5375608915	-0.0823432606	-0.000588200343	0.2984415282	2.043381158	1.537165208	1.167280535	3.140762307	1.233974741	1.028782134	-1.344850284	0.9298129032	0.0477980846	0.9123422827	-0.9824619	0.2898445343	0.9240847426	0.09769956278	-1.5152976	-1.709618185	0.2556988387	0.9626646466	-0.5341900246	1.566010919
SUPT5H	1.934089503	-0.3257488369	0.3470201679	-0.1680829224	-0.562139926	-0.6998912401	-2.091593075	1.367660818	-0.0253147482	-0.9519638396	0.5942926557	1.531975652	0.04799585454	-0.2490237714	0.2811419031	1.230435101	-1.678670867	-1.52235547	0.5364089215	0.4622471307	1.184574812	0.6322725823	-0.8722329755	-1.123421777	0.5888386731	-0.4209218162	1.054887287	-0.543274746	0.715028578	0.7898436224	-1.409433996	-0.04302536502	0.848834597	1.673723119	-0.9359594229	1.155148133	1.607416326	0.3779938348	2.615716967	0.1024587339	-1.958159623	-0.06739115819	0.4061423396	-0.04216584473	0.436475026	0.6197049729	-0.6643718629	-2.897739741	-0.1009201923
TAF4	3.484791451	1.458780719	0.268544649	0.3865291813	7.736403773	-0.1644068261	0.5591344246	2.655854293	-1.1734482	-1.300382739	0.4091603567	1.763531962	-0.0003484068876	0.2693676521	-0.3845882903	1.942611565	2.556089671	4.433592436	-0.2020171387	0.3525937563	0.5876209095	1.676281435	0.05311115511	0.3273223827	1.476502062	1.167847699	3.598132686	3.346184411	1.177923041	2.02313685	1.681309548	2.648311919	0.3385771538	6.737972692	1.27400611	2.254010676	1.636256696	1.532081652	1.189748078	4.649421545	0.4888623715	0.7837744918	-0.6390304313	0.8215115274	-0.07255484339	2.216131843	0.673466127	2.162550278	0.04285458527
CLIC1	1.101449377	0.03296585654	2.015553439	-0.9392553498	1.381544565	-0.1342466996	0.2894561196	2.012202504	-0.7695323065	-0.7181011545	1.837440155	1.014572144	-0.1089753712	-0.2843223483	1.606545736	0.5581358087	0.9371856047	0.6224688044	0.6342455634	-0.2933783492	1.33465266	0.4688055174	0.694027058	0.2384992325	-0.6773143624	1.455715638	-0.8428367574	1.175895688	1.552737862	0.4301800399	1.951308725	-0.296090844	-1.286834533	2.031940108	-2.754284842	0.6637041978	0.8132453454	2.62874378	0.1646592782	2.176014038	-1.660676817	-0.06634614165	-0.2920043732	0.03706004351	0.2242353316	2.189267645	-0.6372617581	-0.007968820153	-0.880573725
EIF3F	0.9715732717	-0.1780801787	2.029063227	-0.3113323591	-0.561250037	-3.728664813	0.5989140452	2.008514608	0.2172812739	-1.859394718	0.2393802576	0.4059365954	0.7193814852	-2.265492411	0.2891448118	0.2701259505	-0.8399976777	0.03903924011	1.544433825	-0.8313841545	0.7866721284	0.01744678643	1.69414285	0.7130625952	2.932282146	1.534833719	1.038846244	0.6008085261	0.9137417022	0.6780008175	1.453723786	5.519505129	-0.1576230554	0.8592949742	2.399717785	2.348055629	0.3542084232	1.464397634	-0.3548470516	-2.394792045	1.005041534	0.4200026347	-0.4127892829	0.9223292966	-0.4446640559	2.717373826	7.554959978	-1.077634065	-0.1550245988
PIK3CD	-0.3182817335	1.019243163	-0.9790421579	-0.213081616	1.923451125	0.9384030228	-2.139264737	2.977057146	1.502955323	0.04607145609	-2.102175874	0.5131877872	0.8601860869	-0.6904543889	0.6776588519	-0.9224621933	0.636531247	2.157699627	0.3332361508	-1.738576335	1.559792381	-0.7517986764	0.1740532788	-0.1406070116	0.4032997839	2.82177987	3.338536631	0.8053268582	4.495039069	-0.04540747203	0.0827621622	-0.8978919652	0.2637017436	1.721779836	-0.02151939957	-0.2885254216	2.389429528	0.2669921846	-2.628967854	0.0601719381	-0.6874121498	2.22561661	-1.089521948	-0.2369472018	-1.262006815	1.137006108	0.5077232169	-1.273194606	-0.1101809355
SLC33A1	0.9034938023	-0.8140912808	1.940966002	-3.045523395	0.1077463467	-0.4682698758	-6.509722669	-0.4742323996	0.3190707703	-0.1975307712	0.5283196491	-0.08486538964	0.2516933021	-0.3010063054	0.7359005225	0.3472823254	-2.723492167	-0.2712098178	0.5682493897	-1.13472456	0.02640034014	3.134989196	-3.764992689	-0.07670756354	0.4446218428	1.354010796	0.4946105508	0.4640399039	1.713688566	-0.1752798738	-1.255940977	0.3886653697	0.6752254079	0.4246852078	-2.040005516	1.552832988	0.1105498489	1.216501223	1.021044955	0.1095868255	2.764791959	0.2968599396	1.383665193	-0.008325781312	-0.2990768902	0.1123916727	0.665757113	1.294552355	0.8880325519
IPO5	0.002220919735	1.357241815	1.767471403	-0.02343039225	1.869325698	3.773322687	-0.152437654	0.9981605173	0.5437755833	0.2249701091	0.101858651	0.8481360898	0.4949041254	-2.543015727	1.609532513	3.943694637	-0.5964242468	0.08562940762	0.2822988728	1.201897935	-0.05654221176	1.19499618	-2.903046981	1.104954203	-0.1765302961	0.02223379546	1.401386448	2.617267923	2.786095485	0.7759865056	0.9378406917	1.440134229	0.2854689908	4.512462296	1.465142	0.4345128037	1.13555067	0.6810158689	0.5444601787	-0.2911535622	0.3441288669	0.6793554726	-0.5084210702	0.6537947719	1.492471343	2.952604915	3.195962907	-1.811534064	1.03786047
POLRMT	1.874077165	-1.738668984	2.32206025	-0.5434444538	-0.08689730026	0.04083175544	0.3882124756	2.327881829	0.5306967248	0.291800799	2.007191859	1.203065406	3.941386323	2.748129107	1.083107327	2.244531447	-0.3667991943	0.3686643276	0.6863435229	-1.699940682	1.265728015	10.46941925	1.485852552	1.366375957	0.8894410272	0.2735713705	-0.007073468016	-3.852139857	2.778656836	-0.8732723947	-0.008471910423	-1.514897415	1.718297793	-0.3317097389	0.6128293765	-0.5437260835	5.639275418	2.065557337	1.693148392	0.1100554237	-0.02974030977	0.9748378446	-0.1863305841	2.680567122	-0.3185506554	0.23850946	1.004437237	-0.3886915127	-0.5539438031
IGF2BP3	-0.3444237817	-0.1500028889	0.548588036	-0.009412772544	0.2227843284	-0.1418180743	-5.446151653	0.2857852601	3.702435226	-2.311564872	1.016323337	1.380207032	0.1150780575	2.173206828	3.202707149	1.455693944	1.80085603	4.272538479	1.879870821	-0.2592887168	0.6015371295	1.853023196	0.1379991668	0.8718233236	-0.9317673071	0.945039075	1.116028364	5.293558654	0.503662608	0.4430477718	3.854265915	1.530540096	1.735153251	-0.2489831287	-2.807733668	-0.2125755837	1.362425536	1.561787252	2.570997672	2.179464478	-0.4292342617	0.247553294	0.295019411	1.101578829	-0.2426194032	4.070308199	3.323470634	-2.314267137	0.9153050723
DNM1L	-0.1166842971	-0.239258794	2.263929499	-0.4221435001	1.52797336	-0.7728738605	-0.0132523689	2.487470217	-0.3601190464	-0.08100737944	-0.5085289721	1.44895051	-0.340622038	2.364060026	1.022151974	3.471320141	-0.1800463755	-0.8714885402	-0.03903324466	-2.054814008	0.7622010569	0.5777537522	1.54076093	1.359277855	-0.1737050543	0.1887681257	1.059325197	-0.3117570659	2.577245866	0.8066503823	-1.145856482	2.559112343	0.3431607961	0.3117591498	-0.6862901069	-0.1688125178	0.685172216	-0.381193976	-0.2444655809	-1.524842354	0.663647634	-1.385955313	-2.255271825	-0.08175555066	-1.21985921	8.511953137	-0.3616372763	0.03203681553	0.04120561147
RTCA	1.210603982	-0.7904305345	2.159427456	-0.2656239448	0.001204355405	-4.587746782	-0.2393905672	0.9304887937	-0.05192887013	0.1852362378	0.4345342097	0.2280518518	0.5170196787	0.3462351876	0.2006238665	1.910719916	0.02102101444	1.822684196	1.929532897	-2.22728942	0.20850614	0.5840761542	-0.1972472467	0.2382517951	-0.1561187602	3.625068509	1.155048275	1.321648852	2.28435957	0.734341378	0.1708252769	1.749466626	1.206001787	1.92587619	-1.386838937	-0.6590385616	1.963478004	-0.1693689218	0.1946469785	0.6124855102	0.9990772866	2.902371862	-0.3390280808	1.458333198	1.404709699	0.6373370542	2.624334061	-0.455323291	0.2405940361
PIK3C2A	0.3559310408	0.1705056401	-0.5003646019	-2.59856003	-0.3192075487	0.8030971468	0.007038455542	2.197710599	-1.19921124	-0.2952831572	-2.328236014	-0.3853523542	2.14629214	-1.307580276	-0.9688680939	-1.173272145	0.1512508258	-0.3387099675	2.333256556	0.5791736097	-0.3456075266	-0.3003103568	-0.0294045046	-0.7634462416	-0.6050383343	-0.9245993187	1.911836227	-1.887594362	0.8359579536	1.049280106	-0.2523478223	3.848815349	1.006177366	0.5866179173	0.1070223175	0.1356219572	0.4502711134	3.476432004	0.784347389	2.331521433	-1.791812224	0.4259912313	0.1756247256	1.089023318	0.6206325349	4.428833321	0.2437237778	-3.915793731	2.664147256
EXOC5	1.477823957	-0.7463729797	-2.45380402	0.2767113997	1.404269981	-0.6375670111	-1.06137528	1.382962837	-0.4233622765	0.2659389612	-0.6114474594	-2.141571498	0.08622536328	-0.05621827483	2.21698017	-4.017636232	1.150703276	1.200854769	-0.1003738884	0.01823624223	-0.8667167548	-1.089323593	0.1352064931	1.880527017	-0.07627212225	-2.359839803	4.320980683	2.304686862	0.3252682207	-0.005093081037	-2.226854282	1.133825588	2.388972027	0.4039012904	0.4548033339	-0.3233214366	-0.3172584136	0.8913601707	-1.806237392	0.3759374382	0.4185797753	-0.04095064206	-0.8513623192	0.03311947996	-3.295287554	-0.1632487823	2.151231508	1.63344486	0.09051536448
PSMD14	1.886241827	-1.781807138	0.1563741871	-0.3073974821	3.145667776	-1.384492706	-0.5979881843	1.619886903	0.8562148464	-1.139357621	-0.4076204027	2.333886752	2.220976428	0.1048400815	-0.1105304795	-0.4206501978	-0.5713348659	-1.052563917	0.9756085777	0.4506016797	1.215232278	1.401557114	-0.1783107213	0.7831625899	6.24574163	-0.2255833577	0.3478602785	2.596732081	0.7294945528	0.4844921123	2.235435904	2.215946099	0.8452317251	0.12823663	2.608457852	0.4489900365	1.530367876	1.111504286	-0.6943666779	-1.136491361	-0.1260108822	-0.7530534053	-0.6818420216	1.13128592	-0.4175914395	0.9837269872	2.674273088	0.04519024441	0.6422126743
KPNA3	1.249189247	-1.264416221	3.672547233	-0.4732405189	0.339068762	0.3555936799	-0.1120147401	0.9880569207	0.4388520725	0.4576589637	-0.4743730876	0.8624838089	2.329208079	1.73077029	3.503215246	1.006886433	3.241032468	6.614027703	1.335611782	0.2318492157	2.552166821	0.6442384473	0.1135153915	-0.3571093075	1.63432489	0.7872245995	4.984193498	1.033780148	1.123955909	1.994292434	0.03466321864	1.431656377	0.1228680513	0.2079723038	0.1087478035	-0.04248563591	1.126892131	3.143797606	-0.09071508925	3.961883248	-3.732723483	-0.320079556	1.00615927	0.4533970733	2.839430475	0.0821955252	-0.4956664105	0.389790813	0.06706651028
PES1	1.031397365	2.610004463	-0.3045830198	0.3851704269	0.4221151568	2.829406072	0.6824555077	1.992504171	1.670131517	0.6274163334	0.8402290263	2.647795949	0.9346352764	2.347469502	1.631075029	1.298986545	-0.04787445219	1.923304845	3.96568335	1.144511935	0.2241957897	1.066934081	0.7154985771	0.51948002	3.687849734	-0.1283873615	3.30957319	-0.6911711981	0.09186734757	1.887476726	-1.172129147	-0.4856045685	1.221267967	0.1458049691	0.08332303331	0.7512702389	-1.844713038	0.6931192321	1.942279933	-0.6943007582	0.8214863304	3.705952858	1.401631535	-0.07883058361	0.5653685382	-1.681124965	5.507966196	1.189816445	-0.380527932
SDCBP	2.120503306	-0.8739613231	0.6746680295	-0.2739049701	1.031254495	-0.1234169797	-1.287606508	1.376746834	-0.1603532495	-0.9838642807	1.352431788	-2.334947157	0.3783992526	-1.50247356	1.175317897	-0.01320379674	-0.06433568093	0.01522264711	-1.09671929	0.3497986924	0.8106949495	-0.5637673432	-0.251925007	-0.3226705961	0.3908318501	0.803609754	-1.776597332	0.5363660772	1.149139604	1.609672848	-2.047898718	0.3212938782	6.094562035	1.203994433	-3.471755977	0.8234748255	0.8950665206	0.7543458366	0.5884712869	0.2765517443	0.7129074417	0.5136883776	-0.09597361766	0.6308870962	0.2150654016	1.226409424	-1.857069787	-0.08179627113	0.1138818932
MPHOSPH10	-0.9871187898	-0.1587652316	0.9412195067	-0.09429828806	1.673601942	0.6877502399	-4.003169013	-0.4645117815	1.097803856	-0.02239075179	0.1727452062	-0.3598726238	1.728865703	-0.6101173267	0.4715826469	0.744303773	-0.3367089669	7.818317438	0.7914215818	-0.01926513942	2.458950913	5.209976009	0.932332672	-0.1353834304	4.84431487	1.989869166	0.946878387	0.154034981	0.275544069	1.088418172	0.3677031259	1.155352927	-0.4249767058	0.3723834601	-0.6973077171	1.366444729	0.3167615714	-0.07563694477	0.5188365423	0.2718605137	-0.7961913176	-0.05377843654	-0.3198072878	0.04455196711	-2.179586276	1.795112645	0.3492439629	0.6015218609	1.174298388
NOP56	-3.187041465	2.222152042	-0.3691102457	0.1391904244	1.836721257	3.487774142	0.09294211412	1.275849075	-0.6810107427	0.1313814926	-0.3195256334	1.6813283	0.1467724621	-1.762691468	0.1228931498	-1.100247738	-1.609364553	-3.350214485	-2.43030778	0.2343242131	-2.453238542	0.3086028723	-0.835212053	2.835574953	-0.9059555766	0.1677670675	-0.9158401166	-1.022609832	-1.233042904	0.01182060852	3.53823967	1.971978725	-0.03973377672	0.07973778003	-5.128665966	-3.719251428	0.4057610865	-2.554585497	-0.006448937279	-0.3724842085	-0.06399079281	0.06963576129	-2.035090525	-0.5809899338	0.0909186298	-4.55300362	-2.324686766	0.2842556029	0.9482674715
DDX3X;DDX3Y	0.1504306367	4.866798377	2.378477576	2.28188771	0.8458510062	0.51410088	2.862263815	2.083385236	3.325997467	1.003603367	5.057913092	2.213716562	0.1216866766	3.440690663	1.244084017	2.646727539	3.690138656	1.324712897	1.018218883	2.208535296	-0.5623197325	7.071873519	0.9677692455	0.5382862392	0.9554447868	-1.52624865	-0.006620442639	3.574504117	2.746441316	0.6247396706	13.56134164	0.6023006551	0.299739543	4.38063249	4.518539357	-0.7007811069	1.842814101	5.312919509	0.460138786	-0.07415668973	1.264876972	1.332698352	0.2273562095	1.432739119	0.9798289408	-1.963635844	0.8070395363	0.7668201791	0.2502553847
KPNA4	-0.9122456897	-0.1098828395	-0.9797750375	1.280156184	0.06476728027	-2.91762883	-0.5398454528	2.020294031	0.3006724085	0.111574313	0.132562393	-0.3773599896	0.6539304924	0.07846527706	0.6368455784	0.2064258952	-1.903980932	-1.018093547	0.1512412817	-1.03876944	-0.2916282596	-0.1169921996	0.01647946536	0.3190634533	1.669239569	0.2968293754	-0.568802283	-0.9922865054	2.368057077	0.4724033925	-0.2245353351	-0.9101093678	-0.0991424115	-0.428300615	0.002465354567	0.8622533116	0.7220902536	-0.1330948953	-1.153927394	1.110840774	-1.266607201	-0.09611681971	-1.752756097	-0.8793279268	-2.134740868	0.2522503247	0.5769468805	-1.290786661	1.200392563
PPP6C	1.278184822	-1.554889224	1.211968617	0.4388266839	-0.8754636583	0.05863407877	-0.3274240204	1.625627587	0.1224881018	0.3726740611	0.3656253416	0.5073741745	2.060941355	-0.1459628645	0.2015213628	-0.9431564073	-0.3958609418	-1.1943072	-0.984299162	0.03472949516	0.0490878543	-0.6158184185	1.789528407	0.980015095	0.1844070296	1.810030474	-0.2116904728	0.6899630277	4.708632203	0.09112090436	-1.325886346	2.091991068	1.837859225	1.505802942	-1.459899767	0.2621989587	-0.219855617	0.5737163491	-0.1706773614	0.4360409008	-2.895442862	0.2921282997	3.869813703	2.315522306	-0.210012163	-0.6290445547	-0.8917129504	2.009730105	3.318557295
PIK3C2B	2.918684568	-1.958499589	0.503235182	-0.4335165157	-0.03235453645	-0.8125272469	-2.02479574	0.6920888976	0.1729607755	0.7481102032	-0.5673126509	-0.2958822446	-1.032821768	-1.022067515	-0.5409456301	3.267367779	0.06633356027	-0.7499726715	0.215325606	-0.4189348026	3.424161872	0.1172182084	-0.612898643	-0.6793164269	-0.05752640787	1.650881367	0.3962699696	1.196897469	4.687295776	0.51177643	1.164726514	0.9740540822	2.458200434	1.63630423	1.475616878	-0.1354941294	-0.5142748604	1.273097892	-0.4867244872	-1.013519842	1.052554452	0.3913069652	0.08064521221	0.9623863056	0.09413685286	5.828200466	-0.9364810552	-5.324757489	1.583190465
ARID1A	1.764366131	-2.789359682	-0.2789183167	-0.4647663525	1.387405773	-1.329543957	1.321430245	2.551781116	1.413700015	-0.9026427057	-2.669980098	0.7732332813	0.4342481253	-2.240795565	1.404806076	11.46924743	1.000186491	4.592674842	2.521300703	-1.78514216	0.92259642	3.2209753	2.548175705	0.3288277525	4.572958636	0.7247326647	3.697706618	3.503356014	2.732867839	0.6019577401	0.2167704858	0.8825220784	7.687368828	-1.172614383	1.076866831	4.191269991	1.24540496	-0.5971891808	-0.9157509601	-0.05831256677	0.1334951907	-0.1931276656	1.60668985	0.9082714363	2.43020961	0.2938176046	2.00519389	0.2386871431	-2.000032834
TXNDC9	0.510126658	0.4875899159	2.734468383	-0.4341994427	-0.2655175092	0.1538196392	-0.1668135802	1.348306899	0.2352933451	-1.223586921	-0.2401766322	-0.2266621592	-0.3520393358	-0.3000346252	-0.7135605982	1.032471413	-2.352994613	-0.4359789411	0.09750521214	-1.38592054	-0.3488995418	0.5111393435	-1.34050416	-0.1404476786	0.9289580607	1.910046367	2.021645504	-0.2324056748	2.299531388	0.261024083	-1.376512741	0.4984720792	0.2015579472	0.6773900294	-3.362012574	0.3006115801	0.2288676581	0.9684511412	-0.5078158298	-0.6206757689	0.02226815665	1.250891335	0.4424308427	0.2113920003	-1.231799056	2.139908385	1.249613695	0.4457856112	-0.0335170342
COPE	-1.616530563	3.480314809	0.1518541508	-0.6928613074	3.589506078	-0.7522630317	-0.6800824409	-0.4088045522	0.176048751	0.5198906859	-0.9416308727	-0.07649210068	0.05106638069	-2.503943351	-0.04175681625	1.156762982	-0.1440735076	-0.9763267255	0.2685094343	0.5622019882	1.269965946	-0.1345760621	-0.654025147	0.8645311245	0.9386055477	-1.868156454	4.421651723	0.4125522058	2.159951363	-0.2311861027	-2.441651604	0.1322717991	0.0164248372	0.249644457	-0.7582708356	0.6318472278	-0.2687947448	-0.272814251	-0.4355938629	-1.027539221	-0.5005155756	0.1782414421	-1.147191943	0.09296897523	0.1539464108	0.3870435299	-0.7437364714	-6.948718076	0.2006117136
AP3D1	-0.2392850079	3.496893334	0.1792606353	1.715685687	2.333664908	2.04629283	-0.5552950781	4.683102767	-0.0367405363	-0.7512644664	2.425754426	-0.3902909883	0.06858860097	-0.5569326075	-0.3317858057	-2.886197662	-1.346912924	-1.397873006	-1.616558614	0.9844054822	-7.30564574	-0.3764911419	-0.07510209981	0.3040475824	-2.858503757	0.6034607917	-1.63124097	-1.585716559	-1.24479265	-1.191345572	2.414294249	2.586573002	-1.379467973	0.3199671947	1.111475474	-2.490978365	-0.3591693465	-0.8798272473	-1.539883041	-0.4894234855	0.7017084844	-0.5446848233	-1.739841361	-0.3373710998	-2.876281777	-1.395114197	-1.687053194	0.1257206348	2.445351371
DVL1;DVL1P1	3.412749639	-0.3853438381	0.9773112828	0.03905796672	2.148277719	0.9997398888	-0.8737748272	1.874892897	-0.05976677103	0.8325112774	-0.6334797754	0.8204676966	1.327522665	-5.496796465	1.926790141	0.4339224362	-0.2447350527	7.665600016	2.51772743	1.094574059	1.448726411	0.1306532101	-0.5937617673	-0.6090281428	-3.500398987	0.1586406218	2.545236365	7.487458291	-0.4415699828	1.401964817	3.559743763	6.712193677	-1.481859931	5.724317724	3.282307924	5.298627672	2.684905794	2.073735878	0.0451204357	2.865872159	1.700722433	0.422699691	1.047336554	-0.5432775607	-0.8039932409	2.759373569	9.658691149	0.9115763498	3.020911988
DVL2	0.7117534691	1.718719312	0.9472630542	1.179889555	2.735680664	6.962132135	1.111561403	2.363159462	2.315126985	0.1858119021	2.830420696	1.696431229	4.546951615	-0.9791469424	1.106666227	6.229010569	8.845517642	4.845884074	5.534785595	3.761454532	0.3769538321	1.14477464	1.674650075	2.87690463	2.347891361	0.7127360056	2.866527528	6.269371855	2.263744422	0.9262474255	3.620715186	5.028512918	0.3100049428	2.657342691	-0.2473576905	6.741442869	2.026481674	4.447647358	2.150082437	3.592970446	1.353269532	0.3287977431	4.739920777	0.8916214088	-0.3130992546	7.191600556	4.082483132	5.749758696	1.91777332
CHD1	-1.215783988	-6.446738662	0.09253076985	2.353741738	0.9565575885	1.338652329	-0.519000605	0.1303142278	-1.471495764	-1.227699719	-0.2509955634	-0.5383817996	2.11204486	-0.1421499901	1.171766492	2.43122358	0.2077245674	0.5545327713	0.61312492	1.839755744	-0.08137233644	1.13665868	0.5597344868	-0.1522754059	1.138169315	0.5444281332	1.452137806	-0.1614332674	0.4453383607	0.2585722255	-1.58892533	0.7992307653	0.1347385908	3.927635903	-0.4750208061	-1.277530585	0.8765152271	0.610543534	1.136982364	-1.188364274	0.6970088352	1.178497541	0.7188834358	0.211028085	0.04671250426	-1.160396703	2.214562656	-2.186676331	1.415726544
CHD2	-2.160037301	-0.4930916904	0.1866369124	0.7737062973	0.2073628168	-0.3017827276	-0.6592158849	1.370685555	-0.5101212092	-0.8989998384	0.2542643282	-0.1684169706	1.097517448	0.5305558337	0.05285001012	1.624459054	-0.3862422683	1.421673422	-1.603921505	-1.660654024	-0.5363138918	0.426461673	-0.01187817288	-0.07847993608	0.2644052705	-0.4806503655	0.4902725313	-0.1550021831	3.41321767	0.2193878133	-1.342563523	1.463802812	1.930602032	0.8293156228	3.476359152	-1.342783042	0.04376389877	0.2046608891	0.4216430624	2.848811624	-0.4740222688	0.4305905325	-1.370616854	0.05353784058	-0.3407491009	-0.670877392	-0.4872760233	-1.279173297	2.717661087
KMT2D	-1.638041052	-0.1983387393	1.668372981	-0.002064989824	1.378615018	1.41902551	-0.8376789306	0.8144251717	-0.3508459902	2.624147914	-0.3571468191	0.4987173639	0.02834628944	-1.457180862	-1.554102805	7.188916132	-1.038504715	4.030930195	0.1506389034	-1.478505478	1.67331962	-3.30676651	0.3735819067	0.5259792761	0.5221450028	1.984420074	5.148287303	8.027412698	1.308415834	1.691707467	-3.267811625	2.6354202	2.642647667	1.740618771	0.02365019775	-0.4927427171	0.586926015	0.4030714604	-0.8136926657	0.6156095802	1.821610677	-0.1033237375	1.639795357	-1.123603416	0.3309628141	2.724460487	2.185986559	0.7052101847	0.07998458985
MAP2K7	-0.5306480849	-0.4017457974	0.8466735954	-0.08029707218	-0.8015270517	0.2395991263	-0.6752111627	3.381091544	0.812360265	-0.5579043804	-0.6730472004	0.6541738452	0.2925600775	-0.3549112254	0.02010443751	-0.8728650812	0.4936350234	0.5541082586	1.551839348	-1.933169798	-0.3173485587	2.566385904	-0.4621118274	0.1465970962	0.6052683425	0.8476268208	0.5142383311	-0.5904826601	0.723981111	0.2044575208	-0.8363058815	-0.1702356939	2.706357902	1.119129533	-0.6573876937	2.531223452	0.8266367306	0.3684697484	2.399139981	-0.2938747603	-1.240589775	1.3114915	0.08322859647	0.610433045	-1.297116797	1.277325844	3.822693007	-1.95058303	0.2474811549
CDIPT	0.7216477625	-1.645089151	5.141934247	0.6446644754	1.40288297	-0.2051426509	0.2519941042	0.3761929476	0.8836788869	-0.1477684382	0.8217266149	-0.7616390485	-0.1472065227	-0.7617072728	0.3223648068	3.634109128	1.016083165	0.2687081694	0.009856265453	0.4090087225	-0.1170566491	1.650803468	1.477927186	-2.896504427	-0.2370145667	-0.5181419988	2.559696979	-0.318521398	2.430419275	0.1608065213	-1.779889779	0.1002671632	1.168680908	1.847098155	-4.400634284	0.7300244045	0.5995042246	1.241833814	-0.3935373337	-0.2148847512	-1.96246065	-0.1994275178	3.402214537	2.136403916	-0.5954929568	1.728657259	0.004371243557	0.584405878	3.14074115
PDCD5	1.36296045	-1.040964514	2.913169119	-0.5301786523	0.03394599646	-0.9720501954	-1.476664676	5.722979151	-0.6733576995	-0.6716341877	1.484901201	-0.09097391299	-1.211702184	-0.1341051183	0.6741291084	1.005865513	-0.05330962036	0.5746374819	-0.9847728285	-0.2775418038	0.7726737112	1.089567226	0.8664949774	0.00948376387	0.7739001225	-0.2169265454	0.199906971	0.9943274241	1.757258675	-0.1438585491	0.3860772024	1.326731087	2.855810937	1.512233348	-1.325201494	0.3437910254	0.6467965242	5.463973229	1.882139736	0.5750013242	0.6975984803	0.8749531444	0.1483281119	0.4545478865	3.128526483	0.477465157	-2.430454183	-2.041591698	-0.04030629624
PRMT5	-0.6348557094	-2.956227776	1.496269713	-0.2144472978	-0.6725524309	-2.49377522	-1.610922476	1.123913495	-1.608061544	0.8005662175	0.796176359	-2.217248969	0.2561644014	4.606030795	0.4448848017	0.7367846438	2.049480424	-1.649064848	2.08074798	0.179064876	-0.03806311959	1.56273398	1.220014937	1.126213234	0.6059399961	0.3747332842	0.7484015444	0.6524531571	1.473678948	1.221613828	-0.1099070035	0.8746045254	2.134043789	1.60936941	4.550947797	2.214382106	-0.548769134	-0.8793563707	-1.290547834	-0.9456361541	1.082262534	0.2361213698	0.1894930261	-0.2137303406	0.2127751919	11.49682998	2.071549417	0.1809802653	0.05330199307
CHEK1	-0.2866471691	-1.273040805	1.101948015	6.714350298	1.444219062	-0.7959008769	-3.514674234	1.897190721	1.218641576	0.9323050846	-0.03882529256	0.2354463013	0.9932716243	0.1421077184	-0.2569175533	2.978052973	0.6108955892	0.2831732667	-1.620933475	0.2325078437	0.3020589533	-0.7675433109	1.303209812	0.8378031446	-4.049031944	0.1227686219	0.3332986572	1.135763586	0.5617796641	3.492457026	-1.027776215	3.068364009	2.575819667	1.024417214	1.391833354	1.132324243	1.068353641	0.2859974824	-0.5269154034	1.398265581	-0.1243480893	-1.299198546	-1.55947279	-0.1458089412	-3.454547206	-2.225959231	-0.09289532891	0.04444874479	-0.4606699572
TCERG1	6.298474778	-1.719458144	3.196114977	4.541698664	0.6182023995	-0.1009895403	0.1954289594	2.291452085	-0.1331930757	3.006849794	0.3068327328	1.47212576	1.143609071	0.8512670755	1.671493964	5.538063575	3.84074952	12.80249893	4.073731515	0.8244136543	2.901753866	1.618652151	-0.1099668628	2.357307176	1.054928038	0.3624586607	2.824027779	10.01609447	4.15213546	2.609064919	0.9195941025	3.856736195	0.9467982262	3.320908805	4.892584046	3.5525384	2.858560342	0.996549819	1.709825	7.842014069	1.429085502	0.4527015095	2.176638125	-0.9726108781	0.1264541629	2.739437591	2.210237815	6.526155869	0.05463827867
POLR3A	0.1696790072	-2.190382817	1.754923846	0.155160271	5.582737317	-5.86128041	-0.0003039749032	1.042917027	0.8753750033	-0.3882106338	-0.01108275936	-1.797446297	-0.7978463541	0.007367931937	-0.3666344838	0.3523105841	-1.641369743	0.357466333	-0.2466247008	-0.924589059	-0.5294212239	0.2877623377	0.05256839255	0.1712611786	2.439874196	-0.07227143285	2.50430806	-1.544561637	0.2756850525	0.9599578107	-1.143091032	6.659272382	-1.081161919	1.483653012	-0.1546121567	1.23033111	1.251182055	-0.2072116818	0.8936289089	-0.06136026814	1.843235364	1.654717795	1.343025338	-0.005501731839	1.8484977	2.14540435	-3.369471037	-0.7316084098	2.841911232
PSMA7	-3.090258529	-1.523127845	1.812739201	0.2101818108	3.162202273	0.8109266688	-2.235909108	1.121507778	0.4161802865	-1.86732056	0.2927097314	0.2556136974	-0.03904592596	-1.183340568	0.2799277325	1.62064818	-2.875643124	-2.698227049	-1.117421398	0.9178917281	0.1432781138	1.291506843	-0.9165945663	-3.653568274	-0.1105980516	0.5556969642	0.6666696409	1.192633236	1.489257962	-0.1525073702	-2.88703126	1.92878487	0.6421153563	1.856026991	-0.2228889254	0.07233650947	0.780897377	-0.1889535523	-0.3027844809	-1.132264431	0.1036309901	1.053059105	1.023052413	-0.4410097717	-0.6227511585	1.835984924	1.588168858	-0.3604592621	1.202609664
SCAMP3	-0.2405382692	0.08509861089	2.230742258	-0.947064711	-0.2808009594	2.647705329	-2.076606895	-0.2779790949	0.7138359126	0.03045993461	0.3159737235	1.761479546	1.261030061	0.4525399667	-0.9411296009	-0.6269817119	-0.5264864635	1.968584034	3.393647384	0.2193701434	-0.7963089492	1.046111471	-0.2073314492	1.114237251	-0.4825556043	2.584452451	1.550461741	1.732267819	1.106190246	0.9163807378	0.09088548563	1.677143293	0.03239664152	1.356147133	-0.257699785	1.600760693	0.8991226941	2.973929444	2.066210202	-0.0772906804	0.6655713459	0.8173647493	0.5309155143	0.1369301278	-2.922075012	0.8790840304	2.918974935	-0.2159115935	-1.138438956
BACH1	5.163144568	-0.6751077438	1.730382479	0.06729556991	-0.03823782757	-0.1342703245	-0.930839543	2.166296363	2.367473362	1.591693941	-0.338434124	-0.4525668863	1.754105728	-0.6166400171	-0.4850649504	-0.1012316416	-0.7430158573	0.6301885608	1.971399733	-0.8320298986	0.2805518692	9.135800575	1.438868409	0.6332016915	1.172157564	6.246582087	0.7884651098	-0.08838142841	-1.314344405	0.4022212274	1.447868111	1.546444324	-0.004339934751	0.2576191483	0.719559738	4.958654963	0.03253384521	0.6927350001	-2.020538695	-0.130877331	2.729715316	-0.1500976094	-0.8379624858	-0.9433448038	1.892032848	0.4930878304	-0.2328153587	-5.152773982	-0.9282152091
GEMIN2	-0.09482068207	-0.4475040621	0.6658473275	-0.2667609527	0.9751190562	-1.610285919	-0.1855805059	1.669002002	0.08954130253	-0.7622848505	2.108753072	0.6272423952	2.480395271	-1.24975322	0.672724999	1.782812602	1.139136065	1.091445674	-0.6843414447	0.251644266	0.1955152005	8.494231656	1.098907889	-1.606869523	1.099030392	-0.04995437249	0.2170776583	2.505249553	0.8538219843	0.2049197184	0.9965779486	-0.5563576245	2.107652629	2.275079301	-0.4632881216	1.019487333	-0.07564091752	8.768433907	-0.2024798053	0.2881690015	0.4656174242	-0.1693472119	-0.07125066784	-0.4143616722	-0.2886572711	0.3179084667	8.125581542	-1.325828967	1.887314134
RGS12	1.594785025	1.6742386	3.175976351	-0.6764882613	0.9397602957	-2.911693143	0.3200464446	0.2541644462	0.9463672776	-1.138168585	0.1172920049	-0.06668536934	2.240869696	-1.433434414	-0.5942729876	1.462323532	-0.05705313969	-0.2594584789	-0.2105658356	0.5844210395	-2.008014999	-1.142297057	0.00275443969	0.2841185785	0.4789663192	0.6536674337	2.85908705	1.105669036	1.121372979	0.04706590587	-3.613620334	1.021212311	1.165643008	0.7584315637	-0.7401161405	2.855144136	2.744015045	0.6091359084	0.3427137694	-0.8531198585	0.4289986764	0.1277159551	1.294093735	-0.4408738549	-3.106231306	4.394085303	-0.5891639894	1.356106982	-0.5937394629
TIMM23;TIMM23B	0.2442246263	-0.2975260008	-0.3715290041	-1.297094931	2.041041461	1.728053866	-0.1309927749	0.4574105861	1.250765272	-0.5617370217	-0.4483156454	0.03604035053	0.3413948871	2.581672123	-0.1896257961	3.103538413	-1.262327433	1.26245225	5.829038355	0.3551370954	0.1234020954	0.9189596717	1.468495924	0.7969863872	-0.4555796499	0.1127191805	0.7307637289	1.439769549	0.2048971314	-0.2168823828	0.1954155573	0.2031576329	3.530895342	1.053100275	-0.5112425627	0.855798974	1.308152717	0.8451240504	-0.224503172	-0.07569739221	0.4867093725	1.200768469	0.373490052	-0.8984706632	-1.242126104	2.350450697	3.271387705	-0.8064060747	-0.1059576951
HAT1	-0.2789815503	-1.010586332	0.09612740812	-2.284837484	-1.940956869	-0.02179649583	0.3662196583	0.3150195515	1.224739779	1.64711162	-1.556409958	-1.728802892	0.6551677375	-0.6509818477	0.4703264719	3.005339143	0.9732325845	6.627589219	-0.4928414891	-1.154395482	0.4331612427	0.8702852441	0.1231992215	2.054170153	1.004940708	1.003528639	-0.6385284492	2.652986052	2.717856983	0.1681293853	-0.9879954836	0.3320088426	0.2502902435	1.748588605	-0.2466391847	-0.2665896399	0.4046618162	0.2376555568	-0.8909737502	0.05751805652	0.04982629971	0.7507208775	-0.6119609704	1.296332408	-0.3407441689	0.4305261457	-1.125341259	-0.1068343118	-0.6287328309
UBE2L6	0.2590700592	-0.5242187914	0.7121773264	-0.7636377681	0.1889714211	0.04765236338	-0.3442669907	2.935746946	0.1080938534	0.7054010062	-0.1396467987	0.08123481727	2.709793251	-0.02308096266	0.0539515615	1.782643426	0.5419724327	-0.9670359651	-0.04305365192	-1.219194873	2.006230419	2.270846733	0.03749800837	-0.2400465705	-0.8229989595	0.2945539502	-0.259003229	0.4646967293	1.684103452	2.024350418	-1.696674022	0.950028221	-0.06621535012	0.3402747284	-1.631511065	0.8522163679	0.472937433	-0.008423632449	0.8586716114	-0.6485747196	-0.5199333103	2.266063367	-1.432583799	-0.3230427863	-2.079907184	-0.5271093989	-0.1845160858	1.131180181	0.9326717217
MYL12A;MYL12B;MYL9	2.530876988	-0.8864933471	1.487667439	1.572489419	0.9790829532	-4.312862876	-0.4167599051	1.539185728	1.660288908	1.675329747	0.8468307361	0.07607491359	-2.319862684	-1.164563769	0.2046115993	2.390955086	0.8655358592	0.04139311946	0.7414993657	0.293774335	1.349537418	0.8183389705	0.4283107179	-0.1613285767	1.228784395	-1.142964757	0.8401965889	3.8640037	1.393459595	-0.1258696782	-1.883635291	1.67112324	-0.01777281497	3.329092026	-0.2759888832	1.448964457	1.393524254	0.7742966337	-2.931335785	0.5530756287	-1.158889825	-1.418070093	-0.2686746393	3.047072192	-0.9713291676	0.1801891598	-1.305259037	-1.249391746	-0.2564183495
AURKA	-0.7745202819	-2.700173412	2.870058224	-1.986098001	-0.7126182506	0.1955859172	-0.8417181405	0.4079289437	0.2766503751	-2.095054986	0.01839913399	1.318051835	0.3149472676	0.9376979642	0.5548718211	0.7173125728	-2.058620305	0.1079186872	-0.4926819749	-1.391465364	0.5753469337	-0.3458469214	1.875783222	-0.9743985585	0.6708309803	0.2758722603	3.111283965	-0.4106609602	-0.2993551517	0.6593371657	-0.7157616574	-1.18649973	-0.03505545007	1.861264707	-1.850165624	2.583947573	0.8434585398	0.1562608115	6.207331248	-0.839264045	0.2551554462	0.7520873301	0.1618198882	-0.1403839967	0.414320957	0.5345752695	-0.1051751735	-0.7182275609	0.7487518474
RAB29	1.681489128	-0.05489288371	1.8271082	-0.04388337338	0.9632261555	0.1177746021	-0.7823036937	-0.9662493175	0.7237473521	0.01907702113	0.2059083012	-0.05659794427	-0.8262052595	2.519800242	0.8661731615	2.410201629	2.919659871	0.5754005528	-0.3421062155	0.3450899961	0.08784284393	-2.027750381	-0.8995672201	-3.611491999	2.133293421	-1.53726489	0.8059778552	-0.07230083104	1.991424149	0.2987966666	-0.2694063277	4.256842394	0.6733462159	-2.399049415	-1.611584834	-5.153092852	0.9093041517	1.209465038	0.8750986639	2.733655858	1.230014452	1.072394857	0.5819255127	0.6355505641	-0.8067932301	-0.06099148974	-1.101209006	-0.7237075654	1.043277973
PPP1R12A	7.055753696	-0.7992594084	0.4190557036	-1.099494293	0.7130431499	-0.4352737803	-0.03572015347	1.008825954	2.916427683	-0.709531118	-0.4847061302	0.7721179914	0.6685076152	0.113240134	-1.007714112	0.5158573222	-0.1806307871	1.863525103	1.615134963	0.4383679834	0.4233227719	0.6430702706	0.6575839689	0.2632657679	0.3370717629	0.6191511465	0.9425458609	0.5714359379	1.272401536	1.51483622	-2.211145127	4.154647606	-1.602120093	0.2455906676	-0.5224127566	-0.509466488	0.1413847933	0.2314937947	-0.8822788768	0.1816143441	-0.02794444565	0.357248018	-1.257238252	-0.9051297692	0.1740347597	17.96779785	-0.00727072773	-1.409102667	-0.6647754716
GAK	7.198432503	-0.796655517	1.343537775	0.0850169696	0.4870325534	-0.4065789069	-0.6042803388	2.634497771	1.486794499	-1.127280966	-0.02029189577	-0.3185689645	0.5334268865	-2.89056675	0.1182811694	-0.5324688618	1.559121604	0.1765838546	-1.509480888	0.5994985954	2.050465673	-0.139249723	0.6194926261	-0.7717767664	0.345657935	1.372555367	1.920905545	0.01180498497	3.06394814	0.2672628859	-1.289016402	1.468920532	0.3867192305	0.5389313826	-1.641087486	-0.248189804	0.05556965356	0.5859901419	2.453755581	-1.281180196	0.6600786815	0.6005619004	0.2606442337	-0.3544051543	0.3597456231	1.897059083	-0.7058352083	0.2755786232	2.659129794
HNRNPDL	-0.2319349616	0.7732721549	2.89611063	0.5074928492	0.6274885321	-0.07996646988	-1.951040975	0.7134856965	0.7445802383	1.301866325	-1.484109729	-0.5197069483	0.2666195557	-0.1615248739	0.3522581199	-0.1288133583	0.519098229	3.710157019	4.423012516	0.8556373267	0.4523332292	6.444910191	-0.4673133258	2.20909724	0.3570677741	-0.7060843196	1.904199972	1.711244503	0.4714235052	1.458233235	8.629845104	1.468816034	0.8203976801	0.8674894666	5.067662232	2.762357385	1.788761823	0.6218129235	-0.3117655572	-1.024826609	0.8705972016	0.4991108174	1.80811158	-0.341132341	0.6141351606	0.9377630878	1.491106736	-0.4786861612	-0.2444453475
XPO1	0.3450096307	0.1490849998	-0.9884492809	0.2668075013	1.575297938	0.02749245586	0.09238534891	1.384908352	1.328911292	-0.5168585899	-0.3657950659	-1.062051074	0.8756459784	0.6703188265	1.033199518	1.139856665	1.175286565	0.03597893538	1.338372082	-0.1355829677	0.6715914926	3.830863858	-0.5620362247	0.41143403	0.4180902202	1.132107529	1.703726614	-0.0862327062	-0.1723740386	1.001905216	0.9377252833	1.492777889	6.925417239	-0.07359433107	-0.09653331754	0.910530196	0.4166147048	1.784201811	1.603597512	0.9868501849	-0.4744851264	1.201926948	-1.194226536	1.982900554	-1.321196481	0.3461863545	2.593085941	-0.5133950659	0.6290999695
BTAF1	1.329155457	-0.4701576885	-0.2556047805	0.2680211172	2.076556481	-0.272064955	-0.4096516381	0.7789811882	-1.799329901	-1.691026725	1.657932027	-0.2102092832	-1.001536673	-0.1915647018	-0.04950151252	-4.57169996	-2.670916276	1.462774638	2.154198855	0.8566970574	1.3884666	-3.7519985	1.570983791	-1.458801837	1.418261334	-1.208687703	0.3486535511	1.555196457	0.7600634589	0.498902519	-2.850897523	1.358919592	0.3244825658	2.355694908	-1.513124442	-1.334985568	0.3664953924	-1.308278809	0.2590674917	2.769508473	-0.6857056315	-2.201076097	-2.458155148	0.1012029644	-0.9522704375	0.7228513134	0.2582525075	-0.4899226392	1.381799383
ARHGEF10	10.64215252	0.1432561307	2.337265623	-0.5830270373	1.437750249	0.9871908877	1.380405958	1.629165737	0.663216777	-0.6153378933	-0.4065554647	0.4690068804	0.3818102283	0.2960208691	0.5986609559	0.432688941	-3.733004057	0.8836504027	0.4650142019	1.367185059	-0.6804615922	0.4868820389	0.1601185833	1.415246325	0.6589603907	-0.04212739025	1.053137124	0.3299376558	0.6034431477	0.6470595735	-1.135243812	-0.9598068585	-0.4003736063	0.8239354051	-0.6668498874	0.2352805077	0.9376957849	1.337345084	-0.02480710959	-1.994687304	0.1595787314	0.4356053998	-0.2610406008	-0.0569439625	-3.22458586	-2.459050938	-0.7899850192	0.7819535717	1.189906589
ZNF609	0.945566505	-1.972328737	-0.8651994293	3.952216312	0.9340877447	0.2774262032	-2.373628285	1.891772768	2.582193343	-0.545147459	0.03829281771	0.5882174423	-0.9133590354	-0.7654297311	4.925516127	2.725669678	3.045959448	8.96582633	3.657616884	-0.287075004	-2.709703303	4.043420241	1.923072091	2.986243068	1.158576924	0.7518159116	6.553553272	8.309699903	1.670400173	0.3179289648	1.264340794	2.391318605	5.60825202	6.448743152	1.587977302	3.870168276	1.398779784	-2.011754782	0.1338569759	1.163693118	-2.153237744	0.7634233484	1.069572522	-0.9918847903	-1.023340358	2.629317631	2.332395427	-1.219278754	2.603907017
SEC16A	2.249150027	-1.22333089	1.182416032	1.357675096	-0.4503407544	1.535457581	0.4693267334	3.063733664	1.738406537	0.05981241205	3.089080413	3.678313368	0.1255846339	0.2444406371	-0.4916527555	1.893120099	-0.260799739	5.548481788	0.6003137391	0.974856902	0.082713541	1.573703442	-0.5313715399	-0.1870567633	2.698455587	0.6590499899	2.273805425	1.090730642	0.1806123491	0.5503885724	4.549968777	1.880793272	4.362757179	0.6965008359	-1.439258659	0.588834222	1.952154162	2.88333974	0.6936787893	0.250745814	-2.101934221	-2.550723632	-0.1062424637	0.03744405695	-2.91078463	3.468217347	4.675318421	-7.602697298	1.057401676
KHNYN	-2.380250303	0.1410251913	2.306164623	-0.0842262842	0.9315626932	-1.213202286	-0.81818175	0.01671389092	0.9676885462	-1.908745758	-0.1648276651	0.8577771801	0.294144478	-0.9420727951	-2.341758043	1.114517825	-1.659335299	-0.8604795838	-0.5471692974	-2.104523532	2.682309286	-0.4953265042	-4.278329881	0.2669706499	0.122952994	0.9778545808	-0.254601576	-1.599001201	0.6104013644	2.158077177	-0.6609510554	-0.0004337538045	0.7348364687	0.2029031216	-0.02006450069	0.2821079571	-0.8468379408	2.217612164	-0.02530761682	-0.8172731348	-0.180439444	-1.082345638	-0.9516806792	0.2510530191	0.4217695006	-0.328914411	-1.36444094	-3.603003274	1.647626944
U2SURP	3.926576198	-0.01724180219	2.369724405	8.599224443	0.3664026718	2.400723465	1.885052346	3.017742678	1.247221428	4.497555522	0.2901673176	1.03222349	0.009489359064	0.3723472909	1.84446239	9.150627394	3.865840964	5.183820215	3.356575984	-0.3146513713	1.660521487	4.441393329	0.4240995589	2.928262555	1.456206968	0.37226495	3.428641653	2.85336828	1.611458411	0.5821029068	2.510826542	5.289336476	7.016674497	5.337391172	9.960447444	8.586004694	1.142174936	4.194177185	1.389908312	3.474938789	3.210300115	0.4193730678	3.886798924	0.9549038625	3.126783667	1.161017152	4.723713306	0.118052119	0.9189853958
SETD1A	5.166533817	-4.782841708	0.6030388982	0.5845879312	0.3216797733	1.464613175	-1.092920624	2.066053195	0.6673679119	-0.2751013085	-0.09344369968	1.032188692	1.551664668	0.7075430355	1.535452466	2.957040338	1.070658194	11.76587796	0.6295649251	0.2953551302	1.202970049	8.177609874	1.359259621	0.8825877045	1.831088562	1.092884385	3.221593746	7.897272479	3.406976853	2.663995828	-0.3196505443	2.90364798	1.248675226	4.359431325	-0.6920205544	2.677017889	0.005455131854	-0.35825909	1.011379411	-1.161710033	-0.8336181791	1.967623992	5.596358564	-0.951406596	1.94405221	2.617531519	3.107189946	0.03201561407	1.215930519
TRANK1	2.146107313	2.387100092	-0.1968071427	0.3384926157	2.303540021	-3.11175275	-0.03221208459	1.455218484	-0.1935783364	-0.683597326	-1.591645252	0.4419928604	0.7081646149	-0.7025476608	0.7066689013	-1.217016974	-1.342884686	-0.6777857361	0.06061518223	0.3185082143	0.2954295449	0.8043065249	0.1931728457	-0.580225968	-0.9224409759	0.03065418169	1.615529217	0.3763952179	1.172782599	0.7916332272	-0.3631021048	-1.730252862	0.2557526625	0.9657804746	-1.863741052	2.08806947	0.9074804233	-0.9035547049	-1.79551224	-0.8844919471	-3.836967467	-1.031296371	-3.860091405	0.1507989834	-0.5883087764	1.395643143	-0.08482799824	0.5002941513	0.1853940217
KIAA0355	-3.254095276	0.9160466495	3.590491699	-2.116038669	0.7903610836	-0.05192850021	0.4937148876	1.899595767	1.290129016	-3.003366243	0.5952232081	0.3394549468	-1.680916272	-0.2726477327	-0.6193856155	2.840380234	-0.9372627555	-0.03464675872	-0.9655008025	-1.052244055	1.15374645	0.9057229032	1.376201719	-0.3375426802	-0.5362739403	0.8511912576	0.08396172063	-0.9226982194	0.4716358407	-1.027893006	0.2391346723	-1.631700878	1.338301035	-1.195060662	-2.786417844	3.127532158	1.509716867	-0.2954062078	-0.6084123324	1.173247379	0.00202261423	2.838165026	-0.2287467701	-1.442077119	-2.419203957	3.415179537	-1.076222515	0.6963247509	0.1270882241
PFAS	1.921435323	0.05240477328	-0.3083386016	0.6525368351	-0.5721074649	-2.044341525	0.3830419039	1.079303589	0.1630553563	1.471047269	0.3976586914	-0.3040471245	2.65626398	1.018331624	-0.743738396	1.803984112	0.219310037	0.7872910633	-0.07964397644	0.9869805538	0.3874289715	0.9677684386	0.9723575545	0.06701432615	-1.310247354	2.21147827	0.3351097369	1.577983634	-0.1086738459	-0.4008549041	0.7139558633	3.350228339	1.009209616	-0.5194309384	1.208063003	0.3233895653	1.317223359	1.315378334	0.6641018151	0.524524567	-0.8370007596	0.7405917451	0.5238065557	1.412809571	0.2499709443	0.8218105316	1.298569397	0.07360350476	0.2798175161
ANKRD28	6.264788207	0.2407113869	1.456487995	-0.1956175504	5.276400162	3.264553321	-1.699382484	2.975431241	2.196554662	-0.2724758419	-0.07267719617	-0.1748696899	2.890397085	0.09926087658	0.2955974773	1.421757994	-0.9810035351	-0.8372645226	-0.569041762	0.124978954	-1.232774846	0.1079934299	1.068256808	-0.2231828558	-1.479441106	-1.484302026	1.799727106	-0.8309293745	1.898462874	1.439326105	1.903873128	0.6666947047	1.421281832	2.598967807	-5.923660645	0.08564384439	-0.2027444579	0.8852705303	-2.988638825	-2.262251472	-0.4947422243	-0.06586119394	-1.037526905	0.8407686947	-1.372477131	0.2231380558	-0.8540004999	-0.7435867606	0.6268375347
KIAA0391	-0.3396711127	0.4394568464	2.044579132	0.2940561065	3.070302988	0.5926477629	0.07510740818	2.222002724	0.5373161931	0.891002905	3.490856636	0.08878894634	5.749090461	0.5887235806	-0.01731483584	1.285403566	-0.9025119571	1.796337723	1.308958584	-0.2923038758	2.414203802	-0.09413414321	1.421973527	2.597491246	-0.2990124909	-0.5213333551	0.4667811105	-1.256661652	1.793310682	0.8651655746	1.658959536	2.989762876	2.084755709	2.091388703	-0.06343859568	0.9838881639	0.5624862266	0.3269039638	2.888989561	-2.739234171	-2.380688119	2.298044051	-1.888876849	0.7404442577	-1.513460456	-0.6021211019	4.130456268	-0.9741643341	0.9745153623
ARPC1B	2.08762856	-0.5811714911	0.1727146257	-0.2396725814	-0.8926792486	0.6478589244	-0.1165618939	2.916677556	0.5807152889	-1.303236544	0.4771491865	-0.3872982707	0.7874134901	-0.2874434826	0.4686585777	-0.2224776324	-0.6561331043	0.5256469683	1.051137834	0.4774865019	1.796703968	0.1601303603	3.700445952	0.7418615002	-0.8614316008	-0.03517410791	0.3124703081	0.8861014243	2.632190752	0.6398516655	2.078731265	1.130032875	1.402500192	0.7326264703	2.017437515	1.914833213	0.4849143755	1.633515151	-0.2495764912	0.6334971251	0.6544228864	0.747739609	2.399532966	-0.1880236462	-4.638364884	1.739262954	6.242433651	-1.838922128	0.5044535365
ARPC2	-0.4896175356	-0.943522751	0.3411392257	-0.1430478868	0.5350998448	0.05071328055	-0.5169572011	2.260338044	-0.06217328023	-2.10539656	0.2175151731	1.218528163	1.515326877	0.3754431913	-0.6213980005	-0.2978449681	-0.2149250946	1.666752233	0.4223594338	-0.008286105819	-0.09643337623	0.8334369059	1.135527713	1.802035369	1.041905464	-0.625209427	0.9124721302	-1.077237691	0.1782300292	2.114272288	0.4769334707	2.146993674	2.787854374	0.5905512117	0.01383023312	0.4033414212	1.204759819	-1.4226281	0.2159825674	-0.2114306264	1.038437033	0.8463587466	-2.659844952	-0.3827801235	-0.3483230845	-0.08987252078	0.594623171	-2.78346625	-0.7846858107
POLR1C	0.2372330416	0.08584890445	5.140594137	-1.942919988	2.238097784	-0.2464893698	0.1325331613	0.6288057827	-0.5108031951	-0.1289099856	0.1348208941	-0.5800287344	1.33004026	-0.8880143854	-0.4164724501	0.1296189669	-0.5277195951	0.4145016063	0.2833261998	-4.506865293	2.612562032	-1.156526061	0.04498290907	0.8445240705	-0.477213567	-0.0003036105522	0.4958928767	0.6391888511	1.793683528	-0.3029727012	-0.05745404074	-0.2427763669	0.4040046801	0.1742016024	0.699769098	0.107434613	1.506334652	-1.120350489	0.2471940187	-0.8227541257	0.296574521	0.06511591386	-1.012153932	0.07711792804	-0.6706943773	-0.1874157496	0.7371412145	0.734310077	1.435818975
PGRMC2	0.2948572679	-0.2184454665	0.7006292219	0.7941419296	3.579600161	-0.003876279105	0.5687259763	2.047428219	1.274134738	-0.7555024274	-0.4113668342	0.8368243024	0.2389044698	-0.8964952988	0.959676563	0.9675003479	1.799670078	0.9073042883	-0.6701775238	-0.8134195566	1.765589744	-1.17943521	-0.04507422827	-0.101075702	0.599496155	0.3585671352	0.487538992	-0.1496098774	2.361868795	0.2695016338	0.1363783217	-0.08987190603	-0.7822530956	3.456841162	-0.939494541	1.164528759	1.546134478	1.391556051	0.07376468624	0.2258324532	-0.9137252512	1.244117005	-0.8988660587	1.143562361	0.001653238253	2.42093817	-0.5049226057	-1.306425869	2.894566773
PFDN6	-0.02134797555	0.1104158165	0.03527512824	0.2782611283	0.5171827756	1.338977539	0.3822460034	2.881414741	0.4346104391	-0.6371505406	0.006297511145	-0.5179340649	0.4091338286	0.5220025549	-0.4102715257	-0.06569654701	0.274084752	1.14982119	1.973842244	0.263027817	1.081761248	-1.16655137	0.4526254403	-0.8594324025	0.2515598075	0.733972531	-1.162321767	1.271526055	1.958248364	0.2589178734	-1.680539792	0.3969888406	0.7434457131	2.152241297	-0.2397751239	8.291939416	1.357400179	0.8366694823	-4.318060101	-0.5185371764	0.9707608733	1.053960883	0.6700616805	0.7847387156	3.101776473	3.040825424	-0.7233842025	0.148952068	-0.7398186123
WDR46	3.414123629	-0.3930458253	0.3168073977	0.02291621315	0.9526018331	0.0154413835	-1.080231503	1.628429146	-0.942937819	-0.1858947448	-0.3038213362	1.438463891	-0.06982182118	0.3495848829	1.524963238	1.333455176	-0.5458593586	2.634543978	1.717406581	-0.2251113197	0.7011569537	2.638497428	-0.08885308561	-0.4638103173	3.411909887	2.378026016	3.352352641	0.9335268582	3.747031853	-0.1123772924	1.202017291	2.02684177	-0.08878940674	-0.04660128399	1.398119545	1.223253032	0.4561172411	-0.2849734441	-0.8009038251	-1.183107334	0.5386274306	3.935073183	-1.114747235	-0.6800609062	-0.234364116	1.689805629	6.061467224	-0.5425900961	-1.792070862
NKRF	0.3184589486	1.375263666	2.702621198	2.409486994	1.849294762	4.440811662	-0.007170191895	1.00215836	2.005527503	-1.386348158	1.802356453	1.713317796	-0.0964702659	-0.3896512371	1.752203848	1.334505246	2.301141268	7.304451821	5.491353253	0.6094666123	0.4272664211	1.236499401	-2.948990743	2.357463663	3.696595628	1.586791228	2.195067818	1.722141846	-0.3441323034	2.571045871	-0.8916370694	-0.1696591988	1.885441965	4.88277628	2.662579831	2.021802433	0.3589036016	1.642036104	0.5533885538	-0.699550002	0.1659384722	2.497202263	0.4470321897	0.1683470799	0.7623120317	1.444245482	7.219107249	1.989006841	2.351541449
SURF4	0.7489439398	0.03716589208	1.322002386	-1.359991714	2.208926602	-0.780937322	-0.1700864736	1.516164367	0.6756762995	-0.02715653342	1.796607913	-3.627408452	0.07357582649	-0.1909299864	-0.2799532081	0.3245921897	0.2394732715	-0.8820632446	-0.04128348991	-0.08354072008	0.09890950147	2.005576191	-0.2743615288	1.471068531	2.373373812	-0.3452528326	0.2972433307	1.146167709	1.709302939	-1.515574102	0.4063882376	1.843154526	0.6122358689	1.508687195	-0.405703942	4.341588668	0.8767825345	0.09577890312	-1.128218621	0.2908305723	0.5751740646	-0.03603249057	-1.383613366	0.5400622314	-0.3787489028	0.08425360827	0.6203848834	0.3137378974	0.2834949146
ATXN7	-0.7288902411	-0.1969367931	0.328073385	-0.04063586871	0.8603833733	0.3454880097	-1.348086169	0.0290586466	2.159860377	0.6199535159	-1.491667449	0.007778297866	3.270696602	-0.1678763343	0.4905306283	1.240008029	-0.5950734939	4.926004634	-0.4063714775	-0.2615580228	-0.1971807884	0.9119451339	-0.2692702074	0.04213452664	0.6367705062	-1.665049372	-0.3260865606	0.7096336551	0.7477982446	-0.2508619125	0.2433599126	-0.821698302	1.076439155	0.1033522994	-0.3367607144	3.448365569	-0.585281625	0.6088636228	1.542600447	-0.7388023706	6.656516631	2.182619113	-1.71095517	0.6303158109	0.5657427103	0.7182685085	-0.5808804513	-2.285846982	3.466792641
SPTLC1	1.20384656	-0.4870511535	1.116306429	-0.5459293487	-0.3694454032	-2.491167804	0.6762862503	0.8930174519	-0.06677016932	0.8596417911	0.9653878455	0.718605277	-0.001331449368	-0.4063652002	0.6592725721	0.6404100105	0.2392517182	0.7306129087	-0.5520940096	0.5689891342	0.2068812843	0.4245896672	-0.7779940577	0.6138420272	-0.08645323628	-1.6036474	2.234885786	0.05396888196	1.523941782	0.05952157311	0.7411988841	1.853185415	1.777767939	1.837236647	-1.243250219	0.5636136323	1.673561711	1.382482655	-0.02320510102	-1.836746497	-0.003150682695	1.562481198	-0.6090178175	-1.07382695	-1.163266725	2.582427913	6.092044768	-0.5358676552	0.08197335135
OGT	6.057052086	0.544980034	4.023557521	4.005300236	-0.74381543	0.5487055355	0.8743305392	1.361698052	3.892247784	0.6442110236	1.359479116	3.409423288	0.8205955983	-2.250807987	0.3424746475	10.75403601	3.478491498	6.359975221	5.732665285	3.690562325	3.74737522	2.663589752	-0.1387912481	5.465771854	2.146236481	1.684800869	8.949611969	4.310132327	3.444359162	0.6138848178	1.125091463	7.686309218	3.442205421	6.269467359	3.291337713	2.14088789	1.413311106	2.673657665	1.002089699	0.3834569031	-0.03080122544	1.511227756	5.383814864	1.433000083	0.4570145144	6.733021253	9.148331273	3.962844279	0.7948693791
PMM2	-3.198145455	2.115865777	-0.4901061865	-1.014723125	-0.03560041473	0.5852888762	-3.117528215	2.813774446	0.3860857262	-3.36850784	-0.8493087338	1.143864676	-0.2878349208	0.1581837376	0.1505065398	0.5860366726	0.698335828	1.205281397	-0.8629238799	-3.303999538	3.086613287	1.174128716	1.510774617	-0.6995835581	0.07471597526	0.003266578598	5.383915465	1.072458354	1.577908933	-0.01699693935	-0.7094434245	1.592263422	2.500529223	1.224835734	-0.1447725146	2.016222781	0.5384319052	-2.59600415	-0.6514365003	0.5932726468	0.2234768599	1.529144317	0.3101152224	0.3113079548	0.03018886335	-0.4731070172	0.2535605086	0.892440436	-0.3257141911
PPM1G	2.47605207	-0.632720445	-0.01693653792	0.01957624733	0.4065774777	2.043178423	1.001842731	2.884450538	1.695097429	1.609656176	2.353754987	1.005321846	-0.3291188245	1.094388446	-0.1544738638	3.553348797	0.8617523926	6.733021482	1.749172723	-0.8932065237	0.6967093163	1.956125082	2.46211119	0.5501806858	3.017781977	0.5788887755	3.097878003	2.137400009	2.430168486	1.871629195	1.42648924	5.563341687	1.92621995	8.734611693	1.606267502	0.2485982351	1.064644297	3.378518026	0.3598203468	2.077545183	1.74188685	0.4186895352	1.267077685	0.7749950081	1.082390239	6.025921703	3.039259356	1.49054983	1.287818071
INPPL1	3.887291386	3.208157175	0.5103816681	0.51773252	2.445942454	-1.654928935	-1.56038757	1.877145089	0.4877254986	0.5979836555	0.9952520813	1.485536111	-6.126012392	-0.1189444283	4.370391387	1.000838662	0.2177086545	-0.4914481656	0.8072758711	0.6418422049	0.08497680458	0.5490224893	-0.02520594638	0.3161456365	1.873922616	-0.7694753523	2.607070423	3.635916957	1.381010064	1.733530897	4.386709207	5.947165402	1.510168875	1.408044937	-3.207910493	0.7292867866	0.1746282198	0.6759807495	0.9952730587	0.5734801392	1.535918431	1.583334461	0.2244523715	-2.138128365	-0.5241803483	2.554856662	3.912521322	0.08967169423	1.338667075
EIF3D	-1.741343916	0.5275417154	-1.097508738	-2.345933262	0.2508642423	2.293844897	-2.225322242	2.385500036	-0.496740679	1.195000885	3.222816261	2.653922451	1.317006106	-0.9001644146	-0.2958371906	1.978184378	-0.6849966267	0.01112807221	-0.5314569147	0.6893361881	-0.6198455924	1.954529086	0.1631163693	0.05409389209	-0.6857990912	-1.484090684	0.04743840865	0.1837426759	1.713645295	-0.4862346754	1.964470027	2.745780626	0.8907771805	1.157112795	2.292843296	1.527630504	1.864548599	0.3475889642	0.6276106209	-2.666774995	0.6748740561	0.2267875176	0.6996274876	-1.025483837	0.3021997975	-2.102311162	3.207599215	-0.09586900162	0.6467860185
EIF3H	1.669824088	0.3724815376	0.5776601672	-0.5512049629	0.7699734828	-0.4289696394	-1.469616828	0.4404351575	1.538285637	-0.7376203002	0.5306776772	0.2342478203	1.749876074	-0.8826610734	-0.135954534	1.66763531	1.515016459	1.684458096	-0.6833740988	-0.7347160046	-0.1536461222	-2.50798486	0.4531361795	-1.431618213	0.264352396	0.6221418988	-0.4317503948	-0.6077913338	1.433429334	-0.06437195331	1.874764095	0.470625571	0.2681321486	1.336550021	1.494829718	2.026838926	1.703446085	3.83214118	-0.7118289851	1.04455141	-0.6711081352	-0.3650956201	-3.824630763	0.2494709536	-1.238967464	0.7858231739	-0.2320291689	-0.1086846664	0.1966240317
NVL	4.280045579	0.7656534521	0.2111130171	-0.5412739372	0.4790213556	4.328963163	-0.863464768	0.2961097062	5.458075843	-0.3546433588	-0.9245987397	-0.4730154992	0.615676222	-0.881551852	1.067584356	1.357759301	0.6546217363	7.280991424	10.25158428	-0.3804024729	0.7622215616	3.620608873	0.4222432757	0.16814863	4.612909123	-0.5013278072	5.825550985	-0.4473718374	0.3884598681	3.022273026	-4.400396763	0.7901396681	1.398604172	3.194061954	-0.6908095728	0.1540528235	1.657864781	1.037735501	3.490362176	0.4512901822	0.1207087081	0.3940452033	0.2988312902	3.677274232	0.3605895023	0.7933927153	0.03430267072	3.824246724	0.5152455442
IPO8	1.754235541	-0.4122196914	1.246819069	0.9448898901	5.082632813	-1.043252772	-0.5297281449	1.874550786	3.286166818	0.4646270519	0.8558891373	0.5418764383	-0.1599879812	-0.1322717852	1.049979742	-1.170200782	3.493252092	-5.635254689	-1.059045816	0.5361747972	1.074143529	-0.6128584823	0.1882407522	2.044891586	-1.301347077	-1.347931832	1.24822958	-0.01596397475	-0.09797526549	1.265335798	-1.974234351	1.485964577	1.196761124	2.19549832	-0.6432678551	0.7882399531	4.912235217	0.5026761206	0.3914274896	-0.176454622	-0.02858801765	1.40379136	-0.8628693333	1.390596827	-1.402143006	8.874238847	3.306757814	1.700526256	0.4937685631
STX7	-0.03624927266	-0.3508703275	3.366426311	-1.96302876	-0.3145965028	0.1167280887	-0.2944598607	0.7925362669	0.2162313771	-2.025767091	-1.165170296	1.325598447	0.6876516675	-0.008122010097	0.7011516712	0.09444996993	0.67641297	-2.572833173	-1.927077723	-0.9569660954	-0.5657669164	0.3254261265	0.06510493657	0.08435605099	1.188805192	0.758088256	2.064769146	0.7531349129	1.462735581	1.764029628	-0.5857667879	1.455093463	0.01355536251	0.8441952995	1.172524542	0.01424833982	-0.1246822779	0.3636542344	-0.8394376493	-0.4393934453	0.7513632859	1.247320579	-0.1318765802	-0.1456154837	0.935774692	0.8646309864	0.0578503973	-0.1821505312	-2.298399651
TNRC18	-2.608271612	1.308292577	4.231807375	-1.364130829	0.3106827761	-1.919313847	0.04159496163	0.6349323226	-0.5456503707	0.5164841672	-0.6476303483	-0.02713617355	-0.09252314191	-1.903770239	-0.7074432764	-0.1640080002	-1.735662601	-0.01580041085	-0.2271446692	0.5427155662	-0.01158407181	2.038079615	0.7458550742	1.436944903	2.80694031	0.5667871361	2.419711626	1.625565917	4.178363501	-1.994451434	-1.661342936	0.6855318245	0.8003105808	0.9220917279	5.16767051	0.5656511006	0.3587360428	-1.10891053	-1.429259284	-1.884171474	0.1536013168	0.6217076178	1.014666727	2.052082441	-0.07483138421	-1.239673034	3.288348662	-0.5111686197	1.619962705
CD3EAP	-1.843782152	-0.2908727411	0.2679069903	2.748700167	0.8479921895	-0.2275648224	-0.2073407231	0.8302628717	0.0581218941	-2.162878121	0.4169084736	2.28858366	-0.1160837346	1.318447018	3.601942902	2.763549989	0.4256232978	2.956989815	-1.073351999	-0.1110503286	-2.575357593	2.305406431	3.211184962	0.06456582457	0.8660283233	0.5141426629	0.701847816	4.315515404	3.360788087	2.645961897	1.198291579	1.21641023	1.52533591	2.531508932	-1.814469928	-0.6741650203	1.994789911	-0.8307630202	1.425243522	5.341950308	-1.681292174	-0.01488585963	3.998305424	2.232396353	2.048148147	1.879999428	4.217852263	0.545449437	2.609912261
NUPL2	0.2069329067	-0.5394712273	0.481013655	-3.890951705	-0.2904179083	0.3416896444	-0.3999749424	1.502397499	-1.642224816	-0.1387950876	-0.4701714389	-0.6580654941	3.421018415	1.67894629	-0.5225572117	0.1559231601	1.003753011	2.025672495	0.3948047932	0.06941322732	-0.2422877936	2.79088016	0.146732208	0.2958424294	0.4091170846	-2.877593131	2.689470529	-1.033740787	2.397862363	0.6142939304	-0.3628142163	1.576184746	0.2375279518	2.546538806	-0.4835068935	0.4781854116	2.11880248	0.2444565288	0.1724806299	-0.7664600057	3.387391134	-0.1083185498	0.03766699554	1.037042685	-0.4399245218	2.642346791	0.04059202396	0.2665451165	-2.06607378
MAFG	6.702788396	-2.059001594	0.9044115127	-1.012014412	-1.635428032	-0.7163552053	-0.5110371719	1.465515349	-1.032999903	-0.3273625108	0.3512863762	-0.2668333015	-1.365994097	-0.7491543336	0.9219210101	0.0127944025	-0.3616301051	-0.2870006209	0.01905784211	0.7595479066	1.756219318	0.1620237612	2.225617027	0.2575451645	1.240533057	-0.2148812724	0.5960886587	0.1030889561	0.5414966693	0.08104931034	-1.350525632	-0.4021883695	0.1682885233	0.3857203523	0.495237614	-0.04989515234	0.789261381	0.7012096308	-0.3440774686	0.1407873129	0.5980747251	-1.174954337	-0.001613366255	-1.957368942	-0.5816144782	1.515663401	-1.293334555	-3.001333073	0.3724163372
RNF113A	1.325061974	-0.9016976909	1.166798251	-0.7795019713	3.10305377	-0.7118611919	-0.7707406628	1.704308724	-0.2645414366	-2.936031857	0.8701695922	2.100461738	4.449744694	-0.06625110114	0.1404365696	-0.3678989297	0.2900654381	5.843330715	0.01030393195	0.01841911265	-1.227648131	0.25865554	0.8816536529	-0.778055224	0.02655339895	-0.05312019098	1.353037491	0.5542324084	-0.03877019379	1.744098877	-0.182066633	4.706578241	1.444379757	0.6657503631	0.5175578654	2.074007589	1.847258047	-0.4718437425	-0.03804926547	-0.2191520845	-0.8663423514	1.036713077	-2.304527162	-1.416195426	0.009002649886	0.6172335836	-0.4608834111	0.02015692845	2.054021029
KDM6A	0.6700894389	-0.1130579838	-0.8933615898	-0.7505860521	-0.1420277711	-0.03199808687	0.1166395966	2.372083538	-0.6596541225	-1.736497695	-0.3828772803	-0.2515173812	0.09476194403	0.3632763631	-0.04379643253	3.888689617	3.197708131	0.5140721254	1.527193576	1.317130001	1.567633383	-0.6981782118	1.288838952	-0.006977028005	-0.8527372678	0.394573351	1.101745898	-0.07801915554	4.722394284	0.09924563319	-0.643120698	-2.407805348	3.289542606	1.594112885	-2.225099913	0.819913465	0.3217762139	-0.9850949433	0.2149345701	-0.4767706312	0.3755855019	0.6221887518	0.9025184274	-1.568795556	1.034008913	-0.09839389009	1.076549496	0.8667302373	1.769810246
DHX15	-3.577691294	-1.189346312	-0.5895858214	-3.131402193	1.020301208	0.1550350753	-1.790149259	1.825929304	-6.39228442	-0.9652904176	-2.856452608	-2.231666016	-2.981748376	-4.129762187	-0.3015867697	-2.8203821	-2.948363941	-4.55616067	-3.983182452	-0.5182909161	-3.744044351	-1.394424253	-0.5256574222	-0.05704855957	-3.941797544	-0.3133052475	-0.06700535241	-1.584007975	-2.188130073	-3.267852959	-5.184627209	-0.6886133422	-0.02858542604	-1.192532343	2.176012342	-0.7345267339	-0.9264812074	-3.408153859	-1.364902763	3.314495888	-1.702005692	-0.7213943654	-0.5753967166	-0.6967625032	-6.463455567	-3.753684495	-0.4279815603	-1.149607613	3.051620646
TTI1	1.858406813	1.124305906	0.7950627124	-0.3518349287	0.6387606464	-0.3487283322	-1.002805577	1.843558644	0.6576173913	-2.211673652	1.44038509	0.5331823186	0.5383574743	1.559188119	-0.00745403793	1.390789015	-0.8812965997	-0.2115523014	1.286323234	-0.2548436755	1.516606985	1.389599169	-0.3753705934	-1.768670181	0.1010410529	0.8090740011	2.653242509	5.115122182	1.319675254	0.2921529414	-0.4921045487	0.7197412231	1.170523625	2.441195152	-1.988680518	0.7702276089	2.113000453	-1.088355463	-2.100009254	-1.650154898	0.02001892068	-1.636682325	-1.913540283	0.5852404377	-2.214577451	0.8284718227	1.771334739	1.383939552	0.2117058081
RRP8	-0.1595640552	-2.395283624	-0.05847742539	-0.2686358494	1.251887215	2.369003357	0.09960389776	1.503240054	6.892890628	-0.06865337055	0.1279630058	0.9998233539	0.9011503324	1.791859812	-0.3614535032	2.333692847	-0.445877881	2.829612599	2.573453734	-0.699098414	2.97054679	5.973120858	0.5619607843	1.576840274	4.682977879	1.050136503	1.061475489	0.6881593907	2.959549713	1.23393378	2.11547334	3.436782111	2.171450942	7.172005341	2.290664811	-0.7577772006	1.813752377	-1.157856443	1.699771032	0.6408086358	0.7805944878	1.085086634	5.635033687	-1.660841452	-0.3229870992	0.9653267108	1.724897071	2.071606976	1.782714847
SIPA1L1	2.904375634	0.1049459466	0.5352278267	0.9399153338	2.534625651	-0.2070676659	-0.1313377886	0.7577689486	0.4829076373	-1.028490732	-1.732885414	0.8325373368	0.2313159359	1.182990414	1.876318703	-0.7525923612	-1.051074443	1.229722967	4.125120922	-0.1235409375	-0.573293305	1.248928931	0.03475715104	0.4554684546	0.8563856945	-0.09265286222	-0.8766439464	-0.3618670793	0.775689615	-1.484241945	-1.028297396	1.443390329	-0.6524889839	0.9055557323	-0.2712467221	0.2397161341	1.956820648	-0.2181161098	0.8845528791	1.91692346	-0.5995873567	1.731482672	-0.1869067619	0.6438604677	-0.7709592833	4.551289215	-2.001787308	-1.677918059	0.977647986
PRPF4	1.358378062	0.1256992459	1.074007667	1.934683453	3.416901019	-0.005436893029	0.7618813825	4.212146586	1.049057057	0.3956959488	1.031435131	0.7521264688	0.4478946951	-0.02677782547	0.3323093829	1.345340988	2.177187391	6.081524403	0.5765272588	0.07934026753	-0.09480121542	-7.15020886	0.1300225381	1.089741766	2.56795849	0.2032176454	4.077822199	1.810402586	-0.3627132026	0.6220870367	2.669141178	0.6276861714	2.919085832	0.8589171832	0.002770746188	1.767597584	1.539822148	1.731022078	0.529159829	0.2031043515	1.813496454	0.3264302019	-0.1086348283	0.2297490875	-0.9822591051	1.120352222	2.24882177	0.5806416557	-0.7276127374
PHGDH	3.623421389	0.7402027308	5.193308198	-0.2934979455	0.5497241854	-0.5909808924	-1.368964785	1.493962569	0.0191077729	0.1943207503	0.09195336021	0.2523257423	0.425782439	-0.8374454064	0.7888835554	1.567642011	1.519540155	-0.7223587483	0.6114990886	-0.1969683693	2.004604083	1.734673632	0.6159225217	0.8740643204	-1.10002076	1.373621066	2.945529747	0.9567938285	0.4413844198	0.8448907038	1.557416105	2.204978074	0.4532443318	1.216284861	-1.263079729	0.4816379686	2.633966331	2.563449121	3.022761083	-0.464787899	-0.804335588	0.3862723827	-0.179445253	0.4072360955	-2.300272121	3.170933439	1.132122147	-1.273445062	0.3894013316
DYNC1LI2	-1.720990379	-1.808826259	4.887450698	0.08008191228	0.04122332404	-0.889107378	-1.170382472	0.4626972583	2.468105185	0.1330470343	-1.246828769	3.483292737	0.5119320657	-0.5490824433	0.3451471039	1.568813128	0.4577736428	0.6831469895	-1.728980549	-4.182584675	0.7304423079	-1.744766194	0.748588756	-1.522112717	-0.388110812	-0.0463860803	5.67656832	0.545777303	2.888451965	1.104344841	0.1249171248	-0.4185798742	1.121074722	0.8000798781	-2.235901659	-1.079815251	0.4232174081	-0.1585917602	0.4945011559	-1.125172653	0.02115461803	0.7536452021	-0.6228539177	0.7522345515	2.04156284	1.990825913	0.5365183262	0.6064239771	0.7538515019
PSMD3	-0.360056841	-0.3120164539	-0.4032060839	2.022985117	0.8263334209	-0.02446846767	0.140386572	0.1066224362	-4.049737646	-7.657223893	-0.6452857202	0.3653048002	1.151955285	-2.213346743	0.8518357632	-0.3569783151	-2.717625885	-2.84066886	0.2827033858	1.72127595	-1.831358523	1.220707419	2.550479661	-0.1049555872	2.455958017	0.7381692938	0.6667027223	-0.2254013047	-0.9209005063	-0.3675792815	-0.7811934396	-0.2192036486	-0.1208859356	3.498928146	-3.958338802	-1.149741336	4.126028284	1.52611069	0.07046210581	-0.6290325892	-0.07267328591	-1.283081519	-0.5839638858	0.1846928233	-0.4699772105	-0.05514747155	5.998236785	-0.9782324926	-0.3912165599
PAPSS1	1.620992075	-1.032054885	1.71298073	-0.02207419429	1.450326826	-0.2624859996	-0.4838412881	1.342619581	2.217833931	2.792290741	1.992407339	-0.681845835	1.891827423	-1.258284451	-1.130046556	2.254799915	0.002127400176	1.000342509	1.26751354	-0.3011694592	0.8550249802	1.19930117	-0.07602062693	1.390909636	-0.277151201	-1.245347706	4.672015538	0.2328558321	2.924799804	0.9423345136	-0.8182386674	-0.1661791998	0.1796751087	0.5808648925	-2.360787604	0.1497330491	0.378958807	0.7178127069	-2.170589158	2.195167099	0.5214613531	7.04848465	0.9708198538	-2.319456708	-1.533480604	0.9083273493	0.09023933269	0.387820899	-1.962295265
ZW10	1.864813967	-0.5768992425	1.072598172	0.2089011242	1.209184081	0.1742153339	-1.021928569	1.822036463	1.13811513	0.5896119545	-0.8336629096	0.09546945196	1.201716146	-0.5472005482	0.3510324593	1.563405983	0.2988035843	1.446412329	-0.04116960583	-0.6984575295	-0.02994479933	-0.4609602751	0.3917037925	0.2644269491	1.9188091	-0.3642785089	1.631836784	1.527259887	0.6772852492	0.9860873799	0.8459431502	2.559568362	-1.816800717	-0.9442291014	-0.3023776779	-0.1539779968	-0.9853093928	1.704789378	0.1592220715	-5.174949575	-0.6052180795	2.184535785	0.08284623449	0.8644930505	-0.03632935692	3.654806585	2.240953604	-0.06618660974	1.01563606
SART1	5.436812694	0.9887191648	6.695204957	0.1607249827	1.701377786	0.7573530771	2.558794246	1.691327747	5.633849873	4.708545228	2.366690187	1.486380739	-0.8705062029	-2.431424299	5.384747098	6.889632835	7.286210762	8.11720564	3.848417985	0.06110514534	3.392783087	2.898572054	-0.164412109	1.454567473	5.969470052	1.104418263	5.001766181	4.138725823	1.502528412	2.61187038	0.3729768545	1.939020282	6.569146239	6.53841534	8.866905913	8.344695092	-0.03707094909	3.303208685	-0.50085188	9.079389974	-1.050113683	0.7960958963	6.59481965	3.010009198	2.276205868	0.9833626596	6.759602671	9.547895203	0.1684997429
PPIP5K2	3.488569628	-4.263799805	-0.8529706675	-0.1270033557	0.979882419	0.3925842068	0.5003048041	1.889482273	7.502692322	1.330834649	0.42819734	1.287513906	0.7466468286	-1.164169144	1.025377893	2.240940234	-0.4248981123	3.010234704	7.440807128	-0.8846329887	0.5189363003	4.956949286	0.7190691333	1.065004482	2.470057528	0.9511630472	5.156571894	2.781683394	-0.1928148526	0.6720154037	8.172532879	3.105753635	0.9353784242	1.688840373	-0.06824387825	2.573085558	1.461126054	0.9192303132	-0.2674758569	-0.5716559843	0.6413571884	-0.2512051933	-0.6980028551	-0.2327132632	4.247098045	5.664140813	4.397286224	0.27912851	1.207985988
MAP3K7	7.169091194	-2.17437685	3.040217931	1.140924153	3.689730062	-2.796453763	-2.554796437	0.8897862866	-0.4412566496	-0.8431804135	-0.4384175498	-0.6596688188	0.451621622	0.5948307805	-0.05822346397	1.064502016	1.025281982	0.7121373478	-1.175223117	-1.039003656	0.09007735944	2.487284764	-1.553469128	-0.1403594112	0.9098597966	0.4823478853	-0.5151085616	-2.867475579	1.480764708	0.8917850838	5.699235772	3.690660984	1.582439299	1.354418955	-0.4854617482	1.558960568	0.8370892315	1.617787357	0.5157189554	-0.2021895115	-0.4823930431	-0.7096387538	1.943041357	0.4492121997	0.05448404024	6.009952744	-1.436809202	1.476378531	-0.1124550016
EEF1E1	1.433923039	0.8351048273	3.349552708	0.003403234183	-0.1366421361	-1.168432924	-1.681236926	2.740720585	-0.09242048794	-1.054171673	-0.1372522048	-0.0003983241003	0.5401789698	-2.392821541	-0.1091713496	0.4190736178	-0.699376819	-0.1949363644	-0.07627097026	-0.6123361387	0.3043772281	0.2142430414	2.053208182	1.299180074	0.5399129131	0.2445772394	0.7859635206	1.043804853	0.5603201953	1.055645615	1.078398071	1.570223352	0.2714823397	1.53531807	-1.169996556	-1.093018266	-0.1429183582	0.8267165092	0.1910137009	-1.525480025	-0.8382509923	-0.5756027251	-1.364899092	0.01663319924	-0.8317061649	1.530092259	-0.8483146516	-8.367932877	-0.9240157342
RIPK2	-1.460329942	-0.7034938474	-0.2807843201	-1.460590085	4.968274635	1.323447959	0.9585824815	1.974074774	-0.8195882598	-0.4541372039	-1.491214675	-0.2716782495	0.4022832012	-0.3684349124	-0.2791054956	1.221266153	-0.06676726871	-0.1640217206	-1.647696466	0.460724995	1.717707707	-0.2455665562	1.936917516	1.056257894	-0.03248840019	2.378025072	-0.1416168796	-0.8678921672	1.210827024	2.067448526	-0.6433617883	1.269971316	-0.3402960597	1.630096297	-1.774682824	-1.046093167	0.3957103432	2.606595345	2.873984881	-1.758692068	-0.4472564546	2.533782388	0.01132716425	0.1195629879	-1.944654866	1.461759388	-1.23980642	0.1647810772	-0.2242032235
WDR62	-1.240116748	0.1683658277	1.779183763	-0.6996637281	1.752315665	-2.280868057	-0.3461358899	1.690087324	1.11096441	-0.01022892416	2.00658999	2.712544714	0.2821958205	-0.321544026	-0.1052548628	4.969396099	-2.899622897	1.021804102	-0.2228295106	-0.9825418854	0.292093532	0.1009922954	1.246229714	1.266827669	-0.8440000696	3.995262932	1.450787749	-1.941624869	2.380148716	-0.8115920951	-1.105924698	-0.3074300281	1.377471334	1.513793972	-0.4551003347	-1.146699962	-0.09615082689	1.621474607	1.285576227	-0.4356523514	-0.3901157482	0.288177974	-0.05417223841	0.2219116782	0.05915141857	2.918306229	-1.782759065	0.3766231285	-2.123705591
HNRNPR	-0.248337163	-1.969395477	0.8917887108	0.4593909705	0.229253098	-0.8253446103	-0.07411233182	1.292636711	0.3637576494	-1.344185642	-0.2725040086	-0.2384363668	-1.520483362	0.5874243911	-1.641904375	1.677469647	3.875686913	7.475733536	4.82975982	-0.8627815965	2.960535328	1.029239555	0.9585481509	6.097376919	1.819294464	1.104956964	0.7767508737	1.636357702	0.4068476539	0.528483417	0.6116414757	2.677411491	0.1512238595	1.638487555	5.361460849	1.457286408	1.329220916	0.5916820616	-0.1367552087	1.978810163	0.3275830379	-0.8753370926	-0.9505662913	-0.9123330508	-0.1343003021	0.1274048809	3.943003365	-0.5484485965	0.9486596481
PRPF3	0.03893620403	-3.119991167	2.299489767	1.69482704	0.5430067647	0.6654560442	-1.090726332	0.6979838068	-0.0110641145	3.299532225	1.196854284	2.580288714	0.6541129889	-1.431150207	-0.08387086092	5.577610214	0.1068400674	6.187410587	0.5667187995	-2.169144259	2.990280677	2.595240544	1.85683584	0.1460230504	3.015544569	-0.3088402879	2.097963272	6.274174071	2.223254332	1.044816033	-5.41090694	6.011733612	1.184796437	4.467247024	2.66659098	2.12250297	0.9757292672	2.307170087	0.05222988685	0.2809837849	0.08674431957	2.816933459	1.988870924	-0.8150820977	-1.320633501	-0.7792323952	3.117061712	-0.9259461815	0.1076164118
TXNL1	5.527412607	1.436233517	0.5811369861	0.3302125997	-0.9730016198	4.235718483	-1.729499373	1.102672164	1.17375996	0.1661783138	2.634031943	1.0232647	0.05751414203	-0.04278324377	0.9651649703	1.85727499	0.7447864956	2.231543787	6.085232621	1.282238961	1.945353954	0.5064360882	-1.072673454	0.3417480188	2.222857045	1.423357683	4.412236685	4.763801532	1.130014287	7.960630044	2.872724743	3.004896297	2.16531745	2.099626708	0.04366350709	0.3575728529	2.546926261	1.00324779	0.7516409401	5.653846861	1.459892277	0.7291152426	-0.03838363271	0.1696775318	-0.3664496466	2.115610339	-0.4514041224	5.540536947	1.114561565
TPD52L2	0.5563676472	-1.382177407	1.621816809	-0.5662198101	0.5832847432	0.5821614505	0.2850254574	1.786249836	0.9062010578	0.2116363001	-0.6057410089	-0.5517026133	1.602432245	-1.723947759	4.081781	-0.3380644391	-0.08677732593	0.04796355565	0.7643601852	-1.44006232	1.158190178	1.194469373	-0.5369138542	-0.4730484131	0.8265850225	1.834379511	2.578885385	-1.58533737	2.050685946	0.3196513508	0.9078891506	4.261429769	1.064863281	1.482349388	-0.5899212458	1.218832484	-1.119882699	1.090223363	0.5480528951	-0.2910522708	-0.4406549624	0.4128708796	-0.1608559065	0.0744042343	-2.002113151	5.045628049	2.568141202	1.24833965	-0.2665874512
EIF4G3	7.246348248	6.477609722	0.2120015929	-0.193163504	-0.2168584091	0.2388360043	-1.203161784	1.502852647	6.842945928	1.579892051	2.384200788	1.413906455	2.474469099	8.295455306	0.6372778149	2.257427976	3.752394862	2.834012358	1.287694324	3.101685027	2.348056184	3.045336235	1.505013347	0.497756191	1.620176714	-0.708474003	6.708044984	1.38991112	2.434622876	1.207281356	7.084047012	8.482246974	1.533111124	-0.3750083181	-0.04978932152	0.1747385344	0.3900936887	7.221332384	-0.3419314119	-0.5235383865	-0.2010246873	-0.09279494302	-0.892044579	0.5721056975	1.832605615	7.068266519	3.960939795	0.2767384392	-0.3679009563
PPIH	0.2346955819	-0.1457730359	0.9783113662	-0.172815976	-0.3291895838	-0.3595651533	-0.06716211097	-0.4498264516	-0.2358060906	-1.620673239	-1.127238147	0.3284377589	0.2299747205	2.131210653	0.6587320407	1.731663303	-0.8732094073	0.5624035841	0.9132228	1.750193892	0.2982383528	-0.4458307147	0.03242124985	-1.252265459	-0.3135896746	-0.1944145334	1.364933258	0.004533588651	2.127086472	0.1847768268	-0.530364285	-0.1526335328	2.819075086	2.588116205	-0.9038215586	0.5226168031	0.5402935985	2.751604768	2.250441614	-0.04341480223	3.403599085	0.5623101098	-3.779619838	1.222803744	0.9522147	0.9483476256	0.03393540396	-1.304311933	-0.5404680263
EPB41L2	4.553445807	0.8508454124	4.918505497	-0.5185382632	0.5837510723	-1.101595263	-0.6575353784	1.261495621	4.670627609	-0.5890567354	3.555797793	1.56904134	0.281947377	0.4443755714	1.905988474	3.846926459	-0.8371513396	-2.285793681	2.666950534	2.689412263	1.212680824	2.321763273	0.6227321495	-0.7455603509	0.5993442813	1.52270997	2.20762348	0.9917008392	2.645731	1.494723641	1.319372683	3.484326461	2.364322433	-0.4310132595	-4.762490908	2.291762743	1.886134066	2.764051329	0.7444216868	-0.9600974229	-0.443511083	0.1695802018	1.777303536	0.6975811706	3.394536732	7.556950367	0.9155427321	-1.381963378	-0.2564737617
DENR	-0.01724228508	0.4154668594	1.023132302	0.03550735347	3.020001706	0.01705960413	-0.8801068637	1.28821369	2.453979921	0.3415729984	0.6347560019	-0.3735238199	1.800324144	-2.741671099	-0.7460168102	0.7024745759	-0.5965024538	-0.2401276524	0.1194660056	0.9845519161	0.393752972	-1.974439232	0.05258431353	0.1920907482	0.9873451493	0.3544481396	1.63407941	1.156047404	3.438281247	-0.4443376643	0.8176505222	-1.367818027	0.01485068214	2.572740434	0.1981293274	-0.1595559424	0.1146446158	-0.1484425275	-0.0984022421	-0.1128452358	-0.04084275501	0.6792173124	-0.6195815061	0.02520358692	-0.5477841295	2.250550556	-0.3959923577	0.8931186761	-0.06193887492
XPOT	-1.111275862	-0.1299683464	0.01158169723	-0.02990925149	-0.4752716185	-0.2876885059	0.2856528131	1.54583234	0.4860248556	-0.317332399	-0.1990605888	0.4600988982	0.8330430593	1.88658967	2.463003823	-0.3049991312	0.1402191526	0.1842449943	2.685980784	4.93537046	-0.156843197	1.077779086	0.09511927034	1.649284363	0.9519828317	-0.4696002471	2.477720311	1.721442856	0.3010917582	0.1609710533	0.8731567035	3.386124324	2.587683311	0.5224482839	1.317470936	1.695257989	0.3022753998	0.700567991	0.6621656415	-0.09566700746	0.8278537539	0.1092766355	-0.7608179984	-0.001157851334	0.06788074783	2.418326652	4.135927804	0.1654335722	-1.291732829
DNPH1	0.769785087	0.7636970027	1.468016649	-1.615353426	0.345777585	-0.5358110786	-0.3595579736	0.9157009975	-2.224011954	-0.7234989081	0.3891822246	-0.001482245719	-0.14989174	0.2118495006	0.3153909621	1.636885803	-0.1536093587	-2.087538463	-0.9341784845	-0.3410423295	3.489379221	0.707839387	-3.41660865	0.9933256502	-1.335811363	0.6570526072	0.5795285591	-0.3781945664	2.848890114	-0.7876718232	0.5106391829	0.4061228344	0.243512024	0.342878248	-3.389520515	0.005347851559	0.2418099979	1.953294834	0.4394224218	-0.1402867643	-0.3156317568	0.316115444	-0.05359214128	0.5410159751	2.02882139	-1.048644069	-0.2524353146	-1.674286431	-2.69380115
TIMM44	5.101186199	0.2023795672	1.55206567	0.09651167625	0.3016194691	0.4739351985	-0.8342999131	1.862578362	0.1834701277	0.3819600818	-1.153902091	1.363820963	8.288182985	1.096525854	1.214577483	2.051910656	0.2123037133	-0.2874167008	-0.1195505864	-1.037796958	0.9519228204	1.865057351	0.9245213431	0.6881983429	-0.5281171062	-0.6502981321	2.015322759	-0.1982067281	0.7811276078	1.577824066	0.07421284192	1.667514667	-0.749720998	0.650832542	-2.709957031	0.02129019382	3.448563953	-0.7169362833	2.445469202	-0.3590638259	2.301308173	0.1140601027	-0.3214427686	-0.04557124205	0.4462463671	2.305454284	0.4022765945	-0.3912029304	0.6956792386
PLRG1	0.2363904572	-0.7272442773	-0.7245089262	0.369258107	-0.1051355924	-2.472000777	0.1382722932	0.1667760426	1.364972089	-0.05668042778	-1.016431396	0.4303141583	1.292146266	-0.3091587116	0.311375441	2.511134964	4.64535215	4.241155778	2.703531586	0.02588213277	0.02331987388	3.057588186	0.08904400588	0.1647579936	-1.40142733	0.6845362712	5.017844949	4.167368163	0.975309993	1.164202764	0.1411326546	2.492012276	0.9736394856	6.552880926	5.436882192	-0.2646346545	1.186844001	0.2395097596	0.8822026121	4.372958989	0.2765550174	0.705711858	2.567176956	0.09408464285	-3.924652466	1.578221525	1.884600957	1.617853046	0.6612962976
RGS10	0.339866789	0.1857260294	-0.2090377585	0.08606111468	0.2041615808	-0.0480756815	0.06000977478	-0.6458747252	-2.232708546	0.5903302739	-0.5014645627	0.5192486484	-0.6479778279	-0.04301447635	-1.60507105	2.265495831	0.6788748292	-0.2546529115	2.488606448	-0.001381113472	-0.866002991	0.9780855806	-0.8083672995	1.388513055	0.4601939545	1.579018068	0.07015099251	0.0586920003	2.718581788	1.111021885	-2.999632147	-0.05077404832	0.4450364098	1.151982992	0.4490065045	-0.06485645551	-0.4364845805	-0.5105007453	0.9834864212	-1.397536291	0.4226699255	0.6310790231	-1.585688281	-0.2846620808	-1.204475878	1.058442201	-2.178665017	0.802163577	-0.6112699017
ZNF207	1.348140509	-0.1222876586	1.40305839	0.02742781586	0.3288473776	0.7073423627	0.1336033661	0.7675657697	8.409265411	0.0488050495	0.7890567091	-0.3162510712	-0.9480487483	-0.8800339137	0.9568469362	2.799195843	1.907249017	4.326573082	0.1898723624	1.675340838	0.04486516403	1.135054885	1.091190605	0.1576152918	0.02130570946	-1.358930244	2.905429691	1.765706207	1.606197907	0.05322901334	3.433793692	1.115824276	0.9521978698	2.757083849	7.196667184	1.658091747	0.2273915276	2.613842355	-0.2872562875	0.3701247409	-0.1153804807	1.012464315	-0.8287498204	1.276629685	-1.330652892	2.695976602	5.01363868	0.9952912947	-0.0854091811
BUB3	0.9760459449	-0.5888355435	-0.279839338	2.248628076	0.7298323691	-0.5093068876	-2.032003902	1.872987844	0.1761681186	-0.1883689478	0.5237721374	0.4676241583	-0.5091692133	0.7642007016	0.8125511994	0.9079541191	0.4166072328	0.7828735217	4.484482778	0.3721054684	0.6106732259	0.78252399	-0.6070481366	1.869553036	1.728750201	-0.1396725152	2.072664642	3.348272562	-0.9381910857	3.84174869	-0.5991177899	1.314560318	1.341106839	2.538355736	0.6157628145	4.242851085	0.08701099805	1.092771774	-1.099406228	-0.02461501891	0.03625609956	0.3190937213	3.558456364	1.504518759	-1.201542897	-0.8630375251	2.743914959	-0.09363864404	-0.02597900969
ACTN4	0.2255060288	-0.3790077513	-0.5855068239	-1.080586373	0.2702235223	-0.8707302752	0.1578601356	3.543363581	-0.4891935347	2.441859083	-1.598500485	1.031907104	-0.2666279542	-0.448238968	2.382188868	0.9614751641	0.1600468442	-0.008113390072	3.154914381	0.7924734607	0.9170238701	-0.664754329	1.45704163	-0.3005153972	-2.838983464	0.001226054873	0.5282459463	0.1290275562	0.7435533908	3.009780956	0.02228322855	1.331603585	0.9967597382	-0.5254157374	-2.305698328	-0.2488677076	1.518914098	-0.188044606	-0.860855197	-1.172330857	-2.628869333	0.242400759	0.6476740676	-2.220302651	0.0457718711	2.231994834	2.447729105	-1.889457104	-0.8395683421
HTATSF1	0.4450636767	-0.09197760743	0.3801332408	-1.923855852	6.427979701	0.06760920762	0.6750626213	1.910440416	0.3399525319	-0.02788942334	-0.268399925	0.3699536257	0.8001776238	0.2304725868	0.2359854415	1.466863345	-0.01827543222	1.378987221	0.6366229402	0.1019952347	0.9966214294	0.2278855195	-0.06081914062	-0.34391359	-0.5225172127	0.9681073189	1.160026328	-0.4944897784	1.042599137	0.2693489356	-0.8892981076	-0.09589960351	0.9640825284	1.35393467	0.5427956835	0.9020271783	-0.9411712955	-1.047256167	-0.7193271035	2.825519995	-0.0381860281	-0.2736345239	0.7095317115	0.2381117028	-2.169656862	-0.4555024425	-0.284406661	2.491247307	-0.8055707107
AP1G1	-0.1136276557	1.223239247	1.526876013	-1.414612595	2.52902436	1.799209342	-1.275543064	2.310003896	-0.9145428826	-0.6681854963	-1.242037312	-0.3922452863	1.393462499	-0.4578425599	0.6313456218	0.09455675359	3.686656494	-0.1209527168	3.329578608	-0.2412873862	-0.09031161751	1.080549717	1.918496124	1.044241946	-0.02892246677	0.7500680418	1.170123895	1.770939311	2.719100895	1.141333233	0.8835838651	2.171709679	0.3210257234	1.979380381	0.1656584332	0.1728759601	1.302210644	2.90491091	-0.2302628812	1.322336116	-1.888573874	-0.5758986588	-0.7447057417	0.7505085822	1.408189281	0.11221046	-0.5441954037	1.384619564	1.493303198
SYNGR2	1.17117544	-0.03938365629	-0.2612799618	-0.8258220717	1.455414389	-0.7449991592	-1.259536502	1.097006326	-0.7703734216	-0.0782694966	-1.981277044	-0.362123096	-1.720924998	-0.06975088079	0.5616362831	-0.2763787421	0.01482164641	2.548782341	0.1747326272	-0.4800306226	0.444106523	1.039449206	1.684993275	-0.3920261802	-3.032441723	0.4025282452	1.526904997	0.7382009781	0.7937162959	-3.436404515	0.6828861439	0.9220809101	2.560430167	-1.150234292	-0.932343139	0.7282836371	0.9716954878	1.10110657	-0.01757470154	0.04110458931	5.101705843	0.1204682793	-4.710012971	-0.9450928835	-0.5514454545	1.254700036	-0.7900283262	-0.0584902208	-0.4633352155
SGTA	0.6391992499	-0.101958104	0.3840208643	-0.4712852996	-0.7445035207	-2.58067263	-1.057377982	4.473280152	2.466053397	-0.1373871021	0.3112811856	-1.119674524	-0.05688242889	-2.322961337	-0.1615932168	1.604731702	-1.268998928	-0.5507753137	1.014501519	-0.04181884777	-1.047515494	-0.1869611327	1.485010574	-1.483592904	-0.7991378853	0.006989668674	2.260503545	1.199013543	1.778256668	-0.1074420859	-0.8656555819	0.009299123976	0.1721078379	1.114646853	-0.6624763611	2.15924218	1.044756304	2.979252166	0.4500194476	1.466418612	1.025957088	1.195716762	0.08398551737	-0.05608467197	0.8829023851	1.219171353	0.4202667642	0.3860769762	-0.3633215476
ENSA	0.8858731938	0.5559967297	0.4291423559	-0.2833552992	-0.5563217113	-0.2775739118	-0.3546187841	1.873874562	4.524015559	-0.5667486809	1.070187174	-0.5798309899	0.8044462188	0.5529607628	0.2154534191	2.407094065	-0.8897579723	3.769445212	1.180779439	-0.5766263715	1.43440845	1.480227116	-0.2497101699	0.3549677925	1.625691245	1.122407219	3.327137404	-1.75034942	0.1121819284	-0.5688221487	4.609503267	1.905297925	0.03755709522	1.075881827	0.6900967289	0.04433093924	0.1340426064	0.9419937196	-3.259551938	1.75856061	-0.1535369447	1.001579607	-1.272342966	-0.1095833431	-0.6356166383	0.3347949026	-0.8266429237	0.3123206541	-0.5829757427
SLC25A20	0.5456526914	0.1212227146	3.080945824	0.6328805934	1.060706899	0.4913862353	0.2823166157	1.830962551	-1.797124431	1.135118962	-1.487038243	-1.670899048	0.6464039884	-1.022320023	-0.04409374531	-1.986000395	-0.2071836907	-1.549413629	0.6781880039	0.3771208284	-0.1995391151	-2.025017873	6.607929393	1.163813256	2.501132974	0.6513866879	0.3754082518	0.6596066682	0.1808773968	0.5968096105	-0.2215428398	0.3235302574	-0.7101535943	0.03349051846	-0.6486122225	1.315344716	2.24857863	0.1856220604	0.5350791089	-3.103971706	0.1710286363	1.020387576	-3.716664395	0.6806363915	-0.2512030068	-2.538101687	0.06622722174	0.1602412828	4.554150454
NUDT21	-0.8491312974	0.1801800355	1.355968594	7.14676155	0.3566691043	-0.2969409823	-0.1732807311	-0.1849907304	-1.422182803	-0.02764714896	-0.1594526144	-0.5621724774	2.108684769	-0.598505841	-1.486298507	1.797955327	0.3600333971	0.8069923273	-0.03708255852	0.4509692641	-0.3520952409	0.1378921217	0.1223171677	1.936164727	-1.565789686	1.589190222	0.2305611234	0.7942343536	0.258756114	-0.7437644805	-0.7862237257	0.02105373397	0.7472831892	-0.4548747874	4.387840467	0.2056344301	2.186232534	3.495625757	1.622874772	0.3016711153	0.494886174	-0.231350079	-1.353032294	0.002155217194	-0.06856117731	5.118582224	1.024840735	-0.6480922237	-0.9969066112
STRN	5.466705602	0.08820629363	-0.5247926585	-0.1929855556	0.4767407295	-0.0286614555	-0.8108844038	5.021360034	1.542125672	-2.650239128	-0.6224643396	0.07536150475	-3.57983798	1.205807725	0.2039309842	1.11130936	-1.272138631	0.6079769113	1.311407458	-1.221700885	-0.9424485918	2.629110943	0.1960664728	-1.711990264	-0.8432006335	2.081971984	2.931784382	-0.4042300342	1.997994104	0.6779455217	0.3037077	7.784132355	0.9240922271	3.009087012	-1.987644448	0.5984502166	0.1983810533	2.214847129	2.459145262	-0.2213119051	-0.1508768056	-0.07043993191	2.249811978	2.796793925	-0.4317516091	0.5014531566	1.787697261	-0.7596586636	-0.6886063621
RRP9	0.161977223	-0.06067378219	4.533797386	-0.07274265448	5.060023545	-1.043786345	-3.076274434	0.2058842091	0.2581961122	0.100201378	1.366973317	3.40019269	0.8285348435	-2.388170667	-0.2841102971	0.1470689413	-2.902161259	-0.7603751374	1.646290647	-0.4566770841	1.196163306	1.60332421	0.6784176964	1.560061263	3.760959936	0.5615630405	1.924840282	-0.6112572062	2.753905115	1.139930639	-0.9447853597	0.5166461127	1.68458245	1.16314	-1.49150929	0.4542751282	1.109889519	0.1569860884	1.41247764	0.03543053926	-3.200747816	-2.009693824	0.8706803259	-0.4153666357	0.101033296	-0.4332086474	0.6905266675	1.340565991	1.387599896
C21orf2	2.637392614	3.729588798	2.185973869	-1.583067773	1.650034123	-3.552481591	-3.219199797	0.5821822576	-0.09636176976	0.3057712799	-2.285389839	-0.6025996287	0.6011060317	-0.2155729611	1.168024931	0.8795767465	-0.302832109	-0.9145340156	2.426277755	-1.752168315	2.795626423	-0.03699904622	0.5537066295	0.08497717539	1.061606365	1.326073084	0.5913023886	0.1144536736	0.2172255816	1.661460942	-4.710651932	-0.6196599078	0.8809799139	1.100439119	-0.3390207145	-0.2234588324	1.157675992	1.818847041	0.5641738959	1.28512698	0.3505253259	1.698646888	5.122906269	0.7172442754	0.2021212484	1.267042187	0.2181815296	0.6747932113	1.581285008
AKAP8	0.63742297	0.1607212808	1.317669345	-0.1728914666	3.869484791	-1.161015677	-0.1210703126	1.151030034	-1.134694547	-0.4961292795	0.1254513714	-0.006973417417	1.611880703	-1.135007573	0.2025233591	1.919917914	2.215806633	1.73273811	-4.969903435	-0.04864872359	-1.245649671	-0.2627984683	-0.6403011841	3.238235857	-1.549234514	0.4064376868	-0.1508827605	2.55953068	2.518129226	2.418230232	-0.3867664697	-0.2636593541	6.275379783	-0.239111798	-0.6532277238	0.8121749613	-1.542859458	0.07895862997	1.411724196	-0.7326624759	-6.439840303	0.7524145851	0.1543315507	1.270345792	-0.1112243588	0.9152797808	2.124389198	0.4927943423	0.4520590305
SLC37A4	1.865697831	0.5293573305	1.706912763	1.149975699	3.256435454	-1.242717467	-1.226902234	2.837475255	0.4978393716	0.08357379701	-0.1211269906	0.009240574337	0.5254881354	-1.912111595	2.178388198	2.114725657	1.586776391	-2.755129758	-0.8472630035	-1.2465625	3.024187203	-0.5279672903	0.7665264462	-1.710800136	0.08990829167	0.3582740039	0.1036046783	-0.1181692253	2.426347566	0.8973784644	-0.5550386387	-0.7791040365	0.01841831665	1.116754185	-0.6051215128	1.97899545	-0.1112681754	3.213119134	-0.0592472243	0.2858594894	-1.089802767	-0.2955107779	0.172694678	-0.3144249376	-1.162370134	-0.01404850123	1.222725149	0.2545230798	0.7192171914
IDH3B	0.4964760728	-2.299434485	0.1085364711	0.3294104301	0.4621928441	1.369924333	-0.226843098	2.017041005	-0.9634952196	0.1578304119	-1.986558239	-0.6080105897	0.6993257653	-0.07811967137	0.8579123075	3.136381083	1.031812641	1.053965739	0.224948931	2.395059277	-1.274714082	2.54100373	-0.08089691667	1.565769986	3.837108913	0.3540019307	0.5423464554	4.685689709	-0.4428056515	1.155496358	5.40521391	2.549342399	0.8859740985	1.332880533	-2.90696562	0.4435428196	1.540399179	1.015311347	0.9150494819	-4.209993502	-0.3171851103	1.868688659	-0.536759203	0.8498654777	-0.195556712	0.04084324411	1.537301866	-0.0630801489	0.984883129
NRD1	6.822555774	1.637515908	0.3244438278	0.7499400485	0.537021402	0.05684207837	0.04589939932	5.054856574	0.7497315813	-1.756437252	-1.097975691	-0.167084031	-0.9800266343	-0.9231623596	0.04854028096	3.262953441	0.2616965511	0.3231322486	3.854266559	-0.2205509249	0.9735651435	-2.477675195	0.1961578639	0.3156611295	-0.1951581897	2.213268776	0.3216533046	1.145187321	2.053302239	1.668628365	-1.269202066	2.093693833	0.4072647388	1.004772999	-0.3891904783	-1.244409447	0.3330925427	0.5999572942	0.1817559195	-2.467857006	0.8398879245	-2.476266914	0.2207861187	2.737264014	-1.204168976	2.707493784	-3.090566723	-0.6548903425	-0.8019773846
KIF1C	-1.826471703	-0.3634193641	2.603053391	1.600983983	1.172926834	-1.136383717	-3.037084648	3.514327851	-0.084722756	-0.8696202567	-0.07276798526	-1.072738818	1.33653146	-1.815998979	-0.4604265165	-0.2123044577	-0.3701350717	-2.528210982	0.5846489202	-0.3198458116	-0.1535428452	4.376016021	-0.635232975	-0.837854744	1.758608498	-0.2602894416	0.8135435468	0.8892446943	1.891625547	0.549119707	1.243271626	0.4241746361	0.003853360846	1.443675441	1.40189461	1.750237583	0.2827484142	0.8335905622	0.6346491544	-3.420188428	-1.212530749	-0.2157466961	-1.29753487	-2.301818713	0.8410834051	2.49511779	0.5182570847	-0.9870833058	0.04901631026
ORC5	-0.09688187285	1.106986309	3.508501178	-0.3288641589	0.2822804289	0.6772655888	-3.014236758	2.378842898	4.112316014	-0.8951567498	0.7820889864	-0.2253239864	0.7809329578	-0.2696270692	-0.359564165	1.818389361	-2.150628127	-0.5679494928	-0.2006316956	-0.3456755693	2.597567276	3.021444451	-0.0897849318	2.857646185	0.5776417629	0.03088627902	-0.2045757287	-0.7347046213	1.010524259	1.766265648	-0.1442458573	2.99013272	1.019300626	1.228268322	0.08076878541	0.2579755098	1.342806418	-0.5527831722	0.3298986029	4.844928146	-0.08433807281	-1.640638961	-2.117689379	1.383800375	-0.7850501658	0.261922228	0.2148365618	-0.7095600484	0.3071205794
RAD21	1.38537178	0.7110203256	4.494206021	-0.5264391098	1.444483218	0.8473337995	-0.7153292778	0.563896719	-0.6876350841	-1.508779044	0.02582608039	0.6039685959	5.186145115	-1.762694601	-0.5736329585	1.418177689	-0.01445582464	6.440506296	3.144257205	0.4725610417	1.605788046	0.008027090234	-0.1244449779	-5.194083685	0.5537039933	2.974398432	1.413920136	2.579586968	1.290880351	2.205830805	-4.690040961	1.625995618	1.380953537	1.943713647	-0.05888145912	1.222914361	3.458976762	0.8199392381	0.1898339071	2.570569352	-0.006936906343	0.1542472952	-1.849357471	-0.1218814824	-1.762867039	0.06456328609	0.5034505837	-0.3848767536	1.435599126
DHX16	-0.3101398152	-0.6202687827	7.213959806	0.03755102151	2.010191426	0.3021140103	-1.691865655	-1.082032128	0.5604079332	4.019974676	0.3855720974	0.1046745495	1.164505474	-1.123289958	1.133053387	8.252964328	-0.1046535112	6.098837969	4.279942105	-0.5661605538	2.18316262	2.845056888	1.501066545	2.236629531	2.134542136	-0.3996117685	7.307319599	1.676869388	-0.4352516633	0.2653649968	-0.9996383607	-0.09245203721	1.31938083	3.441785695	1.706873574	6.172353568	0.06923128069	1.742774059	-0.4977185727	1.614887382	-0.4904803179	0.8399540157	-1.143663566	-0.7059202263	-0.6397473109	1.226603281	5.87561583	-0.1371018229	-0.0977496393
MED14	1.083018137	0.7426051003	10.7539767	-0.2919226814	0.8833426598	-0.1335585462	1.539693175	1.530432243	1.242498234	0.9715105482	0.01535234039	-1.646982105	1.5095379	1.852647858	-0.3526087334	3.088128137	1.164904005	6.967745443	-1.071083594	0.1371502259	0.7780178439	2.440769979	0.8389982629	0.07445991935	1.04725767	0.2884225752	1.083949952	1.281046533	1.172665333	0.1339260346	-0.5562067048	0.7052097562	1.229733553	-0.9966370853	-3.198650481	0.7416482818	1.237773395	1.070324665	3.212497163	-1.151371134	2.889784451	0.4488740498	-1.146232263	0.03184182916	0.1744850995	-0.3401673306	1.175274438	1.443199311	1.397650767
PRPSAP2	0.4756084084	-0.5663043193	0.6637775739	-0.3082739044	1.290037397	-1.13627127	0.4170953132	3.332223878	-0.05752292382	0.2867979802	-2.215598895	1.006283328	-2.855438088	-5.614773923	0.5804730992	2.35138812	-3.742869629	-0.3053535686	0.3398931592	-1.346861139	0.01717359983	0.8396748649	2.965904294	0.296005864	0.09303426096	-0.6554065989	-1.933336353	0.5483160416	0.7644749003	0.5895240776	1.653573656	3.335042674	0.8507378727	0.40415072	0.7101626893	1.643511458	3.385388162	0.5397279137	-0.166802382	0.708668282	0.5132860137	-0.8542404941	0.162708358	0.6461149295	-0.3358827239	3.671878412	-1.228926684	1.12864579	-0.9074704173
SMARCA5	-2.85577332	-2.247725919	-0.178808424	0.2882286582	2.509392189	1.532242916	-0.180439468	1.328137669	0.3042003403	0.3720164911	-0.0984916892	1.061162327	0.8549739735	-0.8630042122	0.9597202475	2.686827393	-0.5656123528	5.148440096	2.275750486	0.07040296388	0.1703103535	0.4557659982	-0.1182448953	0.08222085814	3.215635356	0.3471624202	4.339313243	2.903878085	0.4780867936	1.350293016	2.662920356	1.437913506	-0.317858249	5.843706718	-5.601603418	0.6044816645	0.5650722385	3.68672609	0.1500930768	0.06691485808	-1.415962644	1.07663769	0.06215053694	3.594282104	0.9400620528	-2.175199196	0.2372706819	3.036295061	4.311909299
URB1	0.9075045357	-1.186905534	0.1569209992	0.3929129327	2.2437316	7.298756482	0.2282339312	-1.756839477	3.200392208	0.3254225331	0.6887640239	0.5019211383	-1.350109703	-1.609562337	3.039942199	2.675674647	-0.09738659443	-0.4170535644	5.822318839	-0.09941542235	0.3760499817	3.193676989	1.815217581	9.554183827	2.633699391	1.623645656	3.785493823	-0.6779883835	0.8557128804	0.8673166808	-4.739900159	1.189496397	0.7569970681	3.384388115	0.6211118455	0.3728235214	0.31136865	2.747960901	-0.194834134	-1.505103289	-1.99568038	-0.2524737012	1.315483925	0.9672469578	-4.228645327	0.7640972785	2.44584373	3.548825301	1.273292285
SIPA1L3	-0.635207479	0.2227055139	-0.3968971934	-1.88638479	2.741822934	-1.825106494	-3.443727685	3.875461249	0.1429698642	-1.533179293	-0.8558948201	1.669289115	0.6301573193	0.3841599248	0.4175553511	-0.01099441848	0.3528495196	0.7148389374	-0.008007799726	-1.035840306	-0.9369713049	1.831338128	-1.916183662	0.3163181719	1.326217103	0.2321024084	0.681774574	0.7042427688	0.7492310497	0.1250409394	-0.9135853847	2.351010439	1.082088479	1.109951999	-1.287905465	1.650003761	-0.413596407	0.1371750079	-1.746124239	-1.460941316	-0.3758369955	0.04996526308	2.231259952	-0.242416654	-2.76016468	4.524551318	1.773921043	0.8632770267	-0.141816716
ZFC3H1	5.422154736	1.635392518	5.408220233	5.264671007	0.7534194759	3.616965052	0.9210707394	-0.4302016722	1.217091961	1.402517421	0.1151690312	0.5646422413	0.5335977077	0.8726982883	1.99681021	7.783964317	7.562253996	11.48920428	8.955237855	0.1426537404	2.059680581	4.121066246	0.7454435727	1.519836271	3.667269807	-0.642470878	9.133699542	7.486099611	2.269578784	5.829924495	0.9816683551	4.477919614	3.229137232	7.644219863	7.095608837	8.029464844	1.682821676	4.711078218	1.083268005	6.166322384	0.09779649264	0.267400495	6.533971266	1.769819264	0.5395316988	8.596980376	5.949275398	8.567350583	-2.552502496
AQR	-1.217703062	-2.29921085	2.440065911	1.596118396	3.772713456	-1.648822957	-0.05420339289	1.598021497	-0.3736197561	0.1034404089	1.065141361	2.558347681	-0.8786268746	-0.3017191564	0.05356949808	1.13879476	-0.6183632276	0.3131778482	1.735098211	-1.139727183	0.6801730269	-1.637699505	0.1882055166	0.3171619346	0.2238018052	-1.604792861	3.073051477	0.8717527486	-0.3295640823	-0.2484505987	0.04659683612	-1.241023803	0.9564013455	4.362823938	-1.606173455	1.056393531	0.1919998477	3.174641497	0.512549834	2.656759333	0.7346263298	-0.06207219494	0.418227347	0.07438943866	0.06354659221	1.777960036	8.000072716	-1.556862835	-0.3032156217
OPA1	0.1918217427	0.7719879285	0.4475990621	-0.297370534	-0.2216897319	-0.3889372796	-0.5215011821	2.169337958	0.2639750945	-0.3739136597	-1.081833152	-1.012137932	4.113859364	0.928105606	-0.4581699614	0.4609342315	-1.49757205	-0.3786877661	1.361322107	0.4701221941	1.553232547	3.077851074	-0.5798751708	0.717454985	-2.137378283	-1.039404158	2.042221733	2.040681166	0.4079921127	0.6955445882	0.4965443934	-0.6010659985	-0.01137799727	-0.5018253538	-2.126746446	0.6478880547	1.039285065	-2.982453365	1.360087214	-0.8609902366	-0.6283707168	0.1780745069	-0.1167498471	-2.206289938	-2.243694696	0.6498104269	6.769452131	0.005517834826	0.01965869257
ZEB2	2.667055755	1.083957702	0.1981122453	0.418143052	-0.8275293926	-1.682911496	0.6783442885	2.29159316	-0.6767558166	-2.396811186	0.215882145	-0.4844515696	0.7154694119	-0.01019843938	-0.133733176	2.075299907	-0.5506170509	0.9283206701	-0.4163185283	-1.864964781	-0.3302733947	-0.9794383257	0.6087424315	0.7551638032	5.665716898	-0.1723960014	2.690620582	4.04007032	2.249430011	0.7821809263	-0.3921460871	0.210805584	2.85048972	3.297865811	-2.782634341	9.577817929	-0.3668137364	-0.1040621094	2.466259771	-0.2426097099	-0.802149263	-0.2850051448	1.489202715	0.8448762007	-2.559632018	-0.02120068262	-1.360272983	0.6279750512	0.3551300672
MCM3AP	0.1981304542	0.3236669809	-0.002296721793	-0.04319651048	-0.112192897	-0.3320633497	0.001556328764	1.484596135	-0.5250064698	0.2718320774	1.609941677	0.4332990732	0.3506573918	1.50720235	0.2226353928	6.483717024	1.258760135	3.125760257	0.9184469782	-1.482694388	2.453014116	1.393410644	0.7620556453	0.965768308	0.4837653752	0.3253179654	2.874190792	7.086768001	1.085721415	1.49520894	0.607112008	1.580647178	1.411543987	2.199682138	1.950929966	1.036419806	0.3717800759	-0.5452908914	0.05632813375	1.013352526	0.4318795407	1.004743044	0.6244764322	-0.5783629964	1.017397831	-0.08290629156	3.228901428	0.1460142782	-1.485081128
KIF1B	0.3256320565	-1.111203008	-5.249155207	-0.9728147363	1.765684685	-0.01530440838	0.4908739457	1.007158167	-0.2340300901	-0.3093601715	2.789195135	0.3120830948	-1.747478123	0.02584078952	0.5733649038	2.76283719	-3.532468714	0.6537368118	-2.13486163	1.20951243	1.727890189	3.481964649	0.334431989	-0.8056751278	-1.021907739	1.462957941	2.571332123	0.6665944405	1.287557064	0.6738445272	-0.3261586054	1.650578357	1.440180906	1.132223961	-1.729445273	-0.3719794754	2.053236659	1.1422322	-0.3543748904	-0.3309530933	0.05026113062	0.6073881711	1.5107166	-1.130303942	-0.7494736644	1.554858309	0.3051603812	-0.3507721105	1.000866878
KDM1A	-1.680505356	-0.3582127401	1.719501045	0.3183443757	0.1058469299	0.8060303487	-0.9912717003	0.3930933289	0.06386064673	-0.06207681255	-1.259499811	-0.3902997007	-0.1019422663	-0.8820748271	-0.0273291482	1.18572251	-0.4389377545	1.097215471	-2.040205321	0.5137869754	2.927111469	0.1611677211	0.670933098	0.776612527	1.225938119	1.661700411	0.501155513	0.6177413422	1.585507769	0.02838170917	-1.01248205	2.807541905	5.752623707	0.3875463404	0.589509553	3.984826904	-0.6261334481	-1.701660623	-0.234824192	-0.2501929687	-1.077484423	1.369058099	-0.5827218689	2.684894299	-0.174513878	0.7730393012	5.386657941	0.2066591789	0.02088066381
TBC1D4	4.562013315	0.562622518	1.631617648	-0.2146381933	-0.4749030154	-0.5632262105	-3.090375819	1.588968181	2.560140348	-0.1464253753	0.1825599434	1.604271851	-0.117763082	-0.9769134735	0.1752178958	3.040575404	-0.1101174836	1.557911066	0.01966951742	-1.477221537	0.4021063384	8.796180187	0.1232197962	-0.3506028388	1.522802962	-0.8959286268	0.5508284796	2.562118703	3.660846587	0.6450644584	5.741750562	5.099916871	0.4101131029	1.459097433	-0.2889349201	2.070761976	1.289223044	1.233589657	-0.4167207227	-0.303563721	-0.4041481452	-1.565650509	-0.3141866173	-0.004991788499	-3.187708716	7.550468362	4.466253799	0.008536930456	0.1043923521
FADS1	-1.654556733	0.09100286557	2.171571512	-2.038194094	-1.087733847	-1.493756165	-3.185058142	2.592468367	-0.579406663	-0.6758610138	0.7232871974	1.65323557	0.04205947483	-1.861016353	0.17169895	6.590580074	1.343864965	-1.242578384	0.2159957294	-1.162077117	1.078987238	-1.121750617	0.06839356918	1.196662217	-0.9943736149	0.7489094072	0.4007257297	-0.4049510494	2.088836698	0.2740381271	-3.10392338	1.237459215	0.732349768	-0.1956427766	-0.9161917542	1.528599337	1.49876548	1.679010402	0.1576988548	-1.920388209	-1.378068159	1.449285847	-0.3288916443	-0.4866465621	-0.6268673482	-2.514522794	6.692071073	-1.341211307	3.1995195
SNX3	0.1167834278	-0.550057804	2.715487378	-0.4438649035	3.284586005	-1.082441681	1.660303395	1.803845009	-0.5474315648	-0.6959859532	-0.2581647736	-0.4370783782	0.1916337846	-0.175636737	-0.6828480226	1.069513048	-0.1466974331	0.967097183	-1.245316008	0.3305555758	2.637869398	0.2915036517	0.9718048634	-0.9354949704	0.3415776169	-0.01519238608	0.9588552314	3.055049451	1.320898453	1.945068126	-1.939165661	0.1484248864	3.848491184	1.144861543	0.38839013	1.922340033	-2.933139134	-1.448416464	0.117985149	1.313963842	-1.1554715	1.082836322	-0.0516282137	0.1059449899	0.7121584805	3.77062587	-0.7752107956	-0.3745088068	1.195400833
SYNCRIP	0.5360667424	2.63955226	1.390436709	0.6058761944	0.49577339	-0.5282420098	-0.286423509	1.653449579	3.951433021	4.500845111	1.433795494	-0.07080013673	0.2057363491	0.5297225548	-1.153926165	-1.304486155	6.324579806	10.05034994	2.242561163	0.9005749285	2.817680316	4.718551942	0.6721657304	1.851520674	0.4206276392	1.455282331	0.1810519812	3.598929317	0.7828868721	-0.4044531296	3.938384961	3.28480914	0.9449811516	-0.3339444808	2.785463579	3.30982895	2.635703252	5.300790675	-1.110180226	1.125025463	0.1259033222	0.2641461276	-0.5034351841	0.9565916294	-1.64565528	4.216343473	2.792731958	0.4038396587	0.2287546418
CDC40	0.3313327608	-0.3116970348	0.4289875634	-1.32086552	2.318203985	0.4141372365	-0.422139186	0.8630732298	0.7834673005	-3.429683457	-1.75646117	0.434208171	2.123305088	-0.4617668348	-0.4325541802	3.758515219	-2.696339524	0.7314360092	-0.771748512	-1.54272876	0.624000733	0.02818443852	0.4113883133	1.516558574	-1.842063421	2.123956196	-0.0415423657	0.680148556	2.000145417	-0.05314097242	-1.335327169	0.189646436	-0.6640019441	1.456861912	0.3930674383	1.139660316	-3.709042494	1.658195203	-1.150070153	-0.01261707645	-0.7846512749	1.399337888	-1.749767562	-0.6011035432	0.06627541178	0.5528535026	-1.142495201	-2.061942972	0.5234161796
NEMF	1.566719732	-1.242308678	1.516076343	-1.249750726	0.524985773	-1.020089218	-4.860907989	1.442546472	5.177536813	0.02513311836	0.6107219852	0.4868541579	1.490870656	0.4892091633	0.1942528605	1.073432695	0.004440606292	0.4067239034	2.181790656	-1.004056293	-0.7525140565	-0.3185072668	-0.6110877647	-0.2383906384	1.349710379	0.2938934256	0.1781549864	1.377363466	-0.1874584604	4.048494818	-2.711711428	-0.1431251425	3.329003389	2.469094388	-1.204453667	0.379815549	0.7330065932	1.344131318	-1.741419233	-0.01524123131	0.1641664366	0.3299314372	-0.2350537159	-0.4010464796	-0.3108917967	1.937278953	0.4945066335	0.9736912563	0.8915122295
GMDS	1.601957638	-0.3448661855	-0.02686628313	-0.4392157544	1.808587745	-0.9881772444	-0.2792094546	1.352866116	0.2950182429	1.396144041	-3.275540379	2.10948132	-1.145669964	0.5042772745	0.3078648221	2.424535552	0.2522016302	-0.9311900135	0.8916183694	-1.350637952	-0.7276796785	0.1738217031	1.525410516	-0.1703915336	-4.058726459	-0.09190486786	1.385982889	-1.26211758	0.702568944	1.06459248	0.499439561	0.6601839473	0.2343915388	0.4580153361	2.416890123	1.39735536	0.2453921207	0.2857902345	-0.8305798509	0.4052930669	3.406330175	1.708940515	-1.089662791	-0.5877746091	-0.3778215721	0.6298300609	3.932677889	0.3541616455	0.1613793153
CCNT1	0.4372307715	2.269897103	1.418278449	1.103203775	1.192830199	0.8477905055	0.8152610984	2.854066573	0.6739401061	2.328785465	0.4405912599	1.190764651	4.790285127	-0.42811425	2.461499159	0.02156062986	2.826229079	5.539499054	1.746248699	0.1870135557	7.741715659	3.17787973	0.2853635526	1.054055337	1.986442904	-0.688841873	7.209420776	2.707402177	2.027096958	1.99414895	0.4065571514	2.528490056	1.634231111	0.6020387596	3.288813372	1.81816905	0.6075566414	0.3690626444	-0.3347478365	3.353383816	-1.040925478	0.08497854432	0.7563343738	0.6586716286	-1.56519352	3.205192799	0.3878514256	1.27758724	-0.7130470552
CCNT2	-2.60982403	0.5549129296	1.449781988	-2.191118511	0.2159454813	0.07713487685	0.9407336984	1.647640675	2.089835337	-0.7286425814	0.6989243876	1.475894024	-0.275133893	-2.455555072	-0.7905994674	1.482478585	-0.6479004709	-0.05262349708	0.9143744391	-0.6699260427	6.169252144	-2.604541108	-0.2223386575	-1.874786387	0.1760453765	1.880798	0.8138664319	1.06256963	1.795821071	0.8636899572	0.05044163986	0.4606070612	0.1141554979	0.7018849913	-0.6517020229	0.5216729369	1.421261698	0.1280646288	-0.8094476922	-0.1231529936	0.4374265505	3.393625087	0.05785074751	3.924061273	0.1859382741	0.1978295182	-0.2991407798	-2.859955113	-0.220642424
DIAPH1	1.52276044	0.9270589078	2.29343741	0.7356467627	1.213841751	-2.606514825	0.4644160439	2.407073787	1.516145224	0.4868743028	0.3970600167	1.130658803	-0.2046376524	-0.1743953941	2.315453736	0.4299770403	-0.8738092804	1.12306514	5.620466727	-0.06033819541	0.009000061745	2.11084451	0.7370256317	0.08877386917	-0.742733104	0.6928680259	1.703427104	0.02665330313	1.818550194	1.006027997	0.5340159412	4.385362416	-2.825784081	0.9036335158	-0.1804605562	0.8615024243	0.9603617133	-0.05383097688	0.9125996055	-0.08633152223	-0.1437012862	0.08046501317	1.215601349	-0.2421462938	1.083520495	0.6214168622	-3.22504941	-0.1698884965	-2.300459705
EXOC3	0.5174708802	-0.3003781871	1.223789046	0.4532101929	0.7649797324	1.298770071	0.1902437774	2.640311202	-0.1220571596	-0.815889438	0.2839988998	-0.6575834955	0.5175530543	-1.183180266	1.405633812	0.9339889851	0.2225508874	-0.03062239131	0.07319331452	-0.1016256916	0.08183371348	-2.037452875	1.952315172	-1.901795576	-0.005841444821	0.0303449376	-0.9250773987	-1.178916968	1.100025084	-0.4880681461	-1.438125529	1.770184083	-0.04622193657	0.7357545271	-0.8276963813	1.778288188	1.356328999	1.332538951	-1.108280058	0.009901709425	-0.5763820748	-0.1953597201	-0.74210729	0.03540378594	0.7115488259	-0.5341281473	-0.9272431391	-0.166375806	1.106049326
PLIN3	3.11886757	0.2629649116	2.535443732	1.161427666	0.5224778094	-0.7470561076	-1.568468598	2.434216532	4.490041367	-0.9597552836	1.187954869	0.6214473516	0.8408339464	-0.6508570137	1.685305571	2.679977624	0.7910982521	7.018363586	7.06338511	-1.0085237	2.741844033	4.027833636	0.4968142449	-1.682451076	3.218232516	0.615175165	0.9885461031	2.120956674	0.4071781111	1.304354828	1.648289963	3.698920657	0.4995404677	3.035796869	-5.701498244	2.113436159	0.5404040836	1.212147979	0.8639390587	-0.6985919675	1.050224986	0.8212978097	4.587640199	-2.28422822	-1.015173209	5.29008276	0.9862551142	-0.932846527	-0.8193049657
REV3L	4.729925971	-0.395423519	0.6034272636	1.318949616	-0.4883884119	-2.460901327	-0.1964361029	2.987591613	0.0431320556	-4.153549944	-0.3877343579	-0.3648850349	1.768986855	-1.319283112	1.196773005	1.209571765	-0.06912870835	-2.31461308	0.2912493331	-0.1009752532	-0.6794137115	2.184414068	-0.4107905449	0.7755945914	0.3237926928	-0.7078832067	2.293323707	-1.493166362	0.7803879777	0.6313500813	0.9757210038	0.08308846098	-0.5139492632	-1.343536705	-0.5215904852	0.6923284311	0.6037334018	-0.05540901501	-0.4730145196	2.900816456	-1.682446305	0.1695742259	-1.729909013	0.1967265831	0.9232578378	1.21746045	0.2353029844	0.1503578131	-1.084834051
PRMT3	0.4260583557	-0.6374210433	1.592948011	-0.787402515	2.273342436	-1.737481304	-3.814015303	0.4000864276	0.6606182153	-1.623166443	1.037357613	-0.5297933866	2.823394171	0.1453540635	0.1732521631	3.072670886	0.4402407714	0.1447288385	2.644128412	0.9918363225	3.401847982	-0.2190379799	0.2474328178	0.9649936465	0.8409922796	1.462207115	1.47231505	2.728532906	1.291121778	-0.5758928866	-1.365518352	0.9798065751	0.6459200005	0.7092557211	-0.1008907641	1.956462927	-0.3205741717	1.531339577	-0.03077601094	2.786907048	-2.620948602	-0.3130453482	-3.901350585	1.294820344	0.940310109	2.565399958	-0.05873982047	-0.1521236407	1.387955717
KPNA6;KPNA5	3.610561512	-1.217422656	1.002517604	1.039703398	-0.4320243918	2.329470083	0.7048618935	1.790296095	0.2300046605	4.709569307	0.5942306887	0.0988342187	1.156116335	0.7306917024	0.1683150138	1.480665865	-0.1951945447	1.350536283	-0.7019506348	0.4189145225	0.9108796078	1.055552404	1.394485844	2.120158703	0.0417751116	-0.08334033629	1.812693009	-1.013780533	0.7111136122	0.7942040202	0.4667406635	1.457559838	0.5436482342	1.991171151	0.5772840927	4.03885122	-0.1740203499	4.705396185	1.997779343	-1.380259103	-0.1517337958	0.7943687257	-1.201744137	-0.2366696019	-0.3749091808	0.1316144663	1.513184988	-1.591428915	0.2328384757
CTNND1	4.141595927	-0.2210937006	0.1716426668	0.6430936099	-2.067174914	-0.6938530811	-0.6672950603	1.960827233	1.357193558	1.959380091	-2.708010386	0.522051706	-0.2384082612	-2.151235928	0.2779957703	-0.1937176812	3.346162427	-0.3450584328	1.626844001	0.5788132495	0.2991320517	3.304108059	-0.5183357639	0.4832984848	2.908752972	0.3352298987	1.468149166	0.6558166655	0.7564053841	0.2206355094	2.574022907	5.021061991	2.413921191	1.768030818	-2.59984795	1.789873419	0.3231603459	1.760281995	0.5973585116	1.78843804	-0.5954771138	1.19374831	2.13487528	0.2089975117	-0.06895757021	4.029313914	2.48318638	-0.3325147679	0.3026525442
MAGEC1	4.752345903	0.8442526447	2.035300294	-0.1419754956	1.335994754	-0.8197285359	0.0698768979	1.013384124	-0.5047131305	-0.001198617378	0.1407911567	0.1677429622	-3.193488624	0.0006215602525	1.305287422	-0.708663058	3.12E-05	0.7794627075	0.9814007719	-0.5868716331	-0.3293427413	0.09626204122	0.3504492598	0.06799812758	1.279377643	-0.2287291519	-0.253118127	-0.2567771902	0.6216388007	1.128673431	-0.04196277346	1.827443675	0.06164536909	1.737888159	-2.534880504	-0.1461146745	3.196273981	3.508058817	-0.01647360727	0.7124839139	0.5151515652	-0.05820580157	0.1337078599	-1.561883191	-0.03300204123	0.6219208206	-0.2594075515	0.6072850818	0.3620348059
SNX2	3.230194178	-0.837967225	-0.3565710998	-1.940317177	3.264226534	1.402537412	-0.8426902839	2.325993471	2.605535636	1.037406422	-2.820209658	1.095029433	1.75335991	-0.7719008967	1.025077148	3.146458783	-0.2776244807	1.188629048	2.722653617	0.9672013933	0.5168878825	4.921906514	0.1374630679	-1.837053188	0.3986525591	0.7155012387	0.4081703746	-0.5695844544	2.763277444	0.5320000537	2.613291421	6.984827367	1.217533832	0.5380154816	-0.5741638834	1.926106752	0.2475382748	0.6163415202	0.5813100455	-4.631689156	-0.06277566379	0.6808143639	0.516714737	0.2824044583	-0.3242073666	2.566967607	0.8384061633	-1.168893058	0.8285233761
DPM1	-0.8267269431	0.6317905612	-0.6300904404	0.2527523933	2.11133827	-1.296276502	-0.7940319697	0.8722885091	0.3117569831	0.227099309	-4.040030169	1.174926988	1.333166707	0.9297682845	0.07026531946	-0.3695856942	-1.494253118	0.4738785702	0.8235925775	-1.003583059	0.07970490921	0.4204824048	2.489975229	-0.2591193882	-0.2241380885	1.392363983	1.508108488	-0.01728590973	2.053290587	-0.83528128	-3.203318592	1.973617608	-0.4031130903	0.1191274948	-2.271948738	1.365478624	2.136846425	-0.02606776759	0.008942397299	-0.006330071746	-0.9571790931	-0.05710247796	-1.521940921	-0.3858101695	-1.044593072	0.7834363612	-1.625174187	0.8774926315	1.788673435
USO1	1.509432033	-0.3485437863	2.797828685	0.3029414011	0.09050348709	-0.01662223653	-1.443164856	2.693726506	0.5005183028	-0.8683779438	2.044772617	1.224108445	1.944233842	-3.033363599	4.517970897	0.08111316717	-0.2909013029	0.6022311717	-1.424514783	0.04407591507	2.555947161	0.01175850877	2.160341399	0.9240920688	0.3643025522	1.549851314	1.177219569	1.899976751	2.55046815	1.615110274	3.290565641	0.6818370563	1.429381128	-0.8296261895	0.4846852127	1.893473406	0.699566436	2.818825489	1.571003459	0.321066192	-0.8125975163	-0.1311284905	1.891810116	0.5054219317	-4.134794301	1.416375107	2.695549943	0.8829253641	0.1173289684
MRPS14	-1.82974942	-0.07760248203	-0.5750906254	-0.5288411071	0.9553915317	0.6871249375	-0.5395152222	2.631741205	0.1085562997	1.289837995	0.6208944615	1.387455741	-1.593468292	-0.2953664104	0.1371644854	1.579549689	1.731102193	0.5372123208	-0.2622932055	-1.728622928	0.2012594362	1.39925791	1.159103375	1.599738486	0.7050238152	0.6305898006	2.574270316	0.5217762502	0.9490176184	0.8787343163	-0.2173904879	1.366375347	2.284824036	0.3780735998	-1.685814761	1.032057098	1.106597092	-3.570844929	0.2746527946	0.01480350514	0.1965083863	1.497317739	-1.251169241	0.1746477509	1.742480642	-0.4413843951	-0.07786406416	-1.047672338	4.28524164
HIST1H2BM;HIST1H2BN;HIST1H2BH;HIST2H2BF;HIST1H2BC;HIST1H2BD;HIST1H2BK;HIST1H2BL;H2BFS;HIST1H2BA	-1.090293884	2.156882249	2.477020846	-0.4568895728	0.07022586767	-1.370566136	0.3303463496	0.249583578	2.374561077	-1.141114519	1.530759433	3.46056833	1.516707203	0.9090718574	-0.005623333086	1.297829158	4.872223521	0.1766005974	-0.614073813	-0.4299150797	0.9498645209	-0.753210158	1.919320375	0.2802941834	-0.4762958873	-0.4942103516	0.4000280021	0.1960993732	-0.8330056705	0.3494365957	-3.588616614	0.6095154068	0.4267424528	3.857065835	-2.76741886	-3.611236776	3.583719999	-0.5094624557	0.8795558255	3.365889969	0.1749153297	-0.7212890926	0.1461823346	-0.6653826281	-0.2732631123	-0.04329129887	-3.424748553	0.22329392	-0.5171514927
PQBP1	0.1439988865	4.701226733	-1.682984064	-0.2856896395	2.357382305	-0.7823550523	-2.191579462	3.102605308	0.3352556393	-0.3945037523	-0.5028646144	1.344083164	0.3939985726	0.1700967646	-1.011578479	0.5775965575	-0.3516158945	0.4922609378	2.006022992	0.04217428871	-0.3650449279	0.1745857191	0.4943248126	-0.6586297927	-0.1463343044	5.052285453	1.770748101	0.006123794761	1.392004373	0.9717864955	-0.3173125599	0.1867308358	3.870914819	0.9254104001	0.2778939092	-0.6589013228	-0.6127528921	2.258245537	1.29376704	-1.554761836	-0.1237497555	1.579189044	0.01594778295	-0.1684069162	-2.405338647	1.387355531	-0.381694895	0.1292639937	-3.952689647
DKC1	-0.6966031076	-9.084188523	0.2773656283	0.79550034	0.9712088065	1.178745796	0.8416080249	3.044749983	1.039319017	-0.3225918952	-1.458871668	-0.2483134565	-1.164789868	-0.5912167901	2.202602284	0.06975702	5.142905259	-2.128931307	-0.4291436773	0.02052903166	0.09160587788	-3.704598338	-0.2561672708	0.2482216088	-1.012867391	0.3433336843	-0.2993984944	-0.8071588107	-0.3053937097	3.596352258	-0.382736494	0.4729521701	-0.3957711313	2.920692988	-4.705788366	-1.410531938	3.249746345	2.015772197	-0.01658722242	-0.8940860395	-1.920681945	0.0659233587	2.485948949	0.3438201903	-3.617012388	-0.480325777	-6.723556874	-0.1990858117	0.702149275
EIF5B	-3.588423748	0.4142617596	0.2214445354	1.91250428	2.56519158	3.823738361	-0.3615821728	4.169314535	-1.310110727	-0.1210960816	2.026512727	-1.292321707	4.316292725	0.08971302832	1.313856168	-0.3133273911	-0.9389194695	-0.2234544405	1.308156117	2.221190313	-4.311897152	2.105673999	-0.1692192462	0.5844243612	-0.4850598323	-1.072948651	0.3273698389	1.58511982	-1.369902866	1.53102666	1.586445338	2.318819836	0.01018518226	0.4979564219	-0.8727816262	1.128774828	1.037574116	4.262950907	0.254388125	1.677823054	-0.3514588716	0.5355412645	0.3597349739	6.726176328	-2.148216812	-2.108943278	1.023784556	0.08164978986	3.748903631
EDF1	-0.4127737027	2.087765284	0.1018800612	-0.1844089572	3.195295617	-2.578077361	-0.6648044185	1.303229432	6.96733947	-0.1853883001	-0.08154335695	-1.338649635	-0.3633124359	0.101175255	0.6258436477	0.1985528685	-3.124630627	2.024740137	-0.7310441563	-0.8481488298	-0.07125886798	0.8494817171	0.3050066841	0.5412011007	11.0612072	-0.07022607601	2.067827727	1.809871572	2.024841138	0.2284376465	1.423824017	2.734645515	1.052964415	1.144230474	0.2009415712	0.6443632022	0.6132371719	0.09408369267	0.004028823348	-0.6946028343	-3.730466809	-1.022946838	0.7738882692	-0.4653568711	-1.043044679	-0.01577383146	-0.9939006594	0.7831036123	-0.9814205117
KIN	-0.2933034512	2.131908596	1.140308509	-0.1073128767	1.925842795	0.4556075858	-0.5599079286	0.9569436064	5.738214459	-1.280254003	-2.031879699	-0.2314062164	0.05301214772	-1.29613595	1.628224707	9.306565302	-2.237659682	1.292758917	1.427375756	0.01928128818	-3.541042669	1.934963718	-0.455656038	0.7972353933	3.070304217	1.579955038	3.478543782	2.193962814	2.245049821	0.8726148143	-0.1902098565	-0.07502628471	0.7875504014	5.069365596	-2.322786406	1.591064636	0.7162176685	-0.128428283	1.07454488	0.7953477465	-1.248084426	0.1990109592	1.449569298	-1.980086464	-1.094504003	-0.1391676971	-3.171878676	-2.887368554	-2.279322704
BRD4	0.8618189061	-0.8891579231	0.6419144305	0.9260758396	0.4616513861	0.9668278515	-0.04999434639	1.283490861	2.495414863	-0.5464993697	-2.664025432	-0.3538537146	0.4603924751	-0.7186600388	-0.9746431421	0.4990056052	2.256780202	7.061060554	2.862316222	0.7090758196	1.090629312	0.831217191	0.9866500568	3.275764585	3.948633171	0.9122803006	3.867157888	4.569900792	-2.024908676	0.8365263151	-0.3164780603	-0.4338560998	1.917223617	2.817159116	0.3160757255	1.423968943	1.179516038	1.511520268	-1.583497688	1.111934652	-0.2631923967	0.03343917098	1.186679646	2.941670855	-0.6221369528	0.5831361554	-0.4545311795	-0.7180906703	0.1537155547
NBN	4.2086913	-0.434574744	0.6447739273	-1.368559086	-0.6837865652	0.4395008795	-1.842976983	3.207742227	2.362362903	-1.338063234	0.2783729094	0.7925359025	0.4918344706	-2.880681275	0.3218243223	6.191716084	-0.006743590821	8.046997071	2.397844465	-0.2423476868	0.5696771811	0.2519036581	0.4203977277	-0.8194531686	1.652652056	0.2267301823	6.915294341	5.902225851	0.1281936944	3.474707113	-0.5616312977	-0.3997608036	1.703335298	3.951465725	0.9886735225	1.560866687	2.111484369	-0.1193950806	1.375143696	0.7712029176	-0.3163257677	0.3005520548	0.6137029093	2.428050495	0.3662693714	5.041749861	2.412815717	3.047729669	0.5832511546
MITF	-3.576924411	1.293478594	3.642049319	0.2427598743	0.8881664857	-1.422162643	-0.5593570861	0.8723184227	-0.3101510358	0.3811664427	-0.8641273042	-0.2583394029	0.7595158144	-0.3102123515	0.91477509	0.0361512103	1.141292756	0.7281034562	-0.1106338825	-0.9186583391	0.6631979073	-1.473092525	0.252456607	-1.388985189	0.3934466817	0.5585742966	0.4393043432	0.05147852755	0.2058439189	0.6211810738	-0.08306338164	0.0108205384	0.02870386832	3.419720318	1.580969787	0.931257726	0.1777362373	-1.156772121	0.08573483347	1.161324422	1.168316052	2.260504882	-0.7436165967	1.371399708	-0.1926776426	7.257899055	-1.16939598	0.9973431755	0.8896083996
CBFA2T3	0.6868994223	-0.411728062	0.8847559204	0.2162292702	3.299618347	-3.086358513	-0.3446701804	0.1424403136	3.093581543	-0.7387966321	-1.159427957	1.649100933	1.44314038	-1.268481709	2.626081686	0.3408216157	0.6509765945	0.3107721539	2.972600564	1.005129916	0.8182220079	-0.4937832339	0.05720100831	3.45404377	1.170635622	4.637467464	7.517980414	8.088543229	1.197135962	0.6964703745	-2.078648831	1.966078739	1.315286406	1.410448724	-0.06945918942	0.601379754	0.9291936022	1.098433596	-2.379835144	-0.9964125847	-0.8125393965	2.256811302	1.051781735	2.447527971	1.081840501	0.9656920669	4.366787364	-0.2170270083	1.001745221
WDR1	0.9067363016	0.3841387929	0.7970643641	0.4111789798	-0.3454974502	-2.038594064	-0.3664851246	2.257735051	1.406023192	-3.043327654	2.052391175	1.805541309	0.8408238252	0.1011110318	1.523033563	1.435294213	-1.450263682	0.1433021157	0.1097101839	0.2293946943	-0.02643597956	0.3695188011	0.004251779006	-1.768550294	0.08998098321	0.8894220315	2.327630089	2.06854016	2.047703026	1.825869315	-1.520932763	0.02657316075	0.0166785012	1.155338444	-0.2792626296	-0.1110745813	2.38823506	-0.05049458854	-3.027077949	-0.2825309425	-0.0913848794	-6.732883414	-0.9586147252	-0.1866261527	0.06672044347	-0.187324543	-0.6161033209	-1.18479054	7.501809244
ROCK2	2.005437336	0.1139387541	-0.3316682923	-1.352274408	0.1259197797	0.4205077548	-1.315091491	0.771960828	2.058701113	-0.6137051468	2.324275759	-0.2521733718	-0.245604709	-0.2298712415	4.262106954	-0.3569507177	-4.690892561	0.6836317305	-0.9350749138	0.1113871121	0.8466781207	0.08159514811	2.084565039	0.2972737287	0.519341624	-1.342859448	0.8240832523	-0.02600421898	0.3816914281	0.1361468236	0.4535492066	0.9571626465	3.155619095	2.967452807	0.2081147853	3.648085528	-0.4352843116	-0.6558072905	0.6548913892	-0.6858424544	0.575505753	-0.0130454974	0.05490702994	-1.511212703	-1.510703639	3.068423538	-1.353649725	0.2130041745	2.349551344
CLASP2	3.451737747	-1.111736124	1.028177387	-1.155068992	2.405694188	-0.0604308756	-0.08344822872	2.946051909	0.5119610595	-1.03650734	2.324872567	0.9857885602	2.003851686	-5.209736651	2.245140616	4.335042447	0.2695463972	1.99971478	0.2462662422	1.1009662	1.676784743	10.29461899	1.4510976	0.07755325585	0.0311292542	0.9238527482	1.3484292	0.2166796953	1.72414466	1.302777082	-0.2937590304	2.127470138	0.1925089984	0.0298530823	1.131288875	0.06564745501	0.6830470651	1.08149445	0.8780581017	-1.53056228	-1.536701732	-0.004826220903	-1.066593171	1.157828008	0.6152518548	7.542493816	4.588341388	0.01150856382	-0.2965178491
CPNE3	-0.7817622211	-0.2688909078	0.6417575928	0.1076497796	0.03843391573	-0.01018653327	-0.3095850698	2.709867538	0.2710866098	-0.4691279656	0.08110974409	0.6242538163	0.7029980801	3.086482608	0.6562627973	0.6577235791	-0.6936985227	0.6405558961	-0.5205606778	-2.395382444	0.3491095587	2.628951426	1.511615816	-0.05253276671	0.4578965385	1.108583897	1.236797385	1.205436206	1.138035202	2.701757789	0.4852414872	0.3774072072	1.361734431	1.117682042	0.7637634872	0.7255533797	1.788929395	0.3451844456	-0.5439132486	1.761540025	-0.6623207335	0.5834775986	-0.0645383083	1.037170226	-2.063568245	3.808327413	0.03752850139	0.04322841577	-0.4808632514
HIP1R	0.1389043534	-0.08955824492	0.2669885212	1.902661181	1.868195569	-0.8840163988	-0.3475172135	2.071872602	1.35718851	-0.08018479125	1.029522081	1.0705957	0.7680304428	-0.9937381255	-0.05352189119	0.08284343391	-0.3859080704	-1.79019378	0.3813672098	-1.545660464	2.560894147	-1.047157281	0.04741861223	0.08293784614	0.6124467563	1.468545179	0.219146694	0.6091104872	-0.8664928056	1.030884282	-0.4736808652	-0.3128258008	2.552673031	1.510983499	-0.1197153726	-0.01042946792	1.956131789	-0.5827267749	1.763225065	0.1262496712	-0.5018410017	0.4037834468	3.303405875	1.336798531	-2.118990973	1.650972309	0.02169607889	0.03267070438	1.463378253
OBSL1	4.850919173	0.419295196	1.957417646	0.8963967392	1.519733667	-1.846492203	-2.005420123	1.929139944	-0.8229398881	0.2641588711	0.6569964626	0.5394746143	0.9110343695	-0.9103885094	-1.255359021	0.2130162839	-0.2994513799	0.8544542279	-0.4806764113	0.1558460225	-0.08673974761	3.692778892	0.08046045912	0.4194477004	-0.1308733574	0.07603888042	0.8785685141	1.016673679	0.4048172476	-0.717179373	-3.030818151	0.8854411088	4.434210342	-0.2159462425	-1.396524533	2.305046658	0.9492767457	1.961227633	0.3129666001	-0.01482876755	4.202991882	1.304938844	-1.107053081	-2.017868454	0.1556000699	0.5406209003	1.522890209	1.287449137	0.7527730419
RNF40	8.473437373	-0.08829417223	-0.09784983691	0.188637112	0.8166334518	1.044829064	-0.5385691638	1.783157713	0.4147118614	1.154421633	0.2358023915	0.3931829019	-0.3043957528	-0.8829445057	1.559400047	2.618426172	1.333969454	3.572068308	2.96412528	0.1266312489	0.6642144831	-0.4975181294	-0.06809235104	2.467832193	1.032179617	0.9762464091	1.054469243	8.198129322	0.4552044916	-0.5959847896	-1.623410971	1.368143413	2.322693403	2.842886619	-0.07890567103	1.223101744	-0.4377353038	-1.013837635	0.1506415101	-2.54094062	1.920245604	1.539851427	0.7454251493	-0.2372432552	-1.513919292	5.530299575	2.841034776	0.07669117026	0.1431801393
PHF2	1.930199546	-1.191175363	1.543182278	-0.09907808789	0.3904328545	3.365816205	-1.017929226	1.481050343	0.1617187184	-1.967614769	2.127002354	0.0009012251491	2.285392913	-0.8680563918	-0.695496377	1.047880196	-0.3407567462	2.264880603	0.8800951572	2.006755431	-0.1134414455	0.4722492911	1.366618882	3.089143857	4.215739872	1.043148499	3.24594348	1.766322059	0.4049035852	0.6323284227	-0.8492235689	1.273458942	1.553529082	3.101402458	-0.3720881153	0.5234159887	1.600338073	0.2800797661	-0.3831838395	-1.430073122	0.1452894363	-0.03188685345	0.6876163174	-1.115151315	0.8100429739	0.478053017	5.610087625	2.238922942	1.867984587
ZC3H11A	4.054063745	0.2506682852	2.22916505	3.155775926	6.069622129	3.306246914	1.743261748	4.300134664	2.854143972	2.260692823	0.425994834	3.934771076	1.045504161	-1.078926323	0.8698439932	4.319702779	7.296803355	13.2751152	9.137819978	0.3616631831	0.5531906574	2.687301888	-0.04514723763	5.098199599	8.323402268	0.791002368	2.984063561	7.231807068	2.830049842	2.174538368	0.3334182673	4.064676213	5.108749558	4.99646328	5.775759942	6.93386633	1.86770399	3.802889601	0.6866824325	5.053860892	1.333365541	0.8986414481	4.003244888	0.07732044833	0.543591945	-2.225348587	7.649239322	10.09164806	1.575777434
CLUH	-0.2038402702	-0.7468040123	0.7882768894	-0.4716778927	-2.587814951	-0.04191971696	-2.664140551	1.000309183	1.371897299	0.398888639	-4.922288036	0.2456573778	3.728153082	-0.3189500892	-1.45605541	0.7155429854	-1.596702072	0.359154744	-1.429865261	-1.457976075	0.6568031527	0.4295586021	1.352370293	1.068808331	-0.6857316572	2.162365598	0.08246036906	-0.01509632336	-0.1538731827	0.02696728583	0.008025299652	1.56973525	-0.3293020335	0.02203956713	-0.8575455315	0.7810855715	0.03845882513	0.9340975834	0.2887821654	-0.3436719637	-1.06452564	0.8756220943	0.1932329096	-0.1840370617	-0.2852857451	-0.643862576	-2.948294844	0.8429564861	-0.3920596057
DNAJC13	0.5685897342	-0.2606351821	0.4357828313	-0.3459139773	-0.2371650363	-0.30012477	-0.4141775516	0.1477016987	0.6223171004	1.202005292	0.7465384094	-0.9246934246	0.8227854112	-0.09426203997	1.247941212	3.329426959	1.068832516	3.603452379	0.9425509284	-0.430497972	0.6852215362	1.011200976	0.4327645718	0.760582901	-1.007803475	0.1610998018	3.063242655	-0.8843838868	1.923503916	0.3520060817	0.5166502751	-0.329559216	2.80428765	0.1616094509	-0.4950460832	1.082026709	2.804016837	1.908863017	0.2141842652	0.5095141232	-1.443539186	-0.6671916356	-0.7444527612	0.3688589488	0.003320909542	0.9872096189	0.8641908357	-0.3485614308	-0.8267398449
PPP6R2	4.383389534	-0.08988006928	0.8586826808	-0.4350597633	2.505533995	0.31893086	-0.6972772137	1.206937413	-0.9213034199	-0.7706173209	0.9847626885	1.46181553	-1.87701464	1.215188969	2.074097005	0.9650484852	-0.1490546361	-1.842473279	0.3235978534	0.9071027832	-0.2724315605	0.5484581942	-0.107532074	-0.2628013805	-5.961532525	1.57239796	-0.8724627332	-0.4106279583	2.731704687	3.864320867	0.59236784	2.041567652	0.5743958559	0.963016972	-0.1341859692	-0.3164141253	-0.9904210473	0.1894778	-1.484273638	-0.1317217107	-0.3727809272	0.1568780741	0.03904124914	0.6437346238	2.900882913	1.243688696	1.899548659	1.51798743	0.6290666255
CNOT3	3.478836305	1.420164106	0.5659965025	0.5583022925	0.4980576571	0.6865437883	0.01997054865	2.179931586	1.100547741	1.04040665	0.4212448998	0.4865007099	0.8063564839	-0.4956968489	3.979397489	0.4696949123	-0.1559393547	0.2190377768	-0.6369417216	0.3680566859	1.514930306	6.475747042	1.089758522	-4.694396284	3.648314008	1.333480723	-2.543545668	-0.3192876482	-0.05476676956	-1.621826043	5.738963515	4.536735111	2.026555641	2.098762717	-0.02774088128	4.048225991	0.3244209789	-0.04598363703	0.3750564	-1.095888057	-2.172122738	0.2598814257	-0.6223641075	1.261335555	1.670126564	6.464240066	6.678562315	-0.05237026669	-0.2613167591
ANKRD17	3.58261056	0.2341631686	0.6190514297	0.1752453861	6.482004289	-0.1747368541	-1.671140851	1.217401839	7.040542944	-0.1358146204	1.876925972	0.2215795517	-0.3830217132	7.799859892	1.255319645	1.992969602	-0.0522312295	-0.05859507318	0.7674674799	-0.3869795421	-0.584140154	8.842663558	-0.8761915649	0.7090696014	0.7414253209	1.639914465	0.3472869977	0.9487616711	1.980811536	1.73524392	4.516443555	2.635156741	-0.09695742021	-0.1130165319	0.3902730849	0.5076991914	0.08763681192	0.57934014	-0.007248546722	-0.9523122067	-1.583976268	0.1119199754	2.213406746	0.8875745374	0.9607113795	4.966224412	2.657005258	-0.3213327557	0.3826483796
DNAJB6	-2.568627674	-1.251943533	0.2237096383	-0.04546671972	0.4840953282	1.0445878	0.7464427354	1.60441593	1.1123254	-3.799301779	-0.0889568386	-0.1273393302	0.4925550027	0.5452720478	0.4132144996	1.247536836	-0.1188615149	1.048580691	1.293599136	0.08654319469	-0.1088235948	-0.4370871327	-0.1420950949	1.923377585	0.8635186551	0.7507543076	1.115298586	2.633973156	0.2861464954	1.4476759	-1.557362674	1.109667822	0.1193947787	2.590005798	-1.837913077	-0.6984663332	-0.06209591637	2.627177005	-0.3841148998	0.1202998728	-2.045295354	-0.07814249218	2.326623838	2.123208363	-2.901766191	-0.4696898648	2.292045634	2.871227111	2.653768864
GGCT	0.2223006499	-0.7034069238	-0.06095519533	-0.1156107528	0.3790806272	1.054640158	-0.7241958447	2.282170177	3.296828754	0.2170026307	0.4156528655	1.557636424	-0.02477847661	0.5873298626	1.315003074	2.486154253	-0.5129117955	-0.873325065	-0.1017800279	-1.500684728	1.31935512	-0.02054523279	-0.4076933692	4.913410564	4.452143934	0.4204514691	-0.8244705695	-0.574500662	0.3733145742	0.1702234583	-0.2810160186	0.5993874502	0.1864526943	2.167229056	-2.88761476	0.08096133563	2.289178697	-0.337223957	1.760009049	-4.451844461	0.24845679	0.0492148402	-0.9966883455	-2.811205422	-0.1164843496	0.5806565556	0.7066942091	0.8038077838	-2.026268944
NDUFS7	1.817661237	0.01832441027	-0.3533770549	1.265432097	0.3451607258	1.374919669	-2.079204392	2.144309207	0.7873229228	0.2070711162	0.2474430078	0.9047585378	-0.006389208053	0.4714310031	0.1615624834	-0.5821532865	-3.296501901	2.906422086	0.8535757946	0.9635699781	-1.943976805	1.994713755	0.1396439069	-0.04655187714	2.152982691	0.04732315221	0.3740066814	0.5305656001	-3.798987135	-0.09757300519	-0.9259887384	0.6280999663	0.9389208911	0.4254260843	-1.077709979	0.2256918859	0.3636169869	1.589478852	-0.6798003961	-6.154537176	-2.552336009	0.00159532539	-0.4943045943	0.2564965245	-0.99714314	-0.4300385397	0.9924498556	0.122153848	1.24790003
GBAS	-0.7069503602	0.35140667	1.447873635	-2.197530264	0.1263201135	-0.2892261366	-2.649683843	3.279075984	-0.200516896	0.4017436462	0.3858593083	1.004749734	-0.2274822282	1.059991205	0.9120635339	1.228744544	-0.7653417216	-0.4822356284	-0.04315659849	1.844289732	0.4009268505	0.3503257886	-1.345459053	-3.886577527	2.800235107	-0.2201000674	1.986404736	1.486981724	0.9056592015	-2.338556336	-0.0884103487	0.14140364	0.1274167424	1.27278374	-0.3141967353	0.3323695689	0.06443401024	-0.07239338762	-0.5861684541	-0.3332004468	0.5439124666	-1.75519634	3.118899601	-1.93169142	-2.290247427	1.789403283	-0.2812597161	0.5461460146	0.597958067
HMMR	8.277457753	0.2423702677	0.08985323256	-0.8227366321	2.534129227	0.220087728	-0.3283088944	1.612471789	2.914692187	1.276960684	-1.226856122	-0.4191117835	-3.25046473	-3.221471337	0.9220676229	1.772096412	1.556549887	0.05041053279	-1.274055164	-3.348521175	0.7069069049	1.293698706	0.1488987103	-2.041191024	1.250912209	0.5253118021	4.471274209	0.09550536569	2.667222157	0.7349949438	1.271455963	-0.3452210146	0.4073354644	0.3427350405	-0.998987399	2.496726583	1.496106661	0.835307542	-1.613259672	-0.1956913781	-0.8587884886	-0.6150539045	0.7152989621	1.98559824	0.3840246373	0.2750246384	-0.2043269642	0.8518822072	-3.247445496
ALOX12B	0.08929180313	-1.214816888	2.304939982	-0.9451751679	1.009294685	0.03421086438	0.4684412568	5.634994958	-0.5548285491	-1.491057717	0.7571815094	-0.355126686	0.04753928996	-1.465223073	0.7824198618	-0.3883942509	-0.2699747972	-1.385671147	-0.5979906501	-1.39401377	0.780000188	-0.09470008908	0.7579470296	0.02151327842	0.4044105747	0.502828147	2.520859296	-0.7116036845	-0.5113175256	1.675169373	-3.498866147	-0.1556761996	-1.069106181	0.8686505234	0.2170857792	1.994691813	0.6555190687	-0.02324761014	-0.3861252136	-0.9273313566	1.753618659	1.02400191	1.057471275	-0.4299447809	-2.003767858	1.198705883	1.956450729	-0.2861198741	1.506668069
TBCA	0.1196387297	-0.2423708427	0.4580132621	-0.5900693017	1.399176701	0.5923645315	0.3387473576	4.355743132	1.290919259	0.3315772944	-0.1118015538	-0.8112755138	1.140873802	0.1433177257	-0.03478045067	2.417242847	-0.1475946519	1.903897903	-2.256411819	-0.08265967334	0.4217274245	0.7404401099	1.099314225	-0.07752788441	-0.835516722	0.68820419	0.6126800609	2.211720957	0.7044112053	-0.0214322509	0.2539473592	1.002879909	0.4959201348	0.04847749896	-0.7310131032	2.861858374	2.035759554	1.7807813	-0.04253358573	0.335042563	1.436075993	-1.653384623	-1.365587859	1.416013517	0.3741882067	1.372597836	1.346578695	0.3773730419	0.8059169352
H2AFY	-2.301402467	-0.7327828202	0.4483200398	0.06394619256	2.368795196	-2.787344073	-1.322643405	0.9922057521	-2.325710757	-0.160050864	-1.58063065	0.704777596	-0.2775775607	-1.48281068	0.2167472902	0.304557817	0.301048493	-5.7932537	-0.07201310543	-0.3667883502	-4.08912042	1.075158969	0.1739890609	1.269309709	-1.139980803	-0.07968162494	-2.914911395	-3.684630749	-0.9091676945	1.61017374	-1.537065443	1.278393016	2.937497027	1.360447522	-2.035469129	-2.259903615	2.34396114	-1.658567744	1.165527173	-0.6599488164	-0.583168709	-0.2134379828	-0.8220745667	1.511632597	-2.456550669	-2.132468036	-1.583183513	0.7347210171	-0.2586338562
FLNB	2.1861738	-0.3233866262	-0.3715430104	-0.8346532942	3.308707461	-1.416113592	-1.076107338	2.488413909	0.01060485009	-1.264067695	6.208689542	-0.449128197	0.374978345	0.08333006859	0.303383169	-0.5150282323	1.576594663	-0.8572974395	1.743597649	1.237753989	0.4443998433	2.076443234	0.1662027407	1.300385758	1.228195449	0.615636743	0.1432246859	1.863959962	0.8734420617	0.5993841718	2.994798403	2.489209454	1.769120205	-0.5451220923	-0.9183420325	-0.5177548681	0.6051686682	-0.1152564516	-2.982699729	-0.4810311794	-1.515857888	0.4130581184	-1.604095499	-0.003246842842	-0.01420367909	4.731217277	3.575627066	-1.393831632	0.5057931078
NCOR1	6.090973979	-5.625150118	1.170967898	6.059233871	1.525824084	0.03131522524	0.08936160352	0.9378219608	-0.2216713697	0.9725064071	-0.4239578765	2.775761868	0.9991648243	0.3924673625	2.046204331	7.909114895	5.573114255	3.624598988	2.349551231	2.894967828	2.428924147	1.035855113	-0.3078698536	4.316557825	1.997833858	2.606375134	4.557790029	9.515947784	1.52279877	2.414311012	1.204933614	3.950582392	2.872533094	4.760845239	2.400820703	0.05371506262	1.422180564	0.5371114622	0.5408140859	3.809532296	0.1796580257	1.227320677	2.686122462	1.905494683	0.1797853924	4.426034209	9.029289844	1.698959396	-0.4522907307
CS	0.04695359471	0.5754986056	0.7512686516	0.2295422162	2.500725116	-0.7187597749	0.3080877791	2.899139231	2.144095711	0.001351342728	0.632272732	-0.5291236052	1.688327624	1.997796143	-0.1445426018	0.3323501055	-0.2724120371	-0.08947446966	-0.06662929897	-1.94603057	2.301912044	-0.0173273047	1.312685493	0.4489731516	-0.04954663086	0.1863892747	2.164773835	1.689758468	1.535668112	-2.276582759	0.3138442618	1.631487871	2.765287227	1.982230324	0.3657667083	0.01795282163	2.482316739	0.1086510793	1.117718183	-0.05886361486	0.6614876114	0.2943503053	-0.9601287032	0.8790548264	-0.4798104244	1.662195264	0.1715756949	-2.427948336	0.8620577976
SPAG7	0.7823865679	-2.260818962	0.6812632684	-1.801343197	0.416600298	-1.483853811	-1.640050377	2.983503428	1.622631777	-0.2401389826	-0.3129510044	0.4753342076	0.2751368948	-0.1165590584	0.4984473047	1.057852693	2.883446913	7.352145562	1.377353477	-3.156649187	3.511631351	0.3052375393	0.09188403796	0.00327637	3.738657645	2.646318102	1.719675705	1.292616714	0.9109672603	1.076702009	-0.2648242185	0.3426794138	1.596434416	1.421960739	0.2955362724	2.236194107	-0.3310507173	1.978330257	-0.6542667834	1.830879772	1.707741619	2.229736402	1.179390485	-0.9518633603	0.4428592523	1.712296067	0.04697531562	1.281673074	-1.15280449
PRPF40A	-3.41556798	-4.518786406	0.04492977227	1.412024341	1.753414789	3.89292291	-1.254313214	3.143433729	-3.398852189	0.1982029141	-1.143464755	-1.951696713	-3.014297342	-0.6038975018	0.9682039153	-0.1177380055	0.9663441141	-1.28373302	-1.743371337	-0.3370416248	-3.545821368	0.5532050675	1.200198981	0.4313503805	-2.339009932	-1.093471727	4.260549546	2.830183917	-1.56910275	-0.1989651601	-4.393216525	1.495073353	0.3982274208	3.708521274	3.858443163	4.167182688	-1.089580725	-0.604709687	-0.2436501387	2.984241265	-2.114678312	-0.5642281157	1.734594536	1.006077787	-4.813070057	-1.252096124	2.46370847	-0.9604511853	2.032899858
CDC45	0.5801164911	0.703484158	-0.2932037825	0.2579445518	1.464867205	-0.4719684437	-1.580430059	1.326453145	-1.960519569	-0.2663192779	1.023607856	-0.8872418201	0.7309209233	-2.621674918	0.1844856409	0.9592472158	-4.618629773	-0.04206092537	-0.9952781067	-1.23898018	0.27398832	-0.6337828275	-2.23789313	0.0993028608	2.698289315	1.881993885	0.8117298142	0.9401759417	0.2097552953	1.828281099	1.545373185	2.293498351	0.1360897462	2.957612382	1.742468961	0.02715211957	-0.2853942525	2.382020837	-2.07300247	-2.7802255	0.165847146	0.6529472541	0.6273847486	2.043214383	-1.897239555	-2.330117633	2.06641841	-0.02746198389	1.712667554
GIGYF1	1.712716543	3.132454976	-0.1340750393	-0.6147035091	-0.3461895668	0.6569518522	-0.6862293217	2.017487937	1.75287866	1.609783778	0.4414011421	0.06387880439	1.087264479	1.366450229	0.2538200795	-0.6470905946	-1.56586149	-2.518737809	-0.02655413553	1.94207816	1.811631292	1.517383501	-1.203458063	0.8709051921	-2.253306599	0.6898786179	-1.480067643	0.3419384914	0.8087566366	-1.242961008	3.528717392	1.242571111	2.201088794	2.310717724	1.71315767	2.066615439	2.12918125	0.8482753692	-0.4070140537	-2.394749982	1.001234054	-0.7694358468	0.9761954118	0.5111406495	-0.009185387104	4.306785003	-0.9467334183	1.92048917	0.1300089534
VPS26A	0.4491866117	-0.2559796831	2.495025128	-0.01135240977	0.5766723608	-0.2722052818	-0.157811745	1.264254585	1.942090677	0.1808120026	0.1739865412	0.6408462156	0.3600222492	-0.3471215345	-0.4954875801	2.33883644	0.3448154517	-0.3204331866	-0.8978611291	0.2638101186	-0.6057440982	-0.2952889079	0.03637925237	-0.6523296398	1.404709083	-1.33272153	0.7967653828	2.080617188	2.564791075	1.062795784	-1.673376249	-0.03955477053	1.325405459	3.123705416	-1.857635766	0.2216777551	0.3782047877	3.29171452	-0.9251374493	-0.094160995	-1.216641099	-0.4276868537	0.0656355252	1.095779214	0.05095752672	0.7206667554	3.782524909	-1.463333408	0.2782209004
PMPCB	-1.256795559	-2.231993512	0.4350292873	-0.3414219705	2.23471358	-0.1385550188	-0.2457577813	0.902027892	-1.462849839	0.07436680509	-1.076030508	0.443578654	2.845066349	0.6050136756	4.050916811	0.3277493875	-0.2486961868	-0.4252731299	1.108425105	0.4512212665	0.7603188307	0.4984590618	0.9601238744	0.09664601137	5.745906738	0.3732338636	3.04092444	0.6103055505	-0.4360315617	-0.479723684	-1.019956497	1.463246847	1.812647689	-1.362427861	-1.659884833	1.118385973	4.108058222	1.542169215	0.2105515353	0.5822478778	-0.3449998759	0.6247969535	0.2618919849	0.5863689937	-2.505743085	0.00876535333	8.462723389	-4.116052594	0.04187719847
E2F6	0.9331980083	-1.699042359	3.227080435	-0.1740659051	1.899404987	-0.4903330297	-0.2766620745	3.211014054	-0.3036969959	1.066266814	-3.799275109	0.2827019881	1.736384412	1.111457202	-1.298319156	1.731044517	-0.4492018316	-0.1258508208	2.200706731	3.672913144	3.193596882	-2.287809899	0.5400449176	-0.9444899606	0.6314863395	0.5800010044	0.7846497342	0.3354955491	2.065886023	-0.4155079165	-0.5898298645	0.4171929712	2.202871479	-0.1918790588	-0.32388359	1.181879313	1.378054408	2.067037097	-1.578757809	1.177616286	1.369667011	1.763294362	1.59303521	-0.3986086633	-0.06348106993	-0.9913339684	-1.848388784	0.3393058764	3.046468404
PSIP1	1.797429155	0.9626780246	0.7538007896	-0.7177745411	0.5818027822	1.282006458	-1.358942085	0.8994361478	2.897450966	-0.6901341915	-1.544466305	1.148997657	2.225274111	1.914008574	-0.1611937398	0.7412707432	0.1890889758	5.005501689	2.37333831	-1.438971059	0.9617065622	-0.5864960497	-0.03587871338	0.735090545	4.29233706	-2.397456511	1.890815472	-0.02053207949	1.798485281	0.513174215	-0.7403967315	2.928355143	-0.003130582954	0.6061833795	-0.955274702	1.057711567	-0.07106169188	1.905540047	0.7143833022	0.5273238221	-0.01538009534	2.187708463	0.1495522664	1.79363029	0.1226683302	0.09313903872	-0.2983391204	-0.812625493	0.250022702
SRSF10	-1.15042578	-2.375881209	0.8922944923	-0.005458756057	1.733506599	0.9016666662	-5.793064623	1.661716801	-0.732329163	0.6944592515	0.486550927	0.4265858306	-1.204262627	0.1315015336	0.2113399692	-2.135003042	-7.496270049	-5.504652082	-5.076310736	-1.693005714	-2.736124875	-2.251599612	-1.126867961	0.09671806349	-3.44719164	-0.146707479	-0.06044568745	-3.460084111	-2.058612153	-3.171050162	-0.5531057949	1.476229386	-0.07079664673	-0.0006125279411	4.157029131	-1.995844088	-0.2396807635	0.4979131304	-0.8143507746	-2.279692748	-0.2095951348	-0.4406643478	-0.4277332826	-0.4603197217	-0.4008239117	-2.80803199	-0.7030297568	-3.099608533	0.3245512772
TADA3	3.843923099	-0.89585122	0.1579308083	2.817408492	-0.6723471183	-0.7892684842	0.02084116352	2.00492175	0.8446691563	-1.665509293	1.69744178	1.403523852	-0.1855363543	1.361349258	0.09286542944	0.8097748108	0.5243018377	-0.09960431226	-0.8440355692	-3.167704353	1.298087536	0.3901704871	3.454648702	-1.778947268	3.357088612	-1.60085204	1.669878183	-0.4974653459	0.2564988022	0.6273002987	-4.686700896	-1.558290695	0.4055734515	2.284163234	-2.156479349	-1.629352741	0.07119292666	-1.039993643	0.5239975207	0.04709520417	-0.6355283595	-0.03915635111	-0.6414197009	0.2096042142	-0.3581435865	-0.6190909877	-0.1787431744	-0.2498068963	4.399762726
TAF5L	1.479872162	-0.4374653273	-0.009520926183	-0.6385159768	0.1009167778	0.4109598174	0.2456953601	1.457094824	0.6883560171	-0.2283921884	1.870270838	-0.77256344	0.9182495087	0.889169061	0.2468109324	2.25742108	-0.07029903281	5.915174284	0.01630457881	-0.09962201913	1.752975724	-0.9196700923	-0.1416647888	-0.4898131015	2.343216991	0.8619040682	6.380979395	-0.7254037336	1.059665904	0.6442756289	-1.853111029	2.047056229	-1.78302645	-0.2016534293	0.09792807045	1.037488356	1.089666138	1.687119662	-1.026762587	-0.7619187371	0.3965564456	0.1053042658	-1.218940676	0.1058465006	-1.581918816	0.6215168449	-0.6176735058	0.7607703296	0.8688419222
BANF1	-0.1314377535	-1.497762113	0.2670450162	1.620706382	2.303399036	-0.5446756362	-0.1756088737	1.228565861	-0.7513858595	-1.232379226	0.06135283129	0.6226097311	1.107516389	-0.668338719	-0.3982218291	5.736907138	-0.6362234982	0.3466233898	-0.953645443	-0.1702787825	2.384725725	-1.036155954	0.239324664	0.06646963726	-0.5512771401	-1.22079921	-0.3206429384	-0.08021635149	0.9413893124	-0.07110578631	-1.01158444	1.186284817	0.7969323271	1.179107463	-0.1945227232	2.533521697	1.370378394	-0.3273282229	1.69958604	-0.4673434401	0.2314671445	0.2114223418	-0.6870924405	1.906229797	-1.415756418	0.01036155461	0.1615187177	-2.45786333	0.2958583957
SF3B1	3.203862303	-0.9004536376	4.048805763	4.756575114	2.439853812	1.310286829	0.5708211971	1.100679313	2.035993948	4.906435284	0.7431029287	1.293547503	-0.4185554453	1.011137271	2.32307074	3.892083119	3.837328954	11.08638874	4.694940235	0.2100140248	0.8942636225	2.373011897	-1.035846829	6.322236099	4.750920701	1.84526013	4.690635045	5.795108937	1.659697194	0.9910770215	0.4305509246	2.267528415	4.152695142	5.635275949	7.549439817	7.133497384	1.625939697	4.907519393	0.3534205232	8.446748976	-2.190160256	0.3207453347	5.384440808	3.454423872	-0.8548097841	2.23265032	3.88466498	3.200133219	-1.526463851
CSDE1	6.233091036	1.183025422	2.252996906	0.003626911536	2.327276101	-2.494524805	-2.249493665	1.394983944	2.878040357	-0.7853061063	0.3671152994	2.097574004	-0.6694459591	0.1187306153	0.1166446829	0.02536416938	7.840585533	0.7459803946	-1.488584542	-0.01938917184	1.658663555	9.049117175	-1.138104083	-0.9902669231	-0.619159643	0.362934833	1.281182338	1.037777375	-0.1499409366	-0.02523544545	9.468593837	3.722083096	0.3250453054	0.9538953159	-0.7239166056	5.761668197	6.493532354	3.272172525	-0.4376393086	-0.7680581813	0.1736343555	1.150663542	-2.550600039	0.4153197377	0.2658202593	2.35772556	-0.08650525382	-0.2979350345	-0.02049776197
PRKRA	1.22040855	0.2619034511	3.278222419	-0.7268418083	-0.4430766149	-0.5721272684	-0.4848648149	0.6232031688	8.878095862	0.08646784357	-0.2419399566	0.182973169	0.3713137219	-1.135502111	1.11920005	0.2643326439	-0.9356145563	2.297349433	9.343361055	-2.02036304	-1.509792051	1.552111406	2.469213212	0.2315713311	2.497413134	0.515671947	0.2097565238	1.053974368	0.6128200211	1.480257585	1.746572415	2.25819723	1.970454396	-0.4794429874	0.02585629349	1.506493383	-0.4080630771	-0.4369589821	2.819761171	-2.507842585	0.1899829205	-1.304807822	-0.2240214873	0.1923865313	1.399710177	3.284834441	3.158023915	-2.523451444	0.404541565
MYCBP2	1.354002545	0.2257631251	3.239080499	0.9643004196	0.5156638117	-1.433041572	1.264106951	2.30148512	0.9329398737	-0.05218707548	0.7924810689	0.03760335373	-0.2625591236	-1.410697171	2.014941073	1.936839043	0.3030751689	1.322230085	3.158722702	-0.06555659101	-1.209877206	2.043707954	-1.577704011	0.2952381863	0.7074509195	0.7672923064	1.804382591	5.642489709	0.06055792141	2.757113034	4.584209141	5.076401985	2.724590248	0.01496335701	2.929338716	1.310402686	-0.04175795033	1.71674786	0.1794193632	4.010422006	-0.6775348059	1.848594429	0.1545238891	0.2504922369	-0.9729802729	4.314892561	2.002809951	0.1677183688	0.0504086709
GCAT	2.26561843	0.8196966435	-1.199245207	0.08849732174	1.044415114	-0.3011185126	-0.9824595981	0.3114805827	-0.5043723859	0.1758103603	-0.7591614927	0.2039873501	-0.09137289494	1.350097972	-0.3604918005	3.287707832	1.371910273	3.424907372	1.039805809	-0.6622712588	0.5824793677	-0.5517333818	1.732718756	0.4628578347	-1.191674211	1.34125799	4.422698913	1.573629521	0.07124536019	1.19322094	-0.0001357232044	1.499852976	-0.2067768995	3.28482593	-0.4183282326	1.280563327	1.706578878	1.405538775	-1.385599687	-1.386902217	-0.1837469532	-0.1155478434	1.031656136	-0.6616099923	-0.5820806079	-2.102192373	0.1639379406	0.07348726327	0.1957367464
NPM3	0.8964466246	0.06443181765	-0.2419722125	-0.4259497524	1.546350704	-0.1863750475	-1.622929265	0.5883916124	-0.7184858861	1.830186797	-1.813637999	0.6236137678	0.2441635698	2.157543835	0.4667201865	-0.08558085433	-1.226684425	0.08212737028	1.051394899	1.278332513	-0.8584452673	12.66213196	-0.8595688229	-2.782273654	1.529237696	1.098380726	1.0626834	-1.216651363	0.1796351153	2.346928048	-1.762660766	2.086550499	3.444277233	-0.7330673608	-0.808269223	0.5816758306	0.2780917175	0.08832250321	-0.7278155275	-0.6274752704	1.367020706	-0.6849869451	0.3956298324	0.7782272043	-1.256124744	-1.084244344	0.1834995511	0.6286440512	-1.253921211
LYPLA1	1.081694725	-1.211876245	-0.5756303417	1.794008692	0.1731886061	-0.1468017701	-1.339851534	1.082599588	1.263321645	-0.03434897606	-0.7098324429	-2.030368997	1.344947884	0.1021131602	-3.253120439	0.04450978227	0.7254053914	-1.87052335	1.105168937	-0.9651395523	4.086880336	0.6524275187	0.88404626	0.7528803773	0.701312024	1.019907677	-0.2455494111	1.041891616	3.005573462	1.542269715	-0.3112376315	-1.646527317	2.94357778	1.33546299	-0.8924400649	0.2946884336	-0.01472103876	-0.2640449598	-0.2251584274	-0.7628635514	-0.07533413648	0.791797519	0.396200213	4.008707062	0.2999637723	4.678841677	-0.4174520503	-0.4715616135	-0.2879546283
ERAL1	-2.51621298	-0.07286794989	0.7898506815	0.2254959248	0.1605525897	-0.2927974722	-3.314887529	1.161714044	1.801218705	1.103235043	2.089631921	1.676797807	3.145025915	-0.8768175297	-0.3069491227	0.8468333464	2.021479513	1.099222591	-1.64974316	0.5935412805	-1.121992864	0.7876590123	0.8100128946	0.2151992985	-2.333735756	0.3608117921	1.962848838	1.663693219	2.798748843	0.4053618757	2.506535625	0.6752781737	-0.152406199	0.02357292432	7.246573196	0.8440568864	8.477077933	1.140261704	1.129192734	-0.8737154162	0.8771610073	-0.69551708	-1.616037877	0.7865414099	-0.1928589929	-2.942192667	2.219297958	-1.150938972	1.913470813
SNRNP200	0.7039991853	-0.1686146041	3.458006183	3.444782131	1.014193876	0.2514487631	4.076936126	1.577729524	-0.6903229351	4.624675151	0.176991077	3.572932679	0.8142838201	0.1813770738	1.963496315	6.722771212	7.043625214	3.076681413	3.582793212	0.9447110844	-0.1929860984	5.336386505	-1.727527212	2.92846562	1.923933664	-1.764699099	3.871634366	5.107897625	-0.02319695247	0.07504679279	-0.6473082946	0.8339596498	2.669588902	4.948629306	7.908472364	2.292051569	0.2235477734	3.865919965	1.140112999	2.366074788	-0.07920676527	0.8555422606	3.579130792	0.6523101274	1.543790302	-1.019384444	2.596538097	0.6729637521	0.3570427861
OFD1	7.18755313	-0.9134643221	-1.946700133	0.5195630198	1.157506596	-1.025834917	-1.04942098	3.925891694	0.9768090374	0.1792157779	-1.996338278	0.4067302764	-0.3246902727	-2.134767762	0.8895858476	0.1637525895	-1.027187805	0.4985236833	0.291647668	0.11661199	2.849030813	0.6361078944	0.2693823869	0.2681426493	-1.896277557	1.767140651	2.386646493	-0.8420451248	2.102984206	2.801869838	-0.06175865184	1.563111231	1.454026267	2.424240261	0.4504870551	-0.3791201731	3.441628979	4.013039094	1.436337626	-0.868436627	-0.8831915193	-2.01822652	-1.93219571	0.05015374767	-5.04135612	3.276384391	-3.753910624	-0.1878605542	-0.852807144
SURF6	-6.354743998	-4.518348562	-1.549975444	-0.4914991287	1.378494072	3.736211259	-1.981979038	3.100775513	-4.37719002	-2.31813623	-3.865030688	-1.117519128	-1.766345716	0.1060692088	-0.5348846879	-3.760918387	-4.42806767	-5.713732616	-0.2096187512	0.1017090896	0.5781506127	-0.2384250259	0.6135068244	-1.637757483	2.74301865	0.009534724176	1.103518236	-1.430938074	-3.460105604	1.017866804	-2.091613418	0.8743435906	-0.4075052315	0.9969554677	-9.313752577	-5.62466463	-2.400437189	-0.7423603839	0.8967969379	-0.106792195	-2.949519387	-0.04238234168	-0.02445643408	-0.75212235	0.8499991937	-0.1046002321	-1.351762897	-1.387738853	0.5727123375
UTP20	-1.223583401	-1.091214035	0.703632803	0.1776845842	1.372572159	5.124038834	0.2958452652	1.437956193	1.429755323	-0.958327175	0.3939276974	2.330206879	0.01148078185	-2.215124327	1.977627139	1.744139365	-0.5349397448	-0.4141938901	1.736616745	0.7181376691	0.1277240152	2.434179047	1.174467549	-0.2731484657	2.878703542	-0.6429605217	0.3690890566	-0.7946496874	1.391401167	0.7978172476	-0.2312075396	1.069072996	0.3467167807	2.127997457	-1.556414794	0.3080128746	1.916879339	2.235298433	-0.04070350645	-0.8913273575	-0.8481038695	1.012480737	-0.5451740153	0.07554571817	-0.2849251377	-1.80533272	1.376969082	2.263428339	1.676826356
NUP155	0.113413495	-0.2800894995	-1.549256663	-0.391052306	0.3766516656	-0.3866503668	-1.830621561	0.5927518134	0.4418488565	-1.178677729	-0.3616530247	-3.708038312	-0.08187411454	0.4639179861	-0.03704585714	0.3180696848	0.04350201409	0.3797997959	-2.315974601	-1.666400455	-1.96243045	1.212461036	2.402514346	0.8169375104	0.9817343578	-0.06615579131	-0.3469145428	1.19325605	0.4928807896	0.4407461878	-3.66083053	0.07975951455	0.4212402772	1.828351256	-3.195805539	0.4748407681	0.7401646309	-0.1077836322	0.2707339655	-3.768850334	0.4197363769	0.288358039	-0.2113395261	-0.06163872161	1.090654292	2.008187979	-1.350164771	-1.515014153	0.153581524
WDHD1	2.801472843	1.234015069	1.333807136	-0.1176784088	-0.02604202306	2.827091314	3.732146934	1.632662176	-1.566586363	0.431525481	3.14700553	1.667578259	-0.1215725848	3.276282165	0.9417130922	7.817113743	0.2251532541	8.984496628	4.346026009	-0.4524500884	0.4304716079	4.558997814	0.7636805272	3.524437902	3.809183177	0.7659515877	3.653455095	9.012165904	3.124308894	3.200503925	4.156691608	1.62392887	4.741368271	3.594813554	2.921319807	4.961435625	0.5705693444	1.913332898	0.1011167192	-1.703765611	0.7656300115	0.3609240707	1.833488077	4.960198568	0.8264802636	0.90274438	6.049596135	1.37200856	1.021281012
SLC25A12	0.2939570574	0.07052668241	0.2774975686	-1.502883665	1.275182459	1.386984543	0.4508312272	1.575385061	2.471266103	0.8228459011	-0.7504655209	0.6098759499	-0.7787459144	-0.8383200887	1.127156936	0.3047706383	-1.285800747	-0.2255183581	0.3431913763	0.1305170644	0.1619969433	1.671371097	1.594568401	0.355153531	2.890369662	0.3599681004	0.1738695961	-0.445456561	-0.2191704092	0.6236967223	-0.3573707586	1.623705836	0.5187053193	0.3275009577	1.413315067	-2.34918644	0.7567248224	0.9219597309	-0.3505917087	-0.8381144047	1.809875959	1.478066446	-1.334425959	-1.755352364	-2.32964181	0.09282629068	1.483592084	-0.7167905012	0.118944517
EIF3G	4.28789061	1.866082756	-2.063134895	0.06106747991	0.7483532378	-1.237860211	-0.279791182	1.780340605	-0.08646918188	-2.357063419	4.82451042	1.755937171	3.032449435	-0.1934623059	-0.2561169212	-0.09296025799	-0.3503244281	0.2047658939	0.3056136821	-0.6250231124	2.021896644	3.905761918	0.8162785698	0.02407920338	1.091058387	0.09994678312	0.4852687093	1.266670269	-0.3866113842	0.6829542401	1.327371229	2.876180079	0.717467121	-5.18929624	-1.759651551	-0.198179588	1.805961676	-2.506193371	-0.4410138656	-0.3832262954	-3.198440362	-0.3045268224	0.8338990973	0.3662272672	-1.798452709	2.903209331	3.919300055	-1.648238812	-0.3996966174
EIF3J	0.4164931909	-0.3729067108	0.1872033796	0.2545487945	0.9401161685	0.2563731587	-0.2517937573	2.046561155	1.34533327	-1.347225924	1.112653728	-0.2088578842	1.280010497	0.542187248	5.105628787	-0.3501408519	-0.8378792157	1.371454036	-1.072081727	1.126846436	1.329364145	0.799940803	0.4506254919	-1.339526545	-1.820528881	0.9735689432	1.758060565	-0.6609272046	-0.5213029716	1.692664532	2.386176662	-2.318376178	2.613724983	0.08489400928	-1.214763159	2.541770348	1.766309672	0.5546994659	0.3508561826	0.3321629317	-0.793009457	0.6410228661	1.125896499	-0.8564204063	-0.3597978277	-0.415549948	-4.084312506	0.1592387173	-0.7090399836
AP1G2	-1.595226412	-0.19529687	0.3441255891	-1.296761772	-1.559498746	-2.251556358	-1.386098976	-0.4629938006	0.8283289782	-0.7516837786	-1.502132776	0.8770998439	-1.174723666	-2.219138801	2.249583318	0.4759919471	-0.04908970496	0.2294046193	-0.9204119073	-0.2837165437	0.4529032678	-0.3212151744	-0.5090423503	0.8379036419	0.4084146587	0.2851271696	2.847707709	0.7849883431	2.299087841	1.061588037	0.1188762243	-0.09285294745	0.9703225753	1.677536036	-0.3570863665	-0.01662630166	0.3409335065	-0.3138376349	0.1079518974	-1.050831877	0.4248754323	0.005707439811	-1.501894574	3.669851001	1.220718951	0.1895737698	-1.253641492	0.2325611959	0.1293764772
ZMPSTE24	-1.77630111	-0.5343982738	0.5775518966	0.08269061501	1.379066233	1.202173876	-0.7219122096	1.147476268	1.646637253	-1.189678021	-0.3954446052	-0.4008515999	4.334871581	-1.065153242	0.1613911981	4.44879338	-1.270667168	-1.824894687	1.179107541	1.204551875	0.8374105968	3.780886556	-0.04380619474	-1.049465395	-1.232603555	0.9682129536	1.250881241	-0.01038950929	3.116114706	-1.717621689	-0.1084844419	4.139972441	1.272702308	-0.01772753241	-0.5878598387	1.635562142	-1.332007166	0.9728111349	0.223651347	0.3833134881	-1.935450657	0.6064777453	0.212916275	1.569984049	-1.449954115	0.8153803114	1.314971481	0.1799822182	0.2343133971
IDH1	-2.401172433	-3.286671531	-1.145271494	-1.162399028	0.5736349288	-1.553825863	-0.107741844	2.555669318	0.5523143741	-0.1271001273	-1.180439664	0.08297024181	1.069072657	0.4021584975	0.4667976267	0.06445248469	0.2162214138	1.841740529	0.04697523267	-2.089416042	1.340118426	-0.1518765217	1.074519455	2.125686032	-0.271486079	-0.3505957887	0.8316146257	1.481564429	0.8801679772	1.656582626	-0.3469088205	1.768478925	1.07775569	0.9773092155	1.67260195	-0.0170175724	1.074911901	0.100476126	1.16874868	-0.01163923901	-1.121008558	0.03630169504	-0.1006285438	-1.396475799	-0.3971760645	3.070365262	-0.788069547	1.451277259	0.2708333628
DGAT1	-1.186100146	-0.1282317775	0.7998379205	-1.157652191	1.903995306	-0.07231401411	0.6285817257	1.526104126	5.236387994	0.6099296413	1.544687018	0.9523604442	-0.1603027185	-0.2511097484	0.3154107333	2.201921068	2.420241808	-1.109073448	1.253671718	0.2037986622	1.516542146	0.9087737305	-1.06232232	-0.9790434244	-1.851146539	0.353349513	3.103130312	0.1550481648	2.216803628	1.184554293	-0.7399315288	1.67539675	1.012791184	3.786620519	-1.861795178	2.204433952	1.668554822	0.02040815434	-1.693178164	0.8915739729	-1.012491904	-0.6483479424	-1.668307961	0.1177404674	-0.1577499283	-1.137870397	-0.8076252647	0.4075296979	1.991811092
CCNK	1.165265882	0.1904658078	0.6286189949	-0.5413650589	3.488807028	1.18245291	-2.052768668	1.450208196	0.04980609574	-0.5134779574	-1.931790022	2.858940029	-0.517404149	1.472524987	1.313874908	-0.4742951022	0.8913553759	3.129000732	0.1983014842	-1.332474935	-0.3035368739	-2.246258843	0.7853278673	0.4122175297	-1.005784558	0.683914177	1.834783397	-3.283134997	0.3005465747	1.538507472	0.03686265041	-1.295471582	-0.06998464664	1.760869372	0.3953213179	-0.1617937129	0.3368369894	0.9757067563	1.771508959	-0.125681571	1.550825842	3.115466337	-0.6817763427	1.500352944	-1.523350687	0.3856333641	-0.06009329118	-0.4535079503	-0.4659432395
PIAS1	-0.2953170277	0.4636006427	0.5171797313	0.1541362739	-1.392523394	-1.165519265	-0.6343985102	-0.04386935194	2.145143424	-0.6598098001	1.416704658	0.2974231995	-0.4363387826	-0.7239356739	1.567920747	1.587136818	-1.360709898	1.150386396	1.405471748	-0.1955312652	0.8299254186	0.5776938182	-0.3013487456	1.832698418	0.9837366781	1.127197291	0.7532084736	8.758485276	0.5295966282	0.9666223386	-0.2680277561	1.005181874	-0.2189127609	0.8546656044	-2.115053208	1.558327235	1.25064264	0.2620184048	0.840051333	-0.0300990295	-1.017258408	-0.4267430159	0.06530133267	-0.09193763258	0.04899283768	2.540282737	0.6483455077	0.7409740677	0.220100274
PIAS2	3.62198859	0.7920439002	-0.1521764764	2.802717159	0.1958388244	-0.1188686188	-0.5206058616	1.766126097	0.3806447201	-0.8393982268	4.29330162	0.5293101947	-2.093706571	0.07512672833	4.286988435	6.360082161	1.726663084	5.560103179	4.853235445	-0.05790370822	-0.7803703359	4.806720465	-3.624027823	-0.09514185916	4.818251867	1.457245617	6.424058035	8.775665113	1.044847912	1.506615732	-0.04235855332	8.269711542	5.243495809	5.897366548	5.310196559	0.369838009	0.1178295498	0.8052362625	-0.9671682919	-0.08049476707	4.998831432	1.991598387	0.2826958089	-0.3809829565	-0.1264854256	0.3975603463	0.6282591462	3.653784526	0.6478068823
BCAS2	0.1078908182	0.682300765	1.811608209	-1.689029481	2.140697959	-0.7735110568	0.02058410592	1.226625835	1.517291527	4.957026882	-1.705691555	0.01905335987	0.8596777933	0.1953508151	0.003281881595	1.038755154	0.1394589651	-0.06256487725	-0.2638273028	-0.9755295192	-0.3767816112	0.1251864073	-0.05410822146	-1.222634749	0.7509760197	-0.6696126108	1.43618291	4.629462952	1.948438629	-1.257539995	-0.08979948668	2.727667398	0.7395900013	1.635929435	-3.673722319	7.265959975	0.3329374991	0.4966802085	-0.2075476679	0.5210716694	-1.165634842	-1.628253711	1.708034709	1.386551644	0.065143688	-1.245736532	3.874067783	-0.3677773509	-0.3615454428
DNAJC8	0.5813901196	-0.6333972247	0.3740350869	-1.003874787	3.457293643	-0.9024669652	-0.4340706068	1.230699169	0.5733705805	0.462242144	0.1854254425	0.3428799205	0.0430353056	-0.8727231587	6.282234424	2.372699426	0.4255521656	-0.5753691593	1.645538545	0.692257088	0.9850548256	0.1703769476	0.05164905574	-0.302741363	2.292125276	-0.955082605	2.780272395	-1.221662502	0.6632533105	0.02098529097	1.078941921	-1.003903194	0.8903703917	1.49659394	-2.285870769	-0.4878191774	1.776102086	0.00692899693	2.151301166	-0.6567111099	0.8427023083	-1.228624223	-0.3833409299	0.9104170028	-0.6483522111	-2.068186212	2.465175417	-1.326112732	1.592076087
SMNDC1	0.1943909251	-0.5053552949	1.735150967	-0.0542792484	2.536067959	-1.03073888	-0.02186931289	4.18584255	1.473988732	0.6397554961	-1.230202711	0.8281693862	-1.142126124	2.946839472	1.557998731	3.433090838	-1.490804844	1.698872739	-0.04585134384	0.9471930386	0.08781204085	0.6818204623	0.08671939723	5.535131882	0.5344730847	-0.4523381285	1.585922987	-0.5846014153	0.4863596349	0.02886437683	-0.9098792232	-1.553474712	0.074333857	12.09661618	-1.53856116	-3.633076332	0.4203812233	-2.352493603	1.685014976	0.3879600982	-0.4799836184	0.2649154763	-1.724683171	-0.793546287	-1.416403271	0.2714386722	-0.7165255188	-2.325464669	-0.470040523
ATP5H	0.3426284237	0.4587804715	3.359630338	-0.3857391052	-1.128543123	1.273975022	-2.075380785	2.358256112	0.5703782768	-1.015846461	1.733733208	0.7198808829	-0.2214246752	0.05704316068	-0.858258904	0.4829737408	0.7601221735	0.07742160914	0.2564178437	-1.534809205	1.766523562	2.028958389	-0.4555829825	0.2932190126	0.7485149512	-0.6825189686	3.208010144	1.00673367	2.091568374	-0.3170442569	1.2894751	1.182549708	0.6476690709	3.880298821	2.101515367	0.7879979072	0.9867102064	2.85158622	-1.094016525	-0.1699778039	-2.191523298	0.6039859412	-0.741107965	1.187223218	2.219116428	1.742038072	0.3934536161	-1.138332316	-0.5751327764
FLOT1	0.3666042152	-5.217242958	5.534633035	0.1585481212	2.445916133	1.281050524	-1.134894225	2.673878593	0.2195941382	-0.1690188595	-0.0443227463	0.7184050887	-1.681310305	1.914727088	-1.220453498	1.914509841	2.105705704	-3.793661593	0.5067216468	0.2564534234	2.039684702	-1.454533243	1.186711807	0.2151587422	1.02388412	0.499088543	2.073370648	1.565812571	1.404866469	-0.1457759888	-2.872185712	5.673747918	10.68967261	0.8830117692	-2.438931312	-0.1448637756	1.287756332	0.02329647399	0.0995469824	-3.477329481	2.505227381	1.069346949	-1.106584613	0.1273173519	0.4398856082	1.574173734	0.1854802037	0.2957818125	-0.8140909864
ATP5L	-0.225378517	0.7880901576	0.7999996021	-0.264366765	-0.2529702126	-0.622676163	-1.403620386	3.059449408	2.559008149	-1.037957741	0.06579438632	-0.2064954566	0.6487650129	0.2366630053	0.2866896776	0.1962684969	-2.084434689	-0.01478300543	0.546695818	0.2365603712	0.8517657799	-1.928512305	0.1977911225	-0.2856584056	1.891542497	5.907414814	0.217706339	0.04225899304	1.047923647	-0.1723380387	-0.5631395845	1.490906919	-1.779399515	1.447140117	-2.490159043	0.5414752065	2.546399288	0.6839640153	1.904230293	-3.04923882	-0.4078637365	0.6707540404	-0.1318980556	0.3945511409	0.5499621851	-2.40604121	2.491741913	-1.148557183	-0.4439786578
GLRX3	0.8004375134	0.594301121	-0.8157557823	-0.9683105832	3.13240191	-0.1167744934	0.8023002909	0.5418143368	2.508888142	-0.01355446635	2.105761149	0.6434009894	0.7518525339	0.2507549161	1.159273475	1.551267141	-1.247045502	-0.0821846984	-0.4076217481	0.4454070446	1.298273192	0.2519464574	0.001095666253	2.201555057	0.7938107349	-0.4925071303	0.05582755086	1.66958964	1.919651066	0.406521309	-0.4591906304	-0.1330266718	-0.1338271409	0.9849900455	-0.3380543908	0.3866021839	3.298588124	0.002213323821	-0.2944146645	-1.060864622	0.521637476	1.364703092	-0.848988965	0.8733138441	-0.1091849627	0.04350113909	-0.1305828751	-0.7447055604	1.968381516
RSL1D1	-4.342243518	2.126222668	-1.392300322	0.2204916175	-1.694457615	-0.2246431295	4.647504457	0.03343697825	-0.6007629492	-1.232873351	-0.07955936593	-1.960547368	2.773881878	-0.7380552346	1.160211773	-0.5627615355	0.5801156944	-5.174585314	-0.1446206391	2.267632316	-0.7647187277	-6.223075593	0.03205685621	-0.6894343401	0.9799970363	0.04013227397	-1.603942288	0.5211272157	1.90161734	1.394935709	2.598786937	-3.642352483	-1.034724993	-2.45537418	-4.551284985	-6.524734518	0.6433081563	1.915483016	0.1537088362	1.210445722	0.8708566359	-0.115844552	0.2658219545	0.4025888175	-0.1826743089	-3.712159682	-1.029877429	0.2461901323	1.898877067
CLPX	2.326888882	-0.1344333657	2.703407529	-0.05508915641	3.250125256	0.03607284776	-0.225447125	1.342762945	-0.1026548648	0.09268703768	0.8040225223	0.4765929982	6.425224506	-0.6220655169	0.1955999178	2.55618645	0.1282480654	-0.4091570411	-2.930842495	-2.116426217	-0.2370512253	1.153216087	-0.117228418	0.7272849315	0.3279496774	0.403422938	0.7200461235	1.091905817	2.758083763	0.4789445894	0.4267478817	0.7129179966	1.579939071	0.8162841209	0.612206377	0.1260513334	4.885631403	3.67286977	5.58547416	-0.6448198842	1.396534336	1.02360527	-1.146757342	-0.05856494766	-0.2878583694	2.094237563	-1.222805614	-0.05335777461	0.783566476
SRP72	-2.586992277	2.639640507	-1.333657792	-0.1505049466	-0.08679593624	0.5522549164	-0.7030331733	2.355378881	0.9823364194	-0.3908065284	-0.2720728505	-0.3673383607	-0.2072476091	-0.3775635947	2.021883561	1.742212279	2.171161786	1.210388803	-1.124038129	0.8641505706	-0.4676717194	0.1836030579	-0.7583029089	-0.1085822237	-0.8654649515	0.006507982587	0.2194764552	0.96400183	-0.1150529503	1.102894729	2.072126391	0.4208042246	0.6668268892	1.298484474	-1.001029829	-1.929872191	0.008154096175	4.259819409	-0.1699727655	4.053397208	-0.4665275907	-0.1204100976	0.3446338488	-0.03261831769	-0.2956672009	-2.416465689	0.7570329841	0.648287131	2.778316028
RECQL4	0.6317126256	-0.1784351825	-3.69853476	-0.3367528042	1.419564102	-0.2634393405	-1.128481873	1.211230481	0.593611716	2.477923726	9.336821694	-0.5961706603	1.99469916	-0.6876857377	0.6316732584	1.480959922	-3.067526151	3.014336429	0.0689122794	-1.224062126	0.7108719958	-0.1189396534	0.188877684	0.7187874012	1.956961887	1.498379507	-0.06699577563	-0.6353216888	-0.4499036359	0.2237566607	-1.851491286	0.414861268	0.4343048516	1.629409361	-0.8773674285	-0.01327889562	1.022134753	0.5677045437	0.5758076247	-0.2567990916	-3.2714755	-3.17438266	-0.107216982	3.641855683	-1.455078062	-0.5355561421	-2.528665368	1.040288009	0.6177789916
RECQL5	1.608397198	0.5394827834	1.562203516	-1.041552968	1.218840139	0.3797406867	4.376208775	1.115284685	0.3733583506	-4.352353608	-0.5504301507	2.505249446	-1.770822864	-0.1944763997	0.9713232384	0.83841402	1.352870619	1.518004133	0.538390023	-0.3378769375	-0.824259467	1.575154329	0.6654675312	-0.2786521573	3.183373663	-0.262340697	5.749007968	0.9096368359	2.486372826	0.3134803425	-1.355580061	4.088579404	1.075280659	1.454178457	0.8656375907	2.625937392	0.903066201	0.9807810197	1.171976776	0.09946399113	0.1467811865	0.3004878162	-0.7389573534	0.1031094935	-3.383096192	-1.543264875	0.3086586738	-1.359792023	1.256810681
MTA2	2.589379908	-7.281495717	2.107321641	0.7652864188	0.1575803331	0.4651841205	0.6492403352	2.016114445	-0.7548090736	0.3663852961	0.5168515503	5.483459274	1.280896404	-0.3070427121	3.670990167	2.875583581	1.564679532	4.51779464	4.286640067	0.009763299797	0.3248279912	2.286555622	-0.9442023461	0.3054252554	1.982977788	0.1128806868	3.396518356	1.883220087	0.2855984852	1.843948942	1.350949319	1.560295025	-0.858934404	6.304182551	-3.406485074	1.484522499	1.431148667	3.184962014	0.03395672497	-0.9424518435	-1.080907668	0.5106602994	0.4948515392	1.379529097	-0.7037947769	0.5372383556	3.204331999	0.5632452868	5.664751886
LTN1	1.150155239	-0.7054829935	2.103630819	-1.113670517	2.446881311	0.7441604161	-1.832900803	3.663156627	1.526521895	-2.162908113	0.9867351605	0.4727957934	-0.8743330207	1.442597407	2.088439302	0.08138535715	0.581872405	2.627087532	1.982282419	-1.223237412	0.1319732026	3.876796321	2.550595869	-0.6217812623	1.023569246	0.463574946	0.05466943568	0.5041835482	0.6588391888	-0.06744036045	1.819689565	1.785001166	1.427484592	3.982871059	-1.083769651	-0.7654517026	-0.3971474685	-1.703281402	-0.2386299267	0.2992140691	1.036899595	-0.4144323344	2.309229934	0.02432324513	0.5713340725	-0.5986644525	5.342359366	-0.4694094813	0.3879354514
MYO1D	-1.695916879	-3.52455367	0.4051861919	-1.231713038	0.1234469016	-0.1888757978	0.5460504694	1.359535471	-1.193287985	-1.419151936	-2.382414245	-1.523486067	-0.4256693761	-0.5601948743	-0.8283186942	-0.8406277489	0.6903012724	0.03223890419	1.233333153	0.6959321333	0.5628720469	0.9812983103	1.816647436	0.1898918767	-0.4651767705	0.319649458	-1.019675168	0.02868633677	1.810628025	-0.7016471279	-0.4046327237	1.270468265	1.599148583	0.9642790189	-1.545128113	-1.240883672	-1.278410969	2.892634757	2.267329504	-0.1193775487	-0.8302300674	-0.452836109	-0.4009262611	1.801745363	5.652449753	-0.04218818906	2.482979212	-3.587073706	1.976297767
TOX4	5.046967588	0.6629052979	1.356284806	0.006958065576	-2.693906184	0.7143991732	-0.5895941245	1.770927365	1.376176367	-0.2739927827	1.931742101	0.9750691512	-0.6988925206	-0.07136693172	0.8573248933	6.52935965	1.676096182	9.617184103	5.205089872	-0.03320877427	0.4576176686	5.782849051	0.3809260132	1.510197714	4.630369756	0.1031617796	5.767616045	12.59056757	1.821730448	-2.110049309	-1.753745057	7.989489991	2.458513174	5.240363714	0.8555732683	4.077303979	1.390718242	-0.1435724645	-0.3496973497	0.6257710836	1.998978542	0.7766786697	1.363230821	-1.814459674	-1.98242923	2.377554716	4.715146331	5.350057736	-0.3292710931
UFL1	-2.333303333	-1.072037669	1.240834955	0.07349442361	0.7197237784	1.077451586	-1.478866016	0.9725643734	0.204805139	0.6449274703	-1.997254224	0.4854774399	0.5871512115	-1.382955595	1.104767554	1.617567718	-0.2920160011	-0.1554596446	-2.068229224	-0.9854508359	-0.4435448999	-0.5063369929	0.9963073801	2.56541511	0.02233701989	1.813915879	-0.1667764329	-1.303395537	0.9573099188	1.932602124	0.2243144838	3.532276956	1.457865627	1.727950196	-0.4749275824	2.062800901	0.5458331672	2.458375827	-0.0383855039	-0.2005886295	-3.397169064	0.6723540662	-1.150478378	0.858714676	0.327249632	-2.620879552	0.8824911497	-0.3086538283	0.1701111132
ERLIN2	0.6382619523	-2.673098576	0.9562957708	-0.09780501944	1.270107658	-0.2150775888	0.2311272659	1.209051839	2.62175421	-1.512141344	-0.3376225514	-0.8844621795	0.07394473534	0.261198451	0.5883201389	1.791011142	2.041183524	-0.09811080483	-0.3453399241	-0.9888742842	0.9649432554	-0.07830783032	0.3903895423	-1.494440087	-0.585720013	1.947489895	4.739457015	1.151541353	1.95640142	1.29675466	3.011444258	0.4107058383	-1.315019883	0.473070636	-3.164661056	7.382520168	1.023921354	1.485828376	0.2268126512	-1.627736067	2.52397362	1.94162739	-1.200046364	1.479911385	-1.731895475	5.109504266	0.6064681397	-0.8282384174	-0.9962946462
PRPF6	-0.6331096847	-3.270770728	-0.1034715642	0.5591275343	-0.01892035007	0.8360923125	-2.936379337	0.3254212531	4.855035743	3.429370731	0.6575166614	0.5234640537	0.2766233559	-2.722325117	8.13003656	1.267066492	0.003039178898	1.160481092	0.4810853374	0.9906483129	-0.1655588812	0.9191247025	0.6159403628	0.9911414009	2.233515121	0.3876260355	1.642298784	3.000993822	3.588637264	1.73459191	0.5817750413	1.063884143	2.277933552	3.259568211	-0.3947124514	2.382984506	0.435717946	1.483550346	3.177041208	1.840292865	-0.8284771946	0.913984325	1.620284537	0.8903556069	-2.479853202	-0.06155868311	0.9628168422	2.654599071	0.5924394582
PCF11	5.558147077	0.214683059	4.501982468	9.14291912	-0.3239044039	-4.082815661	1.188896611	-1.167049059	-0.001435758748	-1.262903262	0.5388637862	1.641470585	2.416399986	-0.02536463721	0.8789651033	2.750105182	9.401194118	8.924312869	5.40918198	-1.929840107	-0.04166345374	6.053847398	0.5104174517	7.66722603	2.151701621	-0.3067858236	6.393208118	6.566662738	3.570846523	2.798652386	1.729356582	1.056763386	4.858661138	8.171306683	4.254458209	6.847242961	-0.1002742443	4.986418266	1.15695134	8.291591999	-4.144911655	0.3503360365	4.622076803	1.509524609	0.1459960296	2.358160151	3.002007551	8.229973584	-0.2310011487
FRYL	3.744483831	0.08754652474	0.2164591874	-0.3853293771	-1.987684993	0.07651459751	0.02724256666	2.83996558	0.5830243304	-1.403066122	0.280715233	-1.21674855	0.1796315296	-1.049962244	0.4431881085	3.830846558	-0.7471926784	-1.073524106	-0.03155719286	1.921487307	0.4666653445	2.658214696	-0.4819061479	0.03877959589	0.8285488424	0.01689920084	1.25070092	1.05206783	1.42967233	0.3578063156	-1.148308103	1.544460847	0.3458527775	2.33055311	-2.288376221	2.001311103	-0.1868642948	-0.2308527833	-0.6024341412	-0.4789708564	-0.1666659084	0.8327820382	-1.119045458	-0.9839010409	0.3849730238	6.006689152	-0.05059189867	-1.380844495	0.2565329696
GLS	0.6303147711	0.2659730773	0.9883361055	-0.5223323139	1.423997153	-0.8990944467	1.171178873	1.65093383	1.483135512	-0.00975990124	-2.126558496	-0.0339678033	4.496153223	0.4121375395	1.954331127	5.3484283	0.239896648	0.05714867559	3.187502896	-3.274875188	1.044697803	-0.1330846922	2.84139761	1.277743381	-2.621627102	2.103241397	1.643947957	0.2918016284	2.476724992	2.992173053	-1.204423528	1.158292951	-0.1565318658	0.9147545976	-2.752730965	2.18272162	3.467461975	-0.2396126784	2.472876227	0.9925371029	0.7536446466	0.9081657312	0.4477851039	3.738787677	-1.34304332	2.889254589	5.868584514	0.05432211167	1.223572296
HAUS5	6.058345936	0.2412165304	2.733360629	0.4758095097	-0.6458315673	-0.4306646346	-0.1276819766	1.100442498	4.374805245	-0.8687829362	0.2812999897	0.3303443722	0.7571671351	-0.1204396457	1.195217906	1.144935432	1.496116656	0.616649385	-0.1825882282	-0.2842220216	0.3156216078	1.81157583	-0.02906346945	-0.7754339601	-0.2443728277	1.099278338	1.654424985	-0.6055817361	3.669004691	1.222180331	-0.8373925355	2.388042187	4.878503037	0.2689137359	-0.1422038043	0.1343327163	0.1183033681	1.422881487	0.8266923103	0.8848144296	1.030898065	-0.7923354547	1.553841142	-0.01873848619	0.008462352991	5.587058689	-0.8753876731	0.009766709343	0.3260497298
AP2A2	3.296058524	-0.5748102659	1.712930594	-0.2129723952	1.478456857	0.4189290341	-2.142173102	3.278744267	1.299137878	-1.04121888	-0.1933003389	2.915372653	0.5186994789	-1.820102495	2.256392136	-0.1087335499	-0.5399572515	0.7397494449	-0.004569782571	-1.34870456	1.539998611	0.2631190618	1.728631639	1.606229322	0.8194282861	1.746020896	1.924354271	-0.2358587514	-2.239456545	0.7340275721	0.160131176	4.274471786	-0.4427781321	0.4670550805	0.01245826806	0.09860488072	0.4589536724	0.2596609061	0.2943033401	-2.220049902	-1.433159721	5.139255751	-2.500205498	1.048641805	-3.273024862	0.684008163	1.63190084	0.7452104703	0.2548900273
CEP152	6.895183759	-0.2959517962	0.3868474131	0.4655967006	0.6914392465	-4.927507728	-0.6215292986	1.76493771	0.4701142482	-0.4168920725	-0.8327975464	0.3243728942	-0.297992369	-1.351366389	1.176270007	0.2198317564	1.287495213	0.1553282084	-0.9529805228	-0.6431059633	2.770682521	-0.7786290191	2.071360767	0.2195005347	0.1947221303	1.123904967	1.388587419	1.334275501	2.313461276	0.691814147	-0.3170636557	-0.1107620028	1.314179496	1.112482835	-0.369867145	0.1187661053	0.5006304635	-0.1823683174	-0.388821805	-0.2628294236	2.17081812	-1.191313471	0.129853807	-0.06115090158	-1.038188715	-1.962444788	0.2516925679	1.475703793	1.006414435
HEXIM1	0.1058060345	-0.4154563192	0.6191193938	-1.409725913	-0.07576059896	-0.339078814	-1.396213161	0.9894123951	2.070052551	-1.298056892	-0.1730037168	-1.510032944	-0.6973901719	1.24382945	0.3847176349	2.980034625	-2.741537388	1.540609287	-0.2671077096	-0.3474580558	1.519343415	0.1484949488	0.5313903397	-0.4345855548	4.34908554	0.5829899649	1.965888303	-0.1440047665	2.974826733	4.839199851	0.2017465081	1.243089016	2.004896739	1.151830171	3.326291201	3.090344835	-0.7525053463	0.8651402007	-1.180114694	0.4022704554	0.2829596369	-0.04234099692	1.541307867	-0.00688899318	-1.262804426	1.229734644	1.079484658	-1.541146514	-0.1075130223
RPP14	-1.304404045	-0.1807522623	0.870553214	-3.759796213	2.685161143	-0.005817436524	-2.826203728	0.1214950544	-0.3098431588	0.3767033392	-2.803071933	-0.3918882326	1.603841504	-0.849360225	-0.7064124782	0.03574817251	-0.1692069943	1.258170526	-0.1599342591	0.1463404765	0.1262860971	0.7925826579	0.695935417	-2.257019804	0.7963258981	0.04654911902	1.86145518	-0.3342774733	1.953411752	1.536175704	-1.166260868	1.998977728	0.4190493288	-0.2742986189	0.4659773476	1.584477944	0.5620236655	-0.1623783259	-2.135005473	-1.734400801	-2.141043246	-0.8581729811	-0.387070106	-1.422217505	-1.50925046	1.992627812	0.6944015856	0.3771967333	0.4844271506
CCNB2	0.629683885	-1.760696858	-1.822726591	-0.349553842	-0.07599827581	-0.8748757488	-1.351007771	-0.1438860581	1.603342922	3.325229625	0.2481892978	-0.2583827792	-0.2050375462	-0.7259506892	1.311053842	0.1352851644	-0.3639540436	-1.89157335	0.2786176236	0.1492759725	1.604457355	0.6538067041	0.765426128	-0.5853825127	-0.1718037038	-0.1140508593	-0.4068371364	0.6387975793	2.178125416	0.5725838341	-1.506165428	0.1150228031	0.1299600662	0.5321279191	-0.0270845153	0.6937211724	0.7733711073	1.069946449	0.3393794079	1.74456066	2.535423189	-0.1196702555	-2.487365626	-5.60431413	-0.9088161581	0.6586043056	0.4958233863	-2.432481201	-0.352165922
UBR5	0.9281382144	-1.919045173	3.05590886	0.1376551861	-1.026523367	-1.173894915	-0.9157636267	1.760962625	-0.223569874	0.6692846813	0.1684492116	-0.0260003214	4.836139557	1.775016688	-1.101936617	4.759173363	-0.89884678	4.768263601	1.716486212	2.139945215	-1.2103408	0.457627935	0.316370631	-3.208359401	1.679840295	-2.285078973	2.198482759	1.544904113	1.952320375	1.420064177	-1.540236952	-0.3498768385	0.9580794173	1.140681869	-0.5367034196	0.8008475773	1.46693717	-1.727871525	0.6388763457	-0.4898458326	-0.7576242984	2.339218674	-0.7166236807	-0.1593071445	0.2737072268	0.921522168	0.3078724375	-0.6781309312	0.2745481198
SCAF4	-2.922168805	-0.1175733041	1.277085256	0.6654876251	1.622026735	-0.9038187038	-0.04266618201	2.415341855	0.483691612	5.187802071	-0.3625410311	0.5126051136	1.48471496	-0.8278017095	0.4316535492	0.8992096947	0.3073390974	4.103183913	4.725113241	-0.7695290136	0.1560469941	-1.034053732	0.2592314452	-1.59144766	-0.2516679263	2.992444693	0.9423313693	3.595495837	1.696020272	1.49047421	-0.3962155864	0.4818650273	1.135458254	1.110302986	1.564905875	6.464324282	0.8996332327	1.317543374	-0.7509098404	0.249661251	-1.91840377	-0.4183218018	1.257763129	0.162686273	-0.357727027	-0.3255031783	1.801016592	-0.0167165702	-0.3148182276
MFN2	-0.03704608116	0.5946367702	-0.5830535559	-0.6176541485	3.784143645	-0.8022161075	-1.548056508	1.709665196	-0.3486247912	-0.05772874141	0.3624838416	0.2015993444	0.3339615379	-0.1325596454	0.2598631751	0.3137453946	-0.1060489462	-0.7081247002	-0.1608302379	-4.518896065	-0.9750799603	0.4654560956	0.2759214034	1.032430271	0.6473017771	-0.5872540856	2.823971061	-0.8225431951	-0.7099362756	1.041007172	-0.8650367471	-1.396750185	2.706263244	1.519659102	-0.5468269118	2.42601898	1.13935533	-0.2339203349	-0.06772829505	1.446215774	-0.3815297169	0.5717904004	-0.4820426681	0.3574749233	0.1795466325	1.212782767	1.249266761	-0.7359603529	0.4146238779
LETM1	-2.689347323	0.0316753814	0.4174700607	1.252023562	0.9984317436	-1.141434737	-0.9320313411	1.405190682	1.284832849	-0.03923727481	-0.8444602415	2.530852842	1.850381474	0.3643340856	1.318830616	0.316389735	-3.276752838	1.231064725	-1.396704238	-1.032981147	1.813697878	-0.1615588954	-0.1187392313	1.334429638	-1.098860567	1.569643415	2.523841773	5.966430709	0.4696502334	0.2285831307	-0.4830949085	1.267273149	0.217127659	-1.239204163	0.02334229555	2.528523905	1.955376549	0.3636787143	3.146501076	-0.9596393047	1.111119958	0.6761121835	-0.1780768603	-0.1896938692	1.487657481	1.344251233	-0.2404860255	-0.9195721205	-0.04814906027
ZRANB2	1.722627999	0.8932874663	1.341692038	-2.101928138	0.1955279678	-1.697511861	-1.758545236	-0.7857245852	-0.2036947786	0.7974321011	-1.246008411	1.052489452	1.648054126	0.3670623933	-0.3970589401	7.501885138	0.2071728068	2.862141784	-0.7116914911	-0.873142869	2.125125301	1.505433904	0.6575430923	-0.2859235217	3.120132903	0.5870061954	7.634825493	0.2317714843	0.587726687	0.3763107765	-1.99738633	0.6749704299	2.179449313	-0.1877925702	2.610589874	0.5193119268	0.4028316879	0.3652135702	-0.2013651119	0.8214604509	0.4555065083	0.1861286363	-0.9582487367	-2.348255508	0.3210292899	0.1523609327	-0.4780652655	-0.1066906249	-1.883146855
LUC7L3	-1.085295181	-5.812057201	0.9931802325	-0.6518894573	2.547775279	0.7558721297	-1.320217082	2.391775829	0.899712215	0.2113651017	0.1856333097	0.5420874662	-0.6104818328	-3.355560309	1.03094519	1.250781779	0.2157356773	3.004578706	-2.560070467	0.04005294259	-0.8132072954	-2.316959433	-1.211425127	0.7361088215	-1.518208442	0.7590058129	2.379824917	2.161201912	0.2381504493	1.568147057	1.593720031	-0.2104749014	1.189979118	-1.309981461	3.460705061	2.282849969	0.4670617238	-2.332604553	-1.740611473	0.7118430702	-1.982983711	0.7309231859	1.818440932	2.16802283	-7.341376532	-2.326857491	2.43746214	0.2624510629	1.889429487
KIF4A	3.035715651	0.2478200034	4.503159712	-2.189948998	-0.6210988323	-0.02100199946	1.972635717	-0.1341839161	1.089925336	0.231695676	-0.692146658	1.441680095	-0.4805203549	-2.495346296	0.1268641575	4.654490545	-1.559918702	8.770653829	2.083975415	-1.416240131	2.742164429	2.258750238	-0.02186732116	-0.7453176109	3.034961784	-0.00865612827	7.121771406	4.135879287	1.639392738	3.038513582	0.2800513929	1.437652765	1.348654944	9.060027232	-1.053195453	2.836379019	6.160039585	-1.079754824	1.770738652	0.2437793649	1.770321803	-0.06675555423	0.394298109	1.041470309	0.6522299709	2.005399831	0.1754563283	1.784287515	0.1850297755
KAT7	7.895975478	-0.08476712991	0.802629833	0.931002435	0.2459759741	1.851148348	1.015046492	0.4419911466	0.4721090163	-0.8324788717	1.126901632	1.412259475	-0.8080596352	-0.3267724973	1.478441842	2.655019067	-2.901854602	1.562185634	7.968321877	-1.749146355	6.212120299	0.536897466	-0.1876369262	-1.332340759	1.673952386	0.4343396314	2.073596984	0.5736871627	2.116993482	3.788286252	-3.775542256	0.5055746998	-3.71371657	2.377392947	0.7098584363	0.2893484011	1.032761896	0.580568678	3.127706939	0.03444079713	-0.07226114057	-0.8205133209	-0.06719407556	0.2380951755	-0.2833923433	2.486142933	1.315573084	0.1832095073	0.1759991433
NDUFA10	-0.09008875422	-1.515062771	0.6453684824	0.1568076553	4.987029183	-0.9055460683	-0.8439315361	3.120207994	1.290291783	-0.6182173404	-0.3465640725	0.8662491178	1.463994799	-0.6816730058	0.9925135465	1.142543447	-0.80763527	-0.6495516985	-2.689992188	2.114369969	0.1953600661	0.6124742618	2.226207096	-0.06461930129	0.04508954356	-0.03517731388	1.447333403	0.1091842152	-1.562118702	-2.292141949	0.719527351	2.394562266	0.01342045942	0.4555079963	-0.3172619843	0.2973520888	0.5878261468	0.4201229706	-0.1324587519	0.94344907	-0.2059853577	-2.002082149	0.0004726983794	-0.4593066438	-0.1160424081	-1.151975711	-1.092656333	1.624034596	2.757723249
CELF2	-3.842176347	-0.3201020114	1.595454314	-0.3923366087	0.4505510509	-0.7443950194	-0.7978102384	3.380021754	0.6610976758	-0.1261172556	0.5817361125	0.03519323293	-2.443626667	-1.739376907	2.093478943	-0.6037020822	0.896832741	-1.601989646	0.4050349708	-0.2441121553	2.842778769	3.564208842	3.518173327	2.210275605	-5.201095028	0.1619223187	0.6587578146	5.07253426	1.608548709	0.1908536454	1.805165922	0.3517993905	-0.4143787736	0.1796973026	-2.811609262	-0.6151902456	2.610134843	1.669638461	-0.1566829126	-1.761082683	-2.922919948	-0.5386557141	7.55E-05	2.934152023	0.9032649848	-0.5280460858	-0.0205752614	-3.373104112	-0.4978898969
PGLS	0.02908724837	0.1420254648	0.9836855582	-0.1857422922	0.009355913195	-1.455302414	-0.6018122071	0.7932065469	0.3575497139	-2.189479265	0.3714552978	-0.2106427645	0.7925436062	0.9832778006	0.3682797014	3.225457625	0.09201927623	0.3940522321	2.616295074	-0.6115434662	1.471302894	-1.084468327	-0.04114959148	0.9008027758	0.24715584	1.044317936	1.88423262	0.5949874595	0.4698364213	-0.1330479843	-0.5622660716	2.106560471	0.2266986163	1.618942989	-0.4455244657	1.671291974	0.7414588695	4.128342661	0.2702585041	0.576422927	-0.0233471942	0.6131339924	2.469589718	-0.07651566813	0.357306896	1.138226684	-0.2719694886	-2.096691454	0.9265608064
SMC2	2.831110036	-0.03074820707	1.016817427	-1.141582594	6.791792549	-1.462748076	-0.2677289992	1.929893467	1.343503795	-0.4597942442	1.171758586	0.04433669335	1.014347914	-2.306955969	2.207808847	-0.20746277	1.562038454	6.058814436	5.450184682	-0.1963702291	1.04384364	2.598915426	4.72062228	0.5953237184	0.7115017142	1.315452689	1.832428002	2.029543546	-0.6408481567	0.04171685337	1.018256376	2.531011543	0.4337637768	-0.02551303813	0.2675817666	1.3608441	6.594684198	2.253711578	1.1337711	-1.53389701	-0.2867068955	0.3785988402	-0.1466836093	0.5654149741	-0.7409306843	0.3213590336	2.79994546	0.406152208	1.834863907
LYPLA2	-2.132427142	1.648904481	2.84812717	-1.51910834	0.03865099647	-0.3692020491	-3.483277757	0.6915958141	0.1426954978	1.360571247	0.08344286315	1.232285462	1.867345615	0.03810046891	0.5602776654	7.078022621	-5.264897424	0.04226010543	2.750165792	-0.5418424081	0.02148789442	0.8189404226	-2.84614468	-1.153876667	-0.4601006969	0.01736350977	2.17811325	0.3837611658	3.304530774	1.166808982	-1.443058245	0.3528744434	0.9747012458	1.926450043	1.397650441	2.227747021	0.4605837954	-0.2081289535	0.9850906419	-0.1171427461	-1.000461218	0.464647603	-1.010335069	-1.391069365	0.8026043132	0.2128313802	0.1652189828	-2.896451146	-0.3995923418
IPO7	6.169037668	-0.5018926308	2.276543526	-0.05127388664	-0.280455181	-0.1737792973	0.4795334473	1.448668534	2.09137467	0.5059559932	0.02043362211	2.458707738	-0.2185205719	-1.507831542	1.33446004	1.808137704	0.3918222697	2.291640565	0.8434675699	0.0136335608	-0.301668566	10.74126847	0.3976470423	0.3400611512	-0.7433839164	0.4031199367	2.377781261	0.9868876313	0.98424569	2.913783624	3.615502819	2.148352308	-0.001155055658	2.802942132	-0.3350337205	0.3144800239	0.9745799499	-0.2683292464	-0.4886528918	2.339819409	0.5989356326	1.095669813	0.3438091712	1.703267747	-0.2530165649	3.025165625	0.4556434913	-0.4043004338	2.440120481
SLU7	0.04028955901	-1.81404044	1.31735699	-1.210063375	-0.1813645762	-0.9089253498	3.533916703	0.3719165481	1.853879848	4.218286173	-0.7004555385	1.860442809	0.03061518094	0.004070924259	2.485414407	4.471011295	2.171717117	6.896208396	-0.06970512779	-0.3257609846	1.314472648	2.786403318	0.4776057219	0.8481313598	6.676453918	1.30200083	6.164386941	2.151723766	2.305480736	0.7527063252	-1.95653479	4.167141703	0.4109656479	3.982120264	1.45181536	1.80924184	0.4733951826	6.912911238	-0.121926329	0.1508168124	-1.099900035	3.121179698	4.285595354	-0.2153645463	1.992655971	-1.000351896	10.20754029	0.824166668	1.168415102
CD2BP2	0.4082812188	-5.030525291	0.5702490417	4.480303296	-0.03077305618	5.921549766	0.349311415	2.483552654	2.753709347	2.275882605	1.269586093	0.878818965	0.9932749038	-0.07015975368	3.139101298	6.995637412	8.052583332	5.479213735	3.257080527	-0.4993071951	0.518703726	3.551418249	-0.1077663965	8.188623269	3.58404167	0.1598170196	7.592988573	2.108880761	3.26199824	2.848179168	-0.3330986757	0.4689947463	3.149942027	4.891020787	1.121528848	6.552044265	0.6043489308	9.817683431	-0.8092465654	0.7587002138	2.700623357	0.5699871251	3.784303852	1.947616396	0.001578338509	2.042055333	8.462477113	5.026267285	0.9780404932
AHSA1	-6.34570047	-5.03090274	1.14881927	-0.03357417386	0.9121971163	-0.5220494824	1.871906379	1.714745925	0.450199456	0.7466318714	0.4567708342	3.225186258	-0.1054604754	0.1602559556	1.3291594	2.069115149	0.2521887348	0.2558235735	-1.163384959	1.731654867	-0.3219162865	0.3476443565	0.2382733278	0.643481065	-0.5803349006	0.5341605851	0.08896061335	0.8016246027	0.318609271	0.2655139884	-2.95703273	0.5052935229	6.607914907	0.6304539889	1.050294265	0.9343640236	0.5041612278	0.2116293553	1.444506988	0.3480310285	0.1226193657	-2.367696397	0.8099692906	-0.3362506834	0.2245761018	-2.245558601	0.6828257651	0.2343647882	-0.3422292277
PARN	1.44432144	1.161334277	1.410734701	-1.000720335	-0.02358241809	1.841579726	-0.5991882876	0.5501152935	3.840544353	-0.1923307646	-1.17922444	0.3283430437	1.286719551	0.7245502378	0.7286542363	1.427484169	-0.5878214923	1.246780427	3.791374739	-0.3421523826	1.533772186	3.416532761	0.1248360396	-0.342285607	4.311894591	-0.2082414275	6.147853619	-0.08304451516	2.04807405	-0.05430052108	-3.262818813	0.415504833	1.547575702	1.216269089	-1.203932639	3.364064831	0.526481514	1.635288415	-0.1209282882	-0.3578264206	-1.25462261	-0.3614846071	1.946361623	-2.168050759	-1.276046443	-0.1744175345	-1.431573044	2.275321413	1.348238767
PSMG1	3.163983281	-0.6898577916	3.000120583	-1.545271583	-0.004428629241	-0.2365105174	-0.7825988631	1.507672818	0.5162731873	-2.553887437	0.7913212966	0.7912148469	0.1581621191	0.2361404761	1.3688901	1.224495951	-0.399610853	3.058482991	-1.394402077	1.038893004	-0.1305413625	-2.85744057	1.938539582	-0.4261791411	-1.866362683	4.365878279	1.070462249	0.4853531138	1.900540996	-0.6135532065	-0.7975241913	2.861986896	4.681635287	-0.9845404666	-0.2098528126	0.4320720036	0.119991331	-0.7203054443	0.7742015417	-1.16687502	0.9118936018	-1.615039592	1.972092937	-2.469353083	-1.202920038	-1.089791066	2.500584915	-1.72798899	0.2817505483
NSA2	0.01491431743	-1.104372114	1.46209878	-0.4803076229	0.5505900221	1.04013062	-2.089008322	2.233218907	1.263789934	-1.693768901	-0.1766222862	0.292184439	1.181078103	-1.044802286	-1.046498667	1.168408329	-1.064860337	-0.1636982977	-1.983157781	-0.07388060796	-1.384936859	0.7020680253	-0.1464702927	4.172933811	-0.6039651316	0.9435995786	0.7294251261	-1.520644358	-0.7184474499	0.4504727804	-0.2577144513	0.6677654523	1.280688896	1.276874246	-0.3834382044	-2.136970247	-0.7649415282	-1.026340232	-0.16648285	-0.7481143392	0.7763671021	0.2854281825	-1.896656754	0.6958572917	0.5303831949	-2.591748704	0.2422954593	1.437999863	2.401159428
ACSL3	1.265857766	-1.529333152	2.072378133	-0.4416572405	2.583194884	0.2538930664	-1.845010314	2.502423206	0.03993841851	-0.2580268143	-0.254206926	2.795328905	0.9496745829	-2.26207704	0.9895951433	2.255185286	0.5764363865	0.05206195813	1.577310552	2.036330478	1.325710171	-0.1828573534	-0.8714474255	-0.7454202363	1.259398248	0.6315742659	0.5802576683	1.163350288	0.5225202103	1.103020705	3.575218335	0.07459386662	1.825153124	0.4707637484	0.4160431765	2.656576672	-0.1950195084	0.3032180179	0.2518140159	-1.3288709	0.2984117825	1.171287359	-0.1445003782	1.791100843	0.3226872738	2.808793921	1.360191436	0.2470397756	1.081676
POLR1A	-3.148609831	1.534562798	0.3335953432	-0.4484362516	0.495410785	5.740958607	-0.4217804371	0.6203244284	-0.6285596817	0.05018857796	-0.05357026393	0.01803215906	-0.3298655227	-1.004196078	0.1864445273	-1.708261908	-0.3092819978	0.917466718	-3.782571983	0.995738795	-1.535660159	0.6506549114	0.4086331397	1.344337875	-1.332292989	-0.9157133278	0.2411689962	4.067136693	-0.7339346641	0.9499100107	7.755519413	0.004016402515	1.345102361	1.462534523	-2.390671567	-2.484744466	0.01153524145	0.4830631633	-1.119596252	-0.6844183489	0.05680500719	1.521255056	-1.868015672	0.8632114755	-2.581225676	-2.657236323	-0.07502010734	0.3867295123	3.342265232
PCNT	8.219758879	-0.1907635062	-1.46731814	-0.3891183975	-0.5227106632	-0.4481535331	-2.098083818	2.645070042	-0.1101610193	-2.383568404	0.2646906881	-0.008286406169	0.8215218442	0.4601271577	0.1759904681	-2.570564742	-0.9116491452	-0.1762299692	-0.6231726162	-0.08690794653	-0.7093646301	-2.530794399	-0.6043194568	1.813092504	-0.6434833703	0.7080979436	0.268006924	-1.047995635	1.014888259	0.8673820526	-1.261378025	-0.9505533367	-3.651380201	0.4051755963	-1.919339352	0.7858602391	2.401726615	2.565015704	0.9269455993	0.08967825107	-0.1840851747	3.92480033	-1.289573134	-0.3276831805	-1.864740254	-1.030881908	-2.457626343	-1.125649366	-0.6378762494
YEATS4	6.209853526	-0.1398979751	1.694431029	-0.7540100914	1.692455983	-0.1171091995	3.134790456	2.196081081	-0.6584430775	-1.837290435	-0.4575579719	0.7449838568	-2.736641494	1.030552448	-0.6360001823	0.2425536491	-0.3008903476	-0.06514592525	-0.1002382452	-0.1775924752	-1.26695838	1.09453343	1.40390646	-0.1474357021	-1.482737103	0.1586821185	0.7703648922	0.2779699879	3.063806013	0.1175670964	1.757802649	1.163165371	0.2727313747	1.876489157	0.1619366199	1.758843851	0.9126672445	3.028724123	0.3326124111	0.2822551447	-0.8925427195	0.3886553478	1.530357625	0.0960080998	-1.224839465	0.3858035263	-3.4387933	-1.508837775	1.087648345
ZBTB11	6.828307028	-2.87875679	2.737778909	0.9700714426	2.278668821	2.161076614	6.410814863	-8.585425378	3.2449835	-0.1465030207	-0.697674721	1.373372906	-1.215554806	-0.282241858	0.5072099931	7.082643464	1.236880849	3.485367361	0.5720409036	0.4366994423	-1.219225518	2.103108419	-2.433953197	0.5621554761	4.345981924	-0.6722221612	0.3836049566	1.064061448	0.6463535854	-0.2259719139	-1.096405291	5.408495715	3.323681827	12.96638676	-0.1999531005	-0.1213532014	1.053105319	-0.2816333113	-1.701840215	-0.709605137	0.9443882216	-0.5289105009	2.784256169	-0.2135718019	0.9360299402	3.698640882	0.2673806116	7.564931371	-0.3036914088
CNOT4	-0.05491497065	0.9398413065	0.2749063335	-0.404912057	1.484368605	-2.986711188	1.540107908	2.246033732	0.2779695422	-0.4780724641	-1.345466787	0.6704742384	0.4640077908	0.2811670926	-1.535895478	0.9964651216	-0.5703146266	1.405135598	-0.8569090689	-2.216390014	1.340963046	7.243829172	-0.06283659451	-1.190231745	3.870272134	-0.08198870134	3.137485453	-2.028604842	1.212058756	0.7389523539	0.9756905599	1.168972104	-0.241095987	1.465939187	-0.4877921657	0.7825668122	0.3952969798	0.3053613106	0.7786523339	4.751014287	1.463295519	3.200016809	-0.6594104278	-0.06899580418	-0.6816905878	1.396521169	0.02113773147	3.289608145	0.8867929977
CPSF4	0.2807100137	-0.3973316245	0.4336828702	6.111921473	1.889727537	1.973990984	-0.5875878542	0.05634938934	0.6755911618	-0.1097197483	1.833599874	1.980506472	4.422749252	-0.13513586	0.2313994672	1.974477407	4.021727133	8.71645439	0.6569498628	-0.9826578549	-0.385156254	1.247538592	0.2196576106	4.089586065	1.422340819	-0.1379616295	1.353180716	7.369083063	1.598321014	0.4675719565	2.119940322	-0.1585975232	0.442956607	0.3200169567	2.250264995	3.754180726	0.9688466667	1.084359553	-0.4900416737	-0.3954883206	-1.757269867	0.1378519455	0.8751716955	-0.2798469844	-0.298532425	-1.308855594	5.656246684	0.2836233048	1.244259984
BRD1	0.6968587198	0.1272124008	1.784588554	-0.893057724	1.646931721	-0.003837499572	-1.70175654	0.1307753404	3.376159098	-0.4780815662	-0.7803919688	-1.475891539	1.174516091	-0.6000749264	-1.77813698	0.8520460295	-1.626249001	-2.52328462	0.2266271731	0.5433966203	4.305800186	0.1574587163	0.06407068737	-0.02313415312	1.809262943	-0.4420180853	2.291313519	1.748408993	3.179000166	0.4449716241	-2.927823827	0.5395162648	1.068709131	-0.2978188711	-0.3152063378	-0.01427728416	-0.6439463447	3.502473403	-0.3444826527	-2.77619582	-1.711178624	1.546024863	-0.9039904208	0.2871715575	-0.01756453414	4.117260386	1.909907804	-0.3269170054	-0.2682501448
HERC2	0.2052910305	-0.3549695236	0.182777756	1.880392758	1.629960718	0.8518554655	-0.7876775978	1.325252464	1.961134517	0.6110374409	1.681583734	1.742099181	1.745720897	-1.70480914	2.439576212	0.1294742214	-1.246471774	1.100833184	7.547284762	0.5242944034	-0.03924640557	2.015385891	0.952204814	-0.3952702266	6.463431966	2.153141419	1.33816595	-0.6047919915	2.470235984	1.226504711	5.756348298	1.99398066	0.4637450369	2.284392336	-0.245298129	0.3703204195	1.19541235	-1.004599718	-0.6718394001	-1.064051404	2.46486125	0.3982966313	0.747435953	-0.6846015234	-0.2017065886	3.426667058	0.2696098694	-1.013562726	0.5893211713
SNAP29	1.386086233	-2.846313551	3.645577063	-0.9206464244	0.01312915051	-1.720866643	-0.3675235427	0.7419726597	3.110633476	0.8368228139	1.350143518	1.330518045	3.47623998	1.20531948	0.313036941	-0.185067917	0.2869024886	0.3878227596	0.7820744461	0.5197138238	1.845730434	1.035095524	0.3703014841	0.3021839079	-0.5265500347	0.1073525958	0.7579314305	1.98048462	4.390902741	-1.470427432	6.661914374	2.400562905	1.601436766	1.450380067	0.7107175	-1.548085388	7.0128063	0.487259209	1.187499531	2.265999314	1.364316546	-0.02983995838	0.3678283523	0.3523637765	0.5620277534	1.507204671	-0.1084947839	0.165188358	-0.5300760667
OXSR1	-0.107817813	-0.4007009938	2.4737158	-0.07342723589	1.991607283	-1.054021978	0.6382404211	1.834614661	1.143653886	-0.8497974086	1.553069455	1.062161185	1.190381332	1.335513086	-0.1300902961	4.830366221	-0.1691425599	-0.5571811709	-1.01536043	-1.231699733	0.5540157297	0.6886887666	0.0463684589	3.096974554	0.09161705027	-0.611580008	4.101805779	0.3633513297	2.985602862	-0.3307939125	0.1616984772	4.572893635	0.9895200154	1.372051137	2.251364702	1.287083343	-0.6340706692	0.3490032395	2.079081496	1.314590637	1.01647289	-0.146542476	-0.4354353334	-0.8423536993	1.177127321	-1.136248744	1.086693184	1.180742515	1.293852623
HSPA4L	-0.838264289	-0.5620300308	1.130170438	-1.0878685	0.9245411862	-1.229378111	0.4289989956	4.260610999	0.4442914226	2.339307091	2.114140776	-0.2439612479	0.1184467347	1.151877337	-0.6197073489	0.8268002597	0.5496574476	-0.1906363955	0.2589052323	-1.932158701	0.3290641048	5.192198642	-0.8989860169	0.3316250641	-1.29231436	0.6389545981	0.573734161	2.076845362	2.085156369	0.730182793	0.204099008	4.150869766	1.571457543	-0.09519177419	-0.430892429	-1.97607126	-2.253136896	1.230051209	-0.1597326919	-0.1963053382	-0.4476387027	0.4862673558	0.2091666972	2.547115346	-4.262281288	0.8314628019	-0.4471961347	-0.5301293518	0.0681450439
PTBP3	-0.473400165	-0.749936955	0.4938464926	0.2236876559	0.05777743508	-1.561529781	-1.245207628	0.8115694478	1.908982595	-0.8493718051	-0.126117236	-0.363204734	1.090667882	0.8537710384	-0.003242014367	1.718751997	1.753869014	3.771639916	0.0298031553	0.7996647397	1.693979328	6.635947914	1.142051157	0.3259223846	1.223310623	0.3950986704	1.188995158	3.822711553	0.6729924456	1.323878638	0.7976858423	-0.246362143	-0.4625694061	1.153707192	-3.10635164	-0.946250252	0.6843789877	1.232786826	0.3262372339	-1.005766239	-0.03649948841	-0.3499614513	-0.7876586503	1.432320386	-0.08238791126	0.1712225499	-3.555683095	0.3412479439	0.9339755756
AP2A1	3.87817569	-0.4876578681	4.661060198	0.6178319447	0.06457186539	0.9036455454	-2.602410144	2.386643693	0.7076793189	-0.1323079118	0.623778311	-0.5405169577	0.5559050262	1.732470804	1.142233512	3.303857015	1.552566363	1.427356453	-0.05061590857	-0.7914277809	1.46460296	2.051397693	1.441005158	1.44228669	0.07051142331	-3.512383607	3.63066163	2.034032043	1.277901503	0.5990329702	0.5228814277	1.658523263	2.092731833	1.722536137	-2.326108946	-0.6897623291	1.572526261	1.725477461	2.237345764	0.3394826864	0.9432789958	1.049767212	3.598704632	-1.022177714	0.383259924	1.648213594	1.536063546	-0.0001531983222	0.8281273357
WIZ	3.421892946	-0.1679079101	1.031608101	0.4946003437	-0.5400503174	5.115998621	-0.9744448587	2.575860672	0.8117109649	0.4117769893	0.964233447	1.685100844	-0.03102709475	-2.115119173	0.1873881985	7.92109892	-0.8023676856	9.861790251	0.6326470257	1.140618084	0.9280921717	0.2430597355	0.625706695	1.480684786	4.107591017	0.9580212269	0.7763638616	2.874728234	3.067775345	2.100741657	0.645576044	5.256016216	0.7829039197	6.283046312	-1.921459287	0.7227610197	2.349952724	1.291485337	-0.5619861273	-0.5384707718	-2.00403459	1.276510361	-1.020542161	0.3416967393	0.5129384175	4.683427852	5.502726145	9.25283621	0.4545733243
ZMYM6	-1.121219259	-0.131912332	-0.2728363151	-0.3011488493	0.713876954	-0.09181927781	-0.2338752361	1.447721036	3.959633334	0.2183588596	-0.5340868348	0.4485411221	2.02217433	-0.1188127205	1.414837556	1.457246465	1.107373477	8.715821908	0.06997230836	-0.0316436097	-0.2740647127	1.55646975	0.8155814839	2.122993767	-0.5562270191	0.384188689	0.5483569444	2.14675518	0.7375745463	0.9910042334	-0.8187422282	0.8823188108	0.4352308998	0.6142391624	0.01702380758	3.594958418	2.820434369	-0.567902395	2.469140567	0.5179450953	0.004181963769	-1.558038939	1.306799592	0.4368354558	0.5008766317	-0.2264832117	-1.763216489	0.1400756162	2.105126925
STAU1	5.498153298	2.034266807	0.7951255423	0.1965603726	2.688769631	-0.2933021247	-0.2136739841	1.200913488	4.308122008	0.8007087256	0.9277090889	1.162496586	1.663629248	3.048802456	0.3881075408	1.781444481	0.2634761634	1.693005398	8.247043583	0.5729176529	-0.07702896642	4.077668069	0.6903941872	-0.2149215787	4.47218472	0.1848894771	-0.300778574	-0.4967803828	-0.09144611628	0.4165540204	5.903715779	2.392155897	0.4589829345	0.1668323472	-2.868556428	1.043879669	0.741934729	1.474089638	0.3339940616	0.046846653	-0.6064355497	0.46221556	-2.489844262	-2.133048986	-0.2668846885	4.207962973	2.724226121	-0.6247969639	0.419762009
BAG2	1.590285486	-3.3042958	1.546146892	-2.358939034	-0.610696035	-1.05669655	-1.552611073	1.032379067	-1.714004103	1.740082175	-1.330234087	-0.02670317859	-0.6146630465	-1.703475287	-0.4720181144	1.132696309	-0.1370647945	-0.5221065205	-0.4577895203	-0.3896792209	0.06452970704	0.7809156309	-0.1925625912	0.7611264955	-1.362459668	-0.4271605381	1.343472443	0.03478546482	1.119569648	0.5730960902	-0.01027578176	0.4647520973	1.97275589	-0.4569160938	3.911495399	-0.04120510801	0.670435867	0.0208984899	2.354916311	0.765755713	-0.6936784953	0.523799783	-0.6707672621	0.08696853827	2.097621384	0.4913438102	3.866949615	-1.35426367	-0.2903504479
MAP4K4	0.1308162266	-0.1069781414	1.062871541	1.893285623	3.098135318	0.09966123136	0.01549932582	1.045167312	3.942556663	-2.422115406	0.01442485168	0.451147423	0.1439993314	-0.09053585704	0.7440393705	2.076705719	0.08684669983	2.244679878	0.0007793908218	0.5079255908	-0.1510926283	1.686157118	-1.599795379	-0.134527621	0.5024771204	0.1283252473	2.526560721	0.08119674022	0.7259614655	2.668022388	6.926716379	2.450590668	-0.1876970108	1.80452218	1.555562156	3.33950656	0.9161628171	-2.21262435	-0.09889362703	-0.481551849	-0.7875894447	2.416082526	-0.1529662131	1.662192145	-0.5103914575	6.983763303	7.710431864	0.1122144521	2.614887233
AIFM1	2.47194597	0.9269245996	-0.07051794832	-0.2978518229	0.1369577889	-0.6489220275	-0.6619248086	2.28252541	-0.5811247521	-1.177240007	-1.13089331	-2.177986879	1.61446574	0.333964328	-0.258682483	0.1141950199	-2.180432724	-0.6560737203	-0.2244024268	0.6745089545	1.320769554	1.27977116	0.4822437051	0.4012402214	-1.286833496	0.2875195151	-0.0172521526	0.7156243908	0.02871100649	1.802200787	0.5964993797	-1.008607257	1.039993089	0.7107531421	8.716903824	2.363415385	3.553178717	0.4079857579	0.1147476936	-0.9509704255	0.7437072521	0.4333616047	1.688118843	0.8576315165	0.562986861	1.051944347	2.342947901	-1.379574828	-0.1381314217
LATS1	1.494049925	1.385641027	2.162198858	-0.1647853946	2.565567708	-0.8108006311	-2.151873202	2.456607982	0.1139172535	-2.461910078	1.12512842	-0.7764875979	0.5764884398	-0.09169010754	1.549217556	0.2724682979	-1.358139007	-1.596415682	-2.141654013	-0.7674282509	1.403780908	0.08379393	-0.7869869494	1.817933231	-0.7892471802	-0.1215801938	0.1079850267	0.6890068379	-0.8621086785	1.225508308	-0.120596078	-0.5614635838	2.337866486	0.3865585229	0.8592661162	0.387301118	-0.3553692091	-1.506032252	2.113588389	-0.5348191971	0.501947568	-0.6345023671	-1.220636153	0.6333704399	-0.1302053459	2.282442241	1.515616828	0.6373013711	0.7493567159
TRUB2	0.5792808269	0.3440034267	-0.4658403329	0.5632335148	0.5088659534	0.9163560193	-2.461291982	0.1495070369	1.001595601	-1.121626754	0.1593399429	0.4978640527	0.2615542721	0.05229797677	0.08558184845	0.9814939881	-0.5734383442	0.1866370984	0.09102722565	0.5163649409	0.1918120459	-0.5534563794	-0.1885067199	-0.02425798319	2.482655576	1.842149946	1.404155528	0.418416378	3.491688779	1.65461176	-0.7583068192	-0.8075994406	0.490389924	3.406751299	0.2852364456	1.28574607	1.471642999	1.585280174	0.985480193	2.21575417	-0.004471669981	-1.210081078	0.09202848143	6.796057899	4.759252619	3.079137447	4.502397612	-0.6594390662	0.598612786
ECD	8.981330948	1.109716745	2.313939337	-0.3354273258	0.753621754	-1.45353363	0.01961416281	0.5048034795	-0.3949639306	1.027915721	0.523948457	-0.9027162636	0.2059297748	-1.1528072	-0.8615638237	1.598032157	-0.4316226173	0.2635849535	-0.4865923479	-0.03855945893	-0.3456510514	-0.2163317414	2.028238892	-1.381930001	-2.969081141	1.239270538	0.2785500562	0.6028020177	1.528419855	0.4535114015	-0.1357973316	2.558518531	2.240408498	-0.1056790178	-0.4675333642	2.019860545	0.7319391352	1.258507289	-0.1439546976	-0.008133503397	0.3997710509	0.2459929617	0.4982171576	1.061711873	1.614323959	-1.33870093	-0.9343189881	-2.356135242	3.574472231
MBD3	2.775207823	-2.230306919	-0.03252257108	1.116043052	4.903195396	0.1950870502	-0.06976784046	1.208315009	3.253167227	0.5608158628	0.7592446438	-0.07155466006	0.3697317211	0.2435318261	-0.1979717235	1.289147079	-1.230054639	0.4165784731	2.983751415	-1.210867795	0.5851352059	2.181351752	0.4044294114	0.9663138277	1.640582699	0.1582029896	3.872913128	-0.4420240009	2.760829135	-0.008449904438	0.2921424794	2.371308395	-0.2940140114	-0.603796582	-0.6033660997	0.2577169107	1.20949976	0.9278974733	-0.7892530769	2.180679522	0.7415016899	0.2520396745	-0.986978965	-0.6994928103	-1.590736657	3.85403831	1.861350513	-0.5891506584	4.787856014
TOP3B	4.763895385	1.71676628	-0.6454071855	-0.6374461825	0.5875871928	0.3862056623	-0.2620862721	0.9813094856	1.779964686	-3.322728218	0.388146511	0.7444921194	-0.4830013969	-0.1881345417	0.7001624043	0.1903960725	-0.421855332	0.1397080595	-0.3790685536	0.4480179548	-2.246917564	8.359513921	-0.3323747186	0.653302115	1.351209938	1.202189578	2.352398247	0.09879135012	2.63333024	1.725027573	5.547114643	0.2596240639	-2.878847425	0.1877078405	-0.7156890609	0.5237631365	0.3095625815	1.206734019	1.736717338	1.495645252	0.1154123167	-0.8425279275	-0.6460510113	-0.6928347288	-1.431719692	0.6303583663	0.1288215437	0.4942138654	3.241948671
CLPTM1	-0.01799769346	-2.630272984	1.405238369	-0.01364588849	2.558257359	-0.5751477863	-0.1679972758	1.586191485	0.2209952338	0.1543056741	-1.892348166	-0.3762792829	0.597208932	-0.9642296514	-0.8256849934	2.545562927	0.5421237171	-2.585435639	0.1216593592	0.5181576993	0.1222617197	0.1028248498	0.1380512537	-0.6415676889	-0.4577731945	0.3453980381	1.264571483	0.2907239961	2.384759958	-0.4507345517	2.195993922	-0.08815331792	-1.561218032	1.508846371	3.413565785	0.2203470001	0.248490675	-0.2314064647	3.494647639	-0.2458159252	-0.04114939492	1.672377511	-0.8957515684	0.1008706637	-0.4433443865	2.004151754	2.177646397	-2.892440595	-1.821723347
TOMM40	-0.0009537564454	-0.146899081	5.600519279	0.9260635352	-0.1617722979	0.1219908277	-0.1830985904	0.3063497698	1.653605489	1.273799318	0.2522680382	0.5480990251	-0.2014578092	-0.3685411227	-0.4732201172	0.3435902019	-1.246235583	-0.101395819	0.5545635465	-0.6605142188	0.9587161952	5.717765346	3.774680145	-1.233117326	-0.6216983357	1.669440155	1.144106582	0.2954559706	0.8187888844	0.3814779185	0.5123530632	0.7736884644	0.7643090672	1.74960295	0.716783891	1.627669544	1.908491705	1.14699919	0.3700349519	0.3420032581	0.9254122171	-0.03386652209	0.2764462499	-0.2559115987	-1.221610211	1.100619891	-0.7950095214	-1.74049508	-0.2768718669
PEX11B	0.8044377932	-1.869296369	0.9710776445	0.2236893431	0.3384003861	-4.133409504	-0.6638210411	1.802229102	0.3050780124	-0.8234382701	-0.4467374837	-2.384661659	0.402720499	0.1684243037	-0.170566009	0.6762871346	-0.403063613	0.1793039959	1.042979213	-0.556342331	0.1811461211	1.972921292	1.417186536	0.01440326038	-1.368814466	-0.3752948498	0.9154113797	0.7773051484	0.6575999192	0.5976245824	0.01309375524	-0.4891659061	0.9236837858	-3.285456183	-1.5188808	0.005101708859	0.9406931123	2.874576179	0.04853605447	0.1033681372	-0.2884470079	-0.06297772078	-2.3259678	0.6423504664	-1.210840816	0.9010880264	-0.4329964718	-1.112134781	0.6069604955
PAK4	0.09790517899	0.2516924051	1.115618876	-0.1115321487	-0.1118561101	0.008306188454	-0.3217107357	1.563422998	1.270047409	0.9347810483	-1.236141989	0.08667762986	3.030860382	0.1444751079	-0.5108425566	2.136040167	1.138678564	-1.911918448	0.1724780847	-0.8368708964	-0.8739931934	-0.6775720798	0.4236174111	-0.6119211836	0.2806255926	0.8469242204	-0.9247913855	-0.005152523156	2.196789256	1.649196628	-0.7034987568	0.4377813919	2.993470047	1.42338981	-0.8921973963	0.4527360691	-0.407307513	0.248276686	0.09923829281	-1.684805511	-1.061413092	0.5004971249	0.2076713235	1.837631941	-0.09083662955	-0.1870659363	-0.448009796	-1.165098664	2.286408104
ACTL6A	2.464123361	-1.65173638	2.197677199	0.03516855738	2.343507511	0.3883342757	-0.4609860592	2.728449924	-0.264236856	0.009027422041	-1.413743194	2.142467217	0.331249063	-2.446071508	0.8108530066	0.1166526715	0.4068555601	-0.4167111026	-0.1412273939	-1.992934485	-3.230197177	-0.004116604338	0.006643410301	-0.1014256854	0.3130410622	-0.02769585302	-3.243142234	1.115363081	0.5968230039	0.6011898326	-0.1751907454	-1.064140658	1.771710635	2.097436913	0.222516859	0.7331368737	0.7065749549	2.193043219	-0.2101348982	-0.3664699994	-2.312506134	2.585779306	0.9978535434	-0.0140431709	-2.432167921	1.621613538	-1.017593978	-0.5885623201	-1.130532094
WHSC1	2.450724175	-0.8402458986	2.286318066	0.5535971927	1.691667485	-1.568141794	-1.280274231	3.489597116	0.6284081237	-0.6193021989	-0.04511526261	-0.1780723426	-4.841272321	-1.521901756	0.4430167766	5.690113688	-1.373321139	1.028354147	0.6384704628	-1.517545307	0.4205397806	1.500453533	0.4798733672	-0.09163591377	1.940210053	1.820520843	5.402058674	-0.2429559409	1.627251492	2.804660434	0.3931775621	0.04882407354	0.3781442216	1.497338344	-0.6421992389	0.8177084468	0.8892311315	1.458685807	1.557538834	-0.6325832705	-0.5276992117	-1.821378391	0.06297941187	0.2409576013	-1.004238641	1.455903121	0.06583088972	0.5461243727	1.206864603
LDHA	-4.058072904	-2.813995586	1.612771935	-1.205661387	0.7729945232	-1.876875858	-1.900091931	2.226091048	0.4248518988	0.06364002993	1.076267199	1.196817844	2.286191768	-1.603765179	0.8307318869	1.682969665	1.460272144	-1.917840802	-1.339722072	0.4637962404	4.583193077	0.1284121128	-1.077433234	0.04483332494	-0.3685282356	1.52480363	-0.2593222055	0.2148098091	2.847066348	0.3015199607	0.5621369072	2.541099961	-2.266185274	0.0281112323	-1.216125937	-0.1376109542	0.3182107625	1.566098233	-0.1657537503	0.2202338099	0.9093396987	-0.340641139	-2.022694912	1.12309311	1.003905314	0.3637035843	-0.3283866857	-1.702339235	-0.008563326572
GLUD1;GLUD2	-1.255241318	0.9035936937	0.8157568372	-0.09196611181	3.051809437	-1.866391194	0.2588313702	2.123392957	0.6264650524	-0.4836840729	-0.1568020798	1.133095646	3.2393554	0.3151807182	0.8880183916	1.116531559	1.161944351	1.330147308	-0.6495963212	0.7873856028	-0.09984893766	-0.09982298023	-0.5362400601	-0.1669472135	0.8759782272	2.130917207	0.5848977978	1.402466257	-1.339386069	0.03421332252	3.884918582	1.998175997	0.2967223917	2.815540065	-0.4466727376	1.061301568	4.45033371	-0.4459347956	4.867099958	-0.08645045265	0.1320896478	0.4232201521	-0.8065073346	-1.31006905	-1.275959053	2.923607238	1.234384695	0.3033652612	-1.324683317
CYB5R3	-2.665984099	-0.7105443762	0.2802775962	-0.7185794717	5.171006944	0.04128685837	-0.6838871874	0.8848952441	0.1297200483	-3.45838587	-0.8384430296	1.197216347	-0.6531382105	-3.39273754	-0.3830768614	0.508587155	-2.644889425	-0.5128746239	-2.011980077	-1.265207933	0.4593660166	-1.268926925	2.288012002	1.031147856	-1.732108211	0.4991171611	2.035947715	-1.161133724	-0.5010828327	0.33867937	0.5453705061	1.712633268	1.01964043	0.1064497614	-0.5343059683	1.196872714	-0.4458316021	2.740084972	-2.352060883	-4.078841321	-0.6840063645	-0.07053892082	-2.897339443	1.098130817	-1.029023077	-4.644858112	0.4270121767	-0.8197776329	1.504570198
MT-CO2	-2.692946605	2.164178062	1.16756307	0.9629009431	1.202615317	-3.57009798	0.4701865287	1.809743003	2.362486692	-8.603250628	-0.1073123982	1.603883933	-1.397229703	-1.670762626	2.075864424	2.510384469	0.1172237661	-0.3729451234	-0.2674328588	0.4360759315	0.2497314253	0.2374617625	1.402713135	2.267423848	-2.800399725	0.4620588553	3.052652425	1.423136724	3.059655144	-0.08868094505	0.2956365544	1.725921602	2.41615022	1.537938502	-0.9508138315	0.1356178169	1.646072955	0.9058049809	-0.01735576418	1.197351795	2.067940807	0.8845741735	-4.191747826	0.7179843406	-1.711586498	1.105859641	1.300376681	0.5322393761	0.07790121212
SOD1	-0.1473120774	3.562055068	0.9732370752	-1.480433919	-1.675706034	0.7588417979	-0.4367517077	0.4382786972	1.176261447	-0.8110040023	-0.7957845593	1.622048366	0.004578005937	-0.3608532453	-0.1862631167	0.8949626758	-0.4895993221	2.707103794	0.5734179227	0.04335256745	0.7249111006	-0.08756601847	1.158051113	-4.392053791	4.252725713	2.773385315	0.6990719895	-1.447470376	1.685248168	0.1449849064	-1.605156633	1.66215852	0.2375052599	2.997780366	-1.048079121	2.201789241	1.222621256	0.7041535199	0.3912751046	0.9769783332	-2.567893794	0.08090394127	0.738254214	3.947298409	-0.1625478186	0.09240994376	-0.3101820073	-2.203031621	2.165691395
PNP	0.9485027333	0.7124150872	-0.3200016294	-2.547935964	-0.0672016357	0.5659064271	-0.9693364783	3.119674819	-0.5383292603	-2.630273944	-1.93484018	-0.8028285299	-0.06211925064	-1.102122351	0.9992744565	-0.381320446	0.3686981375	1.141416327	1.526622254	-1.317645402	1.159909167	0.03598202869	0.2734591266	0.6077659831	-0.4038377218	1.12132021	0.1479193215	1.624797978	2.501156698	-0.378322624	1.459071507	2.708879501	0.5470390573	2.705227569	-3.67588886	1.788976036	-0.1464616481	-0.7885949548	0.3078570942	-0.2156446243	0.04264261191	0.9523177879	-4.871192859	-0.2782736807	-0.756261879	1.25969461	2.756080899	-0.8489759902	0.5154822815
GOT2	-0.1371041798	2.151520433	0.2399283802	1.100462925	0.4391243781	-1.10139053	-1.61039441	2.323422983	1.146298413	-0.6745365097	0.5766338247	1.448260988	0.6122401871	-0.06471436386	-0.6241069754	0.3379629338	0.6534331502	1.960039816	0.3467694939	-0.6690412347	1.377414287	3.172354357	1.109885112	-0.4903727874	-0.6133729313	-3.254551855	1.674684317	0.3703645673	1.272162364	0.268996095	-1.33617607	3.987654182	-1.108700789	1.776919585	2.579701884	0.0988888796	2.294713744	1.955983021	-1.899112423	-0.07570999905	-0.5173698695	0.720425295	0.3372661097	0.5721868018	-0.4757423168	1.938754811	0.9320691758	-1.277153633	0.1327824194
ABL1	7.309613688	1.518627029	1.770931468	-0.2299189858	1.672343371	-5.929441451	-1.656603937	2.525859738	0.2724242825	-0.5325219324	4.442376087	1.315013028	0.2449912461	1.364963891	-0.6995029885	-0.2611413579	-0.8980872557	1.861691512	-1.000174213	-0.8559704957	0.07376968955	8.403853637	0.5373797866	-0.07570153061	0.4992851791	1.635484496	3.636614358	-2.04414129	6.514604222	0.7428878394	2.95427474	7.039462386	1.725362314	4.047418158	0.3672077761	-0.0138576176	0.3215468065	1.096012791	1.81416931	-2.278226432	-0.126906182	0.8750390638	-2.868945137	-1.697332525	-0.5698080456	7.959295116	8.008784919	1.305960486	-0.9217540095
PGK1	-1.724945624	0.3277832553	0.7958633482	-0.6381810746	1.253448157	-0.9774358135	-1.471283466	1.500805773	1.382197254	0.9896768401	-0.9682657081	0.9388299027	0.8466284459	-0.1182252584	4.058520443	1.157546277	0.8216780024	0.9627185129	-0.5402830274	-0.9514474874	0.6860473996	0.6207568424	-0.6377778841	-0.4835048303	-1.019766778	0.6887049495	0.6758249359	0.847479501	0.886435783	-0.2664688923	-1.799249825	0.3794077028	-0.2154683537	2.240284717	-1.01793623	0.1542940837	-0.2452824953	0.1275013795	-0.637681045	-1.305635866	3.910310313	0.08266901295	0.3698337198	2.110995956	2.174631838	2.775173276	0.3506491058	-0.6084345396	0.08426589799
AK1	1.365542855	-1.345397636	0.2034244429	0.8999541543	0.3241031978	-1.703049188	-3.30332489	1.103629729	4.44789146	-2.250146852	0.2454107588	-0.4054704075	2.050973056	-1.196786347	-0.07988419766	0.9044667025	-2.859351756	0.8447596999	-1.072450559	-0.1311817795	0.0556388123	2.517345765	-2.083444351	-0.1520958028	0.2443630203	0.8767689019	2.371836257	0.3315634434	0.1757026312	0.2507843019	6.723244204	1.18098194	0.3473487567	1.615207909	0.09278260085	2.635779507	0.1174514682	1.338242142	-0.1314104733	-0.2484050496	-0.1227700915	2.099489272	0.1371323816	1.05776246	1.156780277	1.204398419	-0.7619733428	-0.8480970985	3.135718594
ASS1	-1.02781473	-0.501827957	-0.657809249	-1.198812329	3.436270995	-2.654574523	1.544699052	0.5733487326	-0.03814320271	0.108647107	1.25904148	0.7768689327	-1.251428647	-0.1861408196	0.5359892685	2.77962039	-1.705482621	-0.3282637188	-4.020594481	-0.3969027457	0.5967383287	-0.5359533978	-0.1277732074	0.2653301835	0.9187103055	4.749695916	1.78586596	0.8736906208	1.259772632	-0.5849021588	-0.821561024	0.6822945075	0.8490705419	0.8242840309	-2.101174802	-0.1772254302	0.9184617089	0.9209295553	-0.2373482865	0.2797812261	-0.447938193	2.979715015	-0.281193809	-0.1551577697	0.7244258844	0.06231966556	0.6188689338	-1.913817604	-0.5703728777
CSTA	-0.9515949929	-3.151819552	3.85034608	-1.213484237	0.5235672406	0.06624052204	-0.7833526473	-0.4508637039	1.447812767	0.779744308	0.06629216983	0.5265961031	0.9959483169	-0.8228692879	-0.01091699951	0.6351534805	1.231427417	-4.156795521	-0.1653008072	-0.9282170057	0.09148002165	0.09216654452	0.1019287152	0.6091145354	-1.079268045	-1.488539254	0.8094273357	-4.653420778	-0.2810369195	-0.5206290817	-2.379131053	2.540922624	0.2026185959	-0.2884308771	-1.555535002	-0.04438190074	-0.7150786845	-0.1768778803	-0.7010015266	-0.9737133355	-1.625903389	1.025458964	0.5203533976	1.036676321	0.3890101735	-1.809861247	3.377229538	1.536530049	3.072292606
NRAS;KRAS	-1.358238869	1.243223155	4.81463419	-0.0745022987	1.030162135	-0.3679458959	0.1332688024	0.6532132137	-0.2613217268	-1.115725307	-0.09077628094	1.64198037	-2.011275794	-0.07993440402	-0.02164970799	1.769773282	0.2240573364	1.919901743	1.670714427	-0.1959277135	1.686975932	1.086287988	0.6990987612	1.232090764	-1.698306666	0.4574840378	0.426808867	1.31438003	1.812062977	2.160583471	1.882826238	1.677607107	-1.505861003	1.021701053	0.5862102376	2.810120343	1.112056243	0.6031992213	1.1454848	-2.84566754	-0.6992090345	0.8934763161	0.6377866621	-0.6695002007	0.2464527041	-0.1417848015	0.1135406487	-1.659597752	0.9126658894
IGHA1	-0.06513042475	-1.413258619	0.6824492361	-3.514665581	2.540039562	-1.245478424	0.2289351042	1.122063243	-0.9343776279	-0.08247891085	0.07198436047	0.2592801227	-0.5166496036	0.1669516852	-0.3499898641	1.399470222	0.7839381473	0.01420628842	-0.6010660196	-1.580237576	2.934597805	-1.02838094	1.096860467	-0.4980864105	-2.426551051	1.160854864	-0.7950351869	-1.380253529	2.008318638	1.936392703	2.165386571	1.779005495	-0.2453076566	0.5771833413	-0.5665420378	2.673211735	0.3144315814	-0.7371174257	-0.5925316241	0.2403035149	0.3837176607	0.4881129413	-0.3720048881	-0.7275975461	-0.8849867822	-1.221735652	-0.291613665	1.496283255	3.306212031
HBZ	1.761889395	-0.2620708457	1.319568122	-0.09241177986	1.390070603	-0.5305971551	-1.10708291	1.516020181	2.440697765	0.6716327593	-0.3399450636	0.3416237463	-1.089228491	1.129072136	2.836418566	1.495309535	-0.3644136363	-0.5802544456	0.5989753325	-0.09450563468	0.8635505879	-0.6282342586	-0.681377164	1.32337419	1.376787828	-0.4506967586	0.9448124421	1.098112133	-1.255654135	-0.2884856595	0.7986845315	-2.497384247	0.9097312067	0.7626247949	-1.202259913	1.040369913	2.132892275	1.542595402	0.4819932904	-1.037129889	0.3373486794	0.2896063498	-0.2904658181	1.273186938	-1.764940722	2.96920819	3.1171429	-1.113437285	0.5863554747
LMNA	4.1395275	-7.022117396	2.568911937	-0.4789632994	0.8896497369	-1.441335518	0.0214491091	1.606175021	1.099493394	0.6740293423	0.2082745005	4.97330855	2.036261499	-2.767103027	1.359244426	3.607492244	1.388827503	-0.4733249612	-0.3597988633	-0.0565783255	1.403609382	0.7340111569	0.1537081151	0.763309208	3.316540747	0.8620215545	1.273949895	1.248427708	0.8954634252	0.9245117747	-0.3202602375	1.605515654	1.428526596	1.574430571	-1.694699189	0.8769194136	-0.1814103803	0.05975501166	0.3003290731	-0.7788593037	0.4539617902	0.342345427	2.431698839	-0.7390218898	0.5751570944	3.453280303	2.727292856	-0.5276102538	-1.609556664
FN1	1.570411054	-0.7152130063	4.607155298	-0.4374425772	-0.1204959671	1.47149354	-0.1597548629	0.5060136498	1.00788352	-1.63897419	2.419916012	0.02551260185	0.3453034147	-0.8363761276	0.1798796924	2.982703412	-0.2779498179	-0.890815706	-0.6447711207	-2.112943967	-0.7112364964	0.3661260127	-0.2258474915	-1.624272655	-3.443488171	1.177436409	1.983739754	0.02438695231	0.9296002861	0.6394454034	1.159658354	-0.9076851837	1.694848867	2.818406981	0.7577034993	0.7598580297	0.986501228	-3.41841607	-1.480470192	-1.115437717	1.963806277	0.2249333932	-1.206280989	1.251239444	-0.4301158782	-0.1190236259	1.869052569	1.169592922	-2.243310583
TFRC	-1.599989343	-3.192926354	1.61619681	0.2375888381	-0.2031310426	-0.6363779966	0.6274135618	2.438525392	3.74715041	0.001411777901	0.04540874182	-0.07872121014	-0.8392167202	1.227727607	0.5780947345	6.244163874	-0.3595966895	2.598096202	0.6712064811	-3.206097822	2.656862222	1.018771033	1.883836343	2.014124543	-1.009841431	0.3166795504	1.199657261	0.6854998319	-0.1025847429	1.700428875	0.5063915105	1.406892492	3.275120978	2.706781099	-1.37140517	2.867484633	0.9245916928	1.332536763	0.5680329853	-2.318571317	-0.8276941558	0.2867992566	-0.2933414026	0.9102964096	-1.464126943	0.943551094	0.8924521337	-1.830612407	-0.357524001
CAT	0.5091364542	-0.7756062296	0.04696188091	-1.053031111	0.3819341849	0.7779468508	0.4676277846	1.197259489	-0.0740497739	0.04973188665	-0.7287123804	0.2006407133	-0.325033534	-1.565949595	0.4813322738	2.570892371	0.3487157841	-1.032026923	-0.1554453147	-2.147450795	2.130586208	-0.4634472434	-6.352325047	2.112148421	-0.4975226061	2.282207753	-0.6732107856	-4.510100053	1.519958963	1.635131787	0.9972545976	-0.4067984758	1.125734925	0.2983056217	-0.03815294467	0.5360752958	1.201178149	1.360357807	-1.027888832	-5.649066765	-1.641581508	0.5748225754	0.01976254025	0.05071502843	0.2295863345	2.760713766	-1.2927362	0.3896120978	-1.656345286
RAF1	0.2901027867	-0.2824483849	1.922589795	0.7969595726	-0.06549857557	1.479639206	-0.5771844759	1.157644518	-0.1611451315	-0.8250204597	-0.1774215631	0.774693843	0.3916583224	-0.7568463222	2.584540072	1.630080182	-0.3792264482	-0.07861251978	1.225767743	0.4411179248	-2.414920765	2.639729114	1.074820064	1.885055474	0.07967182162	3.045992323	1.904905605	-1.490460729	-0.01902192828	-0.7256846356	-0.9504238189	3.945939254	1.18438697	0.5778267319	0.9364587517	2.2054728	0.8037611646	0.3580681915	-1.326373373	-1.632459742	0.7674684584	1.074947195	-0.19704475	0.8550355505	0.7373565027	5.632395197	3.364752496	-0.6088667637	0.04226973563
ALDOA	-3.001219261	-0.7753655463	1.15502085	-0.6199384218	0.0671742464	-0.8104694122	-1.257868964	3.627305079	0.5213345348	0.6638960064	1.008757628	1.043935115	-0.3164392361	-1.074236353	1.806808003	-0.02901999236	0.3014838817	-0.03084639936	0.3172379795	-0.3507696753	0.7811693808	-0.2309754599	-1.594127743	-2.532528326	0.8086133416	0.136965731	2.217618383	1.255237651	1.246841342	0.3078634685	-0.02701931436	2.040080622	0.3601870154	0.747724948	0.2655671843	7.918935566	0.2331734072	0.820313686	-0.852915548	-4.14379231	-2.79782251	0.3100469283	0.5674314277	-0.4168669598	0.8964573795	2.102373127	-2.541921851	-0.5457026965	-0.3803000116
CSTB	0.2927982678	-1.689492913	1.45099398	-0.1643993538	0.1974379024	-1.33707651	-0.7781731375	0.8628206701	1.170690069	0.5717341623	-0.1185453409	1.687974456	0.1524832283	-1.610403683	-0.1861566102	3.500211719	-0.2045531542	1.017893729	0.1044076344	-0.09010704971	0.8547802126	0.522906671	-1.465306564	-0.6658977159	-0.548310111	-0.008059875867	-1.162031723	1.865343518	0.4015373903	1.938048131	1.912514866	1.353920503	1.762713707	-0.4936225935	0.008272613357	1.019679332	0.4533654656	0.4486919249	0.4735514398	-0.6137110275	0.4123653875	0.9059023537	0.06649133532	1.49896518	-3.352060524	0.7782750306	-0.04135366647	2.424251365	-1.071417177
OAT	-0.5397264274	-1.113686178	-0.05606112156	0.01877141071	0.8272447956	0.05270921801	0.273449521	2.731386992	0.3344793694	1.761670744	-0.4348858825	0.6336812136	-1.913049623	-0.8450055681	1.041901869	4.935813401	-2.061395869	-5.49583363	4.076811636	-1.270620246	0.1361396242	0.5127707064	-0.3048894616	1.932770631	-0.1502886461	0.5300166944	4.691726625	1.442168442	0.8524272728	2.136781425	0.03432091071	2.091057936	1.52339261	2.435405153	-2.916100816	0.5875723102	1.68571317	1.546204698	-0.6530654355	-3.324166064	1.531840631	0.2931006836	2.12076053	0.4580278416	-1.298419453	1.250410123	1.983012885	-1.477500836	-0.02883974911
KRT1	0.1204714258	-6.086428143	-2.980321584	-1.801182055	-1.204166699	1.17049184	-3.187544092	0.8593756972	-7.500101275	2.196761004	-2.001742445	-4.232810416	0.1618712421	-0.4130927064	-2.458458498	-2.41529899	-0.6560065222	-3.497250118	-3.524751634	-1.595263012	0.7780006833	-3.461495953	-1.160435037	0.3047629155	-1.444031447	0.3872638027	-4.127800472	-2.691246017	-0.5368211268	-1.47696663	-4.160472617	-0.04348966074	-1.780893759	-3.715120125	-0.217912136	-7.382964506	-1.39921078	-2.669353153	-1.732841144	-1.730311297	-0.9462779351	-0.05000051543	-0.006069961101	-0.9967531262	-2.089692561	-3.295749692	-2.240734649	-0.1348407962	-0.03702329486
TUBB4A	3.597422775	-0.4673887554	2.974338703	0.2043126255	0.3348144344	0.8675134438	-1.643142173	3.283137369	2.077331694	-0.7994825105	1.27908311	0.2284612119	5.523687271	-0.9377997388	-0.1775109099	0.07090840266	0.3634666173	-0.68198118	-1.095499963	-4.535644604	1.141257482	-0.4624237416	-0.5336842033	0.04922823703	1.01419637	0.8860887207	-1.764388124	0.5909008176	2.048277703	-0.07889995304	-0.2221782296	0.174370592	4.102734917	0.5242346709	1.086242041	1.365900854	0.7726218807	0.2585187956	0.2145888394	-0.4318380211	4.250934214	-2.012021318	-1.192255074	0.04609424302	-0.3480929888	2.235968	1.797815669	1.547263413	1.012968307
GAPDH	-1.024364484	-4.927788646	0.8124618457	-0.8246889075	1.733123477	-1.459246986	-2.18293375	2.130998482	-0.8882651582	1.040041118	1.040749888	5.847361943	-0.4570189168	0.7065494109	-1.364872926	-2.098624777	-0.1063233655	-0.7977258779	-0.02175471278	-1.109425123	2.761545055	-2.740422787	-2.427057287	0.3805477867	-3.197560848	2.290265052	-2.028722521	0.831379597	-0.0789057145	-0.9265336448	-2.872989108	2.096149736	-0.4518295896	3.275306008	-1.389780788	1.842579159	1.920062044	0.3897511445	-3.072447123	-0.1939015008	-0.2857431912	0.04602814969	-0.2048149888	0.2580523914	1.450235952	2.421466707	0.529731051	-1.223023677	0.5473599852
CAPNS1	2.377536803	-1.153398808	-0.02822571223	-1.225537897	0.2377567105	-0.08866821753	-1.635081747	2.176589284	2.164424599	-1.904646683	0.6130233682	1.079913958	-0.5548563508	1.440959858	1.428034811	4.983125844	-0.4190505984	-0.5164861417	0.1993394157	-1.407997357	0.2099506662	-1.520356964	2.019713858	0.05726541177	-0.1600866484	0.6825921959	-0.7775454558	0.03223221032	6.26155223	2.391437957	-2.078468661	0.64442828	-0.4623573347	1.080373507	-0.1817947691	1.757041598	-0.6598559865	2.357922479	3.302089838	-1.082822759	0.3232643605	1.465465881	0.320231216	2.523737105	1.722888223	-2.488431069	-1.150802299	-0.2977368185	-0.4795253691
HSPB1	0.05788696619	-1.725297617	0.1694621776	-0.4684922842	1.402483232	0.06208104747	-0.8255282091	2.463071365	0.167301072	0.8567492776	1.301141387	0.7660492708	-1.774479905	-1.79396862	0.9185205428	0.1663979258	-0.257800513	-3.394721715	0.4496004943	-0.8647846485	0.7739169838	0.6616882557	2.227206659	-0.6310518457	-1.336121931	0.2475999622	-0.2139412118	0.7640530356	0.8100093086	0.08326067314	-1.308933197	1.025799394	1.465455829	4.942824238	-5.299080399	0.4655046445	-0.1883367855	0.5442348503	-1.339451877	-1.456946564	0.1399510076	0.4813429076	-0.3553722383	0.2167730387	-0.5156220093	-0.3542371043	2.839489421	-0.9834113419	0.4543649077
RPN1	0.558586728	-4.673993616	1.846519564	-1.04770863	1.205782497	0.3157782424	-0.2078767356	2.244333481	1.124868818	0.6043504107	1.165943701	-0.03704595261	7.487304706	0.5532537402	1.02595983	1.367596861	-0.1927715103	-3.543768676	1.205887552	0.5549728558	1.241581573	0.9993434278	-0.4611074494	1.397842596	0.1068328283	2.105474503	0.5422481516	1.370008374	-0.1202799053	-0.6988169974	-0.5548267768	1.538023209	1.349039675	3.978813272	1.234622285	0.1105488879	3.040215489	2.279175032	0.7250818157	-1.118148632	2.131725856	-0.1787526799	-1.606903697	1.702012482	1.334258846	0.7936708073	2.615326965	-1.319363539	-0.2399253393
RPN2	2.005305139	-2.924680165	1.391004006	-0.7181738235	1.237790952	-0.159968251	-3.633899705	2.271666939	3.429400955	-1.287235068	-0.6093425168	2.604098402	-0.04221918394	4.243940936	-0.582442782	-0.3626920451	1.081502513	-2.222333726	-0.7987095559	-0.7816598177	0.9068516406	-1.017769024	0.9939187029	-0.2384867678	-0.1061175798	0.448531583	0.5590741541	0.166418397	1.135268737	0.1252013219	0.0282551976	1.012813216	1.957308749	1.982218561	-1.191270099	5.502420107	-2.338401103	0.03888947997	0.08270957992	-0.3637041017	-1.286961559	0.6702042648	0.7355985601	1.222637934	0.6532349062	1.692380477	3.112207501	-1.100994158	-0.2172684689
ATP1A1;ATP1A3	0.7609440142	-0.06064102193	0.7268077369	-0.3964136688	1.613660162	-0.3021939693	0.08846397611	3.473709637	0.3277677986	-0.4128922337	2.185289283	0.9490321177	0.3117772456	-2.738819292	1.493825295	5.802880476	0.8666506683	1.092317845	1.389313746	0.1318800649	1.078192903	0.4982158024	-0.574271764	1.039802169	0.9979392848	1.248868824	4.679521673	0.9433648803	0.2416015363	1.323815266	-0.02870553606	1.421704523	0.05358853263	3.56817315	-4.285917472	0.6321218612	0.01177321336	4.851598673	-0.8545641634	0.4638762545	0.6735003359	0.565459509	-0.1623205055	0.05829481954	-0.1726180032	3.473178536	2.266615907	-0.471414315	-0.4959443496
ARG1	0.654802087	-1.038748716	0.003311637897	-0.5325017446	1.263473205	-0.3890242569	-1.866321732	2.298533695	1.394576596	1.014881919	0.6478020357	0.0259842363	0.1359852741	-1.518068621	0.4203845584	-0.02162619147	-0.3884408459	1.935784846	2.845912559	-1.029633909	2.864519106	-0.3030524476	-1.166249847	0.7213759386	-0.7940801496	0.8524090235	-7.202109504	0.5566418387	1.214766164	3.090079087	-3.10153224	2.210720442	-1.163004637	0.645232854	-0.4924308911	-0.3751160418	1.255969667	0.4880538128	-1.452413849	-2.506935554	1.230351812	1.075556193	0.4244991248	-0.9145543863	-2.559917713	2.447034178	0.512475635	0.4740735539	1.405015149
APOD	0.1619786765	-1.536797291	5.275416324	0.06353047494	0.3717610686	-1.121892748	-2.820346479	1.148522359	1.474810487	1.163323014	-1.013767552	-0.05059213425	7.138254449	-0.5268394084	0.6306286521	-0.366161782	0.2903562056	1.699291785	0.9101782576	-0.1790840814	2.912560692	-1.443466975	1.257012672	-1.417514084	0.2954010067	0.9663167613	-1.479211173	-0.7235232736	2.189189789	3.130025031	2.877815732	1.584632322	2.703451982	2.364912706	-3.99608716	-0.2381513635	1.327226058	-1.344145605	-0.4902686966	-0.7544146649	2.59214157	0.5061758206	0.671535274	-2.129179613	-2.659663812	-0.4964913396	0.4039473864	0.4813971204	5.071557065
ALDH2	0.1931654253	0.1654328148	0.6199520056	0.2773712629	0.3996653711	-0.5498500533	-5.207699801	0.3705302884	-1.204914366	0.09595064676	-0.7073668298	0.2716570928	-0.09288122748	1.689599731	-0.3883899772	-0.2745232118	1.458274394	0.933707304	0.001143786453	-0.09432271137	1.265695741	-1.583404654	0.008380289206	-0.9886520471	-0.1099619493	1.189753389	2.449005452	1.002012675	2.007991361	0.1610239558	0.9346125235	-0.5197996685	-0.06999179055	0.5264302894	-1.158333693	2.656606015	1.305620514	1.931120893	0.6354163048	-0.4899658882	-0.3397218969	0.6307091362	-0.7927163165	0.5654605233	0.4721970355	2.597436318	2.825401831	-1.375833758	-0.06779874574
S100A8	-1.921068498	-0.5087778143	0.009606580878	0.5082088835	2.420191773	-1.892079064	-1.542779961	0.5675937723	-0.0158325148	1.339356756	2.345996987	-0.149333637	1.611418647	-1.19689898	-0.9317682458	0.06845668247	0.4485526416	-1.839286582	0.7577702487	0.1327014828	1.306444079	0.2066960174	0.48888085	0.6627216997	-0.6420938152	-1.542811972	-1.054931431	-3.053459963	-0.1065229957	-1.283150745	-0.9419246493	0.6730641288	-0.3007590507	0.0561109075	0.07694401955	0.153248459	0.9478278207	-2.233885676	1.141032298	-0.6577907365	0.09387587165	-0.4299588559	2.353317728	-2.412626695	-4.152545883	2.110126819	-0.4512070286	2.877509836	1.729016967
SLC25A5	-0.3410381116	-1.818331211	0.7973199215	-0.4478096596	1.407379129	0.6102551802	2.170456247	0.344249027	2.629530555	-0.1548158293	1.326654656	2.4184843	-0.6879434713	-1.821318707	1.277411472	1.747120304	1.857615788	-0.8475906959	0.99550932	-0.6190288789	1.165987158	1.169903016	0.2871110617	0.06014546163	-2.276640273	-0.7371951223	0.4711199762	2.763573848	1.224886214	0.4933449931	0.2272376202	0.2580902493	0.1442540403	-0.3792346	-0.01095393783	-0.1247544505	0.7214869444	0.1489639375	0.05455810772	2.277015746	-0.2728597338	-0.4269811146	-0.7251000868	-1.253701334	0.2175734783	0.03391470896	-0.1922110117	0.7457198438	-3.279756812
PCCA	-5.69210691	-1.417047351	-0.4859988452	0.9676614299	0.7907994161	1.579388989	-0.8473548897	0.8913207124	-5.633301134	0.01883042161	-2.110475132	-3.421089643	-0.5254338132	-7.341730118	-2.523537288	-5.868058117	-6.074924789	-7.501400589	-6.164182354	0.8000121768	-5.370465474	-2.493225207	-5.342098374	-0.11427587	-5.578721169	0.5193211073	-2.593736366	-3.766854951	-2.28449775	1.069409788	-3.570824835	1.157062325	-4.169124987	-4.116635645	-6.064650062	-3.07090151	-1.651077855	-0.1887604482	-2.825234211	-5.435699216	0.3210825396	-0.01865926352	-4.258595835	2.10771898	-4.837332343	-6.126020784	-1.442747235	-1.190674959	0.3841385829
PCCB	-4.042357804	-1.86806382	0.01211498051	1.249479508	1.106468928	2.21048897	-1.772564029	1.658191308	-2.087134399	-1.33313066	-0.1405274844	-1.498470787	0.278725249	-0.0590081612	0.007706818113	-0.9649390639	-2.718818666	-4.636708565	-8.014129672	-0.8757453925	-1.333635553	-0.9622291178	-1.276648711	0.4744820159	-2.108806522	-0.09048316528	0.3609177849	-1.880068557	-1.203300306	3.006049728	-3.880906533	0.9603166906	0.7006310363	-0.0215961132	-5.668087585	-1.798562039	0.6756714264	-0.1964274543	0.3187534332	-4.043870179	-0.1164481581	0.9461415489	-3.502973132	5.033198538	-1.656144784	-2.875363935	-0.7952449086	-0.5759490913	1.605797571
EIF2S1	0.9375962006	-0.8134928981	3.22275239	-0.1350027153	2.612975745	-5.695832514	-2.242289988	1.330784408	0.9055429871	-0.2898967652	0.2287846536	0.2896892257	-1.441621202	-0.9508886178	2.528429083	1.273180676	-0.1653242004	1.001679994	1.771609584	-6.268450207	3.987633268	-0.9631852459	-0.227900874	-0.09867717138	2.015797793	0.7165863439	2.416405703	1.805570402	1.26263046	0.5484844821	0.6969408025	5.209845659	1.732582133	0.7844604377	-0.09291583153	2.969190799	0.1653978956	1.1150105	1.121590238	-0.08686186482	-1.279282818	0.01194667517	-1.005169473	-0.9173700761	-0.2552094113	2.597764395	0.7976726134	-0.5560323148	-0.2254277909
RPLP1	1.361259095	-1.019190454	0.7396179607	0.06358714785	0.8702471274	-0.3493685527	0.325644196	1.703600995	0.7858300096	-0.2187870008	3.373060482	-0.07359476562	-0.5934085021	-1.292471903	0.2618351245	2.671438225	0.1776357799	1.061869025	-1.876683529	-0.07786592755	2.293493813	-0.4328484398	0.6806444592	0.2782938729	1.020959013	1.117278781	0.4241654406	2.036777606	4.354758089	-0.01435195409	0.6292822473	0.9076664758	3.035174784	0.5000538863	-4.437499822	0.404653	0.9634229303	0.5142563623	-0.01223247876	0.6721587126	-1.617403843	1.15797217	0.8069773589	0.152163769	-0.8843994961	1.803423556	1.12265831	-0.6737807557	0.2078915022
RPLP2	-0.9204040647	-0.4730633253	2.421107781	-0.8438631266	0.3208840407	-1.359346864	-1.391128209	1.887095604	-2.95544976	1.260500823	-1.789475726	3.659992119	-0.3667927322	0.05992389293	1.280223331	1.112885605	1.185020577	1.806483691	0.8593814274	1.503111336	1.379220913	-1.231479312	-0.2494016832	0.9227001691	-0.5583597685	0.3843300989	1.187845184	0.9812199648	-0.3586942022	-0.03991827311	0.2275812333	1.455118028	1.649407598	3.49097384	-4.603535398	2.085366567	0.02161929647	-0.03259316921	2.126650056	-0.6624851534	-0.771448027	0.2827701503	-0.7970266244	-0.942007366	1.761050852	2.653030729	1.09519501	-0.645130388	-0.1137252865
RPLP0;RPLP0P6	-0.1873299962	-1.650755346	-0.1652159799	-0.9834563376	-0.2328873398	-0.4799258304	1.594396018	1.195423048	2.561156478	0.8811236042	0.1823567326	2.009090799	0.3415835432	0.1153971135	1.962130487	0.4379977196	-0.4379992996	-0.1935071675	-0.7806588859	-1.092586099	0.8340668846	1.554737496	-0.7030151252	1.975723762	-0.5979073832	1.068742244	-0.2120818209	0.7361409401	0.145995657	0.7117749427	-4.295768659	1.885195568	0.3671098028	1.983556196	-2.419127085	3.105390013	1.436873904	0.1657314488	-0.9622929909	-3.88E-05	0.257133938	-0.27684416	-0.2815771288	-1.274578009	0.1671670757	0.2605593384	1.011190823	-1.79458041	0.9759077158
SSB	2.328505922	-0.8620502199	1.752731332	-2.398293539	0.9855224914	0.2545356515	-1.886897933	2.223242606	0.1846311195	-0.925557028	-1.250525338	0.007373603183	-0.6541879543	-1.240643809	0.3921412594	2.228915519	-0.3438836382	4.212358725	3.806313654	1.274707987	9.415300041	2.423988171	0.1838542774	6.144552514	1.91174772	1.234909591	0.7191461757	1.611005219	1.922223362	0.5335637257	0.6739907102	1.309411149	1.152447917	4.539090132	0.001034765607	2.112995403	0.09189182427	2.574034329	1.983545157	0.8365247786	0.2849826498	0.2329594851	-0.47312026	-2.631876428	-0.4720728692	1.845643465	1.809222659	0.4539738408	1.350573344
PRKCB	-0.8446631673	1.503705833	0.08868461318	-0.1321079901	2.472963894	0.8964075182	0.7308818887	1.571500911	-0.2423530972	-0.2420111182	0.05479732296	0.0911841234	-0.1943136982	2.365236091	0.473832668	1.005809404	0.2165144684	0.3151479165	0.5482534691	0.8310226515	-1.475153305	6.500950098	-0.8890397544	-0.4048892598	-1.982839909	-0.05767085143	0.07189598831	1.108783684	1.642301099	1.389426488	2.457366419	1.587515778	2.776028018	1.865049129	0.05172551963	-1.675422179	1.881311832	2.118766168	-1.621832976	-0.1451114821	-0.01400910826	0.9393281078	0.4069675145	-2.254234401	-1.038846222	1.063160457	-0.06143103293	0.9097128257	0.851346913
RB1	-0.9550246319	0.8688314529	1.3882442	-0.06988239512	0.09606070958	1.260200068	-0.2131704214	2.42631436	2.091335919	-0.6710078961	0.5316302288	0.6748485412	-1.829246776	0.07734672256	-0.0620764616	3.855285408	-0.7137753702	1.2817448	1.199705024	-2.138283965	-1.217875452	1.031163375	2.708860407	-0.6909717462	0.4301885658	0.7437927181	0.1729700564	1.729308383	0.7394767486	0.5687387548	0.01291147588	0.09321621464	1.436801632	0.1269812963	0.8970275456	0.9416455867	0.2767267233	5.881769452	1.048575407	-1.742651163	-0.06690320225	0.1050902167	-1.752898793	-1.589317491	-3.841283411	-1.407293759	1.509865422	0.08291644683	6.248559846
PTMA	-0.9771117979	1.948277749	1.398794256	-1.432865462	0.1176342219	-1.396520518	1.735313435	2.591166959	0.06987774332	-0.2164329857	0.5552998189	0.4453349306	1.56327273	2.486097537	-0.4157846113	0.9101555179	-0.4184526627	0.6082983158	-0.06746986757	-0.03779885471	3.842432142	-0.597479057	-0.3579938977	0.08544401102	0.4222480411	0.2761048088	1.747237464	1.129374427	-0.2300965633	0.1523560984	0.1301969576	0.1985982319	-0.2151957536	4.407524807	-6.420048491	1.399885762	1.501501273	1.663993407	1.321282981	-1.276024169	0.8183883433	-0.2894554179	1.893666444	1.388966762	0.911984473	0.8291126003	-0.6549916952	-0.4729234111	-1.626732529
CDK1	-1.027712341	-0.8201190416	-0.619182045	-0.4428229402	0.5801886887	-0.01064168926	-2.190634095	1.678164994	-3.728462555	-0.4037120092	0.3444974586	0.2101737303	1.504412011	0.6548583694	2.124429961	1.063634183	-0.4447856979	-1.908228225	2.561892147	-0.7912477105	-2.594699702	0.8760512393	-0.1080542251	0.4648630924	3.875802425	2.29544133	0.5382085098	0.8477969257	-1.520493119	0.7220052964	-1.11422236	1.776855372	0.3651964438	1.888197943	-2.085712081	1.567468964	2.015387923	1.174996286	0.83652436	-1.167640246	-0.8942444339	0.8540584082	-1.40448666	0.03153601675	-0.107559573	3.08370004	2.085563062	-0.03005081216	1.086502337
ATP5B	-0.01320182917	-5.351949133	-0.6282071821	-1.560259166	0.8592255528	-2.090436653	-0.4542901493	2.651549552	0.9602868286	-1.417138483	-0.924957021	1.238056563	1.195176727	-0.9286621259	0.1214008935	-1.481176046	0.6670520093	-2.613436455	0.4480143094	0.2345992075	1.616890036	0.293830125	-0.05428895884	-0.05254497104	-2.282063377	1.943579897	2.39179423	0.840337517	3.107920623	0.2194960319	-4.135571371	1.898546348	0.3384644533	-0.2865119337	-2.029872	-0.2244962249	2.222187463	4.370268417	2.335245035	3.132965726	1.132339597	0.4292752242	-0.1975521212	1.42825385	1.124392964	2.31481375	5.172463144	-0.5467176991	0.4625075059
S100A9	-0.6362077862	-1.60317492	3.133044516	-0.08144985533	2.051196027	0.1735989175	-1.711770195	2.03674211	0.4690159459	1.582345439	-0.7848968332	3.137318447	-1.646933349	-6.635647514	-0.4763163143	1.338819242	-0.118990098	-0.06664577045	0.2836896019	-1.043226021	0.433653047	1.539970724	1.457061055	0.8782965893	-0.8864265153	0.532359521	-0.4057013346	-0.2204307741	0.1745116391	0.1931379781	1.343185303	4.375816776	-2.174166871	0.9902043929	0.9077561039	-0.01410009373	-0.1448542052	3.653267146	-1.519579554	-0.4380892532	0.4031396576	-0.168523273	1.666717352	0.2987242482	-0.8730898995	0.2659857101	-4.189686531	-1.938498793	2.939237443
EIF4E	0.4114294651	-0.1435456027	1.044041949	-1.652308187	1.774975001	-0.09525845249	-0.9947508592	1.605926782	-0.3786556553	0.6383016642	-1.946279737	-0.182298563	0.964801882	0.3595933756	0.4565913856	0.4532540177	-0.289862911	2.366632976	5.368388942	0.2428682875	0.1596462329	1.153125551	1.577508945	-0.7326666563	1.313281049	0.507480638	0.181515127	0.8628562483	0.1311598759	-0.1987452302	-0.2498949628	-0.4396987893	1.673777288	1.377629206	0.3737724294	0.5552688335	0.3796961197	4.164516649	-0.4206008137	-0.928314996	0.9364726225	0.4000926052	-2.309192413	1.050523354	-1.883410999	-0.1967452085	-0.4491602293	0.1195482456	-0.03551051252
ENO1	-0.403534908	-1.258589024	3.350343763	-0.4671973573	1.785958525	-1.619363511	1.677963892	0.9145420565	1.212141541	-1.419360341	0.8240227801	-0.261746352	0.152665716	0.9795509541	-0.5868942232	0.8101856955	2.61195675	0.01254771437	-1.036745147	1.081862631	1.368126722	0.99769537	-2.064511665	0.7151877415	-1.331391597	0.8831976012	0.9304196543	1.020044935	-1.528831991	-0.921703953	3.989762488	2.527280813	1.94860374	3.312639895	-0.05881354722	-1.386056903	2.200206117	1.262099001	1.493019213	2.376265976	-0.136519289	-0.3273887786	-0.09618200045	-0.4623434755	0.2113110101	2.064109165	1.854080622	0.07809163845	-0.4941354458
PYGL	-0.07324254289	0.04754319147	0.9333493358	-1.082065303	0.1611441362	0.1888776269	0.9707549967	1.97751836	3.201466543	0.6277571539	-0.1758998624	-0.3422405822	0.7095765678	-0.7891947551	-0.714307378	-0.8760916098	-1.75823115	2.404874965	0.5558207006	2.316972885	0.2390828818	3.438289404	0.6471129492	-0.1315070934	-0.1246350576	1.005445179	0.7458486813	-1.334474757	4.343188723	-0.2286598232	-0.2614503731	-0.4995962402	2.527633398	1.22708697	0.07358792585	-0.2153717521	0.9649272986	1.46634738	2.674246441	3.002614596	0.4792578987	0.08266703021	-0.560196754	1.433440001	-0.4506075547	0.6206865476	-0.5937994482	0.04061718001	1.398838462
GPI	2.168421122	-0.7660487022	1.414260359	-0.09068542316	0.1603375667	0.7660114383	-0.5933316771	1.711832655	0.7665057652	0.6572552511	-0.3434577064	0.6534945593	0.1392457983	1.060623775	-0.3530510828	2.937704592	1.183129279	0.3566316045	-0.04563446764	-2.440089237	0.8417082246	1.682524895	-0.0602474985	-0.7098672764	2.952683966	1.260459517	-0.1113998828	0.1317898526	1.011183642	0.01314845049	-2.138936906	0.5267825184	0.2792498104	-0.4698343368	-2.119514404	0.9231452562	0.8582449839	0.4086662613	1.566709621	-0.9525659651	-3.815565446	0.9899809726	-0.03674358883	0.04724810149	-0.1020989855	1.77392781	0.3965515721	-1.257968644	-1.09337634
POLB	-0.2531112852	-0.7434672875	1.49909301	-1.457424988	-0.5555431709	-0.2015524944	-0.3224301726	1.544758449	-0.8977944251	-1.379835387	-1.787102857	-1.299480294	0.9534456495	0.04647622689	-0.2231948233	-0.03133297227	-1.0289101	0.1373788747	-2.407461566	-1.763404635	1.61261927	0.3627258213	2.650220656	-0.4020946573	1.814932049	0.5091887528	1.344918436	0.1116483541	1.627831694	-0.01857035847	-1.30364917	0.1034691133	-0.7105749689	0.0284864647	-3.274305265	-0.602532906	1.075708681	0.8060137319	2.107918308	-1.125265933	0.3754038785	2.552804929	-0.129029024	-0.0687248887	-2.267158004	-0.2786468978	-0.3630633635	1.227727673	-0.0931386009
NPM1	2.659525552	0.8492198128	3.418306686	0.2048834869	3.129058953	1.847221943	4.44610799	2.08727246	2.683039979	0.6125685443	3.956892795	1.723876571	0.3691093542	0.8376083037	1.600052853	2.456939808	0.8972306804	8.481804876	4.79992791	-0.2327984591	2.152888692	5.561771232	2.31961406	1.266358062	2.426889832	0.01995688893	6.415483548	1.463106775	1.698797835	1.41973657	-1.199804514	1.018057936	2.31485521	4.827521393	0.007945376334	1.44221106	2.619507547	0.2998819709	0.796566519	-2.783923862	-4.690036141	-1.548573608	1.309762104	-0.9237213294	0.2915230668	2.088514622	-1.00020663	1.2449487	0.678701576
TPM3	2.310572881	1.347496033	2.809486585	-1.315948211	1.343967118	-0.4057405744	0.1303825268	1.471423231	4.289884952	0.08583909032	1.423398989	0.2772728246	-0.905524059	-2.122345804	-0.1170570702	-0.6474129465	0.8482932792	1.929419456	0.3218445689	1.017307929	1.522467518	2.533511319	-0.9361837033	1.026056452	0.9745834345	0.6637899189	2.179945915	2.267893872	0.1916816913	0.554316745	0.6035019647	1.403262815	2.995310144	0.7246645082	-0.09772256385	-2.094001582	0.2831671254	1.330099161	0.4434307284	-0.3714698673	-0.3898444134	-0.2600297647	-0.3803961791	-1.229431464	-1.339832029	2.41419812	2.070048341	-0.864631186	-0.4935748479
LPL	-1.475206715	-1.423504466	2.716668614	2.221347902	1.9028968	-0.3957266568	-0.2857309483	0.7341949689	1.086275523	0.2146393606	0.1689081506	-2.000553953	-0.3751602728	-1.046593968	1.065865928	0.1011125618	-1.943425587	0.1541195734	-0.1692073337	0.7189508524	-1.976185397	0.8358231213	5.828876236	1.012105673	1.499073637	-3.262986242	0.3447405667	0.3642819795	0.6630304192	2.348597866	-0.2846169145	3.949568418	-0.067485273	1.300789405	-1.44224747	-2.193272116	0.5806104227	1.393937508	0.655167913	0.05363007449	-2.027559139	1.264736419	0.4471161817	1.99380901	1.423745792	0.4201697674	-0.86192383	0.8165334189	3.98717332
LDHB	0.1331648422	-2.346096694	2.641994594	-1.819956583	1.215744214	-1.673936586	-0.370109634	1.441468887	1.442644097	0.7308183624	0.001076601217	-0.07056609952	0.7213340027	0.2885335318	-0.246586696	1.833435006	0.1207905972	-0.4876900745	0.7512092831	2.503808322	0.6700184075	0.01976174352	-0.3191982549	0.1252598654	0.7010023537	0.6934683638	1.80152919	0.7485531024	3.045509183	0.5478546543	1.121017237	1.575112486	2.501274104	2.214756886	-2.779458646	2.954104903	2.055097229	0.6138783935	-0.3382145824	-0.2260557683	-0.3688251917	0.3823006597	-0.302251921	-0.7515499894	-0.130574379	1.492956159	0.4042884107	-1.011687682	-0.06920486497
P4HB	1.154350397	0.378456496	1.988267798	-0.4403032806	3.659237411	-1.885127707	-3.618562757	3.54312586	0.4653922074	0.3285800408	0.9491851252	-1.210312745	0.6029416482	-1.013632419	3.834599299	0.8721338332	0.9612391825	-0.238231334	2.235025448	0.2849166744	1.06366694	-1.153565488	-0.65131495	-0.4549152606	0.4877921144	1.101428475	1.218771775	0.9037533074	-1.165592598	0.7872410343	-1.776349922	1.267365989	0.4241950818	1.264365005	0.2371288136	1.716976241	3.167839525	0.8775451379	-0.5311608082	0.6859141073	-0.04821002131	0.3567947521	-0.4437804138	-3.861047935	-0.2730392664	3.768154172	-1.529611072	-1.541241717	-0.7703833421
CTSD	0.17287899	-1.400198858	1.665771602	-1.633031827	2.164490447	-0.6396973314	-1.418374865	3.517442271	-0.3100351769	3.09397844	-0.03627789654	1.134123221	0.01183451093	-0.172041961	0.8345756484	1.316474238	-0.495124379	0.1974153165	-0.3592849061	0.2612725452	2.246443892	-1.050905492	1.074317602	-0.9353422074	1.367968134	-0.0383719466	-0.9204766765	-0.5708846068	0.2688158565	0.661744785	-1.045702427	0.2732548534	-2.741087718	1.45218149	-1.129685073	0.6354885792	0.8296731113	-0.8923015543	-0.002492401375	-0.7025242818	-0.18913583	0.6517545431	-1.563058521	0.01264759346	-0.1922017706	2.398679974	0.4343491091	-1.352483119	0.5570542117
ANXA2;ANXA2P2	5.903728133	1.781126523	0.8591838499	0.1180584957	1.663023324	1.675893177	-1.717998414	2.047917244	4.224885173	2.750543929	2.958411753	2.243092679	0.8109114589	3.6106005	0.6758366793	-0.4417225477	1.276683126	1.953197776	2.513289268	3.39738808	0.4082403657	1.963601194	-0.3452251626	0.3212965236	-1.461305832	-0.1288107275	1.15225825	1.025374277	-2.928977777	0.4719066265	7.080111859	5.166055319	0.6416970588	2.568493522	-0.1974993692	4.318647205	1.808811771	7.658280341	5.080956455	-1.323260808	4.063689973	0.4738384644	-2.004208724	0.02750814735	-5.710003296	6.192792299	3.482846107	0.09291829978	-6.174337158
CAPN1	-0.3434603641	0.2919870328	1.706318794	0.3435723572	2.32911447	-0.2206782403	-1.816450375	0.8317147093	0.2873971428	-1.375515207	0.3618975692	1.224065555	-0.4270279723	-0.3338241925	0.9385035001	3.232841488	0.4305582281	-3.646653917	1.022817721	1.251277322	0.2489453582	0.971076957	-0.2474910562	-0.4679336418	4.276028503	1.972617816	0.1105969926	0.859533203	1.348871327	0.1846023347	0.5617559854	-0.3241175803	3.865430066	1.608909616	-0.4054019171	-0.1868117167	-0.08645446782	0.6610753927	0.005715180404	-1.952838956	-0.2280123551	0.1549503565	-0.596978521	-0.483525066	-1.392899585	2.281154648	1.335915715	-0.5299144683	1.516640342
TUBB	0.2934862184	0.9961197978	0.327157876	-0.003381283612	1.776335176	0.1943560241	5.033855071	1.899153006	0.3267666726	-0.6476669248	1.237171877	1.595276319	0.5136151946	0.137762114	1.158312923	-0.2705167271	-0.3324985989	-5.297212124	0.1794853927	-0.1035633704	-1.084648407	1.001748255	0.1553541842	-0.09648743614	0.3621156091	0.9120202466	1.783132711	1.003551906	0.2805802687	0.8154978513	2.149404361	0.04810782552	3.191540487	1.330950182	-1.420756054	-0.06225208168	0.6156955655	-0.9377380253	0.9724647491	0.5883891701	-1.427211194	-0.7794975162	-0.1078040105	1.262844064	2.48821115	-0.1419081771	0.1995689726	0.05561784533	2.07643669
PSAP	-0.5601914892	0.0997561097	0.2184412182	-0.0340656449	3.855919599	-0.08680033571	-1.974391781	0.07456285951	1.500066643	-1.571325698	-0.8080523839	-2.22186622	0.7916046787	-0.1440029917	2.40477871	2.479865134	-0.07782726418	3.041090378	0.09786362452	-0.6074491914	0.004095720361	0.2440639081	-0.4599480244	-1.923515484	-1.369547061	0.1448146881	0.599985637	-0.0303656434	1.28945928	0.4862959485	-1.673869718	2.224258239	0.501936244	2.720214422	0.2651128039	1.678160183	4.318850809	-0.3872980563	-1.221809167	-0.427283501	-0.6636426433	-0.1928596158	0.03127591116	2.537980712	1.956154899	1.06395574	-0.6622187014	-1.962193161	1.167630228
PFN1	-3.654415541	-5.157295934	0.7809646912	-0.6767248664	1.355210065	-1.195474608	-1.818524144	-1.293490883	-1.157060137	0.09126755312	-0.4503080928	1.512537364	-0.05186925618	-0.2094324266	-0.9883921065	0.4669187917	-0.02534384467	-0.945035236	0.1694262944	-0.5715713495	1.457808308	-3.12920234	-1.241058786	0.4235080051	-1.140679622	0.7410312394	-0.5742852186	0.7499746256	4.43522491	0.09383608739	0.1382186625	1.370284126	2.518143546	-0.3122860824	-2.12845717	1.210898486	1.349132176	0.2532958764	-0.201916276	0.4594434552	-1.455745645	0.2475683369	-1.340653769	-0.4431983415	1.724569796	1.544559747	1.410282534	-0.8458085223	-0.475497082
APRT	0.8164808123	-0.5065917356	1.598532885	-0.01792072733	1.258074521	-0.7147620809	-0.1799247073	4.730232211	-2.868865999	-1.223996347	0.09275002653	-0.3835552516	-0.6156602886	-0.6288471912	1.477150526	0.5253631739	0.5675986668	-0.1912940948	-2.447780462	0.4111863411	0.08540560035	1.620886506	-0.2360604285	1.187782635	2.655613173	-0.2754671228	1.165139658	-0.2045275584	1.523051008	0.2243345105	-0.4114258256	9.057432587	-0.6854145772	0.03313918541	0.02568637624	1.262211962	-0.2721384433	-0.00919051757	-0.0006878022179	-0.4609069596	1.097964621	2.846888637	-0.8103199397	-1.046737796	-0.2447528084	1.385158939	-1.121749908	-0.04623319109	1.64231774
EPRS	7.477672256	-0.4124793384	2.988645785	-0.597740026	0.2597011807	-1.148309608	0.2500004682	3.896065755	1.311795581	3.698672949	4.111122897	1.111028165	4.279341585	1.287060124	2.250383467	2.892839482	5.194179354	-0.9555812338	1.767859652	4.998653447	1.420114029	-0.3182433027	0.6094459692	-0.1766505331	2.53847713	1.364797891	1.195419866	0.9911997195	3.33106728	0.7820926313	4.424566937	3.618028509	1.591259073	4.099354127	0.06291432683	2.911581302	3.11440547	3.149340468	3.464291768	0.4795268977	-0.79304514	0.7554276783	2.740310549	2.750709471	-0.0390604888	2.742892596	0.9069438278	0.7031431849	0.477197809
CTSB	1.033238417	1.865724305	0.2713330479	0.3065315165	0.3405530811	-2.34251489	0.1349450928	0.3864545928	0.02482543019	1.356505504	-0.8188363276	-0.598024675	0.7071739297	-1.150765894	0.7559995219	2.264201876	1.144489028	0.4723266041	-0.6847859091	-0.7423306958	-0.07459104092	-0.03194937561	0.3513517487	0.2112753344	-0.7496520284	-1.149815965	1.466694302	-0.9433767822	1.139792752	0.2642729597	-0.9360552281	-0.8572206544	1.397439187	0.08504017525	-0.3972950161	1.544382959	0.5749189735	5.538540191	0.06700676295	-8.181832846	-0.3346825272	1.901595122	-0.8182421044	2.168222504	-0.4622544915	0.50471375	-1.482647124	0.7665097761	0.1212813133
HSP90AA1	0.9634069679	-5.807220151	4.507020132	-1.803393491	-0.2034121232	-1.373395948	-0.7871757126	2.774660277	-1.627686557	-0.3746948861	-0.7235920106	-1.405207569	-0.8736476062	-0.09264798185	0.5120424939	1.819894208	-0.6029455409	2.261747289	-0.4374404815	-0.7315642745	1.735763788	1.139029281	0.421476115	0.8669594481	-2.33398582	0.370547884	0.4244681726	0.8689873769	-0.5243926363	0.4907104196	3.339210237	2.135740141	-0.4134014937	0.294865653	-1.708162998	0.2968619084	2.921041475	0.8570945206	1.419035241	1.203865126	-0.1464194833	0.3645590898	0.72152675	0.2973756492	-0.5756157334	2.070876023	0.3324704749	-0.8922995512	0.3336504499
HNRNPC	-1.835604861	-3.372943288	4.846453861	-1.058280456	1.548645578	-1.430660456	-1.37615622	3.612820439	-1.67469556	1.266659247	-0.457096282	0.02733998154	-1.098771454	0.1662798024	2.738044315	2.724294853	4.206507011	5.065136776	3.262721722	-1.887351294	1.763908453	0.51257263	-0.02935994915	1.161521401	-0.490802954	-0.04424706336	1.495090817	0.3537451364	1.303787264	0.3366754911	-1.211642698	0.9954358917	-0.1985784027	2.196081471	4.596515218	0.125711315	0.4192526129	1.076223757	0.264191372	4.314417029	-0.6706528705	0.07028567373	-0.1485737362	2.445971186	0.9987803125	0.999812352	0.4746057719	-1.045591573	-0.05510822322
LYN	-1.017100643	-1.308288503	2.077868144	-0.8905765752	1.107072594	0.2178310347	-1.149992558	1.782223946	-1.285156955	-1.917443252	0.2145881022	-1.347764695	-0.2970192427	-1.334693236	0.8096826634	0.5440244386	-1.785507102	-2.376153885	0.02775815057	-0.660625092	-0.3997931294	0.9642494702	2.38450733	1.31188983	0.3512217086	1.209055883	-0.5898894203	1.817978868	5.674660446	0.6461956463	-0.1684988469	0.5121937254	1.886371705	2.590084981	-3.075296575	-2.019256641	1.601967745	0.5913501971	-0.6682394332	-0.9850273701	-0.1885898416	2.962288425	-0.7194701857	0.09357768689	-1.499162043	1.5133784	1.197707798	0.7793829978	0.9900163504
FH	0.5336650826	0.1572203407	1.921410814	0.1182712456	1.909521977	-1.197056943	-2.396907866	1.109694305	1.258569122	1.195008843	0.7482482807	1.906478132	2.228890295	0.8293270254	-0.1455649025	2.489845965	-1.520646888	4.906295156	1.529525097	-0.92800348	1.058422998	0.05620593995	-0.2333243169	0.9526482408	0.463718077	0.8429442225	4.562165223	1.524960399	1.370170498	0.9393056123	0.4569372272	0.428851991	0.2984182197	0.4742028945	0.3400595982	2.538879925	1.918761531	-3.08720883	3.050716817	-0.8526184916	1.129183433	0.04730791271	-0.9414565023	1.269787954	-1.235999174	3.062095071	7.168273195	-1.313727611	-1.433047032
ANXA6	1.907736514	-0.8278832224	1.422440629	0.1790090508	1.937030765	0.1695797271	-1.41293019	-0.871541331	1.221085296	0.918785936	3.185132659	-0.3768120589	0.3745367305	-0.3103967869	1.089701944	2.205002329	0.0558105838	1.402920148	0.5731724969	-0.5495094045	1.718145993	-0.7862470183	0.06294671454	0.1795708903	1.964515607	2.407659114	1.461088599	0.3195040385	5.825765275	-0.1364616116	1.618381661	1.368000751	-0.3458751408	-0.7474127702	-0.4479430041	0.1346355357	1.176608246	0.6312840746	0.1421534655	-1.206578048	-0.3198211258	0.5731452775	-0.2386832798	-2.379344036	-0.7189554922	1.690840829	1.06485433	-0.5386145377	0.7981322552
SLC3A2	4.224456447	-3.000927419	1.674432272	0.0009021373974	3.310623321	0.8120071077	0.8085581263	2.834708886	-0.2723254789	-1.511666154	-0.4264087112	-1.546551853	0.3210098914	0.7851891682	-2.76986016	-0.3040448414	2.306948188	1.132725697	0.4453452381	0.04211715384	0.2025809556	2.718022867	0.9426399737	-0.2423532713	1.269623359	-0.4729228428	0.1858968223	0.9899745272	0.7953978751	0.2537044151	-4.042166847	0.7078673212	1.452063219	0.1867090117	0.2183291619	1.255487311	0.752436124	0.4041078128	-0.5253167411	-3.604664471	-0.6252089472	0.956174241	0.3289987755	-0.8746862303	-0.8253028371	6.93495212	2.248705454	-0.3048305396	0.3082358398
PFKM	-1.308165278	0.7008064536	2.439014411	0.2995036737	0.09614118402	-2.960152788	-0.02526005556	-0.03776944584	-0.7170930808	1.230923233	-0.1218602578	0.4345673208	1.31469092	1.230300858	-0.1909990221	-1.24663364	-4.617556772	0.5037848612	0.9392795548	-0.9148586816	1.749825475	-0.2057447623	-1.420647917	-2.291463877	-0.3094577803	0.1956894699	2.370681333	0.750278021	0.2333528219	0.7916775221	-0.3174774031	-1.024545235	0.6176230743	-0.9003068462	0.2598027801	1.079761042	0.3868533353	-0.2648852245	0.7723262051	0.09059967912	-0.3274914181	0.2983196869	-0.7220561561	0.1525092571	-1.719028753	0.4174914782	-1.068814256	-0.5502459552	-0.1694139409
HSP90AB1	0.08663959129	-0.2059018127	1.382716003	-1.950937607	1.3669479	-1.969060309	-0.7591973227	1.682404405	-0.789359994	0.0164661294	0.8184650205	0.4521741324	0.285790208	0.1816630366	2.192802435	1.675983192	0.6627128538	1.173435856	-1.212714982	0.4074311362	1.073103734	-1.469977804	-1.161867478	0.5226638255	-0.03176285145	0.8210877223	0.06077347526	1.17375103	-0.5415461008	0.104141169	0.7938842063	2.288211105	0.7549383652	2.489282114	-2.885292786	2.915093792	0.7073025029	1.10193334	2.38956686	0.4015404814	1.318332642	0.2380682492	2.084476451	0.1750031949	0.2602330598	2.363595129	2.505871563	-1.236482081	-0.1601317014
SRPR	2.133529104	-0.45102558	-2.106458367	0.4890255214	0.8091996281	-1.607217564	-0.7926625621	0.4864863797	0.2318492123	-0.8147702195	-0.6218390425	2.072885961	0.04046046603	-0.2441463037	-0.1875172805	1.081729387	-0.0808073664	-0.2166031526	-0.2107875026	-0.1897109209	0.3206887388	2.581236757	-1.206524977	-0.6991667364	1.185716072	-0.2604350159	-0.09058832146	0.4352096642	1.053413417	0.9992962944	3.727931173	1.592928144	0.8263629478	0.8597146339	-1.916648885	0.5290078934	1.645557785	-0.8825692588	-0.4601834375	0.7361666074	-2.786470384	0.07365849888	0.4601958666	0.02999457629	-1.388326101	-0.1134940837	-0.2390547566	0.4378494089	0.2030777153
ASNS	4.064150563	-1.228435766	0.1271413114	0.124843933	1.297376714	0.4489557725	-2.230093783	2.297302665	1.195626247	0.2214122635	1.976487179	0.4936451081	4.000543793	1.2847326	-0.9357703513	6.690360628	0.7909330986	0.9940398197	1.345020194	-2.089271133	-0.3449427454	0.9025186436	-0.8430007625	0.8828735479	0.4914665162	1.213283734	-0.9549103972	2.6450276	2.215897985	-0.01083889555	-0.1505824802	2.33180164	1.237459569	-1.084582171	-0.5789856297	2.727651075	1.353983755	-2.109361058	0.5764302069	-1.823084933	-0.5883518218	-1.02661439	-0.7998608222	0.06073025118	0.3053007641	5.323465582	-1.320479276	0.4458761883	1.107086608
PDHA1	-0.5451328058	-0.9487158874	0.01367772268	-0.2692480577	1.692303984	0.7118870499	1.08151039	2.283157651	0.7882577164	1.633710195	-0.6769635001	-0.4876872174	3.155172961	0.4682038922	0.3217286585	0.5901612598	-0.8280962193	-0.2784148425	0.8198792619	-1.732223901	0.203731099	0.09802059832	2.343298605	0.6722993245	-3.333468255	0.651666248	1.174330969	0.4359173706	-0.2264897784	-0.01471432627	-1.160586241	2.413997861	1.060346846	2.996405248	-1.093433282	0.5928610335	1.070593195	-1.426616364	0.08861198441	-1.570672443	-0.01925801157	0.334668524	1.556124098	0.2425177614	-0.3257744927	0.9005142343	1.105051727	-0.2200966335	1.286315616
SNRNP70	0.2251416914	-0.6779335326	0.2927263181	-0.0003701609147	5.274485996	-0.2257399467	-1.041189848	0.9336744261	-0.5680753519	-0.1434971896	2.230896825	-0.4661850794	0.1704392985	-0.009261332965	-0.7331822571	1.624561349	-2.718416383	1.863178282	-0.476054521	0.1851130983	1.247014087	3.14298285	-1.080206337	0.8180884381	0.4739953886	1.164638918	1.950247202	0.2618818908	0.9328865427	-0.2033131591	-0.3880524405	-0.369603725	0.9175178879	1.133958735	-1.229491375	4.007445309	0.3300944001	1.549977772	0.7022600339	-0.8784290004	-3.381548694	-0.5111233602	-1.029682679	-0.0007676611358	-1.274428188	0.7582540513	4.002394366	-0.4295288598	-0.4224077173
VIM	1.908673445	-7.035404395	0.8871877145	-1.604754662	1.071550207	-1.330998222	0.6357789411	2.673683965	-0.4458968651	-0.7213441494	1.586062466	1.269423361	0.01672433223	0.4314739562	0.867222565	2.369481241	1.290242522	-5.769719677	1.372924217	0.6548627538	1.792332633	-2.819166515	-1.896097622	0.5755978356	-1.311515081	0.06671642526	2.425310193	-0.08144832392	1.985617549	0.1145327155	0.2403727114	1.387820582	0.9852365301	1.714386848	-6.701211259	-1.200551064	0.1582061933	1.947780944	-0.2536805434	-1.360409891	-0.08431532208	-0.1985680831	-0.07158509876	0.4775626106	-0.3445733928	3.377080809	0.7427858424	-0.6448855216	-0.2075991471
RPS17	-0.11445924	-1.085580448	2.090416985	-0.09559857113	1.230613087	0.0387019768	-3.324871826	1.078446831	2.069120796	-0.6683630103	0.7978394136	-0.02016941091	2.14770464	0.2582822184	0.2878468871	2.244063797	0.7287540431	-0.3770288358	-0.9994744809	0.1165876506	0.8183088842	1.175946021	-0.1097622674	0.8946505819	2.312201938	1.26107952	0.4997879341	1.581109116	0.951073744	0.6484017889	-0.2026471276	0.4912231679	-0.05440393588	0.006318775318	-0.7644612958	4.888369957	0.3517292417	2.131212317	-1.29400473	0.2034183299	-1.071864654	0.8536949774	-1.717715706	2.184303935	-2.283803384	1.488535269	1.448810816	-0.05913985239	0.1528191994
GNAI3	0.3375448862	-1.20788059	-1.21085419	-0.7880323184	0.2111142142	-2.063778185	-1.049722378	0.05665962548	1.641096614	0.8578239725	-0.1787236925	-0.1528928501	0.0564545596	-3.219499693	4.265999821	1.39136353	-3.437237146	0.1024344647	0.8056945744	-0.9324406826	1.561220397	0.7441812229	0.08363056351	0.1689749502	0.3386426927	0.7048146806	0.9208824104	1.488543504	-0.03709333084	0.01061930887	-1.279279674	0.4799509173	2.325823202	2.025749254	-3.731004061	0.1451814905	-0.03235589338	0.1803666684	0.2838422408	-0.3728816117	-0.08953030087	-0.8734946838	0.8617930519	1.719244888	-6.044813686	-0.7237008937	-0.2575847059	-2.445218362	1.0217634
ANXA5	0.2867734945	-0.206052722	0.4144117915	0.01752605205	0.6821702662	-1.207627268	0.8666259509	2.346947431	0.1177436804	-1.586044652	0.03731700476	0.1032588121	-0.08292139092	-1.860598725	0.04148635381	0.3691178254	0.6480571513	0.5540423565	1.026696507	0.5808472462	2.446082866	0.8605997525	-0.04666116309	1.17859372	0.02466819717	1.450783197	0.9439420884	-0.09939747097	-0.3411987967	-0.04510880509	-1.690449204	0.4104603136	0.8745370731	3.392808609	-2.401644545	1.757329024	0.7579475691	-0.1961840905	-0.7025751734	-0.671349654	2.361563235	1.392931314	1.142162906	0.8574220394	0.3102770957	3.506954791	-0.3375395373	-0.8562328406	0.4278389804
RPSA	-1.529704775	0.4421572767	6.033689073	-0.5623234551	1.126109361	-0.3225906485	-1.023157686	2.397150271	-2.043341078	0.4034859071	0.5516897234	-1.120033202	0.2572423018	2.298655693	0.6924210523	0.5888522457	-0.122176857	1.296310284	-0.2531392133	-0.02924364304	0.1783150923	0.2413819435	-0.6199975138	0.7740246514	-0.8440720641	1.527904626	-0.683553794	0.5644739451	3.103823022	0.1041633807	0.856280821	2.759547566	0.05211263504	1.887759206	-1.911947996	-0.509943969	-0.2141152557	1.77236709	-0.1902444029	-0.006469467884	-1.835773335	0.06468150747	0.3852261827	0.2714757654	0.6559509297	1.684964009	1.687034584	-0.5507080341	0.7688574248
SNRPA	0.291690479	-0.02965488099	0.2479378789	-0.8884773393	5.170833366	-0.06671875303	-0.6069000568	1.898338901	0.9527986103	-0.6363418931	-2.397818979	-0.5211060046	0.474518785	-1.916964724	1.049930289	-2.259483959	-1.411641201	1.529688331	-0.09831229824	-0.3177020154	0.6250242588	-0.4317778206	1.584412436	-0.1019591174	-0.8579522035	-0.8001315169	4.088808033	2.018246723	0.3545885696	0.005287440731	-0.701820046	1.18032972	0.8070611333	1.51925066	0.1831141976	5.934250173	0.1191406344	1.272269385	-0.3011763368	-1.146828804	-0.2890994456	-0.05147575788	0.1078441011	1.055417362	1.51148594	1.456981314	5.468382667	-0.01747891729	-2.175575309
ACAA1	-0.8396808587	-0.1817811112	0.4695053532	-0.1127783603	0.5266816591	-1.063271817	-0.1787314083	2.899564908	1.532271861	-2.255857468	-1.795037456	-1.817801753	2.618429953	0.4766469149	-1.20177228	2.35239424	-0.2993475533	0.673093294	-1.010904562	-0.7506787592	-0.1578983879	0.6585228607	0.178783301	-0.7553092315	1.255476953	2.401283782	0.6058059357	-0.236219997	0.4330057287	-0.338096286	-0.2438775563	0.5346090169	1.481471758	4.085722672	-1.159888656	2.578945716	1.525704074	3.034971111	-1.840521916	-1.071647125	-0.120769387	0.7290558753	0.6726651012	1.865896112	0.956535195	0.9469199912	-1.78801068	0.2319252934	0.0676887724
GSTP1	0.3073420927	-1.815017553	1.027806156	-0.1464958588	1.473831394	0.2402318718	-2.445456289	1.389447863	2.089503435	0.8373716219	-0.7769640056	1.362570693	0.602129877	-0.1388496921	-1.304562929	2.527027937	0.01683659618	-1.080458089	0.5642195267	1.260419582	2.804333076	-1.656545377	-0.6915822922	0.09361590993	-0.7556572229	0.4244514173	1.658984529	0.2955966464	1.00662707	-0.0708230256	-0.2728433741	1.579300359	2.249541301	1.948321515	0.8868775123	-0.2194101635	0.8623171846	-0.1976443083	-1.578996081	-1.244548942	0.1297827956	-0.6849511542	1.477909909	0.0258119284	0.910607425	2.748461667	0.01382770644	-0.6923804387	-0.01633787085
QDPR	-6.81617607	-1.773671134	1.448144042	0.02448741879	2.142274495	0.9087535408	-1.09512486	0.9785640263	0.9154628936	0.3453718083	-0.3365905841	0.1807441862	0.7410020417	-0.1835394088	1.401214944	-0.5791500658	-0.6311314479	1.003724243	1.51166844	-0.3723148179	0.927492703	-0.2606582722	0.218267704	0.007782162765	-5.123727185	-0.5241879077	1.314366844	0.02155663608	1.244185462	0.434949368	0.7711571684	2.099504476	0.613160202	4.27290843	-3.029975666	-0.2172406337	2.561456503	0.3347335246	-1.639194154	-0.4926632787	0.1764489534	-1.227527046	-0.6168484528	0.3658595265	-3.583685561	2.374149919	0.1717646002	-1.684403034	-0.4774100263
HMGB1;HMGB1P1	-0.294293542	1.18503693	1.419449862	-1.363135113	1.773145707	0.9986873443	-0.7550012037	0.539433513	-0.6082186455	-0.2808404097	0.0834735705	0.5044551815	0.5864659877	0.610248457	0.1823523206	1.837757911	0.822698494	3.346830989	0.4212922362	-0.9857621269	0.9039170661	-1.54113222	1.014066873	0.1284236985	2.313597716	0.06527162033	1.47479495	-0.5273807707	4.252017895	-0.4938877124	-0.8248624882	-0.243602792	3.10352257	-0.6138145334	0.2039203598	1.180866016	0.5498353152	0.2407549246	-1.533726687	0.03384508813	0.7694597768	0.3603879434	-0.2836978516	0.2269221756	-0.1349601995	0.7377259324	1.216839031	-0.8313769467	-0.5019866306
DLD	-0.03189857307	-0.1203980881	-0.2522331507	0.1127250592	2.485314796	-1.199598606	-0.9903668359	0.9369535485	-0.8722915693	-1.728748128	-0.1171475224	-0.7807816367	1.532586476	-0.05593556355	0.08983348937	-0.3214297726	-0.983254891	-0.7638842878	1.101972738	0.6132744157	1.456698793	0.1136643699	1.52720785	0.2383044211	2.180459534	0.1608619623	0.6520999927	0.3158760176	0.6116069725	-0.1133283041	0.4803866559	1.866736908	-0.1023052181	1.848119134	-1.749185424	2.586040925	6.308218995	0.8695601273	5.179081393	-1.556351065	2.956785646	0.7353769589	2.478927783	2.157473171	-0.6213880108	0.04552181385	6.759519893	-1.228138459	-0.9989566024
HNRNPA1	0.3173421599	-1.135828149	1.207906808	1.393135821	0.05915829527	-1.697858852	0.9992748878	5.618092991	0.09753446199	1.151306819	0.2270127199	1.075239061	-0.4300403215	0.2596005245	1.925125953	1.471262151	6.199858759	5.13886839	0.6080644566	-0.4889786585	3.772896402	1.442348214	-2.022257747	1.553774371	0.5081850214	0.078834011	1.978402381	5.025923007	5.584159064	0.4796919019	0.6247043926	-1.139014182	1.31149905	3.28997891	5.93181517	2.329415657	0.6041148222	0.0469346305	0.9546343425	6.690964243	0.4651075768	-1.620005305	4.616632838	0.4351049133	2.041032305	2.086822845	0.4877591302	2.636048374	0.3146074688
SNRPA1	1.017479692	1.176271069	-0.009253608909	0.5658260222	1.462934999	-0.8587829603	-3.091592371	2.683876215	0.5479966371	0.135424738	-1.509341944	1.769468265	-0.4723637588	-0.2472919743	-0.1340034825	1.503191197	1.803672792	-0.01681462919	1.109679326	-3.013502398	0.3803812213	1.730036212	0.844549856	0.5198260376	1.113400906	1.665215082	0.7162093222	1.677793453	1.553777	0.4997739513	-0.9115395206	0.4909868917	0.8317957294	2.781328689	-0.08889052182	4.983861551	1.041806496	2.352241864	-1.107852665	-0.1735072903	-3.833013996	0.5447161843	0.2199744733	0.2381976463	0.4185581673	0.8685295606	9.856146558	-0.08590775289	-0.7687916692
PARP1	-4.012536952	-2.478069443	0.3279112108	-3.802401822	1.97637102	-0.2098785193	-1.691238002	1.070137257	-0.6314629598	-1.143996648	-0.587710679	-0.1426672045	-0.4496036348	0.4573086595	1.831878663	0.5768703578	-0.7047810356	3.898214343	0.2037763429	0.146467731	-2.345294565	0.673188893	0.3672886664	0.2787040455	1.496476979	0.7181115852	0.2129522379	-4.845056103	-0.2810540017	-0.3225442652	-0.3569441565	1.194862466	0.2376760176	1.787227184	-1.131757003	-2.203622972	1.718019602	-0.5321673199	0.60578668	-1.5369076	-0.02152169802	0.5833124028	0.01571346788	1.759098242	-2.913191042	-0.3306003734	0.5736050586	-0.3232587732	2.52852206
POLA1	1.308985833	0.9078841781	3.931320448	0.2847869456	2.572461902	0.193690949	2.117749384	1.696553046	2.026562468	-0.7292711661	-0.5807749052	1.053675955	1.126819524	-1.138797032	0.06559230156	0.2130981848	0.1469974957	1.798177633	2.547955315	-3.021275963	0.5412001054	1.592382566	3.881711314	0.4603927039	1.79910462	-0.245796159	2.02458748	-1.255867479	2.615783623	0.2235854165	-0.09073726253	-2.414134194	2.032660082	2.335169979	-1.699469984	2.528315062	-0.07566923697	0.3322087747	0.8709025897	0.7596432283	0.6699305669	0.5790156544	-0.6290886139	-0.3201108793	0.1742325944	1.108278105	9.487216811	-0.9302563871	1.000481629
ALDOC	1.424343627	0.4973807127	0.62509058	-0.1051080512	0.4338920794	-0.5446678379	-0.09638726124	1.020826957	-1.461687962	0.2463969063	0.1192731786	-0.9912844271	0.07245414013	-1.050027761	-0.173047802	2.921636362	1.991593498	-1.867896532	0.3275862435	0.06212668398	1.546191423	-0.156856569	-1.591060994	-0.3419808791	0.4937702416	0.4948728867	0.1707961333	0.8942774186	1.888520692	-0.2388451798	-3.319597489	2.532367654	-0.1367072622	4.312344958	0.4988329889	1.638075115	1.407013183	0.7869514445	0.2170390553	0.2153918953	-1.640341209	0.5731748214	-1.178827138	0.807084603	-0.2950733621	0.9416291938	0.3781360686	-1.329729798	-0.1310652896
HIST1H2AJ;HIST1H2AH;H2AFJ;HIST1H2AG;HIST1H2AD	-1.123566666	1.55567372	1.206422281	-0.903103006	1.474532255	-1.255784322	-0.1038022505	3.181237762	0.6458604325	-0.8092695097	-0.5509079462	1.842757758	-0.0218503663	-0.6858903139	1.341081139	4.494362856	-0.6861180176	-0.50797943	-0.3067098304	-1.600145812	2.952227373	0.3424203676	-0.09160748415	0.7216773645	-0.5900107096	0.1078451791	1.186370415	1.900660409	1.467430867	-0.6236508249	-1.517270061	2.492556747	-0.5710154633	-1.166325838	-1.814599854	-2.80339475	-0.05211560695	-0.2151811392	-2.365755449	-1.227820375	-1.271957479	0.4521667314	-6.837982646	-0.3163157699	0.09903881316	1.871188139	-3.05274798	-1.065780711	0.5652046569
FBXO45	4.453369134	0.6878864138	0.05530011093	0.3166047861	2.449248648	-0.08187861581	-0.671924526	0.4757037624	0.7448280483	0.624085886	-0.05675618563	-0.4360271695	-0.9066112427	0.05212646163	-0.3412534757	0.5900494259	-1.291125047	0.7003084711	0.1509724402	-0.3683742238	1.092060111	0.1626288863	2.872027481	-0.01519747757	-0.1409307954	0.3134911334	-1.376363383	1.078354585	0.7621104505	2.495658599	-0.09271019077	0.844383513	-2.017352744	2.411919918	-0.2844667114	0.2651501644	0.002623910934	2.294323443	0.08769463497	-0.6172184538	0.4154016618	1.035908725	-1.497531772	-0.02549020215	-0.06296501202	6.894648259	0.5028169799	0.6264601475	0.1232495595
RHOXF2;RHOXF2B	1.599305004	-0.6807244368	1.332643487	-1.037162251	4.919952921	-1.878389319	-0.6083252461	0.3738966229	1.216063307	1.339819176	-0.03875580901	1.712754669	2.696053828	1.83703771	-0.181647378	-0.6223131836	-0.2352861386	0.08587382899	0.2465448125	-0.9157948022	-0.3207411401	0.1724192926	0.007635078647	-0.8430566406	0.8134157325	-0.5628464729	6.457805989	-1.022182752	0.1795473446	1.669968937	0.81266474	-0.1107876156	-0.8629770955	1.313110791	-0.5973184591	2.32078328	0.3272277343	-1.350650576	0.2003414343	-1.605582537	-1.362137534	0.7729890776	-0.607346879	0.9908092113	-0.07183574574	1.637839129	0.670575798	-0.1757062723	4.104945739
CT45A3;CT45A1;CT45A2;CT45A9;CT45A8;CT45A7;CT45A10;CT45A5;CT45A6	-0.1551467477	1.214081469	0.9009759948	-0.9576554609	-0.2060431734	0.8253256348	0.042382418	-1.086308398	-0.06185945241	-1.363675517	-0.3194261137	0.6900606178	0.5796416411	-1.104507956	0.4200754466	3.853347467	-1.568497857	0.1652633029	0.6483436764	0.3364644251	-0.2818890464	-0.04161230788	1.021344566	-0.7920733556	2.795415095	1.354360746	0.1756719094	0.06743278219	2.04562565	0.132947648	-2.315381563	3.212667918	2.095326483	1.360982904	0.2154727425	1.475505188	0.8499629671	4.011792962	1.289069439	2.190108756	-0.6622594575	-2.314342514	2.249066453	-0.5313945822	-2.155905562	-0.4041993615	-0.6309403308	-0.2660378039	0.9629993168
HSPA1B;HSPA1A	5.064833523	0.7531927342	0.07645019155	0.04045710826	2.36598263	0.4300298846	-0.7186899621	1.843091573	-3.451767332	-0.9139437806	0.7875623915	1.376155538	-0.886953134	-0.4553540283	2.557958826	2.623642035	3.272900812	2.315018756	3.954079007	3.91751254	-1.268799738	3.903449921	0.2455336236	1.358315956	5.014784654	0.4277703149	2.002598807	2.795939994	0.5947202737	0.2199930025	3.200819896	2.198085737	0.9049279992	4.420735812	-0.2096598736	0.290151326	1.027260181	1.451333289	0.7113261804	0.1547635102	0.7343114602	0.4708850249	1.205145556	0.3406343348	-0.6891070063	5.003711977	1.823515831	-0.6533477095	-0.2595718225
U2AF1	0.7401937836	0.44576327	0.9686698555	-0.558315856	1.825997062	-0.1071825558	-0.9617284435	1.497544977	1.632762601	0.1293540246	-0.02914876861	-1.984488971	0.01987188302	-1.066149726	-0.3670448591	-0.1469870507	0.6849253941	0.7660056769	1.802945743	-1.079123431	2.299634276	0.5360356212	0.01821566097	0.3151122476	-0.0747732687	-0.291062871	-0.9253577328	2.192576203	1.454003057	-2.533500238	-0.7438387708	1.434206499	2.939638824	0.9412666875	1.078165441	3.472165579	1.255380022	-1.127025614	-1.092567049	2.702216272	-1.045112532	0.4306168686	2.023711204	-4.142792286	-2.152024195	-0.537968131	2.630279579	1.208164926	1.029769264
CBS	2.121210062	-5.296887106	0.6899119455	-1.253893646	0.4179134055	0.4196243879	1.469401033	2.339138444	1.219289689	1.535074322	1.096087058	-0.6303788442	1.317169589	-0.3887208743	-0.6073987682	0.6534526964	1.089876227	-1.968078395	1.455655427	1.131965757	1.26650776	1.337260088	0.2704595296	-0.9324272949	3.098123728	-0.1162336333	1.797218584	0.7920666405	-0.7103983565	0.0217316576	0.5162378335	1.94425729	1.998249685	0.4165828507	1.493816645	1.582733252	-0.5639125795	1.062320729	-0.02865417122	0.1851378594	0.5263158754	0.5129631276	-6.424634648	0.8982099663	-0.7121332051	3.294442381	1.507666258	-0.879465632	0.5982100617
TROVE2	-0.05051258212	0.6561747108	0.7074623905	-0.9435432434	2.130414344	-0.07677839485	-0.9623052991	-0.05190938196	1.115788008	-0.02584988672	-0.6970586019	0.9828574234	1.154873509	0.0662312274	-1.411231209	2.570046032	0.07352597101	-0.1593830379	0.5952593367	-0.4163309899	0.1137596552	-1.256933467	1.475314491	-0.4483748878	1.836000699	0.1339575835	1.248327544	-0.4559217808	0.7391815224	-0.7412324855	-1.163582099	-0.1002652086	-0.9907877414	-0.4360452253	-0.1223440012	0.4699949634	0.2891221129	-0.004794948587	1.353902875	-1.33079532	5.59500216	0.9310573404	-3.585570499	2.246412091	-0.1430371859	-0.1769944285	-4.411647252	-0.8704416665	0.1576958444
ARAF	0.2403631102	-0.6180356287	4.565120454	0.2313182974	-0.002613608034	-1.086873774	0.1491269222	0.8480636019	0.556338459	-0.02234416027	-1.023763018	0.7072084568	1.141637413	-0.2567790896	2.295015762	1.437172626	-1.96865888	1.352145635	-2.08911293	0.3034131684	-0.6566994672	0.2433469532	0.8801420843	-0.07198844897	0.1529137289	2.428269155	-0.1768570634	0.379886868	1.694822412	2.436050708	-0.2849094621	4.59129296	-0.3033637731	0.4749030946	-6.580747672	2.642098533	0.05726043078	1.898926408	-0.2081722094	-0.51478347	0.9416399766	2.22358339	-1.76139262	2.941676758	-1.231376648	3.363694933	5.11022286	0.5756266262	1.713973465
HIST1H1E	-3.707208742	-4.917969263	-1.625262062	-0.3017490047	-1.235986349	-0.4889295279	-0.6661248028	-0.1923725713	-3.269644206	-1.113462951	-0.5937293277	-0.3804883849	-0.9932643534	-4.201997871	-2.975066361	-5.057900595	-4.601715739	-3.526737271	-2.610075941	0.8609221449	-2.501952388	-0.2439100867	0.8874635001	-3.161938764	-1.104957574	-0.2922087459	0.02040899092	-3.192563546	-0.528371016	1.026763096	-5.269894084	0.009658687599	-4.147240244	-4.147292855	-6.290021224	-6.155517909	-3.653162294	-8.180338464	-3.70499247	-0.8072789401	-3.164968468	-1.730825153	-7.116969432	0.3029688746	-0.5230196162	-1.962289329	-3.845018768	-2.329501016	1.045378834
DLAT	4.390000112	-0.1054627051	1.184515212	-1.273349743	-0.2053790171	-2.397224919	-2.874061363	5.235333469	0.7563053564	-0.2523235682	-0.1897563182	-0.5651465825	1.076146657	1.608918446	-0.0787740401	-0.2298007575	0.9611063124	-0.6768976483	6.93715403	0.1910423642	2.709986253	-2.490774242	-0.1962851689	-1.696436753	1.490775886	-0.4533305698	1.83829872	-1.713992595	0.114324626	-0.3951680218	0.1529661819	0.8511598073	1.25429488	1.224258216	0.02608996407	2.529769614	1.18878261	0.3941515408	0.9309841243	-0.5147101632	0.06441423635	0.9308952679	0.799419945	-0.114838016	-0.3154012132	1.776960666	1.720469801	-2.844214061	-0.3767223462
TXN	0.8698252421	-1.780005922	1.343786661	-0.2929309685	0.9059302462	-1.134931477	-1.057703524	1.643165703	-0.9341862131	0.08242632203	1.833259578	0.9244393046	-0.5459828548	-1.224835992	-0.958193042	0.1275591134	-1.499523391	-1.433950248	-0.1100389022	-1.307692648	1.035325441	-0.05854376785	2.826176435	-2.822152032	-3.79936827	-1.19233975	0.5272966873	0.7331572821	0.727056805	-0.2172805196	-0.0392907425	2.773686725	1.194676676	0.5336195773	0.2054678056	2.323476867	-0.01328123256	1.517738539	-1.069677186	-2.395325271	0.1801418707	0.6592054025	0.9409295037	1.06261747	0.4125605512	4.52144187	2.415289438	-0.8755255171	-0.4393878809
COX5B	-0.0517316339	2.513442337	1.374231193	-2.173790669	-1.235638661	-0.001648921742	-1.393898064	2.428174462	0.05986905328	-1.227302036	-0.2304611888	1.607006605	9.75928303	-1.236721529	-0.39008599	0.006665952263	0.4424838926	0.4318776981	1.158712424	-0.5491634535	9.151194589	0.305549978	0.374276529	-0.3491119048	-2.33055459	-0.863808092	-0.1037682472	0.4188235152	1.800857387	-0.3591437023	-1.029619437	1.523671408	-4.457008792	1.483836656	-2.588419115	2.010392662	2.811960479	0.7908020844	5.110029387	-0.8182369509	-0.1522186519	0.9967058251	0.0002291942128	2.2796458	-0.3248705456	1.482611705	-0.3096654813	-0.8932073151	-0.810273504
MAPT	2.422564164	-0.357332481	4.762896102	0.3675975839	0.2473068302	-0.433917223	0.4210769226	1.730012377	4.864714229	-0.3489169942	1.081996007	0.5824326183	1.066663201	-0.6952007265	-1.736289587	0.1315969808	-1.56443554	0.7131002478	0.3392105302	1.497849645	0.1078843868	5.477963269	-0.3995563179	-3.484266932	-0.07312509909	0.4089242797	1.088978328	1.694778872	0.08761917182	-0.2204451282	5.519334325	3.149990581	0.4070482167	1.949393868	0.2178903513	0.298280846	0.9302488458	0.02557121846	-0.09897797319	-0.08939992147	-0.3651546131	0.6983702864	3.148078307	-0.8714679027	-1.268535041	8.286893809	0.07309217415	-0.5619697121	1.133708173
PRKAR1A	0.5761881902	-0.1038973427	0.2449436209	2.396032987	1.837615887	0.1639616807	-2.07353702	3.094059962	0.2589428107	-0.04744010424	-1.827265176	0.5302411868	0.06489004667	-0.4883471015	-0.7925298879	3.111810647	-0.09186349765	1.001886981	-0.2883487755	-0.08816995845	0.2901746388	0.3341944186	0.672038084	-2.360972989	0.1021366674	-0.1319461954	0.6618636073	-0.7706302346	2.423387373	1.73630346	-1.716845652	0.6637003747	2.26942265	0.5297994706	-1.425769287	0.7968596154	0.03765512702	-1.379186269	-1.052542606	0.02716159101	-0.1337228155	-0.3511493733	4.106137253	0.751758921	-0.147064449	5.547237375	0.284966697	0.5608590357	1.974186557
ESD	0.01614865481	-1.117027458	0.4040507875	-1.138194661	0.7374445785	-0.3485979115	-0.2383863013	2.415887878	0.9291193401	0.03325973406	-0.3808957453	1.181341005	0.5890146187	-1.854440108	-0.3235606343	0.5187508566	3.153020508	3.123563559	-0.2427850914	-0.2845499141	1.069812495	0.02579440409	1.127897551	-0.07876099206	-0.6647406331	1.299324283	1.807693277	1.125593258	1.474761097	1.234711343	0.9477023713	0.00192213053	1.240203104	1.666310685	-0.9345627803	0.4932267997	3.176982827	0.218739994	0.04995622835	-0.2924878995	1.170389317	1.2896976	0.07990523422	-1.180592538	-0.3267683077	1.502435015	-0.08182045132	-1.260961068	0.5619256617
HSPD1	2.342331058	-1.25169955	1.799495699	-1.83041829	1.297831583	-2.30849978	0.2946905787	1.411494208	-1.021388004	0.9793479303	-0.05787846536	-0.3885972351	5.560991989	1.532054958	0.5578350488	-0.6233363963	2.142771862	2.343522251	2.446571456	1.031044362	2.672213888	-2.544470921	-3.957227133	0.3668125945	0.2223252646	0.199166262	1.108082808	0.6791512048	1.245836097	0.5565531141	-0.7728768763	0.9372779672	0.3242499958	1.932227679	-2.545458987	-0.000589025415	5.93557398	2.160915378	7.276878394	0.5967163316	0.9605136714	-0.07443990431	0.378924854	-0.2641313817	3.648137871	1.750901887	1.511391475	-1.317076843	-1.584568669
HSPA5	3.080463992	-4.42667334	3.362620754	-0.9577003053	1.701099966	-0.8331034255	-0.3624856572	1.341493616	-3.317663667	0.07344866016	1.804470017	2.328583836	0.2386711236	0.646810437	1.176024758	1.451538831	0.3615424294	-0.6721510892	-0.1523281306	-1.567993444	1.07062735	0.7581678073	-0.8904135732	1.835093069	-0.2904410901	0.4384792186	0.9965209649	0.673620934	0.7126002096	0.5099393763	-0.4553905585	2.289980076	1.405247107	1.655507848	-4.313494712	4.08999534	1.970275209	1.84816306	0.4264116686	-1.783120438	-2.768707366	0.6018863371	-0.0200011504	-0.2044911789	-1.286612784	2.806108939	7.505633576	-0.9431710899	-0.7351169416
HSPA8	3.273522057	1.57922852	4.171461623	-1.10261131	1.352851213	-2.00443269	-0.6429092994	1.39842682	-0.303373655	0.1919153305	2.945948003	0.7589752212	-0.1201128514	0.7757655848	-0.8160446846	1.143191733	2.456895953	-0.9603753403	3.411400975	0.3026836603	1.805564796	1.065226462	-0.5549277913	-0.1421311721	1.102980139	0.2054664922	1.833758654	1.093566043	0.9410216141	-0.06079527729	1.679762718	2.147211275	1.09222525	2.871245384	-0.3045251499	-0.8140427926	0.2077526413	2.181939529	0.4474390663	1.538702265	0.1453275719	0.168479466	-0.8323562815	0.2353705044	1.918631049	3.347079634	-0.1371739054	-0.7868962011	-0.4939568485
SLC2A1	1.446341989	-0.8121181121	0.6223536261	2.742442229	1.046122151	0.2496919481	1.557259808	2.766124195	-0.3669416513	0.3477400073	-0.2378062239	-0.4635548153	-1.953874572	-1.339683673	-1.65145081	-0.1524642917	1.362445691	1.895130376	-0.3282217611	0.2665969727	-0.4913841361	1.774433461	-2.758748154	-0.1554679495	0.4320606376	0.4762125632	-0.4476151501	-0.07957022544	0.7896196553	-0.5017323978	-0.4270884617	2.198880589	-2.257630232	1.581157167	-0.2988699223	2.99136193	-2.401590738	0.8678945412	-0.2442739594	-0.2419290681	1.03861092	1.080090974	-2.168128041	1.48498089	1.233663484	1.65829726	3.911611693	0.5347228815	0.08156527234
SLC2A3;SLC2A14	-0.1897925071	0.2170983009	2.312113518	-1.334382807	-0.08135638205	0.1074356732	-1.326090536	1.20930265	0.9161130818	-0.8835693656	-1.072060099	-0.3895421121	1.811651212	0.5944475254	0.6853405793	1.31783835	-0.3131089626	1.218377854	2.521727496	-0.8972308991	-1.647810727	0.5651505976	0.9791143279	0.2096373167	-0.01173995042	0.666109051	1.479024177	0.9071265227	3.127976105	0.5561881308	-0.806872829	0.2266913885	0.2469072252	2.611397391	0.2628264378	-0.4017007713	0.6368941584	0.2926378265	3.720415512	0.7607639172	-0.06038341234	0.695635871	1.65026085	1.677868411	-2.219345435	1.238591294	-0.3255938258	0.2876772186	0.2042202944
EPB41	1.876184101	1.731234747	3.154312549	0.1359200809	0.4323345612	-1.153529893	0.1529958319	3.760123169	1.031913758	1.167902734	2.829126139	1.591985861	0.4514545361	0.4869365348	0.7821455575	2.572410342	0.5594828378	3.007609666	-0.150639209	1.115065516	0.8144118516	1.503274815	4.96812724	0.2139083509	-1.673266273	0.9818113382	0.5976669633	2.375917501	0.496449051	1.501004544	1.32227019	2.484293166	1.304634501	4.504295863	-0.05127266489	2.333896282	2.02816563	3.184781449	2.790156563	1.545177628	1.296781265	0.7859225443	-0.2678617779	5.058829374	1.651833694	8.630724771	4.243429343	0.130963354	-0.645282332
UMPS	-0.4664088831	1.103236952	2.739543104	0.8393284236	1.373395436	2.364739201	-0.3184250782	1.636818774	1.226282707	-0.8025362943	0.4753779039	-0.3072276451	1.155895998	-1.475742881	-0.1554914888	2.075323571	-0.4032528582	0.03088521768	-0.7825749344	-0.2908498114	0.259827331	1.633250893	0.1797739467	0.6875003332	-0.2545099815	-2.480927433	-0.6355301326	0.2288663481	2.038235232	1.524547932	-0.4382721753	1.273099808	0.6489279063	0.8645921624	-1.247950065	3.614910851	0.3054660334	0.5131537094	-2.579242717	-1.213849359	-0.2247964431	0.2706220004	0.01874686059	-0.4763754708	-0.871244858	1.023125175	-0.247213416	-0.4990285663	-0.2361718175
PDHB	0.4547049212	0.583946109	1.053661107	-0.9657170338	1.117734186	-0.7605329297	-5.226792086	3.809033917	1.8672967	-0.2955986054	-1.499285187	0.8375942099	3.271403088	0.9928140937	0.5388551113	0.4645594362	0.5551983925	-1.977989652	1.04084437	0.7657157851	-0.364385699	2.928293236	0.5980717704	-0.1849504786	0.9500418456	0.6623660158	3.064651238	0.9429612807	2.058233301	1.328342368	-0.5138861929	-0.1921794426	-0.04984907876	-0.2306638631	1.171192556	2.747595328	1.220609126	3.248294905	-0.1115202367	-0.6122690991	-1.71731388	0.500872101	-1.993836937	0.4606923543	-0.5141298824	1.480137599	7.353228767	0.3368810051	0.3510505484
DBT	0.6591919388	-2.852388688	0.08904073494	-0.4737569899	1.520953561	-0.4200543659	-0.2411254031	1.154770638	1.145531998	-0.320921665	-0.4363383484	0.0353732931	3.983670269	-0.8984822111	3.295674588	0.2461552239	-4.931058928	-0.8442459027	1.45610283	-0.01407135866	1.136593491	0.19390176	1.411768343	0.2645690513	0.2530185015	1.002811868	0.9525380861	-3.247025296	4.302204553	0.6882285455	-3.629888781	-0.1489311839	-0.200689629	0.5885377151	-0.6693433816	2.964767582	3.088387167	0.3922219841	3.759706416	-0.3962626271	2.331241416	0.4690952963	-3.344710645	-0.2052252185	-1.235435354	0.04071405872	-0.3312498214	-2.687026434	0.2948726847
PYGB	-1.218078005	0.2078204432	1.161747049	-0.4237434931	0.6589551995	-0.5350053865	-3.210523974	2.447680137	0.6660552723	-2.952327446	-0.3426251719	-0.4012841549	0.5227501532	0.2978106338	-1.314732771	0.8266515338	1.775958539	1.274546396	-0.09248166533	-0.06547334647	0.1176388055	-0.39105058	1.800973074	1.363609625	-0.3583043796	0.2250809598	1.030032844	0.3486459748	1.568420255	1.655580533	1.390774588	1.789761461	1.336182517	0.05445444274	0.09858345733	1.065751383	0.816240143	0.1285014167	0.9087651218	-0.2311348293	1.178109156	-1.272582724	-4.257814394	6.720447512	-0.3463895976	1.019624198	1.107077068	-0.6791317661	-0.0001430587248
BCR	5.639152285	1.688867777	-0.4760090496	0.9317423034	1.587092898	-1.681882556	-1.759663628	2.648379644	0.8733852627	0.5747359513	6.537749096	1.217921457	0.3706411549	7.501974416	1.613195217	1.300069126	-1.082877675	-0.1694809721	-1.593072779	-2.682772209	1.038332699	6.242266011	3.841861875	0.8529895366	0.3677809242	-0.2855529577	-0.6063005818	-0.5338054384	2.024112629	2.739433803	2.079520844	5.307698607	1.098692702	1.850966757	-1.473532226	0.6448979625	2.569133847	0.91570362	-0.01164358821	2.651986609	0.1604925214	-0.4857680482	2.359559813	-0.6172634655	-0.1789253946	6.75112505	2.125494455	0.2999750075	-0.5010345164
ACADM	0.5957463174	-0.9299632038	0.9683858489	0.3340122802	0.5178425595	1.51895953	-1.475581923	0.9835034034	-1.468109264	-6.853453098	-0.1042491121	-0.1131650157	1.585377035	-0.1237371099	-0.2442680591	0.2793841134	0.06416914107	1.409112356	-0.1944217671	-1.525883281	1.232561821	-1.729673406	-1.215277114	-2.048236924	-0.3459079794	1.796176653	0.6522166055	0.7494990196	3.52400082	1.129827902	1.26648043	1.389851617	0.1998442613	1.445719291	-0.04260565239	-0.3359947655	2.415317887	0.3973342983	0.475707839	-0.7997638286	0.01571836315	0.6391364797	0.9258844691	0.3406549895	-0.9933098808	2.602091245	-0.4771911555	-1.494730394	0.9272610814
TOP1	-0.7514064914	0.4964518362	-0.08048941807	2.519706523	0.6504641647	3.887978062	0.7901778131	3.399272237	-3.146148602	0.2335834121	-0.6648253455	0.7077751871	0.3936012643	0.8890397908	1.561057948	0.8727869578	0.4068877128	-0.2765488173	-2.138357831	6.870866477	-1.519483745	0.5354023703	0.7868743745	1.458586075	-2.573496055	-0.2690101725	-1.319194277	1.981939945	-2.313096702	0.5716392179	0.7339486948	3.17981445	-0.1294631045	0.6027532182	-1.312860651	-1.654091149	1.183568226	0.7190078466	1.261566509	0.6065805074	1.647817007	0.6756302677	1.411139484	0.5129090015	-4.831102158	-4.614461896	-0.3055668337	0.4544585517	0.08850993389
TOP2A	0.4039601042	-0.4966418918	-0.1139474168	-0.4411127779	0.9023766842	1.352598426	4.257299705	1.066083703	2.423825856	0.5582609487	-0.8924350618	0.4790882462	1.16064478	0.3896558242	2.857102833	-1.079031458	-1.129900225	2.685363242	1.354939993	0.291864152	-0.2937471045	-1.350105771	1.297298935	-0.6723463532	2.364357073	-0.7129713847	1.584149528	0.9224487771	3.024168138	1.160629343	1.51378972	1.666810451	-0.01051500477	3.074904625	-2.411628105	-3.689366006	0.2885049904	-0.1718621313	-0.1972069837	3.015261009	-0.5064449607	0.6197959008	-0.9436451135	0.9209327359	0.529837584	-2.097080579	1.589177168	2.258775844	2.08617869
PC	-4.296293837	-0.2257515962	-0.4512855087	0.5720147981	-0.2595305652	2.729189172	0.2611711676	-0.3593417526	-6.558810929	-0.744775964	-1.371231844	-0.659777532	-1.579881027	-5.309839244	-1.250825691	-11.4249601	-5.465817683	-7.81261533	-6.760358993	1.508441414	-3.425104062	-5.918096551	-5.801975446	-0.1681724968	-3.209851802	-0.03341847579	-2.570047563	-3.838133124	-4.029672072	-0.3442763058	-2.121294353	-0.5342208653	-3.100033886	-2.654366041	-6.14736421	-2.952449173	-1.229002334	-2.018761082	-1.88056653	-2.174409112	-0.1497267345	-0.6896186128	-4.598636817	1.428004625	0.08879167405	-8.522156706	-1.380091388	-0.9818880684	0.01264372772
MTHFD1	0.02233343292	-2.499794703	-0.5880417542	-0.01342778889	1.680230929	0.2487981782	-0.4620296232	2.082733893	0.9262438854	0.1666858013	0.2200561862	3.678087631	0.8627985299	-0.03839869142	0.3120851239	0.6892241137	-1.276833819	-0.1206657941	-0.2783675625	0.4251399037	0.2887311583	0.6640448713	-0.5908557232	1.192451005	-1.916818572	1.042793516	0.5240572668	1.681885632	-2.462662769	0.9968303885	-0.04310959151	0.8222160266	0.1337296438	0.6779491127	-2.239332935	1.994400858	3.985615741	2.002786725	1.30738223	-0.9446482584	-1.231454459	0.3615097248	-0.8804540997	6.325056426	-0.6155347143	1.172916203	1.732700511	-1.22374839	1.37417136
ADH5	0.2228734073	-2.02078724	0.3039544287	0.6304419059	3.281721074	-4.08066342	-0.8398659102	0.8477191003	-1.282830552	0.01198904371	-1.625013519	0.1997187918	1.0514745	-0.7391169829	0.2328732303	0.6225750929	-0.03725723087	-0.3786791974	-0.1541914357	0.08643506253	0.1749186289	0.300690971	-0.1301329537	0.9080149967	-1.469667229	-0.7007364314	2.935613059	0.3254752419	1.019080373	1.032827544	-0.4528475509	0.4021186994	-0.9944556608	0.7227587496	-0.1885893029	0.5065902441	0.3027603014	-1.450078345	0.568036386	1.423223892	0.1377806622	1.308738142	-0.5155439611	-0.4053474584	1.107818704	1.100415934	0.16393303	-1.589638647	1.417106135
PABPC1	0.2535299489	-1.203528865	0.1426458501	-0.2727458395	-0.5246760072	-0.7709388156	-2.901554473	2.053646776	-0.2169541457	-2.47104592	1.072937958	2.001086452	-0.694041891	3.473271165	-0.05172171327	0.6334820518	0.1781894384	-1.415294735	1.350177337	3.918698754	0.9383859374	2.226336381	0.04540443724	-0.7942115171	0.7685630948	1.368471208	0.8337510246	0.5691339204	0.2343334192	-0.07884576406	2.024426678	1.374611898	1.10198376	-1.352840307	0.02154969967	-0.01813199229	0.6268296562	-0.151005758	-4.091971836	-3.523135311	-0.6608446715	-0.1338475477	-5.01003426	-0.05781030392	-1.396189287	2.326754892	1.620621487	-1.42907993	0.4795329592
PCNA	0.7744170842	-0.3342217206	-0.6613179111	-1.647348918	-0.5339922368	-0.4367540856	0.0819627798	0.998840576	2.351475259	-0.9918271345	0.1930082672	1.839815772	1.59944605	0.02777587336	1.592314887	2.184734726	1.529751546	1.91211611	-1.295699368	0.2537396902	1.315210768	2.511570442	1.30315752	0.9107591015	0.1720518974	0.3725079146	0.770313007	-0.06668251854	1.573635502	0.3410669297	2.860418806	3.998691734	-0.1908187882	1.546788626	1.697684949	1.655216023	1.55631184	1.649580101	0.3692737998	-1.417698856	0.4138898111	-0.06214910877	-1.461841517	0.08893818723	0.1865951458	1.693801385	1.606833304	-0.3416121635	0.6748991179
HARS	-0.1436578203	0.06283559832	-0.2962064858	-0.9616956525	0.1751068033	-1.562927784	-1.78601673	0.2731638863	-0.5872347611	-2.04082038	1.14550621	-0.3798837206	1.160648832	-0.5729827699	-0.5246336169	0.7092014722	-0.1940652632	2.390724187	2.537008817	-1.480014692	-0.5512405545	-0.8123416913	1.0056707	1.004037522	-0.1007640192	-0.1255973004	-1.494881245	1.820161679	0.6301552839	0.5176021178	4.047210523	1.721570677	-0.174397837	0.4108192112	0.4824796695	0.3757260398	0.1802538708	1.84925038	0.7985654009	0.4106925222	-0.4747956586	0.9669131952	-1.24377653	1.700520195	0.2531081812	3.04866213	2.057072891	-1.196206507	1.064843125
SLC25A4	-0.2808356905	3.194560609	1.930159777	-1.282594813	0.2621227169	0.9978189876	0.1780807695	1.065893555	1.297765719	-1.35530423	-1.315033078	-1.8189119	1.813434509	-1.995394096	2.211149795	0.6281323622	-1.138956663	3.220438754	-0.4792289087	-0.7915794294	0.3711471776	-0.1150511915	2.662529845	1.046776662	-0.4784886464	-1.459005149	-0.3677306765	0.4070868399	4.565568662	0.5439166731	-1.562245221	1.762419365	3.083475421	0.9867948622	-0.9511293536	0.5637425622	2.959763562	0.6082760496	-1.863725883	-1.062941677	0.1914372395	1.105312236	-0.9361275989	-1.068598699	-0.07970489725	-1.838790351	-0.1711194134	0.67698548	-0.228062484
SLC25A6	-1.425414602	6.644057297	1.128614513	0.309742702	1.067854434	-0.06382430679	1.045100276	1.550667897	0.04044593343	-2.35578724	0.8306926859	-0.5223037374	0.2140973547	-3.145574101	0.3714326679	2.211143293	-0.1242407168	-0.2145874297	-0.5209548387	1.819926756	-0.4070900087	0.7334381104	-0.1657677445	0.2001397371	0.6681538053	2.482269852	1.553151241	2.342114657	-0.4471416457	0.3402983076	-0.2384947565	1.417797908	0.4331608184	0.8047668493	0.4277997902	-1.142992916	2.222295652	-0.167590788	0.5201565373	-4.035850675	1.377803787	-0.5753742189	1.585584302	-0.6596449895	3.379415316	0.7716608652	0.4862022705	-0.2443518197	-2.240284732
IMPDH2	2.134219255	-1.234766989	1.880363694	0.2924987137	0.3479065774	-2.137915505	1.723562531	1.476950983	-0.7530828602	-0.4164993906	-0.4350792799	-0.2183290735	-3.355632826	-1.657633028	-0.4396155816	-0.8089459651	-0.007860178669	0.3745618305	-0.1517526886	-0.4882114487	0.3524950003	-0.91140063	-0.2562114518	0.2788457849	1.692962773	-0.3897357615	1.257112854	0.1971710715	5.107185782	0.2293274673	0.7325935221	1.326249413	2.635178735	1.326109501	0.03881550643	0.636165324	0.02141772436	0.6148182085	-0.2187060753	-0.07800106556	-2.056785837	1.138559453	-1.428412909	2.896539662	-1.252705977	0.6275792489	3.376479126	-1.406069877	0.1698204564
TPR	1.578967263	0.1455475947	0.1882499062	0.3965202126	1.517874579	1.886390217	-1.241139024	2.897228325	-0.6612300541	0.8724777942	0.07449696554	1.536895148	0.4938293476	1.257341158	0.4557174036	4.607192131	6.048675047	9.220226616	2.814073193	0.3247896697	3.303004066	1.936925292	-0.2466516221	2.881251434	3.301711599	2.958205474	5.133458232	3.566848656	1.104323609	2.468869014	0.0366967777	9.273134467	1.637450173	7.280239544	-0.2814255784	0.7444196107	0.2580943904	0.7023985367	0.7819297448	7.11322526	-0.8190603397	0.3326898264	3.790671509	3.003446819	2.404609128	5.114117086	0.2780119388	2.79480136	-0.8433722455
CKB	1.243625972	-0.8635996969	0.02312472972	-1.009729113	2.190226355	-0.7795834187	-0.1972958505	0.8107361095	-0.5938817872	-0.06141529509	-0.01012204387	-0.1835343851	-0.1693344725	2.779234898	-0.4421033528	0.7823230627	-0.7166938464	0.04346886835	0.9319803091	-1.467950706	4.791498954	-0.5479480769	-2.590242733	0.1588229126	1.640821198	1.298611264	-1.476115699	0.444688847	0.07227447698	0.09729116053	0.09932190022	1.011498079	-1.999702251	1.516182645	-1.032768683	0.3980764727	0.8140402066	0.6096594865	0.5086340724	1.027683002	0.3545907576	0.5851215517	1.868584887	0.3905190287	0.9988563262	1.198444789	0.3730452055	-2.042000999	0.6001449429
MYL4	-0.8186198614	-7.390509764	-0.6298659129	-0.3011065378	0.7246035038	-0.9826531021	-0.6758876829	0.02542421515	0.3359565587	-0.5282265808	-0.4316459734	0.276117892	-0.1816616334	-0.03888726359	1.928364244	2.623054614	0.1715205032	-4.778584746	1.230107726	-0.8935978007	3.537140814	0.7864826415	-1.152078253	0.9168566296	-2.739910725	-0.2665958933	0.5755252042	0.5857095502	2.836820452	0.144436007	3.064985563	1.88595751	0.8391166577	1.225003857	-2.384370291	-0.4181403571	-0.2635791936	0.07635330044	1.185280745	0.6859012918	-0.7115091234	-0.4716310108	-0.193714184	1.5570087	-0.3785086173	0.9142877252	1.407843224	-0.8943338259	-0.1689067675
XRCC6	1.504664702	-1.009087999	4.838724848	-0.7482050035	1.818581008	1.681703214	4.426517673	1.169606429	0.5610054024	0.2054518414	0.4887030071	-3.415792465	0.5507650049	-1.930589325	3.434528057	2.646702873	1.292032246	3.134311722	2.2651599	-0.2432349311	2.209020004	1.043295629	0.2240952787	-0.1172744435	1.562780739	1.293124256	1.439805388	1.16312982	5.155484037	-0.02661738713	-0.4540784402	2.720230175	0.9455946461	-0.6545998823	4.526316564	0.2561543771	0.1612325412	2.516373733	0.170205709	1.172749318	4.186444906	0.4095861462	-0.5644693252	0.04305475678	11.53987902	3.888734973	-0.2521935131	-0.5062029341	0.8657737937
XRCC5	0.1458881098	1.838617563	1.364507312	0.1303719565	0.7251853416	-1.502125287	0.5805701361	3.030426762	-0.06059494292	0.6960536412	0.1090753717	2.650230485	2.18611055	0.724106219	4.464192829	1.541367199	0.745147077	1.778617616	2.546708233	-0.1717057687	4.881393297	-0.05083343933	-0.8203505306	2.049136498	2.752632654	1.507462811	0.5642224428	0.8682844525	1.719404078	-0.867385493	0.2548210407	0.9996048654	-0.4574663393	-0.03024746945	-9.845346812	-1.247364027	1.064078206	-0.09999228928	1.690882207	2.284236236	-1.067162588	-1.27428791	0.531227346	-0.09670864072	3.218501271	0.6311840608	0.02410772844	-1.806476473	1.400849032
COX4I1	0.2028742092	-0.4651557507	1.738291525	-0.9231945288	0.1241093137	-0.8457550482	-1.449431792	1.198370828	0.5914728239	0.1080287667	-1.451772408	0.2345416964	0.1271991116	-0.05645691047	3.71792509	0.3059002394	-4.910761263	-0.2154521225	-0.1597482101	-0.2344139755	1.549640093	-0.04884495545	-0.8034410275	0.5937999634	0.007141234151	0.1463163823	0.4634642665	-1.127288934	0.4208593927	0.8872118746	-5.422638552	0.04027249376	1.33719141	1.322875566	-1.858048844	0.5059583834	-0.3340791313	-0.4256027652	1.642634399	-2.02791447	0.6666098047	0.9513615916	-2.502900328	0.6771523052	0.009535572439	0.7552613116	-1.7038859	-0.8139675578	-0.7578685675
IFITM1;IFITM2;IFITM3	1.374799927	-0.04050236012	3.381717962	0.04314200446	1.42142196	1.313908769	-0.1481363931	2.825683841	2.492794695	-1.300391795	0.1926103905	0.3262302731	1.628238128	-4.754045132	-0.8175163191	0.6920083734	-0.05617909344	0.3560892412	0.2576149975	-0.2893234433	0.6380875788	-2.761349703	-1.001415054	1.735636039	0.2749018696	1.511469216	0.06860143206	1.059525219	1.334576132	1.119963308	-0.7429967564	0.6081800167	-0.04099836297	3.663344819	-0.772187957	0.4686012995	0.5697504139	1.871883115	-0.3279441865	-0.6131400435	0.1788346707	-1.201516073	-0.357670176	2.26114997	-0.08350865861	0.5007544242	0.1642608666	-1.989098728	-0.7276867085
GP1BB	0.8356219736	-0.1540735469	3.210477182	1.031260421	0.5015628687	-0.3433604107	0.03315225216	2.629851217	-0.5811785961	-0.4907946141	0.9824711801	-0.403885258	2.066120947	-1.390730672	-0.4590308646	0.2044262013	0.2208950758	-0.6666526993	0.1475446572	-1.497090301	-0.2935676525	-0.748631943	0.2060079888	-0.3795145744	0.6716421586	1.474046301	2.005013295	-0.1903849026	1.494511608	0.4555708306	-0.5260019342	0.995483305	1.613489057	1.059733204	2.722047369	2.604253313	1.567266967	-1.10719823	0.2880395361	1.760095776	-2.144436925	-0.006629057101	0.05231546702	-1.005447458	-0.6392902967	-0.2720391019	3.424535689	-1.191675101	0.2702481446
RNH1	-0.7584311529	2.180861413	-0.2907770984	0.7187336094	-0.5886201881	0.4148568886	0.921122044	-0.5763013069	-0.02235882785	0.2646583292	1.731701917	-1.432527374	-1.021629072	-0.391254902	-0.8267035523	2.008046165	0.4337448327	0.02345614184	-0.2007767808	2.366697904	2.445872069	1.737306689	0.4321137528	2.488479451	0.5357823667	2.119824601	0.05723560653	1.259471221	1.004881321	0.7162179427	-2.967661641	2.266947255	0.1992346714	1.345525144	0.0606941639	0.6209498392	-0.7640764078	1.315549626	-2.234783048	-1.115643181	0.5250190426	0.1241813519	-1.668457061	1.521365634	-1.309844297	0.7077775142	1.778436774	0.2933723607	1.867250909
EEF2	4.342721011	0.5006865176	-0.2109857664	-1.751406725	0.755492889	0.174859249	-0.403558862	2.172157733	0.212491415	1.291631826	2.721308169	1.628695663	0.5237658667	0.7513804786	1.977167638	1.347119601	-0.1086565125	2.148648769	1.830350464	-1.010384311	0.589091982	-0.4704720605	-0.4190072515	1.252632433	-0.8355284981	0.06213383805	-0.4587619194	1.253822724	1.01468337	-0.2860634096	1.911174732	1.458506421	0.5172204343	0.5674835153	-2.681276581	-0.3510503476	-0.03374299777	2.092263514	0.5367069776	-1.231203276	1.199364871	-0.2911841581	-0.1314281124	-0.3838988396	0.05182866496	2.613668797	0.3399145226	-1.282997148	-1.173544591
PDIA4	-0.7880923896	0.285738853	2.680654366	-0.5191620071	1.120547859	-1.266192855	-0.760966656	0.620698627	0.1667801669	0.2855200698	0.5678174149	-0.8097218074	-0.5405035822	-0.8288813938	1.551689337	-0.04078102757	0.1633847041	2.087814164	-1.750210167	1.141245669	1.753915911	-3.431397639	-0.5146976678	0.3856492243	3.513170073	0.6047631132	1.509842186	1.174424408	0.2878673246	0.5662608239	0.5163475957	0.6340651987	-0.8175260527	0.9211982032	-0.2979693379	-0.3625539392	1.214645195	2.683232828	0.8289722711	0.2075980933	0.8351483611	0.4290992025	0.7608688041	-0.455131554	-0.428600617	1.154381648	-1.107430108	-1.297548327	-0.4532488571
P4HA1	6.552484135	-1.046350418	3.210643643	-1.04175282	1.10529801	0.07346508716	1.252052344	4.483860236	0.1747872377	-1.923488411	0.5584662001	-0.1014899233	-0.425208538	-0.972937885	0.5163963906	-0.07538997515	-0.08418902439	0.8685296567	-0.04439034131	-0.9326176222	-1.017428253	-1.054045082	1.063771906	-0.8027609079	0.5190437702	0.08980682002	-0.1144218514	1.15732003	1.330253059	-0.3318168315	-1.346784424	0.6616507919	0.6810298513	0.4456757838	0.7758581375	-0.1686099021	1.057721025	0.4986182399	0.7122859832	3.210339116	-2.278692144	0.1135562286	-0.5664409134	1.770287922	-0.2291149239	1.256926021	-0.3661849997	0.6160742134	-1.308440251
LCP1	1.316660247	-1.120620524	-0.7982545604	-0.7731590172	2.259560035	-1.305873628	-0.04228281114	0.7759679803	5.182576769	0.05141762902	1.00829057	0.9898756877	-0.3148827001	-1.045665451	0.268184047	-0.463940669	0.7337454492	2.747306149	-0.3534647299	-1.08564528	1.90587217	1.918446225	-1.286048876	0.01096533428	1.405041262	0.6777106841	0.6468561555	1.120790087	0.01344049701	0.09731425233	5.370502908	3.470301827	-0.3695913471	2.046357354	-0.04670328929	1.214103672	1.515978418	1.502060981	0.2031482755	0.1343530972	0.7393781289	0.456372945	0.8059177937	-2.572395174	-1.184096792	3.964728102	-0.08413813866	-0.6303425347	0.06447451696
APEH	-0.329317727	-0.1487370079	3.051765342	0.6788881663	-0.4782623498	-0.1854890016	-0.9963574841	0.8801141935	-0.4120899536	-1.004646218	-1.05468631	-0.287488726	-0.2977895264	0.4876856472	-0.2460714294	1.041484225	-1.337677235	0.568826861	-2.573951695	1.426757282	1.884965686	-0.02012388216	0.1703090489	0.2145412231	-0.6614798161	1.952467234	0.3600302565	0.6333534341	2.713980969	0.2310821065	0.7559776166	0.4286216843	-0.3821104113	2.128878351	-1.444516826	1.505356814	0.3861376312	1.064402799	-0.6125063645	2.320427296	-1.25521757	0.7178425105	-0.9617811326	1.050631241	1.713306397	2.483090128	-0.9923191905	-7.083344902	0.1044804601
ETFA	-0.3795110185	0.486613386	0.1564805375	0.6882301474	-0.8993352049	-0.06189112926	-0.9041145293	3.688354442	0.5056911512	-1.305384524	1.646995204	-0.2006951866	2.182164711	-0.01415576096	0.2669558209	0.3491995442	0.1960170582	-0.3842537731	0.1063693963	-0.4977026631	0.7950388302	0.5367645059	-0.01532220338	-1.252102297	2.114846214	-0.2151960212	1.225970562	1.392285346	0.1927334459	0.2616615828	0.1622019105	0.7399684809	0.4477660263	0.8390202229	-1.46347842	-0.9265851338	7.123732567	0.3020330693	2.695005413	2.251542808	-0.668605623	0.9142385737	-0.7287455281	2.94374907	-0.765641264	2.323116073	-0.6863109165	-1.422979428	0.6210558647
PRKAR2A	4.245100182	-1.176111497	2.02983026	0.702769593	2.37256127	-0.02007585653	-1.7024116	3.421628083	4.841294292	0.7539873376	3.536058474	1.477321272	0.5584396947	0.3968442762	1.838913814	5.549173474	0.9085225938	3.377218681	1.190319157	1.778520456	0.8514254164	2.650779213	0.7675179245	-0.9302236871	0.3927087492	-0.03777333991	3.355696188	0.5306070885	0.2558836268	1.507465424	4.590806809	4.354065896	2.2336349	0.1708109956	-0.1917370913	0.6022341509	2.035967284	2.187448497	-0.1867011765	-0.9819076797	0.3660448504	0.6879094677	-2.284770741	0.26063525	-0.3117873295	6.525345283	5.789110526	-0.06845538152	-0.7411002446
GTF2F2	1.155485491	0.4443490217	-0.03588199757	1.608421185	1.415194539	-0.1958550765	-0.1570898391	-0.04273365037	1.245357394	0.4190637501	-0.1759121166	1.043519072	1.299567772	-0.4191271111	-2.57889141	2.350309341	1.153655567	7.524541719	1.20066251	-0.3786340209	0.3530068725	0.1026991293	-0.08300981038	-0.8443500112	1.385441551	-0.1940482746	3.297086127	-0.3610811477	1.0651073	3.438912816	0.8561176456	0.717091903	-0.2483591691	2.149228444	1.428904171	1.315018919	0.9727161604	0.3005609339	0.299144333	-0.4927253429	-1.211820429	-0.03084128023	0.3992820824	1.143319361	-1.076536225	0.6864758868	-0.4008718423	0.05314955784	-1.651861034
CCDC130	0.5835034213	0.3472741311	1.981577625	0.06516110729	-0.4331602279	-0.3805813071	0.2492667478	0.9016367841	0.4781793073	0.695445361	-1.329973493	-0.3065074728	0.9778679429	-1.00520294	0.9603413885	3.83348957	-0.322370307	-0.3164391915	-0.4100197964	-0.5964237445	0.6329662124	-0.7809602287	1.13635745	-0.4665241539	0.9306723882	1.100141084	-0.8550665637	-1.892020915	1.627497192	0.1844633375	-2.69044015	2.752319079	1.051726709	-1.030350619	-1.341295909	-0.3896462651	0.09692778304	0.258083662	0.9342124806	-0.4782460113	-0.8033461804	-1.400867529	0.691678726	-1.412864805	-0.2313286968	-0.683288149	4.324907196	-0.4287114979	-1.217452531
MIF	-0.883434335	0.2112488228	1.643163027	-0.8146569816	-0.3750998379	0.1776851913	0.2799283205	0.1312629822	-0.08881219416	-0.6889320809	0.02387609845	0.9379008176	-0.2656065281	-6.785582013	-0.1138983308	4.953462959	0.1477127963	0.3153394994	1.254581489	-0.1028351944	0.1058937241	1.00240264	-1.034128493	1.04007099	-0.3375532853	-1.002463068	5.298331627	0.201415969	1.353011381	0.08437203332	-2.268222989	1.072506476	1.647529553	0.4269663047	-1.891784994	0.9756644065	0.6567526919	3.369819347	-0.205669659	-2.500467948	-0.03769171201	1.072384492	0.0674510433	2.035070167	-0.1662315239	2.251217511	0.9702589314	-0.03654021739	-0.3296420249
PRKCSH	-0.2321488454	0.8069349397	0.7308505461	-0.3605068247	1.585598798	-0.9459189237	0.6335427664	2.962300972	0.5905518809	-0.03091373662	0.1387207105	-1.116589737	0.7919570686	-2.060199569	-0.08527373042	0.2170648316	-0.03009760037	-0.3991057047	-0.539938972	-1.06020717	4.021052909	1.731018642	0.3635637456	-2.661632551	-3.886142318	1.149051558	0.2461911384	1.61301281	2.302185951	-0.4546237148	-1.029733083	0.3184624704	-0.373194177	5.38490095	-0.6183165129	1.497422955	1.167702276	2.059016575	0.02746136867	-0.4917327068	-0.2137680031	0.2195404974	0.1459519965	0.04182194746	-0.399525739	1.860617027	0.6857174468	-1.544684583	-1.006194954
FDPS	0.07951128904	-2.559959786	2.99853995	1.835886989	0.4644414349	-1.521609247	-0.1167825438	1.582161058	2.441010886	0.1640347315	0.03126113385	-0.6062525267	0.01769945216	-2.110644526	0.3079531339	1.196395119	-0.01288202738	-0.09017313148	-1.082246221	-0.2646856133	3.982641055	-0.4955940785	1.181743271	-0.8367395683	-4.98240271	0.06755558665	0.9007756607	1.238257428	-0.009992574035	0.7535695057	0.2832011572	1.699324826	1.203729629	1.543469453	-0.9484565488	-0.1185455347	0.07360968304	1.02308172	-1.913918905	-0.1984051492	-0.2209971095	-0.02755117531	-0.8336925185	0.3498154056	-0.1506777868	-1.740158534	-0.4879030631	-0.03997818796	0.395879746
AKR1A1	0.2165289594	-0.6091164912	5.445839209	0.9646732012	1.643853378	2.343514786	-5.98551314	3.516599138	-1.484711103	0.8833539705	-5.11333056	1.84701678	-1.283863669	2.308081748	0.2579241924	1.473776327	-1.775219021	1.9322364	-1.047803548	0.6948964044	1.234876465	-1.355392002	1.946478416	1.620271678	0.5164947459	0.05605080557	0.5460066417	0.4827332146	3.187582646	1.570479243	-0.2931149565	1.865934364	2.108621709	0.8019852299	-0.05754451704	1.755616975	0.2066773894	3.030958807	-0.007388793644	0.6244292593	-0.6359717442	1.341278818	-2.5234299	0.3142783193	-0.361628405	0.7907488753	0.2233822143	-0.5972376678	0.6138774485
PKM	-0.9702312537	1.502190762	0.1339398219	-0.7140095708	1.667355757	-1.345714314	-0.2158793508	1.463185861	0.117545021	0.90853971	-0.01875053834	0.5231216283	1.634077438	-0.9423655515	1.166005686	1.740727011	0.9242823774	-1.184011798	0.2497795744	-0.5091095086	0.8077620874	1.071672007	-0.2113225899	-0.03280532563	2.347031352	0.9540911991	1.492825524	0.3232569213	-0.3114688196	-0.06528358435	3.142190206	1.558510582	0.04911753971	1.100005561	-1.955569901	-0.6077812996	1.090087492	2.023314773	1.026594885	-1.20109587	-0.5667796229	-1.146032771	-1.039070148	0.2788967887	-0.4801042037	3.40019015	2.658321012	0.6316699129	0.4549461221
HSP90B1	0.2530379734	-3.5582163	2.723904508	-1.552740119	0.4089301302	-1.386329904	0.8092811751	3.029752299	-0.1074529659	-0.2763752311	0.1196680711	0.1392113559	0.3561037485	3.907577623	2.727908664	1.507389887	0.3073941103	-0.3275345895	3.568920783	-0.739211858	1.112667669	0.2493120112	-0.4249997151	0.1034980284	1.217456116	0.1260261474	2.310931684	0.885203558	0.7450812686	0.2299736006	-5.094438846	2.36045304	0.7632659532	1.035222983	-2.894593839	2.83677326	0.2619844544	-1.176341433	0.9667973363	2.088781926	1.093944242	0.1513624793	-4.166947458	1.203610672	-0.4245387333	5.545815553	11.41457565	-0.1580487044	0.3494233998
SNRPB;SNRPN	0.2083282446	0.3147487172	1.430989941	-0.1727628788	-0.2661203297	-0.01086528874	-1.233663484	0.5977717533	-0.4291760766	-3.854716459	-2.605840511	1.095259972	-0.580010319	-0.187696428	-0.06881132626	3.229356612	2.379846834	-0.1721243449	2.287830564	0.2850189001	1.292354534	0.03120221607	0.8368735364	0.2597147398	-0.6834493705	0.8880645509	1.108177622	-0.9885509941	2.194366293	1.643520743	-0.3780101345	2.452332894	2.140468697	2.485877735	-2.457310689	0.2954068969	3.7975577	0.9992220721	1.590317654	-1.562567989	-0.1636158274	0.177031511	-0.8344985508	1.149115049	0.319666885	0.1759338417	1.523482464	-0.4047075778	-0.7501582288
IDE	0.9804952279	-1.988266205	2.301358609	0.4871796633	-0.4991048509	-0.8271141453	-0.7940173845	1.244653862	-0.6210911446	-2.884303582	0.2521203024	0.195944715	0.3039451371	-0.3937995543	1.403880337	0.9122863391	-0.02044102454	1.37195735	1.069726883	-0.6561281811	-0.3115809021	0.2618159601	1.260624548	-0.5373681034	0.2202344901	0.2001507637	0.01206799673	2.244478877	2.190394267	-0.2965049256	-0.5146582565	0.7682402322	3.060419508	3.004911902	-0.6454861662	0.5286439695	0.5065339696	0.3981918346	1.578102289	0.4486147934	-0.2725406076	1.214340195	-1.160810465	-1.126927613	-3.391329762	-0.1956978892	0.229234404	0.6332149015	0.88707983
HNRNPL	-0.5139003248	-0.4297361474	1.348321118	2.058548734	2.315103863	2.351865005	-0.3404615105	1.607807606	-0.666176581	0.593027974	-1.509583312	-0.4002902701	-0.8482748529	-0.06317817372	-0.1647025746	0.2279853365	5.401199733	8.897073025	2.252459045	0.4762452375	0.5808049812	3.195780014	0.02249772749	2.273859733	2.618480056	0.3536957497	1.352511765	6.548134467	1.600984522	-0.3966741071	1.808766518	-2.250720342	1.991150862	2.337810672	5.245378765	3.803195307	0.5087571855	4.395162637	0.3849872574	4.931825171	-0.5377624752	-0.6241823204	2.034447404	-1.460357228	-1.713357654	0.7041512998	2.633986308	-0.2819528813	0.5769241926
DARS	-1.089851445	-1.855245966	1.547170958	-0.08024003756	0.3264330517	-3.927046908	0.7128900776	1.583139902	-0.9423711359	0.3091597408	0.3456152599	1.36380773	1.412441464	-1.416258325	1.065462692	1.031197914	0.3996227314	-0.1375214587	0.6817807016	2.436930158	0.09086333754	1.519587434	2.382632615	1.166340217	-0.8005226098	0.5565817116	2.445561606	0.7816250412	-0.7339055203	0.2498550373	1.008813492	4.689815279	-0.6555362648	0.02115270898	1.95326217	-1.017014852	-0.150370734	0.9751553918	-0.2084551179	-0.54796347	-0.4377168918	0.1570796429	-1.545190587	1.421604503	-0.4864491244	-0.4550213122	-0.2989949414	-1.263033633	0.3311643986
JUP	0.2999891491	-5.075769274	-0.4036242254	-1.34348804	0.6590006492	0.7509944438	-2.044652439	2.516522689	-3.782730103	2.010674019	-0.9924305168	-1.321861509	-0.8097045123	0.3827023734	0.199360951	1.55486135	0.6139117773	-3.229188844	-2.170479824	-0.3176400049	0.8406682857	-0.2864937394	1.981895152	-0.8545897791	-1.684089834	2.38949732	-4.000301374	-1.951100446	0.239155851	1.171842772	-6.82476505	1.371834079	0.05040865324	2.151604553	-0.9004054849	-2.985106212	1.040205556	-2.496012984	-0.2131699506	-3.287942636	-1.755391956	0.8227065371	0.0946029758	-0.3265409736	0.8120549	0.1753130264	0.8388788783	-0.1446037838	1.528574653
BRAF	0.6576894683	2.035124681	0.8953511503	-0.3989131254	0.2662787045	-0.08187799162	-2.485420649	0.9761772514	0.6262956945	0.5706840284	0.8166288902	-0.4813879904	-0.1336425133	0.4591616249	0.3521347228	1.041343001	-0.6318694641	0.1369231245	-0.02823204072	-2.212927101	-0.3286178976	0.2159570673	0.715456457	-0.09833976488	-1.374989779	-0.3234242172	-0.03755544723	-0.225162214	1.245664916	0.2302034698	-1.320009736	0.3513487899	1.272365212	2.162750978	-1.676731654	0.7527827581	1.196306794	-0.5357224962	0.6413473093	-7.077214872	-0.1712045102	0.9481478489	1.907377519	0.1304753962	-1.328846774	2.497776615	-0.08747453641	0.5172798436	0.8583579289
RAC2;RAC3	-1.324164256	-0.09881348376	2.104052769	-0.1768202337	3.0102918	0.9723984604	-1.892125929	2.210785622	-1.70892119	-0.8942315466	-0.2923232081	-1.098937204	0.5862878787	-1.427031865	-0.1238383017	2.615103376	-0.5630549861	-0.2623823566	0.8826920009	-0.7525154043	0.1501709316	2.357969091	1.134759454	-0.2145167376	0.08948220574	1.104961681	-0.1229191381	1.0386803	0.9551709509	0.6308898114	1.110201111	3.453867106	0.9265750227	0.01750956829	0.1410349429	0.06411175387	0.6185835844	1.152735794	-0.2215595299	-0.4378977874	-0.1395380517	0.5330329753	-0.4322335765	0.8740025206	-0.4975754595	-2.007878833	2.028612498	0.3260484424	0.9665131364
EZR	0.4057062564	-0.5212672596	-0.1028816685	-0.7272335737	1.304691579	-0.8312416926	-0.2182685297	0.7534274199	0.1268677818	-0.212054845	-1.495481872	1.473501828	0.7869848748	0.8354808319	1.830174718	-0.05464437202	1.748576175	0.1238125041	0.9397966009	0.5857065583	0.6125147845	3.834437561	1.598642849	-0.9389875434	0.5836607689	1.320549313	0.5950882151	0.3573056242	-0.5480660733	-0.2116719889	0.06146552507	0.1529962999	0.7564412555	1.946443784	0.3587492975	0.2919494049	2.717042697	0.8312498522	-1.68650505	0.6444256138	0.7545759657	0.2419913854	1.275923513	0.2286415761	-2.034489923	1.557134874	-0.7540767357	-1.46019221	0.02153944808
UCHL3	0.1816563706	-0.3596538697	1.241306437	-0.2783171926	3.882758542	-0.4143504956	-0.1993072134	3.96959267	0.02724591649	1.646064996	-1.493928399	0.3626276075	-1.040591448	-2.905283865	-0.1089517219	0.6071668373	-1.830421482	-0.5175837128	0.6250474699	0.009346413075	2.072689701	0.2953139925	-1.184492109	-0.5707168774	-0.3431899138	1.964057519	2.503241736	0.6217486039	5.18116284	0.3326199341	-0.9001995164	1.011302053	-0.502267365	0.8796779475	-1.095259117	1.474987554	0.02535981917	0.5042448154	-0.516474	-0.2049586171	-1.677832695	0.7410438451	-0.6927184555	-0.8627553035	-0.02289062047	2.959514439	-0.7841429944	-0.2569527872	0.2152711744
NME1	-0.2116446211	1.694794133	0.3863945363	0.5294799712	0.1989521465	-0.1227467133	-0.09089089672	1.235815142	0.960033768	1.274107424	0.0004833273236	-0.3136202179	-0.7019166909	0.3653005895	-0.1746088113	0.5402568429	0.2736142866	3.356844482	0.9645222984	-0.3381304359	1.59201668	-0.3585647358	3.359414009	-1.87698051	-0.8146091643	0.2493425598	0.1799197883	-3.077649277	0.3275696152	1.893061089	-0.2788437404	-0.03611471176	0.5587601223	0.3743916934	-1.45763301	-0.07185234017	1.031504068	0.6316535684	3.608775603	0.4611390506	-0.5965256271	0.9395702999	1.034038889	-0.7912367858	2.338831101	1.869704605	-1.169948391	-1.105305379	4.006404294
HIVEP1	3.098329635	0.2895643409	0.5843587778	-0.8952209553	1.05784176	0.2221998331	-2.310406332	1.989388177	0.1851427297	0.04512397591	0.2512471509	1.196471388	0.3083052238	0.5609706694	0.02695555574	3.6230397	-0.01694559668	5.57286545	-0.2551890823	-0.1205273149	0.936783664	-1.191595128	2.317650787	-0.03019251906	2.342527349	0.4557065494	6.499083758	5.751143888	2.099568647	0.9710897962	-1.472948466	1.142957771	0.1321921777	0.985274066	-0.417226533	3.904661633	1.392332812	1.79129647	1.747660761	-1.127389782	-0.472219447	-0.04036743597	-0.1847404202	1.33552321	0.9852815672	5.598335975	0.2514306953	-1.197191037	0.6172318161
RPS2	-0.4495951416	0.5736151318	0.8496882259	0.7655139283	4.064520829	0.1782540058	0.5027981608	3.594509548	2.392181021	2.988571876	0.9870132684	0.1132045937	1.810126106	-0.730279869	-0.08188751931	1.217348173	-1.813094897	-1.413444222	2.082514755	0.9492472413	-1.970617571	0.1887980325	0.6765780743	1.408355224	3.343437347	-0.07144214296	2.61383063	1.050588502	0.4968849035	-1.345501622	4.203995397	1.784797277	1.687963545	0.846084813	-0.155236028	9.186123777	1.209361438	2.305741567	0.1314968853	0.1269365891	0.2257353032	-1.256085437	-2.01203688	2.965872271	0.08766162693	-2.893119358	0.3891426719	0.245246654	0.623531421
DSP	-0.06379404381	-4.001547015	-0.7843099002	-0.6227617227	0.8857948059	0.4431629984	-4.083472901	1.362624294	-4.495517727	2.839357132	0.5896205789	-2.061820729	0.8162453467	-0.6557752885	-0.4891503965	-0.6978599096	-0.3735843115	-3.842813427	-2.980570637	-0.4362807873	0.7350920924	-3.844038167	-0.1155952616	0.1221502146	-1.224118357	1.611476796	-1.529353776	-1.130922533	-0.05896001717	-0.02573886403	-6.843700331	0.8851559247	-2.44318296	-0.4803578832	-1.113318825	-0.9391151206	-0.1256374993	-2.515068097	-1.047027648	-2.155474314	-0.7696560489	0.706942077	-0.8922107413	-1.425258906	-1.248332228	-1.158828532	1.765089926	-0.03867668347	0.3922256859
GATA1	0.7539325288	1.307342928	3.051981165	0.2441737701	0.4210351989	-2.038169983	0.2213540834	1.422790686	-0.5240238601	-2.298027883	1.062967569	1.144218447	2.161825798	0.1015965743	0.2756550404	-0.5681787265	-0.6697451248	10.21611181	-1.963568147	-0.5559824342	-1.402912784	1.126358242	-0.5086456448	1.19609764	0.6783287897	0.6531475476	1.800766367	8.06760941	0.754626612	0.5472933365	0.09249075749	-0.8065919494	0.1930221562	2.449772972	0.9315889909	0.34633936	0.08788319166	-0.1972186358	0.8313798277	1.908369915	-3.122848663	1.838689063	-1.338031156	2.117265794	1.146865826	0.7332747014	0.1553091346	-0.4923501436	3.095709767
ANK1	7.864112151	0.08624055735	0.3708245733	0.1497358555	0.1541019224	-4.912292859	-0.08977564617	2.438556617	1.189220184	0.504428378	-0.9464440863	0.3781960091	-0.2105963756	-0.3180063874	-0.7781049733	4.535185559	0.1082936563	2.434056343	0.1118307413	0.7721621017	0.29968302	8.179534709	-1.420176967	-0.5358475628	0.2867449897	0.003861161931	0.3329424912	-0.4885833037	0.9357704132	-0.7388108748	0.5205019859	7.116088634	-0.004025423616	0.5233098871	-2.442717433	0.2164820871	-0.004903528348	-0.8953782533	1.349599728	-0.8216464383	-1.210691743	0.5732039182	1.681910021	1.157211936	0.2368634456	11.09744793	0.4163085456	-0.6064888857	1.734223917
CREB1	1.296987679	0.08070913692	-0.4212880339	0.7589644647	3.014487116	-1.935656319	-0.06047877601	2.609081953	1.048998183	0.129897351	0.1205088826	-1.447489842	0.8867072803	0.0436560846	2.287606692	0.6734442111	4.13870181	4.935960336	1.285072973	-1.440321212	1.638492368	0.1355427738	-0.1592693213	1.016091523	-1.688894187	2.144375382	1.530036089	0.3557920512	1.85274438	1.700625071	-1.72069697	2.069830284	2.191522002	1.602359133	2.087003194	-0.9875578951	1.860433168	1.226749139	-0.8029057913	3.749562644	-0.09170288848	0.5552955394	-0.3384300494	-0.4103949123	-0.4602033939	3.059443618	-0.4447497881	0.001929489714	2.530969501
GLB1	0.8699223296	0.1996878212	0.6337999886	-0.1728254584	-0.01732909164	0.2814209325	-2.506461075	1.297009997	-0.02695770084	-0.5722239066	0.05813961197	0.7350351752	-0.1364548294	-1.52253756	-0.6041596241	-1.121210384	0.05029941055	2.312095011	1.442649384	0.1397358693	-1.095473979	0.103522884	0.5042992713	0.2481773692	-0.3514539789	2.407658819	0.7616194758	2.848776083	1.848447647	0.5617406135	-0.3146912623	0.1051623275	1.504063339	2.209102587	-0.1760177622	0.5507111519	1.743867049	-0.3218179803	1.260340478	0.4117169576	-2.759948937	2.151185722	-0.8972448991	-3.776899627	-1.795508201	0.1514191263	2.346999406	-0.4452972497	-0.2701469
HIST1H1B	-5.102011663	-3.760887703	-0.5686439016	-1.754724258	-0.07240860707	-2.818127155	-5.671998015	-0.7292482427	-0.8765434212	-1.233293248	-1.94366069	-2.991534068	-0.1367467971	-1.605675965	-4.737882823	-3.088117824	-4.590198474	-4.818223048	-2.387662037	-0.8067282611	-1.237697113	-3.686257444	-0.6414448811	-1.766402568	-2.34494714	-0.005144953249	0.8916194968	-4.019798988	0.6412688083	0.2220227055	-4.149122511	-0.0733676308	-3.162117882	-2.912485104	-10.07191317	-1.853417856	-5.160677294	-4.91625575	-0.7798350972	0.2729959312	-3.509819531	-1.165403628	-3.784540204	0.4804325151	-3.859547896	-3.293398774	-4.733433104	-2.103103834	0.1350464826
HIST1H1D	-2.432165134	-2.048762951	-1.652965621	-0.8920469232	-1.52693092	-3.173499731	0.08475369192	1.538224182	0.2680053372	-3.292431436	-2.785366875	0.1222628512	-0.5587198558	-4.246751845	-0.2408943404	0.4238055906	0.5266326608	-4.226065165	-2.209591903	-0.8606992752	0.8680469572	-2.63302729	0.9599132524	-1.222031628	-1.802968839	0.2210764552	-0.2150250023	-2.445572939	-0.6720084454	0.7289794114	-3.438584856	-1.071036528	-2.244358501	0.6838033921	-6.53500734	-3.744678771	-1.458913505	-6.14704065	-0.9453384339	-0.4496413429	2.692581201	-1.143013007	-0.3338887904	-0.03112384488	1.01256967	-0.6611014023	-4.105990258	-2.595240234	0.9493190937
HIST1H1C	-2.166472922	-6.748813836	-1.110717662	-4.98243087	-1.208283103	-3.876625891	-1.635307279	-1.028423163	-1.714249495	-2.575326428	-1.447300405	-0.1859649546	-0.8473080182	-1.314938644	-0.6611359646	-1.848086418	-0.752672139	-1.311297233	-1.598355271	-2.454360765	-0.3272987327	-2.528963001	-1.001018202	-1.110090685	-1.500941411	0.09621269174	0.2779826279	-4.080049861	1.762185671	-3.494616584	-0.9694619654	-0.1183037624	-1.081702894	-1.177941761	-5.338294822	-5.022398862	-0.3423604884	-1.446361951	0.2950735071	0.09613790662	1.00893734	-2.181994549	-3.203665368	3.332407867	0.5703670264	-2.893643367	-6.871449983	-0.5205698184	0.52639317
ATP2A2	0.4283164953	0.1196051449	0.688889278	-0.04885405429	3.447921081	0.5893433758	-0.6572944861	2.026158326	1.65673409	-0.07668259485	0.06458516481	-1.24102084	1.89133268	-1.113916032	2.210194658	1.437396937	-1.070460362	0.1918283947	-0.04741388855	-0.2517431154	-1.213618676	1.276906278	-0.3043327609	0.01247177582	-0.3550407421	0.7862108979	0.3318172997	1.892032438	1.617320271	-0.3773940205	4.449429323	2.011184975	0.5245175601	1.934065344	-1.063081763	0.5113546824	4.029207277	0.6452187377	1.425568724	-1.479645333	-1.118959197	1.282307261	-2.914699145	3.177745632	-1.069405401	0.9210940814	2.452506028	1.330229723	1.154412817
STMN1	2.988305489	-1.075768475	1.094338946	-0.0065569327	-1.080773292	-3.417030649	1.601470229	1.683084388	2.492861617	-0.08631536859	0.9618456956	4.363806867	-0.2684816712	4.246758637	5.476271298	4.86186091	4.78959931	3.49496738	4.433712952	0.988133442	2.379064262	3.321275222	1.335233778	-0.4511810369	2.207487773	1.507104214	0.7055943324	1.64208122	1.253388607	0.02909950005	3.268616598	8.739476007	3.278699315	4.355767574	0.5055599613	2.594751691	0.4596538294	-0.1763119845	1.181356372	0.5163448496	0.8239524481	0.4763075527	1.933305036	-1.403318092	-0.1812022182	3.982058625	1.154489594	0.3087008117	-1.336231743
YBX3	0.574402293	-0.9749624426	4.310553141	0.3159007927	1.115470166	-0.09324317073	-0.4774460433	1.038701003	-0.4302193533	-0.5739433025	-1.172836009	-0.8950750847	1.018657404	3.28344851	-1.052057358	2.223055742	0.4164637465	0.9661466212	1.706501238	-0.4281268935	0.2401241531	0.5616891966	-0.02145312612	-0.6367630128	-0.7649107524	4.094369204	1.250011503	1.005513881	1.161661011	-0.2051700488	0.5744096744	3.263277172	0.8667004978	1.04565205	-0.7660709803	-0.1456611637	2.666440012	-0.4125776801	0.07167726369	-0.5232539016	1.048263178	0.557373299	0.7814465133	1.885190079	-0.6239999656	2.357582464	0.8641599298	0.09231704327	-1.447127194
ZNF24	0.9637711534	0.1850940734	0.2924518735	-1.397463984	2.009404769	-0.0662451637	-4.379067946	0.72156377	1.9429451	-1.287761067	0.03649660914	0.227327152	1.089875558	0.996404128	0.02367317618	1.386773217	1.66408971	1.429746089	-3.400873829	-0.02664779699	-0.03714211966	1.025368181	1.654994539	-0.4076229174	4.458666448	-0.07050340736	-0.6986300112	0.7871442355	0.9675145486	0.7679451882	-3.801130307	2.696923562	0.1777569399	0.3775063336	-1.974969822	0.4872548162	0.446051735	1.005383564	-1.901127271	-0.003455037628	0.3212182256	0.3846415486	-2.276095902	1.130340599	0.7200906934	-2.825679364	-1.082623356	-2.092093204	0.708636606
HSPA6	1.597905308	-2.311803852	1.457977078	-0.9730309719	2.678003452	-0.2360695734	0.6642172863	1.040802517	2.67380378	-1.362313898	-0.1056663362	1.315450519	-0.5507355601	-1.368971719	0.927991669	8.575923444	1.279105759	0.5971439836	-1.719624085	0.1539700213	2.712140299	1.53456644	0.6679127896	-1.519775757	0.8380551559	-0.7380726617	-0.1045473442	-0.337673626	2.327248522	1.361081374	-1.41908059	-0.4258258556	2.662938135	0.5529816118	-2.211559033	0.07107480108	0.3393348177	2.169125295	0.4278927908	2.083502749	0.241338765	0.6471268833	-1.345733592	0.7812219879	0.7751927204	0.2707553392	7.283078473	-0.3403044804	-0.5142657715
HMGA1	-1.683991746	-2.667944473	1.665847876	0.2761289726	0.6940932892	-2.134169168	-2.260625241	1.485793006	1.423228547	-0.6376120695	0.1077291914	2.276249456	-0.174573882	5.399777666	-0.8146961467	-0.4993430894	0.3934994225	0.0420793327	0.5327083723	-0.4174670139	-1.402751304	-0.1374020718	-0.4481479584	-0.1553717881	-1.043963168	0.9851270214	1.179820216	-3.186562902	0.6194291295	-0.8410179949	-3.282437713	0.7794037291	0.8178921936	1.059649459	-4.243258583	2.482496255	0.1022846238	0.7530920506	0.7051046405	4.600498581	-0.794091644	-1.542535561	-0.1727017643	-0.6154464405	0.7051559595	0.4083927581	1.456057276	-0.1310776848	-0.00708801589
TMEM11	-0.2604311224	-0.89154712	-0.2479078996	-2.065925733	4.188660843	-0.1983938441	0.200542898	1.201832447	0.8961826711	-0.01372295566	0.3439426394	-0.09741267614	5.344444511	0.6154320602	-0.3145729782	2.548240165	-0.9851953961	1.3552171	4.950738389	-1.30277206	-0.367213013	-0.005623521385	1.642747641	-0.3964657488	1.274062171	0.194357743	5.526731986	2.805529994	-0.1993679112	0.1679195788	4.17854695	1.239146713	1.054010066	-2.016956224	0.7986285074	-0.4459529718	1.137702084	-0.2148770222	-1.096651855	1.418507093	-1.682785901	2.415418622	0.2491588948	0.1758229934	-2.256295515	-0.4522500577	5.871472095	-0.7659359467	0.2435251303
GOT1	2.508573742	-1.691791989	1.744219903	-0.5843756735	3.053759861	0.2672328359	-1.665123564	0.03599350421	1.680737088	1.859837727	-1.392945677	0.9505646435	1.038714521	-1.063997886	0.2220866081	0.7428017245	-0.1033127784	0.4829045265	-2.72957887	0.7127935829	2.011427771	0.9845826256	0.8801985295	-0.1221180963	0.2709342311	0.2558366335	0.6674341818	0.2957761349	1.573848185	0.3027778865	1.243158743	-1.014160294	3.550263806	-0.05446454488	1.59919265	2.102853918	1.351267052	0.2269794162	0.4292763348	0.4383475832	-0.1537023276	-0.2021475983	-0.4927836802	-0.1869787917	-1.204902604	1.007795484	0.8121326144	-0.4854757278	-0.3521575441
UBTF	4.283899072	-0.1400196673	2.513001087	0.1771560427	0.8684990586	1.005497233	-0.1493263569	1.108094677	4.946326232	-0.7383165166	-0.05441810313	0.7566000495	-0.6849426428	-1.681128465	0.1690756523	4.163866773	-1.736974315	1.096270267	1.262548367	-1.25347417	3.238606819	1.43385829	1.137446338	-0.3326010633	4.419423992	0.3532742664	2.762954285	-0.2152805139	0.197890521	1.067758554	0.07544114486	1.330549214	0.4329121709	0.7906919216	-0.7645296399	0.8477764879	1.128226657	-0.3786099696	-0.2027139534	3.241277494	1.163771876	0.8473981787	-1.225799058	0.3865263156	-0.6471553213	-0.8931658226	-0.01534067078	0.8766870543	1.843691347
HOXB9	-0.5559238764	-2.285163867	-0.4418892279	-0.001600227399	-0.5129498975	-1.651844398	-1.00523971	2.103806744	0.2096076441	-0.2911263908	-0.448530172	0.2917477572	0.1664355247	-0.7929293256	0.5899840966	0.7821070203	0.06200808178	3.514173187	0.8641186169	0.1979589912	1.010066946	-0.772794629	0.7384676988	-2.481654133	4.117502678	2.870154341	-0.3423513597	0.716236951	-0.9183136054	0.1351549657	-0.3183407817	-0.4667620644	0.1982185761	3.321773618	-0.07947664564	-0.3821251398	1.676143836	0.8282921435	-2.206813336	0.4534913377	-0.6396702858	3.079865308	4.21855532	0.6889132908	-1.094051397	3.345513652	0.100116773	-1.617687589	0.9131328773
PRKACA;PRKACB	1.716558172	0.7707130547	4.216505682	-0.6240849402	1.146483949	0.05107963716	-0.5023364375	1.395280052	3.828371055	0.5983803148	-0.587585006	0.05127616098	0.02722962744	0.763630909	6.62190003	1.39982249	-0.2016183147	1.19800839	0.6907643936	0.7344561815	2.551332889	0.5136920765	1.16945361	0.2015097371	-0.1096293313	3.4764578	2.125288484	-1.190266503	2.294157486	0.7949519393	0.07390888353	0.4830545724	0.9268281519	3.431390349	0.6346922844	2.371278333	1.227356583	0.2872297654	-0.7698475732	-9.275478764	0.1176961206	0.9232194515	1.026903741	-2.115927827	-1.07126722	1.718697969	-0.4168952406	-0.6737425121	0.9615244262
PTPN2	1.900318357	1.664550479	2.863754437	-0.2449113382	1.647095545	-3.46451135	-0.298244758	0.7635358244	1.1277916	1.167692512	0.04475971917	1.162330016	-0.722576971	-0.6179783703	0.7101576971	3.812639972	1.890390244	4.771015205	0.4708905125	0.0326576324	1.388404556	-2.805571084	-0.07446795274	2.1929557	2.260950751	0.66128739	1.279092692	0.864752769	0.9078140231	0.3127142904	-0.3305789725	0.9728579382	1.015646402	-0.7890025329	0.2068904441	2.748156279	0.4278305069	1.346660517	0.07027767627	1.279494149	-0.4115632724	-3.598025999	-0.06685082082	0.1713684221	-0.356825996	0.3203077951	0.5384329957	0.7017752895	-1.347033684
CTPS1	2.224489353	-0.7435170722	0.4790950863	0.3539994646	1.745702717	0.7086254404	-0.5858686	1.306637751	0.3086563038	-0.6264131373	0.2284117929	0.6245428579	0.02242948028	0.8097639989	3.933949006	4.903342091	-1.361602693	0.3545196718	2.236456458	-0.07984361239	-0.3342461616	1.335143877	-4.30142152	0.3894221582	0.3041005817	-0.7218689371	0.8864397551	-0.1818492237	0.4638913003	1.134125283	1.015828924	4.004172841	0.3561177744	2.094704487	-2.224022759	0.746483307	0.7771455696	1.166236011	1.576309217	-1.243817554	-1.155214294	0.6396993611	-0.590433352	-0.02263248352	-1.823594588	0.7255327963	1.999676901	-2.59904361	0.3949492755
DDX5	-0.3391140548	0.7309513564	0.8082113196	2.191610083	1.665429274	-0.04229094681	-1.191904838	0.4249991201	2.10117978	1.395989105	2.291670661	-0.2175935826	1.745575926	-0.2268176537	1.041175778	0.8620258978	4.988620675	7.233929922	1.613476838	1.734354209	0.6771468787	2.007035253	2.30396784	0.6797480394	0.2079683807	0.2616379022	0.9330670941	0.7405449658	-0.5226630517	0.1002919264	-0.4251820664	0.3996232722	0.2107014961	1.858042592	4.19971477	-0.05305154674	0.9199985146	3.968442385	0.04882360739	2.841957364	2.0636723	-0.1865497636	-0.9250294625	4.448865445	-0.1738871945	-1.417433632	-0.06755420852	0.1909849171	1.591462593
PFKL	0.1086760125	-0.3647430007	1.60584578	-0.009177277357	0.9121961911	0.479418089	1.657179026	1.836488465	0.9076995807	-0.7993157176	2.710446677	4.42986701	5.2467231	1.382646233	1.362399378	1.35487056	4.682715078	0.6246837817	-0.5781707589	-0.8766719911	1.058683604	1.146342772	3.328550726	-0.1881572321	0.2266718614	0.8745514534	-1.575294513	-0.06612053803	4.332473401	-0.2392254902	0.1983510488	0.5106241732	-0.1352550939	0.801591173	-2.781119849	2.017878533	1.211592139	1.391031835	1.448038194	0.6706858569	-0.5908183912	-1.19767993	0.6520068001	0.1005476338	0.9519343715	-0.4558116527	1.897586242	1.251259718	2.61193874
PSMC3	2.255721727	0.9305141717	1.390789843	-0.6095435489	0.3353788187	-4.705246137	-0.8181829107	0.5989253402	1.733735958	-0.104850481	0.5507577125	0.3353895808	-0.2875384825	0.1977693726	0.7403891635	-0.1822128559	2.492452786	1.787137491	1.08277928	0.1689723308	0.3461788916	0.8608468974	2.813069868	-0.7588725848	1.091415253	0.4366688253	-0.1129110276	0.4022548565	1.081559614	-0.3082180584	-1.65079824	4.595795949	0.2779034277	-0.4944098145	0.514928706	2.747090182	0.5185414548	1.283776662	1.134857952	0.08379865739	0.2560026404	0.9880199886	-0.8446683952	3.072409111	2.305312055	2.812081365	5.947829592	-1.806708736	1.316948434
TCP1	-0.606111258	2.159861752	0.7854268477	0.3523243978	1.916463489	-0.2288535883	1.329743348	2.44456218	-0.3707679468	-1.342698053	5.190006105	2.943920871	2.967185473	-0.1870105539	2.328309823	1.502263835	-0.04485092171	0.1702621777	-0.8523740633	0.4060435746	-0.5930523895	1.720472241	0.4031310169	0.7611838027	1.296159829	0.2770876318	0.03435472211	1.302210301	-0.1216865001	-0.93829906	1.640585618	1.832944265	3.265004066	1.693490174	-1.590703835	-0.3517012309	1.329511627	0.4712584325	-0.4978829425	-0.6929645102	0.4024048071	-0.08663318494	-1.026662456	1.472570618	3.337986898	1.357749749	2.403567521	2.409430147	0.009165591323
PTPN1	1.216047894	-1.217560392	4.806110461	-0.966804241	0.6320014164	0.04530805237	-0.5009667313	-0.3312537575	0.2470959535	0.076042656	0.8479502014	0.03982087141	0.4253202729	-1.257609846	0.3158964943	0.6041577846	-3.842916447	0.2607622141	2.614472213	-0.9379423927	-0.09126753041	1.651329057	1.706281326	0.01525403036	-1.738089742	0.5540959286	1.961862656	1.293067891	0.6727338228	0.171187654	0.01907799535	0.5406425499	1.624250359	-0.9336421785	-0.7002360768	1.101813413	-0.03054379725	-0.2271474665	-0.2582297634	-2.134946878	0.2388590047	-0.2579341937	1.35248658	1.005243181	0.3460208681	1.074919539	-0.4500167899	0.7843204013	0.7561650247
ERCC2	-6.127486115	0.8217457452	-1.763447119	-0.4162668779	0.5296614798	0.5879784973	-1.305529845	0.2000075628	5.344157293	-1.205951506	-0.02943184006	0.117881389	0.03898613499	1.10340005	-0.7127613767	2.6994231	-4.533013478	0.4269111897	-0.06989936724	-2.348257262	-0.3519802244	0.13728615	0.8388136529	2.019721614	1.718005992	0.1356486982	2.142975193	1.60307094	2.501095053	-0.1259496811	-1.193197692	-0.2464666748	-1.486124729	1.595051257	-0.5521916301	1.537904457	2.331639349	0.5347046101	-0.2878431093	0.04835542314	0.2824794078	-3.993404992	-1.253021672	-0.3083270883	-0.1266309723	1.364582442	-0.5565054018	-0.3487049923	1.8854031
RPL35A	-1.550957031	0.5157632199	0.5821713647	0.8024088067	4.139843121	-2.710216459	-2.695727951	2.158811168	1.048507531	0.9757716525	-0.02292989492	0.2493473403	0.5857722741	-1.719406198	0.08315949091	0.09863978766	-1.92284023	-3.648138469	1.160920938	1.306698202	-1.747155273	-0.2261797186	-0.2977469691	0.7803514852	0.2491297148	-1.870776328	0.2918586383	0.2865988457	0.2565857685	1.081592342	-0.8047929849	-0.3958388183	0.1585171818	2.076986015	-2.646163157	-2.606513037	0.1139304106	0.3780997393	0.1531747479	-1.077069093	-3.104284527	-0.04600055379	-0.8292899912	0.07219824061	-1.317609457	0.1471113186	-4.145152801	0.3445686531	0.19717996
ARF4	1.450633443	-1.233483281	0.9588624264	0.1869775083	0.7885659977	0.04047478169	0.5621758155	1.553268006	0.4728955964	-0.4877055768	-1.553384227	0.695019921	1.206617981	4.835511186	0.9081422731	0.4940883318	2.560313918	-1.370981479	1.077319703	-1.19650011	-0.945633101	-0.002752552021	1.149953487	0.3721266478	3.011376231	1.786533856	1.184311953	0.3353227951	0.987478179	4.263453218	-0.1625149819	1.274713126	2.957429537	-0.151894073	-0.2513997838	0.5251019923	4.528349519	0.03257512446	-0.8969990977	-0.8804085825	0.09189771786	1.094487965	0.4197586008	0.3585933551	-0.6410858634	-1.493298784	6.857079815	-3.080468714	3.43784222
RPL7	-4.606859095	0.03861461425	-0.1489549699	1.753368689	1.258574868	-1.644845439	2.136960122	0.662009473	-1.471632861	-0.01271435392	1.25083571	1.560486714	6.454486982	-3.376303256	0.1700899012	0.06192728828	-2.291061142	-4.277921033	0.4300969295	0.6477412572	-0.929203925	-0.1642444974	1.45754755	0.7460505667	0.5776581629	-0.4237937872	0.4000994663	-0.5145528759	1.949089453	-2.227259551	-1.416084636	0.8734158119	-1.214767913	0.3963350497	-1.963363403	-0.508702244	1.000013107	0.5772015954	0.1174482416	-1.245664898	-0.1129961641	-0.06334018399	-1.779275075	0.9801928827	1.595834007	0.3823888404	-0.7703831101	0.2041487454	2.75869764
VCL	2.603299682	-0.7100947449	0.7122743871	0.03045484647	0.6248089754	-0.6857197144	-1.56629886	-0.2533863318	1.931024407	0.25074496	-0.2725229223	-0.0364865161	0.05742023703	-1.324566198	0.4886161473	0.361275819	0.6589724408	0.2332169486	0.4029317159	-0.7515544817	2.599353702	-1.369525995	0.1098408505	-0.2117731511	0.4173918838	1.458702797	0.1511963221	1.262468572	1.397989923	0.2604804718	2.183179949	5.372579637	-2.265147919	0.00617956487	-0.4095807126	0.3422222555	-0.08636832017	-0.5000400655	0.3262203227	-0.8640927048	-1.372975329	0.2819143146	0.1269329194	-1.55755984	-1.577580169	3.999045265	0.8978266631	-0.2731526121	-1.105143718
SON	-7.69366565	-1.005437455	-0.6785561403	-0.3741682503	-0.7451939592	-0.1090255099	-2.357465359	2.328917865	-6.559443602	-1.138958957	-1.970373729	-2.20543096	-5.298798699	0.06651419231	-1.123777674	-6.461037625	-1.336295892	-7.003149888	-8.19842641	0.5432617598	-2.539511953	-2.636836006	-4.313222047	-1.313777383	-5.562843184	-0.6715567606	-1.055117479	-3.273803798	-3.952536852	-2.547982939	-7.147274041	-3.617965564	-4.477595727	-1.823479737	1.462982125	-3.021515039	-1.731752467	-4.151159998	-1.358137872	3.145559697	-0.5118868762	-0.6831736749	1.478169686	-0.8709747049	-2.637868916	-5.348612008	-2.672598731	-1.000371849	0.3403031953
NELFE	0.6191031729	-0.5649809998	2.283868626	0.4709676334	2.582121919	-0.05981879173	-1.24685222	2.751085558	0.0700449233	2.125905831	-0.6933566513	1.038189661	-3.351863304	-0.3294288186	2.306913312	9.330980052	-0.0233268986	5.640267493	0.7163271377	-0.09064985774	0.9197716995	2.191232257	0.03815723895	0.7126995819	2.738787478	0.1938947205	2.063121799	1.341358317	1.290663301	0.8805993296	-2.935375227	0.2395893577	4.560456948	4.802779084	0.2030212931	2.573729773	0.9699108735	1.634123943	0.55048954	1.483006108	-0.2887615168	1.448533742	0.2848293258	-0.6997184539	-1.819704764	1.809100796	2.920923256	1.554894182	-0.2157952423
RPL17	-0.3045073458	-1.394499345	-0.8131735584	0.8539125211	1.350532991	0.2612073264	-1.076907536	0.650431251	0.02604699191	0.232519505	0.2383761473	0.7222195625	0.06620541842	-4.538469241	0.27049002	0.6930952409	-1.109804946	-0.8240769102	2.039794246	-0.2194899437	-1.836926936	0.6568254808	-0.2143403698	0.06711206337	0.6403304052	-0.334782711	-0.4280239443	-0.01068700899	-1.238285241	0.310252304	2.219502144	-0.4038358485	3.100571873	0.8652144393	-4.860043711	2.195521883	-1.159388339	-1.458653064	-0.934435109	-0.9226767019	-1.252370795	0.3595405202	-1.67071349	-0.3065446219	-2.351171844	-0.5243953279	1.384451876	1.835550032	4.221076212
PGAM1	0.6945565919	-0.2271423356	-0.1943941589	0.01235975678	1.853035826	-0.02782058433	-0.898279684	1.645703567	1.781068525	-6.974653509	0.5977410084	-0.4316430734	1.880676985	-0.1154381837	-1.145014046	1.358567207	0.656745551	0.106234197	0.5858154338	1.888985648	3.19171104	-1.912900202	0.6746011722	0.4571329873	-0.6339734863	0.2462628723	0.03633607798	1.024915325	2.076973625	0.2757281577	0.4766368142	1.976443885	-0.1048536294	1.708230092	-1.252427925	-2.08898049	3.457682948	0.5910632483	-1.540118229	-2.237318392	0.5589764402	0.8376366396	-1.112028736	1.490279269	-0.1910270086	2.226398985	0.3746713779	-0.469595621	0.0461057896
RCC1	0.5198131114	-1.627076835	0.7203451803	0.4077932564	0.1677633244	-1.023668436	-1.037343705	1.901205275	6.717390186	-0.5346730335	1.631816901	-0.6588658002	0.92959447	0.5750168482	0.4450962823	1.741826401	-0.6103199839	2.655526001	4.149258121	0.2265085046	0.5908966842	4.055320573	1.494030787	-1.14128266	-2.801241843	0.9802355274	0.5495990291	1.137319769	2.800172978	0.4540484963	0.3167754144	2.332261947	0.6918534923	2.403825072	-1.62826237	2.081468097	0.3067406473	0.4290881465	-0.5806008425	-2.127380256	-1.060087965	0.8458266387	0.2352514047	-1.269089854	-0.4707453587	1.287705001	2.926262868	-0.7117690174	1.468058952
ATF6	5.739888723	-0.4468332454	0.6339675288	0.6967326802	0.2244808666	-3.599949621	0.2736511153	1.353142114	0.1410876371	-1.63413177	0.3406781799	-0.234012004	0.9914548997	1.156145635	1.159593507	2.117832982	0.4379830305	0.7917735531	-0.4348231878	-0.122546831	1.466182754	0.4168385377	-0.985772277	-0.7458875198	1.343286466	0.1397673087	1.147252931	0.8248643167	1.102213975	0.1180909869	-5.830360725	1.790066601	1.744338572	2.479686321	1.437833931	1.173668191	-0.05113371904	1.369058462	1.57693485	-1.720656944	-0.4433220129	0.7175379285	-1.543335422	2.139545035	0.2324609156	-1.237396426	0.1331215041	-1.072634038	0.2263711736
LIG1	1.837431685	-0.1848165369	3.965126244	0.3741674938	2.078403009	-0.3856655307	-1.274250419	0.9632263933	-0.9294698869	-0.4079259989	-0.2638389091	0.6390027976	0.1313688775	0.5525729215	1.803568673	0.659475251	-0.3386478114	-0.1827123405	-0.1413674961	-0.0415171153	1.796351464	-0.9222008185	1.467676672	1.071287284	1.510843658	1.492102185	-0.5147099569	-0.0245867778	1.701235463	0.939848864	-1.317072933	-0.132410856	0.5354381802	1.898480445	-1.328481518	0.8027893133	2.604788651	0.3264447446	-0.0874262278	1.323048981	0.4339990525	1.497472333	-1.83642868	2.751092665	1.525981061	1.544504526	-0.2425844068	0.8528115731	0.7495396274
ATP5J	-1.272358435	0.5097556554	0.580888474	-0.9135515187	0.9409144201	-0.3807976112	0.3034699357	1.145912453	-0.7709567662	0.3862577799	-0.2732673355	-0.1646732153	0.5991026636	-0.08840598575	-0.33982379	2.057712182	1.528624702	0.8034171589	0.5324234707	-0.6014323668	2.290127551	2.51074394	0.7391485168	-0.4761353291	0.224931472	0.1730690047	0.279274565	0.6719652362	-0.08800171388	0.8849990482	-0.06962143198	0.3968106905	1.631978043	2.536612479	0.5180503003	4.159000336	2.749360724	-1.770656492	1.205468831	-1.091799102	-0.8919198798	0.5603415556	1.720101916	-0.4879877388	-0.05120248755	-0.02829745412	1.853269954	-0.9742654734	-0.6419639876
XRCC1	1.361996929	-0.7821814259	-0.01951450013	-0.1795066718	0.2907829526	-2.394104138	-0.06690284874	1.14758487	2.199135776	-0.05164565849	-0.8024147095	-1.371792657	0.2057859896	-2.134661319	1.559397488	0.6074909541	-1.165838062	1.909223492	0.4227058536	-0.7911892115	0.4649675133	0.7043559543	0.2955010016	-0.6953337078	2.948949782	0.9838259233	-0.6606406596	1.738627914	0.9955858256	0.004841430143	0.3516926171	0.6884237395	0.374781737	0.9299295215	-0.4152446922	3.124011025	0.4182572856	1.274704261	-0.8648170772	-3.821135214	1.098434759	1.3006	-2.869200301	-2.052601982	-0.05478717288	1.743146384	-1.765809671	0.9115629872	-1.241533735
NCL	0.9938349629	-0.1155814319	2.532690351	-0.3593452637	3.887871011	5.279430247	3.542598706	3.9818981	3.633383919	0.4352108743	1.843867016	4.034114961	-1.884200007	0.861833565	4.728179182	3.940871352	2.220611264	8.481966937	6.830746436	3.146576327	4.941002414	2.169032379	3.972567215	1.182502443	3.0272567	0.9184442769	4.840677572	1.132157466	2.804076331	2.830214342	1.647475425	4.900880854	0.5714614197	5.876145096	8.29869363	3.058871783	-0.4562800323	1.931823465	-0.1021439964	1.740296493	0.8423880005	0.1896232409	0.6627007059	1.299630569	1.761597476	3.869403931	4.975892938	5.557405368	0.5689625262
HK1	0.6728811449	0.7414819982	0.9097695149	-1.986796356	0.61284314	0.1385240963	-1.670999554	1.908965213	2.730061545	0.1524069647	-0.4301139255	0.3129844744	-1.876915912	-1.172584286	-0.1525445941	1.535467757	-0.235006536	-1.787307544	-1.594071059	1.041587554	-0.6163799533	-0.1843131555	1.577938712	-0.5328149123	-0.9635660818	0.729215205	0.7050908176	1.982663751	0.0721355443	0.4739769811	-7.122757273	0.7648410533	-0.5364641661	3.229744961	-1.807097633	2.738445666	0.9465054941	0.8204114418	-1.355800808	-0.2714841029	0.6429786426	8.531402821	-0.1102986932	-0.0004142689829	1.06537635	1.183324309	3.371198962	-0.2270290492	-0.4852257963
POLR2E	0.2537611208	-0.5028270096	1.370512345	-0.7185099192	2.296336314	-1.458359853	-1.249019492	0.7665711246	-0.0004485448684	0.697992379	-0.6183146162	0.9878962402	0.3889936141	-2.329661759	1.570969505	2.598227919	5.074162418	-2.436637108	0.08134464387	-2.516573358	0.8291428891	-1.649620225	0.287697913	0.06816154738	0.00218559326	-0.5042256339	0.1491573914	-0.505603016	0.8986664619	1.340837828	-0.09210365796	0.593522059	0.1912978744	0.8191716788	-2.795223212	-1.759257532	0.2983309218	1.251288552	1.98355089	-1.567547596	0.2350606806	-0.129406102	1.177459577	-1.067572489	-0.188041008	0.1969562466	0.9539207768	0.3356032139	-0.1542922601
ERCC3	0.4561126068	-2.391782407	2.486457949	1.289994354	0.5254950161	0.1842276629	-0.8591746717	1.96313664	1.151121002	-1.15616593	0.343415281	2.112382026	1.022797431	1.920676237	2.975019392	-0.06250406221	-0.9891887403	4.335020522	-0.8717267997	-0.6992397281	-0.2144739173	0.9814756287	0.4552352114	0.9279739794	0.2565756102	1.153868335	0.717781905	1.996102368	1.267726226	0.372310345	3.046654482	1.51449678	1.785447983	1.937812146	-0.01109331596	2.558986555	-0.06005109127	-0.784545882	0.4194299999	-6.637380547	0.1644537837	-0.06567167467	-1.961049057	-0.7984182719	-1.184190115	-1.010918074	0.810780305	-0.3766956322	1.819414303
EIF2AK2	-0.9995675078	-0.8444969927	-2.883974705	-0.7942699777	0.8092867009	0.5717292897	-0.0230703942	1.348444264	1.136797994	1.513170115	0.8905966446	1.46480953	-0.8748660092	-0.2754829953	0.4950959548	0.5941953952	0.035462661	0.5447652008	8.779392092	-0.1077367928	-0.3216553225	2.410053737	-1.145048406	0.5653497107	1.654278901	-0.2663499258	0.03128885791	4.251047135	1.051527996	0.3070573185	1.579750054	2.655090465	1.686315301	2.822724012	0.2493055412	1.774306629	1.542082469	-1.104533822	-0.1269077653	-2.468242828	-0.1049363392	2.734030849	-3.004859142	0.07748391095	-1.10575956	-0.847617712	4.871474356	-1.11915481	0.870132109
WT1	0.7666558278	-1.829762955	2.441644923	1.197782145	1.538879188	0.001521732728	-0.4382164134	1.617052346	-0.09081056004	-0.2700841337	0.1701815184	0.001184592542	-0.9683201135	4.050834138	-0.5622985253	1.774037937	0.8200139444	0.0720402427	0.8710239922	0.5861963157	0.3900849343	0.9762270999	0.178559152	-0.5820804813	2.076359232	-0.06006574896	2.103014623	6.467152646	-0.5900607361	1.812716891	-0.1843334438	0.1100574249	1.991940138	0.8582580592	3.146194132	1.912816198	2.517065006	0.0509072183	-1.65849225	2.371444533	-0.5949925845	2.695821036	0.5863713192	1.306231011	-1.27647056	-0.6148270526	1.761098996	-2.191781237	0.816655115
SRM	-0.4160531168	-0.6836634437	1.515168488	0.8975920051	2.457259966	-2.645935603	-0.3000911471	1.512745219	-0.07335198399	1.189506842	1.100263323	-0.0210797913	1.597965227	2.443035904	-1.084228714	-0.2016335279	0.130132299	-0.6511422011	1.882089419	-0.8583941872	1.762957116	1.142367812	0.1933731363	-1.180352239	0.8154891575	0.008214120605	-0.5709024983	2.206735352	-0.6089991783	-1.641436507	1.894698748	5.124963699	1.866431415	-0.6609314958	2.104591263	0.3071629419	0.1558385549	-0.5776898502	-0.002861966922	1.180301188	0.7533055912	1.082708202	-0.7817537149	0.00935130867	-4.925826345	-0.44202493	4.795728558	0.04802048658	0.4916464105
CSNK2A2	0.1193678653	-3.866495988	0.7509399949	0.6126708915	0.8402354543	1.807905315	-0.07446331241	1.930908907	-1.644159854	-0.009015448032	-1.828339976	0.223115454	-1.364284756	-2.539200018	0.7626803945	1.347967055	-0.1847675038	-1.568342725	3.880490371	0.5379146018	1.019088864	1.815969878	0.5168734582	1.195654614	3.322694066	-0.09612898346	1.470512995	0.002201352334	-2.227365659	1.671258347	-0.2419632512	1.42140408	0.8750301555	1.839082444	-0.07814859593	3.875429264	0.3330098501	2.547445946	-1.174062675	-0.9542973255	-0.3221589734	0.8563555969	-0.3384856967	1.110920695	0.1396150826	-1.025577624	-2.858956177	-0.1817904259	0.3182079666
NFKB1	6.500612245	0.4545497847	1.097125624	-0.1499927769	1.443060242	-2.698129682	-0.1296168487	0.1411761331	-0.2368044653	0.5640183934	-0.2896948957	1.590725967	-1.559720558	5.067953365	0.09220744405	1.96372555	-3.021615566	1.025277709	0.4890890225	1.475156315	1.495568582	-0.924036415	0.8926889408	0.4763487047	0.6916578255	0.7056001175	-0.3571427932	-0.1681571961	0.0288712225	-0.8103792279	-0.9443014442	0.8000420899	1.100425757	-1.056856628	-2.359615654	0.2911626516	-0.3460859577	0.0150319744	-0.1113143745	-6.785024786	0.01075064699	2.982506465	-2.617250615	0.105630163	-1.365193387	0.9072674723	1.291070009	-0.366930335	0.7582541206
EIF2S2	-0.08151067843	2.315831581	0.2273493985	2.237317762	2.669151092	0.9854929442	-0.5778795625	1.096129915	0.2336802386	0.3461049118	0.227319566	0.1254868723	0.52376462	0.3719184794	3.289841022	0.01789452035	0.2894344732	1.299987407	-0.1422760489	0.0285232419	-2.800613709	1.878130367	0.4081060802	1.109279907	-0.436512715	-0.1801114739	-0.4261733846	-2.020869838	-0.9834744896	-0.2257132588	0.411978349	1.870019572	0.7361479496	1.605070912	-1.842767089	0.08178032092	4.587110172	0.5861474718	2.625855756	-0.6885404087	-0.7068278441	0.1520751182	0.8751617446	-0.5613360349	1.62330873	0.6227600056	5.844484856	-3.274845609	1.094897118
CCNA2	1.671532687	-1.700585259	0.3114897209	0.8057774562	0.1125850217	-4.796381016	-0.2976567263	0.08327851517	0.6384325943	-0.547252981	1.119323385	-0.8590426561	2.925101156	0.4716677383	2.456827038	1.537089708	-0.5798078341	-0.02544294152	-0.385994242	0.2542358501	0.3491713638	-0.3749249803	-0.1535650766	1.750914164	-0.6904687931	-0.8962293414	0.08816686623	0.1894740314	2.122906262	0.2380314906	0.1795839556	1.195473974	-1.170116379	0.8432277857	-3.40491199	0.4493539871	0.1119832938	-0.4525957495	0.02836055554	-0.4395905312	0.1272892762	1.765898955	-0.5227449632	0.6804963163	1.586354075	-0.7433731473	-0.2166737364	0.4006529077	2.090315561
BTF3	0.1577858919	0.265786655	1.602180262	0.2607421639	0.4258376378	0.2592112551	-0.4562140327	1.960709623	2.207058917	0.5045907938	0.08717789471	0.1170318698	0.8368649005	0.01086634231	1.108597274	-0.3747657892	-0.3949783189	-1.02085701	0.1649906027	0.1461236312	1.039929544	-1.246970123	0.9056547319	-0.5508670695	0.1418539485	3.006928644	0.3611401495	-1.022306156	2.860033808	0.8670762422	1.221986436	3.090830363	-0.2228480397	0.04005283625	-1.354555499	0.796948661	0.2763278472	0.7743870508	-0.1166089324	-1.130945202	-3.058665814	1.391738216	-0.07883333604	-1.815169396	-0.07096548122	0.1903700876	-0.06961302145	1.391470702	-0.0845561134
RAB5A	2.535323348	-0.6241196724	0.1677527957	-0.0980343696	1.578411884	-0.4355126708	-2.709138528	-0.0900209782	0.3978522013	-1.284472136	0.01010969829	-0.8350474945	-0.9284051793	1.246052588	0.04227793155	1.85943857	-0.02925893953	1.380805542	-0.05600773463	0.721469583	2.610672803	-2.213054659	0.2524188376	-2.86957311	1.763292882	-0.7879578642	0.4470976846	0.2721935457	1.414533977	-0.06686203268	-1.785855194	1.216722617	1.879361919	2.237493483	-0.1516479371	2.647980161	1.610878782	-0.2982952652	-0.2490746053	1.793912796	0.002375620748	0.5057439249	0.2201383618	2.375839719	-1.797910463	0.006073039032	-0.9594927374	0.3977544395	-0.07878916477
RAB6A;RAB6B	-0.1419964767	-0.5726413589	1.79532651	0.4960908754	2.156106859	0.5512881032	0.6127911281	2.307090036	-0.5151083728	0.3047581636	0.6857085872	-0.05788107332	0.3810985436	-1.539872138	0.6591693672	1.398911188	-0.9554723887	1.199177572	1.308663135	-1.102538084	0.2376265608	0.9751976733	2.112487904	1.030058292	1.216123532	0.5379473411	0.3056867184	1.469194265	0.7122061162	1.563915299	0.2450799229	1.060945667	2.037537167	2.213941095	1.878271349	-1.051421136	1.82659539	1.852627436	-0.3758678073	-1.210429067	-1.000356967	1.262242871	-0.1447477431	1.216851043	0.1217989238	0.06101312879	2.666109172	-0.7241901911	-0.5890024561
MSH3	1.294423238	-2.16017568	2.407434103	0.06409078535	0.1491864887	-0.4185144587	-2.615517894	1.531905926	-0.8701908967	-1.05672015	-0.02698718456	0.2280584966	1.824809732	0.006190141723	0.2485987325	0.2205863926	-2.484177928	8.469323684	-0.2958209118	-0.082744162	-0.6983025326	0.5670546015	1.258747985	-2.58498736	0.8967495099	0.9885504264	1.778199334	0.7031526815	1.320299371	0.762682288	-3.230118152	-0.1525374036	1.072554028	1.170340706	-0.8801808801	0.9558077488	0.8789761987	3.114115466	2.60220293	-1.124102751	-0.189919254	1.608085102	-1.011859114	1.582756046	0.1558824563	0.7132252945	1.037440866	0.9644576672	1.254871601
PSMB1	-1.136725896	0.1685023724	5.293866316	1.132489609	0.9583731753	-0.1950061836	-2.356790484	1.783735162	-1.406946997	1.156090499	-1.081217051	-0.350440725	0.4178139829	0.7039029334	-0.3364952772	-0.3596794361	-0.2058213628	1.476888266	2.434608162	-1.786065475	0.006691749408	0.08934751186	-0.7953829424	-1.423504499	-2.301104099	-0.3046843615	1.562241712	-0.8489807638	2.323999559	0.2623935373	-3.413780591	0.8715926585	1.833043654	0.06305666486	-3.103300956	1.469489326	0.5492158976	0.9264411979	0.1553116414	-1.495910763	0.5151698228	0.6602315976	0.008709556256	-0.04069566665	-1.476143787	0.4073617773	-0.101482504	-2.337541127	0.1331712113
COX5A	0.1308585224	0.07851266851	3.120937259	-2.30297447	1.257178553	-0.4150900857	-1.41160341	2.324675991	-0.5349099018	-1.116118247	1.74712675	0.0234382691	1.48921864	-1.122633671	0.2309501128	3.638978376	-0.8310590141	-1.02104818	0.6178260164	-2.165657316	2.88842109	-0.05952884498	2.006065698	-0.07783634501	0.9133968092	-0.380907978	0.03924501231	0.6916467976	2.440549345	-0.1529134949	0.560410916	3.18406203	2.366159675	1.328735005	0.2404325655	-0.2013546778	-0.01488851694	1.860859389	2.284158981	-2.224612503	0.1756094634	-0.06323811109	-0.8706162952	0.3773555545	-1.435353182	0.8445246244	-2.436082392	0.01123448481	-0.7075982154
LMNB1	1.653918056	-1.387452028	0.5627631747	0.2496309899	0.1979981722	-1.294140671	0.3905888089	1.96224256	1.539174244	0.5305921327	-0.59667619	2.158733279	-0.6610879122	-0.9535247788	-1.608548165	0.0841893531	1.172765825	1.94981246	-0.04082730751	1.259904974	3.839516808	0.3244683344	-0.8335963013	-0.01227238239	2.660023895	0.5106419938	2.863415358	0.8947420419	-0.738536906	0.4749662022	-0.8162956911	0.1904719087	1.164440883	2.380899323	0.6187043188	0.8169783348	0.1295590559	0.4319043297	-0.2681868315	-5.454726508	1.076927772	-0.180688029	1.338853617	1.008624983	0.6254785236	1.891578711	1.560190915	-1.379422366	-0.1003534073
CDK11B;CDK11A	0.4126650342	0.4277339256	0.9558454382	0.4446637218	1.860909004	-1.407877349	0.4437155491	1.71989212	-0.1110316717	0.1310748376	0.6034960864	-0.2804425188	0.1907095832	-0.1891338753	0.6936725164	6.861924955	-0.8503568407	3.535138161	0.3962877057	0.04241722572	1.958813685	2.517576288	-0.7137033547	4.295091999	3.968636699	0.0804328851	1.814701552	3.382374464	1.295246344	-1.044614481	-0.2717132326	1.153998103	3.051286928	2.50171633	7.135019032	7.766019094	0.2565136834	-1.975359003	-0.8792009657	1.768759355	-1.370615566	0.531325527	1.156122833	0.2933741112	0.2382628383	2.034993809	0.9642927393	0.3328189406	0.8002639558
ATP6V1B2	-0.09834211238	-0.6502970642	1.038015219	-0.1957045897	3.662974249	-2.156713167	-3.048327759	2.701162302	2.383274105	0.3237051967	-0.1418378088	0.0186624002	0.9976625156	0.5430923848	-0.7420261293	1.098559747	1.140325963	-0.5848964917	-0.7414475058	-0.1502316715	0.9183941498	0.1346954447	2.323180291	-0.5688487758	-0.3676435421	0.9862786141	0.7469918972	0.1320673254	0.434591423	0.1832839399	-0.466052291	1.561195389	0.6896493487	1.444090862	-2.253068357	0.5508161029	1.44954758	0.2983627221	-0.3081923071	0.1622075882	-2.515892625	0.7898009545	0.298231576	-0.393153798	-0.4037749473	0.08736296208	-1.012199646	-0.3054563656	-0.4907972972
ATP6V1C1	-1.767235352	-1.431481684	2.327137432	-0.04123424652	0.8274423376	0.2448794554	-1.339902356	1.731319905	0.9145810817	-0.2249922953	0.3462957041	0.0719019184	-0.2589084939	-1.450461152	1.16775538	-0.07903025035	0.1718694075	-0.5620147881	0.1750390996	-0.01034319465	-0.330954565	0.3579084452	0.1029073597	1.166004196	0.1205163291	-0.5632923628	1.631828738	0.3578330493	1.194567554	-0.1134885756	1.335297674	0.293596453	0.6091470339	0.5957015294	0.4739529349	0.95413516	0.4807956877	-0.8114316273	0.4714868608	-1.013762768	0.4787977443	-0.2660532311	0.08348153542	-0.5993856873	-1.772852327	0.2219634403	3.035627525	-0.9907006517	-0.3889888827
FLNA	1.088444722	1.747246284	0.3698693001	-0.8033105198	-0.1461895457	-0.4919790115	-0.8283238441	1.154158898	3.130748135	2.206033075	2.198112698	2.537052756	1.275948186	3.698742039	0.6450016477	3.974854223	1.719054086	5.833349723	5.625997614	6.136932292	0.4506498008	3.738626782	-0.8378824111	1.825039298	2.307340051	0.3835590773	8.551155216	0.8915078565	1.074230363	3.039590668	6.082549881	3.467542483	2.693168374	0.8756540968	4.372407879	2.331475211	4.01054072	9.150763088	-0.06160648753	1.603864549	1.075612074	0.5882201622	0.06916304782	3.445535322	0.9193152478	7.433265193	6.218349673	-0.345498433	0.37317892
NF1	1.284329072	-2.902534971	4.606120234	0.629784993	3.945794208	1.903325351	-0.5845697994	1.158318911	3.724438759	-0.9719222145	-1.159186974	0.5174538455	0.558390096	2.858800517	0.1213270945	3.977046011	-1.098256836	0.7832712907	1.056097799	-2.165927203	3.450446522	0.5862317704	-0.08251715706	-1.022475695	-1.420324182	-0.6975614359	0.988854521	1.035307329	-0.382632215	-0.3402184088	0.1149621054	0.8215806443	0.8144884351	5.434617113	-2.11951786	2.870297665	0.09207544596	1.313455313	0.314979492	-0.1220742437	-0.3465150266	0.1895781244	-0.1083692102	-1.493869497	-0.2777519884	1.319745239	0.8685495026	3.396667566	0.485728588
TAF1;TAF1L	9.155984533	-0.1524212728	1.134887639	-0.7066245539	3.211897032	-0.7738754213	0.03550937226	1.792746843	-1.813546888	-1.075601865	-0.713966393	0.4901024826	0.1736115826	-0.6870745588	0.3677331768	2.102860192	0.06124332338	-0.3749880488	1.590221082	0.1271134388	-0.7611734073	0.02435086173	0.0790192139	-3.964616089	2.903822174	0.3105672202	-0.651580022	0.3899338926	1.431941719	-0.444752944	-0.8343226883	0.1367404753	-1.707518515	0.9560696833	-0.8759658224	0.2616918272	0.5330765622	1.420125515	1.920864593	-1.964983062	-0.6339737412	1.313852562	0.4016118305	-1.238150249	-2.970936057	0.3336207896	-1.301359433	-0.1695771857	0.01512044065
VDAC1	0.3851362019	-1.083921277	1.256488789	-0.6028338496	3.067231647	0.04910752688	0.1980180554	2.377485828	0.5174136483	0.546799583	1.208582215	0.6278164961	0.8029175625	0.7151111414	-0.8199820061	2.139466201	2.166052128	-1.606162172	1.235763997	-3.864368454	0.1122800459	0.333706657	0.4061763783	-0.06410686554	-0.1513339353	0.7640131645	2.128829117	1.753603934	1.768761195	-0.7874720977	0.8327742	0.7887823218	0.2656477443	1.824306764	-0.2567048513	1.922910034	1.230511147	-0.2778905485	-0.1625714314	-0.677246805	-0.2985589735	0.4893565135	-0.09688743418	-0.075610869	2.47878823	0.62858828	3.016575597	0.02656156607	-0.2990009133
OSBP	8.740111621	0.8818053284	0.863713524	0.09083100976	-0.4151239899	-1.52954161	-0.4611554578	0.6540516028	0.5422864062	-0.06604486539	0.3311685403	2.248089038	1.688845829	-0.2593769856	0.8856235197	2.156104958	-0.09780043803	1.821390866	1.458595629	0.3370370202	0.6228605826	-0.09033162428	0.631699107	0.2868378162	1.065897708	-0.8141089696	1.86464264	2.696728967	1.143128804	0.9828760166	2.732590941	0.301885518	-1.39304144	1.922939553	-2.494897464	1.359516311	3.747777809	0.8578653504	1.697363476	0.8968798097	1.303242529	1.032620977	-0.1010038592	0.7221619719	0.3331555717	2.030336183	0.7898227162	-0.6237584706	-0.724631161
PCMT1	1.752525003	-0.5951134943	2.083362193	-1.362726699	0.3683226868	-0.4441227278	-0.5769942248	1.051886014	6.166984888	0.2081328275	0.5509721031	0.2048068012	0.8619840303	-0.9586069776	0.7450590394	-1.338698712	3.74732018	1.909785572	2.428508253	-0.09594338457	0.6241816878	1.568971571	-0.3074025372	-0.6121419019	2.686067685	2.143935996	2.673818827	-0.06345947857	1.48554167	1.027853312	1.862445218	2.041820188	2.249641874	0.4976513334	1.794028248	1.56500967	6.102528077	0.009635564367	0.1141826569	1.128854997	0.7733072858	9.1169707	0.9397927434	-0.4056863166	-0.2711203466	1.124575123	0.9357165069	1.410556186	1.33401773
FBL	-1.132356285	0.6202434071	-1.066418949	0.1899523887	1.734529187	0.3415206977	-0.6819086446	1.74804575	-0.1654127781	0.5106619527	-0.1603249951	1.134586451	0.5817465802	-2.015232757	-0.1239405381	0.2182519093	-0.8587298969	0.6824710035	0.3586405164	3.217995911	-4.043964145	-1.260109584	0.6479920827	-1.530992221	-0.01218693607	0.2385800077	-0.8319739101	3.077477984	-1.312028944	-0.2576681077	5.824156067	1.694359555	1.244997898	1.941592814	-2.25578521	-0.5767107501	0.7898696678	-0.348752087	-0.08653238653	-0.02192233268	-0.3772063107	0.6945482149	-1.302993861	1.383481522	0.1217893376	-2.627122102	-0.9015620506	1.256147563	1.120585324
GART	2.004385876	-0.7121977227	0.9518442586	1.448397079	-0.5295100123	-1.200590331	-1.10521469	2.556003724	1.273770299	-0.2590271073	1.769483719	0.06894310369	1.149949494	0.4334556871	2.233548488	1.13487118	0.3152412261	0.8134915604	0.4448434097	-0.2295943873	-1.202631514	1.926261569	-0.4546502748	1.899146	1.083375216	1.076406168	-0.7437615524	1.507946399	1.14866212	0.09555054314	2.124296152	2.170144494	0.8742381795	1.215083715	4.476742516	-0.9996675748	0.6518015379	1.151881673	-0.2644242547	-0.3003055178	-0.1165540869	0.6791178463	0.07933518243	-0.2041915592	0.06533574911	3.299821761	0.05777642599	0.2464409033	0.3924690205
PAICS	3.120489595	-1.976742392	2.054674714	-0.1826513513	0.5657433685	0.3901078958	0.9268947629	3.375364402	5.742751737	2.133196134	3.267832175	2.698302917	-2.223730033	-0.4280888036	-2.259193611	1.823253392	-0.1283727354	1.278544142	1.361993306	0.0112307938	1.940378445	3.373517852	-2.237473874	-0.1089876099	3.712459217	1.975131122	5.221233354	1.434146019	0.4034425124	0.09796687966	1.685382366	3.859939764	1.024089194	3.669910647	-1.345667968	1.306546882	0.2071502629	0.07531542752	0.3085431671	-0.3452897631	0.2229885462	0.2986958881	0.3903421588	1.652382652	1.910643903	4.564132164	5.279037808	-1.112154114	-0.828078318
UBA1	2.305121231	-0.2129217124	-0.5967007379	0.01993355103	2.37479354	-0.703730091	-0.5071363307	2.314448467	0.3883481013	-1.629851281	-9.026081063	-0.1565542629	0.5929961665	-0.3431543549	0.2287658454	-0.7626754784	0.3024305554	0.5744751866	2.402894507	0.07018339159	3.370473548	-0.4842851906	0.05872062463	0.05640995067	0.1346842012	0.8263160322	-0.4472368198	0.3737236778	0.3644054995	0.2278994024	0.1747692439	1.138941668	0.5182570368	1.621284619	0.1835339693	3.002147259	-0.1294417243	0.004598739314	0.1333195513	1.82196072	-0.2453318609	0.5788030202	-1.06778272	-2.68826957	-0.9720253688	1.802923146	0.2446450203	-1.651426164	1.602526106
NME2	0.06379066357	1.578535443	2.30636398	-0.3084301898	1.709229531	-0.2934622822	-1.098419104	-1.263801715	-0.65297824	-0.2690206922	-0.3750657785	5.187581244	1.706279477	-0.2095258308	-0.4976499296	-0.8805824265	-0.5575832577	-1.310763577	0.1995066274	-0.2885580632	0.9250016258	2.033694844	-0.4965294953	-0.626957777	-1.624528581	0.7959174865	1.019267579	0.7538871999	-0.4356220513	-0.4747538002	-1.429071419	2.073137473	0.5522718003	3.738273846	0.4292636797	2.364364598	0.2915015717	0.05289788048	1.061845026	-1.064864436	1.516849397	-1.204121754	0.5533143412	-0.06062560628	-0.4611815549	1.030327341	-1.39999154	-0.6139021813	-0.2372690766
FDXR	4.39232275	-2.978461879	3.058950865	0.3923936537	1.373255144	0.02641968223	-1.037709796	-0.1912511244	-2.659698041	-1.07586944	-0.05049037592	1.351048727	1.220936556	-2.696698815	1.222663921	0.1482180818	-0.6000277619	0.9071303447	-0.2888258636	-0.005431337889	0.6838747126	8.106139701	4.181435299	-1.840629281	-0.297320352	1.841187623	2.261160599	0.7689932195	1.55631588	0.9138956784	-0.6384548219	1.811347586	5.544239227	-0.05201306477	-0.1978563814	6.088370355	0.9629628302	1.011223283	-1.06746557	-2.883706592	1.307049681	-0.09760278305	0.1527742279	-0.6733404862	-0.3808453101	0.3208117139	2.250780856	1.465970913	0.3569575035
HNRNPA2B1	0.572070044	0.2609943213	3.635034059	4.501873675	0.09499362467	-0.8762185068	0.4667850482	2.00175801	0.01689712366	0.577057274	-0.2957589511	0.7665723304	-1.096664572	0.4547586139	4.397678752	4.480932375	4.468016636	11.5345387	7.369515497	0.9013979206	2.569625124	1.987188034	-5.461170221	3.661853442	1.285513265	0.2554666063	4.625841281	4.872970654	2.864585343	0.6599996434	2.487419445	0.6491479157	3.520080473	4.898466722	3.671355855	7.290666381	3.707810272	5.048932768	0.719479071	1.212708864	-1.600773914	0.9120517624	7.544730165	0.6059547259	5.268742571	2.688991977	7.724013067	0.4579478646	-0.5674406202
UQCRC2	-1.19239628	-6.875182902	0.1535349664	0.1911501066	0.7570895134	2.117941431	-1.199547629	2.977157509	1.29179118	-0.5770180829	-0.3901576588	2.075541296	-0.173766183	-1.933610124	0.1036184116	0.5936207399	1.580560505	1.24188358	-0.1816466505	0.2392163953	0.8258872372	1.681215031	-0.1647508488	-0.2541352136	2.405678982	1.265132633	0.6273496419	0.7666504546	0.2231437946	-0.4176906796	-1.786887412	2.110140627	1.23891233	0.9114584415	1.128558245	0.6167630132	2.177162448	1.366558539	0.604177966	-0.5609137345	-0.6713556238	1.080342134	-0.9552043829	-0.01774710849	-4.295530223	-0.5296486328	1.170345847	-0.1418742842	-3.009681314
TCEA1	1.128997308	-0.316732241	2.763264965	0.2948821666	-0.2110361436	-0.1726188554	-2.323802859	2.830953317	0.9926519104	0.1881395952	-1.43402824	-2.449661137	1.568572345	2.987457146	-0.09484545333	0.02494514223	-1.709558178	5.568233707	0.4790930733	-0.06459537805	1.843192104	0.5313836041	0.05327885253	0.4821594326	2.099235368	0.863539577	0.6444488308	1.088510739	0.6094275398	0.7468876774	-0.4247234014	2.562860937	10.43951198	0.9590261591	-0.2392426184	1.300287014	0.9038843453	2.259317901	-0.1400518809	-3.216128854	0.271979127	0.7540299724	2.037259297	-0.8395996964	-0.455837462	0.9512002011	0.8865094023	-0.4706388271	0.6294281258
SFPQ	-1.882778267	-0.04657110471	2.221161448	2.921898525	0.5830737407	-0.8694526804	1.716337644	0.3696557121	0.4241449572	1.585647538	0.001057938972	0.9948767699	0.05264185629	0.9171894493	3.852757107	3.294357133	4.786671591	7.473976926	1.70852535	0.02483307614	2.411291988	2.11589627	-0.5107443167	7.229972716	0.4865752705	0.7688623409	4.368365664	7.181354088	1.305934703	0.9273365184	0.352847516	1.954962718	1.777007397	4.380236602	5.732932608	8.425065349	-0.1377118934	5.956964978	3.58401774	7.233449545	-0.8288553208	0.2577843734	5.283940395	0.5837726051	-0.04892632505	2.749766596	4.811654164	-1.949786473	0.03670469241
TUBG1;TUBG2	-0.4229383256	-1.362348972	-0.120178342	0.5053666814	7.885597313	0.650180441	-1.93640824	0.8740885788	4.076987172	0.09292809536	2.44465022	1.361986546	-1.854608277	-1.542288256	-0.03495046583	-0.3079694771	-0.1000092693	-4.160675192	-1.435512958	-1.331768981	0.5727522928	1.122112607	-0.3838095522	0.8761962951	-0.114715764	5.999415354	2.539755219	-2.561015282	1.864861259	-2.25339684	-1.760900068	0.948476725	0.6801042372	2.502695129	-0.918998484	5.241795591	0.3675172723	0.8113870099	-1.289570256	0.9685950027	-0.1303802413	1.540605796	-0.7561909757	0.8866440397	-0.9771244568	-4.136049073	0.8954906045	1.992550077	-0.1391400758
PPIB	-3.718381451	-2.409684752	1.870964235	-0.6505351341	0.594637868	-1.631933274	1.210183793	1.1492256	1.19411417	-1.722547514	1.910290851	-1.074336064	1.171814343	-0.2903072311	-0.4033950382	1.416789473	-3.426341473	-1.586174998	-2.346597369	-1.231508031	-0.3749112361	0.6320937071	-1.423213121	1.613823101	-0.6523092502	0.2310006406	0.1115012312	0.8448106343	2.589923155	-0.08244269736	0.1005485746	1.736351093	1.821785342	0.5703550855	-1.670820362	-1.677423934	3.311436689	0.5982162912	-1.545768853	-0.938931589	0.5522000706	0.6161463208	-0.6275173096	1.501355848	0.2211259011	1.264266222	1.354624563	-0.334383402	0.08093979959
ME2	0.3659826499	1.851987613	0.196262997	0.7748508797	1.688271524	-0.7168374955	-0.876354548	1.163814817	1.366080179	-1.996701941	0.4525210712	0.1490397354	0.03130780808	1.731805076	-0.7971570795	-0.3729095379	0.326081468	0.2805865757	1.58898181	-0.2561055798	4.34321911	-0.8079026859	0.8175127674	0.7672367084	1.265730148	-0.04783834897	1.132780914	1.12443723	0.7334846576	-0.3609599069	0.01504548012	-0.798558151	2.315397757	-1.080230066	-1.868140378	1.276480318	1.288569288	-1.11887891	-0.4037307234	-3.313267769	2.204183592	0.8082871544	0.3413089963	0.1325312916	0.4515469185	1.977560803	0.01498421324	0.9602767937	0.6236847377
WARS	1.211622601	1.610458711	0.6002036501	1.277851342	-0.03347498928	-1.564876588	0.5211252517	0.6588684772	1.532234496	0.5769729447	-1.123823554	-0.129605944	2.086565147	-2.644056748	-1.299401821	2.105083823	-0.1767644918	-0.08023106341	0.3823999087	0.388197901	0.6066682881	4.051645653	0.5508073601	0.8371766161	-0.7609560761	-0.1397962415	0.3499461675	1.280566953	1.776688291	-0.3303459594	-0.2728687402	1.399000369	0.1782455066	-0.06669168098	-0.2116791946	1.524022592	0.7183122271	3.098542375	0.2691752353	0.2647390838	0.5199136049	-0.09027968439	-0.05163805919	-0.1562587361	-0.5788427864	1.588063835	0.5384050433	0.6144264364	-1.478116032
RPS3	0.1548937586	1.456397481	0.9795502137	1.895520729	2.870313059	2.810255042	3.989190939	4.90726112	0.0265507199	-0.3065448478	0.8157686525	-0.7862314752	4.575121732	0.08131497488	0.8440429826	1.504813014	-1.48376874	-1.998743735	-1.852409601	2.478197495	-0.5261751193	1.161928941	0.6089717105	2.690367247	1.262238369	0.3851777374	0.4759151813	3.061915388	-1.723274628	1.549155057	0.2599299805	0.6885221247	-0.2303498267	-0.5755494917	0.006276358919	3.788451061	0.3213869469	1.700989547	0.5283180228	-0.504316122	-0.8183872903	2.166445713	2.587534035	-3.048771054	-0.4675343779	-0.4875506848	-0.3596839594	0.4753946374	1.30503193
SP100	-0.3131974408	1.619369647	0.05553785568	0.4625644402	2.079478966	-0.4563669663	-1.310771501	1.101979117	0.7950308621	-1.067352009	-0.2999949415	1.304471807	2.438418417	1.230647687	0.3690890248	0.09987157883	-0.1498180875	1.530686376	-3.516855539	-1.430550115	0.08210146232	-4.884322321	0.03763747661	0.2020180669	-0.2670558336	-0.7821249188	-1.04311676	1.673709306	5.326823644	0.1895315129	0.431822322	1.004737677	0.09621556184	2.107316858	-1.864528318	1.250768452	0.3636525567	-0.8123583549	0.0828757852	0.2406986449	-1.339062176	-4.830772163	0.1894276068	0.09221427906	-0.1120608017	3.044617736	-0.1652165524	0.8763514936	1.710812178
AHCY	3.485478727	-1.329303276	5.920787621	-0.01157728515	-1.505074421	-1.615249287	-0.01297013351	1.584378869	1.547402559	2.719795743	0.5372145039	-0.3941858877	0.2258346516	-0.0467029935	-2.512939779	0.3548306627	-0.2465349552	-0.1790423621	1.861159854	0.4123272319	1.702298006	-0.8796215114	-0.62722247	0.1943623571	-1.266257135	-0.4086842098	1.210548164	1.029112906	-0.2076751276	0.07922815704	1.154270192	2.097991137	0.5795447768	3.355971374	-0.03267437393	2.403800208	1.121002715	1.357230604	2.050617993	-1.787084221	-0.5904408699	0.8308939785	0.4611064335	-0.7812612765	-2.640434521	4.800859116	8.335192417	-0.440829675	-2.044740827
CFL1	0.9576734036	-4.539161413	1.920638969	0.2007022506	2.009962352	-0.9330337363	1.415573023	2.224589122	0.8028019382	-0.8539343568	1.435958834	1.336701556	0.8922025469	0.1842776707	0.2945866175	1.371472044	0.7339458407	3.777882852	-2.8867291	-0.4086599536	0.9346790799	1.466051589	-1.172639142	0.5029224002	-0.7427177727	0.7847308967	0.9098900168	0.8581053398	1.4018052	1.337655746	4.025115346	1.668912512	1.966175467	0.2914944704	0.95150581	-2.196401656	0.3449915224	0.08668443208	-0.09441577975	1.136757011	0.1671959582	-1.384804307	1.633124097	-0.9449698014	1.388683714	1.491760811	2.061449447	1.166626473	-1.49532051
[truncated: 2,317 more rows]
[truncated: 1 more columns]
