# Supplementary material for: Systematic identification of post-transcriptional regulatory modules
Source: Nat Commun. 2024 Sep 9;15:7872. doi: 10.1038/s41467-024-52215-7 (PMC11385195; doi:10.1038/s41467-024-52215-7)
Supplement: Supplementary file 12 — Supplementary Dataset 9 [file 41467_2024_52215_MOESM12_ESM.txt]

RBP	pathway	pval	padj	ES	NES	nMoreExtreme	size	leadingEdge
AGGF1	GO:0000002 mitochondrial genome maintenance	0.4759884	0.9706766	-0.3580103	-0.9741346	13350	12	142
AGGF1	GO:0000003 reproduction	0.7891888	1	0.2629846	0.883506	78442	241	138474;2801;7110;3297;675;22994;26064;57448;2802;23636;83990;11218;6789;3267;8607;5469;2885;6045;27161;23633;8655;23424;9898;4678;7812;22948;81930;121355;3301;7458;3309;147912;7314;2072;4683;4292;254394;5571;51493;10155;6895;9183;6874;10916;2288;10735;24149;84733;8243;705;790;3516;10592;7528
AGGF1	GO:0000012 single strand break repair	0.3447792	0.9608724	-0.6039079	-1.1427927	13765	4	23411;142
AGGF1	GO:0000018 regulation of DNA recombination	0.3853706	0.9622345	-0.2949519	-1.0345884	7064	29	9984;7037;23028;142;2068
AGGF1	GO:0000019 regulation of mitotic recombination	0.3780385	0.9622345	-0.6467357	-1.1180153	16142	3	2068
AGGF1	GO:0000022 mitotic spindle elongation	0.9874641	1	-0.2377987	-0.4837838	37100	5	29127
AGGF1	GO:0000027 ribosomal large subunit assembly	0.0427772	0.68341	-0.4490404	-1.4819056	893	23	6147;55299;6136;56342;4839;6134;6152
AGGF1	GO:0000028 ribosomal small subunit assembly	0.2006989	0.8825262	-0.428048	-1.2220911	5340	14	6204;93144;5822;6234;6209;6208;3921;26284
AGGF1	GO:0000038 very long-chain fatty acid metabolic process	0.0173319	0.4923275	-0.7448158	-1.6997931	590	7	30;5825;9524;60481
AGGF1	GO:0000041 transition metal ion transport	0.9623939	1	0.2435362	0.5618814	69966	13	51606;10063;2288;9114;523
AGGF1	GO:0000045 autophagosome assembly	0.6405968	1	0.3527723	0.884399	49250	19	57533;8897;128866;5868;22930;25782
AGGF1	GO:0000050 urea cycle	0.679453	1	-0.473952	-0.8193233	29013	3	445
AGGF1	GO:0000052 citrulline metabolic process	0.7449534	1	-0.4380821	-0.7573148	31810	3	5832;445
AGGF1	GO:0000053 argininosuccinate metabolic process	0.2928273	0.9464946	-0.8509078	-1.1375951	14643	1	445
AGGF1	GO:0000054 ribosomal subunit export from nucleus	0.4040429	0.9624854	-0.3775657	-1.0273442	11332	12	55153;55781
AGGF1	GO:0000055 ribosomal large subunit export from nucleus	0.8620266	1	0.3452289	0.6844197	56810	7	4927;4869
AGGF1	GO:0000056 ribosomal small subunit export from nucleus	0.8675194	1	0.3422149	0.6784445	57172	7	4927;84946;4869
AGGF1	GO:0000070 mitotic sister chromatid segregation	0.6265514	1	0.2974698	0.922572	57752	74	55755;10615;23636;9928;3837;7290;128866;51143;54908;81930;55143;9183;324;9493;8243;4085;10592
AGGF1	GO:0000075 cell cycle checkpoint	0.3279169	0.9570571	0.3478901	1.0918762	30572	83	55755;1874;5371;63967;9344;83990;4848;25904;79968;9735;51347;51143;54908;51512;4683;23019;11073;4849;9183;324
AGGF1	GO:0000076 DNA replication checkpoint	0.2141564	0.8992361	0.67635	1.2304816	13369	5	63967;11073;8318;1763;8883
AGGF1	GO:0000077 DNA damage checkpoint	0.205219	0.8887716	0.3993309	1.1899136	18197	53	1874;5371;63967;9344;83990;4848;25904;79968;51347;51512;4683;23019;4849
AGGF1	GO:0000079 regulation of cyclin-dependent protein serine/threonine kinase activity	0.3612935	0.961702	-0.3323229	-1.0552794	8144	20	60;905;4221;23560
AGGF1	GO:0000082 G1/S transition of mitotic cell cycle	0.7774832	1	0.2664031	0.8319911	72144	79	11319;1874;5371;4863;4848;25904;571;4678;5557;9928;51512;1981;23019;4175;4849;6241;26057;9113
AGGF1	GO:0000083 regulation of transcription involved in G1/S transition of mitotic cell cycle	0.0493859	0.6925576	0.6731478	1.4603076	3453	10	1874;4863;571;6241
AGGF1	GO:0000086 G2/M transition of mitotic cell cycle	2.0746888e-05	0.0086181	0.540333	1.7537894	1	121	55755;54930;5116;22995;10142;3161;22994;5108;8481;23354;79441;93323;63967;9793;9344;5700;7840;54801;55031;5713;54850;55559;4659;571;5520;55125;22919;8655;9928;51347;10382;5701;10540;5710;25942;4683;890;5705;5718;11073;5711;9113;5690;5702;55142;10213;1454;6873;8454;5704;10197
AGGF1	GO:0000096 sulfur amino acid metabolic process	0.35828919	0.961702	0.5842546	1.1131234	23061	6	4548;191;875
AGGF1	GO:0000097 sulfur amino acid biosynthetic process	0.31027365	0.9468787	0.670726	1.1519449	18639	4	4548;875
AGGF1	GO:0000098 sulfur amino acid catabolic process	0.79858914	1	0.5394864	0.7914111	42904	2	875;4357
AGGF1	GO:0000103 sulfate assimilation	0.59741739	1	0.7000698	0.9344271	29886	1	9061
AGGF1	GO:0000105 histidine biosynthetic process	0.69173549	1	-0.6518855	-0.8715183	34592	1	4522
AGGF1	GO:0000117 regulation of transcription involved in G2/M transition of mitotic cell cycle	0.18649929	0.8755317	0.9064246	1.2098618	9329	1	571
AGGF1	GO:0000122 negative regulation of transcription by RNA polymerase II	0.24212405	0.9169735	0.335219	1.1140831	23878	183	6872;3297;1874;7329;4790;6297;54862;11218;80314;5970;1786;5481;79718;5469;4848;6045;10919;55689;3303;51564;571;23269;6829;4773;5814;54623;2077;648;57680;3337;23405;79813;11244;25942;9611;10915;3054;6233;7314;7316;9646;7341;53615;23019;10155;51317;3096;3050;22823;9839;84733;10014;3516;29128;55183;7528
AGGF1	GO:0000132 establishment of mitotic spindle orientation	0.063907975	0.7378271	0.6444326	1.4311572	4538	11	55755;9181;56647;54908;9183;4085
AGGF1	GO:0000154 rRNA modification	0.00046504418	0.0641628	-0.7146457	-2.0829347	11	15	2091;55226;55623;55651;4839;64216;117246
AGGF1	GO:0000160 phosphorelay signal transduction system	0.42678953	0.9656943	0.7852654	1.0481429	21350	1	64210
AGGF1	GO:0000165 MAPK cascade	0.304781	0.9468787	0.3310113	1.0893283	29795	151	3297;4790;6885;5871;9344;5700;23636;8567;5713;10454;257397;5469;2885;57498;10048;25;5062;51332;5580;51347;5701;5710;3301;6386;9611;5908;6233;7314;7316;5705;5718;9475;8661;5711;23043;5690;9839;5702;2335;10213;8454;5704;10197;8844;10771;5771;5594;5770;5708;10987;9978;6709
AGGF1	GO:0000183 chromatin silencing at rDNA	0.020278135	0.5261888	-0.710878	-1.6993132	661	8	79829;23378;23411;11176;8932;8467
AGGF1	GO:0000184 nuclear-transcribed mRNA catabolic process, nonsense-mediated decay	0.0002047502	0.0340944	-0.441221	-1.9966025	0	103	23381;6218;6161;6144;6234;6130;6227;6209;6135;6201;26019;6228;6157;6122;4736;6187;11224;196513;6194;6156;6165;6133;6181;3646;6147;6202;6189;6231;6160;6230;56006;25873;6136;6208;6217;3921;6124;65109;6137;4686;6154;6229;9349;6191;6155;6203;6224;6134;6129;2107;6141;6152
AGGF1	GO:0000185 activation of MAPKKK activity	0.031660648	0.6079096	0.9392246	1.3778156	1700	2	5871;10454
AGGF1	GO:0000186 activation of MAPKK activity	0.16765227	0.868196	0.543752	1.2752693	12303	14	6885;9344;57498;51347;23043;5594
AGGF1	GO:0000187 activation of MAPK activity	0.22735704	0.9036038	0.4334071	1.1906433	18753	31	6885;5871;9344;8567;10454;257397;6233;7314;7316
AGGF1	GO:0000188 inactivation of MAPK activity	0.80491177	1	-0.4739783	-0.7318189	37264	2	2873;5518
AGGF1	GO:0000209 protein polyubiquitination	0.60987408	1	0.2979027	0.9349875	56860	83	6872;9810;5700;5713;54850;8881;5701;5710;6233;7314;7316;5705;5718;5711;26263;5690;5702;10075;10213;8454;5704;10197
AGGF1	GO:0000212 meiotic spindle organization	0.23949998	0.9130008	0.5894961	1.2102578	16131	8	2801;546
AGGF1	GO:0000226 microtubule cytoskeleton organization	1.0179671e-05	0.0070098	0.5918017	1.9575491	0	166	55755;9639;54930;5116;85440;2801;10615;22995;152185;1874;10142;9857;55704;675;3832;64793;56288;85459;22994;5108;79598;23354;117178;79441;93323;23299;26586;9793;23636;7840;27436;54801;23363;221150;4130;55559;89796;4659;10048;9181;3303;3304;25;55125;22919;57701;4000;3837;10382;128866;56647;51143;23387;10540;54908;81930
AGGF1	GO:0000244 spliceosomal tri-snRNP complex assembly	0.68222872	1	0.4008479	0.8469278	46907	9	11218;9733;10594
AGGF1	GO:0000245 spliceosomal complex assembly	0.15128275	0.8489888	-0.3209734	-1.2077229	2228	39	51747;23020;27339;9416;55692;10569;24148;6733;8683;51631;6732;6431;4686;10659;91746
AGGF1	GO:0000266 mitochondrial fission	0.56814827	0.9979241	0.4969776	0.946843	36569	6	6773;4137;55737;80179
AGGF1	GO:0000271 polysaccharide biosynthetic process	0.19120461	0.8760217	0.5231607	1.2470035	14186	15	4790;5499;160;2992
AGGF1	GO:0000272 polysaccharide catabolic process	0.65364773	1	0.4405783	0.8734509	43077	7	5499;5255;5257
AGGF1	GO:0000278 mitotic cell cycle	4.0037235e-05	0.0133338	0.4399519	1.4949056	3	369	55755;9639;11319;54930;5116;2801;10615;22995;152185;1642;3297;1874;10142;3161;675;8089;3832;64793;54998;22994;5108;8481;79598;23354;5371;79441;93323;26586;63967;9793;9344;5700;23636;7840;27436;84687;23513;54801;23363;55031;5713;221150;4863;8021;54850;4848;55559;6045;25904;4927;4659;9181;10474;80124;3303;3304;25;51429;571;5520;55125;22919;9735;8655;4678;5557;440;9928;4000;3837;7290;51347;10382;128…
AGGF1	GO:0000280 nuclear division	0.0026425105	0.1890472	0.450188	1.4743664	256	139	55755;9639;138474;2801;10615;152185;3297;675;3832;64793;54998;79598;23636;83990;84687;23363;3303;3304;55125;9735;9928;3837;7290;128866;56647;51143;54908;81930;55143;7314;2072;4292
AGGF1	GO:0000281 mitotic cytokinesis	0.30696919	0.9468787	0.4273583	1.1297443	24555	25	675;26586;23636;51429;128866;375;9475;324;9493;27183;24137;3925;6683
AGGF1	GO:0000288 nuclear-transcribed mRNA catabolic process, deadenylation-dependent decay	0.18534534	0.8755317	0.4397349	1.2266167	15472	34	11340;4848;27161;25904;23644;57819;10767;4292;23019;4849;167227;85456;51010;170506;25804
AGGF1	GO:0000289 nuclear-transcribed mRNA poly(A) tail shortening	0.15178381	0.8489888	0.5341648	1.2913978	11384	16	4848;27161;25904;4292;23019;4849;85456
AGGF1	GO:0000290 deadenylation-dependent decapping of nuclear-transcribed mRNA	0.62104759	1	-0.4211818	-0.8568632	23333	5	219988;196513;255967
AGGF1	GO:0000291 nuclear-transcribed mRNA catabolic process, exonucleolytic	0.47196299	0.9706766	0.41679	1.0076323	35400	16	11340;23644;57819;10767;167227;51010;25804
AGGF1	GO:0000294 nuclear-transcribed mRNA catabolic process, endonucleolytic cleavage-dependent decay	0.81543966	1	0.5925279	0.7908842	40793	1	5976
AGGF1	GO:0000301 retrograde transport, vesicle recycling within Golgi	0.86627221	1	0.5670391	0.7568627	43336	1	1523
AGGF1	GO:0000302 response to reactive oxygen species	0.46484193	0.9706766	0.3430564	1.0120983	40860	49	4548;3297;1938;5970;25;5580;9131;890;55139;4137;6772;5594;10935;57332;328;7001;23064;3066;7295;8737;847;54840
AGGF1	GO:0000303 response to superoxide	0.80668968	1	-0.327737	-0.7102741	28747	6	7001;11315;54936;5052;2074;6647
AGGF1	GO:0000305 response to oxygen radical	0.80668968	1	-0.327737	-0.7102741	28747	6	7001;11315;54936;5052;2074;6647
AGGF1	GO:0000338 protein deneddylation	0.72519823	1	0.5821783	0.8540389	38961	2	10987;2873
AGGF1	GO:0000349 generation of catalytic spliceosome for first transesterification step	0.61986738	1	-0.5986913	-0.9243748	28697	2	27339
AGGF1	GO:0000354 cis assembly of pre-catalytic spliceosome	0.23982115	0.9130008	-0.7876353	-1.2161029	11102	2	23020;9416
AGGF1	GO:0000375 RNA splicing, via transesterification reactions	0.001305483	0.1125746	-0.2913972	-1.4507211	0	223	84811;8487;5356;11338;6426;55749;10492;10898;708;64783;3188;10523;55339;84081;23524;9129;51747;3178;23020;27339;9416;10419;6634;4904;2962;3181;79084;79171;10236;3550;55692;5546;10569;10521;8106;8449;3187;84950;6434;10421;3184;3185;5093;11051;3191;9904;8570;10189;29890;55280;24148;22827;1655;1665;6733;10199;8896;55094;51759;58517;9716;9588;22938;10657;1660;3192;9295;8899;220988;51634;8683;3190;102…
AGGF1	GO:0000377 RNA splicing, via transesterification reactions with bulged adenosine as nucleophile	0.0012674271	0.1102776	-0.2853718	-1.4180456	0	221	84811;8487;5356;11338;6426;55749;10492;10898;708;64783;3188;10523;55339;84081;23524;9129;51747;3178;23020;27339;9416;10419;6634;4904;2962;3181;79084;79171;10236;3550;55692;5546;10569;10521;8106;8449;3187;84950;6434;10421;3184;3185;5093;11051;3191;9904;10189;29890;55280;24148;22827;1655;1665;6733;8896;55094;51759;58517;9716;9588;22938;10657;1660;3192;9295;8899;220988;51634;8683;3190;10250;3183;509…
AGGF1	GO:0000378 RNA exon ligation	0.37509745	0.9622345	0.8114525	1.0830966	18764	1	51493
AGGF1	GO:0000380 alternative mRNA splicing, via spliceosome	0.0003964164	0.0580089	-0.4699259	-1.8447741	4	47	10569;10521;6434;3191;9904;29890;1655;58517;10657;1660;3192;8683;23028;6421;4670;6431;6427;10659
AGGF1	GO:0000381 regulation of alternative mRNA splicing, via spliceosome	0.012555993	0.4500604	-0.4185495	-1.5748713	184	39	2332;9589;83759;5725;5936;10658;6426;64783;84081;3178;10521;6434;3191;9904;29890;1655;58517;10657;3192;8683;6431;6427;10659
AGGF1	GO:0000387 spliceosomal snRNP assembly	0.48719832	0.9745933	0.3670994	0.9967347	39788	29	25929;50628;11218;9733;10594;9092;25804;6635;54496;79833;11171
AGGF1	GO:0000388 spliceosome conformational change to release U4 (or U4atac) and U1 (or U11)	0.41874463	0.9656943	-0.7873603	-1.0526373	20940	1	23020
AGGF1	GO:0000389 mRNA 3'-splice site recognition	0.31550037	0.9486644	0.6686	1.1482935	18953	4	10946;10291
AGGF1	GO:0000390 spliceosomal complex disassembly	0.60994677	1	0.6409357	0.9402343	32769	2	24144;1659
AGGF1	GO:0000393 spliceosomal conformational changes to generate catalytic conformation	0.30745633	0.9468787	-0.6831669	-1.1809942	13128	3	23020;27339
AGGF1	GO:0000394 RNA splicing, via endonucleolytic cleavage and ligation	0.64055293	1	0.4459012	0.8840037	42214	7	283742;51493;1478;1653;10978
AGGF1	GO:0000395 mRNA 5'-splice site recognition	0.98462194	1	-0.2576022	-0.4874683	39312	4	11168;10772;6433;6426
AGGF1	GO:0000398 mRNA splicing, via spliceosome	0.0012674271	0.1102776	-0.2853718	-1.4180456	0	221	84811;8487;5356;11338;6426;55749;10492;10898;708;64783;3188;10523;55339;84081;23524;9129;51747;3178;23020;27339;9416;10419;6634;4904;2962;3181;79084;79171;10236;3550;55692;5546;10569;10521;8106;8449;3187;84950;6434;10421;3184;3185;5093;11051;3191;9904;10189;29890;55280;24148;22827;1655;1665;6733;8896;55094;51759;58517;9716;9588;22938;10657;1660;3192;9295;8899;220988;51634;8683;3190;10250;3183;509…
AGGF1	GO:0000409 regulation of transcription by galactose	0.81127397	1	-0.5928771	-0.7926289	40570	1	8648
AGGF1	GO:0000411 positive regulation of transcription by galactose	0.81127397	1	-0.5928771	-0.7926289	40570	1	8648
AGGF1	GO:0000413 protein peptidyl-prolyl isomerization	0.18627948	0.8755317	-0.3979639	-1.2242918	4406	18	4820;9360;2280;5479;85313
AGGF1	GO:0000414 regulation of histone H3-K36 methylation	0.9274992	1	-0.2881119	-0.5861423	34847	5	55677;64324;22976;23476;54880
AGGF1	GO:0000415 negative regulation of histone H3-K36 methylation	0.2955468	0.9468787	-0.8495112	-1.1357279	14779	1	54880
AGGF1	GO:0000416 positive regulation of histone H3-K36 methylation	0.90418047	1	0.4505763	0.6609826	48577	2	22976;23476
AGGF1	GO:0000422 autophagy of mitochondrion	0.92864121	1	-0.2251841	-0.6429082	24712	14	54832;2017;11140;79065;2011;11315;2931;1459;7416;9927;10059;57602;3099;10456
AGGF1	GO:0000423 mitophagy	0.61469331	1	0.5834613	0.9339115	35224	3	54832;11140;9927
AGGF1	GO:0000429 carbon catabolite regulation of transcription from RNA polymerase II promoter	0.81127397	1	-0.5928771	-0.7926289	40570	1	8648
AGGF1	GO:0000431 regulation of transcription from RNA polymerase II promoter by galactose	0.81127397	1	-0.5928771	-0.7926289	40570	1	8648
AGGF1	GO:0000435 positive regulation of transcription from RNA polymerase II promoter by galactose	0.81127397	1	-0.5928771	-0.7926289	40570	1	8648
AGGF1	GO:0000436 carbon catabolite activation of transcription from RNA polymerase II promoter	0.81127397	1	-0.5928771	-0.7926289	40570	1	8648
AGGF1	GO:0000447 endonucleolytic cleavage in ITS1 to separate SSU-rRNA from 5.8S rRNA and LSU-rRNA from tricistronic rRNA transcript (SSU-rRNA, 5.8S rRNA, LSU-rRNA)	0.86045402	1	-0.3062887	-0.6637913	30663	6	27340
AGGF1	GO:0000448 cleavage in ITS2 between 5.8S rRNA and LSU-rRNA of tricistronic rRNA transcript (SSU-rRNA, 5.8S rRNA, LSU-rRNA)	0.45691099	0.9706766	0.7135871	1.046812	24547	2	23246;79707
AGGF1	GO:0000451 rRNA 2'-O-methylation	0.03133436	0.6028431	-0.984986	-1.3168469	1566	1	117246
AGGF1	GO:0000453 enzyme-directed rRNA 2'-O-methylation	0.03133436	0.6028431	-0.984986	-1.3168469	1566	1	117246
AGGF1	GO:0000454 snoRNA guided rRNA pseudouridine synthesis	0.80263553	1	-0.597067	-0.7982305	40138	1	55505
AGGF1	GO:0000455 enzyme-directed rRNA pseudouridine synthesis	0.77372073	1	-0.6113827	-0.8173693	38692	1	1736
AGGF1	GO:0000459 exonucleolytic trimming involved in rRNA processing	0.57756563	1	0.5196589	0.945414	36057	5	11340;51010
AGGF1	GO:0000460 maturation of 5.8S rRNA	0.92739617	1	0.2523627	0.6326724	71300	19	11340;81887;29777;51010;23246;79707
AGGF1	GO:0000461 endonucleolytic cleavage to generate mature 3'-end of SSU-rRNA from (SSU-rRNA, 5.8S rRNA, LSU-rRNA)	0.50342938	0.9824451	-0.7458101	-0.9970879	25175	1	6227
AGGF1	GO:0000462 maturation of SSU-rRNA from tricistronic rRNA transcript (SSU-rRNA, 5.8S rRNA, LSU-rRNA)	0.3874144	0.9622345	-0.3064976	-1.0353565	7750	25	55127;6202;6208;27340;6217;84294
AGGF1	GO:0000463 maturation of LSU-rRNA from tricistronic rRNA transcript (SSU-rRNA, 5.8S rRNA, LSU-rRNA)	0.011622518	0.4476918	-0.6505296	-1.7700703	325	12	8886;285855;117246;23560;6129
AGGF1	GO:0000466 maturation of 5.8S rRNA from tricistronic rRNA transcript (SSU-rRNA, 5.8S rRNA, LSU-rRNA)	0.88269855	1	-0.233645	-0.7063113	21483	17	27340;117246
AGGF1	GO:0000467 exonucleolytic trimming to generate mature 3'-end of 5.8S rRNA from tricistronic rRNA transcript (SSU-rRNA, 5.8S rRNA, LSU-rRNA)	0.57756563	1	0.5196589	0.945414	36057	5	11340;51010
AGGF1	GO:0000469 cleavage involved in rRNA processing	0.87496999	1	-0.2389644	-0.7094481	21868	16	55651;27340;84294
AGGF1	GO:0000470 maturation of LSU-rRNA	0.0073544517	0.3380138	-0.5846228	-1.7673209	178	17	8886;285855;55651;26156;117246;23560;6129
AGGF1	GO:0000472 endonucleolytic cleavage to generate mature 5'-end of SSU-rRNA from (SSU-rRNA, 5.8S rRNA, LSU-rRNA)	0.66640907	1	-0.4814397	-0.8322673	28456	3	27340
AGGF1	GO:0000478 endonucleolytic cleavage involved in rRNA processing	0.58114898	1	-0.3601545	-0.8944781	18157	9	27340;84294
AGGF1	GO:0000479 endonucleolytic cleavage of tricistronic rRNA transcript (SSU-rRNA, 5.8S rRNA, LSU-rRNA)	0.58114898	1	-0.3601545	-0.8944781	18157	9	27340;84294
AGGF1	GO:0000480 endonucleolytic cleavage in 5'-ETS of tricistronic rRNA transcript (SSU-rRNA, 5.8S rRNA, LSU-rRNA)	0.26631102	0.9308106	-0.645262	-1.2210483	10632	4	27340;84294
AGGF1	GO:0000481 maturation of 5S rRNA	0.56781338	0.9979241	0.7147346	0.9540012	28405	1	9092
AGGF1	GO:0000491 small nucleolar ribonucleoprotein complex assembly	0.11616952	0.8192293	0.7679489	1.3189212	6978	4	8607;26747;10856
AGGF1	GO:0000492 box C/D snoRNP assembly	0.11616952	0.8192293	0.7679489	1.3189212	6978	4	8607;26747;10856
AGGF1	GO:0000494 box C/D snoRNA 3'-end processing	0.1582176	0.8516026	-0.831343	-1.2835871	7324	2	2091
AGGF1	GO:0000495 box H/ACA snoRNA 3'-end processing	0.95642706	1	0.3887531	0.5702896	51384	2	5073;1736
AGGF1	GO:0000578 embryonic axis specification	0.80309739	1	-0.4750262	-0.7334368	37180	2	7403;7490
AGGF1	GO:0000706 meiotic DNA double-strand break processing	0.22043331	0.8992361	0.8197838	1.2025994	11842	2	83990;84464
AGGF1	GO:0000710 meiotic mismatch repair	0.92515714	1	-0.3818366	-0.5895528	42831	2	2956
AGGF1	GO:0000712 resolution of meiotic recombination intermediates	0.61381707	1	0.456923	0.9058545	40452	7	2072;4292;84464
AGGF1	GO:0000715 nucleotide-excision repair, DNA damage recognition	0.49176335	0.9760482	0.4478219	0.9945236	34926	11	1642;6233;7314;7316;10987;9978;5887
AGGF1	GO:0000717 nucleotide-excision repair, DNA duplex unwinding	0.6725016	1	0.3545278	0.8571069	50442	16	1642;2968;6233;7314;7316;2966;9978
AGGF1	GO:0000720 pyrimidine dimer repair by nucleotide-excision repair	0.3484243	0.961702	-0.7341949	-1.1335912	16130	2	7508;23411
AGGF1	GO:0000722 telomere maintenance via recombination	0.1836034	0.8755317	0.6618246	1.26091	11817	6	675;79677;2072;7515
AGGF1	GO:0000723 telomere maintenance	0.96592445	1	0.2086555	0.6548791	90056	83	675;5371;79677;5984;50485;5557;22948;23049;23293;2072;4683;5985;7486;167227;24144;55183;85456;10694;7515;9887;5594;10728
AGGF1	GO:0000724 double-strand break repair via homologous recombination	0.91355244	1	0.2352696	0.6941016	80303	49	675;5980;2072;4683;254394;7486;4175;64210;25939;23347;10213;55183;7528;7515
AGGF1	GO:0000725 recombinational repair	0.91355244	1	0.2352696	0.6941016	80303	49	675;5980;2072;4683;254394;7486;4175;64210;25939;23347;10213;55183;7528;7515
AGGF1	GO:0000726 non-recombinational repair	0.39974772	0.9622345	0.3804541	1.056214	33274	33	3297;22992;2072;4683;4292;7341;23347;24144;10213;55183;7515
AGGF1	GO:0000727 double-strand break repair via break-induced replication	0.30120076	0.9468787	-0.475545	-1.1367632	9832	8	4174;4173;4176
AGGF1	GO:0000729 DNA double-strand break processing	0.38984333	0.9622345	0.4648536	1.0725002	28341	13	83990;55100;4683
AGGF1	GO:0000731 DNA synthesis involved in DNA repair	0.16192824	0.8516026	0.4819711	1.26461	12871	24	5980;56897;5984;6233;7314;7316;51455;5985;7486
AGGF1	GO:0000733 DNA strand renaturation	0.019885966	0.5189908	0.7994092	1.5230367	1279	6	84083;50485;9401
AGGF1	GO:0000735 removal of nonhomologous ends	0.679633	1	0.6602654	0.8812976	33999	1	4437
AGGF1	GO:0000737 DNA catabolic process, endonucleolytic	0.19615665	0.8784874	0.5769791	1.2516818	13718	10	3297;3837;23405;9131
AGGF1	GO:0000738 DNA catabolic process, exonucleolytic	0.59414217	1	-0.6126441	-0.9459177	27506	2	57109;22803
AGGF1	GO:0000741 karyogamy	0.26597213	0.9303264	-0.8648743	-1.1562672	13300	1	983
AGGF1	GO:0000768 syncytium formation by plasma membrane fusion	0.91259405	1	0.3603793	0.6189369	54824	4	4773;10211
AGGF1	GO:0000819 sister chromatid segregation	0.75021155	1	0.2712864	0.8525524	70038	84	55755;10615;23636;9928;3837;7290;128866;51143;54908;81930;55143;9183;324;9113;10735;9493;8243;4085;10592
AGGF1	GO:0000902 cell morphogenesis	0.13229501	0.8247855	0.3584982	1.1858327	12995	166	85440;23499;56288;9344;23513;6789;23363;10428;4130;200933;4649;6642;5469;2885;57498;10048;285527;9181;1627;25;832;4076;221061;51332;9928;26037;7414;29780;9846;23405;25942;4131;10939;6643;3071;7314;55201;9798;55785;1452;118;23043;9113;8301;9839;2317;2335;79834;10487;157922;4137;11344;2017;54870;5594;8994;57142;6709;1855;170506
AGGF1	GO:0000904 cell morphogenesis involved in differentiation	0.1814548	0.8755317	0.3627228	1.1726588	17431	115	85440;23499;56288;9344;23513;23363;4130;200933;2885;57498;10048;1627;25;4076;51332;9928;26037;7414;29780;9846;25942;4131;10939;55201;9798;23043;9113;8301;9839;2317;2335;79834;4137;11344;2017;5594;57142;6709;1855;170506;10890
AGGF1	GO:0000910 cytokinesis	0.052560291	0.6944286	0.4746746	1.3881149	4578	46	675;57448;26586;28964;23636;63971;30849;79848;51429;9928;128866;375;25909;9798;9475;324;8502;9493
AGGF1	GO:0000912 assembly of actomyosin apparatus involved in cytokinesis	0.95464708	1	-0.2711929	-0.5517219	35867	5	1894;10015;29127
AGGF1	GO:0000915 actomyosin contractile ring assembly	0.95464708	1	-0.2711929	-0.5517219	35867	5	1894;10015;29127
AGGF1	GO:0000916 actomyosin contractile ring contraction	0.58478422	1	0.7067039	0.943282	29254	1	27183
AGGF1	GO:0000921 septin ring assembly	0.68027265	1	0.6599162	0.8808316	34031	1	54443
AGGF1	GO:0000956 nuclear-transcribed mRNA catabolic process	0.0015797788	0.1293009	-0.3072582	-1.4557007	3	143	23381;6218;6161;6144;6234;6130;6227;6209;51154;6135;55095;23016;219988;6201;26019;6228;6157;6122;472;4736;6187;11224;196513;56915;6194;6156;6165;6133;6181;149041;255967;1655;3646;6147;55149;6202;6189;6231;6160;6230;56006;25873;6136;6208;6217;3921;6124;65109;6137;4686;6154;6229;9349;6191;6155;6203;6224;6134;6129;2107;6141;6152
AGGF1	GO:0000957 mitochondrial RNA catabolic process	0.51416335	0.9842476	-0.5097343	-0.9645853	20528	4	6832;87178
AGGF1	GO:0000958 mitochondrial mRNA catabolic process	0.097760114	0.787069	-0.8700664	-1.3433757	4525	2	6832;87178
AGGF1	GO:0000959 mitochondrial RNA metabolic process	0.0098678086	0.4179969	-0.5204921	-1.6985052	211	22	60528;6832;60493;87178;25821;79675;57570;64216
AGGF1	GO:0000960 regulation of mitochondrial RNA catabolic process	0.51416335	0.9842476	-0.5097343	-0.9645853	20528	4	6832;87178
AGGF1	GO:0000961 negative regulation of mitochondrial RNA catabolic process	0.58593605	1	0.6524625	0.9571438	31479	2	10128;81892
AGGF1	GO:0000962 positive regulation of mitochondrial RNA catabolic process	0.097760114	0.787069	-0.8700664	-1.3433757	4525	2	6832;87178
AGGF1	GO:0000963 mitochondrial RNA processing	0.012975361	0.4500604	-0.6643834	-1.7573853	375	11	60528;6832;60493;87178;25821;57570
AGGF1	GO:0000964 mitochondrial RNA 5'-end processing	0.28811297	0.9419753	-0.6925227	-1.1971677	12302	3	54931;3028;87178
AGGF1	GO:0000965 mitochondrial RNA 3'-end processing	0.22476844	0.9007525	-0.6208922	-1.2631592	8444	5	54931;3028;6832;87178
AGGF1	GO:0000966 RNA 5'-end processing	0.16567436	0.8621136	-0.4715411	-1.2830482	4646	12	10557;11102;10940;87178;27340
AGGF1	GO:0000967 rRNA 5'-end processing	0.66640907	1	-0.4814397	-0.8322673	28456	3	27340
AGGF1	GO:0000968 tRNA exon ligation	0.37509745	0.9622345	0.8114525	1.0830966	18764	1	51493
AGGF1	GO:0000971 tRNA exon ligation utilizing 2',3' cyclic phosphate of 5'-exon as source of linkage phosphate	0.37509745	0.9622345	0.8114525	1.0830966	18764	1	51493
AGGF1	GO:0000972 transcription-dependent tethering of RNA polymerase II gene DNA at nuclear periphery	0.79745555	1	-0.3496503	-0.7113377	29961	5	55795;57122;9631;8480;4928
AGGF1	GO:0000973 posttranscriptional tethering of RNA polymerase II gene DNA at nuclear periphery	0.90393893	1	-0.349406	-0.60402	38599	3	55795;57122;4928
AGGF1	GO:0001101 response to acid chemical	0.9005939	1	0.2409219	0.7067096	78701	47	3297;1938;5970;1786;440;27
AGGF1	GO:0001112 DNA-templated transcriptional open complex formation	0.8644444	1	-0.5670391	-0.7580855	43229	1	2960
AGGF1	GO:0001113 transcriptional open complex formation at RNA polymerase II promoter	0.8644444	1	-0.5670391	-0.7580855	43229	1	2960
AGGF1	GO:0001120 protein-DNA complex remodeling	0.8644444	1	-0.5670391	-0.7580855	43229	1	2960
AGGF1	GO:0001172 transcription, RNA-templated	0.24284886	0.9175419	0.8791899	1.17351	12148	1	5430
AGGF1	GO:0001173 DNA-templated transcriptional start site selection	0.97618429	1	-0.5115223	-0.6838641	48817	1	2959
AGGF1	GO:0001174 transcriptional start site selection at RNA polymerase II promoter	0.97618429	1	-0.5115223	-0.6838641	48817	1	2959
AGGF1	GO:0001188 RNA polymerase I preinitiation complex assembly	0.37634409	0.9622345	-0.5353885	-1.0892082	14139	5	11176;6597;64425
AGGF1	GO:0001302 replicative cell aging	0.57033838	0.9979241	0.6602085	0.9685071	30641	2	7486;6787
AGGF1	GO:0001325 formation of extrachromosomal circular DNA	0.36300607	0.961702	0.5375357	1.103581	24450	8	50485;4683;7486;84464
AGGF1	GO:0001501 skeletal system development	0.47563029	0.9706766	0.3483382	1.0055588	40956	42	9321;5970;11091;5469;302;304;3636
AGGF1	GO:0001503 ossification	0.063693631	0.7378271	-0.3121318	-1.2829096	636	60	54880;2091;10189;2778;1655;1660;3192;9188;3183;10269;26156;23376;4221;23560;10514;2068
AGGF1	GO:0001504 neurotransmitter uptake	1	1	0	0	46296	2
AGGF1	GO:0001505 regulation of neurotransmitter levels	0.24594269	0.9185934	0.4179653	1.1718526	20624	35	28964;23513;26227;3312;5868;22930;23464;5908;2618;9475
AGGF1	GO:0001508 action potential	0.60563128	1	0.3926842	0.9059924	44029	13	10142;7341
AGGF1	GO:0001510 RNA methylation	0.00010711225	0.0252315	-0.6314152	-2.195063	1	28	23070;56339;55798;9589;54931;3028;27292;51106;64783;27037;79872;2091;29890;54888;81627;25821;4839;57570;64216;56257;117246
AGGF1	GO:0001514 selenocysteine incorporation	0.50083228	0.9812614	0.589622	1.0126521	30087	4	79048;9728
AGGF1	GO:0001516 prostaglandin biosynthetic process	0.54870138	0.9911163	-0.4906757	-0.9285201	21907	4	4282;23411
AGGF1	GO:0001522 pseudouridine synthesis	0.75712185	1	-0.3195579	-0.763885	24716	8	26995;83448;55505;1736;285367;80324;55651
AGGF1	GO:0001523 retinoid metabolic process	0.1526035	0.8489888	-0.7100655	-1.343678	6092	4	51109;4023;8694
AGGF1	GO:0001525 angiogenesis	0.11294834	0.8192293	0.4330232	1.284188	9972	51	375056;55109;5371;6789;5469;27161;51564;25;302;304;23592;9475;9255;3848;10014;2335;3516
AGGF1	GO:0001539 cilium or flagellum-dependent cell motility	0.77316249	1	0.614176	0.8197792	38678	1	29105
AGGF1	GO:0001541 ovarian follicle development	0.70653098	1	-0.3480253	-0.7942513	24091	7	8892;6647;668;472;8890
AGGF1	GO:0001542 ovulation from ovarian follicle	0.25903337	0.9218478	-0.8683659	-1.1609352	12953	1	23411
AGGF1	GO:0001554 luteolysis	0.33675815	0.9572661	0.8310056	1.1091953	16846	1	3309
AGGF1	GO:0001555 oocyte growth	0.2434067	0.917573	-0.7858889	-1.2134064	11268	2	668;8085
AGGF1	GO:0001556 oocyte maturation	0.6892507	1	0.4442316	0.8463513	44364	6	675;51441
AGGF1	GO:0001558 regulation of cell growth	0.12944819	0.8247855	0.4011532	1.2423036	11916	73	23499;8314;5371;9344;84687;55031;1627;3303;3304;25;6195;9928;1981;25942;6386;4131;1982;9798
AGGF1	GO:0001560 regulation of cell growth by extracellular stimulus	0.087652668	0.7650053	0.9560056	1.2760406	4384	1	84687
AGGF1	GO:0001562 response to protozoan	0.78713495	1	0.6068436	0.8099922	39377	1	383
AGGF1	GO:0001568 blood vessel development	0.1487834	0.8462604	0.3952418	1.2239969	13696	73	375056;55109;5371;6789;10454;5469;27161;51564;25;7798;302;304;23592;9475;9255;163;26057;3848;10014;2335;57534;3516;6772;5594
AGGF1	GO:0001569 branching involved in blood vessel morphogenesis	0.12014658	0.8247855	0.8134053	1.301969	6884	3	6789;25
AGGF1	GO:0001570 vasculogenesis	0.082318891	0.7650053	0.6599267	1.39432	5659	9	55109;51564
AGGF1	GO:0001578 microtubule bundle formation	0.025669534	0.5628477	0.6759785	1.5323404	1846	12	55755;89796;57701;4131;55201
AGGF1	GO:0001580 detection of chemical stimulus involved in sensory perception of bitter taste	0.93491515	1	0.5331704	0.711656	46770	1	563
AGGF1	GO:0001649 osteoblast differentiation	0.13054751	0.8247855	-0.312842	-1.2164535	1711	45	2091;10189;2778;1655;1660;3192;9188;3183;26156;23376;4221;23560;10514
AGGF1	GO:0001654 eye development	0.42826042	0.9656943	0.3575665	1.0357351	36981	43	22926;23287;6297;131544;5469;23424;86;22930;147912;3615;6015;2782;9839;7431;7528
AGGF1	GO:0001655 urogenital system development	0.79188089	1	-0.2340168	-0.8135403	14785	28	38;5660;79084;6599;445;29927;79902;10269
AGGF1	GO:0001656 metanephros development	0.96321729	1	-0.263986	-0.53706	36189	5	6772;4763;7490;25836;38
AGGF1	GO:0001657 ureteric bud development	0.79510953	1	0.4400559	0.7557783	47766	4	847;3611;7490;64412
AGGF1	GO:0001658 branching involved in ureteric bud morphogenesis	0.84579007	1	0.4399022	0.704125	48467	3	3611;7490;64412
AGGF1	GO:0001659 temperature homeostasis	0.20782228	0.8911189	0.4887887	1.2253917	15977	19	85440;3297;7840;1666;79813;8473;4849;324;3516;1778
AGGF1	GO:0001662 behavioral fear response	0.86396181	1	0.3732506	0.6790537	53937	5	1981;1977
AGGF1	GO:0001666 response to hypoxia	0.73693916	1	0.2732328	0.8632297	69132	89	3297;5371;5700;83990;5713;571;4000;5701;5710;191;6233;7314;7316;890;5705;5718;9475;5163;5711;2782;5690;5702;10213;3516;5704;10197;7515;6513;5708;8994;9978
AGGF1	GO:0001667 ameboidal-type cell migration	0.14899004	0.8463963	0.4161311	1.2427172	13239	54	23499;375056;5371;9922;27161;51564;25;2821;9647;9475;23122;309;9839;10014;2335;6776;25930;10487
AGGF1	GO:0001672 regulation of chromatin assembly or disassembly	0.84790158	1	0.4383228	0.701597	48588	3	55201;7175
AGGF1	GO:0001675 acrosome assembly	0.021702714	0.542799	0.9500524	1.3936997	1165	2	7110;3267
AGGF1	GO:0001676 long-chain fatty acid metabolic process	0.36229442	0.961702	-0.3800479	-1.0615009	9890	13	30;3992;60481
AGGF1	GO:0001678 cellular glucose homeostasis	0.95815372	1	-0.1909809	-0.6573005	18225	27	6434;23411;64710;6597;4221
AGGF1	GO:0001680 tRNA 3'-terminal CCA addition	0.86533272	1	0.5673883	0.7573287	43289	1	51095
AGGF1	GO:0001682 tRNA 5'-leader removal	0.29282444	0.9464946	-0.5816091	-1.1832407	11001	5	10557;11102;10940
AGGF1	GO:0001696 gastric acid secretion	0.71701094	1	-0.6393156	-0.8547134	35856	1	9026
AGGF1	GO:0001701 in utero embryonic development	0.016764271	0.4847585	0.4570599	1.4345131	1562	83	4097;3297;675;57448;6789;10454;4863;79718;5469;2885;4848;57498;1627;8178;4678;86;57680;25942;51639;3054;4683;9646;53615;51493;10155;4849;118;9113;5702;57534;705;3516;5704
AGGF1	GO:0001702 gastrulation with mouth forming second	0.15167809	0.8489888	0.9238827	1.2331642	7587	1	6045
AGGF1	GO:0001704 formation of primary germ layer	0.53056857	0.9873278	0.4247971	0.9629504	38175	12	54623;9646;2335;5566;79577;3675;8289;7403;5573
AGGF1	GO:0001706 endoderm formation	0.4927525	0.9769589	0.5281633	1.0062582	31716	6	54623;9646;2335;79577
AGGF1	GO:0001707 mesoderm formation	0.64021079	1	0.4912587	0.8937457	39968	5	5566;3675;7403;5573;60412
AGGF1	GO:0001708 cell fate specification	0.1454491	0.8414073	0.75084	1.2895374	8737	4	23269;324;3516
AGGF1	GO:0001711 endodermal cell fate commitment	0.5921333	1	0.5479513	0.9410843	35572	4	54623;9646;79577
AGGF1	GO:0001731 formation of translation preinitiation complex	0.51988657	0.9842476	0.4767316	0.978748	35017	8	7458;1983;1975;23521;1968
AGGF1	GO:0001732 formation of cytoplasmic translation initiation complex	0.23731098	0.9127636	0.5042987	1.2020442	17607	15	8666;8662;27335;8667;8661;1983;8668
AGGF1	GO:0001736 establishment of planar polarity	0.5295861	0.9869611	0.3312772	0.971754	46279	47	5700;5713;25;160;161;1173;5701;5710;5705;5718;163;5711;5690;10640;5702;10213;5704;10197
AGGF1	GO:0001738 morphogenesis of a polarized epithelium	0.5677637	0.9979241	0.320716	0.948517	49994	50	5700;5713;4649;25;160;161;1173;5701;5710;5705;5718;163;5711;5690;10640;5702;10213;5704;10197;5708;1855;10890
AGGF1	GO:0001754 eye photoreceptor cell differentiation	0.08938138	0.7650053	0.8346303	1.3359426	5121	3	23287;6774
AGGF1	GO:0001755 neural crest cell migration	0.25022139	0.9216263	0.6303343	1.2009147	16105	6	309;9839;2335;1072;23603
AGGF1	GO:0001756 somitogenesis	0.42562505	0.9656943	-0.4727739	-1.0245993	15167	6	5591
AGGF1	GO:0001763 morphogenesis of a branching structure	0.018544761	0.5144646	0.6666104	1.5634108	1360	14	5371;6789;5469;2885;25;5499
AGGF1	GO:0001764 neuron migration	0.34932117	0.961702	0.4255334	1.0990557	27427	22	5108;200933;89796;9181;4131
AGGF1	GO:0001765 membrane raft assembly	0.095362541	0.7787152	0.7815658	1.3423078	5728	4	302;304;10211
AGGF1	GO:0001766 membrane raft polarization	0.45393488	0.9706766	0.7719972	1.0304331	22708	1	1794
AGGF1	GO:0001767 establishment of lymphocyte polarity	0.4415755	0.9705394	0.5790619	1.0534857	27567	5	81704;1794
AGGF1	GO:0001768 establishment of T cell polarity	0.41129569	0.9654857	0.6278428	1.0782948	24708	4	81704;1794
AGGF1	GO:0001770 establishment of natural killer cell polarity	0.54560179	0.9890562	-0.7248603	-0.9690798	27284	1	81609
AGGF1	GO:0001771 immunological synapse formation	0.76628566	1	0.4988583	0.7984925	43911	3	81704;1794
AGGF1	GO:0001773 myeloid dendritic cell activation	0.71153206	1	0.4885153	0.8390054	42745	4	1794;3516;29108
AGGF1	GO:0001774 microglial cell activation	0.83274788	1	-0.3921133	-0.6778483	35559	3	10135;472
AGGF1	GO:0001775 cell activation	0.91548489	1	0.2391741	0.8058395	91152	265	29110;200081;4790;81704;10320;1938;51719;3070;5317;5713;64092;2885;7094;84433;3303;3304;25;6195;399687;5062;8655;5580;613;3837;3312;7414;161;51143;4773;302;5701;10808;2821;9846;10627;10398;6386;5908;3071;4683;3615;4292;9798;9218;2992;1503;5718;2782;3848;5702;230;1794;8934;10014;10075;7248;23352;10213;3516;55183;10487;10694;3329;4137;5771;1778;51010;5594;5708;5878;6709;1828;9092;47;10890
AGGF1	GO:0001776 leukocyte homeostasis	0.57438343	0.9995435	0.3964665	0.9298384	42153	14	8314;25;3071
AGGF1	GO:0001778 plasma membrane repair	0.56896265	0.9979241	0.5591637	0.9603411	34180	4	94121;309
AGGF1	GO:0001779 natural killer cell differentiation	0.51340759	0.9842476	-0.7412709	-0.9910195	25674	1	5293
AGGF1	GO:0001780 neutrophil homeostasis	0.33354213	0.9572661	-0.7415299	-1.1449163	15441	2	5293;3146
AGGF1	GO:0001781 neutrophil apoptotic process	0.51340759	0.9842476	-0.7412709	-0.9910195	25674	1	5293
AGGF1	GO:0001782 B cell homeostasis	0.76078842	1	0.3945063	0.7821127	50138	7	25;3071
AGGF1	GO:0001783 B cell apoptotic process	0.088155078	0.7650053	-0.6446771	-1.4712598	3005	7	4282;4067;26155
AGGF1	GO:0001802 type III hypersensitivity	0.90393188	1	0.5481844	0.7316961	45220	1	695
AGGF1	GO:0001803 regulation of type III hypersensitivity	0.90393188	1	0.5481844	0.7316961	45220	1	695
AGGF1	GO:0001805 positive regulation of type III hypersensitivity	0.90393188	1	0.5481844	0.7316961	45220	1	695
AGGF1	GO:0001810 regulation of type I hypersensitivity	0.90393188	1	0.5481844	0.7316961	45220	1	695
AGGF1	GO:0001812 positive regulation of type I hypersensitivity	0.90393188	1	0.5481844	0.7316961	45220	1	695
AGGF1	GO:0001816 cytokine production	0.15834764	0.8516026	0.3679033	1.1900561	15217	116	29110;7110;3297;8314;4790;6885;5371;55655;5970;57506;23607;9181;84433;3303;3304;51564;25;23633;5580
AGGF1	GO:0001817 regulation of cytokine production	0.053375807	0.6985143	0.4096422	1.3121162	5076	103	29110;7110;3297;8314;4790;6885;5371;55655;5970;57506;23607;9181;84433;3303;3304;51564;25;23633
AGGF1	GO:0001818 negative regulation of cytokine production	0.039007689	0.6739468	0.5206482	1.44542	3246	33	29110;3297;4790;5371;57506;23607;51564;23405;3071
AGGF1	GO:0001819 positive regulation of cytokine production	0.08023657	0.7650053	0.4251569	1.3060684	7325	68	29110;7110;4790;6885;55655;5970;57506;9181;84433;3303;3304;25;23633
AGGF1	GO:0001821 histamine secretion	0.48785018	0.9745933	-0.6670778	-1.0299629	22585	2	4067
AGGF1	GO:0001822 kidney development	0.80296965	1	-0.2429217	-0.7927185	17250	22	445;29927;79902;10269
AGGF1	GO:0001823 mesonephros development	0.79510953	1	0.4400559	0.7557783	47766	4	847;3611;7490;64412
AGGF1	GO:0001824 blastocyst development	0.034394936	0.6351554	0.5398044	1.465657	2808	29	675;79718;4848;4678;86;51639;3054;4683;9646;4849;9113;5702;705;5704;57142;54892
AGGF1	GO:0001825 blastocyst formation	0.115228	0.8192293	0.5943428	1.3472847	8290	12	4848;86;51639;9646;4849;9113;705;57142
AGGF1	GO:0001826 inner cell mass cell differentiation	0.29443845	0.9468787	0.7862382	1.153389	15818	2	9646;9113
AGGF1	GO:0001827 inner cell mass cell fate commitment	0.42533032	0.9656943	0.7859637	1.049075	21277	1	9113
AGGF1	GO:0001828 inner cell mass cellular morphogenesis	0.42533032	0.9656943	0.7859637	1.049075	21277	1	9113
AGGF1	GO:0001829 trophectodermal cell differentiation	0.078903109	0.7650053	0.7582019	1.3793947	4925	5	4848;9646;4849;705
AGGF1	GO:0001831 trophectodermal cellular morphogenesis	0.96914555	1	-0.5146648	-0.6880653	48465	1	8452
AGGF1	GO:0001832 blastocyst growth	0.37267099	0.9622345	0.5334746	1.0952436	25101	8	675;4683;9646;54892
AGGF1	GO:0001833 inner cell mass cell proliferation	0.28543512	0.9398413	0.6441767	1.1719489	17819	5	675;54892
AGGF1	GO:0001835 blastocyst hatching	0.19825376	0.8784874	0.6547554	1.2474417	12760	6	79718;3054;9646
AGGF1	GO:0001836 release of cytochrome c from mitochondria	0.80653678	1	0.3735523	0.7405712	53153	7	4000;9141
AGGF1	GO:0001837 epithelial to mesenchymal transition	0.98623336	1	0.2035014	0.5044715	75292	18	6386;10155;23122;3516;57142;3066;2475;11171
AGGF1	GO:0001838 embryonic epithelial tube formation	0.6476375	1	0.3367491	0.8835722	51481	24	23513;6789;25;7798;9839;7248;57534
AGGF1	GO:0001839 neural plate morphogenesis	0.83070177	1	-0.455528	-0.7033317	38458	2	1856
AGGF1	GO:0001840 neural plate development	0.83070177	1	-0.455528	-0.7033317	38458	2	1856
AGGF1	GO:0001841 neural tube formation	0.6476375	1	0.3367491	0.8835722	51481	24	23513;6789;25;7798;9839;7248;57534
AGGF1	GO:0001842 neural fold formation	0.33138518	0.9572661	0.7695504	1.1289084	17803	2	7798;1072
AGGF1	GO:0001843 neural tube closure	0.96897674	1	0.2215994	0.5616148	75054	20	23513;25;9839;7248;1855;5566;5567
AGGF1	GO:0001844 protein insertion into mitochondrial membrane involved in apoptotic signaling pathway	0.85186395	1	0.3391405	0.6962682	57378	8	7159;4836;7532
AGGF1	GO:0001845 phagolysosome assembly	0.33300214	0.9572661	-0.7418017	-1.145336	15416	2	7879
AGGF1	GO:0001865 NK T cell differentiation	0.014644577	0.4500604	-0.9546015	-1.4738973	677	2	8546
AGGF1	GO:0001867 complement activation, lectin pathway	0.44949727	0.9706643	0.7740922	1.0332294	22486	1	3848
AGGF1	GO:0001881 receptor recycling	0.043851663	0.68341	0.7371715	1.4614501	2889	7	23513;302;304;2060;8934
AGGF1	GO:0001885 endothelial cell development	0.23672057	0.9125437	0.5578659	1.2102183	16555	10	2194;9414;5908;9475;118;7082
AGGF1	GO:0001889 liver development	0.55384615	0.9928682	-0.2637947	-0.9470514	9467	32	38;26019;10419;6790;11231;3184;445;87178;5315;10269;3845;5860
AGGF1	GO:0001890 placenta development	0.40309849	0.9622345	0.3913398	1.0560378	32783	28	3297;57448;6789;5469;2885
AGGF1	GO:0001892 embryonic placenta development	0.11569045	0.8192293	0.5617385	1.3389574	8583	15	3297;57448;6789;5469;2885
AGGF1	GO:0001893 maternal placenta development	0.49699405	0.9793855	-0.4190038	-0.956236	16946	7	55870;682;4221
AGGF1	GO:0001894 tissue homeostasis	0.072915571	0.7605948	-0.3981835	-1.3704317	1386	27	2185;1445;5925;31;2778;7037;5880;5881;3845;60
AGGF1	GO:0001895 retina homeostasis	0.73016483	1	-0.3176382	-0.7888847	22813	9	60
AGGF1	GO:0001906 cell killing	0.24845963	0.9211605	-0.3908905	-1.1604929	6209	16	6813;2597;164;6156;10383;5873
AGGF1	GO:0001907 killing by symbiont of host cells	0.50206963	0.9812614	-0.7465084	-0.9980215	25107	1	2597
AGGF1	GO:0001909 leukocyte mediated cytotoxicity	0.20180827	0.8851336	-0.4674319	-1.2364215	5847	11	164;10383;5873
AGGF1	GO:0001910 regulation of leukocyte mediated cytotoxicity	0.86191845	1	-0.322028	-0.6551421	32383	5	51571;383;5272;8417;164
AGGF1	GO:0001911 negative regulation of leukocyte mediated cytotoxicity	0.85274651	1	-0.5726257	-0.7655544	42644	1	5272
AGGF1	GO:0001912 positive regulation of leukocyte mediated cytotoxicity	0.90101936	1	-0.3219154	-0.60917	35974	4	51571;383;8417;164
AGGF1	GO:0001913 T cell mediated cytotoxicity	0.12833123	0.8247855	-0.7824876	-1.3526905	5479	3	5873
AGGF1	GO:0001914 regulation of T cell mediated cytotoxicity	0.90991326	1	0.4440864	0.6514621	48885	2	51571;8417
AGGF1	GO:0001916 positive regulation of T cell mediated cytotoxicity	0.90991326	1	0.4440864	0.6514621	48885	2	51571;8417
AGGF1	GO:0001919 regulation of receptor recycling	0.062563115	0.7376532	0.74252	1.4146512	4026	6	23513;302;304;2060;8934
AGGF1	GO:0001921 positive regulation of receptor recycling	0.062563115	0.7376532	0.74252	1.4146512	4026	6	23513;302;304;2060;8934
AGGF1	GO:0001922 B-1 B cell homeostasis	0.18430048	0.8755317	0.9078212	1.2117259	9219	1	25
AGGF1	GO:0001932 regulation of protein phosphorylation	0.013299346	0.4500604	0.3942662	1.3216202	1319	225	85440;29110;3297;10142;55704;64793;56288;6885;5371;5871;63967;51719;9344;23636;6789;253260;8567;64092;10527;10454;257397;57506;2885;25998;57498;10048;26610;9181;10474;25;51429;65125;5062;6773;5580;9928;51347;56647;302;304;4298;1981;3301;5576;6386;9611;5908;9647;3071;6233;7314;7316;4683;9748;890;5571;6895;9475;8661;324;23043;9113;114882;79109;9839
AGGF1	GO:0001933 negative regulation of protein phosphorylation	0.074036478	0.7605948	0.4260736	1.3133763	6782	70	64793;56288;23636;64092;10527;25998;10048;25;65125;5062;5580;51347;4298;1981;3301;5576;9611;9647;6895;8661;324;9113
AGGF1	GO:0001934 positive regulation of protein phosphorylation	0.010645594	0.4412667	0.4218669	1.3871221	1039	149	85440;29110;3297;10142;55704;6885;5871;63967;51719;9344;6789;253260;8567;10454;257397;57506;57498;9181;25;51429;65125;5062;5580;9928;51347;302;304;1981;5576;6386;5908;3071;6233;7314;7316;4683;9748;5571;9475;23043;9113;114882;79109;9839
AGGF1	GO:0001935 endothelial cell proliferation	0.54728165	0.9902069	0.4051437	0.9501894	40164	14	55109;253260;9255;6776;6772;3148;2475;6774
AGGF1	GO:0001936 regulation of endothelial cell proliferation	0.54728165	0.9902069	0.4051437	0.9501894	40164	14	55109;253260;9255;6776;6772;3148;2475;6774
AGGF1	GO:0001937 negative regulation of endothelial cell proliferation	0.54698543	0.9902069	0.6156534	0.9854394	31344	3	9255;6772;4763
AGGF1	GO:0001938 positive regulation of endothelial cell proliferation	0.44260837	0.9705394	0.4547132	1.0307655	31846	12	55109;253260;6776;3148;2475;6774;4763;383
AGGF1	GO:0001941 postsynaptic membrane organization	0.96130128	1	0.2958042	0.5381557	60014	5	1855;9093;1399;23613;54434
AGGF1	GO:0001942 hair follicle development	0.15893191	0.8516026	-0.4619638	-1.2902982	4338	13	50814;54888;10269;64434;2068
AGGF1	GO:0001944 vasculature development	0.083446683	0.7650053	0.4138833	1.2905972	7729	78	375056;55109;5371;6789;80314;10454;1786;5469;27161;51564;25;7798;4773;302;304;23592;9475;9255;163;26057;3848;10014;2335;57534;3516
AGGF1	GO:0001947 heart looping	0.47300458	0.9706766	0.7625698	1.0178498	23662	1	57534
AGGF1	GO:0001951 intestinal D-glucose absorption	0.96306665	1	-0.5178073	-0.6922665	48161	1	7430
AGGF1	GO:0001952 regulation of cell-matrix adhesion	0.19643903	0.8784874	0.477179	1.2324445	15423	22	23499;25;9647;9748;9475;23122;7248;79834
AGGF1	GO:0001953 negative regulation of cell-matrix adhesion	0.9780932	1	-0.2266621	-0.5172804	33351	7	54828;9448;55920
AGGF1	GO:0001954 positive regulation of cell-matrix adhesion	0.6969073	1	0.3854035	0.8360832	48740	10	25;9647;7248;3728
AGGF1	GO:0001955 blood vessel maturation	0.41705479	0.9656943	0.7901536	1.0546676	20863	1	26057
AGGF1	GO:0001956 positive regulation of neurotransmitter secretion	0.76150423	1	0.5020448	0.803593	43637	3	22930;10059;1020
AGGF1	GO:0001958 endochondral ossification	0.88524562	1	0.4100599	0.6563582	50728	3	3636;4209
AGGF1	GO:0001959 regulation of cytokine-mediated signaling pathway	0.080923631	0.7650053	0.4746649	1.3487861	6875	38	29110;23513;8567;57506;5469;3303;3304;7341;25939;5771;6772;5770;1997
AGGF1	GO:0001960 negative regulation of cytokine-mediated signaling pathway	0.53913976	0.9874542	0.414377	0.9560416	39195	13	23513;25939;5771;7737;51441;383
AGGF1	GO:0001961 positive regulation of cytokine-mediated signaling pathway	0.013225811	0.4500604	0.7317293	1.5873925	924	10	29110;57506;5469;3303;3304
AGGF1	GO:0001963 synaptic transmission, dopaminergic	0.73970774	1	-0.440601	-0.7616692	31586	3	11315;10211;1020
AGGF1	GO:0001964 startle response	0.72049559	1	0.527022	0.8435724	41287	3	57680;1855
AGGF1	GO:0001967 suckling behavior	0.76904157	1	-0.6138268	-0.8206369	38458	1	2744
AGGF1	GO:0001974 blood vessel remodeling	0.632423	1	0.5743616	0.9193461	36240	3	613;3516
AGGF1	GO:0001975 response to amphetamine	0.93366735	1	0.3423881	0.5880378	56090	4	3066;5903;6001
AGGF1	GO:0001976 neurological system process involved in regulation of systemic arterial blood pressure	0.44671959	0.9705394	-0.7733939	-1.0339652	22339	1	4204
AGGF1	GO:0001990 regulation of systemic arterial blood pressure by hormone	0.98570772	1	0.5069832	0.6767023	49311	1	387
AGGF1	GO:0001998 angiotensin-mediated vasoconstriction involved in regulation of systemic arterial blood pressure	0.98570772	1	0.5069832	0.6767023	49311	1	387
AGGF1	GO:0002009 morphogenesis of an epithelium	0.22319912	0.8992361	0.3641384	1.1543534	21019	92	5371;5700;23513;6789;5713;4649;5469;2885;25;5499;160;7798;7414;161;1173;5701;5710;5705;5718;10155;23122;163;5711;5690;9839;10640;5702;7248;57534;10213;3516;5704;10197
AGGF1	GO:0002011 morphogenesis of an epithelial sheet	0.98302807	1	0.2276965	0.4939582	68751	10	23122;1855;2475;6239;387;23332
AGGF1	GO:0002021 response to dietary excess	0.13368781	0.8247855	0.9326117	1.2448154	6687	1	79718
AGGF1	GO:0002026 regulation of the force of heart contraction	0.73436522	1	-0.4040545	-0.7646043	29320	4	10539;476;488;4635
AGGF1	GO:0002027 regulation of heart rate	0.49350571	0.9770882	0.5055806	1.0023187	32523	7	10142;5566;1832;3728
AGGF1	GO:0002028 regulation of sodium ion transport	0.062598558	0.7376532	0.6455364	1.4336084	4445	11	65125;3799;375
AGGF1	GO:0002029 desensitization of G protein-coupled receptor signaling pathway	0.65644195	1	0.6182146	0.9069031	35267	2	2966;1785
AGGF1	GO:0002031 G protein-coupled receptor internalization	0.65644195	1	0.6182146	0.9069031	35267	2	2966;1785
AGGF1	GO:0002034 regulation of blood vessel diameter by renin-angiotensin	0.98570772	1	0.5069832	0.6767023	49311	1	387
AGGF1	GO:0002040 sprouting angiogenesis	0.11617726	0.8192293	0.636502	1.3448273	7987	9	375056;51564;25;10014
AGGF1	GO:0002042 cell migration involved in sprouting angiogenesis	0.022791182	0.5442739	0.7933953	1.5115789	1466	6	375056;51564;25;10014
AGGF1	GO:0002052 positive regulation of neuroblast proliferation	0.31001578	0.9468787	-0.6218106	-1.1766705	12377	4	6604;63925;259266;23028
AGGF1	GO:0002053 positive regulation of mesenchymal cell proliferation	0.91629751	1	0.4366651	0.6405753	49228	2	6772;8660
AGGF1	GO:0002062 chondrocyte differentiation	0.082485859	0.7650053	0.6779875	1.391934	5555	8	9321;5970;302;304;309
AGGF1	GO:0002063 chondrocyte development	0.69464489	1	0.6525838	0.8710445	34750	1	871
AGGF1	GO:0002064 epithelial cell development	0.30979599	0.9468787	0.4116398	1.1241856	25419	30	1874;80173;23513;2194;9414;5908;9475;118;2317;7082;7431
AGGF1	GO:0002065 columnar/cuboidal epithelial cell differentiation	0.62533791	1	0.4009267	0.8903788	44413	11	23513;25;56647;3516
AGGF1	GO:0002066 columnar/cuboidal epithelial cell development	0.6094738	1	0.4797397	0.9140014	39229	6	23513;2931
AGGF1	GO:0002067 glandular epithelial cell differentiation	0.040402427	0.6811726	-0.7674073	-1.5612334	1517	5	2932;79084;4221
AGGF1	GO:0002068 glandular epithelial cell development	0.3040607	0.9468787	-0.6848771	-1.1839507	12983	3	2932
AGGF1	GO:0002072 optic cup morphogenesis involved in camera-type eye development	0.80422886	1	0.5357953	0.7859964	43207	2	8289;65979
AGGF1	GO:0002074 extraocular skeletal muscle development	0.42218401	0.9656943	-0.7856145	-1.0503033	21112	1	668
AGGF1	GO:0002076 osteoblast development	0.38530318	0.9622345	-0.5816932	-1.1007551	15383	4	4221
AGGF1	GO:0002082 regulation of oxidative phosphorylation	0.10497517	0.8028526	-0.6611539	-1.4328578	3740	6	983;5230
AGGF1	GO:0002084 protein depalmitoylation	0.32598708	0.9550765	0.6641667	1.1406795	19583	4	127018;10434
AGGF1	GO:0002087 regulation of respiratory gaseous exchange by neurological system process	0.59152861	1	-0.6140412	-0.9480749	27385	2	2744;4204
AGGF1	GO:0002088 lens development in camera-type eye	0.32008551	0.9535653	0.5552641	1.1399781	21559	8	131544;5469;23424;147912;9839;7431
AGGF1	GO:0002089 lens morphogenesis in camera-type eye	0.20798769	0.8911189	0.8959497	1.1958803	10404	1	23424
AGGF1	GO:0002090 regulation of receptor internalization	0.010511157	0.4375722	0.7761878	1.5935428	707	8	9779;23513;55681;375;6386
AGGF1	GO:0002091 negative regulation of receptor internalization	0.64499497	1	0.6239675	0.9153425	34652	2	6386;6311
AGGF1	GO:0002092 positive regulation of receptor internalization	0.087828287	0.7650053	0.8356855	1.3376317	5032	3	9779;55681
AGGF1	GO:0002093 auditory receptor cell morphogenesis	0.1866694	0.8755317	0.8366035	1.2272734	10028	2	23513;6647
AGGF1	GO:0002097 tRNA wobble base modification	0.51684844	0.9842476	0.6296767	1.0078857	29617	3	26610;348180
AGGF1	GO:0002098 tRNA wobble uridine modification	0.51684844	0.9842476	0.6296767	1.0078857	29617	3	26610;348180
AGGF1	GO:0002115 store-operated calcium entry	0.89543882	1	-0.5513268	-0.7370795	44779	1	57620
AGGF1	GO:0002143 tRNA wobble position uridine thiolation	0.2807484	0.9395655	0.8596369	1.1474113	14044	1	348180
AGGF1	GO:0002154 thyroid hormone mediated signaling pathway	0.13341771	0.8247855	0.865496	1.2696579	7167	2	5469;8648
AGGF1	GO:0002155 regulation of thyroid hormone mediated signaling pathway	0.81127397	1	-0.5928771	-0.7926289	40570	1	8648
AGGF1	GO:0002159 desmosome assembly	0.65172324	1	0.5650587	0.9044556	37346	3	11187;3728;5318
AGGF1	GO:0002176 male germ cell proliferation	0.38224939	0.9622345	-0.7181278	-1.1087838	17696	2	8894;10549
AGGF1	GO:0002181 cytoplasmic translation	0.082688248	0.7650053	-0.2936328	-1.2372074	704	69	6165;6133;3646;4733;6231;6160;1660;25873;3921;8664;1974;6154;51121;2107;6141;6152
AGGF1	GO:0002183 cytoplasmic translational initiation	0.61600885	1	0.3364786	0.9079938	50099	28	8666;1981;8662;7458;27335;8667;8661;1983;8668;1975;23521;1968;2475
AGGF1	GO:0002184 cytoplasmic translational termination	0.016816973	0.4848308	-0.9923184	-1.3266497	840	1	2107
AGGF1	GO:0002188 translation reinitiation	0.77439229	1	0.5542669	0.8130937	41604	2	8661;8562
AGGF1	GO:0002190 cap-independent translational initiation	0.85520585	1	-0.3794549	-0.6559657	36518	3	51441;56339;5936
AGGF1	GO:0002191 cap-dependent translational initiation	0.83394172	1	-0.4532301	-0.6997838	38608	2	8664
AGGF1	GO:0002192 IRES-dependent translational initiation of linear mRNA	0.61994841	1	-0.6881983	-0.9200656	31002	1	5936
AGGF1	GO:0002200 somatic diversification of immune receptors	0.40117016	0.9622345	-0.3066562	-1.0258397	8227	24	8888;9156;7158;3146;472;2956;9984;7037;5591
AGGF1	GO:0002204 somatic recombination of immunoglobulin genes involved in immune response	0.9767407	1	0.2241178	0.5256267	71682	14	4683;4292;55183;3329;51010
AGGF1	GO:0002208 somatic diversification of immunoglobulins involved in immune response	0.9767407	1	0.2241178	0.5256267	71682	14	4683;4292;55183;3329;51010
AGGF1	GO:0002209 behavioral defense response	0.86396181	1	0.3732506	0.6790537	53937	5	1981;1977
AGGF1	GO:0002218 activation of innate immune response	0.29589047	0.9468787	0.34864	1.1073567	27921	94	29110;4790;6885;5700;5713;5970;10454;257397;57506;30849;84433;3303;3304;5062;5580;5701;5710;25942;6233;7314;7316;5705;5718;26057;5711;5690;5702;10213;8454;5704;10197
AGGF1	GO:0002220 innate immune response activating cell surface receptor signaling pathway	0.10236283	0.7947108	0.440542	1.2997042	8997	49	4790;6885;5700;5713;5970;10454;257397;84433;5062;5580;5701;5710;5705;5718;5711;5690;5702;10213;8454;5704;10197
AGGF1	GO:0002221 pattern recognition receptor signaling pathway	0.11548228	0.8192293	0.4594697	1.3002948	9777	37	29110;6885;5970;10454;257397;30849;3303;3304;6233;7314;7316
AGGF1	GO:0002223 stimulatory C-type lectin receptor signaling pathway	0.10236283	0.7947108	0.440542	1.2997042	8997	49	4790;6885;5700;5713;5970;10454;257397;84433;5062;5580;5701;5710;5705;5718;5711;5690;5702;10213;8454;5704;10197
AGGF1	GO:0002224 toll-like receptor signaling pathway	0.1039815	0.8028526	0.5050242	1.3350582	8317	25	29110;6885;10454;257397;30849;6233;7314;7316
AGGF1	GO:0002227 innate immune response in mucosa	0.84836188	1	0.5761173	0.7689799	42440	1	6170
AGGF1	GO:0002228 natural killer cell mediated immunity	0.069474178	0.7559762	-0.6642447	-1.5159165	2368	7	164;10383;5873
AGGF1	GO:0002230 positive regulation of defense response to virus by host	0.19715071	0.8784874	0.655268	1.2484185	12689	6	57506;25942;6772
AGGF1	GO:0002237 response to molecule of bacterial origin	0.54216244	0.9879632	0.3382088	0.9610386	46066	38	3297;4790;5970;25;613;54623;9646;7431;10014;10594;5594;10935;9373;3148;7001;3066;79577;90933
AGGF1	GO:0002238 response to molecule of fungal origin	0.90393188	1	0.5481844	0.7316961	45220	1	695
AGGF1	GO:0002244 hematopoietic progenitor cell differentiation	0.87008677	1	0.246425	0.7516737	78915	64	1938;5700;5713;25;5701;5710;25942;4297;9739;23215;5705;5718;5711;5690;54517;5702;10213;5704;10197
AGGF1	GO:0002250 adaptive immune response	0.75436372	1	-0.2228892	-0.8628155	10112	44	708;9156;7158;3146;2185;1445;2956;4067;149041;23411;5579;8767;9984;7037;5588;5873
AGGF1	GO:0002251 organ or tissue specific immune response	0.84836188	1	0.5761173	0.7689799	42440	1	6170
AGGF1	GO:0002252 immune effector process	0.9531349	1	0.2253363	0.7580464	94814	251	29110;4790;6885;5371;1938;51719;5317;5713;5970;57506;2885;3303;3304;25;399687;6773;8655;5580;613;3837;3312;7414;161;51143;302;5701;2821;9846;25942;6386;5908;3071;4683;3615;4292;9798;9218;2992;5718;6895;9255;26057;3848;5702;230;1794;25939;10095;10075;7248;23352;10213;55183;10487;10771;10694;3329;6772;1778;51010;5594;8519;10581;10410;5708;5878;6709;1828;170506;47;10890;9698;6223
AGGF1	GO:0002253 activation of immune response	0.58634943	1	0.2930429	0.9597157	57025	139	29110;4790;6885;5700;5713;5970;10454;257397;57506;30849;2885;84433;3303;3304;25;65125;5062;5580;8891;4773;5701;5710;25942;3071;6233;7314;7316;5705;5718;26057;5711;5690;3848;5702;10095;8934;10213;8454;5704;10197;3329;5771;5594;5708;57142;1997
AGGF1	GO:0002260 lymphocyte homeostasis	0.92934783	1	0.2751457	0.611044	66005	11	25;3071;9133
AGGF1	GO:0002262 myeloid cell homeostasis	0.7608775	1	0.2865366	0.8142093	64650	38	8314;10320;5469;3303;3304;3071;118;3050;5771;6772;54892;6223;29766;3148;3313
AGGF1	GO:0002263 cell activation involved in immune response	0.9484626	1	0.2213566	0.7354539	93525	181	4790;1938;51719;5317;5713;3303;3304;25;8655;5580;613;3837;3312;7414;161;51143;302;5701;2821;9846;6386;5908;3071;4683;3615;4292;9798;9218;2992;5718;3848;5702;230;1794;10075;7248;23352;10213;55183;10487;10694;3329;1778;51010;5594;5708;5878;6709;1828;47;10890
AGGF1	GO:0002269 leukocyte activation involved in inflammatory response	0.83274788	1	-0.3921133	-0.6778483	35559	3	10135;472
AGGF1	GO:0002274 myeloid leukocyte activation	0.85328575	1	0.2478841	0.8186604	83685	161	4790;1938;51719;5317;5713;3303;3304;399687;8655;5580;613;3837;3312;7414;161;51143;302;5701;2821;9846;6386;5908;3071;3615;9798;9218;2992;5718;3848;5702;230;1794;10075;23352;10213;3516;10487;10694;3329;4137;1778;5594;5708;5878;6709;1828;47;10890
AGGF1	GO:0002275 myeloid cell activation involved in immune response	0.89776071	1	0.2365474	0.7794096	87879	154	4790;1938;51719;5317;5713;3303;3304;8655;5580;613;3837;3312;7414;161;51143;302;5701;2821;9846;6386;5908;3071;3615;9798;9218;2992;5718;3848;5702;230;1794;10075;23352;10213;10487;10694;1778;5594;5708;5878;6709;1828;47;10890
AGGF1	GO:0002277 myeloid dendritic cell activation involved in immune response	0.409541	0.9654857	0.7347669	1.0778821	22002	2	1794;29108
AGGF1	GO:0002279 mast cell activation involved in immune response	0.74189859	1	-0.3365685	-0.7681051	25297	7	6813;5293;4067;5880
AGGF1	GO:0002283 neutrophil activation involved in immune response	0.87034895	1	0.2435504	0.8008076	85026	149	4790;1938;51719;5317;5713;3303;3304;8655;5580;613;3837;3312;7414;161;51143;302;5701;2821;6386;5908;3071;3615;9798;9218;2992;5718;3848;5702;230;1794;10075;23352;10213;10487;10694;1778;5594;5708;5878;6709;1828;47;10890
AGGF1	GO:0002285 lymphocyte activation involved in immune response	0.35422462	0.961702	-0.3004325	-1.0538124	6493	29	9156;7158;3146;2185;2956;164;6194;149041;8767;9984;7037;5873
AGGF1	GO:0002286 T cell activation involved in immune response	0.16754815	0.8681223	-0.5043757	-1.2944138	5036	10	3146;6194;149041;8767;5873
AGGF1	GO:0002287 alpha-beta T cell activation involved in immune response	0.41773999	0.9656943	-0.4763059	-1.0322539	14886	6	3146;149041;8767
AGGF1	GO:0002292 T cell differentiation involved in immune response	0.6950937	1	-0.3517794	-0.8028188	23701	7	3146;149041;8767
AGGF1	GO:0002293 alpha-beta T cell differentiation involved in immune response	0.41773999	0.9656943	-0.4763059	-1.0322539	14886	6	3146;149041;8767
AGGF1	GO:0002294 CD4-positive, alpha-beta T cell differentiation involved in immune response	0.41773999	0.9656943	-0.4763059	-1.0322539	14886	6	3146;149041;8767
AGGF1	GO:0002295 T-helper cell lineage commitment	0.55667647	0.9928682	0.6667831	0.9781517	29907	2	2475;6774
AGGF1	GO:0002296 T-helper 1 cell lineage commitment	0.66374158	1	0.6679469	0.8915507	33204	1	2475
AGGF1	GO:0002309 T cell proliferation involved in immune response	0.33102042	0.9572661	-0.8313547	-1.1114542	16553	1	6194
AGGF1	GO:0002312 B cell activation involved in immune response	0.87301587	1	0.282515	0.6918592	66054	17	25;4683;4292;55183;3329;51010
AGGF1	GO:0002313 mature B cell differentiation involved in immune response	0.34462276	0.9608724	-0.7358694	-1.1361767	15954	2	2185
AGGF1	GO:0002315 marginal zone B cell differentiation	0.34462276	0.9608724	-0.7358694	-1.1361767	15954	2	2185
AGGF1	GO:0002318 myeloid progenitor cell differentiation	0.99710052	1	-0.5013966	-0.6703269	49863	1	5977
AGGF1	GO:0002320 lymphoid progenitor cell differentiation	0.12186535	0.8247855	-0.8543486	-1.3191076	5641	2	11051;5591
AGGF1	GO:0002322 B cell proliferation involved in immune response	0.18430048	0.8755317	0.9078212	1.2117259	9219	1	25
AGGF1	GO:0002323 natural killer cell activation involved in immune response	0.25481242	0.9218478	-0.7096922	-1.2268486	10880	3	164;5873
AGGF1	GO:0002326 B cell lineage commitment	0.0066787978	0.3131254	-0.9968575	-1.3327181	333	1	5591
AGGF1	GO:0002327 immature B cell differentiation	0.53099058	0.9874542	0.6789773	0.9960403	28527	2	25;472
AGGF1	GO:0002328 pro-B cell differentiation	0.12186535	0.8247855	-0.8543486	-1.3191076	5641	2	11051;5591
AGGF1	GO:0002329 pre-B cell differentiation	0.39462897	0.9622345	-0.7999302	-1.0694421	19734	1	472
AGGF1	GO:0002331 pre-B cell allelic exclusion	0.39462897	0.9622345	-0.7999302	-1.0694421	19734	1	472
AGGF1	GO:0002332 transitional stage B cell differentiation	0.18430048	0.8755317	0.9078212	1.2117259	9219	1	25
AGGF1	GO:0002333 transitional one stage B cell differentiation	0.18430048	0.8755317	0.9078212	1.2117259	9219	1	25
AGGF1	GO:0002335 mature B cell differentiation	0.34462276	0.9608724	-0.7358694	-1.1361767	15954	2	2185
AGGF1	GO:0002339 B cell selection	0.90393188	1	0.5481844	0.7316961	45220	1	695
AGGF1	GO:0002343 peripheral B cell selection	0.90393188	1	0.5481844	0.7316961	45220	1	695
AGGF1	GO:0002344 B cell affinity maturation	0.90393188	1	0.5481844	0.7316961	45220	1	695
AGGF1	GO:0002347 response to tumor cell	0.99674273	1	0.2993572	0.4391485	53550	2	3329;3146
AGGF1	GO:0002349 histamine production involved in inflammatory response	0.48785018	0.9745933	-0.6670778	-1.0299629	22585	2	4067
AGGF1	GO:0002360 T cell lineage commitment	0.10917424	0.8123304	-0.7410342	-1.4022809	4358	4	5591
AGGF1	GO:0002363 alpha-beta T cell lineage commitment	0.57581363	0.9997332	0.6025196	0.9644169	32996	3	2475;6774;387
AGGF1	GO:0002366 leukocyte activation involved in immune response	0.94614831	1	0.2222008	0.737997	93258	180	4790;1938;51719;5317;5713;3303;3304;25;8655;5580;613;3837;3312;7414;161;51143;302;5701;2821;9846;6386;5908;3071;4683;3615;4292;9798;9218;2992;5718;3848;5702;230;1794;10075;7248;23352;10213;55183;10487;10694;3329;1778;51010;5594;5708;5878;6709;1828;47;10890
AGGF1	GO:0002367 cytokine production involved in immune response	0.47758504	0.9706766	0.4528247	1.005634	33919	11	6885;57506;3329;170506
AGGF1	GO:0002368 B cell cytokine production	0.75851543	1	0.5630619	0.8259957	40751	2	3329;695
AGGF1	GO:0002369 T cell cytokine production	0.10408368	0.8028526	0.8827867	1.2950229	5591	2	6885;383
AGGF1	GO:0002371 dendritic cell cytokine production	0.77095679	1	0.4541598	0.7800012	46315	4	57506;170506;1653
AGGF1	GO:0002372 myeloid dendritic cell cytokine production	0.77095679	1	0.4541598	0.7800012	46315	4	57506;170506;1653
AGGF1	GO:0002374 cytokine secretion involved in immune response	0.89013932	1	0.5551676	0.741017	44530	1	3098
AGGF1	GO:0002376 immune system process	0.95733531	1	0.2414322	0.8258748	95722	556	29110;9632;200081;675;375056;3832;8314;4790;81704;9070;6885;5371;10320;5871;1938;55655;51719;3070;5700;23513;6789;5317;5713;64092;10527;5970;54882;10454;56897;11091;257397;57506;830;5469;30849;2885;2194;9181;84433;3303;3304;6520;25;832;26472;399687;65125;5062;6773;8655;160;5580;613;3799;3837;3312;8891;7414;161;1173;51143;4773;5814;54623;302;304;5701;10540;5710;648;10808;2821;81930;3636;9846;375;1…
AGGF1	GO:0002377 immunoglobulin production	0.97369547	1	0.2138045	0.5609867	77400	24	84433;2821;4683;4292;25939;55183;3329;51010
AGGF1	GO:0002381 immunoglobulin production involved in immunoglobulin mediated immune response	0.98136068	1	0.2158151	0.5144159	72814	15	4683;4292;55183;3329;51010
AGGF1	GO:0002385 mucosal immune response	0.84836188	1	0.5761173	0.7689799	42440	1	6170
AGGF1	GO:0002396 MHC protein complex assembly	0.33551961	0.9572661	-0.8292598	-1.1086534	16778	1	811
AGGF1	GO:0002397 MHC class I protein complex assembly	0.33551961	0.9572661	-0.8292598	-1.1086534	16778	1	811
AGGF1	GO:0002407 dendritic cell chemotaxis	0.15643295	0.8516026	-0.7645003	-1.3215958	6679	3	708;3146;811
AGGF1	GO:0002418 immune response to tumor cell	0.99674273	1	0.2993572	0.4391485	53550	2	3329;3146
AGGF1	GO:0002424 T cell mediated immune response to tumor cell	0.99674273	1	0.2993572	0.4391485	53550	2	3329;3146
AGGF1	GO:0002429 immune response-activating cell surface receptor signaling pathway	0.51888201	0.9842476	0.3103409	0.9866519	49010	95	4790;6885;5700;5713;5970;10454;257397;2885;84433;25;65125;5062;5580;8891;4773;5701;5710;3071;5705;5718;5711;5690;5702;10095;8934;10213;8454;5704;10197
AGGF1	GO:0002431 Fc receptor mediated stimulatory signaling pathway	0.95165122	1	0.235575	0.5970343	73712	20	2885;25;5580;3071;10095;5594
AGGF1	GO:0002432 granuloma formation	0.7374018	1	0.6316341	0.8430816	36889	1	201294
AGGF1	GO:0002433 immune response-regulating cell surface receptor signaling pathway involved in phagocytosis	0.93207861	1	0.2498062	0.6262632	71660	19	2885;25;5580;3071;10095;5594
AGGF1	GO:0002437 inflammatory response to antigenic stimulus	0.97780483	1	0.2468156	0.5067217	65861	8	191;3516;3148;11315;695
AGGF1	GO:0002438 acute inflammatory response to antigenic stimulus	0.78412687	1	0.5483758	0.8044517	42127	2	11315;695
AGGF1	GO:0002439 chronic inflammatory response to antigenic stimulus	0.31291103	0.9468787	0.8428771	1.1250409	15653	1	191
AGGF1	GO:0002440 production of molecular mediator of immune response	0.89117011	1	0.2517458	0.6988949	74180	33	6885;57506;84433;2821;4683;4292;25939;55183;3329;51010;170506
AGGF1	GO:0002441 histamine secretion involved in inflammatory response	0.48785018	0.9745933	-0.6670778	-1.0299629	22585	2	4067
AGGF1	GO:0002443 leukocyte mediated immunity	0.89870401	1	0.2379282	0.7906239	88622	182	4790;6885;1938;51719;5317;5713;57506;3303;3304;8655;5580;613;3837;3312;7414;161;51143;302;5701;2821;9846;6386;5908;3071;4683;3615;4292;9798;9218;2992;5718;3848;5702;230;1794;10075;23352;10213;55183;10487;10694;3329;1778;51010;5594;5708;5878;6709;1828;170506;47;10890
AGGF1	GO:0002444 myeloid leukocyte mediated immunity	0.88625563	1	0.2399661	0.792255	86907	160	4790;1938;51719;5317;5713;57506;3303;3304;8655;5580;613;3837;3312;7414;161;51143;302;5701;2821;9846;6386;5908;3071;3615;9798;9218;2992;5718;3848;5702;230;1794;10075;23352;10213;10487;10694;1778;5594;5708;5878;6709;1828;170506;47;10890
AGGF1	GO:0002446 neutrophil mediated immunity	0.87762746	1	0.2417729	0.7953068	85759	150	4790;1938;51719;5317;5713;3303;3304;8655;5580;613;3837;3312;7414;161;51143;302;5701;2821;6386;5908;3071;3615;9798;9218;2992;5718;3848;5702;230;1794;10075;23352;10213;10487;10694;1778;5594;5708;5878;6709;1828;47;10890
AGGF1	GO:0002448 mast cell mediated immunity	0.74474668	1	-0.3233952	-0.7730579	24312	8	6813;5293;4067;5880
AGGF1	GO:0002449 lymphocyte mediated immunity	0.97447902	1	-0.1785913	-0.6362457	17067	31	708;9156;7158;3146;2956;164;10383;9984;7037;5873
AGGF1	GO:0002455 humoral immune response mediated by circulating immunoglobulin	0.44515479	0.9705394	-0.6132075	-1.0600551	19008	3	3493;708;9156
AGGF1	GO:0002456 T cell mediated immunity	0.8532595	1	0.3383554	0.6946564	57472	8	6885;3329;51571;2794
AGGF1	GO:0002460 adaptive immune response based on somatic recombination of immune receptors built from immunoglobulin superfamily domains	0.73618017	1	-0.2375337	-0.8527715	12584	32	8767;9984;7037;5588;5873
AGGF1	GO:0002467 germinal center formation	0.70477569	1	-0.5485102	-0.8468955	32628	2	149041
AGGF1	GO:0002474 antigen processing and presentation of peptide antigen via MHC class I	0.78232902	1	0.2784404	0.8007576	67133	41	9632;5700;5713;5701;5710;5705;5718;5711;5690;5702;10213;5704;10197
AGGF1	GO:0002475 antigen processing and presentation via MHC class Ib	0.014644577	0.4500604	-0.9546015	-1.4738973	677	2	8546
AGGF1	GO:0002478 antigen processing and presentation of exogenous peptide antigen	0.36844449	0.9622345	0.3452239	1.0691001	33918	73	9632;3832;5700;5713;830;832;8655;160;161;1173;51143;5701;10540;5710;81930;375;5705;5718;163;5711;5690;5702;9493;10213;5704;10197;162
AGGF1	GO:0002479 antigen processing and presentation of exogenous peptide antigen via MHC class I, TAP-dependent	0.67190947	1	0.3117413	0.8740314	56346	35	5700;5713;5701;5710;5705;5718;5711;5690;5702;10213;5704;10197
AGGF1	GO:0002483 antigen processing and presentation of endogenous peptide antigen	0.99294569	1	0.3157004	0.4631234	53346	2	3416;51752
AGGF1	GO:0002495 antigen processing and presentation of peptide antigen via MHC class II	0.27753671	0.9387901	0.4004423	1.1425991	23664	39	9632;3832;830;832;8655;160;161;1173;51143;10540;81930;375
AGGF1	GO:0002501 peptide antigen assembly with MHC protein complex	0.33551961	0.9572661	-0.8292598	-1.1086534	16778	1	811
AGGF1	GO:0002502 peptide antigen assembly with MHC class I protein complex	0.33551961	0.9572661	-0.8292598	-1.1086534	16778	1	811
AGGF1	GO:0002504 antigen processing and presentation of peptide or polysaccharide antigen via MHC class II	0.27753671	0.9387901	0.4004423	1.1425991	23664	39	9632;3832;830;832;8655;160;161;1173;51143;10540;81930;375
AGGF1	GO:0002507 tolerance induction	0.22308141	0.8992361	-0.7963674	-1.2295851	10327	2	3146;4067
AGGF1	GO:0002513 tolerance induction to self antigen	0.3077646	0.9468787	-0.8432263	-1.1273255	15390	1	4067
AGGF1	GO:0002520 immune system development	0.93717272	1	0.2281779	0.7629716	92885	211	675;9070;5371;10320;1938;5700;6789;5713;11091;5469;2194;84433;3303;3304;25;613;4773;5814;54623;302;304;5701;5710;648;9846;10398;25942;4297;9739;3071;4683;4292;23215;9646;5705;5718;118;5711;3050;8301;5690;54517;5702;1794;25939;10014;7248;10213;3516;5704;10197;55183;3329;5771;6772;51010;5594;5708;170506;9092;54892;10935;6223
AGGF1	GO:0002521 leukocyte differentiation	0.72356671	1	-0.2106397	-0.9029576	5590	75	3146;55636;2185;4627;472;6194;4067;5925;149041;10456;2778;23411;84456;79576;8767;7037;998;8546;142;4286;5591
AGGF1	GO:0002523 leukocyte migration involved in inflammatory response	0.35049787	0.961702	-0.733147	-1.1319733	16226	2	6280;6279
AGGF1	GO:0002524 hypersensitivity	0.90393188	1	0.5481844	0.7316961	45220	1	695
AGGF1	GO:0002526 acute inflammatory response	0.39081263	0.9622345	-0.4048842	-1.039082	11748	10	5245;708;55870;445;6279
AGGF1	GO:0002532 production of molecular mediator involved in inflammatory response	0.47510799	0.9706766	0.4782315	1.0104269	32666	9	8314;23633;6223;7001
AGGF1	GO:0002534 cytokine production involved in inflammatory response	0.28698884	0.9405287	0.643431	1.1705923	17916	5	8314;23633
AGGF1	GO:0002536 respiratory burst involved in inflammatory response	0.54357294	0.9884521	0.6730702	0.9873748	29203	2	6223;7001
AGGF1	GO:0002544 chronic inflammatory response	0.91325933	1	-0.3429331	-0.5928302	38997	3	6279
AGGF1	GO:0002548 monocyte chemotaxis	0.67411362	1	-0.4768909	-0.8244038	28785	3	3146;4067
AGGF1	GO:0002551 mast cell chemotaxis	0.33354213	0.9572661	-0.7415299	-1.1449163	15441	2	5293;5880
AGGF1	GO:0002553 histamine secretion by mast cell	0.48785018	0.9745933	-0.6670778	-1.0299629	22585	2	4067
AGGF1	GO:0002562 somatic diversification of immune receptors via germline recombination within a single locus	0.35029276	0.961702	-0.3346902	-1.0627965	7896	20	9156;7158;3146;472;2956;9984;7037;5591
AGGF1	GO:0002566 somatic diversification of immune receptors via somatic mutation	0.94716174	1	0.274012	0.5789436	65123	9	4292;25939
AGGF1	GO:0002568 somatic diversification of T cell receptor genes	0.0066787978	0.3131254	-0.9968575	-1.3327181	333	1	5591
AGGF1	GO:0002573 myeloid leukocyte differentiation	0.22576049	0.9031327	-0.3103147	-1.1392817	3643	35	4067;5925;10456;2778;23411;84456;79576;7037;998;142;4286
AGGF1	GO:0002576 platelet degranulation	0.76917814	1	0.3101952	0.7861494	59578	20	94121;7094;7414;10916;2335;7277;29789;51571;8407
AGGF1	GO:0002577 regulation of antigen processing and presentation	0.8654469	1	0.493189	0.7234941	46496	2	54915;29108
AGGF1	GO:0002579 positive regulation of antigen processing and presentation	0.98474275	1	-0.5069832	-0.6777957	49245	1	29108
AGGF1	GO:0002580 regulation of antigen processing and presentation of peptide or polysaccharide antigen via MHC class II	0.98474275	1	-0.5069832	-0.6777957	49245	1	29108
AGGF1	GO:0002582 positive regulation of antigen processing and presentation of peptide or polysaccharide antigen via MHC class II	0.98474275	1	-0.5069832	-0.6777957	49245	1	29108
AGGF1	GO:0002583 regulation of antigen processing and presentation of peptide antigen	0.98474275	1	-0.5069832	-0.6777957	49245	1	29108
AGGF1	GO:0002585 positive regulation of antigen processing and presentation of peptide antigen	0.98474275	1	-0.5069832	-0.6777957	49245	1	29108
AGGF1	GO:0002586 regulation of antigen processing and presentation of peptide antigen via MHC class II	0.98474275	1	-0.5069832	-0.6777957	49245	1	29108
AGGF1	GO:0002588 positive regulation of antigen processing and presentation of peptide antigen via MHC class II	0.98474275	1	-0.5069832	-0.6777957	49245	1	29108
AGGF1	GO:0002634 regulation of germinal center formation	0.27007139	0.9343784	-0.8627793	-1.1534664	13505	1	149041
AGGF1	GO:0002635 negative regulation of germinal center formation	0.27007139	0.9343784	-0.8627793	-1.1534664	13505	1	149041
AGGF1	GO:0002637 regulation of immunoglobulin production	0.30033129	0.9468787	-0.423605	-1.1204934	8702	11	9984;7037;5591
AGGF1	GO:0002638 negative regulation of immunoglobulin production	0.037108236	0.6575988	-0.9231575	-1.425348	1717	2	9984;5591
AGGF1	GO:0002639 positive regulation of immunoglobulin production	0.76416947	1	0.3687514	0.7791129	52541	9	2821;4292;55183;51010
AGGF1	GO:0002643 regulation of tolerance induction	0.4022276	0.9622345	-0.7960894	-1.0643073	20114	1	3146
AGGF1	GO:0002673 regulation of acute inflammatory response	0.31195106	0.9468787	-0.5282924	-1.1449193	11116	6	5245;708;55870
AGGF1	GO:0002674 negative regulation of acute inflammatory response	0.29094758	0.9458	-0.7620567	-1.1766096	13469	2	55870
AGGF1	GO:0002675 positive regulation of acute inflammatory response	0.78412687	1	0.5483758	0.8044517	42127	2	11315;695
AGGF1	GO:0002679 respiratory burst involved in defense response	0.90168397	1	0.3969703	0.6354066	51670	3	6223;7001
AGGF1	GO:0002681 somatic recombination of T cell receptor gene segments	0.0066787978	0.3131254	-0.9968575	-1.3327181	333	1	5591
AGGF1	GO:0002682 regulation of immune system process	0.9099015	1	0.2410824	0.8127265	90617	271	29110;375056;4790;81704;9070;6885;5700;23513;5713;64092;5970;10454;11091;257397;57506;5469;30849;2885;84433;3303;3304;25;399687;65125;5062;5580;613;8891;4773;5814;54623;5701;5710;10808;2821;9846;10398;25942;4297;9739;3071;6233;7314;7316;4292;9646;7341;5705;5718;6895;26057;5711;5690;54517;3848;5702;25939;10095;8934;10213;8454;5704;10197;55183;3329;5771;6772;51010;5594;8519;5770;5708;57142;1997;170…
AGGF1	GO:0002683 negative regulation of immune system process	0.99435288	1	0.1793461	0.5368772	88568	55	375056;23513;64092;613;54623;9646;6895;25939;5771;1997;54892;6223;29085;3313;7001
AGGF1	GO:0002684 positive regulation of immune system process	0.82196472	1	0.2561008	0.8546398	81362	200	29110;375056;4790;81704;6885;5700;5713;5970;10454;257397;57506;5469;30849;2885;84433;3303;3304;25;399687;65125;5062;5580;8891;4773;5701;5710;10808;2821;9846;25942;3071;6233;7314;7316;4292;5705;5718;26057;5711;5690;3848;5702;10095;8934;10213;8454;5704;10197;55183;3329;5771;6772;51010;5594;5708;57142;1997;170506;9092;9698;6223
AGGF1	GO:0002685 regulation of leukocyte migration	0.42887457	0.9656943	0.4200614	1.0413149	32741	18	375056;81704;65125;613;3071
AGGF1	GO:0002686 negative regulation of leukocyte migration	0.12996871	0.8247855	0.7594013	1.304241	7807	4	375056;613
AGGF1	GO:0002687 positive regulation of leukocyte migration	0.27189971	0.9343784	0.5185302	1.1754289	19563	12	375056;81704;65125;3071
AGGF1	GO:0002688 regulation of leukocyte chemotaxis	0.37221834	0.9622345	-0.4112084	-1.055312	11189	10	708;3146;2185;9943;4282;811;4067;5880
AGGF1	GO:0002689 negative regulation of leukocyte chemotaxis	0.36481433	0.961702	-0.8142458	-1.088581	18243	1	4282
AGGF1	GO:0002690 positive regulation of leukocyte chemotaxis	0.67490657	1	-0.3449207	-0.8245132	22032	8	708;3146;2185;9943;811;5880
AGGF1	GO:0002691 regulation of cellular extravasation	0.21950147	0.8992361	0.8903631	1.1884235	10980	1	613
AGGF1	GO:0002692 negative regulation of cellular extravasation	0.21950147	0.8992361	0.8903631	1.1884235	10980	1	613
AGGF1	GO:0002694 regulation of leukocyte activation	0.75541318	1	0.2736595	0.8406734	68972	68	81704;64092;2885;84433;25;399687;5062;613;4773;10808;9846;3071;4292
AGGF1	GO:0002695 negative regulation of leukocyte activation	0.93896621	1	0.2500293	0.6123041	71044	17	64092;613
AGGF1	GO:0002696 positive regulation of leukocyte activation	0.8134495	1	0.2679918	0.7813929	70678	45	81704;2885;84433;5062;4773;10808;9846;3071;4292
AGGF1	GO:0002697 regulation of immune effector process	0.79608512	1	-0.2110596	-0.8511148	8865	54	1660;9188;55666;8767;9984;7037;10269;5094;5880;5591
AGGF1	GO:0002698 negative regulation of immune effector process	0.169774	0.8742878	-0.4563272	-1.2745545	4634	13	149041;55666;9984;5094;5591
AGGF1	GO:0002699 positive regulation of immune effector process	0.70763525	1	0.3029673	0.8494318	59342	35	6885;57506;399687;2821;9846;4292;26057;55183;3329;51010;170506;9698;6223
AGGF1	GO:0002700 regulation of production of molecular mediator of immune response	0.94289809	1	0.2416223	0.6123602	73034	20	6885;57506;2821;4292;55183;51010;170506
AGGF1	GO:0002701 negative regulation of production of molecular mediator of immune response	0.04428364	0.68341	-0.8551053	-1.478225	1890	3	9984;5591
AGGF1	GO:0002702 positive regulation of production of molecular mediator of immune response	0.51087884	0.9842476	0.4046737	0.9783398	38319	16	6885;57506;2821;4292;55183;51010;170506
AGGF1	GO:0002703 regulation of leukocyte mediated immunity	0.86087545	1	0.2673832	0.7215387	70014	28	6885;57506;613;9846;4292;55183;3329;51010;170506
AGGF1	GO:0002704 negative regulation of leukocyte mediated immunity	0.82377322	1	0.423016	0.726513	49488	4	613;383
AGGF1	GO:0002705 positive regulation of leukocyte mediated immunity	0.54368819	0.9884521	0.3768268	0.9550186	42112	20	6885;57506;9846;4292;55183;3329;51010;170506;51571;1653;383;22976
AGGF1	GO:0002706 regulation of lymphocyte mediated immunity	0.93289584	1	0.2513665	0.6231273	71220	18	6885;4292;55183;3329;51010;51571
AGGF1	GO:0002707 negative regulation of lymphocyte mediated immunity	0.34483162	0.9608724	-0.6639663	-1.147802	14724	3	9984
AGGF1	GO:0002708 positive regulation of lymphocyte mediated immunity	0.68687832	1	0.3606682	0.8458802	50409	14	6885;4292;55183;3329;51010;51571
AGGF1	GO:0002709 regulation of T cell mediated immunity	0.4574083	0.9706766	0.5432761	1.0350511	29441	6	6885;3329;51571;383
AGGF1	GO:0002710 negative regulation of T cell mediated immunity	0.78713495	1	0.6068436	0.8099922	39377	1	383
AGGF1	GO:0002711 positive regulation of T cell mediated immunity	0.34511286	0.9611015	0.6562195	1.1270306	20732	4	6885;3329;51571
AGGF1	GO:0002712 regulation of B cell mediated immunity	0.79010744	1	-0.293139	-0.7523025	23752	10	9984;7037
AGGF1	GO:0002713 negative regulation of B cell mediated immunity	0.15421224	0.8501038	-0.9228352	-1.2337562	7711	1	9984
AGGF1	GO:0002714 positive regulation of B cell mediated immunity	0.97264279	1	0.2470317	0.5219386	66875	9	4292;55183;51010;22976;695;4436
AGGF1	GO:0002715 regulation of natural killer cell mediated immunity	0.48130548	0.9706766	-0.6703152	-1.0349615	22282	2	164
AGGF1	GO:0002716 negative regulation of natural killer cell mediated immunity	0.85274651	1	-0.5726257	-0.7655544	42644	1	5272
AGGF1	GO:0002717 positive regulation of natural killer cell mediated immunity	0.36287468	0.961702	-0.8152933	-1.0899814	18146	1	164
AGGF1	GO:0002718 regulation of cytokine production involved in immune response	0.30110389	0.9468787	0.5466454	1.1549747	20702	9	6885;57506;170506;1653;383
AGGF1	GO:0002719 negative regulation of cytokine production involved in immune response	0.78713495	1	0.6068436	0.8099922	39377	1	383
AGGF1	GO:0002720 positive regulation of cytokine production involved in immune response	0.30682508	0.9468787	0.5808078	1.1514574	20220	7	6885;57506;170506;1653
AGGF1	GO:0002721 regulation of B cell cytokine production	0.90393188	1	0.5481844	0.7316961	45220	1	695
AGGF1	GO:0002724 regulation of T cell cytokine production	0.10408368	0.8028526	0.8827867	1.2950229	5591	2	6885;383
AGGF1	GO:0002725 negative regulation of T cell cytokine production	0.78713495	1	0.6068436	0.8099922	39377	1	383
AGGF1	GO:0002726 positive regulation of T cell cytokine production	0.05513023	0.7097079	0.9724162	1.2979449	2757	1	6885
AGGF1	GO:0002730 regulation of dendritic cell cytokine production	0.77095679	1	0.4541598	0.7800012	46315	4	57506;170506;1653
AGGF1	GO:0002732 positive regulation of dendritic cell cytokine production	0.77095679	1	0.4541598	0.7800012	46315	4	57506;170506;1653
AGGF1	GO:0002733 regulation of myeloid dendritic cell cytokine production	0.77095679	1	0.4541598	0.7800012	46315	4	57506;170506;1653
AGGF1	GO:0002735 positive regulation of myeloid dendritic cell cytokine production	0.77095679	1	0.4541598	0.7800012	46315	4	57506;170506;1653
AGGF1	GO:0002739 regulation of cytokine secretion involved in immune response	0.89013932	1	0.5551676	0.741017	44530	1	3098
AGGF1	GO:0002741 positive regulation of cytokine secretion involved in immune response	0.89013932	1	0.5551676	0.741017	44530	1	3098
AGGF1	GO:0002753 cytoplasmic pattern recognition receptor signaling pathway	0.10614785	0.8028526	0.5301174	1.3435136	8221	20	6885;5970;10454;257397;3303;3304;6233;7314;7316;26057
AGGF1	GO:0002755 MyD88-dependent toll-like receptor signaling pathway	0.041319429	0.6811726	0.697989	1.4747395	2840	9	6885;10454;257397;6233;7314;7316;3329
AGGF1	GO:0002756 MyD88-independent toll-like receptor signaling pathway	0.060284656	0.7273244	0.7196449	1.4267033	3972	7	29110;6233;7314;7316
AGGF1	GO:0002757 immune response-activating signal transduction	0.40925569	0.9654857	0.3204411	1.0416431	39511	124	29110;4790;6885;5700;5713;5970;10454;257397;30849;2885;84433;3303;3304;25;65125;5062;5580;8891;4773;5701;5710;3071;6233;7314;7316;5705;5718;26057;5711;5690;5702;10095;8934;10213;8454;5704;10197;3329;5771;5594;5708;57142;1997
AGGF1	GO:0002758 innate immune response-activating signal transduction	0.13731501	0.8299325	0.3924713	1.2286792	12766	81	29110;4790;6885;5700;5713;5970;10454;257397;30849;84433;3303;3304;5062;5580;5701;5710;6233;7314;7316;5705;5718;26057;5711;5690;5702;10213;8454;5704;10197
AGGF1	GO:0002761 regulation of myeloid leukocyte differentiation	0.080379291	0.7650053	-0.4758281	-1.4126597	2008	16	4067;5925;10456;2778;4286
AGGF1	GO:0002762 negative regulation of myeloid leukocyte differentiation	0.92823836	1	-0.2631211	-0.6004859	31651	7	5771;4763;8451;1021;4831;4830;4067
AGGF1	GO:0002763 positive regulation of myeloid leukocyte differentiation	0.19903809	0.8784874	-0.5600876	-1.2782126	6786	7	5925;10456;2778
AGGF1	GO:0002764 immune response-regulating signaling pathway	0.39603049	0.9622345	0.3218997	1.0477453	38290	126	29110;4790;6885;5700;5713;5970;10454;257397;30849;2885;84433;3303;3304;25;65125;5062;5580;8891;4773;5701;5710;9846;3071;6233;7314;7316;5705;5718;26057;5711;5690;5702;10095;8934;10213;8454;5704;10197;3329;5771;5594;5708;57142;1997
AGGF1	GO:0002765 immune response-inhibiting signal transduction	0.3077646	0.9468787	-0.8432263	-1.1273255	15390	1	4067
AGGF1	GO:0002767 immune response-inhibiting cell surface receptor signaling pathway	0.3077646	0.9468787	-0.8432263	-1.1273255	15390	1	4067
AGGF1	GO:0002768 immune response-regulating cell surface receptor signaling pathway	0.49689953	0.9793855	0.3132054	0.997889	47037	97	4790;6885;5700;5713;5970;10454;257397;2885;84433;25;65125;5062;5580;8891;4773;5701;5710;9846;3071;5705;5718;5711;5690;5702;10095;8934;10213;8454;5704;10197
AGGF1	GO:0002774 Fc receptor mediated inhibitory signaling pathway	0.3077646	0.9468787	-0.8432263	-1.1273255	15390	1	4067
AGGF1	GO:0002790 peptide secretion	0.613172	1	0.2980249	0.9320364	56959	80	375056;94121;5371;55655;5481;57506;23607;84433;25;399687;8655;3799;2821;375
AGGF1	GO:0002791 regulation of peptide secretion	0.60715509	1	0.3056209	0.9303619	54952	63	94121;5371;55655;5481;57506;23607;25;399687;8655;3799;2821;375
AGGF1	GO:0002792 negative regulation of peptide secretion	0.33456427	0.9572661	0.469119	1.11819	24823	15	94121;5371;80223;2335
AGGF1	GO:0002793 positive regulation of peptide secretion	0.29753536	0.9468787	0.3933407	1.1264878	25435	40	94121;55655;5481;57506;23607;25;399687;8655;3799;2821;375
AGGF1	GO:0002819 regulation of adaptive immune response	0.83338916	1	-0.2338502	-0.7717433	17416	23	149041;23411;8767;9984;7037;5588
AGGF1	GO:0002820 negative regulation of adaptive immune response	0.74434175	1	0.4402479	0.8009418	46469	5	64092;383
AGGF1	GO:0002821 positive regulation of adaptive immune response	0.84173549	1	-0.2455737	-0.7423718	20486	17	23411;8767;7037;5588
AGGF1	GO:0002822 regulation of adaptive immune response based on somatic recombination of immune receptors built from immunoglobulin superfamily domains	0.7217885	1	-0.2636826	-0.8373144	16271	20	8767;9984;7037;5588
AGGF1	GO:0002823 negative regulation of adaptive immune response based on somatic recombination of immune receptors built from immunoglobulin superfamily domains	0.26167756	0.9237683	-0.6478368	-1.2259207	10447	4	149041;9984
AGGF1	GO:0002824 positive regulation of adaptive immune response based on somatic recombination of immune receptors built from immunoglobulin superfamily domains	0.82615098	1	-0.2559377	-0.745966	21317	15	8767;7037;5588
AGGF1	GO:0002825 regulation of T-helper 1 type immune response	0.16249075	0.8516026	-0.9186453	-1.2281546	8125	1	8767
AGGF1	GO:0002827 positive regulation of T-helper 1 type immune response	0.16249075	0.8516026	-0.9186453	-1.2281546	8125	1	8767
AGGF1	GO:0002828 regulation of type 2 immune response	0.78713495	1	0.6068436	0.8099922	39377	1	383
AGGF1	GO:0002829 negative regulation of type 2 immune response	0.78713495	1	0.6068436	0.8099922	39377	1	383
AGGF1	GO:0002831 regulation of response to biotic stimulus	0.89615601	1	0.2572525	0.6800606	71687	25	29110;57506;25942;6895;26057;3329;6772;9698
AGGF1	GO:0002832 negative regulation of response to biotic stimulus	0.50854449	0.9842476	-0.4382563	-0.9497926	18122	6	55666;5094
AGGF1	GO:0002833 positive regulation of response to biotic stimulus	0.55882984	0.9950558	0.434671	0.9429627	39083	10	29110;26057;3329;9698;85364;90678;383
AGGF1	GO:0002834 regulation of response to tumor cell	0.99674273	1	0.2993572	0.4391485	53550	2	3329;3146
AGGF1	GO:0002836 positive regulation of response to tumor cell	0.51532173	0.9842476	0.7409218	0.9889548	25779	1	3329
AGGF1	GO:0002837 regulation of immune response to tumor cell	0.99674273	1	0.2993572	0.4391485	53550	2	3329;3146
AGGF1	GO:0002839 positive regulation of immune response to tumor cell	0.51532173	0.9842476	0.7409218	0.9889548	25779	1	3329
AGGF1	GO:0002840 regulation of T cell mediated immune response to tumor cell	0.99674273	1	0.2993572	0.4391485	53550	2	3329;3146
AGGF1	GO:0002842 positive regulation of T cell mediated immune response to tumor cell	0.51532173	0.9842476	0.7409218	0.9889548	25779	1	3329
AGGF1	GO:0002861 regulation of inflammatory response to antigenic stimulus	0.46071581	0.9706766	-0.5402485	-1.0223281	18394	4	5692
AGGF1	GO:0002862 negative regulation of inflammatory response to antigenic stimulus	0.38294058	0.9622345	-0.7176762	-1.1080865	17728	2	5692
AGGF1	GO:0002863 positive regulation of inflammatory response to antigenic stimulus	0.78412687	1	0.5483758	0.8044517	42127	2	11315;695
AGGF1	GO:0002864 regulation of acute inflammatory response to antigenic stimulus	0.78412687	1	0.5483758	0.8044517	42127	2	11315;695
AGGF1	GO:0002866 positive regulation of acute inflammatory response to antigenic stimulus	0.78412687	1	0.5483758	0.8044517	42127	2	11315;695
AGGF1	GO:0002883 regulation of hypersensitivity	0.90393188	1	0.5481844	0.7316961	45220	1	695
AGGF1	GO:0002885 positive regulation of hypersensitivity	0.90393188	1	0.5481844	0.7316961	45220	1	695
AGGF1	GO:0002886 regulation of myeloid leukocyte mediated immunity	0.74128945	1	0.3531352	0.8005036	53337	12	57506;613;9846;170506;1653;201294;383
AGGF1	GO:0002887 negative regulation of myeloid leukocyte mediated immunity	0.21950147	0.8992361	0.8903631	1.1884235	10980	1	613
AGGF1	GO:0002888 positive regulation of myeloid leukocyte mediated immunity	0.65639415	1	0.4395539	0.8714201	43258	7	57506;9846;170506;1653;383
AGGF1	GO:0002889 regulation of immunoglobulin mediated immune response	0.79010744	1	-0.293139	-0.7523025	23752	10	9984;7037
AGGF1	GO:0002890 negative regulation of immunoglobulin mediated immune response	0.15421224	0.8501038	-0.9228352	-1.2337562	7711	1	9984
AGGF1	GO:0002891 positive regulation of immunoglobulin mediated immune response	0.97264279	1	0.2470317	0.5219386	66875	9	4292;55183;51010;22976;695;4436
AGGF1	GO:0002901 mature B cell apoptotic process	0.36481433	0.961702	-0.8142458	-1.088581	18243	1	4282
AGGF1	GO:0002902 regulation of B cell apoptotic process	0.10045739	0.7924294	-0.6647352	-1.4406193	3579	6	4282;4067;26155
AGGF1	GO:0002903 negative regulation of B cell apoptotic process	0.21677061	0.8992361	-0.672511	-1.2726123	8654	4	4282;26155
AGGF1	GO:0002905 regulation of mature B cell apoptotic process	0.36481433	0.961702	-0.8142458	-1.088581	18243	1	4282
AGGF1	GO:0002906 negative regulation of mature B cell apoptotic process	0.36481433	0.961702	-0.8142458	-1.088581	18243	1	4282
AGGF1	GO:0002920 regulation of humoral immune response	0.35991533	0.961702	-0.7282571	-1.1244233	16662	2	5245;708
AGGF1	GO:0002922 positive regulation of humoral immune response	0.54004279	0.9874542	-0.7280028	-0.973281	27006	1	5245
AGGF1	GO:0002931 response to ischemia	0.26508254	0.9303264	0.5990092	1.1875419	17469	7	1938;9131;9475;57492
AGGF1	GO:0002934 desmosome organization	0.51428191	0.9842476	0.5838423	1.0027255	30895	4	11187;1832;3728;5318
AGGF1	GO:0002939 tRNA N1-guanine methylation	0.072306985	0.7605948	-0.9643855	-1.2893056	3615	1	57570
AGGF1	GO:0002940 tRNA N2-guanine methylation	0.20520306	0.8887716	-0.896648	-1.1987461	10261	1	81627
AGGF1	GO:0002943 tRNA dihydrouridine synthesis	0.90910908	1	0.5457402	0.7284337	45479	1	56931
AGGF1	GO:0002949 tRNA threonylcarbamoyladenosine modification	0.7194705	1	-0.6382682	-0.853313	35979	1	55644
AGGF1	GO:0003002 regionalization	0.93803363	1	0.2379935	0.6291483	75037	25	6045;648;6015;22823;9839;57534;3516;7528
AGGF1	GO:0003006 developmental process involved in reproduction	0.6353464	1	0.2895218	0.9280517	60470	104	7110;3297;675;57448;83990;11218;6789;3267;5469;2885;6045;8655;4678;7812;81930;3309;147912;7314;4292;51493;10155;6895;6874;2288
AGGF1	GO:0003007 heart morphogenesis	0.77087002	1	0.301517	0.7911294	61277	24	23363;10454;5469;57534;3516;57142;10848;2475;1832
AGGF1	GO:0003008 system process	0.071001518	0.7589142	0.3766832	1.2452186	6970	164	7110;6455;1874;10142;56288;22926;23287;1938;131544;23363;9921;4130;4649;7094;25;65125;2140;613;4000;4646;7414;9414;22930;57680;23373;23405;5576;10627;103910;10398;6051;4683;7170;7341;9475;80223;10916;309;2782;8301
AGGF1	GO:0003009 skeletal muscle contraction	0.043711299	0.68341	0.8277161	1.4215691	2625	4	1938;79784
AGGF1	GO:0003012 muscle system process	0.66668907	1	0.2968053	0.8904712	59505	56	1938;23363;7094;4000;7414;10627;103910;10398;7170;7341;9475;309;7431;7528;2017;10848;29766;3066;2475;5566;1832;7111;3728;6525
AGGF1	GO:0003013 circulatory system process	0.79362101	1	0.2754952	0.7922877	68102	41	1874;10142;65125;613;6051;7341;9475
AGGF1	GO:0003014 renal system process	0.42685795	0.9656943	0.4520273	1.0429075	31032	13	613;5576;10916;5566;5567;3675;5577
AGGF1	GO:0003015 heart process	0.72158888	1	-0.2490784	-0.8498696	14114	26	10269;10659;7531
AGGF1	GO:0003016 respiratory system process	0.60189846	1	-0.4641734	-0.878369	24031	4	128;7403;2744;4204
AGGF1	GO:0003018 vascular process in circulatory system	0.35417217	0.961702	0.5857272	1.1159291	22796	6	613;9475;387;5286
AGGF1	GO:0003044 regulation of systemic arterial blood pressure mediated by a chemical signal	0.98570772	1	0.5069832	0.6767023	49311	1	387
AGGF1	GO:0003056 regulation of vascular smooth muscle contraction	0.98570772	1	0.5069832	0.6767023	49311	1	387
AGGF1	GO:0003062 regulation of heart rate by chemical signal	0.044591973	0.68341	-0.978352	-1.3079776	2229	1	7531
AGGF1	GO:0003064 regulation of heart rate by hormone	0.044591973	0.68341	-0.978352	-1.3079776	2229	1	7531
AGGF1	GO:0003071 renal system process involved in regulation of systemic arterial blood pressure	0.98570772	1	0.5069832	0.6767023	49311	1	387
AGGF1	GO:0003072 renal control of peripheral vascular resistance involved in regulation of systemic arterial blood pressure	0.98570772	1	0.5069832	0.6767023	49311	1	387
AGGF1	GO:0003073 regulation of systemic arterial blood pressure	0.35836274	0.961702	0.650662	1.1174857	21528	4	65125;387;2931
AGGF1	GO:0003081 regulation of systemic arterial blood pressure by renin-angiotensin	0.98570772	1	0.5069832	0.6767023	49311	1	387
AGGF1	GO:0003084 positive regulation of systemic arterial blood pressure	0.13066299	0.8247855	0.8671317	1.2720574	7019	2	65125;387
AGGF1	GO:0003091 renal water homeostasis	0.45166001	0.9706643	0.5456463	1.0395668	29071	6	5576;5566;5567;5577;5573;8766
AGGF1	GO:0003094 glomerular filtration	0.77100122	1	-0.6127793	-0.8192365	38556	1	3493
AGGF1	GO:0003096 renal sodium ion transport	0.41335679	0.9656943	0.7915503	1.0565318	20678	1	10916
AGGF1	GO:0003100 regulation of systemic arterial blood pressure by endothelin	0.98570772	1	0.5069832	0.6767023	49311	1	387
AGGF1	GO:0003128 heart field specification	0.76409932	1	0.5600614	0.8215941	41051	2	3516;6604
AGGF1	GO:0003139 secondary heart field specification	0.76409932	1	0.5600614	0.8215941	41051	2	3516;6604
AGGF1	GO:0003143 embryonic heart tube morphogenesis	0.47300458	0.9706766	0.7625698	1.0178498	23662	1	57534
AGGF1	GO:0003151 outflow tract morphogenesis	0.96601192	1	-0.2618296	-0.532673	36294	5	1856
AGGF1	GO:0003156 regulation of animal organ formation	0.90669679	1	-0.5457402	-0.7296107	45342	1	7490
AGGF1	GO:0003157 endocardium development	0.13273187	0.8247855	0.757777	1.3014514	7973	4	6789;302;304;3516
AGGF1	GO:0003158 endothelium development	0.16402998	0.8567883	0.5208224	1.2754571	12410	17	2194;9414;302;304;5908;9475;118;7082;3516;646817
AGGF1	GO:0003159 morphogenesis of an endothelium	0.64249193	1	0.5693335	0.911298	36817	3	3516;1460;387
AGGF1	GO:0003160 endocardium morphogenesis	0.48269934	0.9706766	0.7569832	1.010393	24147	1	3516
AGGF1	GO:0003161 cardiac conduction system development	0.37529245	0.9622345	-0.8093575	-1.0820457	18767	1	9794
AGGF1	GO:0003162 atrioventricular node development	0.37529245	0.9622345	-0.8093575	-1.0820457	18767	1	9794
AGGF1	GO:0003170 heart valve development	0.97384312	1	0.2807374	0.5107448	60797	5	9475;3516;2475
AGGF1	GO:0003176 aortic valve development	0.81490271	1	0.4640122	0.7427165	46697	3	9475;3516
AGGF1	GO:0003177 pulmonary valve development	0.48269934	0.9706766	0.7569832	1.010393	24147	1	3516
AGGF1	GO:0003179 heart valve morphogenesis	0.96665212	1	0.3316823	0.530904	55393	3	9475;2475
AGGF1	GO:0003180 aortic valve morphogenesis	0.96936306	1	0.3700672	0.542878	52079	2	9475
AGGF1	GO:0003197 endocardial cushion development	0.48269934	0.9706766	0.7569832	1.010393	24147	1	3516
AGGF1	GO:0003198 epithelial to mesenchymal transition involved in endocardial cushion formation	0.48269934	0.9706766	0.7569832	1.010393	24147	1	3516
AGGF1	GO:0003203 endocardial cushion morphogenesis	0.48269934	0.9706766	0.7569832	1.010393	24147	1	3516
AGGF1	GO:0003205 cardiac chamber development	0.40478711	0.9626647	0.417456	1.0579881	31353	20	9321;10454;5469;7798;163;3516;10848
AGGF1	GO:0003206 cardiac chamber morphogenesis	0.97397732	1	0.2405557	0.5218546	68118	10	5469;3516;10848;1832
AGGF1	GO:0003207 cardiac chamber formation	0.75450419	1	-0.6211592	-0.8304398	37731	1	6604
AGGF1	GO:0003208 cardiac ventricle morphogenesis	0.93538112	1	0.2827846	0.5974788	64313	9	5469;3516;10848;1832
AGGF1	GO:0003211 cardiac ventricle formation	0.75450419	1	-0.6211592	-0.8304398	37731	1	6604
AGGF1	GO:0003214 cardiac left ventricle morphogenesis	0.51273127	0.9842476	0.6873335	1.0082986	27546	2	3516;2931
AGGF1	GO:0003215 cardiac right ventricle morphogenesis	0.98377125	1	-0.2826695	-0.4886522	42008	3	10848;6604;55636
AGGF1	GO:0003219 cardiac right ventricle formation	0.75450419	1	-0.6211592	-0.8304398	37731	1	6604
AGGF1	GO:0003221 right ventricular cardiac muscle tissue morphogenesis	0.4005279	0.9622345	-0.7967877	-1.0652409	20029	1	55636
AGGF1	GO:0003222 ventricular trabecula myocardium morphogenesis	0.58952971	1	0.5958393	0.9537242	33782	3	5469;3516
AGGF1	GO:0003223 ventricular compact myocardium morphogenesis	0.94988876	1	-0.3580718	-0.5528601	43976	2	55636
AGGF1	GO:0003226 right ventricular compact myocardium morphogenesis	0.4005279	0.9622345	-0.7967877	-1.0652409	20029	1	55636
AGGF1	GO:0003229 ventricular cardiac muscle tissue development	0.78521105	1	-0.3104909	-0.7422107	25633	8	10269;2280
AGGF1	GO:0003231 cardiac ventricle development	0.53671608	0.9874542	0.3964108	0.9583633	40257	16	9321;5469;7798;163;3516;10848
AGGF1	GO:0003254 regulation of membrane depolarization	0.67477374	1	-0.5673997	-0.8760608	31239	2	142
AGGF1	GO:0003256 regulation of transcription from RNA polymerase II promoter involved in myocardial precursor cell differentiation	0.48269934	0.9706766	0.7569832	1.010393	24147	1	3516
AGGF1	GO:0003272 endocardial cushion formation	0.48269934	0.9706766	0.7569832	1.010393	24147	1	3516
AGGF1	GO:0003279 cardiac septum development	0.30132068	0.9468787	0.5182558	1.1509435	21400	11	9321;10454;7798;163;3516
AGGF1	GO:0003281 ventricular septum development	0.22940944	0.9036038	0.6156555	1.2205433	15118	7	9321;7798;163;3516
AGGF1	GO:0003292 cardiac septum cell differentiation	0.37529245	0.9622345	-0.8093575	-1.0820457	18767	1	9794
AGGF1	GO:0003298 physiological muscle hypertrophy	0.84781021	1	0.3673419	0.6998608	54570	6	7528;2475;11214;2931
AGGF1	GO:0003299 muscle hypertrophy in response to stress	0.41697932	0.9656943	0.6727386	1.0768123	23894	3	4000;488
AGGF1	GO:0003300 cardiac muscle hypertrophy	0.62796466	1	-0.3022574	-0.8809713	16203	15	1025;142
AGGF1	GO:0003301 physiological cardiac muscle hypertrophy	0.84781021	1	0.3673419	0.6998608	54570	6	7528;2475;11214;2931
AGGF1	GO:0003306 Wnt signaling pathway involved in heart development	0.48269934	0.9706766	0.7569832	1.010393	24147	1	3516
AGGF1	GO:0003307 regulation of Wnt signaling pathway involved in heart development	0.48269934	0.9706766	0.7569832	1.010393	24147	1	3516
AGGF1	GO:0003309 type B pancreatic cell differentiation	0.084228717	0.7650053	-0.7616762	-1.4413423	3362	4	2932;4221
AGGF1	GO:0003323 type B pancreatic cell development	0.3040607	0.9468787	-0.6848771	-1.1839507	12983	3	2932
AGGF1	GO:0003333 amino acid transmembrane transport	0.82730281	1	0.3781069	0.7203702	53250	6	6520;6510;10165
AGGF1	GO:0003334 keratinocyte development	0.7644952	1	-0.3899729	-0.7379573	30523	4	23086
AGGF1	GO:0003335 corneocyte development	0.41226579	0.9654857	-0.7905028	-1.0568385	20616	1	5660
AGGF1	GO:0003337 mesenchymal to epithelial transition involved in metanephros morphogenesis	0.52399704	0.9842476	0.7363827	0.9828962	26213	1	6772
AGGF1	GO:0003338 metanephros morphogenesis	0.53988758	0.9874542	0.6745649	0.9895674	29005	2	6772;7490
AGGF1	GO:0003339 regulation of mesenchymal to epithelial transition involved in metanephros morphogenesis	0.52399704	0.9842476	0.7363827	0.9828962	26213	1	6772
AGGF1	GO:0003340 negative regulation of mesenchymal to epithelial transition involved in metanephros morphogenesis	0.52399704	0.9842476	0.7363827	0.9828962	26213	1	6772
AGGF1	GO:0003341 cilium movement	0.4163162	0.9656943	0.6730024	1.0772345	23856	3	8481;29105
AGGF1	GO:0003348 cardiac endothelial cell differentiation	0.13378997	0.8247855	0.8651764	1.269189	7187	2	302;304
AGGF1	GO:0003351 epithelial cilium movement	0.050632658	0.6925576	0.9745112	1.3007412	2532	1	8481
AGGF1	GO:0003352 regulation of cilium movement	0.77316249	1	0.614176	0.8197792	38678	1	29105
AGGF1	GO:0003356 regulation of cilium beat frequency	0.77316249	1	0.614176	0.8197792	38678	1	29105
AGGF1	GO:0003360 brainstem development	0.46318336	0.9706766	-0.6789809	-1.0483412	21443	2	471
AGGF1	GO:0003373 dynamin family protein polymerization involved in membrane fission	0.47638076	0.9706766	-0.6727143	-1.0386657	22054	2	10059
AGGF1	GO:0003374 dynamin family protein polymerization involved in mitochondrial fission	0.47638076	0.9706766	-0.6727143	-1.0386657	22054	2	10059
AGGF1	GO:0003376 sphingosine-1-phosphate receptor signaling pathway	0.96306665	1	-0.5178073	-0.6922665	48161	1	7430
AGGF1	GO:0003382 epithelial cell morphogenesis	0.93874474	1	0.4112342	0.6032689	50434	2	2317;23094
AGGF1	GO:0003400 regulation of COPII vesicle coating	0.59479294	1	-0.700419	-0.9364037	29744	1	56681
AGGF1	GO:0003401 axis elongation	0.25449503	0.9218478	0.804401	1.1800333	13672	2	5469;10155
AGGF1	GO:0003406 retinal pigment epithelium development	0.14190337	0.8351211	0.9284218	1.2392228	7098	1	5469
AGGF1	GO:0003407 neural retina development	0.91187505	1	0.3884336	0.6217424	52254	3	86;6604
AGGF1	GO:0003408 optic cup formation involved in camera-type eye development	0.88520199	1	0.5576117	0.7442794	44283	1	8289
AGGF1	GO:0003413 chondrocyte differentiation involved in endochondral bone morphogenesis	0.24420208	0.9185186	0.7476118	1.1966573	13993	3	9321;309;871
AGGF1	GO:0003416 endochondral bone growth	0.59098475	1	0.5484631	0.9419633	35503	4	302;304;309
AGGF1	GO:0003417 growth plate cartilage development	0.59098475	1	0.5484631	0.9419633	35503	4	302;304;309
AGGF1	GO:0003418 growth plate cartilage chondrocyte differentiation	0.41607532	0.9656943	0.7905028	1.0551337	20814	1	309
AGGF1	GO:0003433 chondrocyte development involved in endochondral bone morphogenesis	0.69464489	1	0.6525838	0.8710445	34750	1	871
AGGF1	GO:0005975 carbohydrate metabolic process	0.74915726	1	0.2676799	0.8738641	72671	132	11319;6888;1642;348995;4790;22877;23636;11091;8021;7167;4927;1737;6520;5499;3419;160;2805;2821;3636;9611;2992;5501;5571;8473;2542;5163;1468;5255;11164;55746;230;5257;2584
AGGF1	GO:0005976 polysaccharide metabolic process	0.25711999	0.9218478	0.464653	1.1776027	19915	20	4790;5499;160;2992;5501;5255;5257
AGGF1	GO:0005977 glycogen metabolic process	0.63887237	1	0.3601972	0.8820975	48338	17	5499;2992;5501;5255;5257
AGGF1	GO:0005978 glycogen biosynthetic process	0.74559782	1	0.3514902	0.7967747	53647	12	5499;2992;2475;10580
AGGF1	GO:0005979 regulation of glycogen biosynthetic process	0.75762468	1	0.3714314	0.7847753	52091	9	5499;2475;10580
AGGF1	GO:0005980 glycogen catabolic process	0.65364773	1	0.4405783	0.8734509	43077	7	5499;5255;5257
AGGF1	GO:0005981 regulation of glycogen catabolic process	0.069333284	0.7559762	0.9069493	1.3304688	3724	2	5499;5500
AGGF1	GO:0005984 disaccharide metabolic process	0.61627517	1	0.6377925	0.9356234	33109	2	6513;673
AGGF1	GO:0005988 lactose metabolic process	0.51350271	0.9842476	0.7419693	0.9903529	25688	1	6513
AGGF1	GO:0005989 lactose biosynthetic process	0.51350271	0.9842476	0.7419693	0.9903529	25688	1	6513
AGGF1	GO:0005991 trehalose metabolic process	0.7244488	1	0.6375698	0.8510045	36241	1	673
AGGF1	GO:0005996 monosaccharide metabolic process	0.7794405	1	0.2678304	0.8255899	71409	70	6888;1642;11091;7167;1737;5499;2805;2821;3636;8473;2542;5163;1468;11164;230;2584;130589;6513;5771;8402;6652;5226;4190
AGGF1	GO:0005997 xylulose metabolic process	0.03808212	0.6655792	0.9326348	1.3681486	2045	2	6888;7086
AGGF1	GO:0005999 xylulose biosynthetic process	0.03808212	0.6655792	0.9326348	1.3681486	2045	2	6888;7086
AGGF1	GO:0006000 fructose metabolic process	0.63701934	1	-0.4987908	-0.8622623	27201	3	226
AGGF1	GO:0006002 fructose 6-phosphate metabolic process	0.24984383	0.9216263	0.6602482	1.2011878	15597	5	6888;2673
AGGF1	GO:0006006 glucose metabolic process	0.83999067	1	0.2555211	0.7732707	75599	60	1642;11091;7167;1737;5499;2805;2821;3636;8473;2542;5163;1468;230;130589;5771;8402;6652;4190
AGGF1	GO:0006007 glucose catabolic process	0.57672871	1	-0.3037274	-0.9181711	14036	17	2597;5214;5211;2023;5213;5315;5230;226
AGGF1	GO:0006011 UDP-glucose metabolic process	0.77156187	1	-0.495634	-0.765255	35720	2	2931;7360
AGGF1	GO:0006012 galactose metabolic process	0.67534456	1	0.507644	0.871858	40571	4	2584;130589;2720
AGGF1	GO:0006013 mannose metabolic process	0.035373633	0.6385767	-0.9828911	-1.3140461	1768	1	5373
AGGF1	GO:0006014 D-ribose metabolic process	0.44761829	0.9706643	0.7751397	1.0346275	22392	1	11164
AGGF1	GO:0006015 5-phosphoribose 1-diphosphate biosynthetic process	0.60764196	1	-0.605375	-0.9346943	28131	2	5836
AGGF1	GO:0006020 inositol metabolic process	0.99659716	1	0.2689827	0.4305445	57109	3	23262;51477
AGGF1	GO:0006021 inositol biosynthetic process	0.76474235	1	-0.6159218	-0.8234377	38243	1	51477
AGGF1	GO:0006022 aminoglycan metabolic process	0.057343307	0.7198273	0.7775652	1.4146221	3579	5	3161;4790;160
AGGF1	GO:0006023 aminoglycan biosynthetic process	0.18979147	0.8755317	0.774333	1.2394284	10875	3	4790;160
AGGF1	GO:0006024 glycosaminoglycan biosynthetic process	0.18979147	0.8755317	0.774333	1.2394284	10875	3	4790;160
AGGF1	GO:0006026 aminoglycan catabolic process	0.11508394	0.8192293	0.8759528	1.2849977	6182	2	3161;2720
AGGF1	GO:0006027 glycosaminoglycan catabolic process	0.11508394	0.8192293	0.8759528	1.2849977	6182	2	3161;2720
AGGF1	GO:0006040 amino sugar metabolic process	0.065219428	0.7378271	-0.8326129	-1.4393423	2784	3	10007
AGGF1	GO:0006041 glucosamine metabolic process	0.092043432	0.7650053	-0.9542598	-1.2757683	4602	1	10007
AGGF1	GO:0006043 glucosamine catabolic process	0.092043432	0.7650053	-0.9542598	-1.2757683	4602	1	10007
AGGF1	GO:0006044 N-acetylglucosamine metabolic process	0.092043432	0.7650053	-0.9542598	-1.2757683	4602	1	10007
AGGF1	GO:0006046 N-acetylglucosamine catabolic process	0.092043432	0.7650053	-0.9542598	-1.2757683	4602	1	10007
AGGF1	GO:0006047 UDP-N-acetylglucosamine metabolic process	0.041622567	0.6811726	-0.9178706	-1.417185	1926	2	10007
AGGF1	GO:0006048 UDP-N-acetylglucosamine biosynthetic process	0.041622567	0.6811726	-0.9178706	-1.417185	1926	2	10007
AGGF1	GO:0006054 N-acetylneuraminate metabolic process	0.10845195	0.8082774	-0.8627511	-1.332081	5020	2	10007
AGGF1	GO:0006055 CMP-N-acetylneuraminate biosynthetic process	0.90261259	1	0.5488827	0.7326282	45154	1	54187
AGGF1	GO:0006059 hexitol metabolic process	0.46121059	0.9706766	0.7114914	1.0437376	24778	2	2584;6652
AGGF1	GO:0006060 sorbitol metabolic process	0.57552921	0.9995435	0.711243	0.9493407	28791	1	6652
AGGF1	GO:0006062 sorbitol catabolic process	0.57552921	0.9995435	0.711243	0.9493407	28791	1	6652
AGGF1	GO:0006063 uronic acid metabolic process	0.76391319	1	0.5602247	0.8218336	41041	2	6652;10327
AGGF1	GO:0006064 glucuronate catabolic process	0.76391319	1	0.5602247	0.8218336	41041	2	6652;10327
AGGF1	GO:0006065 UDP-glucuronate biosynthetic process	0.97286488	1	-0.512919	-0.6857313	48651	1	7360
AGGF1	GO:0006066 alcohol metabolic process	0.62370661	1	0.3152288	0.9099811	53707	42	4790;7167;2194;11163;3837;3069;2232;2805;3636
AGGF1	GO:0006067 ethanol metabolic process	0.011053346	0.4464139	-0.9130364	-1.5783708	471	3	219
AGGF1	GO:0006068 ethanol catabolic process	0.0082294749	0.3696389	-0.9669005	-1.4928869	380	2	219
AGGF1	GO:0006069 ethanol oxidation	0.011053346	0.4464139	-0.9130364	-1.5783708	471	3	219
AGGF1	GO:0006071 glycerol metabolic process	0.10203298	0.7947108	0.8252306	1.3208971	5846	3	7167;2805
AGGF1	GO:0006073 cellular glucan metabolic process	0.63887237	1	0.3601972	0.8820975	48338	17	5499;2992;5501;5255;5257
AGGF1	GO:0006081 cellular aldehyde metabolic process	0.28534173	0.9398413	0.4549942	1.1531236	22101	20	6888;5970;7167
AGGF1	GO:0006082 organic acid metabolic process	0.97600853	1	0.2126877	0.7152941	97065	249	4548;5007;11319;5033;3161;348995;4790;27068;5700;23636;5713;22880;8021;7167;4927;2194;1737;26227;3419;160;440;1666;2805;8802;5701;5710;2821;191;9611;5198;23464;54938;55699;1503;5571;2618;8473;5705;5718;9255;5163;80755;5711;875;5690;55746;5702;230;9521;2584;10213;790;5704;10197;6776;55862
AGGF1	GO:0006084 acetyl-CoA metabolic process	0.90591913	1	0.2894799	0.6428775	64341	11	2194;1737;5163;47
AGGF1	GO:0006085 acetyl-CoA biosynthetic process	0.75745023	1	0.395911	0.7848975	49918	7	1737;5163;47
AGGF1	GO:0006086 acetyl-CoA biosynthetic process from pyruvate	0.6065256	1	0.506635	0.9217196	37865	5	1737;5163
AGGF1	GO:0006089 lactate metabolic process	0.024119017	0.546811	-0.8360509	-1.5820837	962	4	3939
AGGF1	GO:0006090 pyruvate metabolic process	0.85400545	1	0.2505222	0.7668836	77693	66	11319;348995;23636;8021;7167;4927;1737;2821;9611;5571;8473;5163;55746;230;2584
AGGF1	GO:0006091 generation of precursor metabolites and energy	0.38115223	0.9622345	-0.2165726	-1.0238574	998	141	5315;79902;79675;10007;5230;11331;226;3417;219;1743;3939;10514;23165;6396;5860
AGGF1	GO:0006094 gluconeogenesis	0.6970209	1	0.3136746	0.8516778	56924	29	1642;11091;7167;2805;2821;8473;2542;1468;230;5771;8402;4190
AGGF1	GO:0006096 glycolytic process	0.81465449	1	0.2646085	0.7864878	72078	52	11319;348995;23636;8021;7167;4927;2821;9611;5571;8473;55746;230;2584
AGGF1	GO:0006097 glyoxylate cycle	0.17677171	0.8755317	-0.8209108	-1.2674799	8183	2	3417
AGGF1	GO:0006098 pentose-phosphate shunt	0.17106592	0.8755317	0.6682774	1.2732039	11010	6	6888;5226;7086;5223
AGGF1	GO:0006099 tricarboxylic acid cycle	0.62672995	1	-0.2811784	-0.8928718	14128	20	3417;1743
AGGF1	GO:0006101 citrate metabolic process	0.6742407	1	-0.2691744	-0.8666977	14806	21	3417;1743
AGGF1	GO:0006102 isocitrate metabolic process	0.6763015	1	-0.3988411	-0.8114126	25409	5	3417
AGGF1	GO:0006103 2-oxoglutarate metabolic process	0.1932542	0.8784874	-0.5981259	-1.2962631	6886	6	3417;1743
AGGF1	GO:0006104 succinyl-CoA metabolic process	0.50224159	0.9812614	-0.5165023	-0.9773925	20052	4	1743
AGGF1	GO:0006105 succinate metabolic process	0.79183035	1	0.4418649	0.7588851	47569	4	8802;6389
AGGF1	GO:0006106 fumarate metabolic process	0.55965448	0.9950558	0.609782	0.9760415	32070	3	2805;2271
AGGF1	GO:0006107 oxaloacetate metabolic process	0.74869856	1	0.4380712	0.7969817	46741	5	2805;47;4190
AGGF1	GO:0006108 malate metabolic process	0.94492449	1	-0.2953513	-0.5589019	37727	4	4190;4200;2271;4191
AGGF1	GO:0006109 regulation of carbohydrate metabolic process	0.13497957	0.8247855	0.4138116	1.2498073	12123	59	11319;1642;348995;4790;22877;23636;11091;8021;4927;5499;160
AGGF1	GO:0006110 regulation of glycolytic process	0.45122286	0.9706643	0.3640225	1.0206128	37839	35	11319;348995;23636;8021;4927;9611;5571;8473
AGGF1	GO:0006111 regulation of gluconeogenesis	0.48168713	0.9706766	0.4914096	1.0088825	32444	8	1642;11091;8473;5771;221937;5903
AGGF1	GO:0006112 energy reserve metabolic process	0.77072955	1	0.3123278	0.7830046	59255	19	5499;2992;5501;5255;5257
AGGF1	GO:0006113 fermentation	0.97158511	1	-0.5136173	-0.6866649	48587	1	8604
AGGF1	GO:0006114 glycerol biosynthetic process	0.34171537	0.9591556	0.7647744	1.1219022	18358	2	2805;5106
AGGF1	GO:0006117 acetaldehyde metabolic process	0.11973534	0.8247855	0.9399441	1.2546024	5989	1	5970
AGGF1	GO:0006119 oxidative phosphorylation	0.97210393	1	-0.1864884	-0.6154418	20315	23	374291;7386;100128525;6389;30968;1327;11315;4436;387;54205;4704;4719;6472;9377;1329;4705;7384;7415;1738;4204;7385;983;5230
AGGF1	GO:0006120 mitochondrial electron transport, NADH to ubiquinone	0.84676931	1	0.3680726	0.7012529	54503	6	374291;11315;4704;4719
AGGF1	GO:0006121 mitochondrial electron transport, succinate to ubiquinone	0.73440342	1	0.6330307	0.8449458	36739	1	6389
AGGF1	GO:0006122 mitochondrial electron transport, ubiquinol to cytochrome c	0.85323225	1	0.3641139	0.6937108	54919	6	7386;100128525
AGGF1	GO:0006123 mitochondrial electron transport, cytochrome c to oxygen	0.6982493	1	-0.4194338	-0.7937069	27878	4	1327;54205;9377;1329
AGGF1	GO:0006139 nucleobase-containing compound metabolic process	1	1	-0.1689152	NA	0	1587	6187;55922;10569;92906;11224;9861;5721;2023;10557;4796;55269;196513;129401;10521;84172;56915;55870;3836;7799;8106;8449;5609;811;79899;6194;84267;6156;8803;51602;5160;9557;3187;23435;84950;4691;6434;10421;6100;27037;6601;4174;4999;3184;5689;3185;79872;10885;26574;5093;7385;5925;3704;79648;79829;65056;31;54880;8568;6165;4173;51018;5610;2091;6133;10432;348654;1108;11051;56941;23378;5757;3191;9904;85…
AGGF1	GO:0006140 regulation of nucleotide metabolic process	0.73656828	1	0.2853679	0.8395475	64557	48	11319;348995;23636;8021;4927;9611;5571;8473;5163;55746
AGGF1	GO:0006144 purine nucleobase metabolic process	0.98988638	1	-0.1961175	-0.4870764	30928	9	23028
AGGF1	GO:0006148 inosine catabolic process	0.65522618	1	0.6721369	0.8971433	32778	1	4860
AGGF1	GO:0006152 purine nucleoside catabolic process	0.54509921	0.9890298	0.6723716	0.98635	29285	2	191;4860
AGGF1	GO:0006163 purine nucleotide metabolic process	0.89610922	1	0.2364036	0.7762099	87427	145	11319;348995;23636;8021;7167;4927;2194;1737;11163;84433;3303;3304;3312;9414;3094;8802;23597;2821;9611;5198;3615;374291;5571;2618;8473;7386;100128525;5163;10606;11164;55746;230;25939;2584;10845
AGGF1	GO:0006164 purine nucleotide biosynthetic process	0.74797188	1	-0.2023914	-0.905547	4148	95	9524;5315;79902;6576;60481;5230;226;142;471;3939;23165;6396
AGGF1	GO:0006165 nucleoside diphosphate phosphorylation	0.84921865	1	0.2535008	0.763987	76134	58	11319;348995;23636;8021;7167;4927;8802;2821;9611;5571;8473;55746;230;2584
AGGF1	GO:0006166 purine ribonucleoside salvage	0.85184001	1	0.5743715	0.7666497	42614	1	353
AGGF1	GO:0006167 AMP biosynthetic process	0.87182755	1	-0.4257772	-0.6573966	40362	2	353;158
AGGF1	GO:0006168 adenine salvage	0.85184001	1	0.5743715	0.7666497	42614	1	353
AGGF1	GO:0006172 ADP biosynthetic process	0.53709563	0.9874542	0.6758645	0.9914739	28855	2	204;203
AGGF1	GO:0006177 GMP biosynthetic process	0.47448163	0.9706766	0.7055536	1.035027	25491	2	3615;8833
AGGF1	GO:0006183 GTP biosynthetic process	0.7836489	1	0.4872354	0.7798885	44906	3	3615;4831
AGGF1	GO:0006188 IMP biosynthetic process	0.67772259	1	-0.3753019	-0.8133573	24151	6	471
AGGF1	GO:0006189 'de novo' IMP biosynthetic process	0.67772259	1	-0.3753019	-0.8133573	24151	6	471
AGGF1	GO:0006193 ITP catabolic process	0.30122578	0.9468787	-0.8467179	-1.1319935	15063	1	3704
AGGF1	GO:0006195 purine nucleotide catabolic process	0.58617516	1	0.4512757	0.9264859	39482	8	11163;3094;25939;10591;4860;11332
AGGF1	GO:0006203 dGTP catabolic process	0.45457453	0.9706766	0.771648	1.0299671	22740	1	25939
AGGF1	GO:0006206 pyrimidine nucleobase metabolic process	0.66229667	1	0.43714	0.8666346	43647	7	1503;790;5594;2475;6240;51727
AGGF1	GO:0006207 'de novo' pyrimidine nucleobase biosynthetic process	0.95404155	1	0.3227761	0.5543549	57314	4	790;2475;51727
AGGF1	GO:0006211 5-methylcytosine catabolic process	0.36361455	0.961702	-0.814595	-1.0890478	18183	1	54790
AGGF1	GO:0006213 pyrimidine nucleoside metabolic process	0.41792236	0.9656943	-0.3961702	-1.0167186	12563	10	9582
AGGF1	GO:0006216 cytidine catabolic process	0.012197804	0.4476918	-0.9944134	-1.3294505	609	1	9582
AGGF1	GO:0006220 pyrimidine nucleotide metabolic process	0.98494561	1	-0.1882889	-0.5259045	26889	13	1503;790;7371;1841;10423;51727;55326;2079;4831;132001;4830;7372;1854
AGGF1	GO:0006221 pyrimidine nucleotide biosynthetic process	0.98794966	1	-0.1882229	-0.5121485	27710	12	1503;790;7371;1841;51727;55326;2079;4831;132001;4830;7372;1854
AGGF1	GO:0006222 UMP biosynthetic process	0.98466942	1	0.2816754	0.4837662	59154	4	790;7371;51727
AGGF1	GO:0006226 dUMP biosynthetic process	0.27337079	0.9343784	-0.8610335	-1.1511324	13670	1	1854
AGGF1	GO:0006227 dUDP biosynthetic process	0.78441642	1	0.6082402	0.8118564	39241	1	1841
AGGF1	GO:0006228 UTP biosynthetic process	0.969514	1	0.3272066	0.52374	55557	3	790;4831
AGGF1	GO:0006233 dTDP biosynthetic process	0.78441642	1	0.6082402	0.8118564	39241	1	1841
AGGF1	GO:0006235 dTTP biosynthetic process	0.78441642	1	0.6082402	0.8118564	39241	1	1841
AGGF1	GO:0006241 CTP biosynthetic process	0.92829083	1	0.3473461	0.5965529	55767	4	1503;7371
AGGF1	GO:0006244 pyrimidine nucleotide catabolic process	0.27337079	0.9343784	-0.8610335	-1.1511324	13670	1	1854
AGGF1	GO:0006258 UDP-glucose catabolic process	0.99114478	1	0.5045391	0.67344	49583	1	2931
AGGF1	GO:0006259 DNA metabolic process	0.4782822	0.9706766	0.2969552	1.00834	47777	358	25842;1642;3297;22992;55704;675;11143;5980;5371;63967;3070;83990;55031;84083;5928;79677;4798;22880;6742;1786;56897;8607;2968;5984;51377;10919;8940;50485;25;571;56946;399687;4678;5557;5580;2140;55100;3837;5430;51347;22948;56647;86;23049;5431;23405;79813;2073;25942;222229;4297;23293;3838;26122;6233;7314;7316;2072;55201;4683;4292;7341;29803;9131;51455;5985;53615;254394;7486;890;4673;4931;4175;10155;…
AGGF1	GO:0006260 DNA replication	0.35341702	0.961702	0.3291069	1.0698124	34120	124	55704;675;11143;5980;63967;83990;84083;5928;6742;56897;5984;10919;50485;4678;5557;25942;222229;4683;29803;51455;5985;254394;7486;890;4673;4175;11073;3978;6241;26057;10735
AGGF1	GO:0006261 DNA-dependent DNA replication	0.60745681	1	0.300418	0.9341185	56111	76	675;5980;84083;6742;56897;5984;50485;5557;222229;4683;5985;254394;7486;4175;3978;10735;25939;8243
AGGF1	GO:0006264 mitochondrial DNA replication	0.091178077	0.7650053	0.6931857	1.3742477	6008	7	6742;30968;92667;1763;9093
AGGF1	GO:0006265 DNA topological change	0.78076518	1	0.3719399	0.7636067	52589	8	8940;3148
AGGF1	GO:0006266 DNA ligation	0.63539656	1	0.4074128	0.8838295	44438	10	3978;24144;7515;3148;54840
AGGF1	GO:0006267 pre-replicative complex assembly involved in nuclear cell cycle DNA replication	0.45115693	0.9706643	-0.4360064	-0.9950389	15383	7	4174;4173;4176
AGGF1	GO:0006268 DNA unwinding involved in DNA replication	0.59788228	1	-0.3273606	-0.8907377	16769	12	4173;3159;4176
AGGF1	GO:0006269 DNA replication, synthesis of RNA primer	0.29028776	0.9454707	0.7882875	1.1563952	15595	2	5557;5422
AGGF1	GO:0006270 DNA replication initiation	0.897131	1	0.2628622	0.6728426	70012	21	56897;5557;222229;4683;4175;23595;57418
AGGF1	GO:0006271 DNA strand elongation involved in DNA replication	0.32507967	0.9542222	-0.3914374	-1.0933127	8874	13	4176;5426
AGGF1	GO:0006272 leading strand elongation	0.026111189	0.5662268	-0.8808869	-1.5227938	1114	3	5426
AGGF1	GO:0006273 lagging strand elongation	0.68864827	1	0.467716	0.8509144	42992	5	3978;5422;1763;3980;2237
AGGF1	GO:0006275 regulation of DNA replication	0.40207749	0.9622345	0.3634347	1.0527332	34720	43	55704;675;84083;56897;5984;10919;50485;4683;5985;890;26057;10735;8243
AGGF1	GO:0006278 RNA-dependent DNA biosynthetic process	0.30713933	0.9468787	-0.2827852	-1.0768096	4357	41	10111;3178;472;908;5609;54552;6950;5981;3192;55226;55651;3183;5588
AGGF1	GO:0006281 DNA repair	0.2859909	0.9398413	0.324902	1.0874199	28357	217	25842;1642;3297;22992;675;5980;5371;63967;83990;55031;84083;79677;4798;56897;8607;2968;5984;51377;50485;25;571;56946;2140;55100;5430;51347;56647;86;23049;5431;2073;26122;6233;7314;7316;2072;4683;4292;7341;51455;5985;254394;7486;4175;10155;11073;3978;10856;64210;25939;23347;24144;10075;8243;10213;1454;29128;55183;7528;85456;2966;728340;7515
AGGF1	GO:0006282 regulation of DNA repair	0.87351567	1	0.2519328	0.7245253	74958	41	3297;5371;56897;2140;55100;10155;64210;23347;24144;55183;7515
AGGF1	GO:0006283 transcription-coupled nucleotide-excision repair	0.15937577	0.8516026	0.4397429	1.2495533	13541	38	1642;2968;5984;5430;5431;2073;6233;7314;7316;2072;5985;3978;2966;7515;10987;9978
AGGF1	GO:0006284 base-excision repair	0.74887352	1	0.3224686	0.7993864	57171	18	55031;7486;3978;10075;7515;328
AGGF1	GO:0006286 base-excision repair, base-free sugar-phosphate removal	0.90591148	1	0.4486145	0.6581046	48670	2	328;5423
AGGF1	GO:0006287 base-excision repair, gap-filling	0.0022090919	0.168554	-0.8815502	-1.7934487	82	5	5426
AGGF1	GO:0006288 base-excision repair, DNA ligation	0.7242998	1	0.5249576	0.8402681	41505	3	7515;3980;5423
AGGF1	GO:0006289 nucleotide-excision repair	0.3621559	0.961702	0.3645216	1.0780719	31889	50	1642;675;83990;2968;5984;5430;5431;2073;6233;7314;7316;2072;5985;3978;64210;2966;728340;7515;10987;9978
AGGF1	GO:0006290 pyrimidine dimer repair	0.2653838	0.9303264	-0.5975524	-1.2156762	9970	5	5423;2074;7508;2956;23411
AGGF1	GO:0006293 nucleotide-excision repair, preincision complex stabilization	0.71895354	1	0.349975	0.8208013	52763	14	1642;2968;2073;2072;2966;9978
AGGF1	GO:0006294 nucleotide-excision repair, preincision complex assembly	0.57361185	0.9989079	0.3722113	0.9331324	44100	19	1642;2968;2073;6233;7314;7316
AGGF1	GO:0006295 nucleotide-excision repair, DNA incision, 3'-to lesion	0.71895354	1	0.349975	0.8208013	52763	14	1642;2968;2073;2072;2966;9978
AGGF1	GO:0006296 nucleotide-excision repair, DNA incision, 5'-to lesion	0.31191949	0.9468787	0.4259227	1.1259492	24951	25	1642;2968;5984;2073;6233;7314;7316;2072;5985
AGGF1	GO:0006297 nucleotide-excision repair, DNA gap filling	0.47922888	0.9706766	0.4145208	1.0021462	35945	16	5984;6233;7314;7316;5985;3978;7515
AGGF1	GO:0006298 mismatch repair	0.46078004	0.9706766	0.4147999	1.0158157	34863	17	25;4292;254394;3978
AGGF1	GO:0006301 postreplication repair	0.28272896	0.9395655	0.4317275	1.1496423	22742	26	5980;5984;6233;7314;7316;51455;5985
AGGF1	GO:0006302 double-strand break repair	0.65870285	1	0.287296	0.9107558	62033	92	3297;22992;675;5980;5371;83990;2140;55100;2072;4683;4292;7341;254394;7486;4175;64210;25939;23347;24144;10213;55183;7528;85456;7515
AGGF1	GO:0006303 double-strand break repair via nonhomologous end joining	0.35431038	0.961702	0.3963504	1.0888423	29225	31	3297;22992;2072;4683;4292;7341;23347;24144;10213;55183;7515
AGGF1	GO:0006304 DNA modification	0.62152441	1	-0.2558172	-0.9113691	10885	31	4204;10419;54890;54790;56915;2778;11176;8932;1788;10269;142;9582
AGGF1	GO:0006305 DNA alkylation	0.90342256	1	0.2601284	0.665845	70503	21	1786;10919;79813;4297;53615;10155
AGGF1	GO:0006306 DNA methylation	0.90342256	1	0.2601284	0.665845	70503	21	1786;10919;79813;4297;53615;10155
AGGF1	GO:0006307 DNA dealkylation involved in DNA repair	0.95526708	1	-0.3522407	-0.543857	44225	2	54890
AGGF1	GO:0006308 DNA catabolic process	0.25978069	0.9218497	0.5238908	1.1875806	18691	12	3297;3837;23405;9131
AGGF1	GO:0006309 apoptotic DNA fragmentation	0.2280832	0.9036038	0.5945077	1.2205467	15362	8	3297;3837;23405;9131
AGGF1	GO:0006310 DNA recombination	0.93566799	1	0.2227522	0.7067318	88196	93	675;5980;83990;84083;79677;4798;8607;51377;86;3838;2072;4683;4292;254394;7486;4175;10856;64210;25939;23347;10213;55183;7528;7515;3329;51010
AGGF1	GO:0006312 mitotic recombination	0.60472516	1	0.4080006	0.9060884	42949	11	675;79677;2072;4292;7515
AGGF1	GO:0006323 DNA packaging	0.44594758	0.9705394	0.335687	1.0239508	40446	64	25842;3070;4676;5928;8607;55320;4678;23523;7290;54623;9733;29855;9131;4673;51773;23347;10592;79711;79682;83743;54892;6418;646817
AGGF1	GO:0006325 chromatin organization	0.032343175	0.6149023	0.3681076	1.2429411	3223	288	6872;138474;25842;1642;22992;675;8089;9810;8314;9070;6885;11143;10320;6605;3070;4676;80314;5928;11335;54556;22880;5970;1786;11091;8607;79718;54454;55167;57634;6045;10919;10474;55689;51564;56946;55320;4678;83746;5580;2140;4000;55100;7862;23523;7290;55683;117143;54623;86;648;57680;9733;29855;79813;25942;29994;222229;9611;3054;4297;9739;9647;26122;55201;9646;6015;6878;30827;53615;51780;890;8473;4673…
AGGF1	GO:0006333 chromatin assembly or disassembly	0.43799984	0.9700694	0.3413082	1.0286162	39267	58	25842;6605;3070;4676;5928;8607;55320;4678;23523;7290;54623;9733;29855
AGGF1	GO:0006334 nucleosome assembly	0.20623413	0.8895525	0.4300442	1.2057183	17294	35	25842;4676;5928;8607;55320;4678;23523;7290;9733;29855;4673;51773;79711;79682;83743;6418;646817
AGGF1	GO:0006335 DNA replication-dependent nucleosome assembly	0.067552804	0.7430808	0.7131301	1.4137878	4451	7	25842;5928;4678;79711
AGGF1	GO:0006336 DNA replication-independent nucleosome assembly	0.034259849	0.6338728	0.5954328	1.4927479	2633	19	25842;5928;8607;55320;4678;23523;7290;29855;51773;79711;79682
AGGF1	GO:0006337 nucleosome disassembly	0.32932879	0.9572661	-0.3729974	-1.0871529	8497	15	6599;6601;3159;6597;6602
AGGF1	GO:0006338 chromatin remodeling	0.96245892	1	0.2107249	0.6561776	89038	77	6605;3070;5928;11335;22880;8607;55320;4678;86;57680;29994;53615;10856;51773;11164;23347;10014
AGGF1	GO:0006342 chromatin silencing	0.39586202	0.9622345	0.3722752	1.0578403	33635	38	25842;3070;22880;1786;54454;7290;648;25942;53615;10155;23347;10014;84444;55183
AGGF1	GO:0006343 establishment of chromatin silencing	0.25903337	0.9218478	-0.8683659	-1.1609352	12953	1	23411
AGGF1	GO:0006344 maintenance of chromatin silencing	0.76706009	1	-0.4265849	-0.7374396	32754	3	23411
AGGF1	GO:0006346 methylation-dependent chromatin silencing	0.35458437	0.961702	0.4971682	1.1041121	25183	11	3070;22880;1786;53615;10155
AGGF1	GO:0006348 chromatin silencing at telomere	0.77090685	1	0.4541823	0.7800398	46312	4	84444;55183;8318
AGGF1	GO:0006349 regulation of gene expression by genetic imprinting	0.6323592	1	-0.4165559	-0.8474522	23758	5	4204;1788
AGGF1	GO:0006351 transcription, DNA-templated	0.25795742	0.9218478	0.3076534	1.0568806	25795	765	55755;11319;4097;6872;138474;84307;9321;29110;25842;7110;3297;1874;79664;22992;7329;675;8089;29109;8314;4790;22926;9070;6885;11143;6297;5371;10320;6605;26586;80173;54862;55655;22877;3070;5700;23636;83990;11218;83696;80314;55031;5713;9921;83939;29966;4798;11335;22880;5970;10454;1786;11091;5481;257397;4863;8607;57506;79718;54454;23379;5469;4848;9765;2968;6045;27161;7024;4659;25926;26610;10919;50485…
AGGF1	GO:0006352 DNA-templated transcription, initiation	0.39092123	0.9622345	-0.2384209	-1.0273597	2927	77	983;8148;9329;9439;22938;11176;2961;6597;1025;64425;25885;1810;10849;55832;8467;64216;4286;2068
AGGF1	GO:0006353 DNA-templated transcription, termination	0.14399029	0.8392626	-0.3040593	-1.1983149	1778	48	1660;7270;10269;64425;25885;10849;4686;57466;2068
AGGF1	GO:0006354 DNA-templated transcription, elongation	0.17996327	0.8755317	-0.2783728	-1.1473104	1763	61	3192;6749;9984;51755;1025;64425;284695;25885;10849;4686;905;2068
AGGF1	GO:0006355 regulation of transcription, DNA-templated	0.065139349	0.7378271	0.3312001	1.136561	6513	692	55755;11319;4097;6872;138474;84307;29110;25842;7110;3297;1874;79664;22992;7329;675;8089;29109;8314;4790;22926;9070;6885;11143;6297;5371;10320;6605;26586;80173;54862;55655;22877;3070;5700;23636;83990;11218;83696;80314;55031;5713;9921;83939;29966;11335;22880;5970;10454;1786;11091;5481;257397;4863;8607;57506;79718;54454;23379;5469;4848;9765;2968;6045;27161;7024;4659;25926;26610;10919;50485;9181;7343…
AGGF1	GO:0006356 regulation of transcription by RNA polymerase I	0.20743121	0.8903869	0.5086226	1.2296469	15558	16	6872;5469;25926;7343;84135
AGGF1	GO:0006357 regulation of transcription by RNA polymerase II	0.12662279	0.8247855	0.3275123	1.1188327	12659	501	11319;4097;6872;138474;84307;29110;3297;1874;22992;7329;8089;29109;4790;22926;9070;11143;6297;10320;6605;26586;80173;54862;22877;5700;83990;11218;80314;5713;9921;83939;5970;1786;11091;5481;8607;57506;79718;54454;5469;4848;9765;2968;6045;27161;7024;4659;26610;10919;50485;9181;7343;10474;55689;3303;51564;25;571;6195;23633;55320;6773;8178;84146;23269;55197;4646;7290;10025;27107;6829;117143;4773;5814…
AGGF1	GO:0006359 regulation of transcription by RNA polymerase III	0.05188387	0.6925576	0.6548968	1.454396	3684	11	79664;23379;8178;57680;170506;2475;10623;672
AGGF1	GO:0006360 transcription by RNA polymerase I	0.71066817	1	0.3037268	0.8472296	59327	34	6872;5469;2968;25926;7343
AGGF1	GO:0006361 transcription initiation from RNA polymerase I promoter	0.049792882	0.6925576	-0.4826801	-1.4849119	1177	18	11176;6597;64425;25885;10849;2068
AGGF1	GO:0006362 transcription elongation from RNA polymerase I promoter	0.10598544	0.8028526	-0.4573834	-1.3579	2648	16	64425;25885;10849;2068
AGGF1	GO:0006363 termination of RNA polymerase I transcription	0.032293849	0.6149023	-0.5178881	-1.5655811	785	17	7270;10269;64425;25885;10849;2068
AGGF1	GO:0006364 rRNA processing	0.00041017227	0.059126	-0.4178621	-1.9823684	0	145	54606;5822;57062;6218;9221;6234;6130;6227;6209;51154;6135;134430;51106;23016;6201;23076;55636;23160;28987;54853;4736;1662;6187;11224;10557;10521;56915;6194;51602;10885;8568;6165;51018;2091;23378;9724;23411;55127;54555;11056;10199;6202;8886;55226;9188;55623;285855;6208;55651;27340;6217;84294;4839;10969;10528;54881;22984;79039;6154;26156;6229;64216;317781;6155;117246;6203;55661;23560;55781;6129;837…
AGGF1	GO:0006366 transcription by RNA polymerase II	0.15364383	0.8501038	0.3215972	1.1005107	15362	567	11319;4097;6872;138474;84307;9321;29110;7110;3297;1874;79664;22992;7329;8089;29109;4790;22926;9070;11143;6297;10320;6605;26586;80173;54862;22877;5700;83990;11218;80314;5713;9921;83939;4798;5970;1786;11091;5481;8607;57506;79718;54454;23379;5469;4848;9765;2968;6045;27161;7024;4659;26610;10919;50485;9181;7343;10474;55689;51692;3303;51564;25;571;6195;23633;55320;6773;8178;84146;11047;23269;55197;4646…
AGGF1	GO:0006367 transcription initiation from RNA polymerase II promoter	0.51451635	0.9842476	0.3279646	0.9817709	45828	55	6872;138474;5469;2968;5430;10025;5701;5431;6878;5705;10155;6874;5702;3516;6873;5704;2966;26036
AGGF1	GO:0006368 transcription elongation from RNA polymerase II promoter	0.75755231	1	0.2826203	0.821279	65600	44	2968;26610;8178;11047;5430;6829;54623;5431;4298;9646
AGGF1	GO:0006369 termination of RNA polymerase II transcription	0.96861101	1	-0.1844865	-0.6294784	18946	26	4686;57466
AGGF1	GO:0006370 7-methylguanosine mRNA capping	0.70176515	1	0.3452098	0.8345798	52637	16	2968;5430;6829;5431
AGGF1	GO:0006376 mRNA splice site selection	0.17258532	0.8755317	-0.3950989	-1.235876	3989	19	8683;51631;6431;10659;91746
AGGF1	GO:0006378 mRNA polyadenylation	0.52006983	0.9842476	0.35456	0.974037	42898	31	3297;9810;51692;6829;54623;9646;8189;51585;53981
AGGF1	GO:0006379 mRNA cleavage	0.8887032	1	0.2822843	0.6728516	65939	15	27161;51692;51585;53981;23283;1478
AGGF1	GO:0006382 adenosine to inosine editing	0.69153509	1	-0.5571079	-0.8601703	32015	2	103;56339
AGGF1	GO:0006383 transcription by RNA polymerase III	0.15015023	0.8483206	0.5136313	1.2876719	11543	19	79664;23379;8178;57680;9330
AGGF1	GO:0006384 transcription initiation from RNA polymerase III promoter	0.94828061	1	-0.2924978	-0.5535022	37861	4	9329
AGGF1	GO:0006388 tRNA splicing, via endonucleolytic cleavage and ligation	0.64055293	1	0.4459012	0.8840037	42214	7	283742;51493;1478;1653;10978
AGGF1	GO:0006390 mitochondrial transcription	0.33000225	0.9572661	-0.6119796	-1.158067	13175	4	64216
AGGF1	GO:0006391 transcription initiation from mitochondrial promoter	0.28155172	0.9395655	-0.7669059	-1.1840967	13034	2	64216
AGGF1	GO:0006396 RNA processing	0.071428571	0.7605922	-0.3058355	-1.6588562	0	528	23160;4904;2962;3181;79084;57187;904;79171;28987;10236;3550;54890;55692;54853;4736;5546;1662;6187;10569;92906;11224;10557;10521;56915;8106;8449;6194;84267;51602;3187;23435;84950;6434;10421;6100;27037;3184;3185;10885;5093;8568;6165;51018;2091;11051;23378;3191;9904;8570;9724;10189;29890;55280;114034;60528;81890;84324;24148;255967;23411;22827;6832;1655;55127;1665;11102;54555;54888;6733;9667;60493;11…
AGGF1	GO:0006397 mRNA processing	0.0040983607	0.2317885	-0.269547	-1.3859284	0	308	84811;8487;26993;5356;11338;6426;55119;55749;10492;10898;708;64783;3188;10523;55339;23076;84081;23524;9129;285672;51747;3178;23020;27339;9416;10419;6634;9991;4904;2962;3181;79084;57187;904;79171;10236;3550;54890;55692;5546;10569;92906;10521;8106;8449;3187;23435;84950;6434;10421;3184;3185;5093;11051;3191;9904;8570;10189;29890;55280;84324;24148;255967;22827;1655;1665;6733;9667;60493;79228;8896;5514…
AGGF1	GO:0006398 mRNA 3'-end processing by stem-loop binding and cleavage	0.53714336	0.9874542	0.6203219	0.992912	30780	3	51692;53981;7884
AGGF1	GO:0006399 tRNA metabolic process	0.87821218	1	-0.1973401	-0.8110981	8782	60	60528;81890;11102;54888;9329;81627;10940;55226;25821;55623;5464;2926;23395;57570
AGGF1	GO:0006400 tRNA modification	0.27271114	0.9343784	-0.354972	-1.1272006	6147	20	84267;81890;54888;81627;55226;25821;55623;57570
AGGF1	GO:0006401 RNA catabolic process	0.0058823529	0.2987412	-0.2552797	-1.2862108	2	253	6122;4904;472;10643;10236;54890;5686;4736;6187;11224;9861;5721;196513;56915;79899;6194;6156;23435;3184;5689;6165;6133;8570;6181;149041;255967;6832;1655;3646;6147;6050;55149;6202;4343;6189;6231;6160;6230;5692;10940;1660;3192;56006;87178;25873;7534;131405;6136;6208;192669;6217;3183;5694;79675;3921;6124;65109;10605;4670;6137;4686;6154;8761;6229;10642;9349;5688;6191;6155;6203;6224;6134;6129;2107;6141…
AGGF1	GO:0006402 mRNA catabolic process	0.0033057851	0.2171923	-0.261673	-1.3116781	1	241	6122;4904;472;10643;10236;54890;5686;4736;6187;11224;9861;5721;196513;56915;79899;6194;6156;23435;3184;5689;6165;6133;8570;6181;149041;255967;6832;1655;3646;6147;6050;55149;6202;4343;6189;6231;6160;6230;5692;1660;3192;56006;87178;25873;7534;131405;6136;6208;192669;6217;3183;5694;79675;3921;6124;65109;10605;4670;6137;4686;6154;8761;6229;10642;9349;5688;6191;6155;6203;6224;6134;6129;2107;6141;6152
AGGF1	GO:0006403 RNA localization	0.63762887	1	-0.2002134	-0.9597077	1236	160	23039;23511;10482;9908;23381;26993;11338;6209;6426;1984;143244;10898;10204;8888;55339;26019;6059;3178;472;3181;57187;908;10643;54890;10569;129401;8106;51602;2091;8570;10189;29890;84324;24148;79228;10657;6950;1660;3192;9295;87178;220988;8683;9984;55651;79902;10250;65109;11260;6421;6431;4686;6427;55153;10642;55781;91746;23165;6396
AGGF1	GO:0006404 RNA import into nucleus	0.71544593	1	-0.5413902	-0.8359022	33122	2	5901;7175
AGGF1	GO:0006405 RNA export from nucleus	0.2009955	0.8827715	-0.2402816	-1.0991619	847	111	10189;29890;84324;79228;10657;1660;9295;8683;9984;79902;10250;65109;11260;6431;4686;6427;55153;55781;91746;23165;6396
AGGF1	GO:0006406 mRNA export from nucleus	0.53141657	0.9874542	-0.2202557	-0.976151	3289	89	23511;10482;23381;26993;11338;6426;1984;10898;8888;55339;26019;3181;57187;54890;10569;129401;8106;10189;29890;84324;79228;9295;8683;9984;79902;10250;65109;6431;4686;6427;91746;23165;6396
AGGF1	GO:0006407 rRNA export from nucleus	0.56453114	0.9974542	0.662941	0.9725155	30329	2	7248;4869
AGGF1	GO:0006408 snRNA export from nucleus	0.89855826	1	-0.5499302	-0.7352123	44935	1	22916
AGGF1	GO:0006409 tRNA export from nucleus	0.74664805	1	0.3004406	0.8157452	60977	29	348995;23636;8021;4927
AGGF1	GO:0006412 translation	0.01984127	0.5189908	-0.2314461	-1.1886561	4	305	60678;811;6194;6156;4691;51649;3184;219927;6165;26065;5610;6133;8570;6181;149041;84324;3646;4733;64976;6147;6202;4343;6189;6231;6160;10657;6230;1660;55226;25873;131405;6136;6208;5464;192669;6217;8890;3921;6124;65109;8664;1974;26284;7818;64969;10605;6137;23395;4686;63931;64978;6154;51121;8761;6229;10642;9349;9669;6191;6155;6203;6224;6134;6129;2107;6141;6152;23
AGGF1	GO:0006413 translational initiation	0.00072833212	0.080829	-0.3413641	-1.6116074	1	139	6165;5610;6133;6181;3646;6147;6202;6189;6231;6160;10657;6230;25873;6136;6208;6217;8890;3921;6124;8664;1974;10605;6137;4686;6154;6229;9349;9669;6191;6155;6203;6224;6134;6129;6141;6152
AGGF1	GO:0006414 translational elongation	0.61024209	1	0.3106365	0.9232953	53992	52	51642;54460;54998;1938;79048;1936;6726;90850;10767;9728;51116
AGGF1	GO:0006415 translational termination	0.70345219	1	0.3016441	0.8536499	59561	37	51642;54460;54998
AGGF1	GO:0006417 regulation of translation	0.99127925	1	0.1911167	0.6308118	97186	159	25929;1938;83939;4848;27161;25904;79048;4528;60558;5499;4076;6195;8672;1981;8662;7458;6726;1982;90850;149986;27335;9728;54505;23019;8667;6895;4849;9475
AGGF1	GO:0006418 tRNA aminoacylation for protein translation	0.60078925	1	0.3767058	0.9107245	45063	16	27068;54938;55699;9255;80755;9521;10056;57505
AGGF1	GO:0006419 alanyl-tRNA aminoacylation	0.53603469	0.9874542	0.676563	0.9924987	28798	2	80755;57505
AGGF1	GO:0006420 arginyl-tRNA aminoacylation	0.5988722	1	-0.698324	-0.9336029	29948	1	57038
AGGF1	GO:0006421 asparaginyl-tRNA aminoacylation	0.97957103	1	0.5104749	0.6813628	49004	1	79731
AGGF1	GO:0006424 glutamyl-tRNA aminoacylation	0.79481693	1	-0.6009078	-0.8033653	39747	1	124454
AGGF1	GO:0006428 isoleucyl-tRNA aminoacylation	0.36688188	0.9622345	0.8156425	1.0886892	18353	1	55699
AGGF1	GO:0006429 leucyl-tRNA aminoacylation	0.082005239	0.7650053	-0.9594972	-1.2827704	4100	1	23395
AGGF1	GO:0006432 phenylalanyl-tRNA aminoacylation	0.91780516	1	0.4346325	0.6375934	49309	2	10056;2193
AGGF1	GO:0006434 seryl-tRNA aminoacylation	0.36322386	0.961702	0.8173883	1.0910194	18170	1	54938
AGGF1	GO:0006435 threonyl-tRNA aminoacylation	0.73292422	1	0.6333799	0.8454119	36665	1	80222
AGGF1	GO:0006437 tyrosyl-tRNA aminoacylation	0.8175985	1	0.5914804	0.7894861	40901	1	51067
AGGF1	GO:0006446 regulation of translational initiation	0.63870206	1	0.313985	0.899221	54601	40	27161;4528;5499;8672;1981;8662;7458;1982;27335;54505;8667;1983
AGGF1	GO:0006448 regulation of translational elongation	0.95702456	1	0.3009492	0.5475161	59747	5	6726;10600;9775;1984;143244
AGGF1	GO:0006449 regulation of translational termination	0.13272722	0.8247855	-0.63917	-1.3852142	4729	6	1984;143244;2107
AGGF1	GO:0006450 regulation of translational fidelity	0.30815414	0.9468787	-0.4724654	-1.1294016	10059	8	23395;6203
AGGF1	GO:0006451 translational readthrough	0.50083228	0.9812614	0.589622	1.0126521	30087	4	79048;9728
AGGF1	GO:0006452 translational frameshifting	0.30678014	0.9468787	-0.7541041	-1.1643308	14202	2	1984;143244
AGGF1	GO:0006457 protein folding	0.26322539	0.926469	0.3587949	1.1302112	24629	86	2580;22926;5700;6767;145165;144106;573;5481;9049;3303;3304;3312;22948;10808;3337;55898;3301;55768;3309;10856;9532;2782;2288
AGGF1	GO:0006458 'de novo' protein folding	0.0039280465	0.2282998	0.6703701	1.6806155	301	19	2580;6767;145165;144106;573;3303;3304;3312;10808;3337;3309
AGGF1	GO:0006463 steroid hormone receptor complex assembly	0.42013313	0.9656943	0.788757	1.0528034	21017	1	2288
AGGF1	GO:0006464 cellular protein modification process	0.0030399696	0.2086336	0.3574674	1.2284236	303	791	6872;138474;9321;2580;85440;2801;29110;1642;3297;5033;26750;10142;22992;55704;127018;7329;675;375056;8089;64793;56288;9810;85459;8314;348995;4790;9070;23287;6885;27068;11143;5371;57448;5871;63967;51719;9344;5700;23636;84687;6789;80314;23363;253260;8567;55031;9736;5713;9921;83939;64092;4798;10527;54556;5905;5970;10454;200933;1786;11091;5481;257397;8607;57506;79718;9701;55167;8021;5469;30849;54850;…
AGGF1	GO:0006465 signal peptide processing	0.62344778	1	-0.6861034	-0.9172648	31177	1	81502
AGGF1	GO:0006468 protein phosphorylation	0.055585029	0.7110466	0.3508091	1.1913334	5552	360	6872;138474;2580;85440;29110;3297;26750;10142;55704;64793;56288;4790;6885;5371;57448;5871;63967;51719;9344;5700;23636;6789;253260;8567;5713;83939;64092;10527;10454;257397;57506;5469;30849;2885;2968;25998;57498;10048;26610;9181;10474;25;51429;6195;65125;5062;6773;51332;55681;5580;613;9928;27;51347;8476;56647;91754;23387;302;304;5701;23049;5710;4298;1981;3301;5576;6386;9611;5908;9647;3071;6233;7314…
AGGF1	GO:0006469 negative regulation of protein kinase activity	0.055291237	0.7097079	0.4770303	1.3862237	4787	44	64793;23636;10527;25998;25;65125;5062;5580;51347;4298;3301;5576;9647;6895;324;9113
AGGF1	GO:0006470 protein dephosphorylation	0.08249264	0.7650053	0.4285128	1.3070984	7481	64	27068;84687;10454;9701;4659;55291;5499;5520;26472;5580;2140;55197;8897;23523;58490;9647;3071;5501;22870;9475;7248;8189;25930;5771;5770;6418;5537;5514;29085;157313;2475;84930
AGGF1	GO:0006471 protein ADP-ribosylation	0.26155116	0.9237683	-0.5998461	-1.2203424	9826	5	142
AGGF1	GO:0006473 protein acetylation	0.00098618261	0.098778	0.524728	1.629467	90	75	6872;138474;675;8089;85459;6885;11143;80314;54556;11091;8607;55167;57634;10474;55689;7862;55683;117143;86;25942;3054;4297;26122;53615;8473;339287;10856
AGGF1	GO:0006474 N-terminal protein amino acid acetylation	0.5084071	0.9842476	-0.5787482	-1.000485	21709	3	80155;79829
AGGF1	GO:0006475 internal protein amino acid acetylation	0.0011738634	0.1102776	0.533611	1.6363938	106	67	6872;138474;675;8089;6885;11143;80314;54556;11091;8607;55167;57634;10474;55689;7862;55683;117143;86;25942;3054;4297;26122;53615;8473;339287;10856
AGGF1	GO:0006476 protein deacetylation	0.90766856	1	0.2503797	0.6714647	73502	27	79718;10474;51564;25942;10014;4137;9219;3066;3065;9112;57504
AGGF1	GO:0006479 protein methylation	0.65352333	1	0.2991458	0.8995945	58473	57	9070;1786;11091;10919;283742;4000;54623;79813;4297;9739;9646;30827;8473;22823;84444;55183
AGGF1	GO:0006482 protein demethylation	0.57721729	1	0.4279979	0.9284863	40369	10	22992;51780;5253
AGGF1	GO:0006486 protein glycosylation	0.42713471	0.9656943	0.4107815	1.0410722	33084	20	9321;2801;8473;6185
AGGF1	GO:0006487 protein N-linked glycosylation	0.22238088	0.8992361	-0.4194044	-1.1974135	5917	14	3703;5373
AGGF1	GO:0006488 dolichol-linked oligosaccharide biosynthetic process	0.90049373	1	0.549581	0.7335602	45048	1	79053
AGGF1	GO:0006490 oligosaccharide-lipid intermediate biosynthetic process	0.90049373	1	0.549581	0.7335602	45048	1	79053
AGGF1	GO:0006491 N-glycan processing	0.18824114	0.8755317	-0.8150426	-1.2584194	8714	2	23193
AGGF1	GO:0006493 protein O-linked glycosylation	0.37986826	0.9622345	-0.584639	-1.1063297	15166	4	8813;54790;23753
AGGF1	GO:0006497 protein lipidation	0.623184	1	0.4991227	0.9080524	38905	5	22930;25782;4836
AGGF1	GO:0006498 N-terminal protein lipidation	0.70739801	1	0.6456006	0.8617236	35388	1	4836
AGGF1	GO:0006499 N-terminal protein myristoylation	0.70739801	1	0.6456006	0.8617236	35388	1	4836
AGGF1	GO:0006505 GPI anchor metabolic process	0.37309284	0.9622345	-0.810405	-1.0834462	18657	1	8813
AGGF1	GO:0006506 GPI anchor biosynthetic process	0.37309284	0.9622345	-0.810405	-1.0834462	18657	1	8813
AGGF1	GO:0006508 proteolysis	0.027730192	0.5764685	0.3659198	1.2391838	2767	322	6872;7110;1642;3297;7329;9810;8314;54998;4790;23287;6885;5371;57448;55655;63967;5700;55031;9736;5713;4798;4130;5970;10454;200933;8607;79718;54850;23607;51377;10474;80124;3303;3304;51429;6195;5062;23581;11047;9928;5550;79886;128866;8881;86;302;304;5701;5710;9733;23358;10072;55768;6386;3054;10939;9647;6051;3309;6233;7314;7316;9798;7341;9131;337867;890;1452;8473;8667;5705;5718;826;9475;9532;324;5711…
AGGF1	GO:0006509 membrane protein ectodomain proteolysis	0.7549505	1	-0.3673356	-0.7473171	28364	5	5588
AGGF1	GO:0006511 ubiquitin-dependent protein catabolic process	0.079884455	0.7650053	0.3719747	1.2315725	7853	169	6872;1642;7329;9810;8314;5371;57448;5700;55031;9736;5713;4130;200933;79718;54850;23607;51377;3303;3304;11047;9928;8881;5701;5710;23358;6386;3309;6233;7314;7316;7341;1452;8473;5705;5718;5711;9113;26263;5690;5702;55139;10075;23352;4085;10213;1454;8454;5704;10197;29128;25930;6125
AGGF1	GO:0006513 protein monoubiquitination	0.028791288	0.5853866	0.5611676	1.494327	2315	26	1642;9810;6045;54623;648;90850;7314;9646;6015;10075;8454;29128;9978
AGGF1	GO:0006515 protein quality control for misfolded or incompletely synthesized proteins	0.22217955	0.8992361	-0.4929002	-1.2241646	6941	9	6048;23753
AGGF1	GO:0006516 glycoprotein catabolic process	0.29866359	0.9468787	0.7843174	1.1505712	16045	2	55768;201595
AGGF1	GO:0006517 protein deglycosylation	0.80612149	1	-0.4063205	-0.7024083	34422	3	6048
AGGF1	GO:0006518 peptide metabolic process	0.02259887	0.5442739	-0.2287518	-1.1813149	3	326	60678;811;6194;6156;4691;51649;3184;219927;6165;26065;5610;6133;373156;8570;6181;149041;84324;3646;4733;64976;6147;6202;4343;6189;6231;2937;6160;10657;6230;1660;55226;25873;131405;6136;6208;5464;192669;6217;8890;3921;6124;65109;8664;1974;26284;7818;64969;10605;6137;23395;4686;63931;64978;6154;51121;8761;6229;10642;9349;9669;3417;6191;6155;6203;6224;6134;6129;2107;6141;6152;23
AGGF1	GO:0006520 cellular amino acid metabolic process	0.68337204	1	0.2821849	0.8997383	64728	98	4548;5033;27068;5700;5713;26227;440;2805;5701;5710;191;5198;23464;54938;55699;1503;2618;5705;5718;9255;80755;5711;875;5690;5702;9521;10213;790;5704;10197
AGGF1	GO:0006521 regulation of cellular amino acid metabolic process	0.63549029	1	0.3220573	0.8983615	53051	34	5700;5713;5701;5710;5705;5718;5711;5690;5702;10213;5704;10197;5708
AGGF1	GO:0006525 arginine metabolic process	0.51309072	0.9842476	-0.576443	-0.9965	21909	3	4942;445
AGGF1	GO:0006526 arginine biosynthetic process	0.29282729	0.9464946	-0.8509078	-1.1375951	14643	1	445
AGGF1	GO:0006527 arginine catabolic process	0.91215414	1	-0.3932937	-0.6072425	42229	2	383;4942
AGGF1	GO:0006528 asparagine metabolic process	0.22016111	0.8992361	0.890014	1.1879575	11013	1	440
AGGF1	GO:0006529 asparagine biosynthetic process	0.22016111	0.8992361	0.890014	1.1879575	11013	1	440
AGGF1	GO:0006531 aspartate metabolic process	0.83310357	1	0.4498178	0.7199964	47740	3	2805
AGGF1	GO:0006532 aspartate biosynthetic process	0.55425678	0.9928682	0.66777	0.9795995	29777	2	2805;2806
AGGF1	GO:0006533 aspartate catabolic process	0.55425678	0.9928682	0.66777	0.9795995	29777	2	2805;2806
AGGF1	GO:0006534 cysteine metabolic process	0.90387176	1	0.3678834	0.631825	54300	4	191;875
AGGF1	GO:0006535 cysteine biosynthetic process from serine	0.42355128	0.9656943	0.7870112	1.0504732	21188	1	875
AGGF1	GO:0006536 glutamate metabolic process	0.4367457	0.9700694	-0.4204973	-1.0051748	14257	8	2806;4942;5832;2746;2747
AGGF1	GO:0006537 glutamate biosynthetic process	0.020812984	0.5339864	-0.8437119	-1.596581	830	4	2746;2747
AGGF1	GO:0006538 glutamate catabolic process	0.61256794	1	-0.4591213	-0.8688088	24457	4	2746;2747
AGGF1	GO:0006541 glutamine metabolic process	0.39374014	0.9622345	0.4826066	1.0717737	27964	11	26227;440;5198;1503;790;8833
AGGF1	GO:0006543 glutamine catabolic process	0.88673132	1	-0.4142508	-0.6396	41052	2	5471;2744
AGGF1	GO:0006544 glycine metabolic process	0.15817462	0.8516026	0.705745	1.28396	9874	5	26227;23464;2618
AGGF1	GO:0006545 glycine biosynthetic process	0.87092323	1	-0.5638966	-0.7538843	43553	1	6472
AGGF1	GO:0006547 histidine metabolic process	0.69173549	1	-0.6518855	-0.8715183	34592	1	4522
AGGF1	GO:0006549 isoleucine metabolic process	0.47105521	0.9706766	-0.7615223	-1.018094	23556	1	38
AGGF1	GO:0006550 isoleucine catabolic process	0.47105521	0.9706766	-0.7615223	-1.018094	23556	1	38
AGGF1	GO:0006551 leucine metabolic process	0.088645053	0.7650053	-0.8763535	-1.353083	4103	2	56922;64087
AGGF1	GO:0006552 leucine catabolic process	0.088645053	0.7650053	-0.8763535	-1.353083	4103	2	56922;64087
AGGF1	GO:0006553 lysine metabolic process	0.28281614	0.9395655	-0.6362994	-1.2040882	11291	4	2639;1743
AGGF1	GO:0006554 lysine catabolic process	0.28281614	0.9395655	-0.6362994	-1.2040882	11291	4	2639;1743
AGGF1	GO:0006555 methionine metabolic process	0.36760104	0.9622345	0.6468445	1.1109293	22083	4	4548;191
AGGF1	GO:0006556 S-adenosylmethionine biosynthetic process	0.45239571	0.9706766	0.7726955	1.0313652	22631	1	4144
AGGF1	GO:0006558 L-phenylalanine metabolic process	0.0012597732	0.1102776	-0.9996508	-1.3364525	62	1	5860
AGGF1	GO:0006559 L-phenylalanine catabolic process	0.0012597732	0.1102776	-0.9996508	-1.3364525	62	1	5860
AGGF1	GO:0006560 proline metabolic process	0.18350991	0.8755317	-0.6915426	-1.3086264	7326	4	4942;5832
AGGF1	GO:0006561 proline biosynthetic process	0.18350991	0.8755317	-0.6915426	-1.3086264	7326	4	4942;5832
AGGF1	GO:0006563 L-serine metabolic process	0.22395951	0.8992361	0.7573722	1.2122803	12833	3	26227;875
AGGF1	GO:0006564 L-serine biosynthetic process	0.14730298	0.8435819	0.8578489	1.2584399	7913	2	26227;6472
AGGF1	GO:0006565 L-serine catabolic process	0.48138704	0.9706766	0.7020942	1.0299522	25862	2	875;6472
AGGF1	GO:0006566 threonine metabolic process	0.18428694	0.8755317	0.8379322	1.2292227	9900	2	26227;23464
AGGF1	GO:0006567 threonine catabolic process	0.3227857	0.9535653	0.8376397	1.1180502	16147	1	23464
AGGF1	GO:0006568 tryptophan metabolic process	0.27121118	0.9343784	-0.862081	-1.1525328	13562	1	2639
AGGF1	GO:0006575 cellular modified amino acid metabolic process	0.83836711	1	-0.2220392	-0.7910321	14683	31	445;373156;2593;2937;84245;3417;471
AGGF1	GO:0006576 cellular biogenic amine metabolic process	0.14182006	0.8351211	-0.7739343	-1.3379043	6055	3	4204;6723;2639
AGGF1	GO:0006577 amino-acid betaine metabolic process	0.71985631	1	0.5850506	0.8582526	38674	2	34;223
AGGF1	GO:0006578 amino-acid betaine biosynthetic process	0.71985631	1	0.5850506	0.8582526	38674	2	34;223
AGGF1	GO:0006582 melanin metabolic process	0.45495663	0.9706766	0.7143278	1.0478985	24442	2	9839;9693
AGGF1	GO:0006584 catecholamine metabolic process	0.89618707	1	0.4014675	0.6426049	51355	3	55737;11315;136319
AGGF1	GO:0006586 indolalkylamine metabolic process	0.27121118	0.9343784	-0.862081	-1.1525328	13562	1	2639
AGGF1	GO:0006590 thyroid hormone generation	0.14190337	0.8351211	0.9284218	1.2392228	7098	1	5469
AGGF1	GO:0006591 ornithine metabolic process	0.79862626	1	-0.4776621	-0.7375065	36973	2	5832
AGGF1	GO:0006592 ornithine biosynthetic process	0.37893179	0.9622345	-0.8076117	-1.0797117	18949	1	5832
AGGF1	GO:0006595 polyamine metabolic process	0.44094063	0.9700694	-0.7761872	-1.0376996	22050	1	6723
AGGF1	GO:0006596 polyamine biosynthetic process	0.44094063	0.9700694	-0.7761872	-1.0376996	22050	1	6723
AGGF1	GO:0006599 phosphagen metabolic process	0.51004458	0.9842476	0.7437151	0.9926832	25515	1	1152
AGGF1	GO:0006600 creatine metabolic process	0.86333888	1	-0.4321675	-0.6672633	39969	2	2593
AGGF1	GO:0006601 creatine biosynthetic process	0.22921874	0.9036038	-0.8844274	-1.1824081	11462	1	2593
AGGF1	GO:0006603 phosphocreatine metabolic process	0.51004458	0.9842476	0.7437151	0.9926832	25515	1	1152
AGGF1	GO:0006605 protein targeting	0.00050352467	0.0675422	-0.3652479	-1.75019	0	158	6194;6156;11231;51762;7385;6165;6133;30;373156;6181;29927;55176;10456;255967;9512;6147;92609;6202;6189;6231;6160;26985;6230;25873;293;7534;6136;6208;6217;3921;6124;5880;6137;7879;6154;6229;8546;9349;7531;6731;3417;5373;6191;6155;6203;6224;6134;6129;5873;6141;6152
AGGF1	GO:0006606 protein import into nucleus	0.17822891	0.8755317	0.4039585	1.2119508	15907	56	5371;23636;10527;57506;8021;5469;4927;3841;23633;5580;4000;3837
AGGF1	GO:0006607 NLS-bearing protein import into nucleus	0.54728973	0.9902069	0.4510845	0.9530696	37629	9	3841;23633;3838
AGGF1	GO:0006610 ribosomal protein import into nucleus	0.66396173	1	-0.4344236	-0.8220727	26509	4	3843;51194;9349
AGGF1	GO:0006611 protein export from nucleus	0.50231481	0.9812614	-0.2136272	-0.9921126	1735	124	8683;9984;79902;10250;65109;11260;6431;4686;6427;55153;7531;55781;91746;23165;6396
AGGF1	GO:0006612 protein targeting to membrane	0.00018932223	0.0320785	-0.438931	-1.9752801	0	98	6218;6161;6144;6234;6130;6227;6209;6135;6201;1020;6228;6157;6122;4736;6187;11224;6194;6156;11231;51762;6165;6133;6181;29927;55176;6147;6202;6189;6231;6160;6230;25873;6136;6208;6217;3921;6124;6137;6154;6229;9349;6731;6191;6155;6203;6224;6134;6129;6141;6152
AGGF1	GO:0006613 cotranslational protein targeting to membrane	0.00015410695	0.0302734	-0.5481751	-2.4035035	0	85	6218;6161;6144;6234;6130;6227;6209;6135;6201;6228;6157;6122;4736;6187;11224;6194;6156;11231;6165;6133;6181;29927;55176;6147;6202;6189;6231;6160;6230;25873;6136;6208;6217;3921;6124;6137;6154;6229;9349;6731;6191;6155;6203;6224;6134;6129;6141;6152
AGGF1	GO:0006614 SRP-dependent cotranslational protein targeting to membrane	0.0001505344	0.0302734	-0.5499127	-2.4062621	0	84	6218;6161;6144;6234;6130;6227;6209;6135;6201;6228;6157;6122;4736;6187;11224;6194;6156;11231;6165;6133;6181;29927;55176;6147;6202;6189;6231;6160;6230;25873;6136;6208;6217;3921;6124;6137;6154;6229;9349;6731;6191;6155;6203;6224;6134;6129;6141;6152
AGGF1	GO:0006616 SRP-dependent cotranslational protein targeting to membrane, translocation	0.32185846	0.9535653	-0.6758073	-1.1682717	13743	3	29927;55176
AGGF1	GO:0006620 posttranslational protein targeting to endoplasmic reticulum membrane	0.90275695	1	0.3117892	0.640115	60806	8	128866;3309;10952;6449
AGGF1	GO:0006622 protein targeting to lysosome	0.65502147	1	-0.3838124	-0.8318012	23342	6	26985;7879;8546
AGGF1	GO:0006623 protein targeting to vacuole	0.69462018	1	0.3960445	0.8367789	47759	9	30849;9765;3312;54832;27183
AGGF1	GO:0006625 protein targeting to peroxisome	0.74554046	1	-0.2846353	-0.7950067	20353	13	51762;30;373156;3417
AGGF1	GO:0006626 protein targeting to mitochondrion	0.84913986	1	0.2678758	0.7359007	70042	31	8314;10469;9049;10953;10075;3329;3308
AGGF1	GO:0006627 protein processing involved in protein targeting to mitochondrion	0.21689851	0.8992361	-0.7299092	-1.2617978	9261	3	23203;7385;9512
AGGF1	GO:0006629 lipid metabolic process	0.88784094	1	0.2395455	0.7911213	87074	161	5007;4790;11218;23344;22880;79718;5469;30849;2194;5580;23760;8897;3837;1666;3069;5868;2232;23049;3636;5287;375;377;25942;9611
AGGF1	GO:0006631 fatty acid metabolic process	0.33379862	0.9572661	-0.2605787	-1.057365	3586	56	31;30;5825;2639;23411;3992;4023;5095;9524;11313;5096;60481;39
AGGF1	GO:0006633 fatty acid biosynthetic process	0.43147078	0.9657415	-0.295569	-1.0084982	8439	26	4282;31;5825;23411;3992;4023;9524;60481
AGGF1	GO:0006635 fatty acid beta-oxidation	0.31004801	0.9468787	-0.3507435	-1.0971315	7167	19	3030;3032;38;3667;2108;30;5825;2639;39
AGGF1	GO:0006636 unsaturated fatty acid biosynthetic process	0.074557373	0.7605948	-0.6283345	-1.5019977	2433	8	4282;23411;3992;60481
AGGF1	GO:0006637 acyl-CoA metabolic process	0.38518557	0.9622345	-0.3009665	-1.0358389	7326	27	8803;5160;31;2639;8694;9524;6576;60481;1743
AGGF1	GO:0006638 neutral lipid metabolic process	0.65933749	1	-0.3376741	-0.8386458	20600	9	23411;4023;8694
AGGF1	GO:0006639 acylglycerol metabolic process	0.65933749	1	-0.3376741	-0.8386458	20600	9	23411;4023;8694
AGGF1	GO:0006641 triglyceride metabolic process	0.66884151	1	-0.3468509	-0.8291273	21834	8	23411;4023;8694
AGGF1	GO:0006642 triglyceride mobilization	0.25903337	0.9218478	-0.8683659	-1.1609352	12953	1	23411
AGGF1	GO:0006643 membrane lipid metabolic process	0.75687544	1	-0.2573252	-0.8171267	17062	20	9524;1455;60481;57488
AGGF1	GO:0006644 phospholipid metabolic process	0.92224503	1	0.2313852	0.6894742	81780	53	30849;5580;8897;5868;23049;3636;5287;375;377
AGGF1	GO:0006646 phosphatidylethanolamine biosynthetic process	0.77337624	1	-0.4944449	-0.7634191	35804	2	10390
AGGF1	GO:0006650 glycerophospholipid metabolic process	0.67028507	1	0.30671	0.8783862	57301	40	30849;8897;5868;23049;3636;5287;375;377;79143;114882
AGGF1	GO:0006654 phosphatidic acid biosynthetic process	0.93775361	1	0.5317737	0.7097918	46912	1	55326
AGGF1	GO:0006655 phosphatidylglycerol biosynthetic process	0.47059205	0.9706766	-0.6752849	-1.0426346	21786	2	132001
AGGF1	GO:0006656 phosphatidylcholine biosynthetic process	0.81334504	1	-0.343007	-0.6978223	30558	5	2181;1460;2171;1459;10390
AGGF1	GO:0006657 CDP-choline pathway	0.36047511	0.961702	-0.8166899	-1.0918486	18026	1	10390
AGGF1	GO:0006658 phosphatidylserine metabolic process	0.81245579	1	0.5305537	0.7783071	43649	2	114882;81490
AGGF1	GO:0006659 phosphatidylserine biosynthetic process	0.622228	1	-0.6871508	-0.9186652	31116	1	81490
AGGF1	GO:0006661 phosphatidylinositol biosynthetic process	0.15925497	0.8516026	0.5094471	1.277182	12243	19	30849;8897;5868;3636;5287;375;377
AGGF1	GO:0006662 glycerol ether metabolic process	0.37616796	0.9622345	0.749926	1.1001201	20209	2	2194;7295
AGGF1	GO:0006664 glycolipid metabolic process	0.7046929	1	0.4039962	0.8294194	47465	8	23344;5580
AGGF1	GO:0006665 sphingolipid metabolic process	0.70003028	1	-0.2711565	-0.8481819	16183	19	9524;1455;60481;57488
AGGF1	GO:0006667 sphinganine metabolic process	0.61043037	1	0.6937849	0.9260383	30537	1	10558
AGGF1	GO:0006670 sphingosine metabolic process	0.61043037	1	0.6937849	0.9260383	30537	1	10558
AGGF1	GO:0006672 ceramide metabolic process	0.97203277	1	0.2429345	0.5270151	67982	10	5580;10558;55750
AGGF1	GO:0006677 glycosylceramide metabolic process	0.63519763	1	0.5728061	0.9168564	36399	3	5580;5562
AGGF1	GO:0006678 glucosylceramide metabolic process	0.35720136	0.961702	0.7581695	1.1122129	19190	2	5580;5562
AGGF1	GO:0006679 glucosylceramide biosynthetic process	0.66204083	1	-0.6672486	-0.8920576	33107	1	5562
AGGF1	GO:0006680 glucosylceramide catabolic process	0.21644312	0.8992361	0.8917598	1.1902877	10827	1	5580
AGGF1	GO:0006681 galactosylceramide metabolic process	0.41226579	0.9654857	-0.7905028	-1.0568385	20616	1	5660
AGGF1	GO:0006683 galactosylceramide catabolic process	0.41226579	0.9654857	-0.7905028	-1.0568385	20616	1	5660
AGGF1	GO:0006684 sphingomyelin metabolic process	0.803525	1	0.4721972	0.7558177	46045	3	5580;10558
AGGF1	GO:0006685 sphingomyelin catabolic process	0.69082009	1	0.600737	0.8812641	37114	2	5580
AGGF1	GO:0006686 sphingomyelin biosynthetic process	0.61043037	1	0.6937849	0.9260383	30537	1	10558
AGGF1	GO:0006687 glycosphingolipid metabolic process	0.64678927	1	0.4433498	0.8789454	42625	7	23344;5580
AGGF1	GO:0006688 glycosphingolipid biosynthetic process	0.66204083	1	-0.6672486	-0.8920576	33107	1	5562
AGGF1	GO:0006690 icosanoid metabolic process	0.64240642	1	-0.3542513	-0.8468174	20971	8	4282;23411;3992
AGGF1	GO:0006692 prostanoid metabolic process	0.79601831	1	-0.3502449	-0.7125473	29907	5	4282;23411
AGGF1	GO:0006693 prostaglandin metabolic process	0.79601831	1	-0.3502449	-0.7125473	29907	5	4282;23411
AGGF1	GO:0006694 steroid biosynthetic process	0.062629488	0.7376532	0.5112308	1.3961677	5138	30	5007;4790;11218;5469;2194;3837;2232
AGGF1	GO:0006695 cholesterol biosynthetic process	0.68728495	1	-0.2855461	-0.847742	17177	16	31;50814;1727;39
AGGF1	GO:0006699 bile acid biosynthetic process	0.095080969	0.7776174	0.7456531	1.3565647	5935	5	5007;26031
AGGF1	GO:0006700 C21-steroid hormone biosynthetic process	0.2488856	0.9213251	0.8760475	1.1693155	12450	1	2232
AGGF1	GO:0006702 androgen biosynthetic process	0.14190337	0.8351211	0.9284218	1.2392228	7098	1	5469
AGGF1	GO:0006703 estrogen biosynthetic process	0.90925978	1	-0.3957387	-0.6110175	42095	2	51144;51170
AGGF1	GO:0006704 glucocorticoid biosynthetic process	0.9211142	1	-0.5384078	-0.7198078	46063	1	476
AGGF1	GO:0006706 steroid catabolic process	0.59029743	1	-0.6147398	-0.9491534	27328	2	7533;51170
AGGF1	GO:0006710 androgen catabolic process	0.74180647	1	-0.627095	-0.8383754	37096	1	51170
AGGF1	GO:0006713 glucocorticoid catabolic process	0.76766182	1	-0.6145251	-0.8215705	38389	1	7533
AGGF1	GO:0006720 isoprenoid metabolic process	0.064019473	0.7378271	-0.6698263	-1.5286546	2182	7	3157;51109;8813;4023;8694
AGGF1	GO:0006721 terpenoid metabolic process	0.10424559	0.8028526	-0.6618419	-1.434349	3714	6	3157;51109;4023;8694
AGGF1	GO:0006725 cellular aromatic compound metabolic process	1	1	-0.1721591	NA	0	1599	6187;55922;10569;92906;11224;9861;5721;2023;10557;4796;55269;196513;129401;10521;84172;56915;55870;3836;7799;8106;8449;5609;811;79899;6194;84267;6156;8803;51602;5160;9557;3187;23435;84950;4691;6434;10421;6100;27037;6601;4174;4999;3184;5689;3185;79872;10885;26574;5093;7385;5925;3704;79648;79829;65056;31;54880;8568;6165;4173;51018;5610;2091;6133;10432;348654;1108;11051;56941;23378;60386;5757;30;319…
AGGF1	GO:0006729 tetrahydrobiopterin biosynthetic process	0.00062639048	0.076587	-0.9922578	-1.5320383	28	2	5860
AGGF1	GO:0006730 one-carbon metabolic process	0.58222381	1	0.4910773	0.9356019	37475	6	191;4144;6472;94081;4522;25902
AGGF1	GO:0006732 coenzyme metabolic process	0.079400333	0.7650053	-0.2552891	-1.181029	285	121	8694;5095;9524;5315;1727;79902;6576;5096;84245;64087;60481;5230;226;3417;471;1743;3939;23165;6396;5860
AGGF1	GO:0006733 oxidoreduction coenzyme metabolic process	0.83317402	1	0.2546751	0.7886856	76701	73	11319;6888;348995;23636;8021;7167;4927;2232;2821;9611;5571;8473
AGGF1	GO:0006734 NADH metabolic process	0.58175124	1	-0.2893291	-0.9187542	13114	20	2597;5214;5211;4191;2023;5213;5315;5230;226
AGGF1	GO:0006735 NADH regeneration	0.59690326	1	-0.3046369	-0.9044195	14918	16	2597;5214;5211;2023;5213;5315;5230;226
AGGF1	GO:0006738 nicotinamide riboside catabolic process	0.65522618	1	0.6721369	0.8971433	32778	1	4860
AGGF1	GO:0006739 NADP metabolic process	0.4674931	0.9706766	0.4677499	1.0147231	32695	10	6888;5226
AGGF1	GO:0006740 NADPH regeneration	0.0031967514	0.2144043	-0.9805243	-1.5139219	147	2	3417
AGGF1	GO:0006741 NADP biosynthetic process	0.54614169	0.9890562	-0.7245112	-0.968613	27311	1	3418
AGGF1	GO:0006743 ubiquinone metabolic process	0.15245877	0.8489888	0.8548969	1.2541093	8190	2	2232;4704
AGGF1	GO:0006744 ubiquinone biosynthetic process	0.15245877	0.8489888	0.8548969	1.2541093	8190	2	2232;4704
AGGF1	GO:0006747 FAD biosynthetic process	0.58545462	1	-0.7049581	-0.9424721	29277	1	80308
AGGF1	GO:0006749 glutathione metabolic process	0.15061704	0.8489888	-0.5151034	-1.3219449	4527	10	373156;2937;3417
AGGF1	GO:0006750 glutathione biosynthetic process	0.23687415	0.9125437	-0.7189069	-1.2427782	10114	3	2937
AGGF1	GO:0006753 nucleoside phosphate metabolic process	0.95067848	1	0.219986	0.729946	93599	177	11319;6888;348995;23636;8021;7167;4927;2194;1737;11163;84433;3303;3304;3312;9414;3094;8802;23597;2821;9611;5198;3615;374291;1503;5571;2618;8473;6241;7386;100128525;5163;10606;11164;55746;230;25939;2584;790;10845
AGGF1	GO:0006754 ATP biosynthetic process	0.88703087	1	0.2424047	0.7321184	79673	59	11319;348995;23636;8021;7167;4927;2821;9611;5571;8473;55746;230;2584
AGGF1	GO:0006757 ATP generation from ADP	0.81465449	1	0.2646085	0.7864878	72078	52	11319;348995;23636;8021;7167;4927;2821;9611;5571;8473;55746;230;2584
AGGF1	GO:0006760 folic acid-containing compound metabolic process	0.33021859	0.9572661	-0.518211	-1.1230709	11767	6	471
AGGF1	GO:0006766 vitamin metabolic process	0.47358569	0.9706766	0.396921	1.0059447	36682	20	4548;4790
AGGF1	GO:0006767 water-soluble vitamin metabolic process	0.74005789	1	0.3289535	0.8055838	55994	17	4548;6513
AGGF1	GO:0006768 biotin metabolic process	0.015995954	0.4753505	-0.8122378	-1.6524376	600	5	5091;56922;5095;5096;64087
AGGF1	GO:0006771 riboflavin metabolic process	0.58545462	1	-0.7049581	-0.9424721	29277	1	80308
AGGF1	GO:0006775 fat-soluble vitamin metabolic process	0.24242213	0.9174424	0.7484735	1.1980365	13891	3	4790;154807
AGGF1	GO:0006778 porphyrin-containing compound metabolic process	0.15597123	0.8516026	-0.8330423	-1.2862108	7220	2	8803;644
AGGF1	GO:0006779 porphyrin-containing compound biosynthetic process	0.32830091	0.9570571	-0.8327514	-1.1133214	16417	1	8803
AGGF1	GO:0006780 uroporphyrinogen III biosynthetic process	0.32830091	0.9570571	-0.8327514	-1.1133214	16417	1	8803
AGGF1	GO:0006781 succinyl-CoA pathway	0.32830091	0.9570571	-0.8327514	-1.1133214	16417	1	8803
AGGF1	GO:0006787 porphyrin-containing compound catabolic process	0.24643564	0.9185934	-0.875	-1.1698044	12323	1	644
AGGF1	GO:0006790 sulfur compound metabolic process	0.29881916	0.9468787	-0.2568503	-1.0713254	2732	65	8803;5160;31;60386;373156;2639;56922;2593;347734;2937;8694;5095;9524;6576;5096;84245;64087;60481;3417;1743
AGGF1	GO:0006793 phosphorus metabolic process	0.41430414	0.9656943	0.2979009	1.0212307	41429	641	11319;6872;138474;2580;85440;29110;6888;3297;26750;10142;55704;64793;56288;348995;4790;6885;27068;5371;57448;5871;63967;51719;9344;5700;23636;84687;6789;253260;8567;5713;83939;64092;10527;10454;257397;57506;9701;8021;5469;30849;2885;7167;2968;4927;25998;57498;4659;2194;10048;26610;55291;1737;9181;10474;11163;84433;3303;3304;25;5499;51429;5520;26472;55125;6195;65125;5062;6773;8655;8178;51332;55681…
AGGF1	GO:0006796 phosphate-containing compound metabolic process	0.40260403	0.9622345	0.2987413	1.024072	40259	638	11319;6872;138474;2580;85440;29110;6888;3297;26750;10142;55704;64793;56288;348995;4790;6885;27068;5371;57448;5871;63967;51719;9344;5700;23636;84687;6789;253260;8567;5713;83939;64092;10527;10454;257397;57506;9701;8021;5469;30849;2885;7167;2968;4927;25998;57498;4659;2194;10048;26610;55291;1737;9181;10474;11163;84433;3303;3304;25;5499;51429;5520;26472;55125;6195;65125;5062;6773;8655;8178;51332;55681…
AGGF1	GO:0006801 superoxide metabolic process	0.88345914	1	0.31493	0.6653969	60743	9	5580;4137;7001;2773;11315
AGGF1	GO:0006805 xenobiotic metabolic process	0.8068124	1	0.3509187	0.7414354	55473	9	9049;26227;6776;10728
AGGF1	GO:0006807 nitrogen compound metabolic process	1	1	0.1944071	0.6673983	1e+05	2105	55755;4548;11319;4097;6872;138474;84307;9321;2580;85440;2801;29110;25842;7110;6888;1642;3297;1874;5033;26750;79664;10142;22992;3161;55704;51642;10946;127018;7329;675;375056;8089;64793;29109;56288;9810;85459;8314;54460;348995;54998;4790;22926;9070;23287;6885;27068;11143;5980;6297;5371;57448;10320;5871;6605;25929;26586;1938;80173;54862;55655;63967;22877;51719;3070;9344;5700;23636;50628;83990;84687;…
AGGF1	GO:0006809 nitric oxide biosynthetic process	0.78175831	1	-0.2955885	-0.758589	23501	10	961;2185;445;8570
AGGF1	GO:0006810 transport	0.75363246	1	0.2750982	0.9469968	75363	971	5007;5116;9321;2580;85440;2801;10615;7110;6455;23499;57533;3297;10142;9632;55704;200081;23301;58513;375056;84364;3832;29109;56288;8314;348995;22994;94121;4790;5108;9779;117178;5371;5871;23299;25929;23243;1938;80173;55655;9793;51719;2802;9344;5700;28964;23636;7159;134957;50628;7840;11218;83696;23513;64786;63971;23344;3267;5317;5713;286;10469;10527;4130;5905;11276;5481;51606;57506;6642;830;8021;233…
AGGF1	GO:0006811 ion transport	0.88668654	1	0.2393267	0.7861499	86560	146	10142;5371;51719;51606;25998;6520;25;65125;5580;23760;23456;3799;302;304;22930;29957;375;9611;10939;79026;7341;374291;10063;2542;1468;10916;309;2288;119559;114882
AGGF1	GO:0006812 cation transport	0.75041025	1	0.2699079	0.8581053	70879	95	10142;5371;51719;51606;25998;6520;25;65125;3799;302;304;375;10939;79026;7341;374291;10063;10916;309;2288
AGGF1	GO:0006813 potassium ion transport	0.26361188	0.926816	0.4871394	1.1777091	19772	16	10142;51719;65125;3799;7341;7248
AGGF1	GO:0006814 sodium ion transport	0.15613001	0.8516026	0.5321178	1.2864489	11710	16	6520;65125;3799;375;10916
AGGF1	GO:0006816 calcium ion transport	0.84964217	1	0.2586299	0.7491531	73369	43	5371;25998;6520;25;302;304;10939;79026;7341;309
AGGF1	GO:0006817 phosphate ion transport	0.46575342	0.9706766	0.6521797	1.0439049	26689	3	2542;1468;5250
AGGF1	GO:0006820 anion transport	0.98644534	1	-0.1621315	-0.6645077	10042	59	144195;5660;7419;4282;23155;31;60386;5825;347734;29127;293;6576;8500;8140;55129;9497
AGGF1	GO:0006821 chloride transport	0.42239587	0.9656943	-0.5617741	-1.0630617	16864	4	23155;55129
AGGF1	GO:0006825 copper ion transport	0.28864982	0.9427731	0.7890325	1.1574881	15507	2	10063;2288
AGGF1	GO:0006826 iron ion transport	0.72447859	1	-0.3111594	-0.7985496	21779	10	7037;528
AGGF1	GO:0006828 manganese ion transport	0.77801987	1	0.6110335	0.8155848	38921	1	57130
AGGF1	GO:0006835 dicarboxylic acid transport	0.90720485	1	0.2946584	0.6392234	63448	10	22930;1468;8402;89874;4763;10165
AGGF1	GO:0006836 neurotransmitter transport	0.22427721	0.8999041	0.4621445	1.2037486	17740	23	28964;23513;3312;5868;22930;5908
AGGF1	GO:0006839 mitochondrial transport	0.94523202	1	0.220088	0.672532	85879	65	8314;7159;10469;9049;3303;23456;29957;10953;10939;1468;89941;10075;3329;3308
AGGF1	GO:0006842 tricarboxylic acid transport	0.13595553	0.8247855	-0.9319134	-1.2458931	6798	1	6576
AGGF1	GO:0006843 mitochondrial citrate transmembrane transport	0.13595553	0.8247855	-0.9319134	-1.2458931	6798	1	6576
AGGF1	GO:0006844 acyl carnitine transport	0.92536031	1	0.5377095	0.7177146	46292	1	788
AGGF1	GO:0006851 mitochondrial calcium ion transmembrane transport	0.17027575	0.8742878	-0.5024254	-1.2894085	5118	10	5245;23203;90550;9512;11331;3954
AGGF1	GO:0006853 carnitine shuttle	0.41780245	0.9656943	-0.7004477	-1.0814857	19342	2	31
AGGF1	GO:0006855 drug transmembrane transport	0.31025764	0.9468787	-0.4509005	-1.1198544	9693	9	60386;6576;8140
AGGF1	GO:0006862 nucleotide transport	0.50327758	0.9823474	-0.3972182	-0.9495275	16429	8	291;81034;292;60386;347734;293
AGGF1	GO:0006863 purine nucleobase transport	0.23666339	0.9125437	-0.7190776	-1.2430732	10105	3	291;292;7419
AGGF1	GO:0006865 amino acid transport	0.91554449	1	0.2757262	0.6361496	66560	13	6520;22930;119559;6510;4763;383;10165
AGGF1	GO:0006868 glutamine transport	0.69622404	1	0.6515363	0.8696464	34829	1	6510
AGGF1	GO:0006869 lipid transport	0.031811629	0.6083895	0.5286862	1.4677349	2647	33	5007;7110;4790;23344;738;5580;23760;3069;302;304;9611;83985
AGGF1	GO:0006873 cellular ion homeostasis	0.73299335	1	0.280652	0.8511424	66115	61	4097;5371;51606;25998;25;10989;27;2805;302;304;375;10939
AGGF1	GO:0006874 cellular calcium ion homeostasis	0.47223354	0.9706766	0.3607858	1.0063926	39422	34	5371;25998;25;10989;27;2805;302;304;10939;309;2782
AGGF1	GO:0006875 cellular metal ion homeostasis	0.80928046	1	0.2665929	0.788448	71261	50	5371;25998;25;10989;27;2805;302;304;375;10939;309;2782
AGGF1	GO:0006878 cellular copper ion homeostasis	0.29937834	0.9468787	0.8502095	1.134828	14976	1	375
AGGF1	GO:0006879 cellular iron ion homeostasis	0.40899344	0.9654857	-0.4302457	-1.0284779	13351	8	7037;55832
AGGF1	GO:0006882 cellular zinc ion homeostasis	0.23921596	0.9130008	-0.7176984	-1.240689	10214	3	6280;6279
AGGF1	GO:0006883 cellular sodium ion homeostasis	0.3636832	0.961702	-0.6542071	-1.1309312	15529	3	483
AGGF1	GO:0006884 cell volume homeostasis	0.21900358	0.8992361	0.7596802	1.2159745	12549	3	1874;118
AGGF1	GO:0006885 regulation of pH	0.60417326	1	0.3931822	0.9071413	43923	13	4097;51606;5594;9114;523
AGGF1	GO:0006886 intracellular protein transport	0.98459214	1	0.2194787	0.7476311	98408	414	5116;57533;9632;56288;8314;348995;22994;94121;5108;9779;5371;9344;23636;23513;64786;63971;3267;10469;10527;4130;5905;11276;57506;6642;8021;23379;5469;30849;9765;4927;9181;9049;51692;51429;3841;23633;160;5580;613;3799;4000;4646;6428;3837;3312;128866;5868;161;1173;23049;9882;51512;6164;375;377;6386;55110;84946;6726;65083;10953;23293;3838;3309;6643;6233;7314;7316
AGGF1	GO:0006887 exocytosis	0.68905902	1	0.2765901	0.9253348	68313	214	200081;375056;94121;4790;1938;51719;28964;134957;23513;5317;5713;286;7094;3303;3304;8655;5580;613;3837;3312;5868;7414;161;51143;302;5701;22930;2821;9846;375;6386;5908;3071;3615;9798;9218;2992;5718;23122;80223;10916;10640;3848;5702;230;1794;10075;2335;23352;10213;10487;10694;1778;9144;5594;5708;10987;5878;6709;1828;1855
AGGF1	GO:0006888 ER to Golgi vesicle-mediated transport	0.11818813	0.821195	0.4240624	1.2722662	10548	56	2801;9632;375056;84364;23243;83696;286;830;55291;832;8655;51332;51143;10540;375;9218;22870;9183
AGGF1	GO:0006890 retrograde vesicle-mediated transport, Golgi to ER	0.76301213	1	0.2865847	0.811032	64604	37	84364;3832;23299;23760;81930;377;9183;9493;51594;22818;24137;381;23256;3831
AGGF1	GO:0006891 intra-Golgi vesicle-mediated transport	0.92396253	1	0.270929	0.6250816	67172	13	2802;7109;22818
AGGF1	GO:0006892 post-Golgi vesicle-mediated transport	0.080280779	0.7650053	0.4865452	1.3571915	6701	34	2580;23499;63971;160;64145;375;377;2060;79585;10640;54832;10890;9919;381;23256
AGGF1	GO:0006893 Golgi to plasma membrane transport	0.2575202	0.9218478	0.4645211	1.1772684	19946	20	23499;63971;375;377;10640;10890;9919;381;2181;10434;378
AGGF1	GO:0006895 Golgi to endosome transport	0.17517905	0.8755317	0.6420229	1.272817	11544	7	160;2060;79585;54832
AGGF1	GO:0006896 Golgi to vacuole transport	0.093687431	0.7700886	0.7467762	1.3586078	5848	5	2580;64145
AGGF1	GO:0006897 endocytosis	0.015304532	0.4619099	0.4301075	1.3940339	1472	119	2580;6455;23301;58513;375056;9779;23513;11276;51606;6642;2885;9765;23607;26130;25;51429;399687;55681;160;5580;613;4646;27;5868;161;1173;302;304;55707;10808;3636;375;6386;6643;3071;2060;126432;163;115677;8301;1794;10095;57534;1454
AGGF1	GO:0006898 receptor-mediated endocytosis	0.0055083376	0.2864698	0.5495484	1.5969571	476	44	2580;9779;23513;6642;2885;23607;51429;55681;160;5868;161;1173;302;304;10808;375;6386;2060;163;8301
AGGF1	GO:0006900 vesicle budding from membrane	0.097129541	0.7852715	0.465923	1.3239455	8252	38	2801;9632;375056;84364;23243;83696;55291;399687;1173;302;304;375;9218;22870;8301;7109
AGGF1	GO:0006901 vesicle coating	0.12326966	0.8247855	0.504708	1.3146137	9750	23	2801;9632;84364;23243;83696;55291
AGGF1	GO:0006903 vesicle targeting	0.029852208	0.5930787	0.5449362	1.4795907	2437	29	2801;9632;84364;5871;23243;83696;23513;55291
AGGF1	GO:0006904 vesicle docking involved in exocytosis	0.77759642	1	-0.3035821	-0.7539752	24295	9	6813;54536;4218;51762
AGGF1	GO:0006906 vesicle fusion	0.62613321	1	0.3688531	0.89174	46964	16	3799;302;304;9882
AGGF1	GO:0006907 pinocytosis	0.85531406	1	0.362949	0.6914914	55053	6	1794;1785;5538;29108;81
AGGF1	GO:0006909 phagocytosis	0.66509268	1	-0.2366158	-0.9010026	9436	41	998;5881;60;7879;10093;5873
AGGF1	GO:0006910 phagocytosis, recognition	0.77100122	1	-0.6127793	-0.8192365	38556	1	3493
AGGF1	GO:0006911 phagocytosis, engulfment	0.35401409	0.961702	-0.5059502	-1.0964993	12615	6	998;5881
AGGF1	GO:0006913 nucleocytoplasmic transport	0.95445563	1	0.2194833	0.7299369	94178	186	348995;5371;25929;23636;50628;11218;3267;10527;5905;57506;8021;5469;4927;4659;51692;3841;23633;5580;4000;6428;3837;23049;51512;55110;84946;65083;23293;3838;5501;5571;55027;10155;54439
AGGF1	GO:0006914 autophagy	0.31103857	0.9468787	0.3400925	1.0945581	29729	109	2801;29110;57533;6885;9779;257397;51606;30849;738;25;8655;8897;27;3312;128866;5868;6829;22930;5287;1981;1982;2072;55201;5571;25782;826
AGGF1	GO:0006915 apoptotic process	0.5809051	1	0.2875093	0.9766214	58032	364	7110;1642;3297;23365;675;4790;81704;22926;6885;5371;57448;26586;55655;9344;23636;7159;11218;23513;6789;8567;55031;10428;54556;5970;9274;1786;573;5481;5469;9181;84433;3303;3304;25;5499;6195;399687;5062;8655;23581;29115;5580;2140;440;9928;4000;3837;79886;3094;57680;23405;3301;2073;25942;4297;9647;3309;3071;6233;7314;7316;55201;4683;4292;6878;9131;9748;7486;8473;23567;11083;10181;9255;5163;324;309;2…
AGGF1	GO:0006919 activation of cysteine-type endopeptidase activity involved in apoptotic process	0.71774172	1	0.3446563	0.8215213	53254	15	5371;9131;3329;4137;8737;29843
AGGF1	GO:0006921 cellular component disassembly involved in execution phase of apoptosis	0.2106407	0.8942527	0.5700356	1.236619	14731	10	3297;3837;23405;9131
AGGF1	GO:0006924 activation-induced cell death of T cells	0.31861676	0.9529516	-0.748323	-1.1554049	14750	2	6194
AGGF1	GO:0006925 inflammatory cell apoptotic process	0.099706965	0.7901154	-0.7482733	-1.4159797	3980	4	23411;6950;10269
AGGF1	GO:0006928 movement of cell or subcellular component	0.047119841	0.6896105	0.3612927	1.2200613	4696	289	9321;85440;7110;23499;55704;375056;3832;22994;5108;81704;8481;117178;5371;23299;80173;9344;9922;84687;23513;63971;4130;200933;2885;89796;27161;23607;10048;9181;51564;6520;25;399687;22919;65125;5062;8655;51332;5580;613;3799;9928;4000;4646;3837;27;3312;7414;8476;51143;4773;2821;374654;51512;81930;5287;9846;3301;6386;4131;286077;9647;3309;3071;7314;55201;7170;7205;7341;9748
AGGF1	GO:0006929 substrate-dependent cell migration	0.349558	0.961702	0.5876918	1.119672	22499	6	23607;6386;2335;2017
AGGF1	GO:0006930 substrate-dependent cell migration, cell extension	0.5084726	0.9842476	0.5862729	1.0069001	30546	4	23607;6386;2017
AGGF1	GO:0006931 substrate-dependent cell migration, cell attachment to substrate	0.4694465	0.9706766	0.7643156	1.02018	23484	1	2335
AGGF1	GO:0006935 chemotaxis	0.88933219	1	-0.1965191	-0.8000883	9361	57	3219;3146;2185;9943;4282;347733;811;4628;4067;682;2887;5604;11313;6279;79902;5880;5588;6152
AGGF1	GO:0006936 muscle contraction	0.38453277	0.9622345	0.366138	1.0639767	33298	44	1938;23363;7094;7414;10627;103910;10398;7170;7341;9475;309;7431;2017;10848;29766;2475;5566;1832;7111;3728;6525
AGGF1	GO:0006937 regulation of muscle contraction	0.38271918	0.9622345	0.4459813	1.0782051	28706	16	10142;10398;7341;309;2017;5566;1832;3728
AGGF1	GO:0006939 smooth muscle contraction	0.82477543	1	0.3647644	0.7231491	54355	7	9475;2017;6525;387;5286
AGGF1	GO:0006940 regulation of smooth muscle contraction	0.94225635	1	0.3605914	0.577177	53995	3	2017;387
AGGF1	GO:0006941 striated muscle contraction	0.93682542	1	0.2493408	0.6181055	71520	18	1938;7341;10848;2475;5566;1832;3728
AGGF1	GO:0006942 regulation of striated muscle contraction	0.37868714	0.9622345	0.5007164	1.0862398	26484	10	10142;7341;5566;1832;3728
AGGF1	GO:0006949 syncytium formation	0.91259405	1	0.3603793	0.6189369	54824	4	4773;10211
AGGF1	GO:0006950 response to stress	0.35095649	0.961702	0.3006387	1.0331399	35095	792	4548;4097;6872;29110;25842;7110;23499;1642;3297;1874;22992;675;375056;8314;348995;94121;4790;81704;22926;9070;6885;9779;11143;5980;5371;5871;1938;55655;63967;51719;9344;5700;23636;83990;23513;6789;253260;55031;5713;84083;83939;79677;4798;11335;10527;22880;5905;5970;54882;10454;200933;56897;573;257397;8607;57506;830;8021;5469;30849;2885;4848;2968;25904;4927;5984;79968;7094;51377;10919;50485;9181;8…
AGGF1	GO:0006952 defense response	0.46021596	0.9706766	0.3020772	1.0160462	45773	250	29110;7110;3297;8314;4790;6885;5371;5871;55655;5700;23513;253260;5713;4798;10527;5970;54882;10454;56897;257397;57506;830;5469;30849;9181;84433;3303;3304;26472;23633;5062;6773;5580;613;3799;5701;5710;1981;25942;191;6233;7314;7316;7341;5705;5718;10155;6895;9255;26057;5711;5690;2317;3848;5702;25939;7431;10014;2335;10213;3516;8454;5704;10197;6776;10771;3329;4137;5771;6772;8519;10581;10410;2879;5770;5…
AGGF1	GO:0006953 acute-phase response	0.98886659	1	0.2940489	0.4706664	56666	3	2335;6774
AGGF1	GO:0006954 inflammatory response	0.58275189	1	0.308593	0.9463442	53118	67	29110;8314;4790;55655;253260;4798;5970;23633;5580;613
AGGF1	GO:0006955 immune response	0.8435129	1	0.258616	0.8786797	84271	368	29110;4790;6885;5371;5871;1938;55655;51719;5700;23513;5317;5713;64092;10527;5970;54882;10454;56897;257397;57506;830;5469;30849;2885;9181;84433;3303;3304;25;26472;65125;5062;6773;8655;5580;613;3799;3837;3312;8891;7414;161;51143;4773;302;5701;5710;2821;9846;25942;6386;191;5908;3071;6233;7314;7316;4683;3615;4292;9798;7341;9218;2992;5705;5718;10155;26057;5711;5690;2317;3848;5702;230;1794;25939;10095;…
AGGF1	GO:0006956 complement activation	0.99883481	1	0.236281	0.4058031	60005	4	3848;3493;5245;708
AGGF1	GO:0006958 complement activation, classical pathway	0.59355898	1	-0.6129934	-0.946457	27479	2	3493;708
AGGF1	GO:0006959 humoral immune response	0.97043094	1	-0.1972256	-0.5748414	25040	15	5245;6280;2597;708;9156;6156;6279
AGGF1	GO:0006968 cellular defense response	0.30290551	0.9468787	0.721745	1.155254	17357	3	5970;7707
AGGF1	GO:0006970 response to osmotic stress	0.82676515	1	0.3033049	0.7332705	62013	16	51719;9181;6513;6652
AGGF1	GO:0006971 hypotonic response	0.30882627	0.9468787	0.7797051	1.1438051	16591	2	51719;9943
AGGF1	GO:0006972 hyperosmotic response	0.68051849	1	-0.3567363	-0.8141313	23204	7	3954
AGGF1	GO:0006974 cellular response to DNA damage stimulus	0.10728972	0.8051835	0.3446958	1.1643456	10696	293	6872;25842;1642;3297;1874;22992;675;9070;5980;5371;63967;9344;83990;55031;84083;79677;4798;11335;22880;200933;56897;8607;2885;4848;2968;25904;5984;79968;51377;50485;25;571;56946;23581;5580;2140;55100;4646;5430;51347;56647;4773;86;23049;5431;51512;3301;2073;26122;6233;7314;7316;2072;4683;4292;7341;51455;5985;23019;254394;7317;7486;4175;10155;11073;3978;4849;10856;324;64210;25939;9521;23347;24144;1…
AGGF1	GO:0006975 DNA damage induced protein phosphorylation	0.60415322	1	0.5889779	0.9427416	34620	3	25;1111;472
AGGF1	GO:0006977 DNA damage response, signal transduction by p53 class mediator resulting in cell cycle arrest	0.16493765	0.8593222	0.5129515	1.2715858	12591	18	1874;5371;4848;25904;51512;23019;4849;85456;1820
AGGF1	GO:0006978 DNA damage response, signal transduction by p53 class mediator resulting in transcription of p21 class mediator	0.39970792	0.9622345	0.5666546	1.079592	25727	6	675;672
AGGF1	GO:0006979 response to oxidative stress	0.79646938	1	0.2607197	0.827192	75075	93	4548;3297;5371;1938;5970;6780;3303;3304;25;5580;29957;25942;9131;7486;890;5163;79109;3848;55139;7248;7515;11168;4137;6772;5594;2879
AGGF1	GO:0006983 ER overload response	0.79589914	1	0.4779454	0.7650185	45608	3	3309;57003
AGGF1	GO:0006984 ER-nucleus signaling pathway	0.15439433	0.8506221	0.5504188	1.2909051	11330	14	22926;83939;440;3309;5771;5770
AGGF1	GO:0006986 response to unfolded protein	0.082626901	0.7650053	0.4516801	1.3288351	7241	48	3297;22926;7094;3303;3304;440;4000;3312;10808;3337;3301;3309;30827;118;3329;5771;3308;5770;3068;9114;10987
AGGF1	GO:0006991 response to sterol depletion	0.3331821	0.9572661	0.7090105	1.1348705	19092	3	83939;11160
AGGF1	GO:0006996 organelle organization	9.9999e-06	0.0070098	0.3889892	1.3397502	0	1050	55755;9639;6872;138474;54930;5116;9321;2580;85440;2801;25842;10615;7110;22995;152185;23499;57533;1642;3297;1874;10142;22992;9632;9857;55704;675;375056;84364;8089;3832;64793;29109;56288;9810;85459;8314;54998;22994;5108;8481;9070;23287;79598;6885;23354;11143;117178;54821;5371;10320;79441;6605;93323;23299;23243;26586;80173;9793;3070;9344;23636;7159;9922;4676;83990;7840;27436;84687;83696;80314;63971;…
AGGF1	GO:0006997 nucleus organization	0.49894463	0.9811574	0.3367578	0.9907357	43730	48	7110;5371;3267;5520;23760;4000;128866;91754;26092;23592;25909;7341
AGGF1	GO:0006998 nuclear envelope organization	0.56460066	0.9974542	0.367219	0.9399624	44061	21	5520;4000;128866;91754;26092;23592
AGGF1	GO:0006999 nuclear pore organization	0.49520326	0.9779352	-0.3627348	-0.9594833	14349	11	23165
AGGF1	GO:0007000 nucleolus organization	0.70438092	1	-0.3874341	-0.7882059	26464	5	57602;9221;84172
AGGF1	GO:0007004 telomere maintenance via telomerase	0.27106732	0.9343784	-0.2908267	-1.1014887	3933	40	10111;3178;472;908;5609;54552;6950;5981;3192;55226;55651;3183;5588
AGGF1	GO:0007005 mitochondrion organization	0.94444792	1	0.2190375	0.7076585	90666	114	8314;23287;7159;10469;6742;9049;3303;10989;6773;4000;1981;3054;10953;10939;374291;10063;89941;54832;8934;10075;29078;3329;4137;3308;2017
AGGF1	GO:0007006 mitochondrial membrane organization	0.98075444	1	0.2013545	0.5589989	81637	33	7159;3303;10989;10939;89941;3308;9141;6774;4836;3320;55750;7532
AGGF1	GO:0007007 inner mitochondrial membrane organization	0.94944166	1	0.2656907	0.5763818	66402	10	10989;10939
AGGF1	GO:0007008 outer mitochondrial membrane organization	0.56826353	0.9979241	0.5594619	0.9608532	34138	4	3308;9141;3320
AGGF1	GO:0007009 plasma membrane organization	0.28503464	0.9398413	0.4864814	1.159575	21148	15	94121;51429;5580;309
AGGF1	GO:0007010 cytoskeleton organization	1.0019137e-05	0.0070098	0.5109153	1.7296906	0	318	55755;9639;54930;5116;85440;2801;10615;22995;152185;23499;1874;10142;9857;55704;675;8089;3832;64793;29109;56288;85459;22994;5108;79598;23354;117178;79441;93323;23299;26586;9793;9344;23636;9922;7840;27436;84687;3267;54801;23363;5317;253260;286;221150;4130;830;2885;55559;89796;23607;4659;7094;10048;9181;1627;3303;3304;25;51429;832;221061;55125;399687;22919;57701;51332;5580;613;4000;3837;27;26037;10…
AGGF1	GO:0007015 actin filament organization	0.02297172	0.5442739	0.4426384	1.3984362	2154	89	9639;29109;7840;84687;23363;253260;830;2885;23607;9181;1627;25;51429;832;221061;51332;5580;3636;375;9647;3071;7170;81624;79585;9475;23122;822;118;9113
AGGF1	GO:0007016 cytoskeletal anchoring at plasma membrane	0.33703975	0.9572661	0.6595046	1.1326726	20247	4	7094;2317;3728
AGGF1	GO:0007017 microtubule-based process	1.0084e-05	0.0070098	0.558229	1.8687421	0	218	55755;9639;54930;5116;9321;85440;2801;10615;22995;152185;23499;1874;10142;9857;55704;675;3832;64793;56288;85459;22994;5108;8481;79598;23354;117178;79441;93323;23299;26586;80173;9793;23636;7840;27436;63971;54801;23363;221150;4130;55559;89796;4659;10048;9181;3303;3304;25;55125;22919;8655;57701;3799;9928;4000;3837;3312;10382;128866;56647;51143;23387;10540;54908;374654;51512;81930
AGGF1	GO:0007018 microtubule-based movement	0.050076037	0.6925576	0.4365467	1.3519115	4609	73	9321;3832;22994;5108;8481;117178;23299;80173;63971;4130;8655;3799;9928;3837;3312;51143;374654;81930;4131;7314;55201
AGGF1	GO:0007019 microtubule depolymerization	0.0075971917	0.3461023	0.6609241	1.6384035	579	18	26586;9793;4130;9181;57701;81930;4131;55201;23122;324;157922;3925;6683
AGGF1	GO:0007020 microtubule nucleation	0.0032396544	0.2157833	0.7051002	1.7046515	242	16	2801;10142;10048;3303;3304;55125
AGGF1	GO:0007021 tubulin complex assembly	0.28517044	0.9398413	-0.6349882	-1.201607	11385	4	402;6950
AGGF1	GO:0007023 post-chaperonin tubulin folding pathway	0.56783779	0.9979241	-0.7140363	-0.954609	28396	1	6902
AGGF1	GO:0007026 negative regulation of microtubule depolymerization	0.029669706	0.5913314	0.7128008	1.5060345	2039	9	26586;9181;4131;23122;324;157922
AGGF1	GO:0007028 cytoplasm organization	0.22729726	0.9036038	0.8868715	1.183763	11370	1	3799
AGGF1	GO:0007029 endoplasmic reticulum organization	0.162516	0.8516026	0.5290335	1.2789922	12189	16	2580;375056;22930;25782;57142;25923;10890;9919
AGGF1	GO:0007030 Golgi organization	0.050977319	0.6925576	0.4891983	1.401014	4357	40	9321;2580;2801;10142;23363;80124;738;399687;51332;64145
AGGF1	GO:0007031 peroxisome organization	0.93508055	1	0.2522577	0.6177613	70750	17	57506;6233;7314;7316;8799;3416;8239;847
AGGF1	GO:0007032 endosome organization	0.32386638	0.9535653	-0.4145252	-1.0964761	9384	11	7879;5873
AGGF1	GO:0007033 vacuole organization	0.32860694	0.9572661	0.4086693	1.1096037	26836	29	57533;8897;128866;5868;302;304;22930;5287;375;25782
AGGF1	GO:0007034 vacuolar transport	0.013941714	0.4500604	0.582392	1.5618504	1128	27	2580;63971;30849;9765;738;3303;51332;55681;64145;3312;128866;375
AGGF1	GO:0007035 vacuolar acidification	0.35597243	0.961702	0.6991041	1.119014	20398	3	51606;9114;5538
AGGF1	GO:0007039 protein catabolic process in the vacuole	0.79291183	1	0.6040503	0.8062638	39666	1	55737
AGGF1	GO:0007040 lysosome organization	0.80205966	1	-0.3295445	-0.7141915	28582	6	7879
AGGF1	GO:0007041 lysosomal transport	0.023184961	0.5456335	0.5852272	1.5243423	1833	23	2580;63971;9765;738;3303;51332;55681;64145;3312;375
AGGF1	GO:0007042 lysosomal lumen acidification	0.97767206	1	0.5115223	0.682761	48909	1	5538
AGGF1	GO:0007043 cell-cell junction assembly	0.031039929	0.6019752	0.5435175	1.4757385	2534	29	56288;5317;6801;7094;51564;1500;7414;9475;324;8502;7082;11187
AGGF1	GO:0007044 cell-substrate junction assembly	0.0085380336	0.3800015	0.6090999	1.6101878	682	25	23499;9344;7094;25;613;9647;7205;9748;9475;23122;5339;2335;7248;79834;2017
AGGF1	GO:0007045 cell-substrate adherens junction assembly	0.026528949	0.5676769	0.5859382	1.5133447	2082	22	23499;9344;25;613;9647;7205;9748;9475;23122;7248;79834;2017
AGGF1	GO:0007049 cell cycle	1.00009e-05	0.0070098	0.4439827	1.5194245	0	571	55755;9639;11319;6872;138474;54930;5116;2580;2801;10615;22995;152185;1642;3297;1874;10142;3161;7329;675;8089;3832;64793;56288;85459;8314;348995;54998;22994;5108;8481;79598;23354;117178;54821;5371;57448;10320;79441;93323;26586;63967;9793;51719;3070;9344;5700;28964;23636;7159;83990;7840;27436;84687;23513;80314;63971;54801;23363;8567;55031;5713;5928;221150;11335;10527;4863;8607;8021;5469;30849;54850…
AGGF1	GO:0007050 cell cycle arrest	0.52176463	0.9842476	0.328034	0.9774653	46267	53	1874;5371;51719;84687;4848;25904;25;51512;1982;4683;23019;5571;4849;324
AGGF1	GO:0007051 spindle organization	2.155335e-05	0.0086181	0.5766083	1.8007785	1	79	9639;54930;5116;2801;10615;152185;3832;79598;23354;79441;93323;9793;23636;54801;55559;3303;3304;55125;22919;3837;128866;56647;10540
AGGF1	GO:0007052 mitotic spindle organization	0.0018381524	0.1479406	0.5521457	1.6452663	162	53	9639;5116;2801;152185;3832;79598;23636;3303;3304;55125;3837;128866;56647;10540
AGGF1	GO:0007056 spindle assembly involved in female meiosis	0.3760923	0.9622345	-0.8090084	-1.0815789	18807	1	6790
AGGF1	GO:0007057 spindle assembly involved in female meiosis I	0.3760923	0.9622345	-0.8090084	-1.0815789	18807	1	6790
AGGF1	GO:0007059 chromosome segregation	0.38687271	0.9622345	0.3231823	1.0524917	37427	127	55755;10615;152185;7329;64793;348995;23636;83990;79677;221150;8940;9928;3837;7290;128866;51143;54908;81930;55143;2072;4292;9183;324;9113;64210;10735;9493;4288;8243;4085
AGGF1	GO:0007060 male meiosis chromosome segregation	0.34893158	0.961702	0.8247207	1.1008064	17455	1	4292
AGGF1	GO:0007062 sister chromatid cohesion	0.088577546	0.7650053	-0.4155826	-1.3561576	1902	22	991;5925;6421;11331;23047
AGGF1	GO:0007063 regulation of sister chromatid cohesion	0.37487598	0.9622345	-0.4248881	-1.0552502	11712	9	5925;6421
AGGF1	GO:0007064 mitotic sister chromatid cohesion	0.26012837	0.9219522	-0.4398342	-1.1634216	7537	11	991;5925;23047
AGGF1	GO:0007076 mitotic chromosome condensation	0.95099579	1	0.255871	0.5800206	68426	12	10592;64151;51203;23397;10270;10051;79142;9918;113130;25836;23310;26993
AGGF1	GO:0007077 mitotic nuclear envelope disassembly	0.34941213	0.961702	-0.5080417	-1.1010319	12451	6	983;5579;7443
AGGF1	GO:0007079 mitotic chromosome movement towards spindle pole	0.27904553	0.9395655	0.793407	1.1639054	14991	2	3837;9787
AGGF1	GO:0007080 mitotic metaphase plate congression	0.073217924	0.7605948	0.5452974	1.3957859	5713	21	23636;9928;3837;128866;54908;81930;55143;9183
AGGF1	GO:0007084 mitotic nuclear envelope reassembly	0.66796944	1	0.4777174	0.86911	41701	5	5520;4000
AGGF1	GO:0007088 regulation of mitotic nuclear division	0.053991131	0.7056107	0.4485559	1.3603502	4869	61	55755;3832;64793;54998;79598;23636;84687;23363;3303;3304;9735;128866;51143;54908;9183;324;10735;4288;8243;4085
AGGF1	GO:0007091 metaphase/anaphase transition of mitotic cell cycle	0.85476312	1	0.2715672	0.7231532	68757	26	55755;51143;54908;9183;324;4085
AGGF1	GO:0007093 mitotic cell cycle checkpoint	0.2204592	0.8992361	0.3853065	1.170852	19923	62	55755;1874;5371;63967;9344;4848;25904;9735;51347;51143;54908;51512;4683;23019;11073;4849;9183;324
AGGF1	GO:0007094 mitotic spindle assembly checkpoint	0.42300639	0.9656943	0.4218254	1.0456878	32293	18	55755;51143;54908;9183;324;4085
AGGF1	GO:0007095 mitotic G2 DNA damage checkpoint	0.1369606	0.8292121	0.6237398	1.3178628	9416	9	63967;9344;51347;4683
AGGF1	GO:0007096 regulation of exit from mitosis	0.58935725	1	0.466811	0.9254576	38840	7	84687;9735;9183;8697;54443
AGGF1	GO:0007097 nuclear migration	0.013174453	0.4500604	0.8142916	1.5513906	847	6	85440;29109;5108;1778
AGGF1	GO:0007098 centrosome cycle	1.1478552e-05	0.0070098	0.7584962	2.2181084	0	46	55755;9639;54930;2801;22995;152185;675;3832;64793;85459;22994;5108;23354;117178;79441;93323;9793;23636;7840;54801;55559;4659;55125
AGGF1	GO:0007099 centriole replication	0.00011263798	0.0253081	0.8470861	1.8812104	7	11	55755;22995;152185;85459;23636;7840
AGGF1	GO:0007100 mitotic centrosome separation	0.0064942947	0.3131254	0.8164131	1.6185473	427	7	3832;64793;23636
AGGF1	GO:0007127 meiosis I	0.41089466	0.9654857	0.4035888	1.0512284	32502	23	675;83990;7314;2072;4292
AGGF1	GO:0007129 synapsis	0.78285457	1	0.4007728	0.7635534	50389	6	83990;4292
AGGF1	GO:0007130 synaptonemal complex assembly	0.083914724	0.7650053	-0.8801546	-1.3589519	3884	2	9319
AGGF1	GO:0007131 reciprocal meiotic recombination	0.84504701	1	0.3047067	0.7146331	62017	14	83990;2072;4292
AGGF1	GO:0007135 meiosis II	0.97019245	1	-0.3342648	-0.5161022	44916	2	84930;5518
AGGF1	GO:0007140 male meiotic nuclear division	0.18478393	0.8755317	0.6369312	1.2627226	12177	7	138474;675;81930;7314;4292
AGGF1	GO:0007141 male meiosis I	0.74476922	1	0.5127373	0.8207078	42678	3	675;7314
AGGF1	GO:0007143 female meiotic nuclear division	0.58250918	1	0.4002478	0.923443	42348	13	3297;7314;4292
AGGF1	GO:0007144 female meiosis I	0.59236101	1	-0.5280766	-0.9128888	25294	3	9319
AGGF1	GO:0007147 female meiosis II	0.66811922	1	0.665852	0.8887544	33423	1	84930
AGGF1	GO:0007154 cell communication	0.0013299867	0.1126755	0.3591956	1.2357983	132	899	9639;6872;138474;5116;85440;29110;7110;6455;23499;6888;1642;3297;1874;26750;57530;10142;55704;200081;23365;58513;7329;675;56288;94121;4790;81704;22926;11215;6885;11143;117178;5371;57448;5871;80173;54862;51719;9344;51735;5700;28964;23636;7159;9922;83990;84687;23513;6789;5317;253260;8567;55031;9736;5713;83939;286;5928;29966;10527;4130;5905;5970;10454;1786;573;257397;51606;4649;8607;57506;79718;6801…
AGGF1	GO:0007155 cell adhesion	0.15292164	0.8492911	0.3545525	1.17206	15013	164	23499;375056;55109;56288;81704;117178;5371;80173;9344;23513;5317;10428;5970;2885;23607;4659;7094;84433;25;5499;1500;65125;5062;5580;613;9928;27;7414;29780;302;10808;3636;10627;10398;9647;3071;5411;7205;9748;9475;23122;9255;324;8502;11187;2335;7248;705;8189;25930;79834;3329;5771;2017
AGGF1	GO:0007156 homophilic cell adhesion via plasma membrane adhesion molecules	0.92233171	1	0.3524154	0.6052593	55409	4	25930;1828;1823
AGGF1	GO:0007159 leukocyte cell-cell adhesion	0.76724759	1	0.2783554	0.8165153	67048	47	375056;81704;5970;2885;84433;65125;5062;10808;3071
AGGF1	GO:0007160 cell-matrix adhesion	0.080009611	0.7650053	0.4898949	1.3600429	6659	33	23499;9344;25;613;7414;9647;7205;9748;9475;23122;2335;7248;79834;2017
AGGF1	GO:0007161 calcium-independent cell-matrix adhesion	0.4694465	0.9706766	0.7643156	1.02018	23484	1	2335
AGGF1	GO:0007162 negative regulation of cell adhesion	0.89342864	1	0.2509104	0.6965757	74368	33	375056;25;65125;5580;9647;23122
AGGF1	GO:0007163 establishment or maintenance of cell polarity	0.0013747228	0.1154528	0.5410123	1.6407455	123	61	55755;85440;56288;81704;9793;23513;253260;286;4649;9181;399687;4000;56647;29780;54908;4131;5908;3071;4134;9183;9475;23122;79109;1794;4085
AGGF1	GO:0007164 establishment of tissue polarity	0.5295861	0.9869611	0.3312772	0.971754	46279	47	5700;5713;25;160;161;1173;5701;5710;5705;5718;163;5711;5690;10640;5702;10213;5704;10197
AGGF1	GO:0007165 signal transduction	0.0039099609	0.2282998	0.354069	1.2175365	390	848	9639;6872;138474;5116;85440;29110;6455;23499;6888;1642;3297;1874;26750;57530;10142;55704;200081;23365;58513;7329;675;56288;4790;81704;22926;11215;6885;11143;117178;5371;57448;5871;80173;54862;51719;9344;51735;5700;28964;23636;7159;9922;83990;84687;23513;6789;5317;253260;8567;55031;9736;5713;83939;286;5928;29966;10527;5905;5970;10454;1786;573;257397;51606;4649;8607;57506;79718;6801;23550;5469;3084…
AGGF1	GO:0007166 cell surface receptor signaling pathway	0.11074205	0.8192293	0.333988	1.1379481	11068	421	29110;6455;23499;6888;1642;57530;200081;58513;56288;4790;6885;5371;57448;80173;5700;28964;23636;23513;6789;8567;55031;9736;5713;5970;10454;573;257397;51606;8607;57506;79718;6801;5469;2885;9765;27161;57498;7094;9181;9049;84433;3303;3304;25;5499;1500;65125;5062;6773;55681;160;5580;2140;613;4000;23523;3312;26037;8891;5430;5868;2805;161;1173;4773;54623;302;5701;5710;5431;22930;57680;374654;3636;9846;…
AGGF1	GO:0007167 enzyme linked receptor protein signaling pathway	0.47697469	0.9706766	0.3069536	1.0101565	46629	151	57530;58513;56288;6885;5371;28964;23636;5970;10454;51606;2885;9765;3303;25;5062;160;5580;613;26037;5430;2805;161;1173;5431;9846;6386;23592;3309;3071;6233;7314;7316;8473;2060;9475;163;324;3096;114882;10095;7431;7248;3516;6776;26036;64599;5771;5594;5770;9114;57142
AGGF1	GO:0007169 transmembrane receptor protein tyrosine kinase signaling pathway	0.74813511	1	0.2692589	0.8652248	71407	107	58513;28964;23636;5970;51606;2885;25;5062;160;5580;613;26037;5430;161;1173;5431;9846;6386;3071;8473;2060;9475;163;324;114882;10095;7248;3516;6776;64599;5771;5594;5770;9114;57142
AGGF1	GO:0007172 signal complex assembly	0.39932812	0.9622345	-0.797486	-1.0661745	19969	1	2185
AGGF1	GO:0007173 epidermal growth factor receptor signaling pathway	0.18757918	0.8755317	0.5247578	1.2508105	13917	15	58513;23636;2885;25;2060
AGGF1	GO:0007174 epidermal growth factor catabolic process	0.085384631	0.7650053	-0.9577514	-1.2804364	4269	1	7879
AGGF1	GO:0007178 transmembrane receptor protein serine/threonine kinase signaling pathway	0.11373901	0.8192293	0.4358217	1.2857782	9997	49	57530;56288;6885;5371;10454;9765;3303;25;2805;6386;23592;3309;6233;7314;7316
AGGF1	GO:0007179 transforming growth factor beta receptor signaling pathway	0.014040504	0.4500604	0.5821263	1.5611379	1136	27	57530;56288;6885;5371;10454;3303;2805;6386;23592;3309;6233;7314;7316
AGGF1	GO:0007182 common-partner SMAD protein phosphorylation	0.14929457	0.8463963	0.8566274	1.256648	8020	2	5371;6711
AGGF1	GO:0007183 SMAD protein complex assembly	0.010432641	0.4361838	-0.9622773	-1.4857487	482	2	2280;142
AGGF1	GO:0007186 G protein-coupled receptor signaling pathway	0.22611047	0.9031327	0.4194429	1.1870195	19144	37	23365;56288;28964;84687;9181;54584;9475;2782
AGGF1	GO:0007187 G protein-coupled receptor signaling pathway, coupled to cyclic nucleotide second messenger	0.62958106	1	-0.327761	-0.8669728	18243	11	2316;5660;10419;2778
AGGF1	GO:0007188 adenylate cyclase-modulating G protein-coupled receptor signaling pathway	0.62958106	1	-0.327761	-0.8669728	18243	11	2316;5660;10419;2778
AGGF1	GO:0007189 adenylate cyclase-activating G protein-coupled receptor signaling pathway	0.96231445	1	-0.2514603	-0.5449667	34293	6	2778
AGGF1	GO:0007190 activation of adenylate cyclase activity	0.85135688	1	0.5040763	0.7394656	45739	2	10487;5894
AGGF1	GO:0007191 adenylate cyclase-activating dopamine receptor signaling pathway	0.97151003	1	-0.3323776	-0.5131884	44977	2	2778
AGGF1	GO:0007193 adenylate cyclase-inhibiting G protein-coupled receptor signaling pathway	0.27359932	0.9343784	-0.6414045	-1.2137487	10923	4	2316;5660;10419
AGGF1	GO:0007194 negative regulation of adenylate cyclase activity	0.050776161	0.6925576	0.9214759	1.3517789	2727	2	10142;2773
AGGF1	GO:0007195 adenylate cyclase-inhibiting dopamine receptor signaling pathway	0.25152818	0.9218478	-0.7813482	-1.2063956	11644	2	2316;10419
AGGF1	GO:0007200 phospholipase C-activating G protein-coupled receptor signaling pathway	0.41859396	0.9656943	0.7894553	1.0537355	20940	1	2782
AGGF1	GO:0007204 positive regulation of cytosolic calcium ion concentration	0.62647984	1	0.3687565	0.8915063	46990	16	5371;25998;25;27;2782
AGGF1	GO:0007205 protein kinase C-activating G protein-coupled receptor signaling pathway	0.03951866	0.6811726	0.9800978	1.308198	1976	1	56288
AGGF1	GO:0007212 dopamine receptor signaling pathway	0.51418244	0.9842476	-0.3933316	-0.9402368	16785	8	2316;2932;10419;2778
AGGF1	GO:0007213 G protein-coupled acetylcholine receptor signaling pathway	0.70126196	1	0.5952183	0.8731683	37675	2	2782;6001
AGGF1	GO:0007215 glutamate receptor signaling pathway	0.20221905	0.8852301	-0.6808808	-1.2884509	8073	4	2332;80315;823;2185
AGGF1	GO:0007218 neuropeptide signaling pathway	0.9892658	1	0.5055866	0.6748381	49489	1	9693
AGGF1	GO:0007219 Notch signaling pathway	0.78015402	1	0.3041936	0.7786377	60883	21	80173;2805;57534;2762;3516;6772;6223;6774
AGGF1	GO:0007221 positive regulation of transcription of Notch receptor target	0.83738811	1	-0.3156597	-0.6841001	29841	6	64783;9794;22938
AGGF1	GO:0007223 Wnt signaling pathway, calcium modulating pathway	0.44571462	0.9705394	0.4893149	1.0338444	30645	9	6885;27161;2782
AGGF1	GO:0007224 smoothened signaling pathway	0.97868473	1	0.2629432	0.50096	62994	6	374654;5566;5567
AGGF1	GO:0007229 integrin-mediated signaling pathway	0.74142254	1	0.342417	0.8030755	54412	14	7094;25
AGGF1	GO:0007231 osmosensory signaling pathway	0.36761383	0.9622345	-0.8128492	-1.0867138	18383	1	9943
AGGF1	GO:0007249 I-kappaB kinase/NF-kappaB signaling	0.026999785	0.5718507	0.4880828	1.4474747	2383	51	29110;7329;6885;54862;23636;5970;10454;257397;57506;84433;25;1936;6233;7314;7316;9218;9475;26057
AGGF1	GO:0007250 activation of NF-kappaB-inducing kinase activity	0.56864638	0.9979241	0.5593157	0.9606021	34161	4	6885
AGGF1	GO:0007252 I-kappaB phosphorylation	0.16115103	0.8516026	0.8499252	1.246816	8657	2	6885;10549
AGGF1	GO:0007253 cytoplasmic sequestering of NF-kappaB	0.67804787	1	-0.4747096	-0.8206331	28953	3	11124;9908
AGGF1	GO:0007254 JNK cascade	0.33837591	0.9572661	0.3768286	1.0950429	29301	44	6885;5871;9344;10454;257397;51347;3301;6386;9611;6233;7314;7316;23043;9839;10771;5770;10987
AGGF1	GO:0007256 activation of JNKK activity	0.86845994	1	-0.3390768	-0.6416451	34674	4	8767
AGGF1	GO:0007257 activation of JUN kinase activity	0.85994938	1	0.3189916	0.6920113	60143	10	5871;5770
AGGF1	GO:0007259 JAK-STAT cascade	0.18948086	0.8755317	0.5332972	1.2507495	13905	14	3297;6773;9646;84444;6776;5771;6772;5770;3066;6774
AGGF1	GO:0007260 tyrosine phosphorylation of STAT protein	0.38229217	0.9622345	0.5739096	1.0934141	24606	6	3297;5771;3066;6774
AGGF1	GO:0007264 small GTPase mediated signal transduction	0.062053105	0.7376532	0.401606	1.2935305	5935	110	9639;85440;23365;81704;117178;51735;23636;9922;8567;1786;4649;23550;2885;23607;9181;25;613;9928;3837;27;26037;5868;5908;55785;890;9824;8473;10155;9475;2782;79109;89941;1794;8934
AGGF1	GO:0007265 Ras protein signal transduction	0.16881267	0.8716783	0.3775043	1.1952567	15876	91	9639;23365;117178;51735;23636;9922;8567;1786;23550;2885;9181;25;613;9928;3837;27;5868;5908;55785;890;8473;10155;9475;2782;79109;89941
AGGF1	GO:0007266 Rho protein signal transduction	0.11486611	0.8192293	0.4840188	1.3141899	9380	29	9639;23365;9181;25;613;27;55785;9475;89941
AGGF1	GO:0007267 cell-cell signaling	0.01730069	0.4923275	0.3860266	1.2972164	1719	243	7110;6455;23499;1642;10142;94121;4790;6885;5700;28964;84687;23513;6789;55031;9736;5713;4130;5970;8607;79718;6801;2885;27161;1627;6780;25;5499;1500;65125;8655;55681;160;613;3799;3312;26037;5868;161;1173;54623;5701;5710;22930;57680;23373;375;6386;4131;3838;5908;6233;7314;7316;9646;1452;5705;5718;10856;80223;9255;163;324;5711;2782;23043;9113;8502;5690;9839;7082;5702;10213;1454;3516;8454;5704;10197
AGGF1	GO:0007268 chemical synaptic transmission	0.0039948918	0.2282998	0.5046297	1.5555264	365	70	6455;10142;28964;84687;23513;4130;1627;6780;25;613;3799;3312;26037;5868;22930;23373;375;6386;4131;5908
AGGF1	GO:0007269 neurotransmitter secretion	0.17131227	0.8755317	0.5174009	1.2670782	12961	17	28964;23513;3312;5868;22930;5908
AGGF1	GO:0007270 neuron-neuron synaptic transmission	0.97698299	1	-0.2670395	-0.5053267	39007	4	57492;23095;7416;7419
AGGF1	GO:0007272 ensheathment of neurons	0.22925973	0.9036038	0.4748852	1.2035348	17757	20	9639;56288;9921;9928;23405;10939
AGGF1	GO:0007274 neuromuscular synaptic transmission	0.96644604	1	-0.5157123	-0.6894657	48330	1	23095
AGGF1	GO:0007275 multicellular organism development	0.13744863	0.8299325	0.3174336	1.0913046	13744	827	55755;9639;4548;4097;6872;9321;2580;85440;7110;6455;23499;3297;1874;55704;317762;675;375056;55109;56288;22994;5108;22926;8481;9070;23287;6297;5371;57448;10320;6605;1938;80173;3070;9344;5700;83990;84687;83696;131544;23513;6789;80314;3267;23363;5317;253260;10428;5713;9921;4130;5970;10454;200933;1786;11091;28969;4649;4863;79718;6801;5469;2885;7167;4848;89796;6045;27161;57498;2194;10048;285527;79048;…
AGGF1	GO:0007276 gamete generation	0.15220678	0.8489888	0.3703076	1.1953676	14597	113	138474;7110;3297;675;22994;26064;2802;23636;83990;11218;3267;8607;6045;8655;23424;81930;121355;3301;147912;7314;4292;254394;5571;6895
AGGF1	GO:0007281 germ cell development	0.27145002	0.9343784	0.4020784	1.1472674	23145	39	7110;675;83990;11218;3267;6045;8655;147912;4292;6895
AGGF1	GO:0007283 spermatogenesis	0.2205094	0.8992361	0.3715824	1.1620785	20483	80	7110;3297;675;22994;26064;2802;23636;83990;3267;8607;8655;23424;121355;3301;147912;4292;5571;6895
AGGF1	GO:0007284 spermatogonial cell division	0.08507406	0.7650053	0.9574022	1.2779048	4255	1	83990
AGGF1	GO:0007286 spermatid development	0.48196442	0.9706766	0.3945824	1.0000177	37331	20	7110;83990;3267;8655;147912;6895
AGGF1	GO:0007289 spermatid nucleus differentiation	0.20582262	0.8895525	0.7191288	1.2350747	12364	4	7110;3267;3148
AGGF1	GO:0007292 female gamete generation	0.4618416	0.9706766	0.380676	1.013698	37150	26	3297;675;11218;7314;4292;254394
AGGF1	GO:0007338 single fertilization	0.55455997	0.9928682	-0.2942869	-0.9344972	12501	20	55870;983;6950;57599;10007;226
AGGF1	GO:0007339 binding of sperm to zona pellucida	0.8606214	1	0.318723	0.6914284	60190	10	9898;22948;10694
AGGF1	GO:0007344 pronuclear fusion	0.26597213	0.9303264	-0.8648743	-1.1562672	13300	1	983
AGGF1	GO:0007346 regulation of mitotic cell cycle	7.0476421e-05	0.0200194	0.4516287	1.5152638	6	231	55755;11319;54930;5116;22995;1642;3297;1874;10142;3161;675;3832;64793;54998;22994;5108;8481;79598;23354;5371;79441;93323;63967;9793;9344;5700;23636;7840;84687;23513;54801;23363;55031;5713;4848;55559;25904;3303;3304;25;55125;22919;9735;8655;440;9928;51347;10382;128866;8881;51143;5701;10540;5710;54908;51512;1981;25942;6386
AGGF1	GO:0007350 blastoderm segmentation	0.90669679	1	-0.5457402	-0.7296107	45342	1	7490
AGGF1	GO:0007351 tripartite regional subdivision	0.90669679	1	-0.5457402	-0.7296107	45342	1	7490
AGGF1	GO:0007354 zygotic determination of anterior/posterior axis, embryo	0.90669679	1	-0.5457402	-0.7296107	45342	1	7490
AGGF1	GO:0007356 thorax and anterior abdomen determination	0.90669679	1	-0.5457402	-0.7296107	45342	1	7490
AGGF1	GO:0007368 determination of left/right symmetry	0.11643254	0.8192293	0.7309153	1.3297521	7268	5	8481;80173;57534;162
AGGF1	GO:0007369 gastrulation	0.27455593	0.9353302	0.4411645	1.1575405	21824	24	6045;65125;7290;54623;9646;23122;55578;2335;1855
AGGF1	GO:0007379 segment specification	0.74504843	1	0.5124983	0.8203253	42694	3	648;22823
AGGF1	GO:0007389 pattern specification process	0.47243297	0.9706766	0.3643019	1.0063492	39167	32	8481;80173;6045;648;6015;324;22823;9839;57534;3516;162;7528
AGGF1	GO:0007398 ectoderm development	0.8133408	1	0.5935754	0.7922824	40688	1	6293
AGGF1	GO:0007399 nervous system development	0.017201502	0.4923275	0.3694661	1.2536816	1717	348	55755;9639;4548;6872;9321;2580;85440;6455;23499;55704;317762;675;56288;5108;23287;6297;6605;1938;9344;84687;83696;23513;6789;23363;9921;4130;5970;200933;11091;28969;4649;6801;5469;2885;89796;57498;10048;285527;79048;9181;1627;25;4076;1500;26227;65125;5062;8655;51332;160;613;7798;3799;9928;27;26037;8891;7414;8624;86;22930;57680;3337;23373;1981;9846;375;23405;25942;4131;10939;3309;3071;7314;55201;9…
AGGF1	GO:0007405 neuroblast proliferation	0.36800617	0.9622345	0.5192865	1.0971695	25302	9	85440;9181
AGGF1	GO:0007406 negative regulation of neuroblast proliferation	0.77098367	1	0.6152235	0.8211774	38569	1	4763
AGGF1	GO:0007409 axonogenesis	0.15521105	0.8516026	0.394139	1.2186689	14266	72	85440;23499;56288;9344;4130;200933;2885;10048;1627;25;51332;26037;7414;9846;25942;4131;10939;55201;9798;8301;9839;2335;4137;11344;2017;5594;57142;6709;1855;10890;23303;3925
AGGF1	GO:0007411 axon guidance	0.54310991	0.9883606	-0.2797348	-0.9449509	10865	25	347733;4628;682;2887;11313;5880;5588;6152
AGGF1	GO:0007413 axonal fasciculation	0.55198193	0.9921909	0.7227654	0.9647203	27613	1	57142
AGGF1	GO:0007416 synapse assembly	0.26688766	0.930878	0.5105362	1.177898	19402	13	200933;1981;4131;8934;1855
AGGF1	GO:0007417 central nervous system development	0.29013222	0.9454707	0.332428	1.0959935	28416	156	55755;6872;85440;6455;317762;675;5108;23287;83696;23513;6789;200933;5469;79048;25;1500;26227;8655;613;3799;9928;8891;8624;86;22930;57680;3337;25942;3309;7314;55201;53615;7486;10063;2618
AGGF1	GO:0007420 brain development	0.13358523	0.8247855	0.3687794	1.2021803	12939	129	55755;6872;85440;317762;675;5108;23287;83696;23513;200933;5469;79048;25;1500;26227;8655;613;3799;9928;8891;8624;22930;57680;3337;25942;3309;7314;55201;53615;7486;10063;2618
AGGF1	GO:0007422 peripheral nervous system development	0.02455508	0.5534694	0.691581	1.5358644	1743	11	9639;56288;5970;23405
AGGF1	GO:0007423 sensory organ development	0.29463006	0.9468787	0.3696443	1.118636	26516	60	9321;22926;23287;6297;131544;23513;5469;23424;613;86;22930;147912;3615;6015;890;2782;9839;23347;7431;3516;7528;5594;1855;10848
AGGF1	GO:0007431 salivary gland development	0.8033154	1	-0.5967179	-0.7977637	40172	1	5423
AGGF1	GO:0007435 salivary gland morphogenesis	0.8033154	1	-0.5967179	-0.7977637	40172	1	5423
AGGF1	GO:0007439 ectodermal digestive tract development	0.8133408	1	0.5935754	0.7922824	40688	1	6293
AGGF1	GO:0007492 endoderm development	0.5612374	0.9954577	0.4459	0.9421156	38588	9	54623;9646;2335;79577;3065;53918
AGGF1	GO:0007494 midgut development	0.29282729	0.9464946	-0.8509078	-1.1375951	14643	1	445
AGGF1	GO:0007498 mesoderm development	0.24392312	0.9184442	0.5303854	1.202303	17550	12	10320;54517;55746;6169;5566
AGGF1	GO:0007507 heart development	0.669578	1	0.2886145	0.8987182	61943	77	9321;80173;6789;23363;10454;5469;7798;4000;302;304;53615;10063;9475;163;7248;57534;790;3516;162;7528;5594;57142;1855;10848;170506
AGGF1	GO:0007512 adult heart development	0.66123367	1	-0.4849496	-0.838335	28235	3	55636;4628
AGGF1	GO:0007517 muscle organ development	0.99673504	1	0.170288	0.5023902	87615	49	1938;23363;5469;55898;26263;2317;3516;7528;5594;4209;221937;2475;1832;8737;94104;6525
AGGF1	GO:0007519 skeletal muscle tissue development	0.98579876	1	0.2017414	0.5112874	76357	20	1938;26263;2317
AGGF1	GO:0007520 myoblast fusion	0.91259405	1	0.3603793	0.6189369	54824	4	4773;10211
AGGF1	GO:0007528 neuromuscular junction development	0.37600706	0.9622345	0.6433723	1.104966	22588	4	10939;1855;9093
AGGF1	GO:0007530 sex determination	0.73924913	1	-0.4016078	-0.7599744	29515	4	7536;7490;4216;668
AGGF1	GO:0007538 primary sex determination	0.82305185	1	-0.5876397	-0.7856268	41159	1	4216
AGGF1	GO:0007542 primary sex determination, germ-line	0.82305185	1	-0.5876397	-0.7856268	41159	1	4216
AGGF1	GO:0007548 sex differentiation	0.41966788	0.9656943	0.3595609	1.0415123	36239	43	7110;675;83990;4678;7812;81930;3309;7314;6874;2288;84733
AGGF1	GO:0007549 dosage compensation	0.41483194	0.9656943	-0.3845227	-1.0171153	12020	11	29890;3192;91746
AGGF1	GO:0007565 female pregnancy	0.63855887	1	0.3238529	0.8946127	52940	32	3297;5469;27161;23633;10155;10916;2288;705;790;6513;5594;1828;10935
AGGF1	GO:0007566 embryo implantation	0.83971747	1	0.3281584	0.7118975	58728	10	27161;10155;2288
AGGF1	GO:0007568 aging	0.87527381	1	0.2435847	0.7519401	80315	71	675;5371;1938;23636;79677;5970;2885;25;5580;4000
AGGF1	GO:0007569 cell aging	0.6548913	1	0.3145514	0.8862077	55188	36	675;5371;23636;79677;25;5580;4000
AGGF1	GO:0007584 response to nutrient	0.34660954	0.961702	0.3748953	1.0894248	30014	44	6872;3297;1938;83990;5970;5469;191;4131;9131;8473
AGGF1	GO:0007585 respiratory gaseous exchange	0.37719224	0.9622345	-0.4946066	-1.0719154	13441	6	2744;1329;4204;9618
AGGF1	GO:0007586 digestion	0.20631525	0.8895525	0.6264936	1.2420299	13596	7	65125;9414;11171
AGGF1	GO:0007588 excretion	0.94466301	1	-0.3207547	-0.5544904	40338	3	9380;4302;5660
AGGF1	GO:0007589 body fluid secretion	0.45817639	0.9706766	0.4156056	1.0177888	34666	17	5469;65125;302;790;6776;9612;1385;4580;5471;353
AGGF1	GO:0007595 lactation	0.85085487	1	0.3070009	0.7083058	61857	13	5469;790;6776;9612;1385;4580;5471;353
AGGF1	GO:0007596 blood coagulation	0.42527716	0.9656943	0.3417244	1.0363586	38359	61	4097;81704;830;7094;832;5580;64145;5868;7414;8165;302;304;5576;10627;10398
AGGF1	GO:0007597 blood coagulation, intrinsic pathway	0.92906668	1	-0.3782745	-0.5840529	43012	2	2812;708
AGGF1	GO:0007599 hemostasis	0.36460462	0.961702	0.3523825	1.072712	32999	63	4097;81704;830;7094;832;5580;64145;5868;7414;8165;302;304;2821;5576;10627;10398
AGGF1	GO:0007600 sensory perception	0.26766582	0.9322454	0.4263324	1.1575619	21859	29	22926;131544;4649;2140;4646
AGGF1	GO:0007601 visual perception	0.028167403	0.5800443	0.7008468	1.5203969	1969	10	22926;131544;4649;2140
AGGF1	GO:0007602 phototransduction	0.74668877	1	0.5114358	0.8186245	42788	3	2782;4836
AGGF1	GO:0007603 phototransduction, visible light	0.74668877	1	0.5114358	0.8186245	42788	3	2782;4836
AGGF1	GO:0007605 sensory perception of sound	0.99194638	1	0.2059867	0.4574556	70451	11	4646;1729;6169;9948
AGGF1	GO:0007606 sensory perception of chemical stimulus	0.75815374	1	0.5042498	0.8071224	43445	3	2782;563
AGGF1	GO:0007610 behavior	0.56720581	0.9979241	0.3128592	0.9543186	51444	64	4097;5108;4130;6801;27;57680;23373;1981;191;9611;54584;8301;7248;4137;5594;1855;9698
AGGF1	GO:0007611 learning or memory	0.98694695	1	0.1962102	0.522486	79390	26	4130;23373;8301;4137;5594;2475;378;4763;1385
AGGF1	GO:0007612 learning	0.97434677	1	0.2209031	0.5409762	73721	17	4130;2475;378;4763;1385
AGGF1	GO:0007613 memory	0.51862751	0.9842476	0.438539	0.9739082	36834	11	4130;23373;4137;2475;1385;3675
AGGF1	GO:0007614 short-term memory	0.92897278	1	-0.5349162	-0.7151398	46456	1	23394
AGGF1	GO:0007616 long-term memory	0.97170443	1	-0.3321691	-0.5128664	44986	2	2475;4204
AGGF1	GO:0007617 mating behavior	0.93061215	1	-0.3308875	-0.572007	39738	3	3066;8648;9759
AGGF1	GO:0007618 mating	0.93061215	1	-0.3308875	-0.572007	39738	3	3066;8648;9759
AGGF1	GO:0007622 rhythmic behavior	0.44005382	0.9700694	0.5797203	1.0546835	27472	5	191;9611;2475;9112;10499
AGGF1	GO:0007623 circadian rhythm	0.75246991	1	0.2787216	0.8343607	67023	55	1642;22992;5371;5499;23373;25942;191;9611;4297;3615;5501;8473;9475
AGGF1	GO:0007625 grooming behavior	0.84002159	1	0.511701	0.7506508	45130	2	353;5538
AGGF1	GO:0007626 locomotory behavior	0.99008495	1	0.192986	0.489098	76689	20	6801;9611;7248;9698;2475;7111;9112;26058;55737
AGGF1	GO:0007628 adult walking behavior	0.22167743	0.8992361	-0.797066	-1.2306637	10262	2	55636;10269
AGGF1	GO:0007631 feeding behavior	0.61767391	1	0.501821	0.9129615	38561	5	2475;6774;29105;26058
AGGF1	GO:0007632 visual behavior	0.31452535	0.948528	-0.4950636	-1.1298171	10724	7	1020;4204;8554;3845
AGGF1	GO:0007635 chemosensory behavior	0.4005279	0.9622345	-0.7967877	-1.0652409	20029	1	55636
AGGF1	GO:0007638 mechanosensory behavior	0.3738927	0.9622345	-0.8100559	-1.0829794	18697	1	55342
AGGF1	GO:0008015 blood circulation	0.79223058	1	0.2770118	0.7933335	67726	40	1874;10142;65125;613;6051;7341;9475
AGGF1	GO:0008016 regulation of heart contraction	0.54253903	0.9882978	-0.296572	-0.9417537	12230	20	10269;10659;7531
AGGF1	GO:0008033 tRNA processing	0.19192626	0.8773803	-0.3173895	-1.1723542	3018	36	10557;84267;60528;81890;11102;54888;81627;10940;55226;25821;55623;2926;57570
AGGF1	GO:0008037 cell recognition	0.88876994	1	0.2763156	0.6766773	67246	17	81704;9898;22948;1794;10694;57142
AGGF1	GO:0008038 neuron recognition	0.47609011	0.9706766	-0.5967002	-1.0315187	20329	3	682;7534
AGGF1	GO:0008039 synaptic target recognition	0.17638825	0.8755317	-0.911662	-1.2188186	8820	1	7534
AGGF1	GO:0008045 motor neuron axon guidance	0.22022388	0.8992361	-0.7281611	-1.2587759	9403	3	1020;5880
AGGF1	GO:0008053 mitochondrial fusion	0.88191916	1	0.3343985	0.6629484	58121	7	10939;30968;10493
AGGF1	GO:0008064 regulation of actin polymerization or depolymerization	0.38982509	0.9622345	0.3602847	1.0599515	34166	48	253260;830;2885;1627;51429;832;51332;5580;375;3071;822;118;9113;10095;11344;2017;6709
AGGF1	GO:0008088 axo-dendritic transport	0.32340322	0.9535653	-0.3233792	-1.0817823	6632	24	26985;3192;10749;6421;1176;8546
AGGF1	GO:0008089 anterograde axonal transport	0.49431864	0.9775064	-0.3260408	-0.9679645	12354	16	26985;10749;1176;8546
AGGF1	GO:0008090 retrograde axonal transport	0.48203272	0.9706766	0.5326302	1.0147686	31026	6	4130;3799;1778
AGGF1	GO:0008104 protein localization	0.86101139	1	0.2628349	0.901956	86101	692	5116;2580;2801;10615;23499;57533;9632;55704;23301;675;375056;84364;56288;85459;8314;348995;22994;94121;5108;11215;9779;11143;5371;23299;55655;9344;51735;23636;7159;134957;23513;64786;63971;3267;23363;286;10469;10527;4130;5905;11276;5481;51606;57506;6642;8021;23379;5469;30849;9765;4927;23607;26130;7094;9181;9049;1627;84433;738;51692;25;51429;55125;3841;23633;399687;22919;8655;4678;160;5580;613;379…
AGGF1	GO:0008152 metabolic process	1	1	0.184317	0.6311448	1e+05	2249	55755;4548;5007;11319;4097;6872;138474;84307;9321;2580;85440;2801;29110;25842;7110;57533;6888;1642;3297;1874;5033;26750;79664;10142;22992;3161;55704;51642;10946;127018;7329;675;375056;8089;64793;29109;56288;9810;85459;8314;54460;348995;54998;4790;22926;9070;23287;6885;27068;9779;11143;5980;6297;5371;57448;10320;5871;6605;25929;26586;1938;80173;54862;55655;63967;22877;51719;3070;9344;5700;23636;50…
AGGF1	GO:0008154 actin polymerization or depolymerization	0.26521847	0.9303264	0.3848772	1.1439587	23465	52	253260;830;2885;1627;51429;832;51332;5580;375;3071;81624;79585;822;118;9113;10095;10487;11344;2017;6709;29766;1729
AGGF1	GO:0008156 negative regulation of DNA replication	0.47398828	0.9706766	0.4292913	1.006823	34785	14	675;84083;50485;10735;8243
AGGF1	GO:0008202 steroid metabolic process	0.073630625	0.7605948	0.4848441	1.3659852	6204	36	5007;4790;11218;5469;2194;3837;3069;2232
AGGF1	GO:0008203 cholesterol metabolic process	0.64598156	1	0.3511829	0.8804144	49664	19	2194;3837;3069;2232
AGGF1	GO:0008206 bile acid metabolic process	0.18594932	0.8755317	0.6608116	1.2589801	11968	6	5007;26031
AGGF1	GO:0008207 C21-steroid hormone metabolic process	0.2488856	0.9213251	0.8760475	1.1693155	12450	1	2232
AGGF1	GO:0008209 androgen metabolic process	0.10198063	0.7947108	0.8252884	1.3209896	5843	3	5469;3295
AGGF1	GO:0008210 estrogen metabolic process	0.82593321	1	-0.395877	-0.6843547	35268	3	51144;3295;51170
AGGF1	GO:0008211 glucocorticoid metabolic process	0.53421385	0.9874542	-0.5647828	-0.976343	22811	3	7533;4204
AGGF1	GO:0008213 protein alkylation	0.65352333	1	0.2991458	0.8995945	58473	57	9070;1786;11091;10919;283742;4000;54623;79813;4297;9739;9646;30827;8473;22823;84444;55183
AGGF1	GO:0008214 protein dealkylation	0.57721729	1	0.4279979	0.9284863	40369	10	22992;51780;5253
AGGF1	GO:0008216 spermidine metabolic process	0.44094063	0.9700694	-0.7761872	-1.0376996	22050	1	6723
AGGF1	GO:0008217 regulation of blood pressure	0.60435909	1	0.408131	0.9063782	42923	11	65125;6051
AGGF1	GO:0008219 cell death	0.50895046	0.9842476	0.2934357	0.9991186	50863	404	29110;7110;1642;3297;23365;675;4790;81704;22926;6885;5371;57448;26586;55655;9344;5700;23636;7159;11218;23513;6789;5317;8567;55031;10428;54556;5970;9274;1786;573;5481;5469;9181;84433;3303;3304;25;5499;6195;399687;5062;8655;23581;29115;5580;2140;440;9928;4000;3837;79886;128866;3094;57680;29957;1981;23405;3301;2073;25942;4297;1982;9647;3309;3071;6233;7314;7316;55201;4683;4292;6878;9218;9131;9748;748…
AGGF1	GO:0008228 opsonization	0.48717567	0.9745933	0.6993281	1.0258943	26173	2	399687;961
AGGF1	GO:0008272 sulfate transport	0.91947642	1	-0.3873282	-0.5980317	42568	2	29127
AGGF1	GO:0008277 regulation of G protein-coupled receptor signaling pathway	0.45828445	0.9706766	0.4211436	1.0181576	34374	16	28964;84687;9475;6002;2966;3925
AGGF1	GO:0008283 cell proliferation	0.056682273	0.7198273	0.3561132	1.2041949	5653	304	11319;4097;85440;29110;3297;1874;55704;200081;675;55109;8314;22994;5108;81704;9070;5371;57448;1938;80173;3070;23636;83990;84687;11218;23513;6789;253260;10428;9921;5928;5970;1786;6801;55573;5469;9181;1627;84433;3303;3304;25;6195;6773;283742;4678;5580;9928;4000;27;8624;55003;4773;5814;58490;302;304;10540;648;3636;1981;9846;23405;6386;5908;147912;3071;4683;3615;5501;890;1503;10063;4673;2060;826;6895…
AGGF1	GO:0008284 positive regulation of cell proliferation	0.67525375	1	0.279992	0.9145078	65529	133	3297;55109;22994;9070;5371;57448;253260;5970;1786;5469;84433;25;283742;9928;4773;58490;302;304;648;1981;9846;6386;3071;5501;890;10063;4673;826
AGGF1	GO:0008285 negative regulation of cell proliferation	0.15190401	0.8489888	0.3855394	1.2131863	14204	85	3297;675;8314;5371;80173;23636;83990;11218;6789;9921;5928;6801;5469;3303;3304
AGGF1	GO:0008286 insulin receptor signaling pathway	0.78766713	1	-0.2240718	-0.8375458	11840	38	3667;2932;57727;6599;55023;23411;2887;5579;64710;64397;23235;1176;528;5588
AGGF1	GO:0008295 spermidine biosynthetic process	0.44094063	0.9700694	-0.7761872	-1.0376996	22050	1	6723
AGGF1	GO:0008298 intracellular mRNA localization	0.80830239	1	0.3882892	0.7397697	52027	6	51010;170506;55795;399664;25946;5394
AGGF1	GO:0008299 isoprenoid biosynthetic process	0.48158628	0.9706766	-0.6702707	-1.0348928	22295	2	3157
AGGF1	GO:0008306 associative learning	0.90779173	1	0.2884917	0.6406828	64474	11	4130;2475;4763;1385
AGGF1	GO:0008333 endosome to lysosome transport	0.42922042	0.9656943	0.5111984	1.0495097	28910	8	63971;55681
AGGF1	GO:0008334 histone mRNA metabolic process	0.99395855	1	-0.1665094	-0.4943405	24842	16	6634;472;55149;4686
AGGF1	GO:0008340 determination of adult lifespan	0.15312737	0.8499449	-0.6247694	-1.3540051	5456	6	472;2956;7799;10269
AGGF1	GO:0008344 adult locomotory behavior	0.59838498	1	-0.3355774	-0.8876482	17339	11	4204;55636;372;10269
AGGF1	GO:0008347 glial cell migration	0.4664502	0.9706766	0.5395296	1.0279134	30023	6	23513;79143;57142
AGGF1	GO:0008356 asymmetric cell division	0.0034443339	0.2232576	0.8123339	1.6677522	231	8	85440;2801;56288;9181
AGGF1	GO:0008360 regulation of cell shape	0.72486772	1	-0.2439075	-0.8555425	13288	29	10269;998;55660;226;4478
AGGF1	GO:0008361 regulation of cell size	0.17353441	0.8755317	0.4440345	1.2386103	14486	34	23499;1874;1627;25;25942;4131;9798;118;2335;7248;4137;11344;2017;57142
AGGF1	GO:0008366 axon ensheathment	0.22925973	0.9036038	0.4748852	1.2035348	17757	20	9639;56288;9921;9928;23405;10939
AGGF1	GO:0008380 RNA splicing	0.0023696682	0.1733807	-0.2969523	-1.5140299	0	269	84811;8487;26993;5356;11338;6426;55119;55749;10492;10898;708;64783;3188;10523;55339;23076;84081;23524;9129;285672;51747;3178;23020;27339;9416;10419;6634;9991;4904;2962;3181;79084;57187;79171;10236;3550;55692;5546;10569;92906;10521;8106;8449;3187;23435;84950;6434;10421;6100;3184;3185;5093;11051;3191;9904;8570;10189;29890;55280;24148;22827;1655;1665;6733;10199;79228;8896;55094;51759;58517;9716;6231…
AGGF1	GO:0008406 gonad development	0.33159152	0.9572661	0.388144	1.1029322	28174	38	7110;675;83990;4678;7812;81930;3309;7314;6874
AGGF1	GO:0008535 respiratory chain complex IV assembly	0.375917	0.9622345	0.8111034	1.0826305	18805	1	10063
AGGF1	GO:0008542 visual learning	0.31452535	0.948528	-0.4950636	-1.1298171	10724	7	1020;4204;8554;3845
AGGF1	GO:0008543 fibroblast growth factor receptor signaling pathway	0.87637175	1	-0.2275086	-0.7325406	19245	21	3178;2962;3187;3185;131405;4670;4686
AGGF1	GO:0008544 epidermis development	0.57143985	0.9979241	0.3180131	0.9476053	50672	53	4097;80173;23513;6789;5317;5970;5469;23581;613;826;9475;9113;8502;2317;3848;11187;3516
AGGF1	GO:0008584 male gonad development	0.1017143	0.7947108	0.5016753	1.3359056	8181	26	7110;83990;4678;7812;81930;7314
AGGF1	GO:0008585 female gonad development	0.84447472	1	0.3050276	0.7153856	61975	14	675;3309;7314;6874
AGGF1	GO:0008589 regulation of smoothened signaling pathway	0.82373993	1	0.4230703	0.7266061	49486	4	374654;5566;5567
AGGF1	GO:0008593 regulation of Notch signaling pathway	0.93873675	1	-0.2481475	-0.5931825	30645	8	9794;22938
AGGF1	GO:0008595 anterior/posterior axis specification, embryo	0.90669679	1	-0.5457402	-0.7296107	45342	1	7490
AGGF1	GO:0008608 attachment of spindle microtubules to kinetochore	0.72143344	1	0.3490981	0.8187448	52945	14	10615;324
AGGF1	GO:0008610 lipid biosynthetic process	0.68675274	1	0.2821458	0.8951714	64733	93	5007;4790;11218;5469;30849;2194;5580;8897;3837;5868;2232;3636;5287;375;377
AGGF1	GO:0008611 ether lipid biosynthetic process	0.16025346	0.8516026	0.9193436	1.2271055	8016	1	2194
AGGF1	GO:0008625 extrinsic apoptotic signaling pathway via death domain receptors	0.24220329	0.9169735	0.5024063	1.1975335	17970	15	6789;8567;9181
AGGF1	GO:0008627 intrinsic apoptotic signaling pathway in response to osmotic stress	0.060752708	0.7273244	0.9133881	1.3399143	3263	2	9181;8531
AGGF1	GO:0008630 intrinsic apoptotic signaling pathway in response to DNA damage	0.48651519	0.9745933	0.3716713	0.9967426	39397	27	675;5371;55031;25;23581
AGGF1	GO:0008631 intrinsic apoptotic signaling pathway in response to oxidative stress	0.38027957	0.9622345	-0.3659813	-1.0448888	10119	14	23411;4841;6421;8428;142
AGGF1	GO:0008635 activation of cysteine-type endopeptidase activity involved in apoptotic process by cytochrome c	0.96520626	1	-0.5167598	-0.6908661	48268	1	54205
AGGF1	GO:0008637 apoptotic mitochondrial changes	0.87848272	1	0.2611148	0.7046231	71446	28	7159;3303;4000;89941;3329
AGGF1	GO:0008643 carbohydrate transport	0.9630709	1	-0.1933896	-0.6226831	21149	21	2542;114882;7248;6513;91869;673;6814;10580;2931;5584;2171;7430;208;8660;3099;5781;144195;6515;3667;2887;5579
AGGF1	GO:0008645 hexose transmembrane transport	0.8821963	1	-0.2314859	-0.7121408	20870	18	8660;3099;5781;144195;6515;3667;2887;5579
AGGF1	GO:0008652 cellular amino acid biosynthetic process	0.44831563	0.9706643	0.4006847	1.025624	34986	21	4548;26227;440;2805;875;790
AGGF1	GO:0008654 phospholipid biosynthetic process	0.80257506	1	0.2752317	0.782086	68193	38	30849;8897;5868;3636;5287;375;377
AGGF1	GO:0008655 pyrimidine-containing compound salvage	0.7183321	1	0.6407123	0.8551989	35935	1	7371
AGGF1	GO:0009048 dosage compensation by inactivation of X chromosome	0.41483194	0.9656943	-0.3845227	-1.0171153	12020	11	29890;3192;91746
AGGF1	GO:0009051 pentose-phosphate shunt, oxidative branch	0.98926032	1	0.3278633	0.480966	53148	2	5226;25796
AGGF1	GO:0009052 pentose-phosphate shunt, non-oxidative branch	0.03808212	0.6655792	0.9326348	1.3681486	2045	2	6888;7086
AGGF1	GO:0009056 catabolic process	0.99736997	1	0.2132237	0.7311765	99735	656	11319;6872;2801;29110;7110;57533;1642;3297;3161;127018;7329;9810;8314;348995;6885;9779;5371;57448;5700;23636;5317;55031;9736;5713;4130;5970;11340;200933;257397;51606;79718;6642;8021;30849;54850;7167;4848;27161;25904;4927;23607;51377;79048;23644;11163;738;3303;3304;25;5499;51429;5520;8655;160;11047;5580;7812;9928;8897;3837;27;3312;1666;128866;5868;2805;6829;161;1173;8881;3094;302;304;5701;23049;57…
AGGF1	GO:0009057 macromolecule catabolic process	0.97911415	1	0.2260757	0.7710924	97883	449	6872;7110;1642;3297;3161;127018;7329;9810;8314;5371;57448;5700;5317;55031;9736;5713;4130;5970;11340;200933;79718;6642;8021;30849;54850;4848;27161;25904;23607;51377;79048;23644;3303;3304;5499;51429;5520;160;11047;5580;7812;9928;3837;3312;128866;161;1173;8881;302;304;5701;23049;5710;23358;6164;1981;23405;55768;6386;55110;23293;57819;10767;3309;6233;7314;7316;4292;7341;9131;337867;23019;1452;8473;57…
AGGF1	GO:0009058 biosynthetic process	0.99497005	1	0.2383409	0.8218442	99497	1400	55755;4548;5007;11319;4097;6872;138474;84307;9321;2801;29110;25842;7110;6888;1642;3297;1874;79664;22992;55704;51642;7329;675;8089;29109;8314;54460;348995;54998;4790;22926;9070;6885;27068;11143;5980;6297;5371;10320;6605;25929;26586;1938;80173;54862;55655;63967;22877;3070;5700;23636;83990;11218;83696;80314;55031;5713;9921;84083;83939;5928;29966;4798;11335;22880;5970;10454;6742;1786;56897;11091;5481…
AGGF1	GO:0009059 macromolecule biosynthetic process	0.9599904	1	0.2530067	0.8719112	95999	1185	55755;11319;4097;6872;138474;84307;9321;2801;29110;25842;7110;3297;1874;79664;22992;55704;51642;7329;675;8089;29109;8314;54460;54998;4790;22926;9070;6885;27068;11143;5980;6297;5371;10320;6605;25929;26586;1938;80173;54862;55655;63967;22877;3070;5700;23636;83990;11218;83696;80314;55031;5713;9921;84083;83939;5928;29966;4798;11335;22880;5970;10454;6742;1786;56897;11091;5481;257397;4863;8607;57506;797…
AGGF1	GO:0009060 aerobic respiration	0.87215129	1	-0.2131266	-0.7708299	14618	33	3417;1743
AGGF1	GO:0009062 fatty acid catabolic process	0.10123813	0.7947108	-0.4079575	-1.3312746	2174	22	3030;3032;38;3667;2108;30;5825;2639;5095;5096;39
AGGF1	GO:0009063 cellular amino acid catabolic process	0.079333939	0.7650053	-0.416778	-1.3754345	1657	23	2639;56922;2746;2747;64087;1743;5860
AGGF1	GO:0009064 glutamine family amino acid metabolic process	0.72668213	1	0.3205027	0.8203837	56710	21	26227;440;2805;5198;1503;790;8833
AGGF1	GO:0009065 glutamine family amino acid catabolic process	0.67898058	1	-0.3435871	-0.8213253	22165	8	2746;2747
AGGF1	GO:0009066 aspartate family amino acid metabolic process	0.30352909	0.9468787	0.4877342	1.14389	22275	14	4548;26227;440;2805;191;23464
AGGF1	GO:0009067 aspartate family amino acid biosynthetic process	0.13993195	0.8351211	0.6855768	1.3061629	9006	6	4548;440;2805
AGGF1	GO:0009068 aspartate family amino acid catabolic process	0.78277955	1	-0.3229982	-0.7371354	26691	7	1743
AGGF1	GO:0009069 serine family amino acid metabolic process	0.33178913	0.9572661	0.5189965	1.1258962	23204	10	26227;191;23464;2618;875
AGGF1	GO:0009070 serine family amino acid biosynthetic process	0.29036554	0.9454707	0.6797458	1.167436	17443	4	26227;875
AGGF1	GO:0009071 serine family amino acid catabolic process	0.48138704	0.9706766	0.7020942	1.0299522	25862	2	875;6472
AGGF1	GO:0009072 aromatic amino acid family metabolic process	0.093555337	0.7700886	-0.8071385	-1.3953046	3994	3	2639;5860
AGGF1	GO:0009073 aromatic amino acid family biosynthetic process	0.69173549	1	-0.6518855	-0.8715183	34592	1	4522
AGGF1	GO:0009074 aromatic amino acid family catabolic process	0.0012597732	0.1102776	-0.9996508	-1.3364525	62	1	5860
AGGF1	GO:0009081 branched-chain amino acid metabolic process	0.10814603	0.8082774	-0.6583005	-1.426674	3853	6	3028;1738;38;56922;64087
AGGF1	GO:0009083 branched-chain amino acid catabolic process	0.10814603	0.8082774	-0.6583005	-1.426674	3853	6	3028;1738;38;56922;64087
AGGF1	GO:0009084 glutamine family amino acid biosynthetic process	0.013922228	0.4500604	-0.7029754	-1.7459066	434	9	4942;5832;445;2746;2747
AGGF1	GO:0009086 methionine biosynthetic process	0.20980717	0.8938322	0.7643576	1.2234614	12022	3	4548;4522
AGGF1	GO:0009092 homoserine metabolic process	0.79858914	1	0.5394864	0.7914111	42904	2	875;4357
AGGF1	GO:0009093 cysteine catabolic process	0.42355128	0.9656943	0.7870112	1.0504732	21188	1	875
AGGF1	GO:0009100 glycoprotein metabolic process	0.17916072	0.8755317	-0.3335614	-1.1883389	3137	31	23071;6048;3703;23193;5373;23753;81876
AGGF1	GO:0009101 glycoprotein biosynthetic process	0.49640342	0.9788659	0.3801442	0.9901623	39266	23	9321;2801;27161
AGGF1	GO:0009106 lipoate metabolic process	0.54506189	0.9890298	-0.7252095	-0.9695466	27257	1	1738
AGGF1	GO:0009108 coenzyme biosynthetic process	0.38634612	0.9622345	-0.2337002	-1.0246714	2506	85	9524;5315;79902;6576;60481;5230;226;471;3939;23165;6396;5860
AGGF1	GO:0009109 coenzyme catabolic process	0.8511784	1	-0.3484796	-0.6594381	33984	4	57026;11332;7415;38
AGGF1	GO:0009110 vitamin biosynthetic process	0.029166512	0.58931	0.9414955	1.3811471	1566	2	4790;10327
AGGF1	GO:0009111 vitamin catabolic process	0.69560437	1	0.6518855	0.8701124	34798	1	57026
AGGF1	GO:0009112 nucleobase metabolic process	0.89997067	1	0.2734777	0.6611601	67504	16	1503;2618;10606;790;5594;8833;2475;6240;5471;353
AGGF1	GO:0009113 purine nucleobase biosynthetic process	0.68357004	1	0.4280597	0.8486328	45049	7	2618;10606;8833;5471;353
AGGF1	GO:0009116 nucleoside metabolic process	0.66425664	1	-0.2546448	-0.8852516	12402	28	84245;471;9582
AGGF1	GO:0009117 nucleotide metabolic process	0.95067848	1	0.219986	0.729946	93599	177	11319;6888;348995;23636;8021;7167;4927;2194;1737;11163;84433;3303;3304;3312;9414;3094;8802;23597;2821;9611;5198;3615;374291;1503;5571;2618;8473;6241;7386;100128525;5163;10606;11164;55746;230;25939;2584;790;10845
AGGF1	GO:0009119 ribonucleoside metabolic process	0.93642222	1	0.2420377	0.625128	73525	22	84433;9414;191;3615;1503;790;8833;4860;9567;7371
AGGF1	GO:0009120 deoxyribonucleoside metabolic process	0.78441642	1	0.6082402	0.8118564	39241	1	1841
AGGF1	GO:0009123 nucleoside monophosphate metabolic process	0.73292912	1	0.2718619	0.8756385	70111	110	11319;348995;23636;8021;7167;4927;11163;84433;3303;3304;3312;9414;2821;9611;5198;3615;374291;5571;2618;8473;7386;100128525;10606;11164;55746;230;2584;790;10845
AGGF1	GO:0009124 nucleoside monophosphate biosynthetic process	0.95798429	1	0.2131174	0.6618052	88397	75	11319;348995;23636;8021;7167;4927;2821;9611;5198;3615;5571;2618;8473;10606;55746;230;2584;790
AGGF1	GO:0009125 nucleoside monophosphate catabolic process	0.49337379	0.9770359	0.6962934	1.0214426	26506	2	11163;10591
AGGF1	GO:0009126 purine nucleoside monophosphate metabolic process	0.63553783	1	0.2897884	0.9266163	60377	101	11319;348995;23636;8021;7167;4927;11163;84433;3303;3304;3312;9414;2821;9611;5198;3615;374291;5571;2618;8473;7386;100128525;10606;11164;55746;230;2584;10845
AGGF1	GO:0009127 purine nucleoside monophosphate biosynthetic process	0.93219599	1	0.2251657	0.6940756	85404	70	11319;348995;23636;8021;7167;4927;2821;9611;5198;3615;5571;2618;8473;10606;55746;230;2584
AGGF1	GO:0009128 purine nucleoside monophosphate catabolic process	0.17422592	0.8755317	0.9127095	1.2182506	8715	1	11163
AGGF1	GO:0009129 pyrimidine nucleoside monophosphate metabolic process	0.92249548	1	-0.2910217	-0.5920622	34659	5	7372;1854
AGGF1	GO:0009130 pyrimidine nucleoside monophosphate biosynthetic process	0.92249548	1	-0.2910217	-0.5920622	34659	5	7372;1854
AGGF1	GO:0009132 nucleoside diphosphate metabolic process	0.69946635	1	0.2872778	0.8745224	63307	63	11319;348995;23636;8021;7167;4927;84433;9414;8802;2821;9611;5571;8473;11164;55746;230;2584
AGGF1	GO:0009133 nucleoside diphosphate biosynthetic process	0.56237676	0.9962279	0.6086653	0.974254	32226	3	204;203;1841
AGGF1	GO:0009134 nucleoside diphosphate catabolic process	0.44761829	0.9706643	0.7751397	1.0346275	22392	1	11164
AGGF1	GO:0009135 purine nucleoside diphosphate metabolic process	0.75956412	1	0.276118	0.830345	67961	57	11319;348995;23636;8021;7167;4927;84433;9414;2821;9611;5571;8473;55746;230;2584
AGGF1	GO:0009136 purine nucleoside diphosphate biosynthetic process	0.53709563	0.9874542	0.6758645	0.9914739	28855	2	204;203
AGGF1	GO:0009138 pyrimidine nucleoside diphosphate metabolic process	0.78441642	1	0.6082402	0.8118564	39241	1	1841
AGGF1	GO:0009139 pyrimidine nucleoside diphosphate biosynthetic process	0.78441642	1	0.6082402	0.8118564	39241	1	1841
AGGF1	GO:0009141 nucleoside triphosphate metabolic process	0.78923009	1	0.2614242	0.8387278	75200	105	11319;348995;23636;8021;7167;4927;3303;3304;3312;8802;2821;9611;3615;374291;1503;5571;8473;7386;100128525;11164;55746;230;25939;2584;790;10845
AGGF1	GO:0009142 nucleoside triphosphate biosynthetic process	0.87885347	1	0.2429461	0.7474658	80393	69	11319;348995;23636;8021;7167;4927;8802;2821;9611;3615;1503;5571;8473;55746;230;2584;790
AGGF1	GO:0009143 nucleoside triphosphate catabolic process	0.65071894	1	-0.4904728	-0.8478829	27786	3	3704;1854
AGGF1	GO:0009144 purine nucleoside triphosphate metabolic process	0.84542863	1	0.2493571	0.7950678	80078	98	11319;348995;23636;8021;7167;4927;3303;3304;3312;2821;9611;3615;374291;5571;8473;7386;100128525;11164;55746;230;25939;2584;10845
AGGF1	GO:0009145 purine nucleoside triphosphate biosynthetic process	0.91706777	1	0.2319095	0.7047163	82879	62	11319;348995;23636;8021;7167;4927;2821;9611;3615;5571;8473;55746;230;2584
AGGF1	GO:0009146 purine nucleoside triphosphate catabolic process	0.98611141	1	-0.3118799	-0.4815401	45653	2	3704
AGGF1	GO:0009147 pyrimidine nucleoside triphosphate metabolic process	0.97772518	1	0.2544615	0.5044725	64435	7	1503;790;7371;1841
AGGF1	GO:0009148 pyrimidine nucleoside triphosphate biosynthetic process	0.74834931	1	0.417194	0.7948392	48168	6	1503;790;7371;1841
AGGF1	GO:0009149 pyrimidine nucleoside triphosphate catabolic process	0.27337079	0.9343784	-0.8610335	-1.1511324	13670	1	1854
AGGF1	GO:0009150 purine ribonucleotide metabolic process	0.88788072	1	0.2384142	0.7812123	86404	140	11319;348995;23636;8021;7167;4927;2194;1737;11163;84433;3303;3304;3312;9414;3094;8802;23597;2821;9611;5198;3615;374291;5571;2618;8473;7386;100128525;5163;10606;11164;55746;230;2584;10845
AGGF1	GO:0009151 purine deoxyribonucleotide metabolic process	0.45457453	0.9706766	0.771648	1.0299671	22740	1	25939
AGGF1	GO:0009152 purine ribonucleotide biosynthetic process	0.73262498	1	-0.2037068	-0.9085269	4205	93	9524;5315;79902;6576;60481;5230;226;142;471;3939;23165;6396
AGGF1	GO:0009154 purine ribonucleotide catabolic process	0.47955343	0.9706766	0.5623001	1.022991	29938	5	11163;3094;11332
AGGF1	GO:0009155 purine deoxyribonucleotide catabolic process	0.45457453	0.9706766	0.771648	1.0299671	22740	1	25939
AGGF1	GO:0009156 ribonucleoside monophosphate biosynthetic process	0.94654791	1	0.2188583	0.6787665	87248	74	11319;348995;23636;8021;7167;4927;2821;9611;5198;3615;5571;2618;8473;10606;55746;230;2584;790
AGGF1	GO:0009157 deoxyribonucleoside monophosphate biosynthetic process	0.27337079	0.9343784	-0.8610335	-1.1511324	13670	1	1854
AGGF1	GO:0009158 ribonucleoside monophosphate catabolic process	0.17422592	0.8755317	0.9127095	1.2182506	8715	1	11163
AGGF1	GO:0009159 deoxyribonucleoside monophosphate catabolic process	0.61416835	1	0.6923883	0.9241741	30724	1	10591
AGGF1	GO:0009161 ribonucleoside monophosphate metabolic process	0.64592167	1	0.2875865	0.9226644	61545	105	11319;348995;23636;8021;7167;4927;11163;84433;3303;3304;3312;9414;2821;9611;5198;3615;374291;5571;2618;8473;7386;100128525;10606;11164;55746;230;2584;790;10845
AGGF1	GO:0009162 deoxyribonucleoside monophosphate metabolic process	0.83307774	1	-0.4538143	-0.7006857	38568	2	1854
AGGF1	GO:0009163 nucleoside biosynthetic process	0.75305531	1	0.3559225	0.7904334	53484	11	3615;1503;790;8833;7371;1841;353
AGGF1	GO:0009164 nucleoside catabolic process	0.4908201	0.9755969	-0.5885792	-1.01748	20958	3	9582
AGGF1	GO:0009165 nucleotide biosynthetic process	0.99795978	1	0.1721555	0.5565671	95871	115	11319;348995;23636;8021;7167;4927;2194;1737;2821;9611;5198;3615;1503;5571;2618;8473;6241;5163;10606;55746;230;2584;790
AGGF1	GO:0009166 nucleotide catabolic process	0.81623927	1	0.2608679	0.7941261	73876	63	11319;348995;23636;8021;7167;4927;11163;3094;2821;9611;5571;8473;55746;230;25939;2584
AGGF1	GO:0009167 purine ribonucleoside monophosphate metabolic process	0.63553783	1	0.2897884	0.9266163	60377	101	11319;348995;23636;8021;7167;4927;11163;84433;3303;3304;3312;9414;2821;9611;5198;3615;374291;5571;2618;8473;7386;100128525;10606;11164;55746;230;2584;10845
AGGF1	GO:0009168 purine ribonucleoside monophosphate biosynthetic process	0.93219599	1	0.2251657	0.6940756	85404	70	11319;348995;23636;8021;7167;4927;2821;9611;5198;3615;5571;2618;8473;10606;55746;230;2584
AGGF1	GO:0009169 purine ribonucleoside monophosphate catabolic process	0.17422592	0.8755317	0.9127095	1.2182506	8715	1	11163
AGGF1	GO:0009173 pyrimidine ribonucleoside monophosphate metabolic process	0.98466942	1	0.2816754	0.4837662	59154	4	790;7371;51727
AGGF1	GO:0009174 pyrimidine ribonucleoside monophosphate biosynthetic process	0.98466942	1	0.2816754	0.4837662	59154	4	790;7371;51727
AGGF1	GO:0009176 pyrimidine deoxyribonucleoside monophosphate metabolic process	0.27337079	0.9343784	-0.8610335	-1.1511324	13670	1	1854
AGGF1	GO:0009177 pyrimidine deoxyribonucleoside monophosphate biosynthetic process	0.27337079	0.9343784	-0.8610335	-1.1511324	13670	1	1854
AGGF1	GO:0009179 purine ribonucleoside diphosphate metabolic process	0.75956412	1	0.276118	0.830345	67961	57	11319;348995;23636;8021;7167;4927;84433;9414;2821;9611;5571;8473;55746;230;2584
AGGF1	GO:0009180 purine ribonucleoside diphosphate biosynthetic process	0.53709563	0.9874542	0.6758645	0.9914739	28855	2	204;203
AGGF1	GO:0009185 ribonucleoside diphosphate metabolic process	0.72192788	1	0.2840249	0.8559789	64722	58	11319;348995;23636;8021;7167;4927;84433;9414;2821;9611;5571;8473;11164;55746;230;2584
AGGF1	GO:0009186 deoxyribonucleoside diphosphate metabolic process	0.78441642	1	0.6082402	0.8118564	39241	1	1841
AGGF1	GO:0009188 ribonucleoside diphosphate biosynthetic process	0.53709563	0.9874542	0.6758645	0.9914739	28855	2	204;203
AGGF1	GO:0009189 deoxyribonucleoside diphosphate biosynthetic process	0.78441642	1	0.6082402	0.8118564	39241	1	1841
AGGF1	GO:0009191 ribonucleoside diphosphate catabolic process	0.44761829	0.9706643	0.7751397	1.0346275	22392	1	11164
AGGF1	GO:0009196 pyrimidine deoxyribonucleoside diphosphate metabolic process	0.78441642	1	0.6082402	0.8118564	39241	1	1841
AGGF1	GO:0009197 pyrimidine deoxyribonucleoside diphosphate biosynthetic process	0.78441642	1	0.6082402	0.8118564	39241	1	1841
AGGF1	GO:0009199 ribonucleoside triphosphate metabolic process	0.82541791	1	0.2537562	0.8105339	78313	100	11319;348995;23636;8021;7167;4927;3303;3304;3312;2821;9611;3615;374291;1503;5571;8473;7386;100128525;11164;55746;230;2584;790;10845
AGGF1	GO:0009200 deoxyribonucleoside triphosphate metabolic process	0.7000526	1	-0.4186375	-0.7922001	27950	4	3704;1854
AGGF1	GO:0009201 ribonucleoside triphosphate biosynthetic process	0.90021573	1	0.2371266	0.7245974	81789	65	11319;348995;23636;8021;7167;4927;2821;9611;3615;1503;5571;8473;55746;230;2584;790
AGGF1	GO:0009202 deoxyribonucleoside triphosphate biosynthetic process	0.78441642	1	0.6082402	0.8118564	39241	1	1841
AGGF1	GO:0009203 ribonucleoside triphosphate catabolic process	0.30122578	0.9468787	-0.8467179	-1.1319935	15063	1	3704
AGGF1	GO:0009204 deoxyribonucleoside triphosphate catabolic process	0.65071894	1	-0.4904728	-0.8478829	27786	3	3704;1854
AGGF1	GO:0009205 purine ribonucleoside triphosphate metabolic process	0.86929423	1	0.243205	0.774864	82289	97	11319;348995;23636;8021;7167;4927;3303;3304;3312;2821;9611;3615;374291;5571;8473;7386;100128525;11164;55746;230;2584;10845
AGGF1	GO:0009206 purine ribonucleoside triphosphate biosynthetic process	0.91706777	1	0.2319095	0.7047163	82879	62	11319;348995;23636;8021;7167;4927;2821;9611;3615;5571;8473;55746;230;2584
AGGF1	GO:0009207 purine ribonucleoside triphosphate catabolic process	0.30122578	0.9468787	-0.8467179	-1.1319935	15063	1	3704
AGGF1	GO:0009208 pyrimidine ribonucleoside triphosphate metabolic process	0.76423572	1	0.4294563	0.7813086	47711	5	1503;790;7371
AGGF1	GO:0009209 pyrimidine ribonucleoside triphosphate biosynthetic process	0.76423572	1	0.4294563	0.7813086	47711	5	1503;790;7371
AGGF1	GO:0009211 pyrimidine deoxyribonucleoside triphosphate metabolic process	0.64120785	1	-0.587423	-0.9069766	29685	2	1854
AGGF1	GO:0009212 pyrimidine deoxyribonucleoside triphosphate biosynthetic process	0.78441642	1	0.6082402	0.8118564	39241	1	1841
AGGF1	GO:0009213 pyrimidine deoxyribonucleoside triphosphate catabolic process	0.27337079	0.9343784	-0.8610335	-1.1511324	13670	1	1854
AGGF1	GO:0009215 purine deoxyribonucleoside triphosphate metabolic process	0.45457453	0.9706766	0.771648	1.0299671	22740	1	25939
AGGF1	GO:0009217 purine deoxyribonucleoside triphosphate catabolic process	0.45457453	0.9706766	0.771648	1.0299671	22740	1	25939
AGGF1	GO:0009218 pyrimidine ribonucleotide metabolic process	0.95067067	1	0.2855337	0.5660735	62652	7	1503;790;7371;51727
AGGF1	GO:0009219 pyrimidine deoxyribonucleotide metabolic process	0.64120785	1	-0.587423	-0.9069766	29685	2	1854
AGGF1	GO:0009220 pyrimidine ribonucleotide biosynthetic process	0.95067067	1	0.2855337	0.5660735	62652	7	1503;790;7371;51727
AGGF1	GO:0009221 pyrimidine deoxyribonucleotide biosynthetic process	0.64120785	1	-0.587423	-0.9069766	29685	2	1854
AGGF1	GO:0009223 pyrimidine deoxyribonucleotide catabolic process	0.27337079	0.9343784	-0.8610335	-1.1511324	13670	1	1854
AGGF1	GO:0009225 nucleotide-sugar metabolic process	0.032933517	0.6212342	-0.7125088	-1.626063	1122	7	10007;5373
AGGF1	GO:0009226 nucleotide-sugar biosynthetic process	0.048348626	0.6897356	-0.7224791	-1.5657623	1722	6	10007;5373
AGGF1	GO:0009227 nucleotide-sugar catabolic process	0.99114478	1	0.5045391	0.67344	49583	1	2931
AGGF1	GO:0009235 cobalamin metabolic process	0.0011793631	0.1102776	0.9993017	1.3338306	58	1	4548
AGGF1	GO:0009247 glycolipid biosynthetic process	0.4868566	0.9745933	-0.6674817	-1.0305865	22539	2	5562;8813
AGGF1	GO:0009250 glucan biosynthetic process	0.74559782	1	0.3514902	0.7967747	53647	12	5499;2992;2475;10580
AGGF1	GO:0009251 glucan catabolic process	0.65364773	1	0.4405783	0.8734509	43077	7	5499;5255;5257
AGGF1	GO:0009256 10-formyltetrahydrofolate metabolic process	0.51742014	0.9842476	-0.6521132	-1.0068577	23954	2	4522;25902
AGGF1	GO:0009257 10-formyltetrahydrofolate biosynthetic process	0.51742014	0.9842476	-0.6521132	-1.0068577	23954	2	4522;25902
AGGF1	GO:0009259 ribonucleotide metabolic process	0.87317043	1	0.2426576	0.7967443	85189	145	11319;348995;23636;8021;7167;4927;2194;1737;11163;84433;3303;3304;3312;9414;3094;8802;23597;2821;9611;5198;3615;374291;1503;5571;2618;8473;7386;100128525;5163;10606;11164;55746;230;2584;790;10845
AGGF1	GO:0009260 ribonucleotide biosynthetic process	0.98408995	1	0.1956619	0.6238622	93212	98	11319;348995;23636;8021;7167;4927;2194;1737;2821;9611;5198;3615;1503;5571;2618;8473;5163;10606;55746;230;2584;790
AGGF1	GO:0009261 ribonucleotide catabolic process	0.47955343	0.9706766	0.5623001	1.022991	29938	5	11163;3094;11332
AGGF1	GO:0009262 deoxyribonucleotide metabolic process	0.88576188	1	0.3592241	0.6535354	55298	5	6241;25939;1841;6240
AGGF1	GO:0009263 deoxyribonucleotide biosynthetic process	0.98947999	1	0.270899	0.4652581	59443	4	6241;1841;6240
AGGF1	GO:0009264 deoxyribonucleotide catabolic process	0.96224377	1	-0.3442522	-0.5315226	44548	2	1854
AGGF1	GO:0009265 2'-deoxyribonucleotide biosynthetic process	0.64120785	1	-0.587423	-0.9069766	29685	2	1854
AGGF1	GO:0009266 response to temperature stimulus	0.88203601	1	0.2402193	0.7549203	82345	84	3297;348995;23636;573;8021;4927;3303;3304;3312;8891;10808;3337;3301;3309;7341;9532;2288;55746;11168;3329;4137;5594;10728;170506;23225;3313;8893;7266;3066;2475;5566;545;3310;5903;3320;9972
AGGF1	GO:0009267 cellular response to starvation	0.72879555	1	0.3120283	0.8248633	58299	25	30849;10919;440;8897;3312;5287;3309;7486;26263;6513;5594
AGGF1	GO:0009268 response to pH	0.99146154	1	-0.5038408	-0.6735945	49581	1	9230
AGGF1	GO:0009298 GDP-mannose biosynthetic process	0.035373633	0.6385767	-0.9828911	-1.3140461	1768	1	5373
AGGF1	GO:0009299 mRNA transcription	0.066431557	0.7386658	0.7386003	1.4071834	4275	6	3297;5469;7024
AGGF1	GO:0009301 snRNA transcription	0.44234685	0.9705394	0.368121	1.0268537	36927	34	79664;23379;8178;55197;5430;58490;5431;6878
AGGF1	GO:0009303 rRNA transcription	0.10401488	0.8028526	-0.4701106	-1.370203	2683	15	84172;4691;9329;84365;6597;64425;10849
AGGF1	GO:0009304 tRNA transcription	0.94828061	1	-0.2924978	-0.5535022	37861	4	9329
AGGF1	GO:0009306 protein secretion	0.51468999	0.9842476	0.316603	0.985872	47614	77	375056;94121;5371;55655;5481;57506;23607;84433;25;399687;8655;3799;2821;375
AGGF1	GO:0009308 amine metabolic process	0.78072003	1	0.2813166	0.7993763	66336	38	5700;5713;5701;5710;5705;5718;5711;5690;5702;10213;5704;10197
AGGF1	GO:0009309 amine biosynthetic process	0.44094063	0.9700694	-0.7761872	-1.0376996	22050	1	6723
AGGF1	GO:0009311 oligosaccharide metabolic process	0.61627517	1	0.6377925	0.9356234	33109	2	6513;673
AGGF1	GO:0009312 oligosaccharide biosynthetic process	0.51350271	0.9842476	0.7419693	0.9903529	25688	1	6513
AGGF1	GO:0009314 response to radiation	0.34167331	0.9591556	0.3358214	1.0774168	32555	105	6872;1642;3297;1874;675;5371;55031;84083;5970;5481;2885;5499;2140;440;1936;23373;2073;3309;2072;51455;5501;7486;11073;10856
AGGF1	GO:0009386 translational attenuation	0.63660541	1	-0.6798184	-0.9088624	31835	1	10131
AGGF1	GO:0009394 2'-deoxyribonucleotide metabolic process	0.99105428	1	-0.2697958	-0.4663974	42319	3	1854
AGGF1	GO:0009395 phospholipid catabolic process	0.50136499	0.9812614	-0.5169715	-0.9782805	20017	4	55627;9588;3417
AGGF1	GO:0009396 folic acid-containing compound biosynthetic process	0.38016881	0.9622345	-0.5844515	-1.1059748	15178	4	471
AGGF1	GO:0009403 toxin biosynthetic process	0.79858914	1	0.5394864	0.7914111	42904	2	875;4357
AGGF1	GO:0009404 toxin metabolic process	0.9988681	1	0.2357509	0.4048927	60007	4	875;400
AGGF1	GO:0009405 pathogenesis	0.44671959	0.9705394	-0.7733939	-1.0339652	22339	1	4204
AGGF1	GO:0009407 toxin catabolic process	0.28216921	0.9395655	-0.8561453	-1.1445971	14110	1	30
AGGF1	GO:0009408 response to heat	0.82589204	1	0.2550925	0.7966675	76636	79	3297;348995;23636;573;8021;4927;3303;3304;3312;8891;10808;3337;3301;3309;7341;9532;2288;55746;11168;4137;5594;10728;170506;23225;3313;8893;7266;3066;2475;5566;545;3310;5903;3320;9972
AGGF1	GO:0009409 response to cold	0.91713668	1	-0.2796908	-0.606148	32683	6	4023
AGGF1	GO:0009410 response to xenobiotic stimulus	0.47370643	0.9706766	0.3522276	1.0050259	40391	39	3297;84687;5970;9049;5520;26227;9343;3309;890;10014;790;6776
AGGF1	GO:0009411 response to UV	0.10180611	0.7947108	0.4425622	1.3020103	8922	48	6872;1642;1874;675;5371;55031;84083;5970;5481
AGGF1	GO:0009416 response to light stimulus	0.19325016	0.8784874	0.3854901	1.1882774	17704	70	6872;1642;1874;675;5371;55031;84083;5970;5481;5499;440;23373;2073;2072;51455;5501;7486;10856;2782
AGGF1	GO:0009435 NAD biosynthetic process	0.47797785	0.9706766	-0.3183254	-0.9792929	11307	18	2597;5214;5211;10135;2023;5213;5315;5230;226
AGGF1	GO:0009437 carnitine metabolic process	0.71985631	1	0.5850506	0.8582526	38674	2	34;223
AGGF1	GO:0009438 methylglyoxal metabolic process	0.37070064	0.9622345	0.692678	1.108728	21242	3	7167;2739;11315
AGGF1	GO:0009439 cyanate metabolic process	0.62678718	1	-0.6847067	-0.9153976	31344	1	4357
AGGF1	GO:0009440 cyanate catabolic process	0.62678718	1	-0.6847067	-0.9153976	31344	1	4357
AGGF1	GO:0009441 glycolate metabolic process	0.88126412	1	0.5597067	0.7470757	44086	1	11315
AGGF1	GO:0009448 gamma-aminobutyric acid metabolic process	0.19639395	0.8784874	0.9018855	1.2038031	9824	1	26227
AGGF1	GO:0009451 RNA modification	0.00016742006	0.0302734	-0.4828684	-1.916395	1	50	84267;27037;79872;2091;29890;81890;54888;81627;55226;25821;55623;55651;4839;57570;64216;56257;117246;9582
AGGF1	GO:0009452 7-methylguanosine RNA capping	0.69045637	1	0.344231	0.8429974	52241	17	2968;5430;6829;5431
AGGF1	GO:0009566 fertilization	0.56511823	0.9974849	-0.2856485	-0.9321478	12140	22	55870;983;6950;57599;10007;226
AGGF1	GO:0009581 detection of external stimulus	0.62842067	1	0.5314786	0.912793	37752	4	2782;4836;3728
AGGF1	GO:0009582 detection of abiotic stimulus	0.62842067	1	0.5314786	0.912793	37752	4	2782;4836;3728
AGGF1	GO:0009583 detection of light stimulus	0.74668877	1	0.5114358	0.8186245	42788	3	2782;4836
AGGF1	GO:0009584 detection of visible light	0.74668877	1	0.5114358	0.8186245	42788	3	2782;4836
AGGF1	GO:0009593 detection of chemical stimulus	0.93491515	1	0.5331704	0.711656	46770	1	563
AGGF1	GO:0009597 detection of virus	0.70899714	1	0.6449022	0.8607915	35468	1	85364
AGGF1	GO:0009605 response to external stimulus	0.56472145	0.9974542	0.2897943	0.980349	56339	309	6872;29110;7110;3297;8314;4790;9779;5371;1938;83990;84687;6767;23513;253260;83939;5970;57506;79718;5469;30849;2885;10048;10919;25;5499;55125;23633;65125;6773;51332;5580;613;440;8897;3312;22948;2805;54623;302;304;57680;5287;23373;1981;9846;375;25942;191;4131;10939;9647;3309;3071;4292;9646;9131;53615;5501;7486;8473;6895;23122;9255;26057;2782;875;26263;3848;1794;25939;8934;7431;10014;7248;10594;790;…
AGGF1	GO:0009607 response to biotic stimulus	0.65518159	1	0.2824539	0.9281382	63986	147	29110;7110;3297;4790;5371;6767;23513;5970;57506;25;55125;23633;6773;5580;613;22948;54623;375;25942;3309;4292;9646;6895;9255;26057;25939;8934;7431;10014;8243;10594;2289;3516;10771;3329;6772;5594;8519;10581;10410;170506;9698;10935;6223
AGGF1	GO:0009611 response to wounding	0.23209459	0.9061839	0.3593328	1.1457221	21983	98	4548;4097;23499;375056;94121;81704;23513;5905;830;7094;832;5580;64145;5868;7414;8165;302;304;5576;10627;10398;4131;6895;23122;9255;51317;309;2782;3848;5339;2335
AGGF1	GO:0009612 response to mechanical stimulus	0.26983622	0.9343784	0.450723	1.1641146	21186	22	4790;5970;440;2805;4131;6513;6772
AGGF1	GO:0009615 response to virus	0.93588526	1	0.2237573	0.6897341	85742	70	29110;5371;5970;57506;6773;22948;375;25942;6895;9255;26057;25939;10771;6772;8519;10581;10410;170506;9698
AGGF1	GO:0009617 response to bacterium	0.18844287	0.8755317	0.3874694	1.1921167	17237	69	29110;7110;3297;4790;6767;5970;57506;25;55125;5580;613;54623;4292;9646;26057;8934;7431;10014;10594;2289;3516
AGGF1	GO:0009620 response to fungus	0.39885512	0.9622345	-0.4852279	-1.0515898	14213	6	6280;2597;6279
AGGF1	GO:0009628 response to abiotic stimulus	0.53936913	0.9874542	0.2928134	0.9881788	53759	283	6872;1642;3297;1874;10142;675;348995;4790;5371;51719;5700;23636;83990;55031;5713;84083;5970;573;5481;8021;2885;4927;9181;3303;3304;5499;571;2140;440;4000;3312;8891;2805;5701;5710;10808;3337;1936;23373;3301;2073;191;4131;3309;6233;7314;7316;2072;7341;9131;51455;5501;7486;890;5705;5718;11073;10856;9475;5163;9532;5711;2782;2288;5690;55746;5702;8243;7248;10213;3516;5704;10197;7528;163859;85456;2966;7…
AGGF1	GO:0009629 response to gravity	0.15643184	0.8516026	-0.9214385	-1.231889	7822	1	5315
AGGF1	GO:0009631 cold acclimation	0.66204083	1	-0.6672486	-0.8920576	33107	1	5562
AGGF1	GO:0009635 response to herbicide	0.47275118	0.9706766	0.601543	1.0331259	28400	4	3297;383
AGGF1	GO:0009636 response to toxic substance	0.98979429	1	0.1891355	0.596986	92813	88	3297;4790;1938;83990;5970;25;5580;440;79813;4131;9131;51780;3050;55139;10213;6772;5594;2879;3048;10935;57332;23256;328;7001;23064;3066;6774;7295;5903;8737;84817
AGGF1	GO:0009642 response to light intensity	0.87075547	1	-0.3703704	-0.6402612	37182	3	847;208;3157
AGGF1	GO:0009644 response to high light intensity	0.89077966	1	-0.5537709	-0.7403471	44546	1	208
AGGF1	GO:0009645 response to low light intensity stimulus	0.57967566	1	-0.7081006	-0.9466733	28988	1	3157
AGGF1	GO:0009648 photoperiodism	0.060572769	0.7273244	0.6975175	1.4320297	4079	8	5371;5499;23373;5501
AGGF1	GO:0009649 entrainment of circadian clock	0.060572769	0.7273244	0.6975175	1.4320297	4079	8	5371;5499;23373;5501
AGGF1	GO:0009650 UV protection	0.34660606	0.961702	-0.5096323	-1.104479	12351	6	2068
AGGF1	GO:0009651 response to salt stress	0.097377714	0.7863495	-0.7502975	-1.4198101	3887	4	3954
AGGF1	GO:0009653 anatomical structure morphogenesis	0.07721942	0.7650053	0.3423237	1.1648665	7716	392	9321;85440;7110;23499;1874;375056;55109;56288;23287;5371;9344;5700;23513;6789;3267;23363;10428;5713;4130;5970;10454;200933;6742;4649;6642;5469;2885;4848;6045;27161;57498;10048;285527;9181;1627;51564;25;5499;832;4076;221061;6195;65125;6773;23424;51332;160;2140;613;7798;9928;7290;26037;7414;161;1173;29780;4773;54623;86;302;304;5701;5710;22930;3636;9846;23405;25942;23592;4131;51639;10939;3309;6643;3…
AGGF1	GO:0009712 catechol-containing compound metabolic process	0.89618707	1	0.4014675	0.6426049	51355	3	55737;11315;136319
AGGF1	GO:0009713 catechol-containing compound biosynthetic process	0.76449019	1	0.5599022	0.8213605	41072	2	55737;11315
AGGF1	GO:0009719 response to endogenous stimulus	0.79323101	1	0.2640854	0.8931456	79123	306	6872;3297;57530;10142;375056;56288;9810;4790;6885;5371;1938;23636;83990;84687;29966;5905;5970;10454;1786;51606;5469;2885;4848;9765;57498;9181;10474;3303;25;6773;4678;5580;440;8891;5430;9325;2805;302;5431;9882;81930;3636;3301;5576;25942;6386;23592;4131;9611;5908;3309;6233;7314;7316;9131;53615;23019;890;8473;10856;9475;324;2782;3096;2288;9113;64210;114882
AGGF1	GO:0009725 response to hormone	0.95054013	1	0.2225534	0.7436161	94150	207	6872;3297;9810;4790;1938;23636;83990;29966;5905;5970;51606;5469;2885;4848;10474;6773;4678;5580;440;8891;9325;2805;302;9882;81930;3636;3301;5576;4131;9611;5908;9131;53615;23019;890;8473;10856;9475;324;2782;2288;9113;64210;114882
AGGF1	GO:0009743 response to carbohydrate	0.80777403	1	0.2698317	0.784116	69949	44	11143;8655;3799;8891;2805;25942;4131;5908
AGGF1	GO:0009746 response to hexose	0.48212626	0.9706766	-0.2676596	-0.982679	7781	35	5019;1967;4830;9448;5211;10135;2185;6434;4023;6597;8890;4221;3939
AGGF1	GO:0009749 response to glucose	0.48135593	0.9706766	-0.2696504	-0.9830132	7951	34	4023;6597;8890;4221;3939
AGGF1	GO:0009755 hormone-mediated signaling pathway	0.77583128	1	0.2743015	0.8152981	68643	52	6872;23636;29966;5469;4848;10474;9325;3301;9611;23019;2288;9113
AGGF1	GO:0009756 carbohydrate mediated signaling	0.045208113	0.6853477	-0.9141331	-1.4114144	2092	2	6597
AGGF1	GO:0009757 hexose mediated signaling	0.045208113	0.6853477	-0.9141331	-1.4114144	2092	2	6597
AGGF1	GO:0009758 carbohydrate utilization	0.66374158	1	0.6679469	0.8915507	33204	1	2475
AGGF1	GO:0009786 regulation of asymmetric cell division	0.61138995	1	-0.6923883	-0.9256673	30574	1	259266
AGGF1	GO:0009790 embryo development	0.18249741	0.8755317	0.3466893	1.1493466	17952	174	4097;3297;675;6297;57448;23513;6789;253260;10454;1786;4863;79718;5469;2885;4848;6045;57498;1627;25;26227;65125;8178;4678;613;7798;7290;54623;86;57680;79813;25942;51639;3054;4297;4683;9646;53615;51493;10155;4849;9475;23122;118;55578;9113;9839;55746;5702;2335;7248;57534;705;3516;5704
AGGF1	GO:0009791 post-embryonic development	0.92487468	1	0.2603369	0.629391	69372	16	27161;25;3636
AGGF1	GO:0009792 embryo development ending in birth or egg hatching	0.050051867	0.6925576	0.4013126	1.302563	4824	121	4097;3297;675;6297;57448;23513;6789;253260;10454;4863;79718;5469;2885;4848;57498;1627;25;26227;8178;4678;7798;86;57680;25942;51639;3054;4683;9646;53615;51493;10155;4849;118;9113;9839;55746;5702;7248;57534;705;3516;5704
AGGF1	GO:0009798 axis specification	0.60175233	1	0.5088192	0.9256933	37567	5	6045;7403
AGGF1	GO:0009799 specification of symmetry	0.11643254	0.8192293	0.7309153	1.3297521	7268	5	8481;80173;57534;162
AGGF1	GO:0009838 abscission	0.48093535	0.9706766	0.6458586	1.0337871	27559	3	9798;27183;9212
AGGF1	GO:0009850 auxin metabolic process	0.28216921	0.9395655	-0.8561453	-1.1445971	14110	1	30
AGGF1	GO:0009852 auxin catabolic process	0.28216921	0.9395655	-0.8561453	-1.1445971	14110	1	30
AGGF1	GO:0009855 determination of bilateral symmetry	0.11643254	0.8192293	0.7309153	1.3297521	7268	5	8481;80173;57534;162
AGGF1	GO:0009880 embryonic pattern specification	0.68207578	1	-0.4723969	-0.8166351	29125	3	23314;7403;7490
AGGF1	GO:0009886 post-embryonic animal morphogenesis	0.63781671	1	-0.589186	-0.9096986	29528	2	2778
AGGF1	GO:0009887 animal organ morphogenesis	0.41987738	0.9656943	0.3172994	1.0363607	40746	133	9321;1874;23287;5371;5700;23513;23363;5713;5970;10454;5469;25;6195;23424;160;613;161;1173;302;304;5701;5710;3636;6015;5705;5718;163;309;5711;5690;5702;57534;10213;3516;8454;5704;10197;7528;6772;5594;5708;57142;1855;10848
AGGF1	GO:0009888 tissue development	0.34181621	0.9591556	0.3128829	1.0563759	34075	287	4097;9321;22995;1874;675;6297;5371;57448;10320;1938;80173;5700;23513;6789;23363;5317;5713;5970;4649;79718;5469;2885;2194;25;5499;26227;23581;23424;160;613;7798;4000;7414;161;56647;9414;1173;54623;302;304;5701;5710;6386;286077;5908;7314;9646;53615;5705;5718;826;10155;6895;9475;23122;163;118;309;5711;9113;26263;8502;5690;9839;54517;2317;10640;7082;55746;3848;5702;230;11187;7431;24144;2335;7248;5753…
AGGF1	GO:0009889 regulation of biosynthetic process	0.27780722	0.9387901	0.3041678	1.046891	27780	949	55755;11319;4097;6872;138474;84307;9321;2801;29110;25842;7110;1642;3297;1874;79664;22992;55704;7329;675;8089;29109;8314;348995;4790;22926;9070;6885;11143;6297;5371;10320;6605;25929;26586;1938;80173;54862;55655;22877;3070;5700;23636;83990;11218;83696;80314;55031;5713;9921;84083;83939;29966;11335;22880;5970;10454;1786;56897;11091;5481;257397;4863;8607;57506;79718;54454;8021;23379;5469;4848;9765;296…
AGGF1	GO:0009890 negative regulation of biosynthetic process	0.39678298	0.9622345	0.304036	1.0329996	39640	368	6872;25842;3297;1874;22992;7329;675;8314;4790;11143;6297;5371;10320;6605;54862;3070;11218;80314;55031;84083;29966;11335;22880;5970;1786;5481;4863;79718;54454;5469;4848;6045;27161;25904;10919;50485;55689;3303;51564;571;4076;160;23269;7290;3312;2805;6829;4773;5814;54623;2077;648;57680;3337;1981;23405;79813;11244;25942;9611;10915;3054;6726;9647;147912;6233;7314;7316;9646;6015;7341;53615;23019;49854;…
AGGF1	GO:0009891 positive regulation of biosynthetic process	0.17073244	0.8755317	0.323022	1.1025424	17069	471	55755;11319;4097;6872;138474;9321;2801;29110;25842;1642;3297;1874;79664;675;8089;29109;4790;22926;9070;11143;6297;5371;10320;6605;26586;1938;80173;22877;23636;80314;9921;83939;5970;11091;4863;8607;57506;79718;54454;23379;5469;27161;5984;7024;4659;25926;9181;7343;10474;9049;84433;60558;25;571;6195;23633;6773;8178;5580;23269;4646;7862;9325;22948;10025;6829;117143;4773;54623;86;58490;5701;10808;2293…
AGGF1	GO:0009892 negative regulation of metabolic process	0.87751122	1	0.2618971	0.8998857	87751	780	6872;85440;2801;29110;25842;7110;57533;3297;1874;22992;7329;675;64793;56288;9810;8314;348995;4790;11143;6297;5371;57448;10320;6605;54862;3070;5700;23636;83990;84687;11218;80314;5317;55031;5713;84083;5928;64092;29966;11335;10527;4130;22880;5970;11340;1786;5481;257397;4863;79718;54454;8021;5469;4848;6045;27161;25904;4927;25998;10048;51377;10919;79048;23644;50485;55689;3303;3304;51564;25;571;4076;55…
AGGF1	GO:0009893 positive regulation of metabolic process	0.093589064	0.7700886	0.3235936	1.1120425	9358	793	55755;11319;4097;6872;138474;9321;85440;2801;29110;25842;1642;3297;1874;79664;10142;55704;7329;675;8089;29109;9810;85459;54998;4790;22926;9070;6885;9779;11143;6297;5371;10320;5871;6605;26586;1938;80173;55655;63967;22877;51719;9344;5700;23636;7840;23513;6789;80314;5317;253260;8567;9921;83939;22880;5970;10454;1786;11091;257397;4863;8607;57506;79718;6642;54454;23379;5469;30849;2885;27161;5984;57498;…
AGGF1	GO:0009894 regulation of catabolic process	0.38903755	0.9622345	0.3067349	1.0379201	38816	313	11319;6872;2801;29110;7110;57533;1642;3297;9810;348995;6885;5371;5700;23636;5317;5713;4130;5970;11340;257397;51606;6642;8021;27161;4927;51377;79048;3303;3304;25;5499;51429;5580;8897;27;3312;128866;5868;6829;302;304;5701;5710;22930;1981;6386;9611;1982;23293;6233;7314;7316;2072;7341;9131;337867;23019;5571;1452;8473;5705;5718;25782;826;9475;9532;324;5711;9113;26263;5690;54832;55746;5702;167227;11187…
AGGF1	GO:0009895 negative regulation of catabolic process	0.26321471	0.926469	0.3587982	1.1302218	24628	86	6872;2801;57533;5371;5317;4130;5970;257397;51377;79048;128866;302;304;1981;6386;1982;337867;8473
AGGF1	GO:0009896 positive regulation of catabolic process	0.26343379	0.9266161	0.3514335	1.1237303	25026	101	6872;29110;1642;3297;9810;6885;5700;6642;27161;3303;3304;51429;5580;6829;5701;22930;7341;23019;1452;25782;9475;9532;324;26263;54832;7248;1454;5704
AGGF1	GO:0009912 auditory receptor cell fate commitment	0.48269934	0.9706766	0.7569832	1.010393	24147	1	3516
AGGF1	GO:0009913 epidermal cell differentiation	0.37237984	0.9622345	0.3716653	1.072898	32065	42	4097;80173;23513;6789;5317;5469;23581;613;826;9475;9113;8502;2317;3848;11187;3516
AGGF1	GO:0009914 hormone transport	0.82481118	1	0.2684869	0.7660851	70329	39	7110;94121;8655;3799;80223;9255
AGGF1	GO:0009948 anterior/posterior axis specification	0.33034823	0.9572661	0.6622098	1.1373186	19845	4	6045;7403
AGGF1	GO:0009952 anterior/posterior pattern specification	0.94507223	1	0.2462401	0.6030246	71506	17	6045;6015;9839;57534;3516;7528
AGGF1	GO:0009953 dorsal/ventral pattern formation	0.49431987	0.9775064	0.6398111	1.0241072	28326	3	5566;5567;23770
AGGF1	GO:0009957 epidermal cell fate specification	0.48269934	0.9706766	0.7569832	1.010393	24147	1	3516
AGGF1	GO:0009966 regulation of signal transduction	0.036214708	0.6507823	0.3460309	1.1824571	3620	515	9639;6872;138474;29110;6455;23499;3297;10142;23365;58513;7329;4790;22926;6885;117178;5371;57448;5871;54862;9344;5700;28964;23636;7159;9922;83990;84687;23513;6789;253260;8567;55031;9736;5713;83939;5928;29966;5970;10454;257397;4649;8607;57506;79718;23550;5469;2885;4848;5984;23607;57498;10048;10919;9181;9049;84433;3303;3304;51564;25;5499;1500;65125;5062;55681;5580;2140;613;9928;4000;7862;27;26037;79…
AGGF1	GO:0009967 positive regulation of signal transduction	0.36706777	0.9622345	0.3105178	1.0476616	36574	280	6872;29110;23499;3297;7329;4790;22926;6885;5371;5871;54862;9344;5700;23636;7159;6789;253260;8567;55031;9736;5713;83939;5970;10454;257397;8607;57506;79718;5469;2885;57498;84433;3303;3304;25;5499;65125;5062;5580;51347;2805;23387;3094;5701;5710;374654;1936;6386;5908;6233;7314;7316;7205;9218;5705;5718;9475;26057;5711;23043;64210;114882;5690;9839;5702;9521;8934;10213;1454;3516;5704;10197
AGGF1	GO:0009968 negative regulation of signal transduction	0.17697319	0.8755317	0.3429125	1.1447918	17522	202	58513;57448;5700;23636;23513;6789;55031;5713;29966;5970;2885;4848;23607;10048;9181;3303;3304;51564;25;1500;55681;5580;2140;4000;27;79886;51347;55003;5701;5710;57680;374654;3301;23592;9611;3309;6233;7314;7316;23019;1452;5705;5718;2060;10856;8661;324;5711;9113;79109;5690;5702;25939;7248;10213;5704;10197;6002;10771;2966;26036;5771;6772;2017;5770;5708;8994;9978;1997;1855
AGGF1	GO:0009972 cytidine deamination	0.012197804	0.4476918	-0.9944134	-1.3294505	609	1	9582
AGGF1	GO:0009987 cellular process	NA	NA	0.2632214	NA	NA	2630	55755;9639;4548;5007;11319;4097;6872;138474;54930;84307;5116;9321;2580;85440;2801;29110;25842;10615;7110;22995;6455;152185;23499;57533;6888;1642;3297;1874;5033;26750;79664;57530;10142;22992;3161;9632;9857;55704;200081;51642;10946;23365;127018;58513;7329;675;375056;84364;8089;3832;64793;55109;29109;56288;9810;85459;8314;54460;348995;54998;22994;94121;4790;5108;81704;22926;8481;9070;23287;11215;795…
AGGF1	GO:0009988 cell-cell recognition	0.7223422	1	0.3544004	0.8176648	52514	13	81704;9898;22948;1794;10694
AGGF1	GO:0009991 response to extracellular stimulus	0.26247335	0.9251706	0.3555788	1.1281538	24740	93	6872;3297;9779;1938;83990;84687;83939;5970;79718;5469;30849;10919;440;8897;3312;5287;1981;191;4131;3309;9131;53615;7486;8473
AGGF1	GO:0009994 oocyte differentiation	0.60749094	1	-0.3419363	-0.8775345	18262	10	64848;668;2185;472;6790;8085;9319
AGGF1	GO:0010001 glial cell differentiation	0.55952171	0.9950558	0.334311	0.9499628	47541	38	9639;56288;5970;25;26227;8891;23405
AGGF1	GO:0010002 cardioblast differentiation	0.44862822	0.9706643	0.7174293	1.0524482	24102	2	3516;170506
AGGF1	GO:0010032 meiotic chromosome condensation	0.97704666	1	0.2762238	0.5025331	60997	5	10592;23397;10051
AGGF1	GO:0010033 response to organic substance	0.91532661	1	0.2528026	0.8656649	91528	592	6872;29110;7110;6888;3297;1874;57530;10142;200081;375056;56288;9810;4790;81704;22926;6885;11143;5371;1938;5700;23636;83990;84687;23513;8567;5713;29966;5905;5970;10454;1786;257397;51606;57506;5469;2885;4848;9765;57498;2194;7094;9181;10474;9049;3303;3304;6520;25;5520;65125;5062;6773;8655;4678;5580;613;440;9343;3799;4000;6428;27;3312;8891;5430;9325;2805;54623;302;5701;5710;10808;5431;9882;3337;81930…
AGGF1	GO:0010035 response to inorganic substance	0.83148505	1	0.2528462	0.8005635	78201	91	4548;3297;8314;1938;5970;25;5499;65125;5580;2805;29957;4131;3309;7341;9131;890;2618
AGGF1	GO:0010038 response to metal ion	0.54948382	0.9913958	-0.2446821	-0.955127	7078	46	811;3184;445;682;983;2937;8895;6279;1788;1616;142;5860
AGGF1	GO:0010042 response to manganese ion	0.62429107	1	0.5786164	0.9261565	35774	3	3309;383;1965
AGGF1	GO:0010043 response to zinc ion	0.075987437	0.7644653	-0.7279086	-1.4808762	2854	5	445;6279;142
AGGF1	GO:0010044 response to aluminum ion	0.015681362	0.4674401	-0.9527189	-1.4709906	725	2	5860
AGGF1	GO:0010046 response to mycotoxin	0.12635808	0.8247855	-0.851205	-1.3142539	5849	2	445;60
AGGF1	GO:0010092 specification of animal organ identity	0.76409932	1	0.5600614	0.8215941	41051	2	3516;6604
AGGF1	GO:0010107 potassium ion import	0.32790132	0.9570571	0.6633747	1.1393192	19698	4	65125;476;478
AGGF1	GO:0010121 arginine catabolic process to proline via ornithine	0.4583375	0.9706766	-0.7678073	-1.0264964	22920	1	4942
AGGF1	GO:0010124 phenylacetate catabolic process	0.28216921	0.9395655	-0.8561453	-1.1445971	14110	1	30
AGGF1	GO:0010138 pyrimidine ribonucleotide salvage	0.7183321	1	0.6407123	0.8551989	35935	1	7371
AGGF1	GO:0010142 farnesyl diphosphate biosynthetic process, mevalonate pathway	0.57967566	1	-0.7081006	-0.9466733	28988	1	3157
AGGF1	GO:0010155 regulation of proton transport	0.47530076	0.9706766	-0.4848829	-0.9864583	17857	5	11331
AGGF1	GO:0010165 response to X-ray	0.40682023	0.9652809	0.4779045	1.0613312	28893	11	675;4436;1785
AGGF1	GO:0010171 body morphogenesis	0.9291563	1	0.2872772	0.6069709	63885	9	22930;23122;23528
AGGF1	GO:0010172 embryonic body morphogenesis	0.9478161	1	0.3296098	0.5660915	56940	4	23122;23528;23332
AGGF1	GO:0010182 sugar mediated signaling pathway	0.045208113	0.6853477	-0.9141331	-1.4114144	2092	2	6597
AGGF1	GO:0010193 response to ozone	0.74109981	1	0.6298883	0.8407514	37074	1	847
AGGF1	GO:0010212 response to ionizing radiation	0.44078023	0.9700694	-0.2543553	-1.0054777	5332	49	1788;10269;23028;1196;6154;4221;142;5591
AGGF1	GO:0010216 maintenance of DNA methylation	0.1742626	0.8755317	0.7351574	1.2626031	10468	4	3070;1786;29128;7874
AGGF1	GO:0010224 response to UV-B	0.23024169	0.9044688	0.7068732	1.2140263	13831	4	5970;4436
AGGF1	GO:0010225 response to UV-C	0.11596803	0.8192293	0.7312956	1.3304441	7239	5	675;2073;7486;7528
AGGF1	GO:0010226 response to lithium ion	0.7299851	1	-0.3775801	-0.7681587	27426	5	2185;811
AGGF1	GO:0010243 response to organonitrogen compound	0.87069427	1	0.2459372	0.8204944	86169	199	6872;3297;1874;10142;375056;9810;4790;11143;1938;83990;84687;5905;5970;1786;51606;2885;9181;25;5520;6773;5580;440;9343;8891;2805;9882;3636;5576;25942;4131;5908;3309;9131;337867;890;8473;9475;324;2782;114882;5690;7431;10014;55139;7248;790
AGGF1	GO:0010248 establishment or maintenance of transmembrane electrochemical gradient	0.3636832	0.961702	-0.6542071	-1.1309312	15529	3	483
AGGF1	GO:0010255 glucose mediated signaling pathway	0.045208113	0.6853477	-0.9141331	-1.4114144	2092	2	6597
AGGF1	GO:0010256 endomembrane system organization	0.026320509	0.5674185	0.4311105	1.3757014	2494	99	9321;2580;2801;7110;10142;375056;94121;3267;23363;80124;738;51429;5520;399687;51332;5580;4000;64145;128866;91754;22930;26092;23592;9798;1452;25782;9183;23122;309
AGGF1	GO:0010257 NADH dehydrogenase complex assembly	0.95822971	1	0.2642024	0.5582176	65884	9	374291;29078;55863;28976;91942
AGGF1	GO:0010259 multicellular organism aging	0.27252956	0.9343784	-0.488859	-1.1685896	8896	8	472;2956;7799;11231;10269
AGGF1	GO:0010265 SCF complex assembly	0.56968968	0.9979241	-0.479975	-0.9082708	22745	4	55832
AGGF1	GO:0010269 response to selenium ion	0.78713495	1	0.6068436	0.8099922	39377	1	383
AGGF1	GO:0010273 detoxification of copper ion	0.88126412	1	0.5597067	0.7470757	44086	1	11315
AGGF1	GO:0010286 heat acclimation	0.066336597	0.7386658	0.9091862	1.3337501	3563	2	3303;3304
AGGF1	GO:0010288 response to lead ion	0.29503045	0.9468787	-0.5372275	-1.1642837	10513	6	1788;5860
AGGF1	GO:0010310 regulation of hydrogen peroxide metabolic process	0.49713227	0.9794581	-0.5194292	-0.9829311	19848	4	5880
AGGF1	GO:0010324 membrane invagination	0.71166085	1	0.3709045	0.8237054	50544	11	51429;375;3071
AGGF1	GO:0010332 response to gamma radiation	0.21718488	0.8992361	-0.3598869	-1.1744074	4665	22	10269;23028;6154;4221;142;5591
AGGF1	GO:0010389 regulation of G2/M transition of mitotic cell cycle	6.3039778e-05	0.0184496	0.5390253	1.727826	5	104	55755;54930;5116;22995;10142;3161;22994;5108;8481;23354;79441;93323;63967;9793;9344;5700;7840;54801;55031;5713;55559;55125;22919;8655;9928;51347;10382;5701;10540;5710;25942;4683;5705;5718;11073;5711;5690;5702;55142;10213;1454;8454;5704;10197
AGGF1	GO:0010390 histone monoubiquitination	0.021051088	0.53503	0.6402143	1.5477832	1578	16	1642;9810;6045;54623;648;9646;6015
AGGF1	GO:0010421 hydrogen peroxide-mediated programmed cell death	0.85273344	1	-0.4404471	-0.6800469	39478	2	11315;10131
AGGF1	GO:0010424 DNA methylation on cytosine within a CG sequence	0.12503248	0.8247855	0.9371508	1.250874	6254	1	1786
AGGF1	GO:0010447 response to acidic pH	0.99146154	1	-0.5038408	-0.6735945	49581	1	9230
AGGF1	GO:0010452 histone H3-K36 methylation	0.78662131	1	-0.3216773	-0.7341208	26822	7	55870;54880
AGGF1	GO:0010453 regulation of cell fate commitment	0.48269934	0.9706766	0.7569832	1.010393	24147	1	3516
AGGF1	GO:0010455 positive regulation of cell fate commitment	0.48269934	0.9706766	0.7569832	1.010393	24147	1	3516
AGGF1	GO:0010457 centriole-centriole cohesion	0.84762228	1	0.5764665	0.769446	42403	1	4957
AGGF1	GO:0010458 exit from mitosis	0.72285113	1	0.3541636	0.8171186	52551	13	84687;9735;128866;9183;23122;6683;8697;54443
AGGF1	GO:0010460 positive regulation of heart rate	0.82229199	1	-0.5879888	-0.7860936	41121	1	488
AGGF1	GO:0010463 mesenchymal cell proliferation	0.52571329	0.9847438	0.6256317	1.0014112	30125	3	4000;6772
AGGF1	GO:0010464 regulation of mesenchymal cell proliferation	0.52571329	0.9847438	0.6256317	1.0014112	30125	3	4000;6772
AGGF1	GO:0010466 negative regulation of peptidase activity	0.39695601	0.9622345	0.3902874	1.059694	32418	29	57448;55031;51377;6195;5062;79886
AGGF1	GO:0010467 gene expression	1	1	0.1746727	0.6023433	1e+05	1473	55755;11319;4097;6872;138474;84307;9321;29110;25842;7110;3297;1874;79664;22992;51642;10946;7329;675;8089;29109;9810;8314;54460;348995;54998;4790;22926;9070;6885;27068;11143;6297;5371;10320;6605;25929;26586;1938;80173;54862;55655;22877;3070;5700;23636;50628;83990;84687;11218;83696;80314;51340;3267;5317;253260;55031;5713;9921;83939;5928;29966;4798;11335;22880;5970;11340;10454;1786;11091;5481;257397…
AGGF1	GO:0010468 regulation of gene expression	0.97101029	1	0.2491411	0.8582747	97101	1101	55755;11319;4097;6872;138474;84307;29110;25842;7110;3297;1874;79664;22992;7329;675;8089;29109;9810;8314;348995;4790;22926;9070;6885;11143;6297;5371;10320;6605;25929;26586;1938;80173;54862;55655;22877;3070;5700;23636;83990;11218;83696;80314;5317;253260;55031;5713;9921;83939;5928;29966;11335;22880;5970;11340;10454;1786;11091;5481;257397;4863;8607;57506;79718;54454;8021;23379;5469;4848;9765;2968;604…
AGGF1	GO:0010469 regulation of signaling receptor activity	0.065250928	0.7378271	0.6297527	1.4275534	4694	12	6872;10142;5469;5580
AGGF1	GO:0010470 regulation of gastrulation	0.39822891	0.9622345	0.6335366	1.0880735	23923	4	65125;23122
AGGF1	GO:0010498 proteasomal protein catabolic process	0.15719923	0.8516026	0.3595407	1.1781081	15297	140	6872;7110;1642;9810;5371;5700;5713;4130;200933;79718;54850;23607;51377;3303;3304;9928;8881;5701;5710;6386;3309;6233;7314;7316;7341;337867;1452;8473;5705;5718;9532;5711;26263;5690;5702;55139;4085;10213;1454;8454;5704;10197
AGGF1	GO:0010499 proteasomal ubiquitin-independent protein catabolic process	0.052086004	0.6925576	-0.549376	-1.5344466	1421	13	5687;5691;5684;5686;5689;9817;5692;5694;5688
AGGF1	GO:0010501 RNA secondary structure unwinding	0.90973342	1	-0.2730541	-0.6231547	31020	7	1654;1660;192669
AGGF1	GO:0010506 regulation of autophagy	0.32925701	0.9572661	0.3485936	1.0913146	30612	81	2801;29110;57533;6885;257397;51606;25;8897;27;128866;5868;6829;22930;1981;1982;2072;5571;25782;826
AGGF1	GO:0010507 negative regulation of autophagy	0.069730251	0.7559762	0.5763835	1.4115224	5275	17	2801;57533;257397;128866;1981;1982;7248;23256;221937;2475;6774
AGGF1	GO:0010508 positive regulation of autophagy	0.58845444	1	0.343599	0.9272082	47858	28	29110;6885;6829;22930;25782;54832;7248
AGGF1	GO:0010510 regulation of acetyl-CoA biosynthetic process from pyruvate	0.41005857	0.9654857	0.7932961	1.0588621	20513	1	5163
AGGF1	GO:0010517 regulation of phospholipase activity	0.19409014	0.8784874	0.6567817	1.2513022	12492	6	25;27;9373;378
AGGF1	GO:0010518 positive regulation of phospholipase activity	0.43801185	0.9700694	0.6165426	1.058887	26313	4	27;9373;378
AGGF1	GO:0010519 negative regulation of phospholipase activity	0.18430048	0.8755317	0.9078212	1.2117259	9219	1	25
AGGF1	GO:0010522 regulation of calcium ion transport into cytosol	0.64272459	1	0.4290493	0.8808544	43291	8	5371;25;1729;5566
AGGF1	GO:0010524 positive regulation of calcium ion transport into cytosol	0.18430048	0.8755317	0.9078212	1.2117259	9219	1	25
AGGF1	GO:0010525 regulation of transposition, RNA-mediated	0.22603931	0.9031327	-0.8861732	-1.1847421	11303	1	4343
AGGF1	GO:0010526 negative regulation of transposition, RNA-mediated	0.22603931	0.9031327	-0.8861732	-1.1847421	11303	1	4343
AGGF1	GO:0010528 regulation of transposition	0.075814848	0.763768	-0.8864827	-1.3687224	3509	2	4343;9582
AGGF1	GO:0010529 negative regulation of transposition	0.075814848	0.763768	-0.8864827	-1.3687224	3509	2	4343;9582
AGGF1	GO:0010543 regulation of platelet activation	0.72989556	1	-0.4457763	-0.7706158	31167	3	4067;5588
AGGF1	GO:0010544 negative regulation of platelet activation	0.21644312	0.8992361	0.8917598	1.1902877	10827	1	5580
AGGF1	GO:0010556 regulation of macromolecule biosynthetic process	0.21828782	0.8992361	0.3088862	1.0627612	21828	903	55755;11319;4097;6872;138474;84307;9321;2801;29110;25842;7110;3297;1874;79664;22992;55704;7329;675;8089;29109;8314;4790;22926;9070;6885;11143;6297;5371;10320;6605;25929;26586;1938;80173;54862;55655;22877;3070;5700;23636;83990;11218;83696;80314;55031;5713;9921;84083;83939;29966;11335;22880;5970;10454;1786;56897;11091;5481;257397;4863;8607;57506;79718;54454;23379;5469;4848;9765;2968;6045;27161;2590…
AGGF1	GO:0010557 positive regulation of macromolecule biosynthetic process	0.14432185	0.8401176	0.3270806	1.1157696	14427	457	55755;11319;4097;6872;138474;9321;2801;29110;25842;3297;1874;79664;675;8089;29109;4790;22926;9070;11143;6297;5371;10320;6605;26586;1938;80173;22877;23636;80314;9921;83939;5970;11091;4863;8607;57506;79718;54454;23379;5469;27161;5984;7024;4659;25926;9181;7343;10474;9049;84433;60558;25;571;6195;23633;6773;8178;23269;4646;7862;9325;22948;10025;6829;117143;4773;54623;86;58490;5701;10808;22930;57680;23…
AGGF1	GO:0010558 negative regulation of macromolecule biosynthetic process	0.36610074	0.9622345	0.3072249	1.043176	36571	357	6872;25842;3297;1874;22992;7329;675;8314;4790;11143;6297;5371;10320;6605;54862;3070;11218;80314;55031;84083;29966;11335;22880;5970;1786;5481;4863;79718;54454;5469;4848;6045;27161;25904;10919;50485;55689;3303;51564;571;4076;160;23269;7290;3312;6829;4773;5814;54623;2077;648;57680;3337;1981;23405;79813;11244;25942;9611;10915;3054;6726;9647;147912;6233;7314;7316;9646;6015;7341;53615;23019;49854;5705;…
AGGF1	GO:0010559 regulation of glycoprotein biosynthetic process	0.056029857	0.7139002	0.7788565	1.4169714	3497	5	2801;27161
AGGF1	GO:0010560 positive regulation of glycoprotein biosynthetic process	0.040185385	0.6811726	0.9306821	1.365284	2158	2	2801;10565
AGGF1	GO:0010561 negative regulation of glycoprotein biosynthetic process	0.55636005	0.9928682	0.6667839	0.9781529	29890	2	27161
AGGF1	GO:0010562 positive regulation of phosphorus metabolic process	0.034976201	0.6361585	0.3913395	1.2959595	3438	170	85440;29110;3297;10142;55704;6885;5871;63967;51719;9344;6789;253260;8567;10454;257397;57506;30849;57498;4659;9181;25;51429;65125;5062;5580;9928;51347;302;304;1981;5576;6386;5908;3071;6233;7314;7316;4683;9748;5571;9475;23043;9113;114882;79109;9839
AGGF1	GO:0010563 negative regulation of phosphorus metabolic process	0.20502942	0.8887716	0.3605365	1.1594485	19583	108	64793;56288;23636;84687;64092;10527;25998;10048;25;26472;55125;65125;5062;8655;8178;5580;23523;51347;4298;1981;3301;5576;9611;9647;3071;6895;9475;8661;324;9113
AGGF1	GO:0010564 regulation of cell cycle process	1.0037943e-05	0.0070098	0.46385	1.5644419	0	276	55755;11319;6872;54930;5116;10615;22995;152185;1642;1874;10142;3161;675;3832;64793;85459;54998;22994;5108;8481;79598;23354;5371;57448;79441;93323;63967;9793;9344;5700;28964;23636;7840;84687;80314;63971;54801;23363;55031;5713;5928;11335;5469;30849;4848;55559;79848;6045;25904;10919;3303;3304;55125;22919;9735;8655;83746;23269;9928;51347;10382;128866;8881;51143;54623;58490;5701;10540;5710;648;54908;5…
AGGF1	GO:0010565 regulation of cellular ketone metabolic process	0.85804474	1	0.2549116	0.7454507	74751	46	5700;5713;5701;5710;5705;5718;5163;5711;5690;5702;10213;5704;10197
AGGF1	GO:0010569 regulation of double-strand break repair via homologous recombination	0.38967493	0.9622345	-0.3923599	-1.0378457	11291	11	23028;142
AGGF1	GO:0010571 positive regulation of nuclear cell cycle DNA replication	0.55037082	0.9921909	0.6142558	0.9832023	31538	3	58525;54617;546
AGGF1	GO:0010573 vascular endothelial growth factor production	0.91751085	1	-0.3887531	-0.6002317	42477	2	672;10204
AGGF1	GO:0010574 regulation of vascular endothelial growth factor production	0.91751085	1	-0.3887531	-0.6002317	42477	2	672;10204
AGGF1	GO:0010575 positive regulation of vascular endothelial growth factor production	0.77801987	1	0.6113827	0.8160508	38921	1	672
AGGF1	GO:0010585 glutamine secretion	0.69622404	1	0.6515363	0.8696464	34829	1	6510
AGGF1	GO:0010586 miRNA metabolic process	0.56816597	0.9979241	0.3701128	0.9380026	44008	20	4790;5970;27161;23405;6895;27044
AGGF1	GO:0010587 miRNA catabolic process	0.89415684	1	-0.3255378	-0.6160249	35700	4	87178
AGGF1	GO:0010591 regulation of lamellipodium assembly	0.74197472	1	-0.3142844	-0.7805554	23182	9	998;5880
AGGF1	GO:0010592 positive regulation of lamellipodium assembly	0.34117503	0.9591556	-0.4575326	-1.0937055	11137	8	998;5880
AGGF1	GO:0010594 regulation of endothelial cell migration	0.60968525	1	0.3581315	0.9076376	47224	20	51564;25;2821;9475;10014;6776
AGGF1	GO:0010595 positive regulation of endothelial cell migration	0.47373489	0.9706766	0.4358558	1.0055971	34440	13	51564;25;2821;9475;6776
AGGF1	GO:0010596 negative regulation of endothelial cell migration	0.97023373	1	-0.2347796	-0.5358059	33083	7	10014;3728;1460;387;6672;4204;3146
AGGF1	GO:0010603 regulation of cytoplasmic mRNA processing body assembly	0.60136405	1	0.4829743	0.920164	38707	6	4848;23019
AGGF1	GO:0010604 positive regulation of macromolecule metabolic process	0.088369116	0.7650053	0.3253541	1.1175777	8836	750	55755;11319;4097;6872;138474;9321;85440;2801;29110;25842;1642;3297;1874;79664;10142;55704;7329;675;8089;29109;9810;85459;54998;4790;22926;9070;6885;9779;11143;6297;5371;10320;5871;6605;26586;1938;80173;55655;63967;22877;51719;9344;5700;23636;23513;6789;80314;5317;253260;8567;9921;83939;22880;5970;10454;1786;11091;257397;4863;8607;57506;79718;6642;54454;23379;5469;27161;5984;57498;7024;4659;25926;…
AGGF1	GO:0010605 negative regulation of macromolecule metabolic process	0.93854061	1	0.2511625	0.8626408	93854	741	6872;29110;25842;7110;3297;1874;22992;7329;675;64793;56288;9810;8314;348995;4790;11143;6297;5371;57448;10320;6605;54862;3070;5700;23636;83990;84687;11218;80314;5317;55031;5713;84083;5928;64092;29966;11335;10527;4130;22880;5970;11340;1786;5481;4863;79718;54454;8021;5469;4848;6045;27161;25904;4927;25998;10048;51377;10919;79048;23644;50485;55689;3303;3304;51564;25;571;4076;5520;26472;6195;65125;5062…
AGGF1	GO:0010606 positive regulation of cytoplasmic mRNA processing body assembly	0.52456888	0.9842476	0.5794421	0.9951685	31513	4	4848;23019
AGGF1	GO:0010608 posttranscriptional regulation of gene expression	0.99142315	1	0.202061	0.6824715	98831	291	348995;25929;1938;5700;23636;5713;83939;11340;8021;4848;27161;25904;4927;79048;4528;60558;3303;5499;4076;6195;23424;5580;8672;3312;5430;5701;5710;5431;1981;8662;23405;9611;7458;6726;1982;90850;23293;149986;29066;27335;6233;7314;7316;9728;54505;23019;8667;5705;5718;6895;4849;9475;5711;1983;5690;54517;55746;5702;167227;7431;7248;10213;5704;9513;10197
AGGF1	GO:0010609 mRNA localization resulting in posttranscriptional regulation of gene expression	0.58286714	1	-0.6185819	-0.9550857	26984	2	399664;25946
AGGF1	GO:0010610 regulation of mRNA stability involved in response to stress	0.013564594	0.4500604	-0.9563395	-1.4765808	627	2	4670;10642
AGGF1	GO:0010611 regulation of cardiac muscle hypertrophy	0.54156272	0.9877919	-0.3601878	-0.9243744	16280	10	1025;142
AGGF1	GO:0010612 regulation of cardiac muscle adaptation	0.23095528	0.904895	0.8851257	1.1814328	11553	1	4000
AGGF1	GO:0010613 positive regulation of cardiac muscle hypertrophy	0.20529225	0.8887716	-0.590566	-1.2798793	7315	6	1025;142
AGGF1	GO:0010614 negative regulation of cardiac muscle hypertrophy	0.3903722	0.9622345	0.6368304	1.0937306	23451	4	4000;7528;10539;2931
AGGF1	GO:0010616 negative regulation of cardiac muscle adaptation	0.23095528	0.904895	0.8851257	1.1814328	11553	1	4000
AGGF1	GO:0010623 programmed cell death involved in cell development	0.0066787978	0.3131254	-0.9968575	-1.3327181	333	1	5591
AGGF1	GO:0010624 regulation of Schwann cell proliferation	0.16275174	0.8516026	0.8491093	1.2456191	8743	2	9921;23405
AGGF1	GO:0010626 negative regulation of Schwann cell proliferation	0.16275174	0.8516026	0.8491093	1.2456191	8743	2	9921;23405
AGGF1	GO:0010628 positive regulation of gene expression	0.77788336	1	0.2691937	0.9189651	77771	477	55755;11319;4097;6872;138474;29110;25842;3297;1874;79664;675;8089;29109;4790;22926;9070;11143;6297;10320;26586;1938;80173;22877;23636;80314;5317;9921;83939;5970;1786;11091;4863;57506;79718;54454;23379;5469;27161;7024;4659;25926;79048;9181;7343;10474;60558;3303;3304;25;571;6195;23633;6773;283742;8178;23269;4000;4646;7862;5430;9325;10025;6829;4773;54623;58490;5701;22930;57680;23373;26747;25942;9611…
AGGF1	GO:0010629 negative regulation of gene expression	0.98799928	1	0.2264698	0.7753595	98793	586	6872;29110;25842;7110;3297;1874;22992;7329;9810;8314;348995;4790;11143;6297;5371;10320;6605;54862;3070;5700;23636;83990;11218;80314;5317;55031;5713;5928;29966;11335;22880;5970;11340;1786;5481;79718;54454;8021;5469;4848;6045;27161;25904;4927;10919;79048;23644;55689;3303;3304;51564;571;4076;5520;5580;23269;7812;7290;3312;5430;6829;4773;5814;54623;2077;5701;23049;5710;648;5431;57680;3337;3636;6164;1…
AGGF1	GO:0010631 epithelial cell migration	0.25014226	0.9216263	0.40246	1.1617941	21539	42	23499;375056;9922;51564;25;2821;9647;9475;23122;9839;10014;6776;25930
AGGF1	GO:0010632 regulation of epithelial cell migration	0.34960604	0.961702	0.3874069	1.0914685	29461	36	23499;9922;51564;25;2821;9647;9475;23122;10014;6776;25930;57142
AGGF1	GO:0010633 negative regulation of epithelial cell migration	0.95311629	1	0.2623616	0.5691597	66659	10	10014;25930;11171;3728;1460;23603
AGGF1	GO:0010634 positive regulation of epithelial cell migration	0.49670604	0.9792176	0.3743037	0.9894916	39733	25	9922;51564;25;2821;9647;9475;23122;6776;57142
AGGF1	GO:0010635 regulation of mitochondrial fusion	0.81698749	1	-0.4007687	-0.692811	34886	3	10493;4976;10059
AGGF1	GO:0010636 positive regulation of mitochondrial fusion	0.96020716	1	-0.5192039	-0.6941337	48018	1	4976
AGGF1	GO:0010637 negative regulation of mitochondrial fusion	0.90338467	1	-0.4006287	-0.6185676	41823	2	10493;10059
AGGF1	GO:0010638 positive regulation of organelle organization	0.072246304	0.7605948	0.3675374	1.2261764	7149	199	55755;9639;10615;10142;55704;29109;9810;85459;8314;11143;5371;23636;7159;253260;286;22880;1786;2885;4848;3303;3304;25;51429;22919;8655;3799;4000;22948;54623;302;304;22930;9733;375;25942;6386;4131;4297;9647;3071;4683;9646;23019;8473;25782;10155;10856;9475
AGGF1	GO:0010639 negative regulation of organelle organization	0.1291481	0.8247855	0.3757979	1.2149295	12406	115	55755;25842;54998;79598;26586;1786;54454;830;9181;3303;832;22919;51332;5580;4000;10382;128866;51143;9882;54908;25942;4131;23293;2072;4683;4134;9183;23122;822;118;324;2288;22823;167227;4085;157922;7515;4137;11344;26036
AGGF1	GO:0010640 regulation of platelet-derived growth factor receptor signaling pathway	0.9120281	1	0.3610626	0.6201104	54790	4	5771;5782;347;9026
AGGF1	GO:0010641 positive regulation of platelet-derived growth factor receptor signaling pathway	0.71701094	1	-0.6393156	-0.8547134	35856	1	9026
AGGF1	GO:0010642 negative regulation of platelet-derived growth factor receptor signaling pathway	0.7405462	1	0.5152554	0.8247383	42436	3	5771;5782
AGGF1	GO:0010643 cell communication by chemical coupling	0.17636476	0.8755317	0.911662	1.2168525	8822	1	1627
AGGF1	GO:0010644 cell communication by electrical coupling	0.22748314	0.9036038	0.6704105	1.219676	14201	5	1627;5566
AGGF1	GO:0010646 regulation of cell communication	0.014011261	0.4500604	0.3545228	1.2129608	1400	561	9639;6872;138474;29110;7110;6455;23499;3297;10142;23365;58513;7329;94121;4790;22926;6885;117178;5371;57448;5871;54862;9344;5700;28964;23636;7159;9922;83990;84687;23513;6789;253260;8567;55031;9736;5713;83939;5928;29966;4130;5970;10454;257397;4649;8607;57506;79718;23550;5469;2885;4848;5984;23607;57498;10048;10919;9181;9049;1627;84433;6780;3303;3304;51564;25;5499;1500;65125;5062;8655;55681;5580;2140…
AGGF1	GO:0010647 positive regulation of cell communication	0.25952622	0.9218478	0.3211526	1.0857584	25887	301	6872;29110;7110;23499;3297;7329;4790;22926;6885;5371;5871;54862;9344;5700;23636;7159;6789;253260;8567;55031;9736;5713;83939;5970;10454;257397;8607;57506;79718;5469;2885;57498;84433;6780;3303;3304;25;5499;65125;5062;8655;5580;3799;51347;2805;23387;3094;5701;5710;22930;374654;1936;23373
AGGF1	GO:0010648 negative regulation of cell communication	0.12674749	0.8247855	0.3504789	1.1726028	12565	215	58513;94121;57448;5700;23636;23513;6789;55031;5713;29966;5970;2885;4848;23607;10048;9181;3303;3304;51564;25;1500;55681;5580;2140;4000;27;79886;51347;55003;5701;5710;57680;374654;375;3301;23592;9611;5908;3309;6233;7314;7316;23019;1452;5705;5718;2060;10856;80223;8661;324;5711;9113;79109;5690;5702;25939;7248;10213;5704;10197;6002;10771;2966;4137;26036;5771;6772;2017;5770;5708;8994;9978;1997;1855
AGGF1	GO:0010656 negative regulation of muscle cell apoptotic process	0.075187006	0.7619141	0.761302	1.3850345	4693	5	3297;1786;5514
AGGF1	GO:0010657 muscle cell apoptotic process	0.18362807	0.8755317	0.5692502	1.2641918	13041	11	3297;6789;1786;2782
AGGF1	GO:0010658 striated muscle cell apoptotic process	0.28057793	0.9395655	0.6840057	1.1747523	16855	4	3297;2782;5514
AGGF1	GO:0010659 cardiac muscle cell apoptotic process	0.28057793	0.9395655	0.6840057	1.1747523	16855	4	3297;2782;5514
AGGF1	GO:0010660 regulation of muscle cell apoptotic process	0.12355052	0.8247855	0.6151483	1.3344851	8640	10	3297;6789;1786
AGGF1	GO:0010661 positive regulation of muscle cell apoptotic process	0.66415873	1	0.513638	0.8821525	39899	4	6789;9927
AGGF1	GO:0010662 regulation of striated muscle cell apoptotic process	0.099502661	0.7901154	0.827373	1.3243264	5701	3	3297;5514
AGGF1	GO:0010664 negative regulation of striated muscle cell apoptotic process	0.099502661	0.7901154	0.827373	1.3243264	5701	3	3297;5514
AGGF1	GO:0010665 regulation of cardiac muscle cell apoptotic process	0.099502661	0.7901154	0.827373	1.3243264	5701	3	3297;5514
AGGF1	GO:0010667 negative regulation of cardiac muscle cell apoptotic process	0.099502661	0.7901154	0.827373	1.3243264	5701	3	3297;5514
AGGF1	GO:0010668 ectodermal cell differentiation	0.8133408	1	0.5935754	0.7922824	40688	1	6293
AGGF1	GO:0010669 epithelial structure maintenance	0.67887341	1	0.6606145	0.8817637	33961	1	11171
AGGF1	GO:0010675 regulation of cellular carbohydrate metabolic process	0.69024502	1	0.3210644	0.8549587	55523	26	1642;11091;5499;8473;5163;5771;221937;2475;6774;5903
AGGF1	GO:0010676 positive regulation of cellular carbohydrate metabolic process	0.15013083	0.8483206	0.6005024	1.3027127	10499	10	1642;11091;5771
AGGF1	GO:0010677 negative regulation of cellular carbohydrate metabolic process	0.46258103	0.9706766	-0.4571013	-0.9906334	16484	6	9759;2932;1196
AGGF1	GO:0010705 meiotic DNA double-strand break processing involved in reciprocal meiotic recombination	0.08507406	0.7650053	0.9574022	1.2779048	4255	1	83990
AGGF1	GO:0010712 regulation of collagen metabolic process	0.31198815	0.9468787	0.6700454	1.150776	18742	4	2805;7431;57332;3066
AGGF1	GO:0010713 negative regulation of collagen metabolic process	0.25068463	0.9216263	0.875	1.1679174	12540	1	2805
AGGF1	GO:0010714 positive regulation of collagen metabolic process	0.42441323	0.9656943	0.6698113	1.0721268	24320	3	7431;57332;3066
AGGF1	GO:0010715 regulation of extracellular matrix disassembly	0.6522991	1	0.5648005	0.9040422	37379	3	23122;6624;23332
AGGF1	GO:0010717 regulation of epithelial to mesenchymal transition	0.48584408	0.9745933	0.4899404	1.0058661	32724	8	6386;23122;3066;2475;11171
AGGF1	GO:0010718 positive regulation of epithelial to mesenchymal transition	0.51195153	0.9842476	0.5848758	1.0045006	30755	4	6386;3066;2475
AGGF1	GO:0010719 negative regulation of epithelial to mesenchymal transition	0.67887341	1	0.6606145	0.8817637	33961	1	11171
AGGF1	GO:0010720 positive regulation of cell development	0.43970465	0.9700694	0.323912	1.027684	41446	93	23499;23363;5970;57498;9181;1627;25;4076;160;27;23373;1981;375;23405;25942;4131;3309;9798;5501;4673;118;9839;2335;1454;4137;11344
AGGF1	GO:0010721 negative regulation of cell development	0.021941069	0.542799	0.5349743	1.4999115	1839	35	55755;2580;5108;9921;5469;9181;23405;2288;8934;7431;7248;57534;7528
AGGF1	GO:0010724 regulation of definitive erythrocyte differentiation	0.76815694	1	0.5575601	0.8179248	41269	2	29843;2623
AGGF1	GO:0010725 regulation of primitive erythrocyte differentiation	0.92065428	1	-0.5391061	-0.7207414	46040	1	2623
AGGF1	GO:0010726 positive regulation of hydrogen peroxide metabolic process	0.95228859	1	-0.5230447	-0.6992686	47622	1	23530
AGGF1	GO:0010727 negative regulation of hydrogen peroxide metabolic process	0.66666	1	0.6665503	0.8896865	33350	1	6774
AGGF1	GO:0010728 regulation of hydrogen peroxide biosynthetic process	0.66666	1	0.6665503	0.8896865	33350	1	6774
AGGF1	GO:0010730 negative regulation of hydrogen peroxide biosynthetic process	0.66666	1	0.6665503	0.8896865	33350	1	6774
AGGF1	GO:0010737 protein kinase A signaling	0.45341709	0.9706766	0.5213526	1.0335868	29881	7	9049;8165;5566;5567;3936
AGGF1	GO:0010738 regulation of protein kinase A signaling	0.30402234	0.9468787	0.7213486	1.1546194	17421	3	9049;8165
AGGF1	GO:0010739 positive regulation of protein kinase A signaling	0.36481433	0.961702	-0.8142458	-1.088581	18243	1	4282
AGGF1	GO:0010742 macrophage derived foam cell differentiation	0.54520548	0.9890298	0.6163754	0.9865951	31242	3	4790;6772
AGGF1	GO:0010743 regulation of macrophage derived foam cell differentiation	0.43085285	0.9656943	0.7252492	1.0639199	23147	2	4790
AGGF1	GO:0010744 positive regulation of macrophage derived foam cell differentiation	0.43085285	0.9656943	0.7252492	1.0639199	23147	2	4790
AGGF1	GO:0010746 regulation of plasma membrane long-chain fatty acid transport	0.69645981	1	-0.5539644	-0.8553167	32243	2	208;8660
AGGF1	GO:0010748 negative regulation of plasma membrane long-chain fatty acid transport	0.69645981	1	-0.5539644	-0.8553167	32243	2	208;8660
AGGF1	GO:0010752 regulation of cGMP-mediated signaling	0.39932812	0.9622345	-0.797486	-1.0661745	19969	1	2185
AGGF1	GO:0010755 regulation of plasminogen activation	0.38078702	0.9622345	0.688247	1.1016357	21820	3	302;304
AGGF1	GO:0010756 positive regulation of plasminogen activation	0.3494371	0.961702	-0.8222765	-1.0993174	17474	1	2023
AGGF1	GO:0010758 regulation of macrophage chemotaxis	0.22035985	0.8992361	-0.7977646	-1.2317423	10201	2	2185;4282
AGGF1	GO:0010760 negative regulation of macrophage chemotaxis	0.36481433	0.961702	-0.8142458	-1.088581	18243	1	4282
AGGF1	GO:0010761 fibroblast migration	0.53300604	0.9874542	0.511977	0.97542	34307	6	5371;9219
AGGF1	GO:0010762 regulation of fibroblast migration	0.53988529	0.9874542	-0.4958691	-0.9383477	21555	4	79899;55920
AGGF1	GO:0010765 positive regulation of sodium ion transport	0.040901465	0.6811726	0.7193203	1.4767917	2754	8	65125;3799;375
AGGF1	GO:0010766 negative regulation of sodium ion transport	0.19929238	0.8784874	0.9004888	1.2019389	9969	1	65125
AGGF1	GO:0010767 regulation of transcription from RNA polymerase II promoter in response to UV-induced DNA damage	0.0031759881	0.2144043	0.9517315	1.5233795	181	3	6872;1874
AGGF1	GO:0010768 negative regulation of transcription from RNA polymerase II promoter in response to UV-induced DNA damage	0.0055170208	0.2864698	0.9975559	1.3315004	275	1	6872
AGGF1	GO:0010769 regulation of cell morphogenesis involved in differentiation	0.43272395	0.9680908	0.3424293	1.031995	38794	58	23499;23363;1627;25;4076;26037;25942;4131;9798;23043;9839;2335;4137;11344;2017;57142;170506;23303
AGGF1	GO:0010770 positive regulation of cell morphogenesis involved in differentiation	0.38166551	0.9622345	0.3776124	1.0686394	32315	37	23499;23363;1627;25;4076;4131;9798;9839;2335;4137;11344;170506
AGGF1	GO:0010771 negative regulation of cell morphogenesis involved in differentiation	0.84842375	1	-0.2804468	-0.6965165	26508	9	1020;55920
AGGF1	GO:0010792 DNA double-strand break processing involved in repair via single-strand annealing	0.68882803	1	0.6553771	0.8747729	34459	1	84464
AGGF1	GO:0010793 regulation of mRNA export from nucleus	0.97948574	1	-0.2879106	-0.4977125	41825	3	55677;29072;26993
AGGF1	GO:0010796 regulation of multivesicular body size	0.9922414	1	-0.5034916	-0.6731277	49620	1	8766
AGGF1	GO:0010799 regulation of peptidyl-threonine phosphorylation	0.18810678	0.8755317	0.5808643	1.2601103	13155	10	56288;51719;1981;85456;5594
AGGF1	GO:0010800 positive regulation of peptidyl-threonine phosphorylation	0.55932872	0.9950558	0.4787697	0.9491659	36861	7	51719;85456;5594
AGGF1	GO:0010801 negative regulation of peptidyl-threonine phosphorylation	0.11279993	0.8192293	0.8181106	1.3095005	6463	3	56288;1981
AGGF1	GO:0010803 regulation of tumor necrosis factor-mediated signaling pathway	0.045503808	0.6857852	0.7134415	1.4647224	3064	8	8567;3303;3304;5771
AGGF1	GO:0010804 negative regulation of tumor necrosis factor-mediated signaling pathway	0.94089521	1	0.3619446	0.5793429	53917	3	5771;2950
AGGF1	GO:0010810 regulation of cell-substrate adhesion	0.96294038	1	0.2149113	0.6132155	82107	39	23499;25;9647;9748;9475;23122;2335;7248;79834
AGGF1	GO:0010811 positive regulation of cell-substrate adhesion	0.5712823	0.9979241	-0.2772993	-0.9276338	11716	24	9448;708;2316;10109;2932;2185;811;402;998;5881
AGGF1	GO:0010812 negative regulation of cell-substrate adhesion	0.45028773	0.9706643	-0.3863847	-0.9916054	13536	10	54828;9448;55920;4221
AGGF1	GO:0010815 bradykinin catabolic process	0.99363437	1	0.3137351	0.4602404	53383	2	3416;7511
AGGF1	GO:0010817 regulation of hormone levels	0.71513831	1	0.286052	0.8602188	63986	57	7110;94121;4790;5469;8655;3799;2232;25942;80223;9255
AGGF1	GO:0010818 T cell chemotaxis	0.69418026	1	0.5421418	0.8677739	39779	3	65125;5293;9943
AGGF1	GO:0010819 regulation of T cell chemotaxis	0.58746231	1	0.6515778	0.955846	31561	2	65125;9943
AGGF1	GO:0010820 positive regulation of T cell chemotaxis	0.58746231	1	0.6515778	0.955846	31561	2	65125;9943
AGGF1	GO:0010821 regulation of mitochondrion organization	0.73493463	1	0.2873669	0.8378856	63856	45	8314;7159;3303;6773;4000;89941;54832;10075;4137;2017
AGGF1	GO:0010822 positive regulation of mitochondrion organization	0.79911226	1	0.2815988	0.7778897	66251	32	8314;7159;54832;10075;11140;9141;4836;7532;9520;55737;30968;7332
AGGF1	GO:0010823 negative regulation of mitochondrion organization	0.34203063	0.9591556	0.5298879	1.1195688	23516	9	3303;4000;4137
AGGF1	GO:0010824 regulation of centrosome duplication	0.0030459042	0.2086336	0.7172393	1.7096086	225	15	55755;152185;85459;22994;23636;7840;128866
AGGF1	GO:0010825 positive regulation of centrosome duplication	0.11269523	0.8192293	0.8182351	1.3096997	6457	3	85459;23636;9475
AGGF1	GO:0010826 negative regulation of centrosome duplication	0.097792796	0.787069	0.7799481	1.3395294	5874	4	55755;4869;672
AGGF1	GO:0010827 regulation of glucose transmembrane transport	0.91233917	1	-0.2281365	-0.6649357	23541	15	8660;3099;5781;3667;2887;5579
AGGF1	GO:0010828 positive regulation of glucose transmembrane transport	0.99282925	1	0.2173609	0.4462501	66873	8	114882;673;10580
AGGF1	GO:0010829 negative regulation of glucose transmembrane transport	0.088709677	0.7650053	-0.7151208	-1.4548603	3332	5	2887;5579
AGGF1	GO:0010830 regulation of myotube differentiation	0.84307496	1	0.3435831	0.7053892	56786	8	4773;26263;10014;2475
AGGF1	GO:0010831 positive regulation of myotube differentiation	0.96469703	1	0.2922549	0.5316985	60226	5	4773;2475
AGGF1	GO:0010832 negative regulation of myotube differentiation	0.87298515	1	0.4852006	0.7117754	46901	2	10014;9759
AGGF1	GO:0010833 telomere maintenance via telomere lengthening	0.1835443	0.8755317	-0.2988821	-1.1621718	2406	45	10111;3178;472;3181;908;5609;54552;6950;5981;3192;55226;55651;3183;5588;142
AGGF1	GO:0010835 regulation of protein ADP-ribosylation	0.47282508	0.9706766	0.7062487	1.0360467	25402	2	7515;23394
AGGF1	GO:0010836 negative regulation of protein ADP-ribosylation	0.51156376	0.9842476	0.7430168	0.9917511	25591	1	7515
AGGF1	GO:0010837 regulation of keratinocyte proliferation	0.82842572	1	0.5194277	0.7619856	44507	2	5469
AGGF1	GO:0010839 negative regulation of keratinocyte proliferation	0.14190337	0.8351211	0.9284218	1.2392228	7098	1	5469
[truncated: 480,951 more rows]
