# Supplementary material for: Systematic identification of post-transcriptional regulatory modules
Source: Nat Commun. 2024 Sep 9;15:7872. doi: 10.1038/s41467-024-52215-7 (PMC11385195; doi:10.1038/s41467-024-52215-7)
Supplement: Supplementary file 13 — Supplementary Dataset 10 [file 41467_2024_52215_MOESM13_ESM.txt]

RBP	pathway	pval	padj	ES	NES	nMoreExtreme	size	leadingEdge
AGGF1	GO:0000014 single-stranded DNA endodeoxyribonuclease activity	0.7130989	0.9881527	0.5311523	0.8499949	40856	3	2072;7515
AGGF1	GO:0000030 mannosyltransferase activity	0.1651176	0.8820994	-0.7596201	-1.313122	7052	3	8813;23753
AGGF1	GO:0000033 alpha-1,3-mannosyltransferase activity	0.8994693	1	0.549581	0.734074	45424	1	79053
AGGF1	GO:0000049 tRNA binding	0.9888616	1	0.1932075	0.5068071	78569	24	83939;348180;55699;9255;9147;1968;57505;6741
AGGF1	GO:0000062 fatty-acyl-CoA binding	0.9055891	1	-0.3	-0.6111099	34041	5	64746;11332;28976;3030;2639
AGGF1	GO:0000064 L-ornithine transmembrane transporter activity	0.7928981	1	-0.6043994	-0.8052401	39276	1	10166
AGGF1	GO:0000104 succinate dehydrogenase activity	0.7333571	0.9935806	0.6330307	0.8455376	37035	1	6389
AGGF1	GO:0000146 microfilament motor activity	0.8320297	1	-0.2945308	-0.703314	27124	8	4627;4628;4642
AGGF1	GO:0000149 SNARE binding	0.0010071	0.0879736	0.698674	1.7688631	77	20	2801;9632;200081;9810;134957;25
AGGF1	GO:0000166 nucleotide binding	0.99741	1	0.2122756	0.7277709	99739	621	10827;6872;2580;29110;26750;7329;3832;6885;54821;5980;5871;1938;55655;3070;9344;5700;83990;11218;6767;6789;63971;84083;79677;90957;10469;22880;1786;56897;573;4649;8607;54454;30849;57634;5984;2194;4528;50485;60558;3303;3304;25;6195;26227;399687;65125;3419;5062;55681;5580;613;440;23170;9343;23456;3799;9928;4646;27;3312;1666;51347;22948;10382;5868;8476;91754;51143;23387;3094;8802;5701;23049;10808;57…
AGGF1	GO:0000171 ribonuclease MRP activity	0.1982599	0.9100808	-0.9032821	-1.2034409	9820	1	10940
AGGF1	GO:0000175 3'-5'-exoribonuclease activity	0.9974153	1	-0.1559789	-0.4645469	25082	16	56915;114034;255967;87178
AGGF1	GO:0000179 rRNA (adenine-N6,N6-)-dimethyltransferase activity	0.2228725	0.9100808	-0.7267645	-1.256326	9519	3	27292;51106;64216
AGGF1	GO:0000182 rDNA binding	0.6343785	0.9846657	0.492894	0.8969159	39595	5	2475;9328;57521;56919;2975
AGGF1	GO:0000217 DNA secondary structure binding	0.9608129	1	0.2433557	0.5617515	69877	13	25;2073;7486;7528;3148
AGGF1	GO:0000224 peptide-N4-(N-acetyl-beta-glucosaminyl)asparagine amidase activity	0.3004831	0.9543576	0.8474162	1.1318917	15174	1	55768
AGGF1	GO:0000248 C-5 sterol desaturase activity	0.2340116	0.9100808	-0.8851257	-1.1792512	11591	1	3992
AGGF1	GO:0000252 C-3 sterol dehydrogenase (C-4 sterol decarboxylase) activity	0.2830265	0.9455406	-0.8603352	-1.1462228	14019	1	50814
AGGF1	GO:0000287 magnesium ion binding	0.3480322	0.9631969	0.3625294	1.085655	30977	55	6885;27068;6789;22880;25;6195;65125;3419;27;8476;23387;375
AGGF1	GO:0000295 adenine nucleotide transmembrane transporter activity	0.8411594	1	-0.3152376	-0.6825275	30094	6	291;292;347734;293
AGGF1	GO:0000298 endopolyphosphatase activity	0.1731021	0.8820994	0.9127095	1.2191038	8741	1	11163
AGGF1	GO:0000339 RNA cap binding	0.303022	0.9543576	0.5296369	1.1494172	21136	10	25929;27161;8672
AGGF1	GO:0000340 RNA 7-methylguanosine cap binding	0.1818677	0.8820994	0.638302	1.2690572	12009	7	25929;27161
AGGF1	GO:0000384 first spliceosomal transesterification activity	0.1705023	0.8820994	-0.9162011	-1.2206529	8445	1	51634
AGGF1	GO:0000386 second spliceosomal transesterification activity	0.9923814	1	0.319546	0.4686759	53535	2	10594
AGGF1	GO:0000400 four-way junction DNA binding	0.9458807	1	-0.2314451	-0.594315	28610	10	3146;2956;348654;4221
AGGF1	GO:0000403 Y-form DNA binding	0.5947559	0.9835202	-0.5253801	-0.9082016	25404	3	4221
AGGF1	GO:0000404 heteroduplex DNA loop binding	0.5329054	0.9835202	-0.7339385	-0.9778248	26397	1	7508
AGGF1	GO:0000405 bubble DNA binding	0.361994	0.9631969	0.5563164	1.1060554	23904	7	25;2073;7486
AGGF1	GO:0000406 double-strand/single-strand DNA junction binding	0.9298444	1	0.5349162	0.7144863	46958	1	4436
AGGF1	GO:0000700 mismatch base pair DNA N-glycosylase activity	0.9511265	1	-0.5254888	-0.7001077	47114	1	5111
AGGF1	GO:0000701 purine-specific mismatch base pair DNA N-glycosylase activity	0.9511265	1	-0.5254888	-0.7001077	47114	1	5111
AGGF1	GO:0000702 oxidized base lesion DNA N-glycosylase activity	0.5905604	0.9835202	-0.7053073	-0.9396794	29253	1	6188
AGGF1	GO:0000721 (R,R)-butanediol dehydrogenase activity	0.5772841	0.9835202	0.711243	0.9500055	29153	1	6652
AGGF1	GO:0000774 adenyl-nucleotide exchange factor activity	0.7158107	0.9881527	0.4850358	0.8329692	42982	4	573;10808;9532
AGGF1	GO:0000822 inositol hexakisphosphate binding	0.698463	0.9881527	-0.5527234	-0.8517446	32173	2	3710
AGGF1	GO:0000827 inositol-1,3,4,5,6-pentakisphosphate kinase activity	0.5077225	0.9824175	0.7454609	0.9957103	25640	1	23262
AGGF1	GO:0000828 inositol hexakisphosphate kinase activity	0.5077225	0.9824175	0.7454609	0.9957103	25640	1	23262
AGGF1	GO:0000829 inositol heptakisphosphate kinase activity	0.5077225	0.9824175	0.7454609	0.9957103	25640	1	23262
AGGF1	GO:0000832 inositol hexakisphosphate 5-kinase activity	0.5077225	0.9824175	0.7454609	0.9957103	25640	1	23262
AGGF1	GO:0000900 translation repressor activity, mRNA regulatory element binding	0.572258	0.9835202	-0.5414094	-0.9359107	24443	3	10658;80315
AGGF1	GO:0000976 transcription regulatory region sequence-specific DNA binding	0.6279335	0.983839	0.2870265	0.9391686	61112	139	4097;3297;1874;4790;22926;6297;6605;54862;22877;5928;5970;5469;7024;7343;571;6773;23269;4773;5814;86;132660;25942;4297;147912;30827;53615;51780
AGGF1	GO:0000977 RNA polymerase II regulatory region sequence-specific DNA binding	0.5928844	0.9835202	0.2936758	0.9539627	57274	124	4097;3297;1874;4790;22926;6297;6605;54862;22877;5928;5970;5469;7024;571;6773;23269;4773;5814;86;132660;4297;147912
AGGF1	GO:0000978 RNA polymerase II proximal promoter sequence-specific DNA binding	0.6522139	0.9870872	0.289749	0.9123794	60996	86	4097;3297;1874;22926;6605;54862;5928;5970;5469;7024;6773;4773;86
AGGF1	GO:0000979 RNA polymerase II core promoter sequence-specific DNA binding	0.268897	0.9431116	0.57598	1.1833603	18124	8	5469;10856;26036;6772;3065
AGGF1	GO:0000980 RNA polymerase II distal enhancer sequence-specific DNA binding	0.4557297	0.9776999	0.364025	1.0164574	38062	34	4790;6605;5928;5970;571;86;4297;53615;10856;3096
AGGF1	GO:0000981 DNA-binding transcription factor activity, RNA polymerase II-specific	0.0523998	0.6751059	0.3834579	1.2686495	5152	168	4097;6872;138474;84307;3297;1874;22992;4790;22926;11143;6297;10320;6605;54862;22877;5970;1786;7024;7343;55689;571;55320;6773;84146;23269;27107;4773;5814;2077;4298;11244;9611;3054;4297;147912;23361;25909;30827
AGGF1	GO:0000987 proximal promoter sequence-specific DNA binding	0.6438267	0.9863634	0.290301	0.9181963	60520	90	4097;3297;1874;22926;6605;54862;5928;5970;5469;7024;7343;6773;4773;86
AGGF1	GO:0000992 polymerase III regulatory region sequence-specific DNA binding	0.8929876	1	0.4645477	0.6813489	48173	2	9328;2975
AGGF1	GO:0000993 RNA polymerase II complex binding	0.692792	0.9881527	0.3218542	0.8511677	55351	25	27161;26610;55197;54623;58490;2073;9646
AGGF1	GO:0000995 RNA polymerase III general transcription initiation factor activity	0.5762283	0.9835202	0.6010753	0.9618918	33014	3	9330;9328;2975
AGGF1	GO:0001002 RNA polymerase III type 1 promoter sequence-specific DNA binding	0.8929876	1	0.4645477	0.6813489	48173	2	9328;2975
AGGF1	GO:0001003 RNA polymerase III type 2 promoter sequence-specific DNA binding	0.8929876	1	0.4645477	0.6813489	48173	2	9328;2975
AGGF1	GO:0001004 RNA polymerase III transcription regulator recruiting activity	0.6519176	0.9870872	0.6201292	0.9095393	35168	2	9330;9328
AGGF1	GO:0001012 RNA polymerase II regulatory region DNA binding	0.6561444	0.9870872	0.2835451	0.9233016	63521	129	4097;3297;1874;4790;22926;6297;6605;54862;22877;5928;5970;5469;7024;571;6773;23269;4773;5814;86;132660;9611;4297;147912
AGGF1	GO:0001013 RNA polymerase I regulatory region DNA binding	0.7004004	0.9881527	-0.4178307	-0.7918539	27987	4	11176;6597
AGGF1	GO:0001016 RNA polymerase III regulatory region DNA binding	0.5990836	0.9835202	0.5087813	0.9258258	37392	5	2475;9328;57521;25824;2975
AGGF1	GO:0001018 mitochondrial promoter sequence-specific DNA binding	0.9546592	1	0.3925952	0.5758166	51500	2	5442;9361
AGGF1	GO:0001025 RNA polymerase III transcription factor binding	0.7805068	1	0.5504715	0.8073728	42105	2	2475;57521
AGGF1	GO:0001030 RNA polymerase III type 1 promoter DNA binding	0.6543932	0.9870872	0.5180115	0.8895995	39294	4	2475;9328;57521;2975
AGGF1	GO:0001031 RNA polymerase III type 2 promoter DNA binding	0.6543932	0.9870872	0.5180115	0.8895995	39294	4	2475;9328;57521;2975
AGGF1	GO:0001032 RNA polymerase III type 3 promoter DNA binding	0.7805068	1	0.5504715	0.8073728	42105	2	2475;57521
AGGF1	GO:0001042 RNA polymerase I core binding	0.4576144	0.9776999	-0.6069182	-1.049153	19546	3	6949;9221;144108
AGGF1	GO:0001046 core promoter sequence-specific DNA binding	0.5468922	0.9835202	0.4201481	0.9514988	39250	12	5469;7343;10856;26036;6772
AGGF1	GO:0001047 core promoter binding	0.6551466	0.9870872	0.3604531	0.8702863	49040	16	5469;27161;7343;10856;26036;6772
AGGF1	GO:0001054 RNA polymerase I activity	0.0452766	0.6479845	-0.691406	-1.5768256	1537	7	64425;25885;10849
AGGF1	GO:0001055 RNA polymerase II activity	0.0928528	0.8184982	0.8310004	1.3298374	5319	3	5430;5431;5434
AGGF1	GO:0001056 RNA polymerase III activity	0.7533984	1	-0.3678322	-0.7492863	28320	5	10623;5434;9533;11128;55703
AGGF1	GO:0001067 regulatory region nucleic acid binding	0.4131076	0.963218	0.3118826	1.0365007	40769	184	55755;4097;6872;3297;1874;4790;22926;9070;11143;6297;10320;6605;54862;22877;9921;5928;5970;79718;5469;27161;7024;7343;571;6773;23269;4773;5814;86;132660;25942;9611;4297;147912;30827;53615;51780
AGGF1	GO:0001069 regulatory region RNA binding	0.0609152	0.692613	-0.9033762	-1.3920993	2805	2	1660
AGGF1	GO:0001085 RNA polymerase II transcription factor binding	0.8706129	1	0.2539207	0.7274396	74392	40	6872;8607;23269;25942;9611;10915;2072;10856;10014;3516;6873
AGGF1	GO:0001091 RNA polymerase II basal transcription factor binding	0.8359521	1	0.3295871	0.7152695	58310	10	8607;2072;10856;6873
AGGF1	GO:0001094 TFIID-class transcription factor complex binding	0.5122886	0.9824175	0.4954666	0.9850752	33829	7	8607;2072;10856;6873
AGGF1	GO:0001097 TFIIH-class transcription factor complex binding	0.043123	0.6479845	-0.8572947	-1.4819679	1841	3	2961;3192
AGGF1	GO:0001098 basal transcription machinery binding	0.7101687	0.9881527	0.3027735	0.8454266	59313	34	8607;27161;26610;55197;54623;58490;2073;2072;9646;10856;6873;51585
AGGF1	GO:0001099 basal RNA polymerase II transcription machinery binding	0.7101687	0.9881527	0.3027735	0.8454266	59313	34	8607;27161;26610;55197;54623;58490;2073;2072;9646;10856;6873;51585
AGGF1	GO:0001102 RNA polymerase II activating transcription factor binding	0.8184111	1	0.3558285	0.7310556	55164	8	23269;25942;9611
AGGF1	GO:0001103 RNA polymerase II repressing transcription factor binding	0.3682873	0.9631969	0.4924502	1.093083	26080	11	25942;10915;3516;9219;3066;6774;3065;9112;57504
AGGF1	GO:0001134 transcription regulator recruiting activity	0.6154464	0.983839	0.5826349	0.9323818	35261	3	9330;9328;23476
AGGF1	GO:0001139 RNA polymerase II complex recruiting activity	0.9771277	1	-0.5115223	-0.6815002	48402	1	2959
AGGF1	GO:0001147 transcription termination site sequence-specific DNA binding	0.9699891	1	0.3709396	0.5440545	52327	2	23064;22803
AGGF1	GO:0001156 TFIIIC-class transcription factor complex binding	0.7805068	1	0.5504715	0.8073728	42105	2	2475;57521
AGGF1	GO:0001158 enhancer sequence-specific DNA binding	0.5478152	0.9835202	0.339126	0.9557877	46136	36	4790;6605;5928;5970;571;86;4297;53615;10856;3096
AGGF1	GO:0001160 transcription termination site DNA binding	0.9699891	1	0.3709396	0.5440545	52327	2	23064;22803
AGGF1	GO:0001161 intronic transcription regulatory region sequence-specific DNA binding	0.1860179	0.8820994	0.7304071	1.2543542	11169	4	3297;10499
AGGF1	GO:0001162 RNA polymerase II intronic transcription regulatory region sequence-specific DNA binding	0.1860179	0.8820994	0.7304071	1.2543542	11169	4	3297;10499
AGGF1	GO:0001163 RNA polymerase I regulatory region sequence-specific DNA binding	0.7004004	0.9881527	-0.4178307	-0.7918539	27987	4	11176;6597
AGGF1	GO:0001164 RNA polymerase I CORE element sequence-specific DNA binding	0.7004004	0.9881527	-0.4178307	-0.7918539	27987	4	11176;6597
AGGF1	GO:0001165 RNA polymerase I upstream control element sequence-specific DNA binding	0.1709635	0.8820994	0.913757	1.2205029	8633	1	7343
AGGF1	GO:0001179 RNA polymerase I transcription factor binding	0.1131702	0.8731021	-0.9444832	-1.2583331	5605	1	64425
AGGF1	GO:0001221 transcription cofactor binding	0.6292527	0.983839	-0.3267563	-0.8652744	18365	11	84181;1025;905;9349
AGGF1	GO:0001222 transcription corepressor binding	0.2570444	0.9308662	0.695561	1.1945117	15434	4	4848;7341;3068;988
AGGF1	GO:0001223 transcription coactivator binding	0.3071214	0.9543576	-0.5724002	-1.1659983	11544	5	1025;905;9349
AGGF1	GO:0001224 RNA polymerase II transcription cofactor binding	0.0509294	0.6749302	0.8662697	1.3862783	2917	3	5970;4848;1385
AGGF1	GO:0001225 RNA polymerase II transcription coactivator binding	0.1978423	0.9100808	0.8316176	1.2197278	10672	2	5970;1385
AGGF1	GO:0001226 RNA polymerase II transcription corepressor binding	0.1464496	0.8820994	0.9259777	1.2368261	7395	1	4848
AGGF1	GO:0001227 DNA-binding transcription repressor activity, RNA polymerase II-specific	0.1434024	0.8820994	0.4619574	1.276471	11871	32	3297;4790;54862;5970;571;4773;5814;2077
AGGF1	GO:0001228 DNA-binding transcription activator activity, RNA polymerase II-specific	0.1243541	0.8733938	0.4355404	1.2772102	10853	47	4097;1874;4790;22926;6297;22877;5970;7024;571;6773;23269;4773
AGGF1	GO:0001530 lipopolysaccharide binding	0.9507798	1	-0.2595313	-0.5619166	34016	6	3329;9406;29102;5682;3146;5692
AGGF1	GO:0001540 amyloid-beta binding	0.4322367	0.9756069	0.6658963	1.0656237	24764	3	8301;3416;478
AGGF1	GO:0001618 virus receptor activity	0.7733551	1	0.3755927	0.7716614	52127	8	3303;3304;3416;6510
AGGF1	GO:0001664 G protein-coupled receptor binding	0.1360802	0.8820994	0.4855223	1.2931918	10934	26	6455;23365;3303;3304;3312;3301;6386;5705;6772;1855;9138
AGGF1	GO:0001671 ATPase activator activity	0.5356755	0.9835202	-0.3731742	-0.9258456	16771	9	10049;10598
AGGF1	GO:0001727 lipid kinase activity	0.6182364	0.983839	0.6367447	0.933909	33351	2	5287;55750
AGGF1	GO:0001729 ceramide kinase activity	0.7268227	0.9888894	0.6365223	0.8502013	36705	1	55750
AGGF1	GO:0001734 mRNA (N6-adenosine)-methyltransferase activity	0.6526365	0.9870872	-0.6738827	-0.8978125	32328	1	56339
AGGF1	GO:0001784 phosphotyrosine residue binding	0.0435428	0.6479845	0.7163328	1.4717175	2934	8	64092;2885;25;27;5594
AGGF1	GO:0001786 phosphatidylserine binding	0.0941896	0.8184982	0.6921445	1.3761056	6219	7	7094;302;304;309;114882
AGGF1	GO:0001846 opsonin binding	0.2195013	0.9100808	-0.7285115	-1.259346	9375	3	5245;708;811
AGGF1	GO:0001848 complement binding	0.2195013	0.9100808	-0.7285115	-1.259346	9375	3	5245;708;811
AGGF1	GO:0001849 complement component C1q binding	0.2911601	0.948041	-0.7642333	-1.1776807	13411	2	708;811
AGGF1	GO:0001850 complement component C3a binding	0.5459868	0.9835202	-0.7280028	-0.9699166	27045	1	5245
AGGF1	GO:0001851 complement component C3b binding	0.5459868	0.9835202	-0.7280028	-0.9699166	27045	1	5245
AGGF1	GO:0001882 nucleoside binding	0.0056612	0.2222287	-0.3111344	-1.4183488	24	109	347733;23011;5870;51560;84172;60678;10383;4218;51762;26354;2778;4733;84617;402;55149;54552;10938;29889;2746;2747;998;5880;5881;3845;4893;58477;26284;7818;7879;9669;23560;5873;81876;441400
AGGF1	GO:0001883 purine nucleoside binding	0.0060435	0.2222287	-0.3160322	-1.4292558	29	102	347733;23011;5870;51560;60678;10383;4218;51762;26354;2778;4733;84617;402;54552;10938;29889;2746;2747;998;5880;5881;3845;4893;58477;26284;7818;7879;9669;23560;5873;81876;441400
AGGF1	GO:0001884 pyrimidine nucleoside binding	0.447269	0.9776999	-0.6866923	-1.0581902	20602	2	3326;55149
AGGF1	GO:0001965 G-protein alpha-subunit binding	0.8365609	1	0.5813547	0.7765141	42247	1	6001
AGGF1	GO:0001968 fibronectin binding	0.7280479	0.9888894	0.5801607	0.8509176	39275	2	51144;3675
AGGF1	GO:0001972 retinoic acid binding	0.9687298	1	-0.5160615	-0.6875476	47986	1	2171
AGGF1	GO:0002020 protease binding	0.1187949	0.8733938	0.4759497	1.3079289	9782	31	675;4798;11047;9325;302;304;9733;7316;374291
AGGF1	GO:0002039 p53 binding	0.5149442	0.9824175	0.3572919	0.9763465	42227	30	6872;1938;7159;10919;57680;79813
AGGF1	GO:0002054 nucleobase binding	0.9329041	1	-0.3280922	-0.5671587	39848	3	4860;353;5836
AGGF1	GO:0002055 adenine binding	0.8499465	1	0.5743715	0.7671866	42923	1	353
AGGF1	GO:0002060 purine nucleobase binding	0.9329041	1	-0.3280922	-0.5671587	39848	3	4860;353;5836
AGGF1	GO:0002134 UTP binding	0.447269	0.9776999	-0.6866923	-1.0581902	20602	2	3326;55149
AGGF1	GO:0002135 CTP binding	0.6285126	0.983839	-0.6864525	-0.9145593	31133	1	3326
AGGF1	GO:0002151 G-quadruplex RNA binding	0.9584334	1	-0.2831178	-0.5365521	38298	4	170506;54464;2332;22907
AGGF1	GO:0002153 steroid receptor RNA activator RNA binding	0.5565044	0.9835202	-0.7224162	-0.9624736	27566	1	80324
AGGF1	GO:0002161 aminoacyl-tRNA editing activity	0.8994706	1	-0.3031913	-0.6176108	33811	5	23395
AGGF1	GO:0002162 dystroglycan binding	0.1776595	0.8820994	0.7815319	1.2506737	10178	3	7414;23122;23332
AGGF1	GO:0002196 Ser-tRNA(Ala) hydrolase activity	0.4127757	0.963218	0.7918994	1.0577381	20845	1	80755
AGGF1	GO:0003676 nucleic acid binding	1	1	-0.2044656	NA	0	1366	3219;55602;5037;4299;6634;6157;9991;3146;55636;7155;9130;6122;23160;4904;4627;472;57727;2962;5993;3181;79084;57187;904;79171;908;10376;10643;10236;54890;23168;5832;2956;55692;55342;4191;4736;1654;8653;54790;1662;128061;6599;9987;84298;6187;55922;10569;92906;11224;2023;10557;1213;55269;129401;10521;84172;56915;55870;7799;8106;60678;8449;811;23580;9782;400506;6194;6156;51602;3187;23435;84950;22907;…
AGGF1	GO:0003677 DNA binding	0.5779873	0.9835202	0.2868409	0.9811302	57796	530	55755;4097;6872;138474;84307;7110;1642;3297;1874;10142;22992;675;8089;4790;22926;9070;11143;54821;5980;6297;5371;10320;6605;54862;63967;22877;83990;11218;3267;9921;5928;4798;5970;6742;1786;56897;79718;5469;57634;2968;27161;5984;7024;79968;8940;7343;4666;25;571;399687;55320;6773;84146;5557;23269;7862;7290;5430;27107;4773;5814;86;2077;23049;5431;57680;29855;4298;1936;26747;23405;132660;2073;11244;2…
AGGF1	GO:0003678 DNA helicase activity	0.5525396	0.9835202	0.3205422	0.9599175	49180	55	54821;83990;84083;56897;8607;5984;50485;57680;4683;5985;254394;7486;4175;10856
AGGF1	GO:0003680 AT DNA binding	0.9462963	1	-0.2921428	-0.5536559	37813	4	3184;3159
AGGF1	GO:0003682 chromatin binding	0.459753	0.977798	0.304839	1.0171459	45498	200	25842;3297;1874;8314;4790;9070;6605;80173;23636;4676;83990;5928;22880;5970;6742;1786;54454;5469;57634;6045;10919;7343;51564;23523;7290;5430;6829;4773;54623;86;648;5431;57680;25942;222229;9611;3054;4292;6015;53615;51780;254394;7486;10155;339287;10856;51317;26057;22823;10735;84733;10014;8243;8028;3516;6873;29128
AGGF1	GO:0003684 damaged DNA binding	0.9022011	1	0.2494163	0.6815625	73984	30	1642;2072;4683;51455;7486;163859;7515;3148;5887;328
AGGF1	GO:0003688 DNA replication origin binding	0.9380176	1	0.2501809	0.6119906	70900	17	11143;254394;4175;3329;83743;23595
AGGF1	GO:0003689 DNA clamp loader activity	0.7154691	0.9881527	0.4310325	0.8221698	45950	6	5984;5985
AGGF1	GO:0003690 double-stranded DNA binding	0.9080717	1	0.2368402	0.7914006	89988	207	4097;3297;1874;4790;22926;11143;6297;6605;54862;22877;5928;5970;5469;2968;7024;7343;25;571;6773;23269;4773;5814;86;132660;2073;25942;3054;4297;147912;4292;30827;53615;51780;254394;4175;10856;9183;3096;22823;10014;3516;4001;29128;6776;7528;10771;11168;3329;4137;26036;6772;5594;83743;23595;1997;170506;1820
AGGF1	GO:0003691 double-stranded telomeric DNA binding	0.8578383	1	-0.3234266	-0.6588307	32246	5	328;5813;2547;7520;10111
AGGF1	GO:0003692 left-handed Z-DNA binding	0.8075126	1	0.5956704	0.7956355	40780	1	81030
AGGF1	GO:0003696 satellite DNA binding	0.1838461	0.8820994	-0.9099162	-1.2122795	9106	1	8932
AGGF1	GO:0003697 single-stranded DNA binding	0.9273661	1	0.2274997	0.6903749	83589	61	3297;675;6742;5557;5814;2073;2072;4292;254394;4175;25939;10592;3329;4137;51729;170506;10128;3148;5887
AGGF1	GO:0003700 DNA-binding transcription factor activity	0.053822	0.6781577	0.3754458	1.2516812	5322	196	4097;6872;138474;84307;3297;1874;22992;8089;4790;22926;11143;6297;10320;6605;54862;22877;5970;1786;7024;7343;55689;571;55320;6773;84146;23269;7290;27107;4773;5814;2077;29855;4298;11244;25942;9611;3054;4297;147912;23361;25909;60313;6878;30827
AGGF1	GO:0003707 steroid hormone receptor activity	0.81466	1	-0.5935754	-0.7908193	40354	1	10424
AGGF1	GO:0003712 transcription coregulator activity	0.5749036	0.9835202	0.2931397	0.9667301	56366	159	11319;6872;9321;7110;22926;5371;6605;4863;8607;79718;5469;4848;10474;9049;3303;51564;25;7290;9325;10025;117143;86;2077;3337;11244;25942;9611;10915;3054
AGGF1	GO:0003713 transcription coactivator activity	0.452882	0.9776999	0.3193397	1.0210377	43040	102	11319;6872;9321;22926;5371;6605;4863;8607;5469;10474;9049;25;9325;10025;117143;86;10915;3054
AGGF1	GO:0003714 transcription corepressor activity	0.7339078	0.9936981	-0.214667	-0.8863964	7239	61	22938;3192;6597;1788;1810;79039;1616;6427;26155;29117;10514
AGGF1	GO:0003720 telomerase activity	0.8296847	1	0.5197047	0.7622473	44758	2	10728;1736
AGGF1	GO:0003723 RNA binding	1	1	-0.2801532	NA	0	988	9130;6122;23160;4904;4627;57727;2962;3181;57187;904;79171;908;10376;10643;10236;54890;23168;5832;55692;55342;4191;4736;1654;8653;1662;128061;9987;84298;6187;55922;10569;92906;11224;2023;10557;1213;55269;10521;56915;8106;60678;8449;811;23580;9782;400506;6194;6156;51602;3187;23435;84950;22907;11231;4691;6434;51649;6100;27037;10383;4628;3184;219927;3185;10885;26574;5093;339230;8568;6165;445;26065;56…
AGGF1	GO:0003724 RNA helicase activity	0.0040935	0.1865597	-0.3968609	-1.6050363	44	55	1654;8653;1662;10521;8449;22907;6832;1655;1665;54555;11056;4343;9716;1660;8886;9188;1974;79039;57696;79009;51428;317781;55661
AGGF1	GO:0003725 double-stranded RNA binding	0.249695	0.9253045	-0.2814339	-1.1107074	3069	49	10376;55342;1654;1213;22907;10383;26065;5610;51663;149041;6832;1665;1660;3192;9188;7037;192669;3608;4478
AGGF1	GO:0003726 double-stranded RNA adenosine deaminase activity	0.913174	1	0.4432414	0.650099	49262	2	81030;103
AGGF1	GO:0003727 single-stranded RNA binding	0.0165684	0.3997143	-0.3991623	-1.514054	235	41	80324;26523;11338;10492;219988;6201;3178;55342;1654;9987;3187;23435;3185;26065;51663;10657;1660;3192;87178;192669;3183;8761
AGGF1	GO:0003729 mRNA binding	0.0289972	0.5448418	-0.2605511	-1.2360735	71	145	3181;57187;10643;10236;55692;1654;6187;92906;11224;60678;811;23435;4691;6434;4628;3184;5093;11051;8570;26354;149041;1655;6189;58517;9716;6231;129831;1660;3192;8932;220988;6208;2926;84294;3183;65109;51631;8664;4670;6154;8761;26156;10642;10659;6129;2107
AGGF1	GO:0003730 mRNA 3'-UTR binding	0.8284982	1	-0.2106567	-0.8276685	10337	48	3181;10643;10236;23435;3184;11051;8570;149041;1655;3192;84294;3183;8761;26156;10642
AGGF1	GO:0003735 structural constituent of ribosome	0.0002015	0.0539384	-0.4955835	-2.2412767	0	102	6218;6161;6144;6234;6130;6227;6209;64960;6135;6201;6228;6157;6122;4736;6187;11224;6194;6156;51649;219927;6165;6133;6181;6147;6202;6189;6231;6160;6230;25873;6136;285855;6208;6217;3921;6124;7818;64969;6137;63931;6154;51121;6229;9349;6191;6155;6203;6224;6134;6129;6141;6152
AGGF1	GO:0003743 translation initiation factor activity	0.1654073	0.8820994	0.4311787	1.2401475	14184	41	83939;27161;4528;8666;8672;8891;1981;8662;7458;1982;27335;54505;8667;8661;1983;8668
AGGF1	GO:0003746 translation elongation factor activity	0.6631814	0.9881527	0.3628816	0.8644231	49219	15	1938;1936;10767;84340
AGGF1	GO:0003747 translation release factor activity	0.0157865	0.393194	-0.9923184	-1.3220638	781	1	2107
AGGF1	GO:0003755 peptidyl-prolyl cis-trans isomerase activity	0.1736157	0.8820994	-0.4107703	-1.2457449	4238	17	4820;9360;2280;5479;85313
AGGF1	GO:0003756 protein disulfide isomerase activity	0.2141204	0.9100808	-0.6258871	-1.2749528	8048	5	9601;23071
AGGF1	GO:0003774 motor activity	0.0306642	0.5472503	0.5146943	1.463027	2603	38	57530;3832;63971;4649;8655;3799;9928;4646;51143;10540;374654;81930
AGGF1	GO:0003777 microtubule motor activity	0.1658761	0.8820994	0.4767049	1.2606819	13252	25	3832;63971;8655;3799;9928;51143;374654;81930
AGGF1	GO:0003779 actin binding	0.0057728	0.2222287	0.4675424	1.4900849	546	98	23499;57530;55704;29109;1938;84687;23363;4130;4649;830;7094;1627;25;832;399687;51332;4646;27;7414;29780;2037;81930;3636;4131;55201;7170;81624;79585;822;118;309;2317;10095;5339;10487;4137;11344;2017
AGGF1	GO:0003785 actin monomer binding	0.7918412	1	0.394764	0.7529895	50855	6	25;27;11344
AGGF1	GO:0003810 protein-glutamine gamma-glutamyltransferase activity	0.8432857	1	-0.5792598	-0.7717466	41772	1	7053
AGGF1	GO:0003823 antigen binding	0.8181906	1	0.3988131	0.7257174	51068	5	57634
AGGF1	GO:0003824 catalytic activity	0.99932	1	0.2203754	0.7596044	99932	1155	4548;6872;138474;2580;29110;23499;6888;5033;26750;57530;22992;127018;7329;675;3832;9810;8314;9070;23287;6885;27068;11143;54821;5980;57448;5871;6605;1938;51719;3070;9344;5700;83990;11218;6789;80314;63971;55031;9736;9921;84083;5928;90957;54556;22880;10454;1786;56897;11091;5481;51606;4649;8607;54454;55167;5469;30849;54850;57634;7167;4848;2968;6045;27161;5984;2194;51377;10919;8940;1737;4528;50485;104…
AGGF1	GO:0003839 gamma-glutamylcyclotransferase activity	0.9164244	1	-0.5422486	-0.7224367	45395	1	79017
AGGF1	GO:0003841 1-acylglycerol-3-phosphate O-acyltransferase activity	0.5200475	0.9824175	0.6842262	1.0035498	28054	2	79143;55326
AGGF1	GO:0003846 2-acylglycerol O-acyltransferase activity	0.1783551	0.8820994	-0.9127095	-1.216001	8834	1	8694
AGGF1	GO:0003847 1-alkyl-2-acetylglycerophosphocholine esterase activity	0.8789567	1	-0.5611034	-0.7475568	43539	1	5050
AGGF1	GO:0003854 3-beta-hydroxy-delta5-steroid dehydrogenase activity	0.2830265	0.9455406	-0.8603352	-1.1462228	14019	1	50814
AGGF1	GO:0003857 3-hydroxyacyl-CoA dehydrogenase activity	0.2046296	0.9100808	-0.678026	-1.2849643	8176	4	3030;3032;3028
AGGF1	GO:0003872 6-phosphofructokinase activity	0.1781341	0.8820994	-0.7519217	-1.2998142	7608	3	5214;5211;5213
AGGF1	GO:0003878 ATP citrate synthase activity	0.5768484	0.9835202	0.7115922	0.9504719	29131	1	47
AGGF1	GO:0003881 CDP-diacylglycerol-inositol 3-phosphatidyltransferase activity	0.9085383	1	0.5450419	0.7280111	45882	1	10423
AGGF1	GO:0003882 CDP-diacylglycerol-serine O-phosphatidyltransferase activity	0.6270591	0.983839	-0.6871508	-0.9154897	31061	1	81490
AGGF1	GO:0003883 CTP synthase activity	0.3705596	0.9631969	0.8125	1.0852542	18713	1	1503
AGGF1	GO:0003886 DNA (cytosine-5-)-methyltransferase activity	0.7042468	0.9881527	0.5926755	0.8692731	37991	2	1786
AGGF1	GO:0003887 DNA-directed DNA polymerase activity	0.6418843	0.9863634	0.4039769	0.8767101	44773	10	5980;51455
AGGF1	GO:0003896 DNA primase activity	0.2132193	0.9100808	0.8924581	1.1920541	10767	1	5557
AGGF1	GO:0003899 DNA-directed 5'-3' RNA polymerase activity	0.6029862	0.9835202	-0.3059311	-0.894029	15547	15	64425;25885;10849
AGGF1	GO:0003906 DNA-(apurinic or apyrimidinic site) endonuclease activity	0.8158158	1	-0.3652461	-0.692198	32599	4	3159
AGGF1	GO:0003909 DNA ligase activity	0.3753499	0.9631969	0.7493839	1.0991161	20248	2	3978;3980
AGGF1	GO:0003910 DNA ligase (ATP) activity	0.3753499	0.9631969	0.7493839	1.0991161	20248	2	3978;3980
AGGF1	GO:0003916 DNA topoisomerase activity	0.5633561	0.9835202	0.5252375	0.955771	35162	5	8940;7156
AGGF1	GO:0003917 DNA topoisomerase type I activity	0.3686884	0.9631969	0.6935002	1.1097979	21123	3	8940;7156
AGGF1	GO:0003918 DNA topoisomerase type II (ATP-hydrolyzing) activity	0.628278	0.983839	-0.5948306	-0.9166317	28940	2	7153;7155
AGGF1	GO:0003919 FMN adenylyltransferase activity	0.591166	0.9835202	-0.7049581	-0.9392142	29283	1	80308
AGGF1	GO:0003920 GMP reductase activity	0.5628634	0.9835202	-0.7192737	-0.9582869	27881	1	2766
AGGF1	GO:0003921 GMP synthase activity	0.5901548	0.9835202	0.7053073	0.9420772	29803	1	8833
AGGF1	GO:0003922 GMP synthase (glutamine-hydrolyzing) activity	0.5901548	0.9835202	0.7053073	0.9420772	29803	1	8833
AGGF1	GO:0003924 GTPase activity	0.0457295	0.6479845	-0.2919752	-1.2765562	309	83	10376;1654;347733;23011;5870;51560;60678;10383;4218;51762;2778;4733;84617;402;29889;998;5880;5881;3845;4893;7879;9669;23560;5873;81876;441400
AGGF1	GO:0003937 IMP cyclohydrolase activity	0.0196827	0.4383994	-0.9905726	-1.3197379	974	1	471
AGGF1	GO:0003938 IMP dehydrogenase activity	0.3442042	0.9631969	0.8257682	1.1029765	17382	1	3615
AGGF1	GO:0003939 L-iditol 2-dehydrogenase activity	0.5772841	0.9835202	0.711243	0.9500055	29153	1	6652
AGGF1	GO:0003950 NAD+ ADP-ribosyltransferase activity	0.0869008	0.8184982	-0.8817944	-1.3588419	4002	2	142
AGGF1	GO:0003951 NAD+ kinase activity	0.7268227	0.9888894	0.6365223	0.8502013	36705	1	55750
AGGF1	GO:0003954 NADH dehydrogenase activity	0.7116971	0.9881527	0.4546996	0.8274138	44421	5	374291;91942;4704;4719
AGGF1	GO:0003957 NAD(P)+ transhydrogenase (B-specific) activity	0.9557897	1	-0.5230447	-0.6968514	47345	1	23530
AGGF1	GO:0003963 RNA-3'-phosphate cyclase activity	0.6768841	0.9881527	0.661662	0.8837803	34183	1	8634
AGGF1	GO:0003964 RNA-directed DNA polymerase activity	0.8296847	1	0.5197047	0.7622473	44758	2	10728;1736
AGGF1	GO:0003968 RNA-directed 5'-3' RNA polymerase activity	0.2389608	0.9100808	0.8791899	1.1743318	12067	1	5430
AGGF1	GO:0003972 RNA ligase (ATP) activity	0.3728565	0.9631969	0.8114525	1.0838551	18829	1	51493
AGGF1	GO:0003983 UTP:glucose-1-phosphate uridylyltransferase activity	0.9748466	1	-0.512919	-0.6833609	48289	1	7360
AGGF1	GO:0003985 acetyl-CoA C-acetyltransferase activity	0.2332583	0.9100808	-0.6617096	-1.2540423	9320	4	39
AGGF1	GO:0003986 acetyl-CoA hydrolase activity	0.3724582	0.9631969	0.7508801	1.1013106	20092	2	23597;10449
AGGF1	GO:0003988 acetyl-CoA C-acyltransferase activity	0.091928	0.8184982	-0.6736108	-1.4584487	3288	6	3030;3032;38;30;39
AGGF1	GO:0003989 acetyl-CoA carboxylase activity	0.3053941	0.9543576	-0.849162	-1.1313368	15127	1	31
AGGF1	GO:0003993 acid phosphatase activity	0.4022125	0.963218	-0.8006285	-1.0666757	19923	1	52
AGGF1	GO:0003994 aconitate hydratase activity	0.6743891	0.9881527	0.6630587	0.8856458	34057	1	50
AGGF1	GO:0003995 acyl-CoA dehydrogenase activity	0.7367435	0.9954665	-0.4431438	-0.7660432	31469	3	2639
AGGF1	GO:0003996 acyl-CoA ligase activity	0.6851016	0.9881527	0.6574721	0.8781838	34598	1	2181
AGGF1	GO:0003997 acyl-CoA oxidase activity	0.2911822	0.948041	-0.8561453	-1.1406406	14423	1	30
AGGF1	GO:0003999 adenine phosphoribosyltransferase activity	0.8499465	1	0.5743715	0.7671866	42923	1	353
AGGF1	GO:0004000 adenosine deaminase activity	0.913174	1	0.4432414	0.650099	49262	2	81030;103
AGGF1	GO:0004003 ATP-dependent DNA helicase activity	0.6787345	0.9881527	0.3686954	0.8510801	49362	13	56897;5984;5985;4175
AGGF1	GO:0004013 adenosylhomocysteinase activity	0.3080274	0.9543576	0.8428771	1.1258289	15555	1	191
AGGF1	GO:0004017 adenylate kinase activity	0.8768485	1	0.3860237	0.6629323	52652	4	204;203;102157402
AGGF1	GO:0004018 N6-(1,2-dicarboxyethyl)AMP AMP-lyase (fumarate-forming) activity	0.7119671	0.9881527	-0.6449022	-0.8592019	35267	1	158
AGGF1	GO:0004020 adenylylsulfate kinase activity	0.5991842	0.9835202	0.7000698	0.9350815	30259	1	9061
AGGF1	GO:0004022 alcohol dehydrogenase (NAD) activity	0.9268544	1	0.5363128	0.7163517	46807	1	128
AGGF1	GO:0004024 alcohol dehydrogenase activity, zinc-dependent	0.9268544	1	0.5363128	0.7163517	46807	1	128
AGGF1	GO:0004029 aldehyde dehydrogenase (NAD) activity	0.0267267	0.5223438	-0.8300998	-1.5731678	1067	4	219
AGGF1	GO:0004030 aldehyde dehydrogenase [NAD(P)+] activity	0.9098433	1	-0.5460894	-0.7275538	45069	1	217
AGGF1	GO:0004032 alditol:NADP+ 1-oxidoreductase activity	0.8499273	1	-0.5757682	-0.7670947	42101	1	10327
AGGF1	GO:0004033 aldo-keto reductase (NADP) activity	0.5857661	0.9835202	-0.5317008	-0.9191278	25020	3	10327;51109
AGGF1	GO:0004034 aldose 1-epimerase activity	0.5101778	0.9824175	0.7440642	0.9938448	25764	1	130589
AGGF1	GO:0004044 amidophosphoribosyltransferase activity	0.8274722	1	0.5858939	0.782577	41788	1	5471
AGGF1	GO:0004046 aminoacylase activity	0.7393965	0.9954665	0.6298883	0.8413402	37340	1	847
AGGF1	GO:0004052 arachidonate 12-lipoxygenase activity	0.8859415	1	-0.5576117	-0.742905	43885	1	242
AGGF1	GO:0004053 arginase activity	0.7848798	1	0.6068436	0.8105595	39637	1	383
AGGF1	GO:0004055 argininosuccinate synthase activity	0.3018815	0.9543576	-0.8509078	-1.1336627	14953	1	445
AGGF1	GO:0004066 asparagine synthase (glutamine-hydrolyzing) activity	0.2182686	0.9100808	0.890014	1.1887895	11022	1	440
AGGF1	GO:0004069 L-aspartate:2-oxoglutarate aminotransferase activity	0.5548779	0.9835202	0.66777	0.9794136	29933	2	2805;2806
AGGF1	GO:0004070 aspartate carbamoyltransferase activity	0.480377	0.9824175	0.7583799	1.0129661	24259	1	790
AGGF1	GO:0004074 biliverdin reductase activity	0.2543201	0.9296137	-0.875	-1.1657607	12597	1	644
AGGF1	GO:0004075 biotin carboxylase activity	0.1345953	0.8820994	-0.8494586	-1.3090125	6199	2	31;56922
AGGF1	GO:0004082 bisphosphoglycerate mutase activity	0.8258287	1	0.5865922	0.7835097	41705	1	5223
AGGF1	GO:0004088 carbamoyl-phosphate synthase (glutamine-hydrolyzing) activity	0.480377	0.9824175	0.7583799	1.0129661	24259	1	790
AGGF1	GO:0004096 catalase activity	0.7393965	0.9954665	0.6298883	0.8413402	37340	1	847
AGGF1	GO:0004108 citrate (Si)-synthase activity	0.5176235	0.9824175	-0.7419693	-0.9885241	25640	1	1431
AGGF1	GO:0004111 creatine kinase activity	0.9765696	1	0.3592308	0.5268813	52682	2	1152;9448
AGGF1	GO:0004112 cyclic-nucleotide phosphodiesterase activity	0.3931408	0.963218	0.6829194	1.0928655	22524	3	5576;5577;5573
AGGF1	GO:0004114 3',5'-cyclic-nucleotide phosphodiesterase activity	0.3931408	0.963218	0.6829194	1.0928655	22524	3	5576;5577;5573
AGGF1	GO:0004122 cystathionine beta-synthase activity	0.4223991	0.963218	0.7870112	1.0512089	21331	1	875
AGGF1	GO:0004124 cysteine synthase activity	0.4223991	0.963218	0.7870112	1.0512089	21331	1	875
AGGF1	GO:0004126 cytidine deaminase activity	0.0115068	0.3243096	-0.9944134	-1.3248549	569	1	9582
AGGF1	GO:0004127 cytidylate kinase activity	0.9307354	1	0.5342179	0.7135535	47003	1	51727
AGGF1	GO:0004128 cytochrome-b5 reductase activity, acting on NAD(P)H	0.1456718	0.8820994	-0.9287709	-1.2373996	7215	1	1727
AGGF1	GO:0004129 cytochrome-c oxidase activity	0.7819033	1	-0.4192872	-0.7248035	33398	3	1327;9377;1329
AGGF1	GO:0004140 dephospho-CoA kinase activity	0.8416498	1	0.5785615	0.7727831	42504	1	80347
AGGF1	GO:0004142 diacylglycerol cholinephosphotransferase activity	0.3696907	0.9631969	-0.8166899	-1.0880743	18312	1	10390
AGGF1	GO:0004143 diacylglycerol kinase activity	0.7268227	0.9888894	0.6365223	0.8502013	36705	1	55750
AGGF1	GO:0004144 diacylglycerol O-acyltransferase activity	0.1783551	0.8820994	-0.9127095	-1.216001	8834	1	8694
AGGF1	GO:0004148 dihydrolipoyl dehydrogenase activity	0.5508519	0.9835202	-0.7252095	-0.9661951	27286	1	1738
AGGF1	GO:0004149 dihydrolipoyllysine-residue succinyltransferase activity	0.0140504	0.3670235	-0.9930168	-1.3229942	695	1	1743
AGGF1	GO:0004151 dihydroorotase activity	0.480377	0.9824175	0.7583799	1.0129661	24259	1	790
AGGF1	GO:0004155 6,7-dihydropteridine reductase activity	0.0011911	0.0879736	-0.9996508	-1.3318328	58	1	5860
AGGF1	GO:0004161 dimethylallyltranstransferase activity	0.9469073	1	-0.5275838	-0.7028988	46905	1	2224
AGGF1	GO:0004167 dopachrome isomerase activity	0.3742934	0.9631969	-0.8142458	-1.084818	18540	1	4282
AGGF1	GO:0004169 dolichyl-phosphate-mannose-protein mannosyltransferase activity	0.2013503	0.9100808	-0.8106881	-1.2492673	9274	2	8813;23753
AGGF1	GO:0004170 dUTP diphosphatase activity	0.2812904	0.9455406	-0.8610335	-1.1471532	13933	1	1854
AGGF1	GO:0004175 endopeptidase activity	0.9576251	1	-0.1813214	-0.7156034	11773	49	5689;7385;9512;5692;8078;10269;5694;84196;26054;5688
AGGF1	GO:0004176 ATP-dependent peptidase activity	0.7266576	0.9888894	0.5808358	0.8519079	39200	2	10845;9361
AGGF1	GO:0004177 aminopeptidase activity	0.6337809	0.98452	0.4313318	0.8861782	42719	8	10072;6051;7174;9520
AGGF1	GO:0004180 carboxypeptidase activity	0.0494559	0.6620915	0.9221313	1.3524836	2667	2	23287;55748
AGGF1	GO:0004181 metallocarboxypeptidase activity	0.0521564	0.6751059	0.9738128	1.3007194	2633	1	23287
AGGF1	GO:0004190 aspartic-type endopeptidase activity	0.6598862	0.9870872	-0.5761067	-0.8877782	30396	2	81502
AGGF1	GO:0004197 cysteine-type endopeptidase activity	0.6426977	0.9863634	0.3453888	0.8828861	50105	21	55031;9736;23581;23358;826;7874;9100;1508;8239
AGGF1	GO:0004198 calcium-dependent cysteine-type endopeptidase activity	0.89397	1	0.4635139	0.6798327	48226	2	826;823
AGGF1	GO:0004222 metalloendopeptidase activity	0.7081162	0.9881527	-0.3487581	-0.7953802	24053	7	7385;9512;10269
AGGF1	GO:0004252 serine-type endopeptidase activity	0.5712763	0.9835202	0.5580859	0.9584207	34303	4	5550;7174
AGGF1	GO:0004298 threonine-type endopeptidase activity	0.0845879	0.8184982	-0.5305123	-1.4437167	2387	12	5687;5691;5684;5686;5689;5692;5694;5688
AGGF1	GO:0004300 enoyl-CoA hydratase activity	0.9823475	1	0.2838168	0.4874088	58987	4	55862;1892;3030;3032
AGGF1	GO:0004301 epoxide hydrolase activity	0.331274	0.9631969	0.8320531	1.1113712	16729	1	6051
AGGF1	GO:0004303 estradiol 17-beta-dehydrogenase activity	0.9095823	1	-0.3957387	-0.6098319	41898	2	51144;51170
AGGF1	GO:0004307 ethanolaminephosphotransferase activity	0.3696907	0.9631969	-0.8166899	-1.0880743	18312	1	10390
AGGF1	GO:0004312 fatty acid synthase activity	0.8042066	1	0.4336409	0.744707	48290	4	2194;54995
AGGF1	GO:0004313 [acyl-carrier-protein] S-acetyltransferase activity	0.1583898	0.8820994	0.9193436	1.2279649	7998	1	2194
AGGF1	GO:0004314 [acyl-carrier-protein] S-malonyltransferase activity	0.1583898	0.8820994	0.9193436	1.2279649	7998	1	2194
AGGF1	GO:0004315 3-oxoacyl-[acyl-carrier-protein] synthase activity	0.3675459	0.9631969	0.7530988	1.1045648	19827	2	2194;54995
AGGF1	GO:0004316 3-oxoacyl-[acyl-carrier-protein] reductase (NADPH) activity	0.1583898	0.8820994	0.9193436	1.2279649	7998	1	2194
AGGF1	GO:0004320 oleoyl-[acyl-carrier-protein] hydrolase activity	0.1583898	0.8820994	0.9193436	1.2279649	7998	1	2194
AGGF1	GO:0004324 ferredoxin-NADP+ reductase activity	0.245119	0.9131216	0.8760475	1.1701345	12378	1	2232
AGGF1	GO:0004329 formate-tetrahydrofolate ligase activity	0.5189736	0.9824175	-0.6521132	-1.0049039	23905	2	4522;25902
AGGF1	GO:0004332 fructose-bisphosphate aldolase activity	0.5644321	0.9835202	-0.6294012	-0.9699049	25999	2	226
AGGF1	GO:0004333 fumarate hydratase activity	0.8005491	1	-0.6005587	-0.8001231	39655	1	2271
AGGF1	GO:0004335 galactokinase activity	0.4693279	0.9824175	0.7636173	1.0199618	23701	1	2584
AGGF1	GO:0004337 geranyltranstransferase activity	0.9469073	1	-0.5275838	-0.7028988	46905	1	2224
AGGF1	GO:0004340 glucokinase activity	0.8454542	1	-0.4449878	-0.6857245	38944	2	3098;3099
AGGF1	GO:0004342 glucosamine-6-phosphate deaminase activity	0.0930636	0.8184982	-0.9542598	-1.2713583	4609	1	10007
AGGF1	GO:0004347 glucose-6-phosphate isomerase activity	0.2779692	0.9455406	0.8585894	1.1468157	14037	1	2821
AGGF1	GO:0004349 glutamate 5-kinase activity	0.3875161	0.9631969	-0.8076117	-1.0759795	19195	1	5832
AGGF1	GO:0004350 glutamate-5-semialdehyde dehydrogenase activity	0.3875161	0.9631969	-0.8076117	-1.0759795	19195	1	5832
AGGF1	GO:0004352 glutamate dehydrogenase (NAD+) activity	0.0385551	0.6117402	-0.9242054	-1.424197	1775	2	2746;2747
AGGF1	GO:0004353 glutamate dehydrogenase [NAD(P)+] activity	0.0385551	0.6117402	-0.9242054	-1.424197	1775	2	2746;2747
AGGF1	GO:0004359 glutaminase activity	0.7743056	1	-0.6138268	-0.8178002	38355	1	2744
AGGF1	GO:0004360 glutamine-fructose-6-phosphate transaminase (isomerizing) activity	0.9951685	1	0.5024441	0.6711134	50257	1	2673
AGGF1	GO:0004361 glutaryl-CoA dehydrogenase activity	0.2794533	0.9455406	-0.862081	-1.1485488	13842	1	2639
AGGF1	GO:0004363 glutathione synthase activity	0.2117854	0.9100808	-0.8962989	-1.1941372	10490	1	2937
AGGF1	GO:0004364 glutathione transferase activity	0.2183918	0.9100808	-0.8017988	-1.2355689	10059	2	373156
AGGF1	GO:0004365 glyceraldehyde-3-phosphate dehydrogenase (NAD+) (phosphorylating) activity	0.5080547	0.9824175	-0.7465084	-0.9945716	25166	1	2597
AGGF1	GO:0004372 glycine hydroxymethyltransferase activity	0.8736474	1	-0.5638966	-0.7512783	43276	1	6472
AGGF1	GO:0004379 glycylpeptide N-tetradecanoyltransferase activity	0.7076353	0.9881527	0.6456006	0.8623271	35736	1	4836
AGGF1	GO:0004385 guanylate kinase activity	0.1206184	0.8733938	0.8718128	1.2786818	6506	2	84433;9414
AGGF1	GO:0004386 helicase activity	0.2539337	0.9296137	-0.2350634	-1.0752558	1048	113	1654;8653;1662;10521;8449;9557;22907;4174;4173;1108;6832;1655;1665;54555;11056;4343;1105;9716;6595;84181;1660;8886;9188;6597;1974;79039;57696;79009;4176;8467;1106;51428;317781;55661;2068
AGGF1	GO:0004396 hexokinase activity	0.8454542	1	-0.4449878	-0.6857245	38944	2	3098;3099
AGGF1	GO:0004402 histone acetyltransferase activity	0.0004669	0.0777962	0.6337022	1.7694702	38	34	6872;138474;675;11143;80314;54556;11091;10474;7862;55683;117143;3054;26122;8473
AGGF1	GO:0004407 histone deacetylase activity	0.5440729	0.9835202	0.4513138	0.9548718	37373	9	51564;25942;10014;9219;3066;3065
AGGF1	GO:0004421 hydroxymethylglutaryl-CoA synthase activity	0.5855741	0.9835202	-0.7081006	-0.9434009	29006	1	3157
AGGF1	GO:0004427 inorganic diphosphatase activity	0.4962834	0.9824175	0.6952992	1.0197905	26772	2	27068
AGGF1	GO:0004430 1-phosphatidylinositol 4-kinase activity	0.1727632	0.8820994	-0.9151536	-1.2192573	8557	1	5297
AGGF1	GO:0004438 phosphatidylinositol-3-phosphatase activity	0.1757466	0.8820994	0.8419999	1.2349553	9480	2	8897;22908
AGGF1	GO:0004439 phosphatidylinositol-4,5-bisphosphate 5-phosphatase activity	0.9377826	1	-0.5317737	-0.7084811	46453	1	114971
AGGF1	GO:0004448 isocitrate dehydrogenase activity	0.6444945	0.9863634	-0.4431959	-0.8399249	25753	4	3417
AGGF1	GO:0004449 isocitrate dehydrogenase (NAD+) activity	0.1433629	0.8820994	0.859032	1.2599363	7733	2	3419;3420
AGGF1	GO:0004450 isocitrate dehydrogenase (NADP+) activity	0.1828977	0.8820994	-0.8209108	-1.2650205	8424	2	3417
AGGF1	GO:0004457 lactate dehydrogenase activity	0.0689258	0.7485656	-0.8963096	-1.3812098	3174	2	3939
AGGF1	GO:0004459 L-lactate dehydrogenase activity	0.0689258	0.7485656	-0.8963096	-1.3812098	3174	2	3939
AGGF1	GO:0004462 lactoylglutathione lyase activity	0.6595778	0.9870872	0.6700419	0.8949733	33309	1	2739
AGGF1	GO:0004465 lipoprotein lipase activity	0.183301	0.8820994	-0.9102654	-1.2127447	9079	1	4023
AGGF1	GO:0004466 long-chain-acyl-CoA dehydrogenase activity	0.7743654	1	0.612081	0.8175551	39106	1	28976
AGGF1	GO:0004467 long-chain fatty acid-CoA ligase activity	0.6851016	0.9881527	0.6574721	0.8781838	34598	1	2181
AGGF1	GO:0004468 lysine N-acetyltransferase activity, acting on acetyl phosphate as donor	0.790738	1	-0.6054469	-0.8066357	39169	1	157570
AGGF1	GO:0004470 malic enzyme activity	0.5933787	0.9835202	0.6491077	0.9520417	32010	2	4190;4200
AGGF1	GO:0004471 malate dehydrogenase (decarboxylating) (NAD+) activity	0.9254885	1	-0.5380587	-0.7168544	45844	1	4200
AGGF1	GO:0004473 malate dehydrogenase (decarboxylating) (NADP+) activity	0.9254885	1	-0.5380587	-0.7168544	45844	1	4200
AGGF1	GO:0004477 methenyltetrahydrofolate cyclohydrolase activity	0.6981589	0.9881527	-0.6518855	-0.8685057	34583	1	4522
AGGF1	GO:0004478 methionine adenosyltransferase activity	0.4509524	0.9776999	0.7726955	1.0320875	22773	1	4144
AGGF1	GO:0004483 mRNA (nucleoside-2'-O-)-methyltransferase activity	0.6720567	0.9881527	-0.6648045	-0.8857176	33290	1	23070
AGGF1	GO:0004485 methylcrotonoyl-CoA carboxylase activity	0.0943253	0.8184982	-0.8763535	-1.3504574	4344	2	56922;64087
AGGF1	GO:0004486 methylenetetrahydrofolate dehydrogenase [NAD(P)+] activity	0.6981589	0.9881527	-0.6518855	-0.8685057	34583	1	4522
AGGF1	GO:0004487 methylenetetrahydrofolate dehydrogenase (NAD+) activity	0.6981589	0.9881527	-0.6518855	-0.8685057	34583	1	4522
AGGF1	GO:0004488 methylenetetrahydrofolate dehydrogenase (NADP+) activity	0.5189736	0.9824175	-0.6521132	-1.0049039	23905	2	4522;25902
AGGF1	GO:0004512 inositol-3-phosphate synthase activity	0.7696221	1	-0.6159218	-0.8205913	38123	1	51477
AGGF1	GO:0004514 nicotinate-nucleotide diphosphorylase (carboxylating) activity	0.5499522	0.9835202	-0.6362399	-0.9804433	25332	2	10135
AGGF1	GO:0004515 nicotinate-nucleotide adenylyltransferase activity	0.182567	0.8820994	0.9078212	1.2125746	9219	1	25
AGGF1	GO:0004518 nuclease activity	0.905304	1	0.2344596	0.7217232	82780	69	84083;4848;27161;51692;81887;23405;2073;55728;23293;2072;23019;7486;25939;167227;27044;7515;51010
AGGF1	GO:0004519 endonuclease activity	0.574431	0.9835202	0.3260683	0.9410046	49415	42	84083;27161;51692;81887;23405;2073;55728;23293;2072
AGGF1	GO:0004520 endodeoxyribonuclease activity	0.4656068	0.9824175	0.4200261	1.0141207	34852	16	84083;23405;2073;2072;7515;328;84464
AGGF1	GO:0004521 endoribonuclease activity	0.8345298	1	0.2905718	0.7281056	64171	19	27161;51692;23405;23293;27044;51163;328;29102
AGGF1	GO:0004523 RNA-DNA hybrid ribonuclease activity	0.9393656	1	-0.3232006	-0.5587027	40124	3	328;2237;9156
AGGF1	GO:0004525 ribonuclease III activity	0.594921	0.9835202	0.5924305	0.9480576	34085	3	23405;29102;54487
AGGF1	GO:0004526 ribonuclease P activity	0.1394645	0.8820994	-0.7187812	-1.3622018	5572	4	10557;11102;10940
AGGF1	GO:0004527 exonuclease activity	0.9972084	1	-0.1437893	-0.5197586	16788	33	23016;9156;10111;56915;348654;114034;255967;87178;5426
AGGF1	GO:0004528 phosphodiesterase I activity	0.6463308	0.9863634	0.6770251	0.9043008	32640	1	328
AGGF1	GO:0004529 exodeoxyribonuclease activity	0.2383669	0.9100808	-0.5076663	-1.2122628	7770	8	9156;348654;5426
AGGF1	GO:0004530 deoxyribonuclease I activity	0.2979486	0.9543576	0.8488128	1.1337572	15046	1	23405
AGGF1	GO:0004532 exoribonuclease activity	0.9979668	1	0.165992	0.4111729	76078	18	4848;23019;167227;51010;5073;81875
AGGF1	GO:0004534 5'-3' exoribonuclease activity	0.7721965	1	0.4953115	0.7926395	44242	3	167227;54464
AGGF1	GO:0004535 poly(A)-specific ribonuclease activity	0.7581004	1	0.4112764	0.7844861	48688	6	4848;23019;5073
AGGF1	GO:0004536 deoxyribonuclease activity	0.8230548	1	0.2905046	0.7425906	64166	21	84083;23405;2073;2072;7515;328;84464;54840
AGGF1	GO:0004540 ribonuclease activity	0.9720959	1	0.2077135	0.5974214	83364	41	4848;27161;51692;23405;23293;23019;25939;167227;27044;51010;51163
AGGF1	GO:0004549 tRNA-specific ribonuclease activity	0.060307	0.692613	-0.7426217	-1.5127451	2266	5	10557;60528;11102;10940
AGGF1	GO:0004550 nucleoside diphosphate kinase activity	0.8428805	1	0.3686955	0.7032654	54133	6	8802;203;1841;51727
AGGF1	GO:0004551 nucleotide diphosphatase activity	0.6106178	0.983839	0.6404986	0.9394148	32940	2	11163
AGGF1	GO:0004553 hydrolase activity, hydrolyzing O-glycosyl compounds	0.3403904	0.9631969	-0.6040451	-1.144759	13601	4	5660;23193
AGGF1	GO:0004565 beta-galactosidase activity	0.967784	1	-0.3374881	-0.520068	44579	2	5660
AGGF1	GO:0004576 oligosaccharyl transferase activity	0.6081133	0.983839	-0.3819593	-0.8710993	20656	7	3703
AGGF1	GO:0004579 dolichyl-diphosphooligosaccharide-protein glycotransferase activity	0.5854995	0.9835202	-0.4088683	-0.8852492	20947	6	3703
AGGF1	GO:0004581 dolichyl-phosphate beta-glucosyltransferase activity	0.870124	1	0.5642458	0.7536617	43942	1	29880
AGGF1	GO:0004582 dolichyl-phosphate beta-D-mannosyltransferase activity	0.3823886	0.9631969	-0.810405	-1.079701	18941	1	8813
AGGF1	GO:0004583 dolichyl-phosphate-glucose-glycolipid alpha-glucosyltransferase activity	0.8994693	1	0.549581	0.734074	45424	1	79053
AGGF1	GO:0004587 ornithine-oxo-acid transaminase activity	0.4668726	0.9824175	-0.7678073	-1.022948	23126	1	4942
AGGF1	GO:0004588 orotate phosphoribosyltransferase activity	0.430818	0.9734305	-0.7863128	-1.047603	21340	1	7372
AGGF1	GO:0004590 orotidine-5'-phosphate decarboxylase activity	0.430818	0.9734305	-0.7863128	-1.047603	21340	1	7372
AGGF1	GO:0004595 pantetheine-phosphate adenylyltransferase activity	0.8416498	1	0.5785615	0.7727831	42504	1	80347
AGGF1	GO:0004596 peptide alpha-N-acetyltransferase activity	0.5081821	0.9824175	-0.5787482	-1.0004566	21706	3	80155;79829
AGGF1	GO:0004601 peroxidase activity	0.9370669	1	0.2612598	0.6030807	68150	13	3050;2879;3048;10935;7001;84817;847
AGGF1	GO:0004602 glutathione peroxidase activity	0.417042	0.963218	-0.5644353	-1.0696923	16664	4	373156;9588
AGGF1	GO:0004605 phosphatidate cytidylyltransferase activity	0.5335715	0.9835202	-0.7335894	-0.9773596	26430	1	132001
AGGF1	GO:0004609 phosphatidylserine decarboxylase activity	0.4462899	0.9776999	0.7178377	1.0528476	24075	2	2805;23761
AGGF1	GO:0004611 phosphoenolpyruvate carboxykinase activity	0.7569646	1	-0.6225559	-0.8294299	37496	1	5106
AGGF1	GO:0004613 phosphoenolpyruvate carboxykinase (GTP) activity	0.7569646	1	-0.6225559	-0.8294299	37496	1	5106
AGGF1	GO:0004614 phosphoglucomutase activity	0.5485102	0.9835202	-0.7266061	-0.9680559	27170	1	55276
AGGF1	GO:0004615 phosphomannomutase activity	0.0354086	0.5879473	-0.9828911	-1.3095037	1753	1	5373
AGGF1	GO:0004616 phosphogluconate dehydrogenase (decarboxylating) activity	0.5831452	0.9835202	0.7081006	0.9458082	29449	1	5226
AGGF1	GO:0004617 phosphoglycerate dehydrogenase activity	0.1943883	0.9091263	0.9018855	1.2046462	9816	1	26227
AGGF1	GO:0004618 phosphoglycerate kinase activity	0.085453	0.8184982	-0.9581006	-1.2764754	4232	1	5230
AGGF1	GO:0004619 phosphoglycerate mutase activity	0.8258287	1	0.5865922	0.7835097	41705	1	5223
AGGF1	GO:0004620 phospholipase activity	0.5189412	0.9824175	0.5160996	0.9844302	33328	6	127018;10434
AGGF1	GO:0004622 lysophospholipase activity	0.1072905	0.8511537	0.8804578	1.2913613	5787	2	127018;10434
AGGF1	GO:0004623 phospholipase A2 activity	0.2095849	0.9100808	-0.8973464	-1.1955327	10381	1	9588
AGGF1	GO:0004629 phospholipase C activity	0.9564155	1	-0.5226955	-0.6963862	47376	1	2923
AGGF1	GO:0004634 phosphopyruvate hydratase activity	0.3591731	0.9631969	-0.8222765	-1.0955173	17791	1	2023
AGGF1	GO:0004637 phosphoribosylamine-glycine ligase activity	0.3756089	0.9631969	0.8100559	1.0819896	18968	1	2618
AGGF1	GO:0004638 phosphoribosylaminoimidazole carboxylase activity	0.4399826	0.9776999	0.7782821	1.0395495	22219	1	10606
AGGF1	GO:0004639 phosphoribosylaminoimidazolesuccinocarboxamide synthase activity	0.4399826	0.9776999	0.7782821	1.0395495	22219	1	10606
AGGF1	GO:0004641 phosphoribosylformylglycinamidine cyclo-ligase activity	0.3756089	0.9631969	0.8100559	1.0819896	18968	1	2618
AGGF1	GO:0004642 phosphoribosylformylglycinamidine synthase activity	0.3154925	0.960405	0.8397346	1.1216315	15932	1	5198
AGGF1	GO:0004643 phosphoribosylaminoimidazolecarboxamide formyltransferase activity	0.0196827	0.4383994	-0.9905726	-1.3197379	974	1	471
AGGF1	GO:0004644 phosphoribosylglycinamide formyltransferase activity	0.3756089	0.9631969	0.8100559	1.0819896	18968	1	2618
AGGF1	GO:0004645 phosphorylase activity	0.2787643	0.9455406	-0.7705204	-1.1873691	12840	2	5836;5834
AGGF1	GO:0004647 phosphoserine phosphatase activity	0.6956556	0.9881527	0.6518855	0.8707218	35131	1	57026
AGGF1	GO:0004649 poly(ADP-ribose) glycohydrolase activity	0.9824759	1	0.5087291	0.6795081	49616	1	54936
AGGF1	GO:0004652 polynucleotide adenylyltransferase activity	0.7264515	0.9888894	-0.4059571	-0.7693517	29028	4	64895;55149
AGGF1	GO:0004654 polyribonucleotide nucleotidyltransferase activity	0.1880854	0.8893576	-0.9078212	-1.2094884	9316	1	87178
AGGF1	GO:0004656 procollagen-proline 4-dioxygenase activity	0.0995421	0.8328878	0.8854001	1.2986101	5369	2	5033;5034
AGGF1	GO:0004658 propionyl-CoA carboxylase activity	0.0471518	0.6479845	-0.9158226	-1.4112791	2171	2	5095;5096
AGGF1	GO:0004659 prenyltransferase activity	0.9469073	1	-0.5275838	-0.7028988	46905	1	2224
AGGF1	GO:0004672 protein kinase activity	0.4263519	0.968824	0.3158206	1.0328985	41463	138	6872;138474;2580;29110;26750;6885;5871;51719;9344;6789;30849;2968;25;6195;65125;5062;55681;5580;613;27;51347;8476;91754;23387;23049
AGGF1	GO:0004673 protein histidine kinase activity	0.8026082	1	-0.5995112	-0.7987275	39757	1	4831
AGGF1	GO:0004674 protein serine/threonine kinase activity	0.3299433	0.9631969	0.3348161	1.0831031	31728	117	6872;138474;2580;29110;26750;6885;5871;51719;9344;6789;30849;2968;6195;65125;5062;5580;613;51347;8476;91754;23387;23049
AGGF1	GO:0004677 DNA-dependent protein kinase activity	0.1657477	0.8820994	-0.8309577	-1.2805027	7634	2	5591
AGGF1	GO:0004679 AMP-activated protein kinase activity	0.6757929	0.9881527	0.607847	0.891525	36456	2	5571;5562
AGGF1	GO:0004683 calmodulin-dependent protein kinase activity	0.7951639	1	0.4391146	0.7541071	47747	4	5255;5257
AGGF1	GO:0004689 phosphorylase kinase activity	0.329731	0.9631969	0.7698219	1.1290924	17787	2	5255;5257
AGGF1	GO:0004690 cyclic nucleotide-dependent protein kinase activity	0.5980102	0.9835202	0.5094022	0.9269556	37325	5	5571;5566;5567;11214
AGGF1	GO:0004691 cAMP-dependent protein kinase activity	0.5980102	0.9835202	0.5094022	0.9269556	37325	5	5571;5566;5567;11214
AGGF1	GO:0004693 cyclin-dependent protein serine/threonine kinase activity	0.2131771	0.9100808	-0.4620971	-1.2236666	6221	11	728642;984;1020;983;51755;1025
AGGF1	GO:0004694 eukaryotic translation initiation factor 2alpha kinase activity	0.2996205	0.9543576	-0.8519553	-1.1350583	14841	1	5610
AGGF1	GO:0004697 protein kinase C activity	0.5259259	0.9835202	-0.5022349	-0.951813	21015	4	5579;5588
AGGF1	GO:0004699 calcium-independent protein kinase C activity	0.2146648	0.9100808	0.8917598	1.1911213	10840	1	5580
AGGF1	GO:0004703 G protein-coupled receptor kinase activity	0.3362605	0.9631969	-0.8334497	-1.1104034	16656	1	2870
AGGF1	GO:0004704 NF-kappaB-inducing kinase activity	0.2652414	0.9431116	-0.8694134	-1.1583177	13138	1	3654
AGGF1	GO:0004706 JUN kinase kinase kinase activity	0.5193861	0.9824175	-0.6518471	-1.004494	23924	2	8767
AGGF1	GO:0004707 MAP kinase activity	0.5367114	0.9835202	0.7311453	0.9765889	27104	1	5594
AGGF1	GO:0004708 MAP kinase kinase activity	0.5121872	0.9824175	-0.510151	-0.9668151	20466	4	5605;5609;5604
AGGF1	GO:0004709 MAP kinase kinase kinase activity	0.114131	0.8731021	0.6559542	1.3476688	7692	8	6885;9344;51347
AGGF1	GO:0004711 ribosomal protein S6 kinase activity	0.1917152	0.904524	0.9032821	1.2065117	9681	1	6195
AGGF1	GO:0004712 protein serine/threonine/tyrosine kinase activity	0.711207	0.9881527	-0.3066642	-0.812069	20757	11	5605;6790;5609;5604;1196
AGGF1	GO:0004713 protein tyrosine kinase activity	0.5985634	0.9835202	-0.2860138	-0.9083859	13499	20	2185;4750;1445;5609;4067;5610;5604;8767;1196
AGGF1	GO:0004715 non-membrane spanning protein tyrosine kinase activity	0.6374849	0.9862364	0.3823504	0.8826008	46362	13	25;5580;27;79834
AGGF1	GO:0004719 protein-L-isoaspartate (D-aspartate) O-methyltransferase activity	0.8075126	1	0.5953212	0.7951691	40780	1	5110
AGGF1	GO:0004721 phosphoprotein phosphatase activity	0.2754588	0.9455406	0.4213663	1.1514381	22588	30	27068;10454;5499;5520;2140;8897;9647;5501;25930;5771;5770;5537;29085
AGGF1	GO:0004722 protein serine/threonine phosphatase activity	0.1330405	0.8820994	0.5376845	1.3152798	10055	17	27068;10454;5499;5520;8897;9647;5501
AGGF1	GO:0004723 calcium-dependent protein serine/threonine phosphatase activity	0.6130647	0.983839	0.6392354	0.9375621	33072	2	9647;818
AGGF1	GO:0004724 magnesium-dependent protein serine/threonine phosphatase activity	0.2815081	0.9455406	0.6840728	1.1747827	16903	4	10454;9647;5496
AGGF1	GO:0004725 protein tyrosine phosphatase activity	0.5021252	0.9824175	0.4442247	0.9860377	35558	11	2140;8897;25930;5771;5770
AGGF1	GO:0004726 non-membrane spanning protein tyrosine phosphatase activity	0.973999	1	-0.2693305	-0.5104231	38920	4	5781;52
AGGF1	GO:0004731 purine-nucleoside phosphorylase activity	0.6564294	0.9870872	0.6721369	0.8977716	33150	1	4860
AGGF1	GO:0004735 pyrroline-5-carboxylate reductase activity	0.7863407	1	-0.485854	-0.7486992	36221	2	5831;29920
AGGF1	GO:0004736 pyruvate carboxylase activity	0.380713	0.9631969	-0.8111034	-1.0806313	18858	1	5091
AGGF1	GO:0004738 pyruvate dehydrogenase activity	0.6040501	0.9835202	0.5423888	0.9314636	36271	4	1737;5162
AGGF1	GO:0004739 pyruvate dehydrogenase (acetyl-transferring) activity	0.4418852	0.9776999	-0.6895902	-1.0626559	20354	2	5160
AGGF1	GO:0004740 pyruvate dehydrogenase (acetyl-transferring) kinase activity	0.4101026	0.963218	0.7932961	1.0596036	20710	1	5163
AGGF1	GO:0004742 dihydrolipoyllysine-residue acetyltransferase activity	0.1673399	0.8820994	0.9155028	1.2228348	8450	1	1737
AGGF1	GO:0004743 pyruvate kinase activity	0.1828977	0.8820994	-0.8209105	-1.26502	8424	2	5315
AGGF1	GO:0004745 retinol dehydrogenase activity	0.486858	0.9824175	-0.7576816	-1.0094576	24116	1	51109
AGGF1	GO:0004748 ribonucleoside-diphosphate reductase activity, thioredoxin disulfide as acceptor	0.68039	0.9881527	0.6053091	0.8878027	36704	2	6241;6240
AGGF1	GO:0004749 ribose phosphate diphosphokinase activity	0.961051	1	0.5195531	0.6939658	48534	1	5636
AGGF1	GO:0004757 sepiapterin reductase activity	0.9788639	1	-0.5104749	-0.6801046	48488	1	6697
AGGF1	GO:0004758 serine C-palmitoyltransferase activity	0.6112233	0.983839	0.6937849	0.9266868	30867	1	10558
AGGF1	GO:0004766 spermidine synthase activity	0.450965	0.9776999	-0.7761872	-1.0341125	22338	1	6723
AGGF1	GO:0004767 sphingomyelin phosphodiesterase activity	0.3189801	0.960405	-0.8421788	-1.122033	15800	1	55627
AGGF1	GO:0004774 succinate-CoA ligase activity	0.7049481	0.9881527	0.5361074	0.8579246	40389	3	8802;8801
AGGF1	GO:0004775 succinate-CoA ligase (ADP-forming) activity	0.7049481	0.9881527	0.5361074	0.8579246	40389	3	8802;8801
AGGF1	GO:0004776 succinate-CoA ligase (GDP-forming) activity	0.1847183	0.8820994	0.8377505	1.2287229	9964	2	8802;8801
AGGF1	GO:0004779 sulfate adenylyltransferase activity	0.5991842	0.9835202	0.7000698	0.9350815	30259	1	9061
AGGF1	GO:0004781 sulfate adenylyltransferase (ATP) activity	0.5991842	0.9835202	0.7000698	0.9350815	30259	1	9061
AGGF1	GO:0004784 superoxide dismutase activity	0.5927406	0.9835202	-0.7042598	-0.9382839	29361	1	6647
AGGF1	GO:0004791 thioredoxin-disulfide reductase activity	0.6939329	0.9881527	0.652933	0.8721209	35044	1	7295
AGGF1	GO:0004792 thiosulfate sulfurtransferase activity	0.6319646	0.98452	-0.6847067	-0.9122333	31304	1	4357
AGGF1	GO:0004793 threonine aldolase activity	0.8736474	1	-0.5638966	-0.7512783	43276	1	6472
AGGF1	GO:0004798 thymidylate kinase activity	0.7820482	1	0.6082402	0.812425	39494	1	1841
AGGF1	GO:0004801 sedoheptulose-7-phosphate:D-glyceraldehyde-3-phosphate glyceronetransferase activity	0.0173458	0.4128312	0.9912709	1.3240382	875	1	6888
AGGF1	GO:0004802 transketolase activity	0.82171	1	0.5886872	0.786308	41497	1	7086
AGGF1	GO:0004806 triglyceride lipase activity	0.183301	0.8820994	-0.9102654	-1.2127447	9079	1	4023
AGGF1	GO:0004807 triose-phosphate isomerase activity	0.1458556	0.8820994	0.9263268	1.2372924	7365	1	7167
AGGF1	GO:0004809 tRNA (guanine-N2-)-methyltransferase activity	0.2109375	0.9100808	-0.896648	-1.1946023	10448	1	81627
AGGF1	GO:0004810 tRNA adenylyltransferase activity	0.8642826	1	0.5673883	0.7578591	43647	1	51095
AGGF1	GO:0004812 aminoacyl-tRNA ligase activity	0.7809647	1	0.3323102	0.7670902	56797	13	57470;54938;55699;80755;10056;57505;80222;51067
AGGF1	GO:0004813 alanine-tRNA ligase activity	0.5361559	0.9835202	0.676563	0.9923103	28923	2	80755;57505
AGGF1	GO:0004814 arginine-tRNA ligase activity	0.6042272	0.9835202	-0.698324	-0.9303757	29930	1	57038
AGGF1	GO:0004816 asparagine-tRNA ligase activity	0.9792879	1	0.5104749	0.68184	49455	1	79731
AGGF1	GO:0004818 glutamate-tRNA ligase activity	0.7999435	1	-0.6009078	-0.8005883	39625	1	124454
AGGF1	GO:0004822 isoleucine-tRNA ligase activity	0.3639064	0.9631969	0.8156425	1.0894516	18377	1	55699
AGGF1	GO:0004823 leucine-tRNA ligase activity	0.082869	0.8184982	-0.9594972	-1.2783362	4104	1	23395
AGGF1	GO:0004826 phenylalanine-tRNA ligase activity	0.5609565	0.9835202	0.6085082	0.9737864	32139	3	57470;10056
AGGF1	GO:0004828 serine-tRNA ligase activity	0.3607184	0.9631969	0.8173883	1.0917835	18216	1	54938
AGGF1	GO:0004829 threonine-tRNA ligase activity	0.7320502	0.9935806	0.6333799	0.846004	36969	1	80222
AGGF1	GO:0004831 tyrosine-tRNA ligase activity	0.8158687	1	0.5914804	0.790039	41202	1	51067
AGGF1	GO:0004839 ubiquitin activating enzyme activity	0.3217602	0.9631969	0.773219	1.1340749	17357	2	7317;10055
AGGF1	GO:0004842 ubiquitin-protein transferase activity	0.2943315	0.950917	0.3618379	1.1157996	26963	70	6872;9810;57448;9921;55167;5469;54850;6045;90850;6015;10155;26263;10075;57534;23352;29128
AGGF1	GO:0004843 thiol-dependent ubiquitin-specific protease activity	0.1750047	0.8820994	0.4776192	1.252854	13904	24	8314;55031;9736;51377;80124;23358;55139;10213;10987;7874;9100;8239
AGGF1	GO:0004844 uracil DNA N-glycosylase activity	0.6463308	0.9863634	0.6770251	0.9043008	32640	1	328
AGGF1	GO:0004849 uridine kinase activity	0.8060875	1	0.5344045	0.7838073	43485	2	7371;51727
AGGF1	GO:0004857 enzyme inhibitor activity	0.0887949	0.8184982	0.4337397	1.3082846	7956	58	57448;84687;25998;4659;51377;26472;6195;65125;23523;51347;302;304;5576
AGGF1	GO:0004859 phospholipase inhibitor activity	0.0848416	0.8184982	0.8365708	1.3387516	4860	3	302;304;308
AGGF1	GO:0004860 protein kinase inhibitor activity	0.0444808	0.6479845	0.6641911	1.4742932	3149	11	25998;65125;51347;5576
AGGF1	GO:0004861 cyclin-dependent protein serine/threonine kinase inhibitor activity	0.6496487	0.9870872	-0.6756285	-0.9001385	32180	1	10614
AGGF1	GO:0004862 cAMP-dependent protein kinase inhibitor activity	0.3931408	0.963218	0.6829194	1.0928655	22524	3	5576;5577;5573
AGGF1	GO:0004864 protein phosphatase inhibitor activity	0.0958904	0.8184982	0.6502809	1.3758384	6586	9	84687;26472;23523;6418;5514
AGGF1	GO:0004865 protein serine/threonine phosphatase inhibitor activity	0.3388696	0.9631969	0.7658119	1.123211	18280	2	26472;5511
AGGF1	GO:0004866 endopeptidase inhibitor activity	0.2618871	0.9408044	0.4811538	1.1769947	19794	17	57448;51377;6195;388503;10935
AGGF1	GO:0004867 serine-type endopeptidase inhibitor activity	0.4817333	0.9824175	-0.4255191	-0.9704419	16363	7	5269;1992;5037
AGGF1	GO:0004869 cysteine-type endopeptidase inhibitor activity	0.120451	0.8733938	0.6520677	1.3396839	8118	8	57448;6195;10935
AGGF1	GO:0004879 nuclear receptor activity	0.6670825	0.9881527	0.6665503	0.8903096	33688	1	6774
AGGF1	GO:0004888 transmembrane signaling receptor activity	0.9923204	1	0.2853353	0.4566178	56854	3	26512;2812
AGGF1	GO:0004970 ionotropic glutamate receptor activity	0.4089147	0.963218	-0.797486	-1.062489	20255	1	2185
AGGF1	GO:0004972 NMDA glutamate receptor activity	0.4089147	0.963218	-0.797486	-1.062489	20255	1	2185
AGGF1	GO:0004998 transferrin receptor activity	0.1520712	0.8820994	-0.9249302	-1.2322826	7532	1	7037
AGGF1	GO:0005047 signal recognition particle binding	0.5973546	0.9835202	-0.5234649	-0.9048909	25515	3	6731
AGGF1	GO:0005048 signal sequence binding	0.3354583	0.9631969	0.4345718	1.1108566	26152	21	8021;3841;23633;3837;1173;3838;163
AGGF1	GO:0005049 nuclear export signal receptor activity	0.6386618	0.9863112	0.4293034	0.8820109	43048	8	8021;1434;56478
AGGF1	GO:0005055 laminin receptor activity	0.121871	0.8733938	-0.9402933	-1.2527508	6036	1	3921
AGGF1	GO:0005068 transmembrane receptor protein tyrosine kinase adaptor activity	0.7392997	0.9954665	0.5739702	0.8418381	39882	2	9846;3667
AGGF1	GO:0005070 SH3/SH2 adaptor activity	0.3477501	0.9631969	0.5259759	1.1128389	23887	9	7159;2885
AGGF1	GO:0005078 MAP-kinase scaffold activity	0.6140657	0.983839	0.6386533	0.9367083	33126	2	8844;11214
AGGF1	GO:0005080 protein kinase C binding	0.8628171	1	0.2835077	0.7022671	65775	18	51564;25;3094;10014;11344
AGGF1	GO:0005085 guanyl-nucleotide exchange factor activity	0.00383	0.1864535	0.5620641	1.6281773	330	43	9639;85440;23365;81704;51735;9922;8567;23550;26130;9181;613;8891;22930;1936;55785;25782;126432;51622;1794
AGGF1	GO:0005086 ARF guanyl-nucleotide exchange factor activity	0.0697859	0.7485656	0.7360733	1.4040174	4481	6	9922;23550;378;10952
AGGF1	GO:0005087 Ran guanyl-nucleotide exchange factor activity	0.8744146	1	-0.5635475	-0.7508132	43314	1	1104
AGGF1	GO:0005088 Ras guanyl-nucleotide exchange factor activity	0.0697045	0.7485656	0.5629452	1.41061	5359	19	9639;23365;8567;9181;613;22930;55785;25782;1794;126003;9138
AGGF1	GO:0005089 Rho guanyl-nucleotide exchange factor activity	0.0285718	0.5416007	0.7015511	1.5225052	1992	10	9639;23365;9181;613;55785;1794;9138
AGGF1	GO:0005092 GDP-dissociation inhibitor activity	0.5365874	0.9835202	0.5742106	0.9861123	32220	4	1983;5902;2665
AGGF1	GO:0005093 Rab GDP-dissociation inhibitor activity	0.741139	0.9965597	0.6288408	0.8399411	37428	1	2665
AGGF1	GO:0005094 Rho GDP-dissociation inhibitor activity	0.8513404	1	-0.5750698	-0.7661644	42171	1	396
AGGF1	GO:0005095 GTPase inhibitor activity	0.4350775	0.9768722	-0.5043348	-1.0273468	16354	5	3843;402
AGGF1	GO:0005096 GTPase activator activity	0.0005861	0.0777962	0.5955072	1.7412662	50	46	57533;23365;84364;9779;28964;134957;64786;3267;5905;4649;26130;64744;613;26037;22930;9882;3071;9824;25782;126432
AGGF1	GO:0005102 signaling receptor binding	0.1007177	0.8345265	0.3616309	1.2035039	9948	190	6872;6455;10142;200081;23365;94121;6885;6605;9344;23636;23513;8567;5481;6801;6642;5469;2885;23607;7094;10474;9049;3303;3304;25;1500;55681;160;3312;26037;9325;10025;1173;2821;9846;3301;6386;9611;6643;7205;6878;7341;23019;5705;6874;9255;8661;2288;55791;9113;64210;8301
AGGF1	GO:0005109 frizzled binding	0.9163003	1	0.3564195	0.6120919	55021	4	6386;1855
AGGF1	GO:0005112 Notch binding	0.4914901	0.9824175	-0.5887114	-1.0176797	20993	3	22938
AGGF1	GO:0005123 death receptor binding	0.2449952	0.9131216	0.748129	1.1972195	14036	3	8567;8737;9994
AGGF1	GO:0005125 cytokine activity	0.3807084	0.9631969	0.5735642	1.0940406	24450	6	200081;2821;9255
AGGF1	GO:0005126 cytokine receptor binding	0.4553886	0.9776999	0.417293	1.0207789	34420	17	8567;2885;23607;6386;7205
AGGF1	GO:0005134 interleukin-2 receptor binding	0.2377059	0.9100808	-0.8833799	-1.1769252	11774	1	92609
AGGF1	GO:0005137 interleukin-5 receptor binding	0.3066017	0.9543576	0.8435754	1.1267616	15483	1	6386
AGGF1	GO:0005138 interleukin-6 receptor binding	0.617619	0.983839	-0.6005919	-0.9255099	28449	2	51752
AGGF1	GO:0005149 interleukin-1 receptor binding	0.6791481	0.9881527	0.6060252	0.8888529	36637	2	7205;51752
AGGF1	GO:0005151 interleukin-1, type II receptor binding	0.6137355	0.983839	-0.6934358	-0.923863	30401	1	51752
AGGF1	GO:0005154 epidermal growth factor receptor binding	0.145297	0.8820994	0.7142191	1.2996595	9068	5	6642;2885;6643
AGGF1	GO:0005158 insulin receptor binding	0.8781099	1	0.3174349	0.6716161	60319	9	6642;6643;5770
AGGF1	GO:0005159 insulin-like growth factor receptor binding	0.536011	0.9835202	-0.4971996	-0.9422703	21418	4	3667;2778
AGGF1	GO:0005160 transforming growth factor beta receptor binding	0.0268322	0.5223438	-0.9372185	-1.4442502	1235	2	2280
AGGF1	GO:0005161 platelet-derived growth factor receptor binding	0.3169412	0.960405	-0.8432263	-1.1234286	15699	1	4067
AGGF1	GO:0005164 tumor necrosis factor receptor binding	0.9287136	1	-0.3305596	-0.5714239	39669	3	9618
AGGF1	GO:0005165 neurotrophin receptor binding	0.1434795	0.8820994	0.9270251	1.2382252	7245	1	2885
AGGF1	GO:0005167 neurotrophin TRK receptor binding	0.1434795	0.8820994	0.9270251	1.2382252	7245	1	2885
AGGF1	GO:0005168 neurotrophin TRKA receptor binding	0.1434795	0.8820994	0.9270251	1.2382252	7245	1	2885
AGGF1	GO:0005171 hepatocyte growth factor receptor binding	0.2420058	0.9126346	-0.8812849	-1.1741341	11987	1	11146
AGGF1	GO:0005172 vascular endothelial growth factor receptor binding	0.1553206	0.8820994	0.9214385	1.2307632	7843	1	23607
AGGF1	GO:0005176 ErbB-2 class receptor binding	0.4591812	0.9776999	-0.771648	-1.0280651	22745	1	1020
AGGF1	GO:0005178 integrin binding	0.9812598	1	0.2247161	0.5089088	70425	12	7094;2335;5771;5034;3936;3675;3611
AGGF1	GO:0005179 hormone activity	0.6811814	0.9881527	-0.6602654	-0.8796702	33742	1	1314
AGGF1	GO:0005198 structural molecule activity	0.0034602	0.1812841	-0.2617086	-1.2848447	3	193	347733;6187;11224;1213;129401;22820;9782;6194;6156;51649;10383;219927;6165;6133;6181;84617;6147;6202;11316;3159;6189;6231;6160;6230;25873;6136;285855;6208;79902;6217;3921;6124;65109;60;7818;64969;6137;63931;6154;51121;6229;10093;9349;4478;6191;6155;6203;6224;6134;6129;6141;23165;6152;6396
AGGF1	GO:0005199 structural constituent of cell wall	0.7224862	0.9888894	0.6386173	0.8529996	36486	1	3728
AGGF1	GO:0005200 structural constituent of cytoskeleton	0.6917383	0.9881527	0.3131877	0.8558261	56725	30	8089;286;23607;7094;10382;118;10095;5339;7431
AGGF1	GO:0005201 extracellular matrix structural constituent	0.4679815	0.9824175	0.7643156	1.0208945	23633	1	2335
AGGF1	GO:0005212 structural constituent of eye lens	0.3371643	0.9631969	0.7666783	1.1244818	18188	2	131544;7431
AGGF1	GO:0005215 transporter activity	0.9705157	1	0.2055078	0.6505798	91309	91	5007;10527;51606;4927;6520;23760;23456;302;304;29957;54733;2542;1468;309;119559;114882
AGGF1	GO:0005216 ion channel activity	0.9192418	1	-0.2164517	-0.6786025	21239	19	7417;1020;90550;2185;7419;23155;29927;55129
AGGF1	GO:0005217 intracellular ligand-gated ion channel activity	0.6965439	0.9881527	-0.6525838	-0.8694361	34503	1	3710
AGGF1	GO:0005220 inositol 1,4,5-trisphosphate-sensitive calcium-release channel activity	0.6965439	0.9881527	-0.6525838	-0.8694361	34503	1	3710
AGGF1	GO:0005227 calcium activated cation channel activity	0.1140383	0.8731021	-0.9441341	-1.2578679	5648	1	55129
AGGF1	GO:0005229 intracellular calcium activated chloride channel activity	0.1140383	0.8731021	-0.9441341	-1.2578679	5648	1	55129
AGGF1	GO:0005230 extracellular ligand-gated ion channel activity	0.4089147	0.963218	-0.797486	-1.062489	20255	1	2185
AGGF1	GO:0005244 voltage-gated ion channel activity	0.7928004	1	0.3475889	0.7543369	55300	10	302;304;1192
AGGF1	GO:0005245 voltage-gated calcium channel activity	0.2925561	0.948041	0.726657	1.1628582	16761	3	302;304
AGGF1	GO:0005246 calcium channel regulator activity	0.1441692	0.8820994	-0.7156409	-1.3562505	5760	4	5579;7531
AGGF1	GO:0005253 anion channel activity	0.240054	0.9100808	-0.50677	-1.2101227	7825	8	653519;51463;7417;7419;23155;55129
AGGF1	GO:0005254 chloride channel activity	0.4457451	0.9776999	-0.613223	-1.0600517	19039	3	23155;55129
AGGF1	GO:0005261 cation channel activity	0.9434451	1	0.2616728	0.5926037	67711	12	302;304;309
AGGF1	GO:0005262 calcium channel activity	0.655776	0.9870872	0.3991874	0.8663159	45742	10	302;304;309
AGGF1	GO:0005310 dicarboxylic acid transmembrane transporter activity	0.6566135	0.9870872	0.4575785	0.8728046	42170	6	1468;8402;89874;10165
AGGF1	GO:0005313 L-glutamate transmembrane transporter activity	0.8004708	1	0.537651	0.788569	43182	2	10165;8604
AGGF1	GO:0005315 inorganic phosphate transmembrane transporter activity	0.7607025	1	0.6183659	0.8259498	38416	1	5250
AGGF1	GO:0005319 lipid transporter activity	0.3026037	0.9543576	0.5612365	1.1530696	20396	8	5007;23760;114882;91869
AGGF1	GO:0005324 long-chain fatty acid transporter activity	0.2850856	0.9455406	-0.8592877	-1.1448273	14121	1	5825
AGGF1	GO:0005326 neurotransmitter transporter activity	0.8004708	1	0.537651	0.788569	43182	2	10165;8604
AGGF1	GO:0005342 organic acid transmembrane transporter activity	0.9235197	1	-0.2306274	-0.6440025	25188	13	6576;8140
AGGF1	GO:0005344 oxygen carrier activity	0.4216546	0.963218	0.7293049	1.0696665	22746	2	3050;3048
AGGF1	GO:0005345 purine nucleobase transmembrane transporter activity	0.3816212	0.9631969	-0.7188264	-1.1077088	17578	2	291;292
AGGF1	GO:0005346 purine ribonucleotide transmembrane transporter activity	0.8411594	1	-0.3152376	-0.6825275	30094	6	291;292;347734;293
AGGF1	GO:0005347 ATP transmembrane transporter activity	0.9421421	1	-0.2951871	-0.5594254	37647	4	291;292;293
AGGF1	GO:0005355 glucose transmembrane transporter activity	0.869952	1	-0.3692321	-0.6382753	37159	3	144195;6515
AGGF1	GO:0005371 tricarboxylate secondary active transmembrane transporter activity	0.1391311	0.8820994	-0.9319134	-1.2415863	6891	1	6576
AGGF1	GO:0005384 manganese ion transmembrane transporter activity	0.7757713	1	0.6110335	0.816156	39177	1	57130
AGGF1	GO:0005388 calcium-transporting ATPase activity	0.6774922	0.9881527	-0.5665386	-0.8730339	31207	2	308;488
AGGF1	GO:0005391 sodium:potassium-exchanging ATPase activity	0.3643919	0.9631969	-0.6542071	-1.1308991	15564	3	483
AGGF1	GO:0005432 calcium:sodium antiporter activity	0.181973	0.8820994	0.9081704	1.213041	9189	1	6520
AGGF1	GO:0005452 inorganic anion exchanger activity	0.1022892	0.8345265	-0.9497207	-1.2653109	5066	1	9497
AGGF1	GO:0005471 ATP:ADP antiporter activity	0.2378556	0.9100808	-0.7190776	-1.2430379	10159	3	291;292;293
AGGF1	GO:0005483 soluble NSF attachment protein activity	0.8941428	1	0.5527235	0.7382714	45155	1	8774
AGGF1	GO:0005484 SNAP receptor activity	0.8762591	1	-0.4226336	-0.6512768	40363	2	9342;8417
AGGF1	GO:0005488 binding	NA	NA	0.2853976	NA	NA	2678	55755;9639;4548;10827;5007;11319;4097;6872;138474;54930;84307;5116;9321;2580;85440;2801;29110;25842;10615;7110;22995;6455;152185;23499;57533;6888;1642;3297;1874;5033;26750;79664;57530;10142;22992;3161;9632;9857;55704;200081;51642;10946;23365;58513;7329;675;375056;84364;8089;3832;64793;55109;29109;56288;29888;9810;85459;8314;54460;348995;54998;9947;22994;94121;4790;5108;81704;22926;8481;9070;23287…
AGGF1	GO:0005496 steroid binding	0.0912779	0.8184982	0.637882	1.3843306	6366	10	5007;309;114882
AGGF1	GO:0005501 retinoid binding	0.9687298	1	-0.5160615	-0.6875476	47986	1	2171
AGGF1	GO:0005504 fatty acid binding	0.3830007	0.9631969	-0.4933269	-1.0681122	13702	6	6279
AGGF1	GO:0005506 iron ion binding	0.6265901	0.983839	0.3932114	0.890496	44970	12	5033;6241;3050;5253;50;23133
AGGF1	GO:0005507 copper ion binding	0.7478517	1	0.4663767	0.8009253	44906	4	10063;11315;23394
AGGF1	GO:0005509 calcium ion binding	0.1239012	0.8733938	0.4321647	1.2748876	10866	49	23499;58513;79180;23344;10382;302;304;29957;10627;103910;10398;3309;2060;826;309;89941
AGGF1	GO:0005515 protein binding	0.0067599	0.2273158	0.3454187	1.1796472	675	2358	55755;9639;4548;5007;11319;4097;6872;138474;54930;84307;5116;9321;2580;85440;2801;29110;25842;10615;7110;22995;6455;152185;23499;57533;6888;1642;3297;1874;5033;26750;79664;57530;10142;22992;3161;9632;9857;55704;200081;51642;10946;23365;58513;7329;675;375056;8089;3832;64793;55109;29109;56288;29888;9810;85459;8314;348995;54998;9947;22994;94121;4790;5108;81704;22926;8481;9070;23287;11215;79598;38967…
AGGF1	GO:0005516 calmodulin binding	0.0226026	0.479355	0.5348696	1.5006794	1895	35	55755;5116;29888;79598;29966;6801;4646;118;5255;7082;5257;23352;29078;157922
AGGF1	GO:0005518 collagen binding	0.3689977	0.9631969	-0.5003547	-1.0833283	13201	6	5479
AGGF1	GO:0005521 lamin binding	0.3131179	0.960405	0.6022173	1.1486949	20109	6	5317;26092;5501;3930;7112
AGGF1	GO:0005522 profilin binding	0.4091794	0.963218	0.7345442	1.0773509	22073	2	1627;2017
AGGF1	GO:0005523 tropomyosin binding	0.5527184	0.9835202	0.6121759	0.9796559	31667	3	29766;7111;29108
AGGF1	GO:0005524 ATP binding	0.9308948	1	0.2449234	0.8357777	93068	456	6872;2580;29110;26750;7329;3832;6885;54821;5871;55655;3070;9344;5700;83990;11218;6789;63971;84083;79677;90957;10469;22880;56897;4649;8607;54454;30849;57634;5984;50485;3303;3304;25;6195;399687;65125;5062;55681;5580;613;440;23170;23456;3799;9928;4646;27;3312;51347;22948;8476;91754;51143;23387;5701;23049;10808;57680;374654;81930;5287;1981;23405;3301;55728;5198;10939;3309;4292;5985;9748;54938;54505;5…
AGGF1	GO:0005525 GTP binding	0.0039185	0.1865204	-0.3268275	-1.4716822	19	100	347733;23011;5870;51560;60678;10383;4218;51762;26354;2778;4733;84617;402;54552;10938;29889;2746;2747;998;5880;5881;3845;4893;58477;26284;7818;7879;9669;23560;5873;81876;441400
AGGF1	GO:0005527 macrolide binding	0.716016	0.9881527	-0.4108365	-0.7785988	28611	4	2280
AGGF1	GO:0005528 FK506 binding	0.716016	0.9881527	-0.4108365	-0.7785988	28611	4	2280
AGGF1	GO:0005534 galactose binding	0.4693279	0.9824175	0.7636173	1.0199618	23701	1	2584
AGGF1	GO:0005536 glucose binding	0.3071746	0.9543576	-0.5723305	-1.1658562	11546	5	3099;5836;6515
AGGF1	GO:0005537 mannose binding	0.2838138	0.9455406	-0.859986	-1.1457576	14058	1	682
AGGF1	GO:0005539 glycosaminoglycan binding	0.572173	0.9835202	0.4044563	0.9336291	41612	13	3161;309;2335;3068;9141;6159;51144
AGGF1	GO:0005540 hyaluronic acid binding	0.1175969	0.8733938	0.8736755	1.2814138	6343	2	3161;708
AGGF1	GO:0005543 phospholipid binding	0.0003432	0.0735162	0.5646135	1.7171303	30	62	5007;26750;55704;56288;94121;51735;23636;23344;6642;23550;9765;7094;51429;23760;302;304;5287;9846;6386;4131;6643;8473;309;8301;114882;79109
AGGF1	GO:0005544 calcium-dependent phospholipid binding	0.5006739	0.9824175	0.500205	0.9944961	33062	7	23344;302;304;309
AGGF1	GO:0005545 1-phosphatidylinositol binding	0.1230594	0.8733938	0.727152	1.3231934	7680	5	9765;51429;8301
AGGF1	GO:0005546 phosphatidylinositol-4,5-bisphosphate binding	0.320135	0.960405	0.5109385	1.1341213	22670	11	56288;302;304;6386;8301;79109;11344
AGGF1	GO:0005547 phosphatidylinositol-3,4,5-trisphosphate binding	0.1243628	0.8733938	0.6017807	1.335762	8806	11	56288;9765;9846;8473;79109
AGGF1	GO:0005548 phospholipid transporter activity	0.2987006	0.9543576	0.7837932	1.1495841	16113	2	23760;114882
AGGF1	GO:0008013 beta-catenin binding	0.0178624	0.4204527	0.691248	1.5654518	1281	12	9070;79718;23607;7414;57680;9739;10856;324
AGGF1	GO:0008017 microtubule binding	6.5721734e-05	0.0281552	0.5883064	1.8080114	5	68	55755;54930;2801;10615;23499;9857;55704;3832;85459;9793;27436;63971;4130;55559;9181;22919;3799;9928;374654;81930;4131;55201;9218;4134;23122;324
AGGF1	GO:0008022 protein C-terminus binding	0.18325632	0.8820994	0.3942769	1.2011652	16576	63	6455;675;8089;4863;27161;23607;25;22919;8655;160;5430;10963;2072;23215;7341;5501;11073;2335;4288;4085;8844
AGGF1	GO:0008026 ATP-dependent helicase activity	0.67873446	0.9881527	0.3686954	0.8510801	49362	13	56897;5984;5985;4175
AGGF1	GO:0008028 monocarboxylic acid transmembrane transporter activity	0.68455265	0.9881527	-0.6585196	-0.8773442	33909	1	6566
AGGF1	GO:0008035 high-density lipoprotein particle binding	0.51671221	0.9824175	0.7409218	0.9896474	26094	1	3329
AGGF1	GO:0008047 enzyme activator activity	0.0040145528	0.1865597	0.4643821	1.4944169	383	110	57533;23365;84364;9779;51719;28964;134957;64786;6789;3267;253260;8567;5905;10454;56897;4649;2968;26130;65125;5062;64744;11047;5580;613;26037;22930;9882;26092;3337;375;3301
AGGF1	GO:0008066 glutamate receptor activity	0.40891473	0.963218	-0.797486	-1.062489	20255	1	2185
AGGF1	GO:0008079 translation termination factor activity	0.015786499	0.393194	-0.9923184	-1.3220638	781	1	2107
AGGF1	GO:0008080 N-acetyltransferase activity	0.0005399885	0.0777962	0.6154016	1.7559766	45	39	6872;138474;675;11143;6605;80314;54556;11091;10474;7862;55683;117143;3054;26122;8473
AGGF1	GO:0008081 phosphoric diester hydrolase activity	0.71141936	0.9881527	0.4140721	0.8232486	46979	7	5576;2782;328;5577
AGGF1	GO:0008083 growth factor activity	0.31725281	0.960405	0.7158092	1.1454987	18176	3	2821;3068;9135
AGGF1	GO:0008092 cytoskeletal protein binding	1.0063602e-05	0.0215562	0.5213715	1.750025	0	235	55755;9639;54930;2801;10615;23499;57530;9857;55704;675;3832;29109;85459;4790;8481;23287;23299;1938;80173;9793;9344;23636;134957;7840;27436;84687;63971;23363;286;4130;5970;4649;830;55559;7094;9181;1627;25;832;5520;399687;22919;51332;3799;9928;4646;27;22948;7414;56647;29780;302;304;2037;10540;10808;26092;374654;81930;3636;10398;6386;4131;55201;7170;9218;51493;81624;4134;79585;9475;23122;822;118;953…
AGGF1	GO:0008093 cytoskeletal adaptor activity	0.023759408	0.4893524	0.7664116	1.5237619	1568	7	23299;23363;286;4130;6386
AGGF1	GO:0008094 DNA-dependent ATPase activity	0.60102196	0.9835202	0.3157902	0.926046	52458	47	54821;84083;5928;56897;2968;5984;50485;57680;5985;4175
AGGF1	GO:0008097 5S rRNA binding	0.48256909	0.9824175	0.5321658	1.0150757	30992	6	1938;84154;6125
AGGF1	GO:0008106 alcohol dehydrogenase (NADP+) activity	0.66023359	0.9870872	-0.5759693	-0.8875665	30412	2	10327;51109
AGGF1	GO:0008121 ubiquinol-cytochrome-c reductase activity	0.39663147	0.963218	0.6812669	1.0902211	22724	3	7386;100128525
AGGF1	GO:0008134 transcription factor binding	0.55818158	0.9835202	0.2928579	0.9775618	55264	202	6872;138474;1874;7329;4790;6605;5700;23636;7159;11218;6789;5970;5481;8607;6801;5469;4848;7024;9181;10474;9049;55689;51564;23269;9325;10025;4773;5814;5701;23373;3301;25942;9611;10915;3054;9739;2072;4683;7205;6878;7341;23019;5705;10856;6874;9330;118;2288;55791;9113;64210
AGGF1	GO:0008135 translation factor activity, RNA binding	0.50252252	0.9824175	0.3280168	0.9913439	45121	59	1938;83939;27161;4528;8666;8672;8891;1936;1981;8662;7458;1982;10767;27335;54505;8667;8661;1983;8668
AGGF1	GO:0008137 NADH dehydrogenase (ubiquinone) activity	0.71169713	0.9881527	0.4546996	0.8274138	44421	5	374291;91942;4704;4719
AGGF1	GO:0008138 protein tyrosine/serine/threonine phosphatase activity	0.58478052	0.9835202	0.5971632	0.9556313	33504	3	9647;114971
AGGF1	GO:0008139 nuclear localization sequence binding	0.20151446	0.9100808	0.5202292	1.239242	14955	15	8021;3841;23633;3837;3838;79711
AGGF1	GO:0008140 cAMP response element binding protein binding	0.44412252	0.9776999	0.6607591	1.0574028	25445	3	23373;64784
AGGF1	GO:0008142 oxysterol binding	0.0031087878	0.1799736	0.9986034	1.333832	156	1	5007
AGGF1	GO:0008143 poly(A) binding	0.04926851	0.6620915	-0.5871506	-1.5548174	1437	11	10492;1654;9987;10657;3192;8761
AGGF1	GO:0008144 drug binding	0.93809319	1	0.2444954	0.8352679	93798	490	4548;6872;2580;29110;26750;7329;3832;6885;54821;5871;55655;3070;9344;5700;83990;11218;6789;63971;84083;79677;90957;10469;22880;56897;5481;4649;8607;54454;30849;57634;5984;2194;50485;3303;3304;25;6195;399687;65125;5062;55681;5580;613;440;23170;23456;3799;9928;4646;27;3312;51347;22948;2805;8476;91754;51143;23387;5701;23049;10808;57680;374654;81930;5287;1981;23405;3301;55728;5198;23464;10939;3309;42…
AGGF1	GO:0008157 protein phosphatase 1 binding	0.023638263	0.4893524	0.7665925	1.5241215	1560	7	11215;84687;6780;5499;5501
AGGF1	GO:0008168 methyltransferase activity	0.74890531	1	0.2803227	0.8334053	66188	52	4548;9070;1786;11091;10919;283742;79813;4297;9739;30827
AGGF1	GO:0008169 C-methyltransferase activity	0.20067732	0.9100808	-0.8113513	-1.2502893	9243	2	4839
AGGF1	GO:0008170 N-methyltransferase activity	0.60868442	0.983839	0.3373947	0.911546	49482	28	9070;11091;10919;79813;4297;9739;30827
AGGF1	GO:0008171 O-methyltransferase activity	0.013863864	0.3670235	-0.8584167	-1.6268328	553	4	56257;117246
AGGF1	GO:0008172 S-methyltransferase activity	0.0011484694	0.0879736	0.9993017	1.3347648	57	1	4548
AGGF1	GO:0008173 RNA methyltransferase activity	0.0001330141	0.047486	-0.6667567	-2.1176334	2	20	27037;2091;54888;81627;4839;57570;64216;56257;117246
AGGF1	GO:0008174 mRNA methyltransferase activity	0.34299426	0.9631969	-0.665269	-1.1500215	14650	3	23070;56339;54931
AGGF1	GO:0008175 tRNA methyltransferase activity	0.085583319	0.8184982	-0.679247	-1.4706517	3061	6	54888;81627;57570
AGGF1	GO:0008177 succinate dehydrogenase (ubiquinone) activity	0.73335709	0.9935806	0.6330307	0.8455376	37035	1	6389
AGGF1	GO:0008179 adenylate cyclase binding	0.85165069	1	0.5040763	0.7393253	45943	2	10487;5894
AGGF1	GO:0008184 glycogen phosphorylase activity	0.27876433	0.9455406	-0.7705204	-1.1873691	12840	2	5836;5834
AGGF1	GO:0008186 RNA-dependent ATPase activity	0.35037538	0.9631969	-0.5983922	-1.1340459	14000	4	3508;7919;64848;10521
AGGF1	GO:0008187 poly-pyrimidine tract binding	0.024936979	0.4992057	-0.5600947	-1.636777	642	15	11338;219988;6201;3187;10657;3192;87178;3183;8761
AGGF1	GO:0008190 eukaryotic initiation factor 4E binding	0.77174273	1	0.4956115	0.7931195	44216	3	1981;23367
AGGF1	GO:0008192 RNA guanylyltransferase activity	0.86407865	1	-0.5687849	-0.757791	42802	1	9097
AGGF1	GO:0008193 tRNA guanylyltransferase activity	0.86407865	1	-0.5687849	-0.757791	42802	1	9097
AGGF1	GO:0008194 UDP-glycosyltransferase activity	0.290706	0.948041	0.7275131	1.1642282	16655	3	2992;8473;29880
AGGF1	GO:0008198 ferrous iron binding	0.48167767	0.9824175	-0.6702759	-1.0328927	22187	2	54583;54790
AGGF1	GO:0008199 ferric iron binding	0.39879609	0.963218	0.7988827	1.0670656	20139	1	6241
AGGF1	GO:0008200 ion channel inhibitor activity	0.52955969	0.9835202	0.5771229	0.9911137	31798	4	65125;29085;2029
AGGF1	GO:0008201 heparin binding	0.91766264	1	0.2942113	0.6224804	63036	9	2335;3068;9141;6159;51144
AGGF1	GO:0008233 peptidase activity	0.72055215	0.9888894	0.2787131	0.8683635	66658	77	8314;23287;55031;9736;51377;80124;23581;5550;23358;10072;10939;6051;8667;826;5690;55139;10213;10845
AGGF1	GO:0008234 cysteine-type peptidase activity	0.30876276	0.9543576	0.3978271	1.1212299	26003	36	8314;55031;9736;51377;80124;23581;23358;826;55139;10213;10987;7874;9100;1508
AGGF1	GO:0008235 metalloexopeptidase activity	0.58670722	0.9835202	0.4490221	0.9225232	39546	8	23287;6051
AGGF1	GO:0008236 serine-type peptidase activity	0.66361728	0.9881527	0.478661	0.8710161	41420	5	5550;7174
AGGF1	GO:0008237 metallopeptidase activity	0.67734342	0.9881527	0.3412937	0.8552029	52084	19	23287;10072;10939;6051;8667;10213;10987;3416
AGGF1	GO:0008238 exopeptidase activity	0.26396986	0.9408044	0.5114133	1.1805238	19197	13	23287;5550;10072;6051
AGGF1	GO:0008239 dipeptidyl-peptidase activity	0.29980991	0.9543576	0.8477654	1.1323581	15140	1	10072
AGGF1	GO:0008240 tripeptidyl-peptidase activity	0.75519781	1	0.6211592	0.8296808	38138	1	7174
AGGF1	GO:0008242 omega peptidase activity	0.64918443	0.9870872	-0.6759777	-0.9006036	32157	1	327
AGGF1	GO:0008251 tRNA-specific adenosine deaminase activity	0.88676922	1	-0.5569134	-0.7419746	43926	1	103
AGGF1	GO:0008252 nucleotidase activity	0.88281652	1	0.5579609	0.745267	44583	1	64943
AGGF1	GO:0008253 5'-nucleotidase activity	0.88281652	1	0.5579609	0.745267	44583	1	64943
AGGF1	GO:0008260 3-oxoacid CoA-transferase activity	0.53439922	0.9835202	-0.7332402	-0.9768944	26471	1	5019
AGGF1	GO:0008266 poly(U) RNA binding	0.046332046	0.6479845	-0.5753047	-1.5656131	1307	12	219988;6201;3187;10657;87178;3183;8761
AGGF1	GO:0008270 zinc ion binding	0.48895961	0.9824175	0.3063775	1.0037752	47631	142	4548;22992;9632;10946;23287;11143;5371;22880;1786;6045;10919;9181;83746;3837;64145;9325;648;79813;10072;4297;10939;6051;30827;23567;10155;8458;25939;24149;57534;23352;790;29128;7528;10771;2966;728340;5770;8994;9978;51530;6652;5253
AGGF1	GO:0008276 protein methyltransferase activity	0.26354891	0.9408044	0.4374977	1.1652781	21177	26	9070;11091;10919;283742;79813;4297;9739;30827
AGGF1	GO:0008289 lipid binding	0.0015147182	0.1046621	0.4967543	1.5772915	142	94	5007;6455;26750;55704;56288;94121;51735;23636;9922;23344;6642;23550;9765;7094;51429;23760;3069;161;1173;302;304;5287;9846;6386;4131;6643;8473;309;8301;114882;79109
AGGF1	GO:0008296 3'-5'-exodeoxyribonuclease activity	0.1695189	0.8820994	-0.7568904	-1.3084033	7240	3	5426
AGGF1	GO:0008297 single-stranded DNA exodeoxyribonuclease activity	0.25124663	0.9253045	-0.7125621	-1.2317749	10731	3	5426
AGGF1	GO:0008301 DNA binding, bending	0.95582348	1	-0.3099231	-0.5357506	40827	3	3148;7153;3146
AGGF1	GO:0008307 structural constituent of muscle	0.23845854	0.9100808	0.6353617	1.2119158	15314	6	23363;10398;5339;6525
AGGF1	GO:0008308 voltage-gated anion channel activity	0.26841531	0.9431116	-0.5933566	-1.2086872	10089	5	7416;653519;51463;7417;7419
AGGF1	GO:0008309 double-stranded DNA exodeoxyribonuclease activity	0.93936556	1	-0.3232006	-0.5587027	40124	3	328;2237;9156
AGGF1	GO:0008310 single-stranded DNA 3'-5' exodeoxyribonuclease activity	0.043826712	0.6479845	-0.9790503	-1.3043867	2170	1	5426
AGGF1	GO:0008311 double-stranded DNA 3'-5' exodeoxyribonuclease activity	0.64633084	0.9863634	0.6770251	0.9043008	32640	1	328
AGGF1	GO:0008312 7S RNA binding	0.58521021	0.9835202	-0.4709312	-0.8924876	23384	4	6731
AGGF1	GO:0008320 protein transmembrane transporter activity	0.32569553	0.9631969	-0.4654971	-1.1115666	10617	8	100287932;100652748;10452;29927;55176
AGGF1	GO:0008324 cation transmembrane transporter activity	0.54866729	0.9835202	-0.255223	-0.9511926	8274	38	8140;55129;9497;528;3954
AGGF1	GO:0008327 methyl-CpG binding	0.49033424	0.9824175	0.4482936	0.9950693	34723	11	1786;222229;53615;49854;29128
AGGF1	GO:0008349 MAP kinase kinase kinase kinase activity	0.064710309	0.7219244	0.9675279	1.2923247	3267	1	5871
AGGF1	GO:0008353 RNA polymerase II CTD heptapeptide repeat kinase activity	0.20506425	0.9100808	-0.4254968	-1.2170479	5425	14	983;51755;1025;2068
AGGF1	GO:0008374 O-acyltransferase activity	0.80545476	1	-0.4069254	-0.7034342	34404	3	8694
AGGF1	GO:0008375 acetylglucosaminyltransferase activity	0.37699497	0.9631969	0.8090084	1.0805905	19038	1	8473
AGGF1	GO:0008379 thioredoxin peroxidase activity	0.94876396	1	0.3085263	0.5614232	59218	5	10935;7001;25824
AGGF1	GO:0008408 3'-5' exonuclease activity	0.94840588	1	-0.1989726	-0.6568001	19870	23	23016;10111;56915;114034;255967;87178;5426
AGGF1	GO:0008409 5'-3' exonuclease activity	0.83191158	1	0.3494949	0.718043	56074	8	51692;167227;54840
AGGF1	GO:0008410 CoA-transferase activity	0.35244443	0.9631969	-0.7334963	-1.1303151	16234	2	5019;30
AGGF1	GO:0008419 RNA lariat debranching enzyme activity	0.56878935	0.9835202	0.7157821	0.9560684	28724	1	51163
AGGF1	GO:0008426 protein kinase C inhibitor activity	0.85096484	1	0.5045458	0.7400138	45906	2	7532;3315
AGGF1	GO:0008428 ribonuclease inhibitor activity	0.26634682	0.9431116	-0.7768075	-1.1970575	12268	2	6059;6050
AGGF1	GO:0008429 phosphatidylethanolamine binding	0.74513722	0.998801	0.4680602	0.8038164	44743	4	23344;4763
AGGF1	GO:0008430 selenium binding	0.54025583	0.9835202	0.7293994	0.974257	27283	1	2879
AGGF1	GO:0008432 JUN kinase binding	0.13974827	0.8820994	0.8608631	1.2626219	7538	2	3799;2950
AGGF1	GO:0008443 phosphofructokinase activity	0.17813414	0.8820994	-0.7519217	-1.2998142	7608	3	5214;5211;5213
AGGF1	GO:0008446 GDP-mannose 4,6-dehydratase activity	0.47366441	0.9824175	0.7615223	1.0171635	23920	1	2762
AGGF1	GO:0008452 RNA ligase activity	0.37285652	0.9631969	0.8114525	1.0838551	18829	1	51493
AGGF1	GO:0008465 glycerate dehydrogenase activity	0.64118253	0.9863634	0.6794693	0.9075654	32380	1	9380
AGGF1	GO:0008466 glycogenin glucosyltransferase activity	0.36133222	0.9631969	0.8170391	1.0913171	18247	1	2992
AGGF1	GO:0008469 histone-arginine N-methyltransferase activity	0.91241241	1	-0.3149249	-0.5968314	36459	4	54496;10196;3276;10419
AGGF1	GO:0008474 palmitoyl-(protein) hydrolase activity	0.3276712	0.9631969	0.6641667	1.1405971	19675	4	127018;10434
AGGF1	GO:0008479 queuine tRNA-ribosyltransferase activity	0.27275113	0.9455406	-0.8652235	-1.1527354	13510	1	81890
AGGF1	GO:0008483 transaminase activity	0.68726685	0.9881527	0.500767	0.8599851	41268	4	2805;2673
AGGF1	GO:0008486 diphosphoinositol-polyphosphate diphosphatase activity	0.17310206	0.8820994	0.9127095	1.2191038	8741	1	11163
AGGF1	GO:0008494 translation activator activity	0.24507007	0.9131216	-0.6557498	-1.2427475	9792	4	708;10605
AGGF1	GO:0008509 anion transmembrane transporter activity	0.69472522	0.9881527	-0.2437325	-0.8750169	11958	32	291;81034;7417;292;144195;7419;23155;60386;347734;293;6576;8140;55129;9497
AGGF1	GO:0008510 sodium:bicarbonate symporter activity	0.10228924	0.8345265	-0.9497207	-1.2653109	5066	1	9497
AGGF1	GO:0008514 organic anion transmembrane transporter activity	0.70714013	0.9881527	-0.2585739	-0.8535416	14815	23	60386;347734;293;6576;8140;9497
AGGF1	GO:0008517 folic acid transmembrane transporter activity	0.52959464	0.9835202	-0.7356844	-0.9801508	26233	1	81034
AGGF1	GO:0008519 ammonium transmembrane transporter activity	0.9237654	1	0.5377095	0.7182172	46651	1	788
AGGF1	GO:0008521 acetyl-CoA transmembrane transporter activity	0.63815294	0.9862364	0.6808659	0.9094309	32227	1	9197
AGGF1	GO:0008525 phosphatidylcholine transporter activity	0.22224862	0.9100808	0.887919	1.1859912	11223	1	23760
AGGF1	GO:0008526 phosphatidylinositol transporter activity	0.22224862	0.9100808	0.887919	1.1859912	11223	1	23760
AGGF1	GO:0008534 oxidized purine nucleobase lesion DNA N-glycosylase activity	0.5905604	0.9835202	-0.7053073	-0.9396794	29253	1	6188
AGGF1	GO:0008536 Ran GTPase binding	0.43472486	0.9768722	0.3971675	1.0340143	34364	23	10527;5905;10048;3837;79711;5902;1434;10526;5903
AGGF1	GO:0008545 JUN kinase kinase activity	0.34657623	0.9631969	-0.8289106	-1.1043559	17167	1	5609
AGGF1	GO:0008553 proton-exporting ATPase activity, phosphorylative mechanism	0.31794452	0.960405	-0.6780704	-1.1721506	13580	3	528
AGGF1	GO:0008556 potassium-transporting ATPase activity	0.3643919	0.9631969	-0.6542071	-1.1308991	15564	3	483
AGGF1	GO:0008565 protein transporter activity	0.32569553	0.9631969	-0.4654971	-1.1115666	10617	8	100287932;100652748;10452;29927;55176
AGGF1	GO:0008568 microtubule-severing ATPase activity	0.62506435	0.983839	0.6871508	0.9178257	31566	1	6683
AGGF1	GO:0008569 ATP-dependent microtubule motor activity, minus-end-directed	0.52692963	0.9835202	0.7360335	0.9831182	26610	1	1778
AGGF1	GO:0008574 ATP-dependent microtubule motor activity, plus-end-directed	0.2509161	0.9253045	0.5837037	1.1992288	16912	8	3832;8655;9928;81930
AGGF1	GO:0008603 cAMP-dependent protein kinase regulator activity	0.21814215	0.9100808	0.7139281	1.2260541	13098	4	5576;5571;5577;5573
AGGF1	GO:0008607 phosphorylase kinase regulator activity	0.16215199	0.8820994	0.9179469	1.2260994	8188	1	26610
AGGF1	GO:0008641 ubiquitin-like modifier activating enzyme activity	0.61678709	0.983839	0.5008788	0.9114456	38497	5	7317;10054;8883;10055
AGGF1	GO:0008649 rRNA methyltransferase activity	0.016608112	0.3997143	-0.6977252	-1.7310568	519	9	2091;4839;64216;117246
AGGF1	GO:0008650 rRNA (uridine-2'-O-)-methyltransferase activity	0.031169251	0.5472503	-0.984986	-1.3122949	1543	1	117246
AGGF1	GO:0008656 cysteine-type endopeptidase activator activity involved in apoptotic process	0.86588689	1	0.493189	0.7233568	46711	2	9994;29108
AGGF1	GO:0008659 (3R)-hydroxymyristoyl-[acyl-carrier-protein] dehydratase activity	0.15838977	0.8820994	0.9193436	1.2279649	7998	1	2194
AGGF1	GO:0008670 2,4-dienoyl-CoA reductase (NADPH) activity	0.2384262	0.9100808	0.8795391	1.1747982	12040	1	1666
AGGF1	GO:0008705 methionine synthase activity	0.0011484694	0.0879736	0.9993017	1.3347648	57	1	4548
AGGF1	GO:0008709 cholate 7-alpha-dehydrogenase activity	0.56702196	0.9835202	-0.7175279	-0.955961	28087	1	3028
AGGF1	GO:0008732 L-allo-threonine aldolase activity	0.87364745	1	-0.5638966	-0.7512783	43276	1	6472
AGGF1	GO:0008746 NAD(P)+ transhydrogenase activity	0.95578973	1	-0.5230447	-0.6968514	47345	1	23530
AGGF1	GO:0008757 S-adenosylmethionine-dependent methyltransferase activity	0.2026501	0.9100808	-0.2982075	-1.1481555	2706	44	55870;7799;2091;23378;54888;2593;81627;8085;1788;4839;57570;4221;64216;56257;117246
AGGF1	GO:0008775 acetate CoA-transferase activity	0.29118217	0.948041	-0.8561453	-1.1406406	14423	1	30
AGGF1	GO:0008781 N-acylneuraminate cytidylyltransferase activity	0.78983076	1	0.5445337	0.7986638	42608	2	54187;55907
AGGF1	GO:0008785 alkyl hydroperoxide reductase activity	0.58086808	0.9835202	0.709148	0.9472073	29334	1	10935
AGGF1	GO:0008821 crossover junction endodeoxyribonuclease activity	0.74952452	1	-0.3954322	-0.7494054	29950	4	348654
AGGF1	GO:0008832 dGTPase activity	0.45271474	0.9776999	0.771648	1.0306884	22862	1	25939
AGGF1	GO:0008865 fructokinase activity	0.84545415	1	-0.4449878	-0.6857245	38944	2	3098;3099
AGGF1	GO:0008890 glycine C-acetyltransferase activity	0.31984872	0.960405	0.8376397	1.1188332	16152	1	23464
AGGF1	GO:0008929 methylglyoxal synthase activity	0.14585561	0.8820994	0.9263268	1.2372924	7365	1	7167
AGGF1	GO:0008948 oxaloacetate decarboxylase activity	0.92548853	1	-0.5380587	-0.7168544	45844	1	4200
AGGF1	GO:0008962 phosphatidylglycerophosphatase activity	0.93778262	1	-0.5317737	-0.7084811	46453	1	114971
AGGF1	GO:0008967 phosphoglycolate phosphatase activity	0.74323789	0.9968789	0.6277933	0.838542	37534	1	54840
AGGF1	GO:0008973 phosphopentomutase activity	0.54851017	0.9835202	-0.7266061	-0.9680559	27170	1	55276
AGGF1	GO:0008988 rRNA (adenine-N6-)-methyltransferase activity	0.54909561	0.9835202	-0.726257	-0.9675907	27199	1	27292
AGGF1	GO:0008995 ribonuclease E activity	0.63307494	0.98452	-0.6840084	-0.911303	31359	1	5511
AGGF1	GO:0009008 DNA-methyltransferase activity	0.70424676	0.9881527	0.5926755	0.8692731	37991	2	1786
AGGF1	GO:0009019 tRNA (guanine-N1-)-methyltransferase activity	0.22911601	0.9100808	-0.7962419	-1.2270057	10553	2	57570
AGGF1	GO:0009041 uridylate kinase activity	0.80608746	1	0.5344045	0.7838073	43485	2	1841;51727
AGGF1	GO:0009055 electron transfer activity	0.32357173	0.9631969	-0.3310855	-1.0811359	6971	22	5860
AGGF1	GO:0009374 biotin binding	0.090342971	0.8184982	-0.8116702	-1.4030987	3858	3	5091;56922;5095
AGGF1	GO:0009378 four-way junction helicase activity	0.75631639	1	0.432093	0.7862768	47206	5	7486;9400;9401;5965
AGGF1	GO:0009383 rRNA (cytosine-C5-)-methyltransferase activity	0.20067732	0.9100808	-0.8113513	-1.2502893	9243	2	4839
AGGF1	GO:0009918 sterol delta7 reductase activity	0.93503228	1	0.5324721	0.7112216	47220	1	1717
AGGF1	GO:0009922 fatty acid elongase activity	0.08635811	0.8184982	-0.8821318	-1.3593617	3977	2	60481
AGGF1	GO:0009975 cyclase activity	0.67688408	0.9881527	0.661662	0.8837803	34183	1	8634
AGGF1	GO:0009982 pseudouridine synthase activity	0.96688206	1	0.2780693	0.5304011	62097	6	54517;26995;83448;1736;285367;80324
AGGF1	GO:0010314 phosphatidylinositol-5-phosphate binding	0.97701448	1	0.3583654	0.525612	52706	2	54477;8724
AGGF1	GO:0010340 carboxyl-O-methyltransferase activity	0.80751257	1	0.5953212	0.7951691	40780	1	5110
AGGF1	GO:0010385 double-stranded methylated DNA binding	0.44516325	0.9776999	-0.6877703	-1.0598514	20505	2	4204
AGGF1	GO:0010484 H3 histone acetyltransferase activity	0.15003054	0.8820994	0.7963687	1.2744167	8595	3	675;7862
AGGF1	GO:0010485 H4 histone acetyltransferase activity	0.033560799	0.5750979	0.6938087	1.5057027	2340	10	675;11143;11091;55683;3054;8473
AGGF1	GO:0010521 telomerase inhibitor activity	0.81654192	1	0.5911313	0.7895726	41236	1	54984
AGGF1	GO:0010698 acetyltransferase activator activity	0.98039684	1	-0.3220398	-0.4962622	45160	2	9141;54828
AGGF1	GO:0010856 adenylate cyclase activator activity	0.53130427	0.9835202	-0.6458261	-0.9952155	24473	2	5894;2778
AGGF1	GO:0010997 anaphase-promoting complex binding	0.20272116	0.9100808	0.7215809	1.2391966	12172	4	63967;27338
AGGF1	GO:0015002 heme-copper terminal oxidase activity	0.78190331	1	-0.4192872	-0.7248035	33398	3	1327;9377;1329
AGGF1	GO:0015035 protein disulfide oxidoreductase activity	0.82949783	1	-0.3924607	-0.6784297	35431	3	373156
AGGF1	GO:0015036 disulfide oxidoreductase activity	0.62219481	0.983839	-0.3285251	-0.8699582	18159	11	373156;9601;5230
AGGF1	GO:0015037 peptide disulfide oxidoreductase activity	0.77276539	1	-0.3417279	-0.7398821	27647	6	5034;7295;10539;2923;10130;9601
AGGF1	GO:0015038 glutathione disulfide oxidoreductase activity	0.80610669	1	0.5963687	0.7965682	40709	1	10539
AGGF1	GO:0015039 NADPH-adrenodoxin reductase activity	0.24511901	0.9131216	0.8760475	1.1701345	12378	1	2232
AGGF1	GO:0015075 ion transmembrane transporter activity	0.90915759	1	-0.1910828	-0.7943137	8676	63	292;1020;483;144195;90550;2185;7419;23155;60386;29927;347734;293;6576;8140;55129;9497;528;3954
AGGF1	GO:0015077 monovalent inorganic cation transmembrane transporter activity	0.33128576	0.9631969	-0.3494096	-1.0777617	7873	18	9497;528;3954
AGGF1	GO:0015078 proton transmembrane transporter activity	0.31461045	0.960405	-0.3935635	-1.0989844	8580	13	528;3954
AGGF1	GO:0015079 potassium ion transmembrane transporter activity	0.3643919	0.9631969	-0.6542071	-1.1308991	15564	3	483
AGGF1	GO:0015081 sodium ion transmembrane transporter activity	0.81056443	1	0.4028996	0.7331535	50592	5	6520;476;478
AGGF1	GO:0015085 calcium ion transmembrane transporter activity	0.7272752	0.9888894	0.3460443	0.8123699	53485	14	6520;302;304;309
AGGF1	GO:0015101 organic cation transmembrane transporter activity	0.39699114	0.963218	-0.711356	-1.096197	18286	2	60386
AGGF1	GO:0015103 inorganic anion transmembrane transporter activity	0.60698256	0.983839	-0.3325089	-0.8805077	17715	11	7419;23155;55129;9497
AGGF1	GO:0015106 bicarbonate transmembrane transporter activity	0.10228924	0.8345265	-0.9497207	-1.2653109	5066	1	9497
AGGF1	GO:0015108 chloride transmembrane transporter activity	0.44574505	0.9776999	-0.613223	-1.0600517	19039	3	23155;55129
AGGF1	GO:0015114 phosphate ion transmembrane transporter activity	0.38014336	0.9631969	0.8079609	1.0791914	19197	1	2542
AGGF1	GO:0015116 sulfate transmembrane transporter activity	0.41136985	0.963218	0.7925978	1.0586709	20774	1	1468
AGGF1	GO:0015117 thiosulfate transmembrane transporter activity	0.41136985	0.963218	0.7925978	1.0586709	20774	1	1468
AGGF1	GO:0015119 hexose phosphate transmembrane transporter activity	0.38014336	0.9631969	0.8079609	1.0791914	19197	1	2542
AGGF1	GO:0015129 lactate transmembrane transporter activity	0.68455265	0.9881527	-0.6585196	-0.8773442	33909	1	6566
AGGF1	GO:0015130 mevalonate transmembrane transporter activity	0.68455265	0.9881527	-0.6585196	-0.8773442	33909	1	6566
AGGF1	GO:0015131 oxaloacetate transmembrane transporter activity	0.41136985	0.963218	0.7925978	1.0586709	20774	1	1468
AGGF1	GO:0015137 citrate transmembrane transporter activity	0.13913114	0.8820994	-0.9319134	-1.2415863	6891	1	6576
AGGF1	GO:0015139 alpha-ketoglutarate transmembrane transporter activity	0.60177815	0.9835202	0.6986732	0.933216	30390	1	89874
AGGF1	GO:0015140 malate transmembrane transporter activity	0.42703023	0.9689606	0.7268599	1.0660804	23036	2	1468;8402
AGGF1	GO:0015141 succinate transmembrane transporter activity	0.41136985	0.963218	0.7925978	1.0586709	20774	1	1468
AGGF1	GO:0015142 tricarboxylic acid transmembrane transporter activity	0.13913114	0.8820994	-0.9319134	-1.2415863	6891	1	6576
AGGF1	GO:0015144 carbohydrate transmembrane transporter activity	0.86995201	1	-0.3692321	-0.6382753	37159	3	144195;6515
AGGF1	GO:0015145 monosaccharide transmembrane transporter activity	0.86995201	1	-0.3692321	-0.6382753	37159	3	144195;6515
AGGF1	GO:0015149 hexose transmembrane transporter activity	0.86995201	1	-0.3692321	-0.6382753	37159	3	144195;6515
AGGF1	GO:0015152 glucose-6-phosphate transmembrane transporter activity	0.38014336	0.9631969	0.8079609	1.0791914	19197	1	2542
AGGF1	GO:0015171 amino acid transmembrane transporter activity	0.84396626	1	0.3533255	0.7024736	55732	7	6520;6510;10165
AGGF1	GO:0015172 acidic amino acid transmembrane transporter activity	0.80047083	1	0.537651	0.788569	43182	2	10165;8604
AGGF1	GO:0015173 aromatic amino acid transmembrane transporter activity	0.12255733	0.8733938	-0.939595	-1.2518205	6070	1	8140
AGGF1	GO:0015175 neutral amino acid transmembrane transporter activity	0.84672262	1	0.4066775	0.6984017	50843	4	6520;6510
AGGF1	GO:0015179 L-amino acid transmembrane transporter activity	0.41480798	0.963218	-0.4783934	-1.0357795	14840	6	8140
AGGF1	GO:0015183 L-aspartate transmembrane transporter activity	0.80047083	1	0.537651	0.788569	43182	2	10165;8604
AGGF1	GO:0015186 L-glutamine transmembrane transporter activity	0.69666548	0.9881527	0.6515363	0.8702554	35182	1	6510
AGGF1	GO:0015190 L-leucine transmembrane transporter activity	0.12255733	0.8733938	-0.939595	-1.2518205	6070	1	8140
AGGF1	GO:0015194 L-serine transmembrane transporter activity	0.97512373	1	0.3622075	0.5312472	52604	2	6510;94081
AGGF1	GO:0015196 L-tryptophan transmembrane transporter activity	0.12255733	0.8733938	-0.939595	-1.2518205	6070	1	8140
AGGF1	GO:0015205 nucleobase transmembrane transporter activity	0.38162122	0.9631969	-0.7188264	-1.1077088	17578	2	291;292
AGGF1	GO:0015207 adenine transmembrane transporter activity	0.38162122	0.9631969	-0.7188264	-1.1077088	17578	2	291;292
AGGF1	GO:0015215 nucleotide transmembrane transporter activity	0.50501518	0.9824175	-0.3972182	-0.9485226	16463	8	291;81034;292;60386;347734;293
AGGF1	GO:0015216 purine nucleotide transmembrane transporter activity	0.84115937	1	-0.3152376	-0.6825275	30094	6	291;292;347734;293
AGGF1	GO:0015217 ADP transmembrane transporter activity	0.23785555	0.9100808	-0.7190776	-1.2430379	10159	3	291;292;293
AGGF1	GO:0015227 acyl carnitine transmembrane transporter activity	0.9237654	1	0.5377095	0.7182172	46651	1	788
AGGF1	GO:0015230 FAD transmembrane transporter activity	0.52959464	0.9835202	-0.7356844	-0.9801508	26233	1	81034
AGGF1	GO:0015234 thiamine transmembrane transporter activity	0.29251453	0.948041	-0.8554469	-1.1397102	14489	1	60386
AGGF1	GO:0015238 drug transmembrane transporter activity	0.49074074	0.9824175	-0.3370343	-0.9640187	12984	14	291;81034;292;60386;293;6576;8140
AGGF1	GO:0015248 sterol transporter activity	0.16744937	0.8820994	0.7399521	1.2707462	10054	4	5007;114882;26031
AGGF1	GO:0015267 channel activity	0.91535869	1	-0.2163642	-0.6871771	20644	20	3710;653519;51463;10452;7417;1020;90550;2185;7419;23155;29927;55129
AGGF1	GO:0015276 ligand-gated ion channel activity	0.97186491	1	0.324794	0.5197629	55682	3	309;3710
AGGF1	GO:0015278 calcium-release channel activity	0.69654393	0.9881527	-0.6525838	-0.8694361	34503	1	3710
AGGF1	GO:0015279 store-operated calcium channel activity	0.89884125	1	-0.5513268	-0.7345316	44524	1	57620
AGGF1	GO:0015288 porin activity	0.30167668	0.9543576	-0.6250967	-1.1846551	12054	4	10452;7417;7419
AGGF1	GO:0015291 secondary active transmembrane transporter activity	0.2785059	0.9455406	-0.3709382	-1.124946	6799	17	79939;293;6576;9497;3954
AGGF1	GO:0015292 uniporter activity	0.41959383	0.963218	-0.7922486	-1.0555112	20784	1	90550
AGGF1	GO:0015293 symporter activity	0.59612673	0.9835202	-0.4307156	-0.877382	22408	5	9497
AGGF1	GO:0015294 solute:cation symporter activity	0.5125834	0.9824175	-0.5762482	-0.996135	21894	3	9497
AGGF1	GO:0015295 solute:proton symporter activity	0.65462398	0.9870872	0.6185819	0.9072698	35314	2	9197;5250
AGGF1	GO:0015297 antiporter activity	0.67115181	0.9881527	-0.3248698	-0.8342149	20300	10	79939;293;3954
AGGF1	GO:0015298 solute:cation antiporter activity	0.79235412	1	-0.4819262	-0.7426465	36498	2	3954
AGGF1	GO:0015299 solute:proton antiporter activity	0.040717862	0.6274652	-0.9804469	-1.3062474	2016	1	3954
AGGF1	GO:0015301 anion:anion antiporter activity	0.98294805	1	-0.2431696	-0.4953446	36949	5	291;292;293
AGGF1	GO:0015315 organophosphate:inorganic phosphate antiporter activity	0.38014336	0.9631969	0.8079609	1.0791914	19197	1	2542
AGGF1	GO:0015317 phosphate:proton symporter activity	0.76070255	1	0.6183659	0.8259498	38416	1	5250
AGGF1	GO:0015318 inorganic molecular entity transmembrane transporter activity	0.78108597	1	-0.2137991	-0.8540865	9076	52	6576;8140;55129;9497;528;3954
AGGF1	GO:0015367 oxoglutarate:malate antiporter activity	0.546414	0.9835202	0.7266061	0.970526	27594	1	8402
AGGF1	GO:0015368 calcium:cation antiporter activity	0.79235412	1	-0.4819262	-0.7426465	36498	2	3954
AGGF1	GO:0015369 calcium:proton antiporter activity	0.040717862	0.6274652	-0.9804469	-1.3062474	2016	1	3954
AGGF1	GO:0015370 solute:sodium symporter activity	0.10228924	0.8345265	-0.9497207	-1.2653109	5066	1	9497
AGGF1	GO:0015399 primary active transmembrane transporter activity	0.93181277	1	0.2537812	0.6207976	70431	17	51606;23456;55862;9114;523
AGGF1	GO:0015405 P-P-bond-hydrolysis-driven transmembrane transporter activity	0.8815176	1	0.2815696	0.6798281	65985	16	51606;23456;9114;523;10952;57130
AGGF1	GO:0015410 manganese-transporting ATPase activity	0.77577126	1	0.6110335	0.816156	39177	1	57130
AGGF1	GO:0015450 P-P-bond-hydrolysis-driven protein transmembrane transporter activity	0.87046705	1	-0.3689727	-0.637827	37181	3	10952;100287932;100652748
AGGF1	GO:0015451 decarboxylation-driven active transmembrane transporter activity	0.49708922	0.9824175	0.7503492	1.0022395	25103	1	55862
AGGF1	GO:0015459 potassium channel regulator activity	0.46782406	0.9824175	0.5381849	1.0265567	30045	6	10142;65125;7341
AGGF1	GO:0015485 cholesterol binding	0.60177501	0.9835202	0.4811778	0.917819	38648	6	309;114882;26031
AGGF1	GO:0015491 cation:cation antiporter activity	0.79235412	1	-0.4819262	-0.7426465	36498	2	3954
AGGF1	GO:0015526 hexose-phosphate:inorganic phosphate antiporter activity	0.38014336	0.9631969	0.8079609	1.0791914	19197	1	2542
AGGF1	GO:0015556 C4-dicarboxylate transmembrane transporter activity	0.49508726	0.9824175	0.592284	1.0171505	29728	4	1468;8402;10165;8604
AGGF1	GO:0015605 organophosphate ester transmembrane transporter activity	0.805206	1	-0.2953063	-0.7326551	25210	9	291;81034;292;60386;347734;293
AGGF1	GO:0015616 DNA translocase activity	0.14798161	0.8820994	0.7502186	1.2883771	8885	4	54821;546
AGGF1	GO:0015631 tubulin binding	2.1205535e-05	0.0227111	0.5700064	1.8080082	1	93	55755;54930;2801;10615;23499;9857;55704;675;3832;85459;8481;23287;80173;9793;27436;63971;4130;55559;9181;22919;3799;9928;22948;56647;10808;374654;81930;4131;55201;9218;4134;23122;324
AGGF1	GO:0015643 toxic substance binding	0.91424974	1	-0.3917413	-0.6036718	42113	2	445
AGGF1	GO:0015645 fatty acid ligase activity	0.68510158	0.9881527	0.6574721	0.8781838	34598	1	2181
AGGF1	GO:0015651 quaternary ammonium group transmembrane transporter activity	0.9237654	1	0.5377095	0.7182172	46651	1	788
AGGF1	GO:0015658 branched-chain amino acid transmembrane transporter activity	0.12255733	0.8733938	-0.939595	-1.2518205	6070	1	8140
AGGF1	GO:0015662 ATPase activity, coupled to transmembrane movement of ions, phosphorylative mechanism	0.23347758	0.9100808	-0.5383209	-1.2276985	7930	7	528
AGGF1	GO:0015925 galactosidase activity	0.96778395	1	-0.3374881	-0.520068	44579	2	5660
AGGF1	GO:0015926 glucosidase activity	0.057210917	0.6842818	-0.9724162	-1.2955481	2833	1	23193
AGGF1	GO:0015932 nucleobase-containing compound transmembrane transporter activity	0.32258065	0.9631969	-0.4469032	-1.1087673	10099	9	291;81034;292;60386;347734;293;220988
AGGF1	GO:0016004 phospholipase activator activity	0.63382494	0.98452	0.5736316	0.917974	36314	3	375;9373
AGGF1	GO:0016005 phospholipase A2 activator activity	0.60855016	0.983839	0.6955307	0.9290187	30732	1	9373
AGGF1	GO:0016018 cyclosporin A binding	0.38758868	0.9631969	-0.4622994	-1.0543235	13165	7	4820;9360;5479
AGGF1	GO:0016149 translation release factor activity, codon specific	0.015786499	0.393194	-0.9923184	-1.3220638	781	1	2107
AGGF1	GO:0016174 NAD(P)H oxidase activity	0.35677795	0.9631969	0.8194832	1.0945817	18017	1	9131
AGGF1	GO:0016208 AMP binding	0.33015396	0.9631969	-0.4882226	-1.1134441	11214	7	5214;5836;5211;5213;1727
AGGF1	GO:0016209 antioxidant activity	0.91911745	1	0.258209	0.6396004	70067	18	51780;3050;2879;3048;10935;7001;7295;84817;847
AGGF1	GO:0016212 kynurenine-oxoglutarate transaminase activity	0.52083333	0.9824175	-0.7402235	-0.9861982	25799	1	2806
AGGF1	GO:0016229 steroid dehydrogenase activity	0.59006145	0.9835202	-0.4333975	-0.8828451	22180	5	51170;3028;50814
AGGF1	GO:0016230 sphingomyelin phosphodiesterase activator activity	0.67462048	0.9881527	-0.6634078	-0.8838569	33417	1	8439
AGGF1	GO:0016247 channel regulator activity	0.56635689	0.9835202	0.4138393	0.9372114	40647	12	10142;65125;7341
AGGF1	GO:0016248 channel inhibitor activity	0.52955969	0.9835202	0.5771229	0.9911137	31798	4	65125;29085;2029
AGGF1	GO:0016251 RNA polymerase II general transcription initiation factor activity	0.12796399	0.8820994	0.6132906	1.3309623	8925	10	6872;2968;2966
AGGF1	GO:0016262 protein N-acetylglucosaminyltransferase activity	0.37699497	0.9631969	0.8090084	1.0805905	19038	1	8473
AGGF1	GO:0016273 arginine N-methyltransferase activity	0.91241241	1	-0.3149249	-0.5968314	36459	4	54496;10196;3276;10419
AGGF1	GO:0016274 protein-arginine N-methyltransferase activity	0.91241241	1	-0.3149249	-0.5968314	36459	4	54496;10196;3276;10419
AGGF1	GO:0016277 [myelin basic protein]-arginine N-methyltransferase activity	0.62888598	0.983839	0.685405	0.9154938	31759	1	54496
AGGF1	GO:0016278 lysine N-methyltransferase activity	0.22426111	0.9100808	0.4952578	1.2114959	16950	17	9070;11091;10919;79813;4297;9739;30827
AGGF1	GO:0016279 protein-lysine N-methyltransferase activity	0.22426111	0.9100808	0.4952578	1.2114959	16950	17	9070;11091;10919;79813;4297;9739;30827
AGGF1	GO:0016289 CoA hydrolase activity	0.86013426	1	0.3753879	0.6830907	53686	5	23597;11332;5538
AGGF1	GO:0016290 palmitoyl-CoA hydrolase activity	0.91580417	1	0.3867925	0.6189781	52470	3	11332;5538;10449
AGGF1	GO:0016295 myristoyl-[acyl-carrier-protein] hydrolase activity	0.15838977	0.8820994	0.9193436	1.2279649	7998	1	2194
AGGF1	GO:0016296 palmitoyl-[acyl-carrier-protein] hydrolase activity	0.15838977	0.8820994	0.9193436	1.2279649	7998	1	2194
AGGF1	GO:0016297 acyl-[acyl-carrier-protein] hydrolase activity	0.15838977	0.8820994	0.9193436	1.2279649	7998	1	2194
AGGF1	GO:0016298 lipase activity	0.51894122	0.9824175	0.5160996	0.9844302	33328	6	127018;10434
AGGF1	GO:0016301 kinase activity	0.65256242	0.9870872	0.2817993	0.934006	64264	174	6872;138474;2580;29110;26750;6885;5871;51719;9344;6789;30849;2968;84433;25;6195;65125;5062;55681;5580;613;27;51347;8476;91754;9414;23387;8802;23049;5287;55728;9748;890;5571;1452;10155;9475;5163;23043;9113;5255;5257;2584;1454;790;79834;8844;23262;2966;1152
AGGF1	GO:0016303 1-phosphatidylinositol-3-kinase activity	0.83256728	1	0.4159654	0.7143523	49993	4	5287;5286
AGGF1	GO:0016307 phosphatidylinositol phosphate kinase activity	0.91517133	1	-0.2813488	-0.609154	32742	6	8396
AGGF1	GO:0016308 1-phosphatidylinositol-4-phosphate 5-kinase activity	0.30166725	0.9543576	-0.7586586	-1.16909	13895	2	8396
AGGF1	GO:0016309 1-phosphatidylinositol-5-phosphate 4-kinase activity	0.33878029	0.9631969	-0.6673655	-1.1536455	14470	3	5305;79837;8396
AGGF1	GO:0016401 palmitoyl-CoA oxidase activity	0.29118217	0.948041	-0.8561453	-1.1406406	14423	1	30
AGGF1	GO:0016405 CoA-ligase activity	0.68510158	0.9881527	0.6574721	0.8781838	34598	1	2181
AGGF1	GO:0016407 acetyltransferase activity	0.00084548238	0.0862392	0.5848461	1.7203465	73	48	6872;138474;675;11143;6605;80314;54556;11091;2194;1737;10474;7862;55683;117143;3054;23464;26122;8473
AGGF1	GO:0016408 C-acyltransferase activity	0.53200822	0.9835202	-0.3888266	-0.9284842	17343	8	3030;3032;38;30;39
AGGF1	GO:0016409 palmitoyltransferase activity	0.61122332	0.983839	0.6937849	0.9266868	30867	1	10558
AGGF1	GO:0016410 N-acyltransferase activity	0.000725579	0.0862392	0.6080509	1.7419627	61	40	6872;138474;675;11143;6605;80314;54556;11091;10474;7862;55683;117143;3054;26122;8473
AGGF1	GO:0016411 acylglycerol O-acyltransferase activity	0.80545476	1	-0.4069254	-0.7034342	34404	3	8694
AGGF1	GO:0016417 S-acyltransferase activity	0.70020072	0.9881527	0.5386001	0.8619136	40117	3	2194;1737
AGGF1	GO:0016418 S-acetyltransferase activity	0.056648192	0.6842818	0.9158226	1.3432306	3055	2	2194;1737
AGGF1	GO:0016419 S-malonyltransferase activity	0.15838977	0.8820994	0.9193436	1.2279649	7998	1	2194
AGGF1	GO:0016420 malonyltransferase activity	0.15838977	0.8820994	0.9193436	1.2279649	7998	1	2194
AGGF1	GO:0016421 CoA carboxylase activity	0.0062248943	0.2222287	-0.8503497	-1.7321904	233	5	31;56922;5095;5096;64087
AGGF1	GO:0016422 mRNA (2'-O-methyladenosine-N6-)-methyltransferase activity	0.65263647	0.9870872	-0.6738827	-0.8978125	32328	1	56339
AGGF1	GO:0016423 tRNA (guanine) methyltransferase activity	0.13713714	0.8820994	-0.7203508	-1.3651764	5479	4	81627;57570
AGGF1	GO:0016426 tRNA (adenine) methyltransferase activity	0.61694525	0.983839	-0.6920391	-0.9220023	30560	1	54931
AGGF1	GO:0016427 tRNA (cytosine) methyltransferase activity	0.46363755	0.9816702	-0.679008	-1.0463488	21356	2	55798;54888
AGGF1	GO:0016428 tRNA (cytosine-5-)-methyltransferase activity	0.25153424	0.9253045	-0.8763966	-1.1676215	12459	1	54888
AGGF1	GO:0016429 tRNA (adenine-N1-)-methyltransferase activity	0.61694525	0.983839	-0.6920391	-0.9220023	30560	1	54931
AGGF1	GO:0016433 rRNA (adenine) methyltransferase activity	0.22287253	0.9100808	-0.7267645	-1.256326	9519	3	27292;51106;64216
AGGF1	GO:0016434 rRNA (cytosine) methyltransferase activity	0.112162	0.8731021	-0.7949282	-1.3741575	4790	3	4839
AGGF1	GO:0016435 rRNA (guanine) methyltransferase activity	0.031169251	0.5472503	-0.984986	-1.3122949	1543	1	117246
AGGF1	GO:0016436 rRNA (uridine) methyltransferase activity	0.031169251	0.5472503	-0.984986	-1.3122949	1543	1	117246
AGGF1	GO:0016453 C-acetyltransferase activity	0.51243649	0.9824175	-0.4678276	-0.9529803	19262	5	39
AGGF1	GO:0016454 C-palmitoyltransferase activity	0.61122332	0.983839	0.6937849	0.9266868	30867	1	10558
AGGF1	GO:0016462 pyrophosphatase activity	0.95039219	1	0.2310449	0.7826009	94870	317	23499;57530;3832;27068;54821;1938;3070;5700;83990;11218;63971;84083;5928;90957;22880;56897;51606;4649;8607;54454;57634;2968;5984;4528;50485;11163;60558;3303;3304;8655;9343;23456;3799;9928;4646;3312;10382;5868;51143;5701;10540;57680;374654;81930;375;377;23405;5908;10767;3309;4683;4292;5985;54505;254394;7486;4931;4175;5705;10856;2782;1983;89941;8458;11164;5702;167227;9044;9493;23347;8934;10845;5704…
AGGF1	GO:0016491 oxidoreductase activity	0.96439082	1	-0.1716796	-0.7970094	3276	124	30;373156;50814;2639;9601;644;3992;9588;9524;2746;2747;1727;55572;23028;5230;3417;219;3939;5860
AGGF1	GO:0016504 peptidase activator activity	0.3411704	0.9631969	0.514841	1.1173071	23797	10	11047;2335;10213;10845;10197;5720
AGGF1	GO:0016505 peptidase activator activity involved in apoptotic process	0.86588689	1	0.493189	0.7233568	46711	2	9994;29108
AGGF1	GO:0016508 long-chain-enoyl-CoA hydratase activity	0.35322486	0.9631969	-0.659839	-1.1406347	15087	3	3030;3032
AGGF1	GO:0016509 long-chain-3-hydroxyacyl-CoA dehydrogenase activity	0.38774314	0.9631969	-0.7156829	-1.1028646	17860	2	3030;3032
AGGF1	GO:0016530 metallochaperone activity	0.55706527	0.9835202	0.6665441	0.9776156	30051	2	10063;11315
AGGF1	GO:0016531 copper chaperone activity	0.55706527	0.9835202	0.6665441	0.9776156	30051	2	10063;11315
AGGF1	GO:0016532 superoxide dismutase copper chaperone activity	0.87968793	1	0.5597067	0.7475989	44425	1	11315
AGGF1	GO:0016538 cyclin-dependent protein serine/threonine kinase regulator activity	0.81907033	1	-0.3105452	-0.7082315	27822	7	81669;904;905
AGGF1	GO:0016594 glycine binding	0.21178537	0.9100808	-0.8962989	-1.1941372	10490	1	2937
AGGF1	GO:0016597 amino acid binding	0.18613861	0.8820994	-0.5140508	-1.2753604	5827	9	445;2937;2746;2747
AGGF1	GO:0016614 oxidoreductase activity, acting on CH-OH group of donors	0.890843	1	-0.2143686	-0.7434792	16664	28	3417;3939
AGGF1	GO:0016615 malate dehydrogenase activity	0.68267053	0.9881527	0.5032146	0.8641884	40992	4	26227;4190
AGGF1	GO:0016616 oxidoreductase activity, acting on the CH-OH group of donors, NAD or NADP as acceptor	0.84835836	1	-0.2259593	-0.7698721	16665	26	3417;3939
AGGF1	GO:0016618 hydroxypyruvate reductase activity	0.64118253	0.9863634	0.6794693	0.9075654	32380	1	9380
AGGF1	GO:0016620 oxidoreductase activity, acting on the aldehyde or oxo group of donors, NAD or NADP as acceptor	0.56383893	0.9835202	-0.3533603	-0.9073742	17054	10	1738;2597;5832;5160;219
AGGF1	GO:0016624 oxidoreductase activity, acting on the aldehyde or oxo group of donors, disulfide as acceptor	0.4418852	0.9776999	-0.6895902	-1.0626559	20354	2	5160
AGGF1	GO:0016627 oxidoreductase activity, acting on the CH-CH group of donors	0.88977442	1	0.2930361	0.6636314	63859	12	2194;1666;3930;6389;28976;34
AGGF1	GO:0016628 oxidoreductase activity, acting on the CH-CH group of donors, NAD or NADP as acceptor	0.63233943	0.98452	0.4680364	0.8927525	40611	6	2194;1666;3930
AGGF1	GO:0016634 oxidoreductase activity, acting on the CH-CH group of donors, oxygen as acceptor	0.29118217	0.948041	-0.8561453	-1.1406406	14423	1	30
AGGF1	GO:0016635 oxidoreductase activity, acting on the CH-CH group of donors, quinone or related compound as acceptor	0.73335709	0.9935806	0.6330307	0.8455376	37035	1	6389
AGGF1	GO:0016638 oxidoreductase activity, acting on the CH-NH2 group of donors	0.038555054	0.6117402	-0.9242054	-1.424197	1775	2	2746;2747
AGGF1	GO:0016639 oxidoreductase activity, acting on the CH-NH2 group of donors, NAD or NADP as acceptor	0.038555054	0.6117402	-0.9242054	-1.424197	1775	2	2746;2747
AGGF1	GO:0016645 oxidoreductase activity, acting on the CH-NH group of donors	0.0064643133	0.2233316	-0.8482019	-1.7278154	242	5	5860
AGGF1	GO:0016646 oxidoreductase activity, acting on the CH-NH group of donors, NAD or NADP as acceptor	0.0064643133	0.2233316	-0.8482019	-1.7278154	242	5	5860
AGGF1	GO:0016651 oxidoreductase activity, acting on NAD(P)H	0.73813303	0.9954665	-0.2821944	-0.8071603	19530	14	1727;5230
AGGF1	GO:0016652 oxidoreductase activity, acting on NAD(P)H, NAD(P) as acceptor	0.95578973	1	-0.5230447	-0.6968514	47345	1	23530
AGGF1	GO:0016653 oxidoreductase activity, acting on NAD(P)H, heme protein as acceptor	0.14567183	0.8820994	-0.9287709	-1.2373996	7215	1	1727
AGGF1	GO:0016655 oxidoreductase activity, acting on NAD(P)H, quinone or similar compound as acceptor	0.71169713	0.9881527	0.4546996	0.8274138	44421	5	374291;91942;4704;4719
AGGF1	GO:0016657 oxidoreductase activity, acting on NAD(P)H, nitrogenous group as acceptor	0.56286337	0.9835202	-0.7192737	-0.9582869	27881	1	2766
AGGF1	GO:0016661 oxidoreductase activity, acting on other nitrogenous compounds as donors	0.42239911	0.963218	0.7870112	1.0512089	21331	1	875
AGGF1	GO:0016662 oxidoreductase activity, acting on other nitrogenous compounds as donors, cytochrome as acceptor	0.42239911	0.963218	0.7870112	1.0512089	21331	1	875
AGGF1	GO:0016667 oxidoreductase activity, acting on a sulfur group of donors	0.81697525	1	-0.2673982	-0.7466811	22282	13	373156;9601;5230
AGGF1	GO:0016668 oxidoreductase activity, acting on a sulfur group of donors, NAD(P) as acceptor	0.6372536	0.9862364	-0.4138604	-0.8430474	23954	5	5230
AGGF1	GO:0016675 oxidoreductase activity, acting on a heme group of donors	0.78190331	1	-0.4192872	-0.7248035	33398	3	1327;9377;1329
AGGF1	GO:0016676 oxidoreductase activity, acting on a heme group of donors, oxygen as acceptor	0.78190331	1	-0.4192872	-0.7248035	33398	3	1327;9377;1329
AGGF1	GO:0016679 oxidoreductase activity, acting on diphenols and related substances as donors	0.39663147	0.963218	0.6812669	1.0902211	22724	3	7386;100128525
AGGF1	GO:0016681 oxidoreductase activity, acting on diphenols and related substances as donors, cytochrome as acceptor	0.39663147	0.963218	0.6812669	1.0902211	22724	3	7386;100128525
AGGF1	GO:0016684 oxidoreductase activity, acting on peroxide as acceptor	0.95453	1	0.2444527	0.5738743	70198	14	3050;2879;3048;10935;7001;84817;847
AGGF1	GO:0016701 oxidoreductase activity, acting on single donors with incorporation of molecular oxygen	0.0070068771	0.227405	0.9718758	1.4254435	377	2	5033;242
AGGF1	GO:0016702 oxidoreductase activity, acting on single donors with incorporation of molecular oxygen, incorporation of two atoms of oxygen	0.0070068771	0.227405	0.9718758	1.4254435	377	2	5033;242
AGGF1	GO:0016705 oxidoreductase activity, acting on paired donors, with incorporation or reduction of molecular oxygen	0.054591851	0.6838348	0.6683117	1.4503691	3807	10	5033;22992;5034;23133
AGGF1	GO:0016706 oxidoreductase activity, acting on paired donors, with incorporation or reduction of molecular oxygen, 2-oxoglutarate as one donor, and incorporation of one atom each of oxygen into both donors	0.022433145	0.479355	0.728828	1.5420251	1540	9	5033;22992;5034;23133
AGGF1	GO:0016717 oxidoreductase activity, acting on paired donors, with oxidation of a pair of donors resulting in the reduction of molecular oxygen to two molecules of water	0.23401163	0.9100808	-0.8851257	-1.1792512	11591	1	3992
AGGF1	GO:0016721 oxidoreductase activity, acting on superoxide radicals as acceptor	0.59274063	0.9835202	-0.7042598	-0.9382839	29361	1	6647
AGGF1	GO:0016725 oxidoreductase activity, acting on CH or CH2 groups	0.68039001	0.9881527	0.6053091	0.8878027	36704	2	6241;6240
AGGF1	GO:0016728 oxidoreductase activity, acting on CH or CH2 groups, disulfide as acceptor	0.68039001	0.9881527	0.6053091	0.8878027	36704	2	6241;6240
AGGF1	GO:0016730 oxidoreductase activity, acting on iron-sulfur proteins as donors	0.24511901	0.9131216	0.8760475	1.1701345	12378	1	2232
AGGF1	GO:0016731 oxidoreductase activity, acting on iron-sulfur proteins as donors, NAD or NADP as acceptor	0.24511901	0.9131216	0.8760475	1.1701345	12378	1	2232
AGGF1	GO:0016740 transferase activity	0.85328479	1	0.2590761	0.8839724	85307	453	4548;6872;138474;2580;29110;6888;26750;7329;675;9810;9070;6885;11143;5980;57448;5871;6605;51719;9344;6789;80314;9921;54556;1786;11091;55167;5469;30849;54850;2968;6045;2194;10919;1737;10474;84433;25;6195;65125;5062;283742;55681;5557;5580;613;7862;27;8891;5430;51347;29926;2805;55683;8476;91754;9414;117143;23387;8802;23049;5431;348180;5287;79813;55728;3054;4297;23464;90850;9739;26122;6015;30827;5145…
AGGF1	GO:0016741 transferase activity, transferring one-carbon groups	0.85581114	1	0.2515003	0.7552104	76381	56	4548;9070;1786;11091;10919;283742;79813;4297;9739;30827;2618
AGGF1	GO:0016742 hydroxymethyl-, formyl- and related transferase activity	0.34978345	0.9631969	-0.6617602	-1.1439559	14940	3	471
AGGF1	GO:0016743 carboxyl- or carbamoyltransferase activity	0.48037701	0.9824175	0.7583799	1.0129661	24259	1	790
AGGF1	GO:0016744 transferase activity, transferring aldehyde or ketonic groups	0.0382227	0.6117402	0.9326348	1.367889	2061	2	6888;7086
AGGF1	GO:0016746 transferase activity, transferring acyl groups	0.034154012	0.5806182	0.4570348	1.3997998	3105	66	6872;138474;675;11143;6605;80314;54556;11091;2194;1737;10474;7862;55683;117143;3054;23464;26122
AGGF1	GO:0016747 transferase activity, transferring acyl groups other than amino-acyl groups	0.024760508	0.4992057	0.4761933	1.4423	2227	60	6872;138474;675;11143;6605;80314;54556;11091;2194;1737;10474;7862;55683;117143;3054;23464;26122;8473;79143
AGGF1	GO:0016748 succinyltransferase activity	0.014050388	0.3670235	-0.9930168	-1.3229942	695	1	1743
AGGF1	GO:0016751 S-succinyltransferase activity	0.014050388	0.3670235	-0.9930168	-1.3229942	695	1	1743
AGGF1	GO:0016755 transferase activity, transferring amino-acyl groups	0.84328569	1	-0.5792598	-0.7717466	41772	1	7053
AGGF1	GO:0016757 transferase activity, transferring glycosyl groups	0.053694158	0.6781577	-0.4385394	-1.4476002	1124	23	1603;5836;10135;7372;8813;81890;5834;3703;142;23753
AGGF1	GO:0016758 transferase activity, transferring hexosyl groups	0.29047619	0.948041	-0.3918029	-1.1206732	7685	14	1603;5836;8813;5834;3703;23753
AGGF1	GO:0016763 transferase activity, transferring pentosyl groups	0.13794315	0.8820994	-0.5465818	-1.35607	4318	9	10135;7372;81890;142
AGGF1	GO:0016765 transferase activity, transferring alkyl or aryl (other than methyl) groups	0.91033814	1	0.3150166	0.6263087	60115	7	875;4144;54187
AGGF1	GO:0016769 transferase activity, transferring nitrogenous groups	0.79747505	1	0.4100747	0.7462101	49775	5	2805;2673;2806;2597;4942
AGGF1	GO:0016772 transferase activity, transferring phosphorus-containing groups	0.70489425	0.9881527	0.2740684	0.9180769	69952	220	6872;138474;2580;29110;26750;6885;5980;5871;51719;9344;6789;30849;2968;84433;25;6195;65125;5062;55681;5557;5580;613;27;8891;5430;51347;29926;8476;91754;9414;23387;8802;23049;5431;348180;5287;55728;51455;9748;890;5571;1452;10155;9475;5163;23043;9113;5255;11164;5257;2584;1454;790;79834;8844;23262;2966;1152
AGGF1	GO:0016773 phosphotransferase activity, alcohol group as acceptor	0.65620219	0.9870872	0.2818723	0.9295722	64337	159	6872;138474;2580;29110;26750;6885;5871;51719;9344;6789;30849;2968;25;6195;65125;5062;55681;5580;613;27;51347;8476;91754;23387;23049;5287;55728;9748;890;5571;1452;10155;9475;5163;23043;9113;5255;5257;2584;1454;790;79834;8844;2966
AGGF1	GO:0016774 phosphotransferase activity, carboxyl group as acceptor	0.20725512	0.9100808	-0.8078938	-1.2449613	9546	2	5832;5230
AGGF1	GO:0016775 phosphotransferase activity, nitrogenous group as acceptor	0.9913256	1	0.2883189	0.4613924	56797	3	1152;4831
AGGF1	GO:0016776 phosphotransferase activity, phosphate group as acceptor	0.4065709	0.963218	0.4682459	1.0604248	29179	12	84433;9414;8802;23262;204;203;102157402;1841
AGGF1	GO:0016778 diphosphotransferase activity	0.96105105	1	0.5195531	0.6939658	48534	1	5636
AGGF1	GO:0016779 nucleotidyltransferase activity	0.63549357	0.9856823	0.309862	0.9032562	55177	45	5980;25;5557;8891;5430;29926;5431;348180;51455
AGGF1	GO:0016780 phosphotransferase activity, for other substituted phosphate groups	0.55914784	0.9835202	-0.5490189	-0.949065	23883	3	81490;10390
AGGF1	GO:0016782 transferase activity, transferring sulfur-containing groups	0.9230449	1	0.3503906	0.6017383	55426	4	348180;4357;5019;30
AGGF1	GO:0016783 sulfurtransferase activity	0.52015867	0.9824175	0.684148	1.0034351	28060	2	348180;4357
AGGF1	GO:0016784 3-mercaptopyruvate sulfurtransferase activity	0.63196463	0.98452	-0.6847067	-0.9122333	31304	1	4357
AGGF1	GO:0016787 hydrolase activity	0.98491955	1	0.2269404	0.7764748	98488	541	23499;57530;127018;3832;8314;23287;27068;54821;1938;3070;5700;83990;11218;63971;55031;9736;84083;5928;90957;22880;10454;56897;51606;4649;8607;54454;57634;4848;2968;27161;5984;2194;51377;4528;50485;11163;80124;60558;51692;3303;3304;51564;5499;5520;8655;23581;2140;9343;23456;3799;9928;8897;4646;5550;3312;10382;5868;51143;3094;5701;23597;10540;81887;57680;374654;23358;81930;3636;375;377;23405;10072;…
AGGF1	GO:0016788 hydrolase activity, acting on ester bonds	0.60220955	0.9835202	0.2917407	0.9494948	58270	128	127018;27068;84083;10454;4848;27161;2194;51692;5499;5520;2140;8897;23597;81887;23405;5576;2073;55728;23293;9647;2072;55699;5501;23019;7486;80755;2782;25939;167227;27044;25930;7515;5771;51010;5770
AGGF1	GO:0016790 thiolester hydrolase activity	0.27701637	0.9455406	0.5407376	1.1735079	19322	10	127018;2194;23597
AGGF1	GO:0016791 phosphatase activity	0.30610266	0.9543576	0.4027415	1.1245646	25565	34	27068;10454;5499;5520;2140;8897;9647;5501;25930;5771;5770;5537;29085
AGGF1	GO:0016793 triphosphoric monoester hydrolase activity	0.45271474	0.9776999	0.771648	1.0306884	22862	1	25939
AGGF1	GO:0016796 exonuclease activity, active with either ribo- or deoxyribonucleic acids and producing 5'-phosphomonoesters	0.884958	1	-0.2172672	-0.740257	17384	26	56915;348654;114034;255967;87178;5426
AGGF1	GO:0016798 hydrolase activity, acting on glycosyl bonds	0.53936996	0.9835202	-0.3864107	-0.9227152	17583	8	23193
AGGF1	GO:0016799 hydrolase activity, hydrolyzing N-glycosyl compounds	0.82074341	1	0.423582	0.7274325	49283	4	10591;328;5111
AGGF1	GO:0016801 hydrolase activity, acting on ether bonds	0.19634085	0.9100808	0.8323437	1.2207927	10591	2	191;6051
AGGF1	GO:0016802 trialkylsulfonium hydrolase activity	0.3080274	0.9543576	0.8428771	1.1258289	15555	1	191
AGGF1	GO:0016803 ether hydrolase activity	0.33127401	0.9631969	0.8320531	1.1113712	16729	1	6051
AGGF1	GO:0016805 dipeptidase activity	0.79493702	1	-0.603352	-0.8038446	39377	1	55748
AGGF1	GO:0016810 hydrolase activity, acting on carbon-nitrogen (but not peptide) bonds	0.46014022	0.977798	-0.315297	-0.9884943	10631	19	471;9582
AGGF1	GO:0016811 hydrolase activity, acting on carbon-nitrogen (but not peptide) bonds, in linear amides	0.41233925	0.963218	0.4662968	1.0560107	29593	12	51564;55768;25942;10014;9219;3066;3065;847
AGGF1	GO:0016812 hydrolase activity, acting on carbon-nitrogen (but not peptide) bonds, in cyclic amides	0.48037701	0.9824175	0.7583799	1.0129661	24259	1	790
AGGF1	GO:0016813 hydrolase activity, acting on carbon-nitrogen (but not peptide) bonds, in linear amidines	0.78487981	1	0.6068436	0.8105595	39637	1	383
AGGF1	GO:0016814 hydrolase activity, acting on carbon-nitrogen (but not peptide) bonds, in cyclic amidines	0.0018355457	0.1191436	-0.8862689	-1.8053592	68	5	471;9582
AGGF1	GO:0016817 hydrolase activity, acting on acid anhydrides	0.95039219	1	0.2310449	0.7826009	94870	317	23499;57530;3832;27068;54821;1938;3070;5700;83990;11218;63971;84083;5928;90957;22880;56897;51606;4649;8607;54454;57634;2968;5984;4528;50485;11163;60558;3303;3304;8655;9343;23456;3799;9928;4646;3312;10382;5868;51143;5701;10540;57680;374654;81930;375;377;23405;5908;10767;3309;4683;4292;5985;54505;254394;7486;4931;4175;5705;10856;2782;1983;89941;8458;11164;5702;167227;9044;9493;23347;8934;10845;5704…
AGGF1	GO:0016818 hydrolase activity, acting on acid anhydrides, in phosphorus-containing anhydrides	0.95039219	1	0.2310449	0.7826009	94870	317	23499;57530;3832;27068;54821;1938;3070;5700;83990;11218;63971;84083;5928;90957;22880;56897;51606;4649;8607;54454;57634;2968;5984;4528;50485;11163;60558;3303;3304;8655;9343;23456;3799;9928;4646;3312;10382;5868;51143;5701;10540;57680;374654;81930;375;377;23405;5908;10767;3309;4683;4292;5985;54505;254394;7486;4931;4175;5705;10856;2782;1983;89941;8458;11164;5702;167227;9044;9493;23347;8934;10845;5704…
AGGF1	GO:0016829 lyase activity	0.75724455	1	0.2918208	0.8107486	62976	33	7167;2194;2805;875;10606;230;2762;55862;328;2739;50
AGGF1	GO:0016830 carbon-carbon lyase activity	0.80307939	1	0.3432911	0.7450098	56017	10	2805;10606;230;55862
AGGF1	GO:0016831 carboxy-lyase activity	0.49596438	0.9824175	0.5021729	0.9984086	32751	7	2805;10606;55862;23761
AGGF1	GO:0016832 aldehyde-lyase activity	0.45637364	0.9776999	-0.6075469	-1.0502397	19493	3	226
AGGF1	GO:0016835 carbon-oxygen lyase activity	0.59520651	0.9835202	0.3656373	0.9162022	45768	19	7167;2194;875;2762;55862;328;50
AGGF1	GO:0016836 hydro-lyase activity	0.72189059	0.9888894	0.3478483	0.8166047	53089	14	2194;875;2762;55862;50
AGGF1	GO:0016838 carbon-oxygen lyase activity, acting on phosphates	0.14585561	0.8820994	0.9263268	1.2372924	7365	1	7167
AGGF1	GO:0016840 carbon-nitrogen lyase activity	0.71315995	0.9881527	-0.542438	-0.8358949	32850	2	79017;158
AGGF1	GO:0016842 amidine-lyase activity	0.71315995	0.9881527	-0.542438	-0.8358949	32850	2	79017;158
AGGF1	GO:0016846 carbon-sulfur lyase activity	0.65957784	0.9870872	0.6700419	0.8949733	33309	1	2739
AGGF1	GO:0016853 isomerase activity	0.21789345	0.9100808	-0.2870314	-1.1327984	2678	49	9601;4820;9360;23071;84245;10007;2280;5373;5479;85313
AGGF1	GO:0016854 racemase and epimerase activity	0.51017781	0.9824175	0.7440642	0.9938448	25764	1	130589
AGGF1	GO:0016857 racemase and epimerase activity, acting on carbohydrates and derivatives	0.51017781	0.9824175	0.7440642	0.9938448	25764	1	130589
AGGF1	GO:0016859 cis-trans isomerase activity	0.17361566	0.8820994	-0.4107703	-1.2457449	4238	17	4820;9360;2280;5479;85313
AGGF1	GO:0016860 intramolecular oxidoreductase activity	0.57971014	0.9835202	-0.3394898	-0.8989935	16919	11	9601;23071;84245;10007
AGGF1	GO:0016861 intramolecular oxidoreductase activity, interconverting aldoses and ketoses	0.82344125	1	0.4218402	0.7244412	49445	4	7167;2821
AGGF1	GO:0016862 intramolecular oxidoreductase activity, interconverting keto- and enol-groups	0.37429344	0.9631969	-0.8142458	-1.084818	18540	1	4282
AGGF1	GO:0016863 intramolecular oxidoreductase activity, transposing C=C bonds	0.37429344	0.9631969	-0.8142458	-1.084818	18540	1	4282
AGGF1	GO:0016864 intramolecular oxidoreductase activity, transposing S-S bonds	0.2141204	0.9100808	-0.6258871	-1.2749528	8048	5	9601;23071
AGGF1	GO:0016866 intramolecular transferase activity	0.70017852	0.9881527	-0.3174708	-0.8152155	21178	10	5373
AGGF1	GO:0016868 intramolecular transferase activity, phosphotransferases	0.18415077	0.8820994	-0.7484991	-1.2938976	7865	3	5373
AGGF1	GO:0016872 intramolecular lyase activity	0.76962209	1	-0.6159218	-0.8205913	38123	1	51477
AGGF1	GO:0016874 ligase activity	0.79414616	1	0.2730852	0.7935576	68807	44	440;8802;57470;5198;54938;55699;7317;1503;51493;2618;3978;80755;10606;790
AGGF1	GO:0016875 ligase activity, forming carbon-oxygen bonds	0.78096469	1	0.3323102	0.7670902	56797	13	57470;54938;55699;80755;10056;57505;80222;51067
AGGF1	GO:0016877 ligase activity, forming carbon-sulfur bonds	0.62147526	0.983839	0.4222695	0.8934209	42690	9	8802;7317;2181;10054;8883
AGGF1	GO:0016878 acid-thiol ligase activity	0.81429856	1	0.4276065	0.7343439	48896	4	8802;2181
AGGF1	GO:0016879 ligase activity, forming carbon-nitrogen bonds	0.6896106	0.9881527	0.3648533	0.8422112	50153	13	440;5198;1503;2618;10606;790;8833
AGGF1	GO:0016881 acid-amino acid ligase activity	0.8873958	1	-0.413562	-0.6372974	40876	2	2937
AGGF1	GO:0016882 cyclo-ligase activity	0.37560889	0.9631969	0.8100559	1.0819896	18968	1	2618
AGGF1	GO:0016884 carbon-nitrogen ligase activity, with glutamine as amido-N-donor	0.23416267	0.9100808	0.7060468	1.2125194	14060	4	440;5198;790;8833
AGGF1	GO:0016885 ligase activity, forming carbon-carbon bonds	0.0067918833	0.2273158	-0.8125219	-1.7592078	242	6	5091;31;56922;5095;5096;64087
AGGF1	GO:0016886 ligase activity, forming phosphoric ester bonds	0.38229416	0.9631969	0.6405996	1.1001244	22955	4	51493;3978;8634
AGGF1	GO:0016887 ATPase activity	0.30789875	0.9543576	0.3314601	1.0881729	30057	147	23499;3832;54821;5700;63971;84083;5928;22880;56897;51606;8607;54454;2968;5984;50485;3303;3304;8655;23456;3799;9928;3312;5701;57680;374654;81930;3309;4292;5985;7486;4931;4175;5705;10856;8458;5702;9493;23347;10845;5704;2966;10694;3329;1778;79029;23078;9114;170506;166378;27183;24137;23303;523;3416;10847;6683;3313
AGGF1	GO:0016888 endodeoxyribonuclease activity, producing 5'-phosphomonoesters	0.98220694	1	0.246516	0.4901174	64861	7	23405;84464;1763
AGGF1	GO:0016889 endodeoxyribonuclease activity, producing 3'-phosphomonoesters	0.74952452	1	-0.3954322	-0.7494054	29950	4	348654
AGGF1	GO:0016890 site-specific endodeoxyribonuclease activity, specific for altered base	0.78654976	1	0.5466294	0.8017376	42431	2	328;1763
AGGF1	GO:0016891 endoribonuclease activity, producing 5'-phosphomonoesters	0.97260015	1	-0.1982239	-0.5669796	25734	14	9156;10557;11102;10940;192669
AGGF1	GO:0016893 endonuclease activity, active with either ribo- or deoxyribonucleic acids and producing 5'-phosphomonoesters	0.93369236	1	-0.2129719	-0.6569166	22191	18	10557;348654;11102;10940;192669
AGGF1	GO:0016894 endonuclease activity, active with either ribo- or deoxyribonucleic acids and producing 3'-phosphomonoesters	0.74952452	1	-0.3954322	-0.7494054	29950	4	348654
AGGF1	GO:0016895 exodeoxyribonuclease activity, producing 5'-phosphomonoesters	0.23836692	0.9100808	-0.5076663	-1.2122628	7770	8	9156;348654;5426
AGGF1	GO:0016896 exoribonuclease activity, producing 5'-phosphomonoesters	0.99796679	1	0.165992	0.4111729	76078	18	4848;23019;167227;51010;5073;81875
AGGF1	GO:0016900 oxidoreductase activity, acting on the CH-OH group of donors, disulfide as acceptor	0.98951459	1	-0.3073699	-0.4736559	45580	2	154807;79001
AGGF1	GO:0016903 oxidoreductase activity, acting on the aldehyde or oxo group of donors	0.56383893	0.9835202	-0.3533603	-0.9073742	17054	10	1738;2597;5832;5160;219
AGGF1	GO:0016922 nuclear receptor binding	0.044851732	0.6479845	0.6954331	1.4713695	3080	9	6605;5469;10474;9325
AGGF1	GO:0016929 SUMO-specific protease activity	0.35177338	0.9631969	-0.6605686	-1.1418961	15025	3	26054
AGGF1	GO:0016936 galactoside binding	0.66933983	0.9881527	0.6655028	0.8889104	33802	1	2720
AGGF1	GO:0017016 Ras GTPase binding	0.0035545899	0.1812841	0.4768529	1.5207834	336	99	9639;85440;57533;23365;94121;9779;23299;51735;134957;64786;8567;29966;10527;5905;10048;9181;5062;613;3837;64145;302;304;22930;9882;57819;3071;55785;81624;25782;22870;9475;80223;8301;79109;10640;1794;8934
AGGF1	GO:0017018 myosin phosphatase activity	0.95796996	1	-0.521648	-0.6949906	47453	1	5500
AGGF1	GO:0017022 myosin binding	0.83953104	1	0.2866393	0.7256969	65019	20	134957;51332;10398
AGGF1	GO:0017024 myosin I binding	0.98653505	1	-0.5069832	-0.6754527	48868	1	29108
AGGF1	GO:0017025 TBP-class protein binding	0.061222499	0.692613	0.6337469	1.4352306	4393	12	6872;138474;5700;8607;55689;5701;5705;10856
AGGF1	GO:0017034 Rap guanyl-nucleotide exchange factor activity	0.98883213	1	0.5055866	0.6753108	49937	1	9693
AGGF1	GO:0017046 peptide hormone binding	0.78497414	1	0.5476728	0.8032678	42346	2	3416;308
AGGF1	GO:0017048 Rho GTPase binding	0.04637366	0.6479845	0.5011676	1.4190612	3923	37	9639;85440;23365;29966;9181;5062;613;3071;55785;81624;22870;9475;1794
AGGF1	GO:0017049 GTP-Rho binding	0.98214998	1	-0.2442454	-0.497536	36919	5	55763;23580
AGGF1	GO:0017056 structural constituent of nuclear pore	0.72789485	0.9888894	0.3230773	0.8179486	56373	20	23636;8021;4927
AGGF1	GO:0017057 6-phosphogluconolactonase activity	0.55860384	0.9835202	-0.7213687	-0.9610781	27670	1	25796
AGGF1	GO:0017069 snRNA binding	0.77297022	1	-0.2409362	-0.8209002	15184	26	3192;9188;1025;905;56257
AGGF1	GO:0017070 U6 snRNA binding	0.30221794	0.9543576	0.5613874	1.1533796	20370	8	9733;57819;10594;55696;25804
AGGF1	GO:0017075 syntaxin-1 binding	0.018889085	0.4350583	0.8309512	1.5120762	1178	5	9810;134957;6814
AGGF1	GO:0017076 purine nucleotide binding	0.99398976	1	0.2175263	0.7447017	99394	563	10827;6872;2580;29110;26750;7329;3832;6885;54821;5871;1938;55655;3070;9344;5700;83990;11218;6767;6789;63971;84083;79677;90957;10469;22880;56897;573;4649;8607;54454;30849;57634;5984;4528;50485;60558;3303;3304;25;6195;399687;65125;5062;55681;5580;613;440;23170;9343;23456;3799;9928;4646;27;3312;51347;22948;10382;5868;8476;91754;51143;23387;5701;23049;10808;57680;374654;81930;5287;1981;375;377;23405;…
AGGF1	GO:0017080 sodium channel regulator activity	0.66893887	0.9881527	-0.5710793	-0.880031	30813	2	5318;7533
AGGF1	GO:0017081 chloride channel regulator activity	0.21395073	0.9100808	0.8232132	1.2074011	11541	2	65125;8417
AGGF1	GO:0017091 AU-rich element binding	0.92179078	1	0.270537	0.6244957	67039	13	11340;170506
AGGF1	GO:0017098 sulfonylurea receptor binding	0.6285126	0.983839	-0.6864525	-0.9145593	31133	1	3326
AGGF1	GO:0017099 very-long-chain-acyl-CoA dehydrogenase activity	0.77436537	1	0.612081	0.8175551	39106	1	28976
AGGF1	GO:0017108 5'-flap endonuclease activity	0.58987524	0.9835202	-0.4334847	-0.8830226	22173	5	9156;348654
AGGF1	GO:0017110 nucleoside-diphosphatase activity	0.44600214	0.9776999	0.7751397	1.0353521	22523	1	11164
AGGF1	GO:0017111 nucleoside-triphosphatase activity	0.96187069	1	0.2258472	0.7644855	95986	309	23499;57530;3832;54821;1938;3070;5700;83990;11218;63971;84083;5928;90957;22880;56897;51606;4649;8607;54454;57634;2968;5984;4528;50485;60558;3303;3304;8655;9343;23456;3799;9928;4646;3312;10382;5868;51143;5701;10540;57680;374654;81930;375;377;23405;5908;10767;3309;4683;4292;5985;54505;254394;7486;4931;4175;5705
AGGF1	GO:0017112 Rab guanyl-nucleotide exchange factor activity	0.8216303	1	0.3646791	0.7250465	54257	7	8567;22930;25782;126003
AGGF1	GO:0017116 single-stranded DNA-dependent ATP-dependent DNA helicase activity	0.67920191	0.9881527	0.3757425	0.8509346	48746	12	56897;5984;5985;4175
AGGF1	GO:0017124 SH3 domain binding	0.095285568	0.8184982	0.5523476	1.368201	7263	18	6455;7159;2885;23607;25;3636;2060
AGGF1	GO:0017125 deoxycytidyl transferase activity	0.35677795	0.9631969	0.8191341	1.0941154	18017	1	51455
AGGF1	GO:0017129 triglyceride binding	0.18330103	0.8820994	-0.9102654	-1.2127447	9079	1	4023
AGGF1	GO:0017130 poly(C) RNA binding	0.1943637	0.9091263	-0.9050279	-1.2057669	9627	1	3192
AGGF1	GO:0017134 fibroblast growth factor binding	0.97459909	1	-0.291754	-0.5043424	41629	3	6223;8539;6187
AGGF1	GO:0017136 NAD-dependent histone deacetylase activity	0.79394317	1	0.3937392	0.7510348	50990	6	51564;10014;3066;3065
AGGF1	GO:0017137 Rab GTPase binding	0.066895765	0.736654	0.5054431	1.3889779	5508	31	57533;94121;9779;23299;134957;64786;8567;64145;302;304;22930;9882;25782;80223;8301;8934
AGGF1	GO:0017150 tRNA dihydrouridine synthase activity	0.90804325	1	0.5457402	0.7289439	45857	1	56931
AGGF1	GO:0017151 DEAD/H-box RNA helicase binding	0.97770493	1	-0.3255327	-0.5016446	45036	2	29102;26993
AGGF1	GO:0017160 Ral GTPase binding	0.64652394	0.9863634	0.4617413	0.8807449	41522	6	57819;10640;55770
AGGF1	GO:0017162 aryl hydrocarbon receptor binding	0.14135572	0.8820994	0.716781	1.3043214	8822	5	9049;6878;6874;10499
AGGF1	GO:0017166 vinculin binding	0.23840065	0.9100808	0.8117359	1.1905675	12860	2	7094;51493
AGGF1	GO:0017169 CDP-alcohol phosphatidyltransferase activity	0.55914784	0.9835202	-0.5490189	-0.949065	23883	3	81490;10390
AGGF1	GO:0017171 serine hydrolase activity	0.66361728	0.9881527	0.478661	0.8710161	41420	5	5550;7174
AGGF1	GO:0018024 histone-lysine N-methyltransferase activity	0.22426111	0.9100808	0.4952578	1.2114959	16950	17	9070;11091;10919;79813;4297;9739;30827
AGGF1	GO:0018467 formaldehyde dehydrogenase activity	0.92685438	1	0.5363128	0.7163517	46807	1	128
AGGF1	GO:0018738 S-formylglutathione hydrolase activity	0.55999677	0.9835202	-0.7206704	-0.9601477	27739	1	2098
AGGF1	GO:0018812 3-hydroxyacyl-CoA dehydratase activity	0.5636103	0.9835202	-0.7189246	-0.9578217	27918	1	51495
AGGF1	GO:0019001 guanyl nucleotide binding	0.0060435133	0.2222287	-0.3160322	-1.4292558	29	102	347733;23011;5870;51560;60678;10383;4218;51762;26354;2778;4733;84617;402;54552;10938;29889;2746;2747;998;5880;5881;3845;4893;58477;26284;7818;7879;9669;23560;5873;81876;441400
AGGF1	GO:0019002 GMP binding	0.1154312	0.8733938	-0.9434358	-1.2569375	5717	1	3845
AGGF1	GO:0019003 GDP binding	0.32013235	0.960405	-0.3168244	-1.079461	6288	26	23011;4218;51762;402;3845;4893;7879;5873
AGGF1	GO:0019103 pyrimidine nucleotide binding	0.48285786	0.9824175	-0.5271574	-0.999045	19294	4	3326;55149
AGGF1	GO:0019104 DNA N-glycosylase activity	0.93936556	1	-0.3232006	-0.5587027	40124	3	328;5111;6188
AGGF1	GO:0019107 myristoyltransferase activity	0.95304359	1	-0.3545232	-0.546319	43900	2	4836;3032
AGGF1	GO:0019144 ADP-sugar diphosphatase activity	0.44600214	0.9776999	0.7751397	1.0353521	22523	1	11164
AGGF1	GO:0019145 aminobutyraldehyde dehydrogenase activity	0.82927409	1	0.5848464	0.7811779	41879	1	223
AGGF1	GO:0019158 mannokinase activity	0.84545415	1	-0.4449878	-0.6857245	38944	2	3098;3099
AGGF1	GO:0019171 3-hydroxyacyl-[acyl-carrier-protein] dehydratase activity	0.15838977	0.8820994	0.9193436	1.2279649	7998	1	2194
AGGF1	GO:0019200 carbohydrate kinase activity	0.65339035	0.9870872	-0.3836363	-0.8306189	23376	6	3099;5214;5211;5213
AGGF1	GO:0019202 amino acid kinase activity	0.38751615	0.9631969	-0.8076117	-1.0759795	19195	1	5832
AGGF1	GO:0019205 nucleobase-containing compound kinase activity	0.30667763	0.9543576	0.4790524	1.1411544	22760	15	84433;9414;8802;55728;204;79707;203;7371;102157402;1841;10978
AGGF1	GO:0019206 nucleoside kinase activity	0.80608746	1	0.5344045	0.7838073	43485	2	7371;51727
AGGF1	GO:0019207 kinase regulator activity	0.05294948	0.6751059	0.4810288	1.3934355	4575	43	51719;6789;8567;10454;25998;57498;26610;65125;5062;51347;56647;5576;3071;890;5571;324
AGGF1	GO:0019208 phosphatase regulator activity	0.09667603	0.8184982	0.5447144	1.3649279	7433	19	84687;4659;5520;26472;23523;9839;6418;5514
AGGF1	GO:0019209 kinase activator activity	0.16363237	0.8820994	0.5025717	1.2723824	12672	20	51719;6789;8567;10454;65125;5062;3071
AGGF1	GO:0019210 kinase inhibitor activity	0.044480845	0.6479845	0.6641911	1.4742932	3149	11	25998;65125;51347;5576
AGGF1	GO:0019211 phosphatase activator activity	0.47720941	0.9824175	-0.5965176	-1.0311739	20383	3	5528;2962
AGGF1	GO:0019212 phosphatase inhibitor activity	0.095890411	0.8184982	0.6502809	1.3758384	6586	9	84687;26472;23523;6418;5514
AGGF1	GO:0019213 deacetylase activity	0.62678453	0.983839	0.4005057	0.8889954	44386	11	51564;25942;10014;9219;3066;3065
AGGF1	GO:0019215 intermediate filament binding	0.50077887	0.9824175	0.4820224	0.9903229	33754	8	5317;286077;7431
AGGF1	GO:0019237 centromeric DNA binding	0.82572276	1	0.420183	0.7215953	49582	4	9183;4436;1060
AGGF1	GO:0019238 cyclohydrolase activity	0.073506426	0.7756195	-0.892693	-1.3756366	3385	2	471
AGGF1	GO:0019239 deaminase activity	0.0072572573	0.2315738	-0.8806585	-1.6689843	289	4	10007;9582
AGGF1	GO:0019781 NEDD8 activating enzyme activity	0.93366599	1	0.5328212	0.711688	47151	1	8883
AGGF1	GO:0019783 ubiquitin-like protein-specific protease activity	0.3152684	0.960405	0.4124173	1.1203984	25729	29	8314;55031;9736;51377;80124;23358;55139;10213;10987;7874;9100;8239;29843;55611;57337
AGGF1	GO:0019784 NEDD8-specific protease activity	0.6637752	0.9881527	0.5579091	0.8928135	38030	3	10987;55611;7347
AGGF1	GO:0019787 ubiquitin-like protein transferase activity	0.25887732	0.9351016	0.3647146	1.1363113	23948	77	6872;7329;9810;57448;9921;55167;5469;54850;6045
AGGF1	GO:0019788 NEDD8 transferase activity	0.80226889	1	0.5367314	0.7872202	43279	2	9978;9040
AGGF1	GO:0019789 SUMO transferase activity	0.43337826	0.9761083	0.5272795	1.0483248	28618	7	7329;10155;26036;9063;5903
AGGF1	GO:0019798 procollagen-proline dioxygenase activity	0.099542143	0.8328878	0.8854001	1.2986101	5369	2	5033;5034
AGGF1	GO:0019825 oxygen binding	0.2860459	0.9455406	0.7295597	1.1675034	16388	3	3050;875;3048
AGGF1	GO:0019828 aspartic-type endopeptidase inhibitor activity	0.50805475	0.9824175	-0.7465084	-0.9945716	25166	1	2597
AGGF1	GO:0019829 cation-transporting ATPase activity	0.9324456	1	0.2737959	0.6077399	66032	11	51606;9114;523
AGGF1	GO:0019834 phospholipase A2 inhibitor activity	0.13196285	0.8820994	0.8651764	1.2689482	7118	2	302;304
AGGF1	GO:0019838 growth factor binding	0.72514698	0.9888894	-0.3794743	-0.7730016	27258	5	6187;10456
AGGF1	GO:0019840 isoprenoid binding	0.96872981	1	-0.5160615	-0.6875476	47986	1	2171
AGGF1	GO:0019842 vitamin binding	0.19669701	0.9100808	0.4998673	1.2382038	14994	18	4548;5033;2194;2805;23464;875
AGGF1	GO:0019843 rRNA binding	0.0094304504	0.2805559	-0.4398575	-1.6116118	151	35	6133;60493;6147;9188;6136;6208;84294;26284;9349;6191;6203
AGGF1	GO:0019855 calcium channel inhibitor activity	0.62355946	0.983839	0.6878492	0.9187584	31490	1	29085
AGGF1	GO:0019869 chloride channel inhibitor activity	0.21395073	0.9100808	0.8232132	1.2074011	11541	2	65125;8417
AGGF1	GO:0019870 potassium channel inhibitor activity	0.25508369	0.9308165	0.8038612	1.1790177	13760	2	65125;2029
AGGF1	GO:0019887 protein kinase regulator activity	0.078056858	0.8131879	0.4695587	1.3505352	6693	41	51719;6789;8567;10454;25998;57498;26610;65125;5062;51347;5576;3071;890;5571;324
AGGF1	GO:0019888 protein phosphatase regulator activity	0.090368913	0.8184982	0.579117	1.3795191	6706	15	84687;5520;26472;23523;6418;5514
AGGF1	GO:0019894 kinesin binding	0.081816097	0.8184982	0.6448286	1.3994062	5706	10	9639;23636;51332;8934
AGGF1	GO:0019899 enzyme binding	5.00015e-05	0.0281552	0.3963126	1.3576203	4	589	55755;9639;11319;85440;2801;29110;22995;6455;57533;3297;55704;23365;7329;675;3832;56288;29888;9810;94121;81704;22926;11215;6885;9779;5371;5871;23299;1938;51719;9344;51735;9922;134957;84687;11218;64786;253260;8567;286;5928;79677;29966;4798;11335;10527;5905;5970;10454;54887;573;8607;57506;9701;6801;23550;2885;7167;55559;27161;5984;25998;79968;4659;26130;10048;26610;55291;9181;6780;3303;3304;51564;2…
AGGF1	GO:0019900 kinase binding	0.085778941	0.8184982	0.36935	1.2249139	8452	176	55755;2801;22995;57533;3297;55704;3832;6885;5871;1938;51719;9344;253260;5970;10454;57506;2885;25998;4659;51564;25;1500;22919;65125;5062;160;5580;3799;9928;9325;161;91754;3094;10540;9846;5576
AGGF1	GO:0019901 protein kinase binding	0.035129427	0.5879473	0.3958169	1.3048574	3442	158	55755;2801;22995;57533;3297;55704;3832;6885;5871;1938;9344;253260;5970;10454;57506;2885;25998;4659;51564;25;1500;22919;65125;5062;160;5580;3799;9928;9325;161;91754;3094;10540;9846;5576
AGGF1	GO:0019902 phosphatase binding	5.6573245e-05	0.0281552	0.633599	1.883703	4	52	29110;6455;56288;29888;11215;84687;286;29966;9701;6801;2885;55291;6780;5499;5520;55125;65125;8178;8897;4773
AGGF1	GO:0019903 protein phosphatase binding	0.00019670917	0.0539384	0.6207593	1.7982044	16	43	29110;56288;29888;11215;84687;286;29966;9701;6801;2885;55291;6780;5499;5520;8897
AGGF1	GO:0019904 protein domain specific binding	0.0013170559	0.0940378	0.4407831	1.4653286	129	186	5007;6455;1642;1874;7329;29109;29888;117178;10320;55655;23636;7159;11218;6767;55031;29966;11335;5970;57506;6801;5469;2885;6045;23607;57498;7094;10919;10474;9049;84433;3303;3304;25;8655;9928;3837;3312;161;9414;2037;648;57680;3636;375;23405;79813;3301;5576;3309;9646;9798;9218;5501;23019;890;2060;10155
AGGF1	GO:0019905 syntaxin binding	0.00077483134	0.0862392	0.7402509	1.7872791	57	16	2801;200081;9810;134957;25
AGGF1	GO:0019948 SUMO activating enzyme activity	0.85956587	1	0.4984282	0.7310412	46370	2	10054;10055
AGGF1	GO:0019955 cytokine binding	0.69862362	0.9881527	-0.4187465	-0.7935896	27916	4	3146;10456
AGGF1	GO:0019956 chemokine binding	0.41176114	0.963218	-0.7960894	-1.0606283	20396	1	3146
AGGF1	GO:0019958 C-X-C chemokine binding	0.41176114	0.963218	-0.7960894	-1.0606283	20396	1	3146
AGGF1	GO:0019966 interleukin-1 binding	0.27065165	0.9441952	-0.8662709	-1.154131	13406	1	10456
AGGF1	GO:0019992 diacylglycerol binding	0.8494819	1	0.5057632	0.7417994	45826	2	10423;9693
AGGF1	GO:0020037 heme binding	0.22008753	0.9100808	0.5984121	1.2294475	14834	8	571;3050;875;3048;51078;847
AGGF1	GO:0022803 passive transmembrane transporter activity	0.91535869	1	-0.2163642	-0.6871771	20644	20	3710;653519;51463;10452;7417;1020;90550;2185;7419;23155;29927;55129
AGGF1	GO:0022804 active transmembrane transporter activity	0.69452364	0.9881527	-0.2422557	-0.8756879	11692	33	79939;293;6576;9497;528;3954
AGGF1	GO:0022824 transmitter-gated ion channel activity	0.40891473	0.963218	-0.797486	-1.062489	20255	1	2185
AGGF1	GO:0022829 wide pore channel activity	0.30167668	0.9543576	-0.6250967	-1.1846551	12054	4	10452;7417;7419
AGGF1	GO:0022832 voltage-gated channel activity	0.79280041	1	0.3475889	0.7543369	55300	10	302;304;1192
AGGF1	GO:0022834 ligand-gated channel activity	0.97186491	1	0.324794	0.5197629	55682	3	309;3710
AGGF1	GO:0022835 transmitter-gated channel activity	0.40891473	0.963218	-0.797486	-1.062489	20255	1	2185
AGGF1	GO:0022836 gated channel activity	0.96255912	1	0.2419836	0.5585842	70004	13	302;304;309
AGGF1	GO:0022838 substrate-specific channel activity	0.91924176	1	-0.2164517	-0.6786025	21239	19	7417;1020;90550;2185;7419;23155;29927;55129
AGGF1	GO:0022839 ion gated channel activity	0.96255912	1	0.2419836	0.5585842	70004	13	302;304;309
AGGF1	GO:0022843 voltage-gated cation channel activity	0.46379563	0.9816702	0.6057951	1.0403534	27849	4	302;304
AGGF1	GO:0022853 active ion transmembrane transporter activity	0.9324456	1	0.2737959	0.6077399	66032	11	51606;9114;523
AGGF1	GO:0022857 transmembrane transporter activity	0.86741084	1	-0.1944154	-0.84001	6371	78	292;1020;483;144195;6515;90550;2185;7419;23155;60386;5825;29927;55176;347734;79939;293;220988;6576;8140;55129;9497;528;3954
AGGF1	GO:0022884 macromolecule transmembrane transporter activity	0.18134781	0.8820994	-0.5166814	-1.281887	5677	9	100287932;100652748;10452;29927;55176;220988
AGGF1	GO:0022889 serine transmembrane transporter activity	0.97512373	1	0.3622075	0.5312472	52604	2	6510;94081
AGGF1	GO:0022890 inorganic cation transmembrane transporter activity	0.69431858	0.9881527	-0.243759	-0.8751119	11951	32	55129;9497;528;3954
AGGF1	GO:0023023 MHC protein complex binding	0.51366762	0.9824175	-0.4362769	-0.9445921	18377	6	5315;7531
AGGF1	GO:0023025 MHC class Ib protein complex binding	0.64359827	0.9863634	0.6784218	0.9061663	32502	1	51571
AGGF1	GO:0023026 MHC class II protein complex binding	0.47649703	0.9824175	-0.4844635	-0.9868683	17911	5	5315;7531
AGGF1	GO:0023029 MHC class Ib protein binding	0.64359827	0.9863634	0.6784218	0.9061663	32502	1	51571
AGGF1	GO:0023030 MHC class Ib protein binding, via antigen binding groove	0.64359827	0.9863634	0.6784218	0.9061663	32502	1	51571
AGGF1	GO:0030060 L-malate dehydrogenase activity	0.74800593	1	0.5101298	0.816353	42856	3	26227;4190
AGGF1	GO:0030145 manganese ion binding	0.3792072	0.9631969	0.4536407	1.0806209	28143	15	25;27;2992;7486;167227;5566;10914;383
AGGF1	GO:0030159 receptor signaling complex scaffold activity	0.38612444	0.9631969	0.6858767	1.0975981	22122	3	23636;64210
AGGF1	GO:0030165 PDZ domain binding	0.14396475	0.8820994	0.6595415	1.3112852	9506	7	57498;9928
AGGF1	GO:0030170 pyridoxal phosphate binding	0.81364913	1	0.3475864	0.7354094	55891	9	2805;23464;875;10558
AGGF1	GO:0030233 deoxynucleotide transmembrane transporter activity	0.29251453	0.948041	-0.8554469	-1.1397102	14489	1	60386
AGGF1	GO:0030234 enzyme regulator activity	0.0016952744	0.1134774	0.4301467	1.4373332	167	207	57533;23365;84364;9779;57448;51719;28964;134957;84687;64786;6789;3267;253260;8567;10527;5905;10454;56897;573;51606;4649;2968;25998;57498;4659;26130;26610;51377;5520;26472;6195;65125;5062;64744;8655;11047;5580;613;23523;26037;51347;56647;302;304;10808;22930;9882;26092;3337;375;3301;5576;3071;6015;890;5571;9824;25782;126432;9532;324;1983;9839;1794;2335;7248;388503;10213;10845;10197;6002
AGGF1	GO:0030235 nitric-oxide synthase regulator activity	0.53559647	0.9835202	0.6198738	0.9919747	30686	3	8655;3320
AGGF1	GO:0030246 carbohydrate binding	0.49294717	0.9824175	0.3747491	0.9910521	39384	25	6888;5033;131544;2821;3848;2584;130589
AGGF1	GO:0030267 glyoxylate reductase (NADP) activity	0.64118253	0.9863634	0.6794693	0.9075654	32380	1	9380
AGGF1	GO:0030274 LIM domain binding	0.75112611	1	0.5674144	0.8322227	40520	2	7094
AGGF1	GO:0030275 LRR domain binding	0.40805338	0.963218	-0.6324314	-1.0932565	17429	3	26574;3845
AGGF1	GO:0030276 clathrin binding	0.061115269	0.692613	0.647415	1.4370555	4327	11	2580;160;161;1173;163;8301;162
AGGF1	GO:0030280 structural constituent of epidermis	0.3191095	0.960405	0.7743626	1.1357522	17214	2	5317;3848
AGGF1	GO:0030283 testosterone dehydrogenase [NAD(P)] activity	0.56702196	0.9835202	-0.7175279	-0.955961	28087	1	3028
AGGF1	GO:0030291 protein serine/threonine kinase inhibitor activity	0.23953713	0.9100808	0.5893505	1.2108304	16145	8	65125;5576;7532;5577;57521;5573;3315
AGGF1	GO:0030292 protein tyrosine kinase inhibitor activity	0.15472655	0.8820994	0.9217877	1.2312296	7813	1	25998
AGGF1	GO:0030295 protein kinase activator activity	0.16363237	0.8820994	0.5025717	1.2723824	12672	20	51719;6789;8567;10454;65125;5062;3071
AGGF1	GO:0030296 protein tyrosine kinase activator activity	0.26108959	0.9408044	0.8012059	1.1751231	14084	2	5062;2074
AGGF1	GO:0030331 estrogen receptor binding	0.51846903	0.9824175	0.3980663	0.9737468	39188	17	5481;6801;5469;9325;23019;9113;64210
AGGF1	GO:0030332 cyclin binding	0.38475213	0.9631969	0.4980458	1.0808584	26837	10	2580;2547
AGGF1	GO:0030337 DNA polymerase processivity factor activity	0.95112645	1	-0.5254888	-0.7001077	47114	1	5111
AGGF1	GO:0030346 protein phosphatase 2B binding	0.59274063	0.9835202	-0.7042598	-0.9382839	29361	1	6647
AGGF1	GO:0030348 syntaxin-3 binding	0.53583253	0.9835202	-0.7325419	-0.9759641	26542	1	6813
AGGF1	GO:0030371 translation repressor activity	0.1527475	0.8820994	-0.626448	-1.3563355	5464	6	2332;10658;80315;55095;131405
AGGF1	GO:0030372 high molecular weight B cell growth factor receptor binding	0.027068235	0.5223438	0.9863827	1.3175089	1366	1	200081
AGGF1	GO:0030374 nuclear receptor transcription coactivator activity	0.73988244	0.9954951	0.3224024	0.8078657	56893	19	5469;10474;10025
AGGF1	GO:0030375 thyroid hormone receptor coactivator activity	0.10519243	0.8466157	0.823112	1.3172136	6026	3	5469;10025;10499
AGGF1	GO:0030414 peptidase inhibitor activity	0.26188712	0.9408044	0.4811538	1.1769947	19794	17	57448;51377;6195;388503;10935
AGGF1	GO:0030506 ankyrin binding	0.86655675	1	0.393317	0.6754572	52034	4	5339;2318;476
AGGF1	GO:0030507 spectrin binding	0.023248366	0.4882157	0.7270629	1.5382906	1596	9	286;51332;2037;10540;118;2782;157922
AGGF1	GO:0030515 snoRNA binding	0.91495055	1	-0.2272213	-0.6640137	23591	15	9188;55651;10528
AGGF1	GO:0030519 snoRNP binding	0.52147933	0.9824175	-0.7398743	-0.985733	25831	1	9221
AGGF1	GO:0030523 dihydrolipoamide S-acyltransferase activity	0.16733991	0.8820994	0.9155028	1.2228348	8450	1	1737
AGGF1	GO:0030527 structural constituent of chromatin	0.22648175	0.9100808	-0.8889665	-1.1843682	11218	1	3159
AGGF1	GO:0030544 Hsp70 protein binding	0.035295897	0.5879473	0.6501097	1.5006845	2566	13	23636;6767;5481;3337;3301;10963;7248
AGGF1	GO:0030545 receptor regulator activity	0.45200708	0.9776999	0.4521501	1.023973	32440	12	200081;2821;9255;4137;3068;3148
AGGF1	GO:0030546 receptor activator activity	0.4591812	0.9776999	-0.771648	-1.0280651	22745	1	1020
AGGF1	GO:0030548 acetylcholine receptor regulator activity	0.4591812	0.9776999	-0.771648	-1.0280651	22745	1	1020
AGGF1	GO:0030549 acetylcholine receptor activator activity	0.4591812	0.9776999	-0.771648	-1.0280651	22745	1	1020
AGGF1	GO:0030551 cyclic nucleotide binding	0.3573308	0.9631969	0.6515077	1.1188574	21456	4	5576;5577;5573;9693
AGGF1	GO:0030552 cAMP binding	0.3573308	0.9631969	0.6515077	1.1188574	21456	4	5576;5577;5573;9693
AGGF1	GO:0030554 adenyl nucleotide binding	0.92812706	1	0.2463243	0.8410096	92795	473	6872;2580;29110;26750;7329;3832;6885;54821;5871;55655;3070;9344;5700;83990;11218;6767;6789;63971;84083;79677;90957;10469;22880;56897;573;4649;8607;54454;30849;57634;5984;50485;3303;3304;25;6195;399687;65125;5062;55681;5580;613;440;23170;23456;3799;9928;4646;27;3312;51347;22948;8476;91754;51143;23387;5701;23049;10808;57680;374654;81930;5287;1981;23405;3301;5576;191;55728;5198;10939;3309;4292;5985;…
AGGF1	GO:0030594 neurotransmitter receptor activity	0.40891473	0.963218	-0.797486	-1.062489	20255	1	2185
AGGF1	GO:0030619 U1 snRNA binding	0.2397584	0.9100808	0.6667094	1.2132064	14964	5	25929;10594
AGGF1	GO:0030620 U2 snRNA binding	0.83384239	1	0.4514622	0.7224682	47774	3	10594;6627
AGGF1	GO:0030621 U4 snRNA binding	0.086643062	0.8184982	0.7521877	1.3687507	5407	5	25929;9733;9128
AGGF1	GO:0030622 U4atac snRNA binding	0.056258921	0.6842818	0.9160864	1.3436175	3034	2	25929;26121
AGGF1	GO:0030623 U5 snRNA binding	0.35019556	0.9631969	0.7607405	1.1157728	18891	2	9343;10594
AGGF1	GO:0030624 U6atac snRNA binding	0.28086016	0.9455406	0.8568436	1.1444838	14183	1	9733
AGGF1	GO:0030626 U12 snRNA binding	0.56863695	0.9835202	-0.7168296	-0.9550306	28167	1	55599
AGGF1	GO:0030628 pre-mRNA 3'-splice site binding	0.53847595	0.9835202	-0.5612843	-0.9702676	23000	3	11338;10569
AGGF1	GO:0030674 protein binding, bridging	0.019126183	0.4358328	0.5053388	1.4864728	1673	48	1642;23299;7159;11218;6767;23363;286;4130;2885;160;3312;161;9414;1173;9846;26747;6386;3054;7341;163;2288;64210
AGGF1	GO:0030676 Rac guanyl-nucleotide exchange factor activity	0.32383636	0.9631969	0.7722669	1.1326784	17469	2	9181;1794
AGGF1	GO:0030695 GTPase regulator activity	0.00081304485	0.0862392	0.5684622	1.6939439	71	53	57533;23365;84364;9779;28964;134957;64786;3267;10527;5905;4649;26130;64744;613;26037;22930;9882;3071;9824;25782;126432;1983;1794
AGGF1	GO:0030731 guanidinoacetate N-methyltransferase activity	0.23566699	0.9100808	-0.8844274	-1.1783208	11673	1	2593
AGGF1	GO:0030742 GTP-dependent protein binding	0.70317381	0.9881527	0.4590701	0.8353667	43889	5	51735
AGGF1	GO:0030898 actin-dependent ATPase activity	0.1024652	0.8345265	-0.6643565	-1.4384119	3665	6	4627;4628;4642
AGGF1	GO:0030911 TPR domain binding	0.2743994	0.9455406	-0.6398956	-1.2127013	10964	4	51762;6731
AGGF1	GO:0030942 endoplasmic reticulum signal peptide binding	0.95076415	1	-0.3569682	-0.5500867	43795	2	6730;6727
AGGF1	GO:0030955 potassium ion binding	0.13713389	0.8820994	-0.6767149	-1.3784906	5154	5	4733;5315
AGGF1	GO:0030957 Tat protein binding	0.41919608	0.963218	-0.5131204	-1.0452432	15757	5	6597;60
AGGF1	GO:0030971 receptor tyrosine kinase binding	0.44328339	0.9776999	0.4649573	1.0320576	31391	11	6885;9846;8661;5771;5770
AGGF1	GO:0030976 thiamine pyrophosphate binding	0.77563792	1	-0.6131285	-0.8168698	38421	1	10994
AGGF1	GO:0030983 mismatched DNA binding	0.9804638	1	0.2369662	0.5013636	67350	9	4292;4437;54840;5378;4436;5395
AGGF1	GO:0030984 kininogen binding	0.47460433	0.9824175	-0.7639665	-1.017831	23509	1	708
AGGF1	GO:0031072 heat shock protein binding	0.2572702	0.9308662	0.3963132	1.1552641	22337	45	3297;23636;6767;5481;3303;3304;3837;3312;3337;55898;3301;10953;10963;3309;9532;2288;7248;2289;8844;4137;10728
AGGF1	GO:0031078 histone deacetylase activity (H3-K14 specific)	0.50290786	0.9824175	0.5525124	1.0054031	31389	5	51564;10014;3066;3065
AGGF1	GO:0031151 histone methyltransferase activity (H3-K79 specific)	0.48540652	0.9824175	0.7559358	1.0097015	24513	1	84444
AGGF1	GO:0031177 phosphopantetheine binding	0.15838977	0.8820994	0.9193436	1.2279649	7998	1	2194
AGGF1	GO:0031208 POZ domain binding	0.97147529	1	-0.5146648	-0.6856869	48122	1	8452
AGGF1	GO:0031210 phosphatidylcholine binding	0.50201505	0.9824175	0.5894972	1.0123645	30144	4	23344;23760;4763
AGGF1	GO:0031249 denatured protein binding	0.18003247	0.8820994	0.9092179	1.2144401	9091	1	3303
AGGF1	GO:0031267 small GTPase binding	0.0035545899	0.1812841	0.4768529	1.5207834	336	99	9639;85440;57533;23365;94121;9779;23299;51735;134957;64786;8567;29966;10527;5905;10048;9181;5062;613;3837;64145;302;304;22930;9882;57819;3071;55785;81624;25782;22870;9475;80223;8301;79109;10640;1794;8934
AGGF1	GO:0031320 hexitol dehydrogenase activity	0.57728407	0.9835202	0.711243	0.9500055	29153	1	6652
AGGF1	GO:0031369 translation initiation factor binding	0.79232112	1	-0.26409	-0.771756	20429	15	8890;6229
AGGF1	GO:0031370 eukaryotic initiation factor 4G binding	0.96194687	1	-0.5195531	-0.6921995	47650	1	1977
AGGF1	GO:0031386 protein tag	0.051675326	0.6749302	0.8217407	1.4112045	3102	4	6233;7314;7316;7341
AGGF1	GO:0031402 sodium ion binding	0.92403505	1	-0.5384078	-0.7173196	45772	1	476
AGGF1	GO:0031405 lipoic acid binding	0.84048157	1	0.5792598	0.7737159	42445	1	1629
AGGF1	GO:0031406 carboxylic acid binding	0.6752864	0.9881527	0.3225004	0.8649844	54525	27	5033;3161;2805
AGGF1	GO:0031418 L-ascorbic acid binding	0.03169561	0.5519675	0.8891278	1.4228577	1815	3	5033;55239
AGGF1	GO:0031419 cobalamin binding	0.0011484694	0.0879736	0.9993017	1.3347648	57	1	4548
AGGF1	GO:0031420 alkali metal ion binding	0.13713389	0.8820994	-0.6767149	-1.3784906	5154	5	4733;5315
AGGF1	GO:0031434 mitogen-activated protein kinase kinase binding	0.36456933	0.9631969	0.695329	1.1127245	20887	3	9344;8844
AGGF1	GO:0031435 mitogen-activated protein kinase kinase kinase binding	0.31377092	0.960405	0.7770077	1.1396318	16926	2	5871;5594
AGGF1	GO:0031489 myosin V binding	0.059948898	0.692613	-0.6173998	-1.5317694	1876	9	5870;51560;4218;5873
AGGF1	GO:0031490 chromatin DNA binding	0.49548801	0.9824175	0.351493	0.9906426	41729	36	3297;6605;5928;5970;5469;86;53615;51780;10856
AGGF1	GO:0031491 nucleosome binding	0.29609682	0.9537434	-0.2950024	-1.0880465	4672	36	8932;6749;6597;3183;60;8467;26155;7443;50809
AGGF1	GO:0031492 nucleosomal DNA binding	0.85273616	1	0.2840038	0.7116476	65571	19	6605;5928;86;53615
AGGF1	GO:0031493 nucleosomal histone binding	0.44687826	0.9776999	-0.6870181	-1.0586923	20584	2	7443
AGGF1	GO:0031531 thyrotropin-releasing hormone receptor binding	0.38218288	0.9631969	0.8065642	1.0773259	19300	1	5705
AGGF1	GO:0031543 peptidyl-proline dioxygenase activity	0.069894085	0.7485656	0.8037434	1.3802971	4196	4	5033;5034
AGGF1	GO:0031544 peptidyl-proline 3-dioxygenase activity	0.91115203	1	0.5439944	0.726612	46014	1	55239
AGGF1	GO:0031545 peptidyl-proline 4-dioxygenase activity	0.094161794	0.8184982	0.8301932	1.3285455	5394	3	5033;5034
AGGF1	GO:0031593 polyubiquitin modification-dependent protein binding	0.62783018	0.983839	0.3928717	0.8897267	45059	12	84083;5710;2060;10594;254225;5887;51720
AGGF1	GO:0031624 ubiquitin conjugating enzyme binding	0.40144864	0.963218	0.6791071	1.0867648	23000	3	9810
AGGF1	GO:0031625 ubiquitin protein ligase binding	0.35147211	0.9631969	0.3366248	1.0745017	33353	100	9810;22926;5371;79677;5905;5970;573;7167;3303;3304;51429;3312;5430;7414;2821;3301;5576;3309;6233;7314;7316;7341;10155;9532;324;875
AGGF1	GO:0031626 beta-endorphin binding	0.61995565	0.983839	0.689595	0.9210903	31308	1	3416
AGGF1	GO:0031628 opioid receptor binding	0.25716395	0.9308662	-0.7813482	-1.2040547	11845	2	2316;2778
AGGF1	GO:0031681 G-protein beta-subunit binding	0.24096075	0.9119045	0.8781425	1.1729327	12168	1	22948
AGGF1	GO:0031682 G-protein gamma-subunit binding	0.026355392	0.5223438	0.9867318	1.3179753	1330	1	55704
AGGF1	GO:0031683 G-protein beta/gamma-subunit complex binding	0.57767454	0.9835202	-0.6217361	-0.9580931	26609	2	2778
AGGF1	GO:0031690 adrenergic receptor binding	0.17262856	0.8820994	0.737134	1.2659064	10365	4	6455;9693
AGGF1	GO:0031697 beta-1 adrenergic receptor binding	0.0045600311	0.2034914	0.9771198	1.4331349	245	2	6455;9693
AGGF1	GO:0031698 beta-2 adrenergic receptor binding	0.26950097	0.9431116	-0.8669693	-1.1550614	13349	1	2778
AGGF1	GO:0031720 haptoglobin binding	0.42165459	0.963218	0.7293049	1.0696665	22746	2	3050;3048
AGGF1	GO:0031730 CCR5 chemokine receptor binding	0.55684283	0.9835202	0.6667831	0.9779661	30039	2	6772;6774
AGGF1	GO:0031748 D1 dopamine receptor binding	0.60697647	0.983839	-0.5167758	-0.8933278	25926	3	5781;2778
AGGF1	GO:0031749 D2 dopamine receptor binding	0.94845749	1	0.525838	0.7023605	47898	1	1785
AGGF1	GO:0031775 lutropin-choriogonadotropic hormone receptor binding	0.82535933	1	-0.5879888	-0.7833763	40884	1	488
AGGF1	GO:0031821 G protein-coupled serotonin receptor binding	0.80384935	1	0.5974162	0.7979673	40595	1	2773
AGGF1	GO:0031852 mu-type opioid receptor binding	0.25716395	0.9308662	-0.7813482	-1.2040547	11845	2	2316;2778
AGGF1	GO:0031871 proteinase activated receptor binding	0.36269104	0.9631969	-0.7282571	-1.1222414	16706	2	5245;10015
AGGF1	GO:0031956 medium-chain fatty acid-CoA ligase activity	0.68510158	0.9881527	0.6574721	0.8781838	34598	1	2181
AGGF1	GO:0031996 thioesterase binding	0.8222089	1	0.4226642	0.7258563	49371	4	55559;382
AGGF1	GO:0032027 myosin light chain binding	0.83970932	1	0.5796089	0.7741822	42406	1	80179
AGGF1	GO:0032029 myosin tail binding	0.20755614	0.9100808	0.8952514	1.1957851	10481	1	51332
AGGF1	GO:0032036 myosin heavy chain binding	0.31107426	0.9573579	0.7185416	1.1498712	17822	3	51332;10398
AGGF1	GO:0032038 myosin II heavy chain binding	0.48189196	0.9824175	-0.7601257	-1.0127139	23870	1	4635
AGGF1	GO:0032041 NAD-dependent histone deacetylase activity (H3-K14 specific)	0.50290786	0.9824175	0.5525124	1.0054031	31389	5	51564;10014;3066;3065
AGGF1	GO:0032050 clathrin heavy chain binding	0.42651776	0.968824	0.7849162	1.0484106	21539	1	8301
AGGF1	GO:0032051 clathrin light chain binding	0.54411254	0.9835202	-0.6395389	-0.9855271	25063	2	9026;1213
AGGF1	GO:0032052 bile acid binding	0.46178537	0.9803214	-0.7702514	-1.0262044	22874	1	5836
AGGF1	GO:0032090 Pyrin domain binding	0.019852819	0.4383994	0.9520645	1.3963864	1070	2	55655;29108
AGGF1	GO:0032129 histone deacetylase activity (H3-K9 specific)	0.26699774	0.9431116	-0.8683659	-1.1569221	13225	1	23411
AGGF1	GO:0032135 DNA insertion or deletion binding	0.76203253	1	-0.3452641	-0.7475384	27263	6	7508;2956
AGGF1	GO:0032137 guanine/thymine mispair binding	0.84850336	1	0.440609	0.7050999	48614	3	4292;4436
AGGF1	GO:0032138 single base insertion or deletion binding	0.86744244	1	-0.3400909	-0.6445249	34662	4	4437;4436;5395;2956
AGGF1	GO:0032139 dinucleotide insertion or deletion binding	0.72117986	0.9888894	0.5267152	0.8428943	41319	3	4437;4436;5111
AGGF1	GO:0032142 single guanine insertion binding	0.9162121	1	-0.339972	-0.5876948	39135	3	4437;4436;2956
AGGF1	GO:0032143 single thymine insertion binding	0.55303491	0.9835202	-0.6347573	-0.9781586	25474	2	2956
AGGF1	GO:0032181 dinucleotide repeat insertion binding	0.8050494	1	0.535103	0.7848319	43429	2	4437;4436
AGGF1	GO:0032182 ubiquitin-like protein binding	0.57535411	0.9835202	-0.2618264	-0.9328834	10154	31	23142;51035;57599;5886;55666;8078;1616
AGGF1	GO:0032183 SUMO binding	0.65222265	0.9870872	0.4594609	0.8763953	41888	6	5371;26135;9994;10054
AGGF1	GO:0032184 SUMO polymer binding	0.82860085	1	0.5851955	0.7816442	41845	1	9994
AGGF1	GO:0032266 phosphatidylinositol-3-phosphate binding	0.26231636	0.9408044	0.6565397	1.1947009	16372	5	56288;54477
AGGF1	GO:0032296 double-stranded RNA-specific ribonuclease activity	0.59492102	0.9835202	0.5924305	0.9480576	34085	3	23405;29102;54487
AGGF1	GO:0032356 oxidized DNA binding	0.96329331	1	0.2718269	0.5404399	63612	7	7486;7515;9401;4436
AGGF1	GO:0032357 oxidized purine DNA binding	0.99839626	1	0.2126488	0.4056154	64121	6	7486;9401;4436
AGGF1	GO:0032358 oxidized pyrimidine DNA binding	0.5905604	0.9835202	-0.7053073	-0.9396794	29253	1	6188
AGGF1	GO:0032404 mismatch repair complex binding	0.33806097	0.9631969	0.5465353	1.1228658	22786	8	4292;254394;7486;545
AGGF1	GO:0032405 MutLalpha complex binding	0.93788551	1	0.3186884	0.579915	58539	5	7486;545;4436
AGGF1	GO:0032406 MutLbeta complex binding	0.3675102	0.9631969	0.8138966	1.0871197	18559	1	254394
AGGF1	GO:0032407 MutSalpha complex binding	0.38529177	0.9631969	0.6394044	1.098072	23135	4	4292;254394;545;5395
AGGF1	GO:0032408 MutSbeta complex binding	0.3675102	0.9631969	0.8138966	1.0871197	18559	1	254394
AGGF1	GO:0032422 purine-rich negative regulatory element binding	0.31175042	0.9580623	0.7780745	1.1411964	16817	2	5814;5813
AGGF1	GO:0032427 GBD domain binding	0.12370801	0.8733938	-0.9388966	-1.2508901	6127	1	998
AGGF1	GO:0032451 demethylase activity	0.64337529	0.9863634	0.4035435	0.8757695	44877	10	22992;51780;5253
AGGF1	GO:0032452 histone demethylase activity	0.5920545	0.9835202	0.4334696	0.9171177	40669	9	22992;51780;5253
AGGF1	GO:0032453 histone demethylase activity (H3-K4 specific)	0.37185221	0.9631969	-0.7233671	-1.114706	17128	2	5927;23028
AGGF1	GO:0032454 histone demethylase activity (H3-K9 specific)	0.94163497	1	-0.2787963	-0.5679173	35396	5	23028
AGGF1	GO:0032549 ribonucleoside binding	0.0056681927	0.2222287	-0.3155069	-1.4315309	25	106	347733;23011;5870;51560;84172;60678;10383;4218;51762;26354;2778;4733;84617;402;55149;54552;10938;29889;2746;2747;998;5880;5881;3845;4893;58477;26284;7818;7879;9669;23560;5873;81876;441400
AGGF1	GO:0032550 purine ribonucleoside binding	0.0060435133	0.2222287	-0.3160322	-1.4292558	29	102	347733;23011;5870;51560;60678;10383;4218;51762;26354;2778;4733;84617;402;54552;10938;29889;2746;2747;998;5880;5881;3845;4893;58477;26284;7818;7879;9669;23560;5873;81876;441400
AGGF1	GO:0032551 pyrimidine ribonucleoside binding	0.44726902	0.9776999	-0.6866923	-1.0581902	20602	2	3326;55149
AGGF1	GO:0032552 deoxyribonucleotide binding	0.37362772	0.9631969	0.691251	1.1061986	21406	3	6767;25939
AGGF1	GO:0032553 ribonucleotide binding	0.99825991	1	0.2047832	0.7009719	99820	557	6872;2580;29110;26750;7329;3832;6885;54821;5871;1938;55655;3070;9344;5700;83990;11218;6789;63971;84083;79677;90957;10469;22880;56897;4649;8607;54454;30849;57634;5984;4528;50485;60558;3303;3304;25;6195;399687;65125;5062;55681;5580;613;440;23170;9343;23456;3799;9928;4646;27;3312;51347;22948;10382;5868;8476;91754;51143;23387;5701;23049;10808;57680;374654;81930;5287;1981;375;377;23405;3301;5576;55728…
AGGF1	GO:0032554 purine deoxyribonucleotide binding	0.37362772	0.9631969	0.691251	1.1061986	21406	3	6767;25939
AGGF1	GO:0032555 purine ribonucleotide binding	0.99827993	1	0.2049204	0.7014219	99823	556	6872;2580;29110;26750;7329;3832;6885;54821;5871;1938;55655;3070;9344;5700;83990;11218;6789;63971;84083;79677;90957;10469;22880;56897;4649;8607;54454;30849;57634;5984;4528;50485;60558;3303;3304;25;6195;399687;65125;5062;55681;5580;613;440;23170;9343;23456;3799;9928;4646;27;3312;51347;22948;10382;5868;8476;91754;51143;23387;5701;23049;10808;57680;374654;81930;5287;1981;375;377;23405;3301;5576;55728…
AGGF1	GO:0032557 pyrimidine ribonucleotide binding	0.33341917	0.9631969	-0.6700633	-1.1583091	14241	3	3326;55149
AGGF1	GO:0032558 adenyl deoxyribonucleotide binding	0.15689473	0.8820994	0.8516669	1.249134	8463	2	6767;3326
AGGF1	GO:0032559 adenyl ribonucleotide binding	0.95407127	1	0.2387289	0.8149387	95388	468	6872;2580;29110;26750;7329;3832;6885;54821;5871;55655;3070;9344;5700;83990;11218;6789;63971;84083;79677;90957;10469;22880;56897;4649;8607;54454;30849;57634;5984;50485;3303;3304;25;6195;399687;65125;5062;55681;5580;613;440;23170;23456;3799;9928;4646;27;3312;51347;22948;8476;91754;51143;23387;5701;23049;10808;57680;374654;81930;5287;1981;23405;3301;5576;55728;5198;10939;3309;4292;5985;9748;54938;54…
AGGF1	GO:0032560 guanyl deoxyribonucleotide binding	0.45271474	0.9776999	0.771648	1.0306884	22862	1	25939
AGGF1	GO:0032561 guanyl ribonucleotide binding	0.0060435133	0.2222287	-0.3160322	-1.4292558	29	102	347733;23011;5870;51560;60678;10383;4218;51762;26354;2778;4733;84617;402;54552;10938;29889;2746;2747;998;5880;5881;3845;4893;58477;26284;7818;7879;9669;23560;5873;81876;441400
AGGF1	GO:0032564 dATP binding	0.15689473	0.8820994	0.8516669	1.249134	8463	2	6767;3326
AGGF1	GO:0032567 dGTP binding	0.45271474	0.9776999	0.771648	1.0306884	22862	1	25939
AGGF1	GO:0032574 5'-3' RNA helicase activity	0.33310177	0.9631969	-0.742982	-1.1449325	15343	2	4343
AGGF1	GO:0032767 copper-dependent protein binding	0.41929033	0.963218	0.788757	1.0535408	21174	1	2288
AGGF1	GO:0032794 GTPase activating protein binding	0.37331801	0.9631969	0.6444987	1.1068206	22416	4	26130;7248;2773
AGGF1	GO:0032813 tumor necrosis factor receptor superfamily binding	0.66070845	0.9870872	0.4556003	0.8690313	42433	6	8567;6772;8737;9994
AGGF1	GO:0032934 sterol binding	0.13728667	0.8820994	0.6635898	1.319334	9065	7	5007;309;114882
AGGF1	GO:0032947 protein-containing complex scaffold activity	0.28474614	0.9455406	0.6461457	1.175787	17772	5	23636;64210;8844
AGGF1	GO:0033142 progesterone receptor binding	0.81593185	1	-0.5928771	-0.7898889	40417	1	8648
AGGF1	GO:0033149 FFAT motif binding	0.35614431	0.9631969	0.8198324	1.0950481	17985	1	9218
AGGF1	GO:0033170 protein-DNA loading ATPase activity	0.71546905	0.9881527	0.4310325	0.8221698	45950	6	5984;5985
AGGF1	GO:0033192 calmodulin-dependent protein phosphatase activity	0.32965031	0.9631969	0.8324022	1.1118376	16647	1	9647
AGGF1	GO:0033204 ribonuclease P RNA binding	0.13946446	0.8820994	-0.7187812	-1.3622018	5572	4	10557;11102;10940
AGGF1	GO:0033218 amide binding	0.9775961	1	0.2016159	0.6007894	86571	53	5481;8021;2194;3841;23633;3837;1173;3838;163;8301
AGGF1	GO:0033293 monocarboxylic acid binding	0.020488574	0.4432982	-0.6431777	-1.7031813	597	11	6280;5836;5660;5091;56922;5095;6279
AGGF1	GO:0033300 dehydroascorbic acid transmembrane transporter activity	0.99032384	1	0.3261891	0.4784193	53424	2	6513;144195
AGGF1	GO:0033558 protein deacetylase activity	0.5440729	0.9835202	0.4513138	0.9548718	37373	9	51564;25942;10014;9219;3066;3065
AGGF1	GO:0033592 RNA strand annealing activity	0.88397392	1	0.3605877	0.656159	55174	5	7458;1975
AGGF1	GO:0033612 receptor serine/threonine kinase binding	0.98653505	1	-0.5069832	-0.6754527	48868	1	29108
AGGF1	GO:0033613 activating transcription factor binding	0.38986541	0.9631969	0.4318758	1.0697845	29720	18	5970;51564;23269;25942;9611;3054
AGGF1	GO:0033676 double-stranded DNA-dependent ATPase activity	0.81849564	1	-0.5914804	-0.7880282	40544	1	1107
AGGF1	GO:0033677 DNA/RNA helicase activity	0.59721257	0.9835202	-0.6118674	-0.9428854	27509	2	1660
AGGF1	GO:0033679 3'-5' DNA/RNA helicase activity	0.19585756	0.9100808	-0.9043296	-1.2048365	9701	1	1660
AGGF1	GO:0033699 DNA 5'-adenosine monophosphate hydrolase activity	0.74323789	0.9968789	0.6277933	0.838542	37534	1	54840
AGGF1	GO:0033737 1-pyrroline dehydrogenase activity	0.82927409	1	0.5848464	0.7811779	41879	1	223
AGGF1	GO:0033764 steroid dehydrogenase activity, acting on the CH-OH group of donors, NAD or NADP as acceptor	0.59006145	0.9835202	-0.4333975	-0.8828451	22180	5	51170;3028;50814
AGGF1	GO:0033857 diphosphoinositol-pentakisphosphate kinase activity	0.50772247	0.9824175	0.7454609	0.9957103	25640	1	23262
AGGF1	GO:0033883 pyridoxal phosphatase activity	0.69565562	0.9881527	0.6518855	0.8707218	35131	1	57026
AGGF1	GO:0033919 glucan 1,3-alpha-glucosidase activity	0.057210917	0.6842818	-0.9724162	-1.2955481	2833	1	23193
AGGF1	GO:0033989 3alpha,7alpha,12alpha-trihydroxy-5beta-cholest-24-enoyl-CoA hydratase activity	0.91339632	1	-0.5439944	-0.7247626	45245	1	3295
AGGF1	GO:0034046 poly(G) binding	0.21597071	0.9100808	-0.584673	-1.2658876	7726	6	219988;9987;3192;87178
AGGF1	GO:0034057 RNA strand-exchange activity	0.4904814	0.9824175	0.6978694	1.0235602	26459	2	7458;1975
AGGF1	GO:0034061 DNA polymerase activity	0.75881623	1	0.3470905	0.7860472	54460	12	5980;51455;10728
AGGF1	GO:0034062 5'-3' RNA polymerase activity	0.604223	0.9835202	-0.3002033	-0.8940858	15194	16	64425;25885;10849
AGGF1	GO:0034185 apolipoprotein binding	0.67932933	0.9881527	-0.4273227	-0.8098428	27145	4	821;4023
AGGF1	GO:0034186 apolipoprotein A-I binding	0.51671221	0.9824175	0.7409218	0.9896474	26094	1	3329
AGGF1	GO:0034190 apolipoprotein receptor binding	0.12370801	0.8733938	-0.9388966	-1.2508901	6127	1	998
AGGF1	GO:0034191 apolipoprotein A-I receptor binding	0.12370801	0.8733938	-0.9388966	-1.2508901	6127	1	998
AGGF1	GO:0034212 peptide N-acetyltransferase activity	0.00061743054	0.0777962	0.6245502	1.7602229	51	36	6872;138474;675;11143;80314;54556;11091;10474;7862;55683;117143;3054;26122;8473
AGGF1	GO:0034236 protein kinase A catalytic subunit binding	0.89813286	1	0.3223725	0.6409336	59309	7	5576;5577;5573;2931
AGGF1	GO:0034237 protein kinase A regulatory subunit binding	0.26391335	0.9408044	0.5612448	1.1874592	18128	9	10142;8165;64746;5566;5567
AGGF1	GO:0034431 bis(5'-adenosyl)-hexaphosphatase activity	0.17310206	0.8820994	0.9127095	1.2191038	8741	1	11163
AGGF1	GO:0034432 bis(5'-adenosyl)-pentaphosphatase activity	0.17310206	0.8820994	0.9127095	1.2191038	8741	1	11163
AGGF1	GO:0034450 ubiquitin-ubiquitin ligase activity	0.94293847	1	-0.277972	-0.5662382	35445	5	9978;23759;51366;3093;27339
AGGF1	GO:0034452 dynactin binding	0.28578804	0.9455406	0.6822314	1.1716202	17160	4	23299;51332;4137
AGGF1	GO:0034458 3'-5' RNA helicase activity	0.91316657	1	-0.2281132	-0.6666202	23545	15	8449;22907;6832;1665;1660
AGGF1	GO:0034511 U3 snoRNA binding	0.5963008	0.9835202	-0.6122948	-0.943544	27467	2	9136;9790
AGGF1	GO:0034512 box C/D snoRNA binding	0.52147933	0.9824175	-0.7398743	-0.985733	25831	1	9221
AGGF1	GO:0034513 box H/ACA snoRNA binding	0.35152653	0.9631969	-0.5976931	-1.1327211	14046	4	55505;1736;9221;55651
AGGF1	GO:0034593 phosphatidylinositol bisphosphate phosphatase activity	0.096395846	0.8184982	0.8289418	1.326543	5522	3	8897;22908;114971
AGGF1	GO:0034595 phosphatidylinositol phosphate 5-phosphatase activity	0.93778262	1	-0.5317737	-0.7084811	46453	1	114971
AGGF1	GO:0034596 phosphatidylinositol phosphate 4-phosphatase activity	0.97800087	1	0.5111732	0.6827728	49390	1	22908
AGGF1	GO:0034603 pyruvate dehydrogenase [NAD(P)+] activity	0.60405009	0.9835202	0.5423888	0.9314636	36271	4	1737;5162
AGGF1	GO:0034604 pyruvate dehydrogenase (NAD+) activity	0.60405009	0.9835202	0.5423888	0.9314636	36271	4	1737;5162
AGGF1	GO:0034647 histone demethylase activity (H3-trimethyl-K4 specific)	0.55519218	0.9835202	-0.7231145	-0.963404	27501	1	5927
AGGF1	GO:0034648 histone demethylase activity (H3-dimethyl-K4 specific)	0.37185221	0.9631969	-0.7233671	-1.114706	17128	2	5927;23028
AGGF1	GO:0034713 type I transforming growth factor beta receptor binding	0.078205749	0.8131879	-0.9619413	-1.2815925	3873	1	2280
AGGF1	GO:0034979 NAD-dependent protein deacetylase activity	0.79394317	1	0.3937392	0.7510348	50990	6	51564;10014;3066;3065
AGGF1	GO:0034987 immunoglobulin receptor binding	0.59501997	0.9835202	-0.6129934	-0.9446205	27408	2	3493;2316
AGGF1	GO:0034988 Fc-gamma receptor I complex binding	0.44137597	0.9776999	-0.7810754	-1.0406252	21863	1	2316
AGGF1	GO:0035004 phosphatidylinositol 3-kinase activity	0.83256728	1	0.4159654	0.7143523	49993	4	5287;5286
AGGF1	GO:0035005 1-phosphatidylinositol-4-phosphate 3-kinase activity	0.59411816	0.9835202	0.5927455	0.9485616	34039	3	5287;5286
AGGF1	GO:0035035 histone acetyltransferase binding	0.12155703	0.8733938	0.6977302	1.3308802	7806	6	11319;9325;6772
AGGF1	GO:0035064 methylated histone binding	0.22579901	0.9100808	0.4340115	1.192681	18594	31	6872;54556;11091;83746;57680;222229;22823;84733;29128;10771;54892;5253;84656;57332
AGGF1	GO:0035091 phosphatidylinositol binding	0.0019590009	0.1234171	0.5843941	1.6808225	167	41	5007;26750;55704;56288;23344;6642;9765;7094;51429;23760;302;304;5287;9846;6386;6643;8473;8301;114882;79109
AGGF1	GO:0035173 histone kinase activity	0.10923028	0.8539097	-0.5693004	-1.4124349	3419	9	1017;5562;1111;6790;983;5579;7443
AGGF1	GO:0035174 histone serine kinase activity	0.20875876	0.9100808	-0.6755039	-1.2801845	8341	4	6790;7443
AGGF1	GO:0035175 histone kinase activity (H3-S10 specific)	0.046895187	0.6479845	-0.9776536	-1.3025259	2322	1	7443
AGGF1	GO:0035184 histone threonine kinase activity	0.13051621	0.8820994	-0.782427	-1.3525473	5574	3	5579;7443
AGGF1	GO:0035197 siRNA binding	0.70449899	0.9881527	0.4170203	0.8291101	46522	7	27161;23405;6895
AGGF1	GO:0035198 miRNA binding	0.76274718	1	-0.2560048	-0.8130765	17202	20	3178;3181;9782;149041;87178;9188;131405;192669
AGGF1	GO:0035241 protein-arginine omega-N monomethyltransferase activity	0.8531707	1	0.503012	0.7377642	46025	2	54496;3276
AGGF1	GO:0035242 protein-arginine omega-N asymmetric methyltransferase activity	0.84358146	1	0.4444722	0.7112821	48332	3	54496;10196;3276
AGGF1	GO:0035243 protein-arginine omega-N symmetric methyltransferase activity	0.98552015	1	-0.3147049	-0.484959	45396	2	54496;10419
AGGF1	GO:0035251 UDP-glucosyltransferase activity	0.55302426	0.9835202	0.6686076	0.9806421	29833	2	2992;29880
AGGF1	GO:0035254 glutamate receptor binding	0.49814498	0.9824175	0.5012726	0.9966186	32895	7	23513;2521
AGGF1	GO:0035255 ionotropic glutamate receptor binding	0.49814498	0.9824175	0.5012726	0.9966186	32895	7	23513;2521
AGGF1	GO:0035257 nuclear hormone receptor binding	0.55247908	0.9835202	0.3143387	0.9627521	50242	66	6872;6605;23636;5481;6801;5469;10474;9325;10025;9611;7205;7341;23019;2288;55791;9113;64210
AGGF1	GO:0035258 steroid hormone receptor binding	0.49308134	0.9824175	-0.2612068	-0.9788493	7304	39	811;5925;24148;1655;5579;22938;6597;23028;79039;11331;1616;142
AGGF1	GO:0035259 glucocorticoid receptor binding	0.41853982	0.963218	0.588489	1.0708695	26123	5	7341;2288;6774;9612
AGGF1	GO:0035312 5'-3' exodeoxyribonuclease activity	0.53782044	0.9835202	-0.5616455	-0.970892	22972	3	9156;348654
AGGF1	GO:0035325 Toll-like receptor binding	0.35316082	0.9631969	-0.733147	-1.1297769	16267	2	6280;6279
AGGF1	GO:0035326 enhancer binding	0.57554629	0.9835202	0.3315218	0.9387075	48700	37	4790;6605;5928;5970;571;86;4297;53615;10856;3096
AGGF1	GO:0035368 selenocysteine insertion sequence binding	0.50181521	0.9824175	0.589622	1.0125789	30132	4	79048;9728
AGGF1	GO:0035374 chondroitin sulfate binding	0.41584492	0.963218	0.7905028	1.0558726	21000	1	309
AGGF1	GO:0035402 histone kinase activity (H3-T11 specific)	0.6047521	0.9835831	-0.6979749	-0.9299105	29956	1	1111
AGGF1	GO:0035403 histone kinase activity (H3-T6 specific)	0.22825824	0.9100808	-0.887919	-1.1829727	11306	1	5579
AGGF1	GO:0035410 dihydrotestosterone 17-beta-dehydrogenase activity	0.56702196	0.9835202	-0.7175279	-0.955961	28087	1	3028
AGGF1	GO:0035473 lipase binding	0.80474806	1	-0.5984637	-0.7973319	39863	1	23197
AGGF1	GO:0035497 cAMP response element binding	0.095464067	0.8184982	0.8882021	1.3027198	5149	2	22926;1385
AGGF1	GO:0035500 MH2 domain binding	0.26390908	0.9408044	-0.8701117	-1.1592481	13072	1	1655
AGGF1	GO:0035515 oxidative RNA demethylase activity	0.38985788	0.9631969	-0.8065642	-1.0745839	19311	1	54890
AGGF1	GO:0035529 NADH pyrophosphatase activity	0.31001696	0.9554767	-0.8467179	-1.1280805	15356	1	3704
AGGF1	GO:0035575 histone demethylase activity (H4-K20 specific)	0.73803018	0.9954665	0.6305866	0.842273	37271	1	23133
AGGF1	GO:0035591 signaling adaptor activity	0.2302827	0.9100808	0.5254135	1.2128413	16747	13	7159;57506;2885;9846;8844
AGGF1	GO:0035594 ganglioside binding	0.42225856	0.963218	-0.7905028	-1.0531852	20916	1	5660
AGGF1	GO:0035605 peptidyl-cysteine S-nitrosylase activity	0.50805475	0.9824175	-0.7465084	-0.9945716	25166	1	2597
AGGF1	GO:0035612 AP-2 adaptor complex binding	0.057502673	0.6842818	0.9713687	1.2974548	2903	1	9779
AGGF1	GO:0035613 RNA stem-loop binding	0.16588448	0.8820994	-0.5521191	-1.3184124	5407	8	54542;2332;9775;1654;4628;149041;1660
AGGF1	GO:0035615 clathrin adaptor activity	0.079321339	0.8168572	0.7580939	1.3794983	4950	5	160;161;1173;163
AGGF1	GO:0035639 purine ribonucleoside triphosphate binding	0.99731992	1	0.2080268	0.7118753	99728	546	6872;2580;29110;26750;7329;3832;6885;54821;5871;1938;55655;3070;9344;5700;83990;11218;6789;63971;84083;79677;90957;10469;22880;56897;4649;8607;54454;30849;57634;5984;4528;50485;60558;3303;3304;25;6195;399687;65125;5062;55681;5580;613;440;23170;9343;23456;3799;9928;4646;27;3312;51347;22948;10382;5868;8476;91754;51143;23387;5701;23049;10808;57680;374654;81930;5287;1981;375;377;23405;3301;55728;5198…
AGGF1	GO:0035662 Toll-like receptor 4 binding	0.35316082	0.9631969	-0.733147	-1.1297769	16267	2	6280;6279
AGGF1	GO:0035718 macrophage migration inhibitory factor binding	0.55146331	0.9835202	0.724162	0.9672614	27849	1	10987
AGGF1	GO:0035730 S-nitrosoglutathione binding	0.91107477	1	-0.5453911	-0.7266234	45130	1	2950
AGGF1	GO:0035731 dinitrosyl-iron complex binding	0.91107477	1	-0.5453911	-0.7266234	45130	1	2950
AGGF1	GO:0035800 deubiquitinase activator activity	0.67409561	0.9881527	-0.663757	-0.8843221	33391	1	7415
AGGF1	GO:0035851 Krueppel-associated box domain binding	0.62368621	0.983839	0.6339504	0.9298107	33645	2	10155;3065
AGGF1	GO:0035870 dITP diphosphatase activity	0.31001696	0.9554767	-0.8467179	-1.1280805	15356	1	3704
AGGF1	GO:0035925 mRNA 3'-UTR AU-rich region binding	0.88865977	1	0.2935686	0.6648373	63779	12	11340;170506
AGGF1	GO:0036002 pre-mRNA binding	0.042150635	0.6449047	-0.4660176	-1.501291	928	21	5725;5936;10658;55599;11338;3178;3181;10569;6434;3191;1655;3192;6431;6427;10659
AGGF1	GO:0036004 GAF domain binding	0.17367629	0.8820994	0.9120112	1.2181711	8770	1	9049
AGGF1	GO:0036009 protein-glutamine N-methyltransferase activity	0.1648793	0.8820994	-0.831343	-1.2810964	7594	2	2091
AGGF1	GO:0036033 mediator complex binding	0.48024913	0.9824175	0.598724	1.02821	28837	4	5469;8243
AGGF1	GO:0036041 long-chain fatty acid binding	0.35316082	0.9631969	-0.733147	-1.1297769	16267	2	6280;6279
AGGF1	GO:0036042 long-chain fatty acyl-CoA binding	0.7615144	1	0.6180168	0.8254835	38457	1	11332
AGGF1	GO:0036094 small molecule binding	0.99203008	1	0.2250816	0.7723284	99203	663	4548;10827;6872;2580;29110;6888;5033;26750;3161;7329;3832;6885;54821;5980;5871;1938;55655;3070;9344;5700;83990;11218;6767;6789;63971;84083;79677;90957;10469;22880;1786;56897;573;4649;8607;54454;30849;57634;5984;2194;4528;50485;60558;3303;3304;25;6195;26227;399687;65125;3419;5062;55681;5580;613;440;23170;9343;23456;3799;9928;4646;27;3312;1666;51347;22948;10382;5868;2805;8476;91754;51143;23387;3094…
AGGF1	GO:0036121 double-stranded DNA-dependent ATP-dependent DNA helicase activity	0.81849564	1	-0.5914804	-0.7880282	40544	1	1107
AGGF1	GO:0036137 kynurenine aminotransferase activity	0.52083333	0.9824175	-0.7402235	-0.9861982	25799	1	2806
AGGF1	GO:0036310 annealing helicase activity	0.020210199	0.4417372	0.7994092	1.5248271	1297	6	84083;50485;9401
AGGF1	GO:0036312 phosphatidylinositol 3-kinase regulatory subunit binding	0.94845749	1	0.525838	0.7023605	47898	1	1785
AGGF1	GO:0036402 proteasome-activating ATPase activity	0.2299328	0.9100808	0.7557652	1.2094396	13173	3	5700;5701;5704
AGGF1	GO:0036435 K48-linked polyubiquitin modification-dependent protein binding	0.49296631	0.9824175	-0.6648188	-1.0244833	22707	2	51035
AGGF1	GO:0036440 citrate synthase activity	0.51762355	0.9824175	-0.7419693	-0.9885241	25640	1	1431
AGGF1	GO:0036442 proton-exporting ATPase activity	0.90684313	1	0.3307899	0.6309626	58241	6	51606;9114;523
AGGF1	GO:0036459 thiol-dependent ubiquitinyl hydrolase activity	0.16598871	0.8820994	0.4766272	1.2604764	13261	25	8314;55031;9736;51377;80124;23358;55139;10213;10987;7874;9100;8239
AGGF1	GO:0036470 tyrosine 3-monooxygenase activator activity	0.87968793	1	0.5597067	0.7475989	44425	1	11315
AGGF1	GO:0036478 L-dopa decarboxylase activator activity	0.87968793	1	0.5597067	0.7475989	44425	1	11315
AGGF1	GO:0036524 protein deglycase activity	0.87968793	1	0.5597067	0.7475989	44425	1	11315
AGGF1	GO:0038023 signaling receptor activity	0.9239607	1	-0.2269379	-0.6491102	24447	14	3848;26512;6510;8065;2812;2287;7095;79139;10424;6238;1939;961;2185;11231
AGGF1	GO:0038024 cargo receptor activity	0.13454578	0.8820994	0.6653064	1.3227468	8884	7	375056;160;161;1173;163
AGGF1	GO:0038191 neuropilin binding	0.066713626	0.736654	0.9081383	1.3319602	3598	2	9344;25
AGGF1	GO:0042030 ATPase inhibitor activity	0.47067443	0.9824175	0.762919	1.019029	23769	1	7248
AGGF1	GO:0042043 neurexin family protein binding	0.046513009	0.6479845	0.9766061	1.3044504	2348	1	94121
AGGF1	GO:0042054 histone methyltransferase activity	0.32910816	0.9631969	0.428064	1.1144525	26015	23	9070;11091;10919;79813;4297;9739;30827
AGGF1	GO:0042056 chemoattractant activity	0.65937024	0.9870872	-0.48378	-0.8362893	28164	3	3146;4282
AGGF1	GO:0042084 5-methyltetrahydrofolate-dependent methyltransferase activity	0.0011484694	0.0879736	0.9993017	1.3347648	57	1	4548
AGGF1	GO:0042162 telomeric DNA binding	0.92949183	1	-0.209954	-0.6763736	20485	21	26019;10111;3178;7158;3181;4691;3184;23028
AGGF1	GO:0042165 neurotransmitter binding	0.98848067	1	0.2956924	0.4731921	56634	3	875;3416
AGGF1	GO:0042169 SH2 domain binding	0.11520436	0.8733938	0.7018576	1.3387529	7398	6	23636;25;3636;9646
AGGF1	GO:0042171 lysophosphatidic acid acyltransferase activity	0.52004745	0.9824175	0.6842262	1.0035498	28054	2	79143;55326
AGGF1	GO:0042277 peptide binding	0.88634297	1	0.2481702	0.7137822	76010	41	5481;8021;3841;23633;3837;1173;3838;163;8301
AGGF1	GO:0042281 dolichyl pyrophosphate Man9GlcNAc2 alpha-1,3-glucosyltransferase activity	0.89946933	1	0.549581	0.734074	45424	1	79053
AGGF1	GO:0042283 dolichyl pyrophosphate Glc1Man9GlcNAc2 alpha-1,3-glucosyltransferase activity	0.89946933	1	0.549581	0.734074	45424	1	79053
AGGF1	GO:0042287 MHC protein binding	0.86063153	1	-0.322028	-0.6559817	32351	5	51571;79139;203068;7415;10383
AGGF1	GO:0042288 MHC class I protein binding	0.39091592	0.963218	-0.5774205	-1.0943013	15620	4	79139;203068;7415;10383
AGGF1	GO:0042296 ISG15 transferase activity	0.75062956	1	-0.5103039	-0.7863764	34576	2	9246;7324
AGGF1	GO:0042301 phosphate ion binding	0.32863737	0.9631969	0.770353	1.1298714	17728	2	5970;4860
AGGF1	GO:0042379 chemokine receptor binding	0.55684283	0.9835202	0.6667831	0.9779661	30039	2	6772;6774
AGGF1	GO:0042393 histone binding	0.60101728	0.9835202	0.2956571	0.9444683	57071	101	6872;138474;25842;11143;5928;10527;54556;11091;79718;54454;55689;4678;83746;57680;9733;222229;4297
AGGF1	GO:0042500 aspartic endopeptidase activity, intramembrane cleaving	0.6285126	0.983839	-0.6861034	-0.9140941	31133	1	81502
AGGF1	GO:0042562 hormone binding	0.39748006	0.963218	-0.4584368	-1.0455143	13501	7	811;5315
AGGF1	GO:0042578 phosphoric ester hydrolase activity	0.25051729	0.9253045	0.4030308	1.1631118	21550	42	27068;10454;5499;5520;2140;8897;5576;9647;5501;2782;25939;25930;5771;5770;5537;29085;328
AGGF1	GO:0042605 peptide antigen binding	0.20373828	0.9100808	-0.8096402	-1.2476526	9384	2	9794;8140
AGGF1	GO:0042608 T cell receptor binding	0.45223952	0.9776999	0.7719972	1.0311548	22838	1	1794
AGGF1	GO:0042623 ATPase activity, coupled	0.35171991	0.9631969	0.3378584	1.0749494	33271	96	3832;54821;5700;84083;5928;56897;51606;2968;5984;50485;3303;3304;8655;23456;9928;3312;5701;57680;81930
AGGF1	GO:0042625 ATPase coupled ion transmembrane transporter activity	0.9324456	1	0.2737959	0.6077399	66032	11	51606;9114;523
AGGF1	GO:0042626 ATPase activity, coupled to transmembrane movement of substances	0.81367561	1	0.3199596	0.7385805	59176	13	51606;23456;9114;523
AGGF1	GO:0042731 PH domain binding	0.47778375	0.9824175	0.7038072	1.0322691	25774	2	2037;25804
AGGF1	GO:0042799 histone methyltransferase activity (H4-K20 specific)	0.69755653	0.9881527	0.6511872	0.8697891	35227	1	64324
AGGF1	GO:0042800 histone methyltransferase activity (H3-K4 specific)	0.13244435	0.8820994	0.6268374	1.3262375	9097	9	9070;11091;4297;9739;30827
AGGF1	GO:0042802 identical protein binding	0.38419029	0.9631969	0.3058661	1.0384595	38375	351	2801;29110;6455;3297;5033;55704;675;29109;56288;9810;22994;4790;5108;22926;8481;6885;5371;7159;6767;23074;6789;23344;5713;11335;22880;5970;11340;56897;54887;6642;23379;2885;7167;23607;2194;1737;51429;56946;22919;5062;6773;283742;8655;440;23456;3799;128866;8476;58490;302;304;10540;5710;1981;26747;2073;6386;191;10915;3054;4297;6643;2072;55201;9748;2992;7486;1503;4175;2060;6895;11073;10856;6241;9255…
AGGF1	GO:0042803 protein homodimerization activity	0.49183921	0.9824175	0.3067068	1.0022511	47792	136	55704;9810;22994;4790;5371;23074;6789;5713;22880;5970;6642;23379;7167;2194;51429;56946;8655;440;23456;128866;2073;4297;6643;9748;2992;7486;6895;10856;6241;9255;118;309;875;11164;24149;23347;4085;9513
AGGF1	GO:0042805 actinin binding	0.00060724017	0.0777962	0.9092876	1.7344138	38	6	4790;7840;23363;5970
AGGF1	GO:0042809 vitamin D receptor binding	0.22877384	0.9100808	0.6399282	1.2206263	14692	6	5469;10025
AGGF1	GO:0042826 histone deacetylase binding	0.68528596	0.9881527	0.3024335	0.8664206	58556	40	11218;5928;5970;54887;3303;3304;9611;3838
AGGF1	GO:0042834 peptidoglycan binding	0.88921231	1	0.5551676	0.741536	44906	1	3098
AGGF1	GO:0042835 BRE binding	0.59479974	0.9835202	-0.7032123	-0.9368883	29463	1	10658
AGGF1	GO:0042887 amide transmembrane transporter activity	0.45523671	0.9776999	-0.3846386	-0.9876918	13769	10	100287932;100652748;10452;81034;29927;55176
AGGF1	GO:0042895 antibiotic transmembrane transporter activity	0.13913114	0.8820994	-0.9319134	-1.2415863	6891	1	6576
AGGF1	GO:0042910 xenobiotic transmembrane transporter activity	0.51439547	0.9824175	0.7419693	0.9910465	25977	1	6513
AGGF1	GO:0042943 D-amino acid transmembrane transporter activity	0.72690568	0.9888894	-0.637919	-0.8498982	36007	1	94081
AGGF1	GO:0042945 D-serine transmembrane transporter activity	0.72690568	0.9888894	-0.637919	-0.8498982	36007	1	94081
AGGF1	GO:0042974 retinoic acid receptor binding	0.75624497	1	0.3544948	0.7868659	53554	11	5469;23019;55791;64324;9612;23532
AGGF1	GO:0042975 peroxisome proliferator activated receptor binding	0.55802426	0.9835202	0.6098032	0.9758588	31971	3	5469;55252
AGGF1	GO:0043008 ATP-dependent protein binding	0.6113075	0.983839	-0.5140833	-0.8886733	26111	3	7919;3326
AGGF1	GO:0043014 alpha-tubulin binding	0.40385728	0.963218	0.5199306	1.0682059	27221	8	8481;10808;6683;54617
AGGF1	GO:0043015 gamma-tubulin binding	0.0073515496	0.2315738	0.7742349	1.6380952	504	9	55755;675;8481
AGGF1	GO:0043021 ribonucleoprotein complex binding	0.75262622	1	0.2709162	0.8521059	70283	85	25929;1938;253260;83939;79048;4528;60558;5499;7458;6726;90850;23293;3309;27335;9728;54505;4931
AGGF1	GO:0043022 ribosome binding	0.55850937	0.9835202	0.3381618	0.948778	46849	35	25929;1938;253260;83939;60558;90850;3309;27335
AGGF1	GO:0043023 ribosomal large subunit binding	0.67628514	0.9881527	0.4147774	0.8521671	45584	8	9147;29789;4869;26046;51068;56919
AGGF1	GO:0043024 ribosomal small subunit binding	0.87566545	1	0.3052433	0.6775432	62011	11	4528;7458;54505;1975;4869;55037
AGGF1	GO:0043027 cysteine-type endopeptidase inhibitor activity involved in apoptotic process	0.42299494	0.963218	0.62313	1.0701234	25399	4	6195;10935;25824
AGGF1	GO:0043028 cysteine-type endopeptidase regulator activity involved in apoptotic process	0.65967564	0.9870872	0.4359743	0.8667941	43562	7	6195;10935;9994;25824
AGGF1	GO:0043047 single-stranded telomeric DNA binding	0.10553053	0.8466157	-0.7443553	-1.4106686	4216	4	10111;3178;3181
AGGF1	GO:0043125 ErbB-3 class receptor binding	0.4591812	0.9776999	-0.771648	-1.0280651	22745	1	1020
AGGF1	GO:0043130 ubiquitin binding	0.57341704	0.9835202	-0.2780999	-0.9288738	11781	24	51035;57599;5886;55666;8078
AGGF1	GO:0043138 3'-5' DNA helicase activity	0.86402947	1	-0.2446149	-0.7148434	22278	15	4174;1660;4176
AGGF1	GO:0043139 5'-3' DNA helicase activity	0.013484724	0.3670235	-0.9087932	-1.5709911	575	3	2068
AGGF1	GO:0043140 ATP-dependent 3'-5' DNA helicase activity	0.41528737	0.963218	-0.6287823	-1.0869485	17738	3	1660;4176
AGGF1	GO:0043142 single-stranded DNA-dependent ATPase activity	0.67920191	0.9881527	0.3757425	0.8509346	48746	12	56897;5984;5985;4175
AGGF1	GO:0043167 ion binding	0.66650333	0.9881527	0.2809604	0.9681369	66650	1081	4548;5007;6872;84307;2580;29110;23499;5033;26750;22992;3161;9632;55704;10946;58513;7329;84364;3832;56288;9810;94121;9070;23287;6885;27068;11143;54821;5980;6297;5371;10320;5871;1938;55655;79180;3070;9344;51735;5700;28964;23636;83990;11218;6767;6789;63971;23344;3267;9921;84083;79677;90957;10469;54556;22880;5970;1786;56897;257397;4649;8607;6642;23550;54454;55167;30849;57634;9765;6045;27161;5984;2194…
AGGF1	GO:0043168 anion binding	0.93596	1	0.2497551	0.8568051	93595	655	5007;6872;2580;29110;5033;26750;3161;55704;7329;3832;56288;94121;6885;54821;5871;1938;55655;3070;9344;51735;5700;23636;83990;11218;6767;6789;63971;23344;84083;79677;90957;10469;22880;5970;56897;4649;8607;6642;23550;54454;30849;57634;9765;5984;2194;7094;4528;50485;60558;3303;3304;25;51429;6195;399687;65125;5062;55681;5580;613;440;23170;9343;23760;23456;3799;9928;4646;27;3312;1666;51347;22948;10382…
AGGF1	GO:0043169 cation binding	0.15354614	0.8820994	0.3206248	1.0986867	15353	601	4548;84307;23499;5033;22992;9632;10946;58513;84364;9810;94121;9070;23287;6885;27068;11143;5980;6297;5371;10320;79180;28964;83990;6789;23344;3267;9921;84083;90957;54556;22880;1786;56897;257397;4649;55167;9765;6045;27161;10919;9181;11163;51692;51564;25;5499;6195;65125;3419;64744;84146;83746;5557;5580;2140;23760;8897;3837;7862;27;64145;5430;9325;10382;27107;8476;91754;23387;302;304;23049;648;5431;29…
AGGF1	GO:0043175 RNA polymerase core enzyme binding	0.75732825	1	0.2981122	0.8054157	61566	28	27161;26610;55197;54623;58490;2073;9646
AGGF1	GO:0043177 organic acid binding	0.76019755	1	0.2953288	0.8070242	62339	30	5033;3161;2805
AGGF1	GO:0043178 alcohol binding	0.75809762	1	0.3703295	0.7835284	52075	9	309;114882;26031;10423
AGGF1	GO:0043199 sulfate binding	0.87441457	1	-0.5635475	-0.7508132	43314	1	1104
AGGF1	GO:0043208 glycosphingolipid binding	0.23970997	0.9100808	-0.7907789	-1.2185873	11041	2	5660;4067
AGGF1	GO:0043236 laminin binding	0.22855158	0.9100808	-0.7965379	-1.2274619	10527	2	3921
AGGF1	GO:0043273 CTPase activity	0.37550468	0.9631969	-0.8135475	-1.0838876	18600	1	1654
AGGF1	GO:0043274 phospholipase binding	0.5226285	0.9835202	0.625781	1.0014279	29943	3	6428;4001
AGGF1	GO:0043295 glutathione binding	0.13314085	0.8820994	-0.8504236	-1.3104996	6132	2	2937
AGGF1	GO:0043325 phosphatidylinositol-3,4-bisphosphate binding	0.37369753	0.9631969	0.6912273	1.1061606	21410	3	9846;79109
AGGF1	GO:0043394 proteoglycan binding	0.86577405	1	0.3938483	0.6763697	51987	4	6386;2335;1508
AGGF1	GO:0043395 heparan sulfate proteoglycan binding	0.18330103	0.8820994	-0.9102654	-1.2127447	9079	1	4023
AGGF1	GO:0043398 HLH domain binding	0.28081265	0.9455406	0.7924582	1.162293	15148	2	7329
AGGF1	GO:0043422 protein kinase B binding	0.0038185627	0.1864535	0.9790286	1.4359345	205	2	55704;6430
AGGF1	GO:0043423 3-phosphoinositide-dependent protein kinase binding	0.40891473	0.963218	-0.797486	-1.062489	20255	1	2185
AGGF1	GO:0043425 bHLH transcription factor binding	0.38913731	0.9631969	-0.6415921	-1.1090922	16621	3	23411;23028
AGGF1	GO:0043426 MRF binding	0.11688469	0.8733938	-0.9427374	-1.2560071	5789	1	23028
AGGF1	GO:0043492 ATPase activity, coupled to movement of substances	0.81367561	1	0.3199596	0.7385805	59176	13	51606;23456;9114;523
AGGF1	GO:0043495 protein membrane anchor	0.46264778	0.9811798	-0.6042672	-1.0445702	19761	3	4627;4023
AGGF1	GO:0043515 kinetochore binding	0.16001396	0.8820994	0.7908153	1.2655297	9167	3	54908;23332
AGGF1	GO:0043522 leucine zipper domain binding	0.88607155	1	-0.4147825	-0.6391783	40815	2	26574
AGGF1	GO:0043531 ADP binding	0.39491886	0.963218	-0.3248644	-1.0317761	8906	20	5315;26973;2746;2747;1727;5230
AGGF1	GO:0043533 inositol 1,3,4,5 tetrakisphosphate binding	0.69654393	0.9881527	-0.6525838	-0.8694361	34503	1	3710
AGGF1	GO:0043539 protein serine/threonine kinase activator activity	0.18354862	0.8820994	0.6375493	1.2675608	12120	7	51719;6789
AGGF1	GO:0043544 lipoamide binding	0.55085191	0.9835202	-0.7252095	-0.9661951	27286	1	1738
AGGF1	GO:0043548 phosphatidylinositol 3-kinase binding	0.47187187	0.9824175	-0.5335791	-1.0112152	18855	4	8660;3667
AGGF1	GO:0043559 insulin binding	0.61995565	0.983839	0.689595	0.9210903	31308	1	3416
AGGF1	GO:0043560 insulin receptor substrate binding	0.12913867	0.8820994	0.8081476	1.2932664	7398	3	2885;5580
AGGF1	GO:0043565 sequence-specific DNA binding	0.60329022	0.9835202	0.2868375	0.961205	59884	222	4097;6872;138474;3297;1874;4790;22926;11143;6297;6605;54862;22877;5928;5970;1786;5469;7024;7343;25;571;6773;23269;4773;5814;86;2077;23049;132660;25942;222229;9611;3054;4297;23293;147912;30827;53615;51780;254394;7486;49854;4175;10155;10856;9183;3096;22823;9839;10014;3516;4001;29128;6776;7528;3329;4137;26036;9887;6772;83743;23595;1997;84528;727940;170506;1820
AGGF1	GO:0043621 protein self-association	0.15157294	0.8820994	0.6159945	1.3032965	10411	9	3297;29109;51332
AGGF1	GO:0043727 5-amino-4-imidazole carboxylate lyase activity	0.43998257	0.9776999	0.7782821	1.0395495	22219	1	10606
AGGF1	GO:0043754 dihydrolipoyllysine-residue (2-methylpropanoyl)transferase activity	0.84048157	1	0.5792598	0.7737159	42445	1	1629
AGGF1	GO:0043812 phosphatidylinositol-4-phosphate phosphatase activity	0.97800087	1	0.5111732	0.6827728	49390	1	22908
AGGF1	GO:0043878 glyceraldehyde-3-phosphate dehydrogenase (NAD+) (non-phosphorylating) activity	0.030176753	0.5472503	-0.8745099	-1.5117271	1288	3	219
AGGF1	GO:0043891 glyceraldehyde-3-phosphate dehydrogenase (NAD(P)+) (phosphorylating) activity	0.50805475	0.9824175	-0.7465084	-0.9945716	25166	1	2597
AGGF1	GO:0043994 histone acetyltransferase activity (H3-K23 specific)	0.23070373	0.9100808	0.8833799	1.1799283	11650	1	7862
AGGF1	GO:0043995 histone acetyltransferase activity (H4-K5 specific)	0.094365317	0.8184982	0.7464969	1.3583952	5889	5	11091;55683;3054;8473;84148
AGGF1	GO:0043996 histone acetyltransferase activity (H4-K8 specific)	0.094365317	0.8184982	0.7464969	1.3583952	5889	5	11091;55683;3054;8473;84148
AGGF1	GO:0043998 H2A histone acetyltransferase activity	0.30765504	0.9543576	-0.8481145	-1.1299412	15239	1	79829
AGGF1	GO:0044020 histone methyltransferase activity (H4-R3 specific)	0.94973663	1	-0.3148148	-0.5442066	40567	3	54496;3276;10419
AGGF1	GO:0044183 protein binding involved in protein folding	0.145325	0.8820994	0.6033939	1.3094846	10136	10	3303;3304;3312;3309;3313;3310
AGGF1	GO:0044212 transcription regulatory region DNA binding	0.41308049	0.963218	0.3119536	1.0364448	40756	183	55755;4097;6872;3297;1874;4790;22926;9070;11143;6297;10320;6605;54862;22877;9921;5928;5970;79718;5469;27161;7024;7343;571;6773;23269;4773;5814;86;132660;25942;9611;4297;147912;30827;53615;51780
AGGF1	GO:0044213 intronic transcription regulatory region DNA binding	0.18601785	0.8820994	0.7304071	1.2543542	11169	4	3297;10499
AGGF1	GO:0044325 ion channel binding	0.41485136	0.963218	0.402787	1.0486446	32793	23	6455;10142;286;1173
AGGF1	GO:0044378 non-sequence-specific DNA binding, bending	0.61823294	0.983839	0.6902933	0.9220231	31221	1	3148
AGGF1	GO:0044388 small protein activating enzyme binding	0.10694202	0.8511537	0.7377056	1.3423978	6674	5	7329;7341;10054;11315
AGGF1	GO:0044389 ubiquitin-like protein ligase binding	0.26596718	0.9431116	0.3507682	1.1224075	25297	103	9810;22926;5371;79677;5905;5970;573;7167;3303;3304;51429;6773;3312;5430;9325;7414;2821;3301;5576;3309;6233;7314;7316;7341;10155;9532;324;875
AGGF1	GO:0044390 ubiquitin-like protein conjugating enzyme binding	0.57987189	0.9835202	0.4681316	0.9307284	38292	7	9810;10054;11315
AGGF1	GO:0044466 glutaryl-CoA hydrolase activity	0.27945333	0.9455406	-0.862081	-1.1485488	13842	1	2639
AGGF1	GO:0044547 DNA topoisomerase binding	0.42926372	0.9729978	-0.6212607	-1.0739461	18335	3	6426;4691
AGGF1	GO:0044548 S100 protein binding	0.14260187	0.8820994	0.6602963	1.3127858	9416	7	302;304;79026
AGGF1	GO:0044594 17-beta-hydroxysteroid dehydrogenase (NAD+) activity	0.91339632	1	-0.5439944	-0.7247626	45245	1	3295
AGGF1	GO:0044715 8-oxo-dGDP phosphatase activity	0.44600214	0.9776999	0.7751397	1.0353521	22523	1	11164
AGGF1	GO:0044729 hemi-methylated DNA-binding	0.49370679	0.9824175	0.6963094	1.0212721	26633	2	29128;7490
AGGF1	GO:0044730 bone sialoprotein binding	0.13196285	0.8820994	0.8651764	1.2689482	7118	2	302;304
AGGF1	GO:0044769 ATPase activity, coupled to transmembrane movement of ions, rotational mechanism	0.91149847	1	0.3404075	0.6194372	56892	5	51606;9114;523
AGGF1	GO:0044877 protein-containing complex binding	0.058650909	0.6902761	0.352916	1.1964923	5855	330	23499;1642;29888;9810;22994;9779;6297;6605;23299;25929;1938;63967;28964;4676;84687;6767;23074;23363;5317;253260;83939;5928;29966;5970;10454;8607;6801;6642;830;5469;23607;7094;51377;79048;4528;1627;60558;25;5499;51429;832;5520;399687;160;11047;4646;23523;27;7290;3312;8624;86;54908;2073;25942;4131;7458;6726;90850;23293;286077;5908;3309;6643;3071;27335;2072;55201;7170;9728;4292;9798;54505;53615;5501…
AGGF1	GO:0045027 DNA end binding	0.73895753	0.9954665	-0.6319832	-0.84199	36604	1	7520
AGGF1	GO:0045131 pre-mRNA branch point binding	0.80095838	1	0.5988128	0.7998328	40449	1	7536
AGGF1	GO:0045142 triplex DNA binding	0.19585756	0.9100808	-0.9043296	-1.2048365	9701	1	1660
AGGF1	GO:0045145 single-stranded DNA 5'-3' exodeoxyribonuclease activity	0.44710917	0.9776999	-0.7782821	-1.0369037	22147	1	9156
AGGF1	GO:0045155 electron transporter, transferring electrons from CoQH2-cytochrome c reductase complex and cytochrome c oxidase complex activity	0.96741764	1	-0.5167598	-0.688478	47921	1	54205
AGGF1	GO:0045159 myosin II binding	0.23634308	0.9100808	0.8126623	1.1919262	12749	2	134957;4635
AGGF1	GO:0045182 translation regulator activity	0.0034364261	0.1812841	-0.5539957	-1.8287166	71	23	80315;55095;708;10643;5610;131405;6208;10605;10642;6203;6134
AGGF1	GO:0045294 alpha-catenin binding	0.46481148	0.9818799	0.6053381	1.0395687	27910	4	7414;11187;3728
AGGF1	GO:0045295 gamma-catenin binding	0.44078447	0.9776999	0.7205728	1.0568592	23778	2	324;1828
AGGF1	GO:0045296 cadherin binding	0.030276597	0.5472503	0.3930263	1.3042603	2984	178	2801;6455;23499;57530;58513;1938;54862;9793;79180;2802;23513;5317;83939;5905;28969;8607;6642;23607;26130;2194;7094;1627;3303;6520;5499;51429;832;1500;22919;5062;3799;3312;3069;128866;7414;9414;302;3337;55898;6164;1936;3054;7458;1982;3309;6643;79026;9798;9218;9748;54505;81624;2060;822;118;8301;1983;8502;55379;10606;2317;7082;11187;5339
AGGF1	GO:0045309 protein phosphorylated amino acid binding	0.47611649	0.9824175	0.4361161	1.0067112	34626	13	64092;2885;25;27
AGGF1	GO:0045322 unmethylated CpG binding	0.21752831	0.9100808	0.8215159	1.2049117	11734	2	4297;30827
AGGF1	GO:0045340 mercury ion binding	0.87968793	1	0.5597067	0.7475989	44425	1	11315
AGGF1	GO:0045485 omega-6 fatty acid desaturase activity	0.23401163	0.9100808	-0.8851257	-1.1792512	11591	1	3992
AGGF1	GO:0045503 dynein light chain binding	0.75689102	1	0.564023	0.8272486	40831	2	1778;1781
AGGF1	GO:0045504 dynein heavy chain binding	0.86934287	1	0.4249143	0.6799839	49808	3	51143;1781
AGGF1	GO:0045505 dynein intermediate chain binding	0.79898105	1	0.409218	0.7446513	49869	5	8655;51332;1778
AGGF1	GO:0045545 syndecan binding	0.30660172	0.9543576	0.8435754	1.1267616	15483	1	6386
AGGF1	GO:0046332 SMAD binding	0.72305046	0.9888894	-0.2727415	-0.8271445	17653	17	1655;22938;2280;4221;142
AGGF1	GO:0046404 ATP-dependent polydeoxyribonucleotide 5'-hydroxyl-kinase activity	0.53559976	0.9835202	0.6768328	0.992706	28893	2	55728;10978
AGGF1	GO:0046523 S-methyl-5-thioribose-1-phosphate isomerase activity	0.11688469	0.8733938	-0.9423883	-1.255542	5789	1	84245
AGGF1	GO:0046526 D-xylulose reductase activity	0.57728407	0.9835202	0.711243	0.9500055	29153	1	6652
AGGF1	GO:0046527 glucosyltransferase activity	0.63199232	0.98452	0.5746196	0.9195551	36209	3	2992;29880;79053
AGGF1	GO:0046554 malate dehydrogenase (NADP+) activity	0.3817022	0.9631969	-0.8107542	-1.0801661	18907	1	4191
AGGF1	GO:0046625 sphingolipid binding	0.11801475	0.8733938	-0.7910552	-1.3674625	5040	3	5660;4067;11331
AGGF1	GO:0046790 virion binding	0.2345929	0.9100808	0.7531158	1.2051998	13440	3	302;304
AGGF1	GO:0046872 metal ion binding	0.13066261	0.8820994	0.323806	1.1093107	13065	592	4548;84307;23499;5033;22992;9632;10946;58513;84364;9810;94121;9070;23287;6885;27068;11143;5980;6297;5371;10320;79180;28964;83990;6789;23344;3267;9921;84083;90957;54556;22880;1786;56897;257397;4649;55167;9765;6045;27161;10919;9181;11163;51692;51564;25;5499;6195;65125;3419;64744;84146;83746;5557;5580;2140;8897;3837;7862;27;64145;5430;9325;10382;27107;8476;91754;23387;302;304;23049;648;5431;29957;12…
AGGF1	GO:0046873 metal ion transmembrane transporter activity	0.93303943	1	0.2487195	0.6232335	71746	19	6520;302;304;309
AGGF1	GO:0046875 ephrin receptor binding	0.21609098	0.9100808	0.6210784	1.2348137	14269	7	2885;25;26037;5770
AGGF1	GO:0046906 tetrapyrrole binding	0.11906599	0.8733938	0.6349382	1.3433769	8178	9	4548;571;3050;875;3048;51078;847
AGGF1	GO:0046912 transferase activity, transferring acyl groups, acyl groups converted into alkyl on transfer	0.97747864	1	-0.2886094	-0.4989064	41752	3	47;3157;1431
AGGF1	GO:0046914 transition metal ion binding	0.2856925	0.9455406	0.3311653	1.0956425	28094	168	4548;5033;22992;9632;10946;23287;11143;5371;22880;1786;6045;10919;9181;25;83746;3837;27;64145;9325;648;79813;10072;4297;10939;6051;30827;2992;7486;10063;23567;10155;6241;3050;8458;25939;167227;24149;57534;23352;790;29128;7528;10771;2966;728340
AGGF1	GO:0046915 transition metal ion transmembrane transporter activity	0.77577126	1	0.6110335	0.816156	39177	1	57130
AGGF1	GO:0046934 phosphatidylinositol-4,5-bisphosphate 3-kinase activity	0.51889535	0.9824175	-0.7412709	-0.9875938	25703	1	5293
AGGF1	GO:0046943 carboxylic acid transmembrane transporter activity	0.92351971	1	-0.2306274	-0.6440025	25188	13	6576;8140
AGGF1	GO:0046961 proton-transporting ATPase activity, rotational mechanism	0.91149847	1	0.3404075	0.6194372	56892	5	51606;9114;523
AGGF1	GO:0046964 3'-phosphoadenosine 5'-phosphosulfate transmembrane transporter activity	0.22565407	0.9100808	-0.8893156	-1.1848334	11177	1	347734
AGGF1	GO:0046965 retinoid X receptor binding	0.78734272	1	-0.3540914	-0.721296	29596	5	3159
AGGF1	GO:0046966 thyroid hormone receptor binding	0.049320757	0.6620915	0.6340382	1.4635857	3586	13	23636;5469;10025;9611;7205
AGGF1	GO:0046969 NAD-dependent histone deacetylase activity (H3-K9 specific)	0.26699774	0.9431116	-0.8683659	-1.1569221	13225	1	23411
AGGF1	GO:0046972 histone acetyltransferase activity (H4-K16 specific)	0.094365317	0.8184982	0.7464969	1.3583952	5889	5	11091;55683;3054;8473;84148
AGGF1	GO:0046974 histone methyltransferase activity (H3-K9 specific)	0.3891439	0.9631969	0.6845026	1.0953992	22295	3	10919;79813
AGGF1	GO:0046975 histone methyltransferase activity (H3-K36 specific)	0.81208007	1	-0.4028737	-0.6964302	34687	3	55870
AGGF1	GO:0046976 histone methyltransferase activity (H3-K27 specific)	0.13858103	0.8820994	0.8027087	1.2845626	7939	3	10919;79813;23512
AGGF1	GO:0046982 protein heterodimerization activity	0.062830883	0.704627	0.4326506	1.3341645	5755	70	4097;6872;3297;4790;22926;5970;6642;8655;6829;375;11244;6386;6643;6878;9218;25782;6874;118;3848;8243;9513;10592
AGGF1	GO:0046983 protein dimerization activity	0.088850755	0.8184982	0.3616293	1.2077639	8801	205	4097;6872;3297;1874;55704;9810;22994;4790;22926;5371;22877;6767;145165;144106;23074;6789;5713;22880;5970;6642;23379;7167;2194;51429;56946;8655;440;23269;23456;128866;6829;375;2073;11244;6386;4297;6643;6878;9218;9131;9748;2992;7486;25782;6895;10856;6241;6874;9255;118;309;875;11164;3848;24149;23347;8243;4085;9513;10592
AGGF1	GO:0047012 sterol-4-alpha-carboxylate 3-dehydrogenase (decarboxylating) activity	0.28302649	0.9455406	-0.8603352	-1.1462228	14019	1	50814
AGGF1	GO:0047015 3-hydroxy-2-methylbutyryl-CoA dehydrogenase activity	0.56702196	0.9835202	-0.7175279	-0.955961	28087	1	3028
AGGF1	GO:0047057 vitamin-K-epoxide reductase (warfarin-sensitive) activity	0.98951459	1	-0.3073699	-0.4736559	45580	2	154807;79001
AGGF1	GO:0047058 vitamin-K-epoxide reductase (warfarin-insensitive) activity	0.57644945	0.9835202	-0.7126397	-0.9494484	28554	1	79001
AGGF1	GO:0047066 phospholipid-hydroperoxide glutathione peroxidase activity	0.54025583	0.9835202	0.7293994	0.974257	27283	1	2879
AGGF1	GO:0047105 4-trimethylammoniobutyraldehyde dehydrogenase activity	0.82927409	1	0.5848464	0.7811779	41879	1	223
AGGF1	GO:0047117 enoyl-[acyl-carrier-protein] reductase (NADPH, A-specific) activity	0.15838977	0.8820994	0.9193436	1.2279649	7998	1	2194
AGGF1	GO:0047134 protein-disulfide reductase activity	0.31777527	0.960405	-0.7506277	-1.1567144	14637	2	5230
AGGF1	GO:0047144 2-acylglycerol-3-phosphate O-acyltransferase activity	0.40938973	0.963218	0.7936453	1.06007	20674	1	79143
AGGF1	GO:0047179 platelet-activating factor acetyltransferase activity	0.87895672	1	-0.5611034	-0.7475568	43539	1	5050
AGGF1	GO:0047280 nicotinamide phosphoribosyltransferase activity	0.4338259	0.9761083	-0.7849162	-1.0457422	21489	1	10135
AGGF1	GO:0047322 [hydroxymethylglutaryl-CoA reductase (NADPH)] kinase activity	0.66727229	0.9881527	-0.6672486	-0.8889739	33053	1	5562
AGGF1	GO:0047374 methylumbelliferyl-acetate deacetylase activity	0.55999677	0.9835202	-0.7206704	-0.9601477	27739	1	2098
AGGF1	GO:0047391 alkylglycerophosphoethanolamine phosphodiesterase activity	0.41768643	0.963218	0.7894553	1.0544735	21093	1	2782
AGGF1	GO:0047429 nucleoside-triphosphate diphosphatase activity	0.051597799	0.6749302	-0.8473096	-1.464707	2203	3	3704;1854;1660
AGGF1	GO:0047444 N-acylneuraminate-9-phosphate synthase activity	0.90164746	1	0.5488827	0.7331412	45534	1	54187
AGGF1	GO:0047451 3-hydroxyoctanoyl-[acyl-carrier-protein] dehydratase activity	0.15838977	0.8820994	0.9193436	1.2279649	7998	1	2194
AGGF1	GO:0047485 protein N-terminus binding	0.69198131	0.9881527	0.293081	0.8713358	61157	52	6605;5970;4863;79718;3303;3304;23424;2073;6386;2072;4683;5501;6895;10640;7248;3516;2966
AGGF1	GO:0047499 calcium-independent phospholipase A2 activity	0.20958495	0.9100808	-0.8973464	-1.1955327	10381	1	9588
AGGF1	GO:0047555 3',5'-cyclic-GMP phosphodiesterase activity	0.39314076	0.963218	0.6829194	1.0928655	22524	3	5576;5577;5573
AGGF1	GO:0047598 7-dehydrocholesterol reductase activity	0.93503228	1	0.5324721	0.7112216	47220	1	1717
AGGF1	GO:0047617 acyl-CoA hydrolase activity	0.86013426	1	0.3753879	0.6830907	53686	5	23597;11332;5538
AGGF1	GO:0047620 acylglycerol kinase activity	0.7268227	0.9888894	0.6365223	0.8502013	36705	1	55750
AGGF1	GO:0047631 ADP-ribose diphosphatase activity	0.44600214	0.9776999	0.7751397	1.0353521	22523	1	11164
AGGF1	GO:0047655 allyl-alcohol dehydrogenase activity	0.84992733	1	-0.5757682	-0.7670947	42101	1	10327
AGGF1	GO:0047696 beta-adrenergic receptor kinase activity	0.3362605	0.9631969	-0.8334497	-1.1104034	16656	1	2870
AGGF1	GO:0047801 L-cysteine:2-oxoglutarate aminotransferase activity	0.24725753	0.919489	0.875	1.1687353	12486	1	2805
AGGF1	GO:0047844 deoxycytidine deaminase activity	0.011506783	0.3243096	-0.9944134	-1.3248549	569	1	9582
AGGF1	GO:0047860 diiodophenylpyruvate reductase activity	0.59072908	0.9835202	0.7049581	0.9416108	29832	1	4190
AGGF1	GO:0047939 L-glucuronate reductase activity	0.84992733	1	-0.5757682	-0.7670947	42101	1	10327
AGGF1	GO:0047941 glucuronolactone reductase activity	0.84992733	1	-0.5757682	-0.7670947	42101	1	10327
AGGF1	GO:0048018 receptor ligand activity	0.37561602	0.9631969	0.4894679	1.0864632	26599	11	200081;2821;9255;4137;3068;3148
AGGF1	GO:0048020 CCR chemokine receptor binding	0.55684283	0.9835202	0.6667831	0.9779661	30039	2	6772;6774
AGGF1	GO:0048027 mRNA 5'-UTR binding	0.013434424	0.3670235	-0.5295525	-1.6818698	302	20	10492;6201;10643;1654;4691;4628;26354;6189;6208;84294;6154;26156;10642
AGGF1	GO:0048029 monosaccharide binding	0.33194843	0.9631969	0.4633395	1.1186977	24847	16	6888;5033;2821
AGGF1	GO:0048037 cofactor binding	0.89099135	1	0.2372818	0.7549492	84285	96	4548;5033;5980;83990;2194;571;26227;3419;440;1666;2805;8802;191;23464;9131;374291;7386;100128525;3050;875;10101
AGGF1	GO:0048038 quinone binding	0.74804084	1	0.5100998	0.816305	42858	3	374291;154807
AGGF1	GO:0048156 tau protein binding	0.25129207	0.9253045	0.478238	1.1846266	19156	18	9344;4130;5520;9475;9532;2288;8301
AGGF1	GO:0048185 activin binding	0.078205749	0.8131879	-0.9619413	-1.2815925	3873	1	2280
AGGF1	GO:0048256 flap endonuclease activity	0.56878529	0.9835202	-0.4153212	-0.8992205	20349	6	9156;348654
AGGF1	GO:0048257 3'-flap endonuclease activity	0.79485421	1	0.5411362	0.7936807	42879	2	84464;80198
AGGF1	GO:0048273 mitogen-activated protein kinase p38 binding	0.089699149	0.8184982	0.8919765	1.3082557	4838	2	10454;3276
AGGF1	GO:0048306 calcium-dependent protein binding	0.46651943	0.9824175	-0.4105576	-0.9803757	15208	8	1655;4642;8895;5881
AGGF1	GO:0048365 Rac GTPase binding	0.3243987	0.9631969	0.4595824	1.1242269	24519	17	85440;9181;5062;3071;1794;1855
AGGF1	GO:0048408 epidermal growth factor binding	0.73595105	0.9952065	0.6312849	0.8432057	37166	1	10952
AGGF1	GO:0048487 beta-tubulin binding	0.47222528	0.9824175	0.4374155	1.0097106	34343	13	80173;22948;55201;10128;6683;9141
AGGF1	GO:0048495 Roundabout binding	0.87323274	1	0.5628492	0.7517962	44099	1	4650
AGGF1	GO:0050072 m7G(5')pppN diphosphatase activity	0.32648711	0.9631969	0.771219	1.1311416	17612	2	11163;167227
AGGF1	GO:0050115 myosin-light-chain-phosphatase activity	0.95796996	1	-0.521648	-0.6949906	47453	1	5500
AGGF1	GO:0050136 NADH dehydrogenase (quinone) activity	0.71169713	0.9881527	0.4546996	0.8274138	44421	5	374291;91942;4704;4719
AGGF1	GO:0050145 nucleoside monophosphate kinase activity	0.44888361	0.9776999	0.5018165	1.0309904	30256	8	84433;9414;204;203;102157402;1841
AGGF1	GO:0050178 phenylpyruvate tautomerase activity	0.37429344	0.9631969	-0.8142458	-1.084818	18540	1	4282
AGGF1	GO:0050220 prostaglandin-E synthase activity	0.5431072	0.9835202	0.7280028	0.9723915	27427	1	10728
AGGF1	GO:0050252 retinol O-fatty-acyltransferase activity	0.17835514	0.8820994	-0.9127095	-1.216001	8834	1	8694
AGGF1	GO:0050255 ribitol 2-dehydrogenase activity	0.57728407	0.9835202	0.711243	0.9500055	29153	1	6652
AGGF1	GO:0050290 sphingomyelin phosphodiesterase D activity	0.31898014	0.960405	-0.8421788	-1.122033	15800	1	55627
AGGF1	GO:0050321 tau-protein kinase activity	0.44732197	0.9776999	0.4635181	1.028863	31677	11	9344;23387;9475
AGGF1	GO:0050405 [acetyl-CoA carboxylase] kinase activity	0.66727229	0.9881527	-0.6672486	-0.8889739	33053	1	5562
AGGF1	GO:0050421 nitrite reductase (NO-forming) activity	0.42239911	0.963218	0.7870112	1.0512089	21331	1	875
AGGF1	GO:0050462 N-acetylneuraminate synthase activity	0.90164746	1	0.5488827	0.7331412	45534	1	54187
AGGF1	GO:0050542 icosanoid binding	0.35316082	0.9631969	-0.733147	-1.1297769	16267	2	6280;6279
AGGF1	GO:0050543 icosatetraenoic acid binding	0.35316082	0.9631969	-0.733147	-1.1297769	16267	2	6280;6279
AGGF1	GO:0050544 arachidonic acid binding	0.35316082	0.9631969	-0.733147	-1.1297769	16267	2	6280;6279
AGGF1	GO:0050561 glutamate-tRNA(Gln) ligase activity	0.79994348	1	-0.6009078	-0.8005883	39625	1	124454
AGGF1	GO:0050613 delta14-sterol reductase activity	0.62266841	0.983839	0.6881983	0.9192248	31445	1	3930
AGGF1	GO:0050633 acetyl-CoA C-myristoyltransferase activity	0.56922238	0.9835202	-0.7164804	-0.9545654	28196	1	3032
AGGF1	GO:0050660 flavin adenine dinucleotide binding	0.24175146	0.9126346	-0.4479463	-1.1861944	7055	11	2108;2639;25821;1727;23028
AGGF1	GO:0050661 NADP binding	0.27641723	0.9455406	-0.3968612	-1.1351416	7313	14	3417;5860
AGGF1	GO:0050662 coenzyme binding	0.18355438	0.8820994	-0.272945	-1.1384966	1729	64	2639;23411;56922;5834;25821;5095;2746;1727;23028;3417;219;142;3939;5860
AGGF1	GO:0050664 oxidoreductase activity, acting on NAD(P)H, oxygen as acceptor	0.35677795	0.9631969	0.8194832	1.0945817	18017	1	9131
AGGF1	GO:0050681 androgen receptor binding	0.0061455899	0.2222287	-0.5795249	-1.8168809	141	19	8202;8554;811;5925;24148;1655;5579;22938;6597;23028;1616
AGGF1	GO:0050693 LBD domain binding	0.14155875	0.8820994	0.9284218	1.2400907	7148	1	5469
AGGF1	GO:0050699 WW domain binding	0.80467968	1	-0.3706283	-0.702398	32154	4	9618
AGGF1	GO:0050700 CARD domain binding	0.34788376	0.9631969	0.7026499	1.12444	19931	3	57506;84433
AGGF1	GO:0050733 RS domain binding	0.047022022	0.6479845	-0.8004707	-1.5170161	1878	4	55692;84324;6651
AGGF1	GO:0050750 low-density lipoprotein particle receptor binding	0.19945504	0.9100808	0.6546153	1.2486409	12809	6	160;1173;3301;8301
AGGF1	GO:0050780 dopamine receptor binding	0.60425425	0.9835202	-0.4614979	-0.8746101	24145	4	5781;2778
AGGF1	GO:0050786 RAGE receptor binding	0.47184685	0.9824175	-0.5336078	-1.0112694	18854	4	6280;3146;6279
AGGF1	GO:0050815 phosphoserine residue binding	0.047192147	0.6479845	-0.7580798	-1.5442337	1773	5	7531;57466
AGGF1	GO:0050839 cell adhesion molecule binding	0.059359945	0.692613	0.3742738	1.2459817	5864	191	2801;6455;23499;57530;58513;1938;54862;9793;79180;2802;23513;5317;83939;5905;28969;8607;6642;23607;26130;2194;7094;1627;3303;6520;5499;51429;832;1500;22919;5062;3799;3312;3069;128866;7414;9414;302;3337;55898;6164;1936;3054;7458;1982;3309;6643;79026;9798;9218;9748;54505;81624;2060;822;118;8301;1983;8502;55379;10606;2317;7082;11187;5339;2335;10226;27044;85456;10694;11344;5771;6772;6128;2017
AGGF1	GO:0050840 extracellular matrix binding	0.6302458	0.98452	0.5297794	0.909809	37844	4	302;304;3675
AGGF1	GO:0050897 cobalt ion binding	0.87364745	1	-0.5638966	-0.7512783	43276	1	6472
AGGF1	GO:0050997 quaternary ammonium group binding	0.50201505	0.9824175	0.5894972	1.0123645	30144	4	23344;23760;4763
AGGF1	GO:0050998 nitric-oxide synthase binding	0.098124349	0.8274896	-0.8737129	-1.3463883	4519	2	60
AGGF1	GO:0051010 microtubule plus-end binding	0.048928121	0.6620915	0.7098986	1.4584983	3297	8	9793;22919;81930;23122;324
AGGF1	GO:0051011 microtubule minus-end binding	0.0079338506	0.2462943	0.7711112	1.6314864	544	9	54930;23499;55559;157922;85378
AGGF1	GO:0051015 actin filament binding	0.01142371	0.3243096	0.5138847	1.5236922	1006	51	23499;1938;84687;23363;830;7094;1627;25;832;399687;4646;27;55201;7170;79585;822;118;309;10095
AGGF1	GO:0051018 protein kinase A binding	0.13749871	0.8820994	0.5150669	1.304017	10648	20	10142;11215;131544;8165;5576
AGGF1	GO:0051019 mitogen-activated protein kinase binding	0.18284157	0.8820994	0.6629656	1.2645687	11742	6	10454;25
AGGF1	GO:0051020 GTPase binding	0.00056840495	0.0777962	0.4840149	1.5752673	54	128	9639;85440;6455;57533;23365;94121;81704;9779;23299;51735;9922;134957;64786;8567;29966;10527;5905;23550;26130;10048;9181;5062;613;3837;64145;8891;302;304;22930;9882;1936;57819;3071;55785;81624;25782;126432;22870;9475;80223;9255;2782;8301;79109;51622;10640;1794;8934
AGGF1	GO:0051021 GDP-dissociation inhibitor binding	0.98528771	1	0.5069832	0.6771763	49758	1	387
AGGF1	GO:0051022 Rho GDP-dissociation inhibitor binding	0.98528771	1	0.5069832	0.6771763	49758	1	387
AGGF1	GO:0051032 nucleic acid transmembrane transporter activity	0.17758802	0.8820994	-0.9130587	-1.2164662	8796	1	220988
AGGF1	GO:0051033 RNA transmembrane transporter activity	0.17758802	0.8820994	-0.9130587	-1.2164662	8796	1	220988
AGGF1	GO:0051059 NF-kappaB binding	0.25640736	0.9308662	0.5366008	1.1910834	18157	11	7159;5970;328;3066;4869;3065
AGGF1	GO:0051082 unfolded protein binding	0.40460054	0.963218	0.3533302	1.0504581	35758	52	4676;6767;5481;9049;3303;3304;3312;22948;3337;3301;10939;3309;55027;10856;10845;10694;3329;10728
AGGF1	GO:0051087 chaperone binding	0.30718145	0.9543576	0.4147586	1.1267591	25069	29	2580;6767;10469;573;3312;3337;3301;10963;3309;9532;2335;7248;8844;3329;4137;10728
AGGF1	GO:0051117 ATPase binding	0.48346804	0.9824175	0.4141379	0.9999041	36189	16	286;8607;26092;3337;26747;10856
AGGF1	GO:0051119 sugar transmembrane transporter activity	0.86995201	1	-0.3692321	-0.6382753	37159	3	144195;6515
AGGF1	GO:0051139 metal ion:proton antiporter activity	0.040717862	0.6274652	-0.9804469	-1.3062474	2016	1	3954
AGGF1	GO:0051184 cofactor transmembrane transporter activity	0.88759927	1	0.4109602	0.6576533	50854	3	89874;9197
AGGF1	GO:0051185 coenzyme transmembrane transporter activity	0.63815294	0.9862364	0.6808659	0.9094309	32227	1	9197
AGGF1	GO:0051213 dioxygenase activity	0.10088838	0.8345265	0.5634996	1.3605265	7551	16	5033;22992;51780
AGGF1	GO:0051219 phosphoprotein binding	0.35945604	0.9631969	0.4189731	1.0907846	28414	23	29110;64092;2885;25;27
AGGF1	GO:0051287 NAD binding	0.0081277072	0.2487078	-0.5167036	-1.7258272	166	24	2746;1727;3417;219;142;3939;5860
AGGF1	GO:0051371 muscle alpha-actinin binding	0.096570381	0.8184982	0.8288712	1.32643	5532	3	23363;9124
AGGF1	GO:0051393 alpha-actinin binding	0.0109579	0.3215318	0.886767	1.5228765	657	4	7840;23363
AGGF1	GO:0051400 BH domain binding	0.62635255	0.983839	-0.6875	-0.9159548	31026	1	10059
AGGF1	GO:0051425 PTB domain binding	0.080095838	0.8172162	0.9594972	1.2815981	4044	1	23636
AGGF1	GO:0051427 hormone receptor binding	0.55737095	0.9835202	0.3122191	0.9610858	50965	69	6872;6605;23636;5481;6801;5469;10474;9325;10025;9611;7205;7341;23019;5705;2288;55791;9113;64210
AGGF1	GO:0051428 peptide hormone receptor binding	0.9955319	1	0.2739914	0.4384643	57038	3	5705
AGGF1	GO:0051429 corticotropin-releasing hormone receptor binding	0.26950097	0.9431116	-0.8669693	-1.1550614	13349	1	2778
AGGF1	GO:0051430 corticotropin-releasing hormone receptor 1 binding	0.26950097	0.9431116	-0.8669693	-1.1550614	13349	1	2778
AGGF1	GO:0051433 BH2 domain binding	0.62635255	0.983839	-0.6875	-0.9159548	31026	1	10059
AGGF1	GO:0051536 iron-sulfur cluster binding	0.61311619	0.983839	0.368913	0.9024323	46342	17	5980;83990;374291;7386;100128525;10101
AGGF1	GO:0051537 2 iron, 2 sulfur cluster binding	0.12703171	0.8820994	0.7630558	1.3104228	7627	4	7386;100128525;57019
AGGF1	GO:0051538 3 iron, 4 sulfur cluster binding	0.67438913	0.9881527	0.6630587	0.8856458	34057	1	50
AGGF1	GO:0051539 4 iron, 4 sulfur cluster binding	0.69245683	0.9881527	0.363902	0.8400154	50360	13	5980;83990;374291;10101
AGGF1	GO:0051540 metal cluster binding	0.61311619	0.983839	0.368913	0.9024323	46342	17	5980;83990;374291;7386;100128525;10101
AGGF1	GO:0051575 5'-deoxyribose-5-phosphate lyase activity	0.76869139	1	-0.4973804	-0.7664613	35408	2	2547;7520
AGGF1	GO:0051721 protein phosphatase 2A binding	0.06065839	0.692613	0.6123728	1.4375995	4460	14	29888;29966;6801;5520;4137;9887;6772;5770
AGGF1	GO:0051722 protein C-terminal methylesterase activity	0.95501168	1	0.5226955	0.6981631	48229	1	51400
AGGF1	GO:0051723 protein methylesterase activity	0.95501168	1	0.5226955	0.6981631	48229	1	51400
AGGF1	GO:0051731 polynucleotide 5'-hydroxyl-kinase activity	0.5876429	0.9835202	0.5959874	0.9537496	33668	3	55728;79707;10978
AGGF1	GO:0051732 polyribonucleotide kinase activity	0.81030454	1	0.5942737	0.79377	40921	1	10978
AGGF1	GO:0051733 polydeoxyribonucleotide kinase activity	0.53559976	0.9835202	0.6768328	0.992706	28893	2	55728;10978
AGGF1	GO:0051734 ATP-dependent polynucleotide kinase activity	0.53559976	0.9835202	0.6768328	0.992706	28893	2	55728;10978
AGGF1	GO:0051736 ATP-dependent polyribonucleotide 5'-hydroxyl-kinase activity	0.81030454	1	0.5942737	0.79377	40921	1	10978
AGGF1	GO:0051748 UTP-monosaccharide-1-phosphate uridylyltransferase activity	0.97484658	1	-0.512919	-0.6833609	48289	1	7360
AGGF1	GO:0051787 misfolded protein binding	0.46457427	0.9818799	0.4809939	1.0176676	31912	9	3303;3304;3312;3309
AGGF1	GO:0051861 glycolipid binding	0.23970997	0.9100808	-0.7907789	-1.2185873	11041	2	5660;4067
AGGF1	GO:0051864 histone demethylase activity (H3-K36 specific)	0.056985775	0.6842818	0.8604489	1.3769633	3264	3	22992;23133
AGGF1	GO:0051879 Hsp90 protein binding	0.352241	0.9631969	0.4566383	1.1025182	26366	16	3297;23636;5481;3837;55898;10963;7248;8844;4137;10728;9894;11140
AGGF1	GO:0051880 G-quadruplex DNA binding	0.94338023	1	0.2903766	0.5773201	62297	7	7486;170506;54464
AGGF1	GO:0051903 S-(hydroxymethyl)glutathione dehydrogenase activity	0.92685438	1	0.5363128	0.7163517	46807	1	128
AGGF1	GO:0051908 double-stranded DNA 5'-3' exodeoxyribonuclease activity	0.44710917	0.9776999	-0.7782821	-1.0369037	22147	1	9156
AGGF1	GO:0051920 peroxiredoxin activity	0.86646648	1	-0.2914626	-0.6647116	29432	7	10935;7001;11315;25824;5052;10549;9588
AGGF1	GO:0051959 dynein light intermediate chain binding	0.23012961	0.9100808	0.6710327	1.2210737	14363	5	55704;23299;8655;1778
AGGF1	GO:0051998 protein carboxyl O-methyltransferase activity	0.80751257	1	0.5953212	0.7951691	40780	1	5110
AGGF1	GO:0052629 phosphatidylinositol-3,5-bisphosphate 3-phosphatase activity	0.2267831	0.9100808	0.8854749	1.1827266	11452	1	8897
AGGF1	GO:0052650 NADP-retinol dehydrogenase activity	0.48685804	0.9824175	-0.7576816	-1.0094576	24116	1	51109
AGGF1	GO:0052689 carboxylic ester hydrolase activity	0.87339523	1	0.285044	0.688217	65377	16	127018;23597;55699;80755
AGGF1	GO:0052723 inositol hexakisphosphate 1-kinase activity	0.50772247	0.9824175	0.7454609	0.9957103	25640	1	23262
AGGF1	GO:0052724 inositol hexakisphosphate 3-kinase activity	0.50772247	0.9824175	0.7454609	0.9957103	25640	1	23262
AGGF1	GO:0052735 tRNA (cytosine-3-)-methyltransferase activity	0.64399629	0.9863634	-0.6787709	-0.9043251	31900	1	55798
AGGF1	GO:0052742 phosphatidylinositol kinase activity	0.83038493	1	-0.3365214	-0.6855052	31214	5	5293;472;5297
AGGF1	GO:0052744 phosphatidylinositol monophosphate phosphatase activity	0.17574657	0.8820994	0.8419999	1.2349553	9480	2	8897;22908
AGGF1	GO:0052812 phosphatidylinositol-3,4-bisphosphate 5-kinase activity	0.51889535	0.9824175	-0.7412709	-0.9875938	25703	1	5293
AGGF1	GO:0052813 phosphatidylinositol bisphosphate kinase activity	0.51889535	0.9824175	-0.7412709	-0.9875938	25703	1	5293
AGGF1	GO:0052840 inositol diphosphate tetrakisphosphate diphosphatase activity	0.17310206	0.8820994	0.9127095	1.2191038	8741	1	11163
AGGF1	GO:0052842 inositol diphosphate pentakisphosphate diphosphatase activity	0.17310206	0.8820994	0.9127095	1.2191038	8741	1	11163
AGGF1	GO:0052866 phosphatidylinositol phosphate phosphatase activity	0.096395846	0.8184982	0.8289418	1.326543	5522	3	8897;22908;114971
AGGF1	GO:0052905 tRNA (guanine(9)-N(1))-methyltransferase activity	0.61694525	0.983839	-0.6920391	-0.9220023	30560	1	54931
AGGF1	GO:0052906 tRNA (guanine(37)-N(1))-methyltransferase activity	0.072755168	0.7714929	-0.9643855	-1.2848488	3603	1	57570
AGGF1	GO:0052909 18S rRNA (adenine(1779)-N(6)/adenine(1780)-N(6))-dimethyltransferase activity	0.54909561	0.9835202	-0.726257	-0.9675907	27199	1	27292
AGGF1	GO:0052927 CTP:tRNA cytidylyltransferase activity	0.8642826	1	0.5673883	0.7578591	43647	1	51095
AGGF1	GO:0052928 CTP:3'-cytidine-tRNA cytidylyltransferase activity	0.8642826	1	0.5673883	0.7578591	43647	1	51095
AGGF1	GO:0052929 ATP:3'-cytidine-cytidine-tRNA adenylyltransferase activity	0.8642826	1	0.5673883	0.7578591	43647	1	51095
AGGF1	GO:0055056 D-glucose transmembrane transporter activity	0.51439547	0.9824175	0.7419693	0.9910465	25977	1	6513
AGGF1	GO:0055102 lipase inhibitor activity	0.084748868	0.8184982	0.7910501	1.3584985	5088	4	302;304;308
AGGF1	GO:0055105 ubiquitin-protein transferase inhibitor activity	0.29358091	0.9499249	-0.5795536	-1.1805699	11035	5	6135;6201;11146;9349
AGGF1	GO:0055106 ubiquitin-protein transferase regulator activity	0.57193864	0.9835202	-0.351329	-0.9021581	17299	10	6135;6201;991;11146;9349
AGGF1	GO:0055131 C3HC4-type RING finger domain binding	0.029676259	0.5472503	0.8490038	1.4580245	1781	4	3303;3304;3312;3301
AGGF1	GO:0060001 minus-end directed microfilament motor activity	0.22872361	0.9100808	0.8844274	1.1813275	11550	1	4646
AGGF1	GO:0060002 plus-end directed microfilament motor activity	0.83970932	1	0.5796089	0.7741822	42406	1	80179
AGGF1	GO:0060089 molecular transducer activity	0.95592068	1	-0.189132	-0.6738743	16871	31	890;5571;3848;26512;8812;5566;5567;1022;6510;8065;2812;2287;7095;11214;1021;79139;10424;8621;6238;1017;5562;1939;728642;984;961;1020;2185;11231;983;51755;1025
AGGF1	GO:0060090 molecular adaptor activity	0.00872228	0.2631426	0.498841	1.51972	788	63	5116;1642;10142;23299;7159;11218;6767;23363;286;4130;57506;2885;160;3312;161;9414;1173;1981;9846;8662;26747;6386;3054;7341;23019;163;2288;64210
AGGF1	GO:0060229 lipase activator activity	0.63382494	0.98452	0.5736316	0.917974	36314	3	375;9373
AGGF1	GO:0060589 nucleoside-triphosphatase regulator activity	0.005330584	0.2222287	0.5060453	1.552761	485	67	57533;23365;84364;9779;28964;134957;64786;3267;10527;5905;573;4649;2968;26130;64744;613;26037;10808;22930;9882;26092;3337;3301;3071;9824;25782;126432;9532;1983;1794;7248;6002
AGGF1	GO:0060590 ATPase regulator activity	0.73487619	0.9943808	0.3435895	0.8066069	54044	14	573;2968;10808;26092;3337;3301;9532;7248
AGGF1	GO:0060698 endoribonuclease inhibitor activity	0.45017765	0.9776999	-0.7765363	-1.0345777	22299	1	6059
AGGF1	GO:0061133 endopeptidase activator activity	0.51215214	0.9824175	0.5481132	0.9973978	31966	5	11047;10213;10197;5720
AGGF1	GO:0061134 peptidase regulator activity	0.25378661	0.9296137	0.4371315	1.1724389	20491	27	57448;51377;6195;11047;2335;388503;10213;10845;10197;10935;5720
AGGF1	GO:0061135 endopeptidase regulator activity	0.32561341	0.9631969	0.4336092	1.1184751	25545	22	57448;51377;6195;11047;388503;10213;10197;10935;5720
AGGF1	GO:0061463 O-acetyl-ADP-ribose deacetylase activity	0.98247594	1	0.5087291	0.6795081	49616	1	54936
AGGF1	GO:0061505 DNA topoisomerase II activity	0.62827805	0.983839	-0.5948306	-0.9166317	28940	2	7153;7155
AGGF1	GO:0061513 glucose 6-phosphate:inorganic phosphate antiporter activity	0.38014336	0.9631969	0.8079609	1.0791914	19197	1	2542
AGGF1	GO:0061575 cyclin-dependent protein serine/threonine kinase activator activity	0.45550743	0.9776999	-0.6078949	-1.0508413	19456	3	904;905
AGGF1	GO:0061578 Lys63-specific deubiquitinase activity	0.55795503	0.9835202	0.6662799	0.9772282	30099	2	10213;54726
AGGF1	GO:0061608 nuclear import signal receptor activity	0.50074106	0.9824175	0.4206188	0.9874401	36825	14	3841;23633;3837;3838;79711
AGGF1	GO:0061628 H3K27me3 modified histone binding	0.0052077145	0.2222287	0.9975559	1.3324329	262	1	6872
AGGF1	GO:0061629 RNA polymerase II sequence-specific DNA-binding transcription factor binding	0.0052077145	0.2222287	0.9975559	1.3324329	262	1	6872
AGGF1	GO:0061630 ubiquitin protein ligase activity	0.76213944	1	0.2919297	0.8066538	63095	32	55167;5469;54850;6045;90850;6015;10075;29128;9978
AGGF1	GO:0061631 ubiquitin conjugating enzyme activity	0.040313671	0.6274652	0.6220652	1.4818263	2991	15	6872;57448
AGGF1	GO:0061632 RNA lariat debranching enzyme activator activity	0.27585998	0.9455406	-0.8638268	-1.1508747	13664	1	55280
AGGF1	GO:0061649 ubiquitin modification-dependent histone binding	0.38526832	0.9631969	-0.7169743	-1.1048547	17746	2	7158
AGGF1	GO:0061650 ubiquitin-like protein conjugating enzyme activity	0.0033932269	0.1812841	0.7044297	1.7007915	253	16	6872;7329;57448
AGGF1	GO:0061656 SUMO conjugating enzyme activity	0.032751178	0.5657502	0.9835894	1.3137779	1653	1	7329
AGGF1	GO:0061659 ubiquitin-like protein ligase activity	0.80772257	1	0.2755637	0.7731469	67754	35	55167;5469;54850;6045;90850;6015;10075;29128;26036;9978
AGGF1	GO:0061665 SUMO ligase activity	0.89698927	1	0.4028999	0.6447547	51392	3	26036;9063
AGGF1	GO:0061676 importin-alpha family protein binding	0.36222503	0.9631969	0.612549	1.1146511	22608	5	2801;3837
AGGF1	GO:0061711 N(6)-L-threonylcarbamoyladenine synthase activity	0.7262395	0.9888894	-0.6382682	-0.8503634	35974	1	55644
AGGF1	GO:0061731 ribonucleoside-diphosphate reductase activity	0.68039001	0.9881527	0.6053091	0.8878027	36704	2	6241;6240
AGGF1	GO:0061733 peptide-lysine-N-acetyltransferase activity	0.00046694843	0.0777962	0.6337022	1.7694702	38	34	6872;138474;675;11143;80314;54556;11091;10474;7862;55683;117143;3054;26122;8473
AGGF1	GO:0061749 forked DNA-dependent helicase activity	0.71827905	0.9881527	0.5853911	0.8585891	38748	2	7486;641
AGGF1	GO:0061752 telomeric repeat-containing RNA binding	0.25184526	0.9253045	-0.7841425	-1.2083607	11600	2	3178;23028
AGGF1	GO:0061770 translation elongation factor binding	0.018533919	0.431518	0.9905726	1.3231054	935	1	3297
AGGF1	GO:0061778 intracellular chloride channel activity	0.11403828	0.8731021	-0.9441341	-1.2578679	5648	1	55129
AGGF1	GO:0061821 telomeric D-loop binding	0.79097653	1	0.482752	0.7725407	45318	3	7486;9401
AGGF1	GO:0061849 telomeric G-quadruplex DNA binding	0.71827905	0.9881527	0.5853911	0.8585891	38748	2	7486;641
AGGF1	GO:0061860 DNA clamp unloader activity	0.3645363	0.9631969	-0.7272349	-1.1206663	16791	2	5981
AGGF1	GO:0061953 mRNA (adenine-N1-)-methyltransferase activity	0.61694525	0.983839	-0.6920391	-0.9220023	30560	1	54931
AGGF1	GO:0061980 regulatory RNA binding	0.53847277	0.9835202	-0.2839019	-0.9482529	11063	24	4204;3178;3181;9782;149041;1660;87178;9188;8932;131405;192669
AGGF1	GO:0062037 D-loop DNA binding	0.79097653	1	0.482752	0.7725407	45318	3	7486;9401
AGGF1	GO:0062064 box C/D snoRNP complex binding	0.52147933	0.9824175	-0.7398743	-0.985733	25831	1	9221
AGGF1	GO:0062065 box H/ACA snoRNP complex binding	0.52147933	0.9824175	-0.7398743	-0.985733	25831	1	9221
AGGF1	GO:0062069 GARP complex binding	0.09239238	0.8184982	0.9528631	1.2727369	4665	1	23074
AGGF1	GO:0062072 H3K9me3 modified histone binding	0.99723433	1	-0.5013966	-0.6680097	49398	1	5977
AGGF1	GO:0070001 aspartic-type peptidase activity	0.65988625	0.9870872	-0.5761067	-0.8877782	30396	2	81502
AGGF1	GO:0070003 threonine-type peptidase activity	0.084587864	0.8184982	-0.5305123	-1.4437167	2387	12	5687;5691;5684;5686;5689;5692;5694;5688
AGGF1	GO:0070006 metalloaminopeptidase activity	0.7768018	1	-0.3837819	-0.7273262	31040	4	9520;10988;51752;7511
AGGF1	GO:0070008 serine-type exopeptidase activity	0.23414914	0.9100808	0.8812849	1.1771301	11824	1	5550
AGGF1	GO:0070011 peptidase activity, acting on L-amino acid peptides	0.66614568	0.9881527	0.2900278	0.8997029	61373	74	8314;23287;55031;9736;51377;80124;23581;5550;23358;10072;10939;6051;8667;826;5690;55139;10213;10845
AGGF1	GO:0070012 oligopeptidase activity	0.23414914	0.9100808	0.8812849	1.1771301	11824	1	5550
AGGF1	GO:0070016 armadillo repeat domain binding	0.027348319	0.5230366	0.8157343	1.484386	1706	5	29888;29966;6801;57680;23019
AGGF1	GO:0070025 carbon monoxide binding	0.42239911	0.963218	0.7870112	1.0512089	21331	1	875
AGGF1	GO:0070026 nitric oxide binding	0.39648173	0.963218	0.7398819	1.0851797	21388	2	875;2950
AGGF1	GO:0070034 telomerase RNA binding	0.72097185	0.9888894	-0.2765944	-0.823772	18130	16	3192;55651;3183
AGGF1	GO:0070035 purine NTP-dependent helicase activity	0.67873446	0.9881527	0.3686954	0.8510801	49362	13	56897;5984;5985;4175
AGGF1	GO:0070053 thrombospondin receptor activity	0.4733729	0.9824175	-0.7646648	-1.0187613	23448	1	961
AGGF1	GO:0070061 fructose binding	0.14517149	0.8820994	-0.7728861	-1.3360544	6200	3	5211;5213;226
AGGF1	GO:0070063 RNA polymerase binding	0.56646084	0.9835202	-0.2537072	-0.9404435	8714	37	1660;3192;58506;284695;905;57466;5479
AGGF1	GO:0070064 proline-rich region binding	0.44923312	0.9776999	-0.4376919	-0.9982034	15259	7	55660;5216
AGGF1	GO:0070087 chromo shadow domain binding	0.94636045	1	0.2997552	0.5717657	60779	6	10155;3930;546
AGGF1	GO:0070095 fructose-6-phosphate binding	0.17813414	0.8820994	-0.7519217	-1.2998142	7608	3	5214;5211;5213
AGGF1	GO:0070122 isopeptidase activity	0.71775375	0.9881527	0.6410615	0.8562642	36247	1	29843
AGGF1	GO:0070137 ubiquitin-like protein-specific endopeptidase activity	0.2181313	0.9100808	-0.801933	-1.2357757	10047	2	26054
AGGF1	GO:0070138 ubiquitin-like protein-specific isopeptidase activity	0.71775375	0.9881527	0.6410615	0.8562642	36247	1	29843
AGGF1	GO:0070139 SUMO-specific endopeptidase activity	0.2181313	0.9100808	-0.801933	-1.2357757	10047	2	26054
AGGF1	GO:0070140 SUMO-specific isopeptidase activity	0.71775375	0.9881527	0.6410615	0.8562642	36247	1	29843
AGGF1	GO:0070180 large ribosomal subunit rRNA binding	0.23539605	0.9100808	-0.5725202	-1.2395753	8421	6	6136;9349
AGGF1	GO:0070181 small ribosomal subunit rRNA binding	0.093479822	0.8184982	-0.7100283	-1.4463513	3513	5	6208;84294
AGGF1	GO:0070182 DNA polymerase binding	0.79740981	1	-0.2832445	-0.7500521	23273	11	55215;3146;55226;6597
AGGF1	GO:0070273 phosphatidylinositol-4-phosphate binding	0.11937453	0.8733938	0.7292971	1.327097	7450	5	5007;114882;54477
AGGF1	GO:0070279 vitamin B6 binding	0.81364913	1	0.3475864	0.7354094	55891	9	2805;23464;875;10558
AGGF1	GO:0070300 phosphatidic acid binding	0.12330136	0.8733938	0.7653253	1.3143204	7403	4	51735;79109
AGGF1	GO:0070324 thyroid hormone binding	0.15988372	0.8820994	-0.9214385	-1.2276307	7919	1	5315
AGGF1	GO:0070325 lipoprotein particle receptor binding	0.19945504	0.9100808	0.6546153	1.2486409	12809	6	160;1173;3301;8301
AGGF1	GO:0070335 aspartate binding	0.48037701	0.9824175	0.7583799	1.0129661	24259	1	790
AGGF1	GO:0070336 flap-structured DNA binding	0.36895568	0.9631969	0.8131983	1.086187	18632	1	7486
AGGF1	GO:0070337 3'-flap-structured DNA binding	0.36895568	0.9631969	0.8131983	1.086187	18632	1	7486
AGGF1	GO:0070401 NADP+ binding	0.47366441	0.9824175	0.7615223	1.0171635	23920	1	2762
AGGF1	GO:0070402 NADPH binding	0.61525365	0.983839	-0.4226683	-0.8609894	23127	5	5860
AGGF1	GO:0070403 NAD+ binding	0.10541855	0.8466157	-0.8686692	-1.338616	4855	2	23411;2746
AGGF1	GO:0070404 NADH binding	0.001191053	0.0879736	-0.9996508	-1.3318328	58	1	5860
AGGF1	GO:0070405 ammonium ion binding	0.50201505	0.9824175	0.5894972	1.0123645	30144	4	23344;23760;4763
AGGF1	GO:0070410 co-SMAD binding	0.62042375	0.983839	0.6356968	0.9323721	33469	2	8239;51592
AGGF1	GO:0070412 R-SMAD binding	0.18328476	0.8820994	-0.5699336	-1.2997946	6225	7	1655;4221;142
AGGF1	GO:0070463 tubulin-dependent ATPase activity	0.28523623	0.9455406	0.8550978	1.142152	14404	1	81930
AGGF1	GO:0070491 repressing transcription factor binding	0.4960292	0.9824175	0.3768229	0.9884528	39411	24	11218;5970;51564;25942;10915;10014;3516;6772;9219;3066;6774;3065;9112;57504
AGGF1	GO:0070513 death domain binding	0.71062532	0.9881527	0.6445531	0.8609279	35887	1	8737
AGGF1	GO:0070530 K63-linked polyubiquitin modification-dependent protein binding	0.33460435	0.9631969	0.6242176	1.1358845	20884	5	84083;10594;254225;51720
AGGF1	GO:0070548 L-glutamine aminotransferase activity	0.99516851	1	0.5024441	0.6711134	50257	1	2673
AGGF1	GO:0070551 endoribonuclease activity, cleaving siRNA-paired mRNA	0.15122173	0.8820994	0.9235335	1.2335614	7636	1	27161
AGGF1	GO:0070566 adenylyltransferase activity	0.90088272	1	0.3123717	0.6417729	60723	8	25;9061;10914;80347;51095
AGGF1	GO:0070567 cytidylyltransferase activity	0.72103477	0.9888894	-0.4514326	-0.7803717	30798	3	54187;55907;132001
AGGF1	GO:0070568 guanylyltransferase activity	0.86407865	1	-0.5687849	-0.757791	42802	1	9097
AGGF1	GO:0070569 uridylyltransferase activity	0.97484658	1	-0.512919	-0.6833609	48289	1	7360
AGGF1	GO:0070577 lysine-acetylated histone binding	0.27649599	0.9455406	0.5064969	1.169175	20108	13	6872;138474;54454;4297
AGGF1	GO:0070579 methylcytosine dioxygenase activity	0.37316295	0.9631969	-0.814595	-1.0852832	18484	1	54790
AGGF1	GO:0070615 nucleosome-dependent ATPase activity	0.76708493	1	-0.4984282	-0.768076	35334	2	6594;1107
AGGF1	GO:0070626 (S)-2-(5-amino-1-(5-phospho-D-ribosyl)imidazole-4-carboxamido)succinate AMP-lyase (fumarate-forming) activity	0.71196705	0.9881527	-0.6449022	-0.8592019	35267	1	158
AGGF1	GO:0070628 proteasome binding	0.35792597	0.9631969	0.5386654	1.1066969	24125	8	51377;11047;8624;10213;5887
AGGF1	GO:0070679 inositol 1,4,5 trisphosphate binding	0.69654393	0.9881527	-0.6525838	-0.8694361	34503	1	3710
AGGF1	GO:0070694 deoxyribonucleoside 5'-monophosphate N-glycosidase activity	0.6141737	0.983839	0.6923883	0.9248213	31016	1	10591
AGGF1	GO:0070696 transmembrane receptor protein serine/threonine kinase binding	0.98653505	1	-0.5069832	-0.6754527	48868	1	29108
AGGF1	GO:0070700 BMP receptor binding	0.98653505	1	-0.5069832	-0.6754527	48868	1	29108
AGGF1	GO:0070704 sterol desaturase activity	0.23401163	0.9100808	-0.8851257	-1.1792512	11591	1	3992
AGGF1	GO:0070717 poly-purine tract binding	0.030133799	0.5472503	-0.5481519	-1.6018763	776	15	10492;219988;1654;9987;10657;3192;87178;8761
AGGF1	GO:0070728 leucine binding	0.038555054	0.6117402	-0.9242054	-1.424197	1775	2	2746;2747
AGGF1	GO:0070742 C2H2 zinc finger domain binding	0.57476448	0.9835202	0.453732	0.9321998	38741	8	10919;79813
AGGF1	GO:0070840 dynein complex binding	0.28250829	0.9455406	0.5902816	1.1735843	18655	7	23299;324;8934
AGGF1	GO:0070851 growth factor receptor binding	0.052826238	0.6751059	0.6189184	1.4529659	3884	14	200081;6642;2885;23607;6386;6643;7205
AGGF1	GO:0070878 primary miRNA binding	0.77209411	1	-0.4247773	-0.7342939	32979	3	1655
AGGF1	GO:0070883 pre-miRNA binding	0.42103542	0.963218	0.5576247	1.0636371	27040	6	23405;6895;170506;8575
AGGF1	GO:0070888 E-box binding	0.014307162	0.3692282	-0.7523819	-1.7158877	485	7	10419;55269;4841;6421;4286;10514
AGGF1	GO:0070905 serine binding	0.87364745	1	-0.5638966	-0.7512783	43276	1	6472
AGGF1	GO:0070975 FHA domain binding	0.38642603	0.9631969	-0.8083101	-1.0769098	19141	1	9656
AGGF1	GO:0070984 SET domain binding	0.57480892	0.9835202	0.7126397	0.951871	29028	1	58525
AGGF1	GO:0070990 snRNP binding	0.3237211	0.9631969	-0.5632867	-1.1474337	12168	5	6626;6628;26121;6632;6634
AGGF1	GO:0070991 medium-chain-acyl-CoA dehydrogenase activity	0.69503401	0.9881527	0.5972756	0.87602	37494	2	28976;34
AGGF1	GO:0071074 eukaryotic initiation factor eIF2 binding	0.43069581	0.9734305	0.7828212	1.0456124	21750	1	1983
AGGF1	GO:0071077 adenosine 3',5'-bisphosphate transmembrane transporter activity	0.63815294	0.9862364	0.6808659	0.9094309	32227	1	9197
AGGF1	GO:0071164 RNA trimethylguanosine synthase activity	0.93354328	1	-0.5342179	-0.7117374	46243	1	96764
AGGF1	GO:0071207 histone pre-mRNA stem-loop binding	0.76842501	1	0.6148743	0.8212861	38806	1	7884
AGGF1	GO:0071208 histone pre-mRNA DCP binding	0.84251434	1	-0.3853948	-0.6662152	35987	3	7884;6628;6634
AGGF1	GO:0071209 U7 snRNA binding	0.41616198	0.963218	-0.7939944	-1.0578371	20614	1	6634
AGGF1	GO:0071424 rRNA (cytosine-N4-)-methyltransferase activity	0.98177083	1	-0.5090782	-0.6782439	48632	1	196074
AGGF1	GO:0071532 ankyrin repeat binding	0.38230115	0.9631969	0.7464198	1.0947688	20623	2	5970;85456
AGGF1	GO:0071535 RING-like zinc finger domain binding	0.055711668	0.6842818	0.8616352	1.3788618	3191	3	7329;6045;648
AGGF1	GO:0071558 histone demethylase activity (H3-K27 specific)	0.82084268	1	0.5253231	0.7704877	44281	2	23133;7403
AGGF1	GO:0071566 UFM1 activating enzyme activity	0.83650275	1	-0.5824022	-0.7759333	41436	1	79876
AGGF1	GO:0071568 UFM1 transferase activity	0.067062339	0.736654	-0.9675279	-1.2890355	3321	1	23376
AGGF1	GO:0071617 lysophospholipid acyltransferase activity	0.52004745	0.9824175	0.6842262	1.0035498	28054	2	79143;55326
AGGF1	GO:0071796 K6-linked polyubiquitin modification-dependent protein binding	0.22416021	0.9100808	-0.890014	-1.1857638	11103	1	51035
AGGF1	GO:0071813 lipoprotein particle binding	0.93297436	1	-0.3280592	-0.5671017	39851	3	4023
AGGF1	GO:0071814 protein-lipid complex binding	0.93297436	1	-0.3280592	-0.5671017	39851	3	4023
AGGF1	GO:0071855 neuropeptide receptor binding	0.26950097	0.9431116	-0.8669693	-1.1550614	13349	1	2778
AGGF1	GO:0071889 14-3-3 protein binding	0.60786478	0.983839	0.4164222	0.9037189	42400	10	4659;51564;8844;23303;221937
AGGF1	GO:0071913 citrate secondary active transmembrane transporter activity	0.13913114	0.8820994	-0.9319134	-1.2415863	6891	1	6576
AGGF1	GO:0071933 Arp2/3 complex binding	0.23545332	0.9100808	0.8130017	1.192424	12701	2	51429;10788
AGGF1	GO:0071949 FAD binding	0.84037426	1	-0.44889	-0.6917378	38710	2	1727
AGGF1	GO:0071987 WD40-repeat domain binding	0.080119238	0.8172162	0.7948676	1.3650545	4810	4	1642;55031;988
AGGF1	GO:0072341 modified amino acid binding	0.071211715	0.758883	0.6383986	1.4170421	5042	11	2194;7094;302;304;309;875;114882
AGGF1	GO:0072349 modified amino acid transmembrane transporter activity	0.52959464	0.9835202	-0.7356844	-0.9801508	26233	1	81034
AGGF1	GO:0072354 histone kinase activity (H3-T3 specific)	0.046895187	0.6479845	-0.9776536	-1.3025259	2322	1	7443
AGGF1	GO:0072518 Rho-dependent protein serine/threonine kinase activity	0.40101382	0.963218	0.7978352	1.0656665	20251	1	9475
AGGF1	GO:0072542 protein phosphatase activator activity	0.6563694	0.9870872	-0.5782356	-0.8910589	30234	2	5528
AGGF1	GO:0072545 tyrosine binding	0.81586868	1	0.5914804	0.790039	41202	1	51067
AGGF1	GO:0072586 DNA topoisomerase (ATP-hydrolyzing) regulator activity	0.88788563	1	0.5558659	0.7424687	44839	1	23397
AGGF1	GO:0072587 DNA topoisomerase (ATP-hydrolyzing) activator activity	0.88788563	1	0.5558659	0.7424687	44839	1	23397
AGGF1	GO:0080025 phosphatidylinositol-3,5-bisphosphate binding	0.88632904	1	0.3587413	0.652799	55321	5	79109;54477;8729;9026;8724
AGGF1	GO:0080084 5S rDNA binding	0.65439315	0.9870872	0.5180115	0.8895995	39294	4	2475;9328;57521;2975
AGGF1	GO:0086039 calcium-transporting ATPase activity involved in regulation of cardiac muscle cell membrane potential	0.82535933	1	-0.5879888	-0.7833763	40884	1	488
AGGF1	GO:0086080 protein binding involved in heterotypic cell-cell adhesion	0.86861862	1	-0.3393918	-0.6432001	34709	4	1832;3728;5318;961
AGGF1	GO:0086083 cell adhesive protein binding involved in bundle of His cell-Purkinje myocyte communication	0.70856096	0.9881527	0.5338469	0.8543071	40596	3	1832;3728;5318
AGGF1	GO:0089720 caspase binding	0.1653343	0.8820994	-0.9186453	-1.2239092	8189	1	8767
AGGF1	GO:0090079 translation regulator activity, nucleic acid binding	0.16971356	0.8820994	-0.5794547	-1.3215087	5764	7	10658;80315;708;10605
AGGF1	GO:0090422 thiamine pyrophosphate transmembrane transporter activity	0.29251453	0.948041	-0.8554469	-1.1397102	14489	1	60386
AGGF1	GO:0090482 vitamin transmembrane transporter activity	0.65860861	0.9870872	-0.4368165	-0.827835	26317	4	81034;144195;60386
AGGF1	GO:0090541 MIT domain binding	0.35194646	0.9631969	0.8219274	1.0978464	17773	1	9798
AGGF1	GO:0090599 alpha-glucosidase activity	0.057210917	0.6842818	-0.9724162	-1.2955481	2833	1	23193
AGGF1	GO:0090600 alpha-1,3-glucosidase activity	0.057210917	0.6842818	-0.9724162	-1.2955481	2833	1	23193
AGGF1	GO:0090624 endoribonuclease activity, cleaving miRNA-paired mRNA	0.7609691	1	0.561796	0.8239823	41051	2	27161
AGGF1	GO:0097001 ceramide binding	0.42225856	0.963218	-0.7905028	-1.0531852	20916	1	5660
AGGF1	GO:0097027 ubiquitin-protein transferase activator activity	0.9763526	1	0.2773153	0.5046287	60940	5	6015;57332;7332
AGGF1	GO:0097100 supercoiled DNA binding	0.96946078	1	-0.2576923	-0.5249278	36442	5	11168;3148;6188;7150;3146
AGGF1	GO:0097110 scaffold protein binding	0.67624073	0.9881527	0.3536801	0.8539334	50619	16	6885;7343;8655
AGGF1	GO:0097153 cysteine-type endopeptidase activity involved in apoptotic process	0.10862513	0.8522895	0.8796408	1.2901631	5859	2	23581;29108
AGGF1	GO:0097157 pre-mRNA intronic binding	0.66082307	0.9870872	-0.4047894	-0.8245695	24840	5	5936;55599;3181;3191
AGGF1	GO:0097158 pre-mRNA intronic pyrimidine-rich binding	0.62487888	0.983839	-0.6881983	-0.9168852	30953	1	5936
AGGF1	GO:0097159 organic cyclic compound binding	1	1	-0.2065889	NA	0	1738	2185;7155;9130;6122;23160;4904;4627;472;57727;2962;4750;5993;3181;79084;1445;57187;904;79171;908;10376;10643;10236;54890;23168;7419;5832;2956;55692;6790;55342;4191;5091;4736;10121;9943;1654;8653;54790;1453;1662;128061;347733;6599;9987;84298;23011;6187;55922;10569;92906;11224;2023;10557;1213;55269;129401;10521;5870;51560;84172;56915;55870;7799;8106;60678;8449;5609;811;23580;9782;400506;6194;22824;…
AGGF1	GO:0097177 mitochondrial ribosome binding	0.43700069	0.9776999	-0.6917816	-1.0660328	20129	2	708
AGGF1	GO:0097322 7SK snRNA binding	0.057912798	0.6853548	-0.7457988	-1.5192169	2176	5	904;9188;1025;905
AGGF1	GO:0097363 protein O-GlcNAc transferase activity	0.37699497	0.9631969	0.8090084	1.0805905	19038	1	8473
AGGF1	GO:0097367 carbohydrate derivative binding	0.99853996	1	0.2051111	0.7025688	99850	585	6872;2580;29110;26750;3161;7329;3832;6885;54821;5871;1938;55655;3070;9344;5700;83990;11218;6767;6789;63971;84083;79677;90957;10469;22880;56897;4649;8607;54454;30849;57634;5984;4528;50485;60558;3303;3304;25;6195;399687;65125;5062;55681;5580;613;440;23170;9343;23456;3799;9928;4646;27;3312;51347;22948;10382;5868;8476;91754;51143;23387;5701;23049;10808;5431;57680;374654;81930;5287;1981;375;377;23405;…
AGGF1	GO:0097371 MDM2/MDM4 family protein binding	0.48802028	0.9824175	0.7545391	1.007836	24645	1	10197
AGGF1	GO:0097472 cyclin-dependent protein kinase activity	0.51393858	0.9824175	-0.347733	-0.9463078	14508	12	728642;984;1020;983;51755;1025
AGGF1	GO:0097493 structural molecule activity conferring elasticity	0.34240228	0.9631969	0.8268156	1.1043756	17291	1	79026
AGGF1	GO:0097506 deaminated base DNA N-glycosylase activity	0.64633084	0.9863634	0.6770251	0.9043008	32640	1	328
AGGF1	GO:0097602 cullin family protein binding	0.26990075	0.9431116	0.6894353	1.1839918	16206	4	1642;9978
AGGF1	GO:0097617 annealing activity	0.17618651	0.8820994	0.5731419	1.2721929	12476	11	84083;50485;7458;1975
AGGF1	GO:0097677 STAT family protein binding	0.19359742	0.9091263	0.8336593	1.2227223	10443	2	3297;5771
AGGF1	GO:0097718 disordered domain specific binding	0.94132151	1	0.2521392	0.6006226	69862	15	3303;161;2335;51645;3320;6240;4926
AGGF1	GO:0097726 LEM domain binding	0.6895793	0.9881527	-0.6560754	-0.8740879	34158	1	8815
AGGF1	GO:0097747 RNA polymerase activity	0.604223	0.9835202	-0.3002033	-0.8940858	15194	16	64425;25885;10849
AGGF1	GO:0098505 G-rich strand telomeric DNA binding	0.22053143	0.9100808	-0.7279903	-1.258445	9419	3	3178;3181
AGGF1	GO:0098531 transcription factor activity, direct ligand regulated sequence-specific DNA binding	0.66708249	0.9881527	0.6665503	0.8903096	33688	1	6774
AGGF1	GO:0098599 palmitoyl hydrolase activity	0.3276712	0.9631969	0.6641667	1.1405971	19675	4	127018;10434
AGGF1	GO:0098631 cell adhesion mediator activity	0.85052788	1	0.2909146	0.711633	64287	17	5499;302;11187;10890;29766;1832;3728;55971
AGGF1	GO:0098632 cell-cell adhesion mediator activity	0.57231982	0.9835202	0.3864476	0.933048	42840	16	5499;302;11187;10890;29766;1832;3728;55971
AGGF1	GO:0098641 cadherin binding involved in cell-cell adhesion	0.30687547	0.9543576	0.5160316	1.1454262	21731	11	5499;302;11187;10890;29766;55971
[truncated: 105,151 more rows]
