# Supplementary material for: Systematic identification of post-transcriptional regulatory modules
Source: Nat Commun. 2024 Sep 9;15:7872. doi: 10.1038/s41467-024-52215-7 (PMC11385195; doi:10.1038/s41467-024-52215-7)
Supplement: Supplementary file 14 — Supplementary Dataset 11 [file 41467_2024_52215_MOESM14_ESM.txt]

RBP	pathway	pval	padj	ES	NES	nMoreExtreme	size	leadingEdge
AGGF1	GO:0000015 phosphopyruvate hydratase complex	0.3557481	0.807207	-0.8222765	-1.0962632	17780	1	2023
AGGF1	GO:0000109 nucleotide-excision repair complex	0.3118844	0.77799	0.5578717	1.1461902	20962	8	2073;2072;7515;5887;84464
AGGF1	GO:0000110 nucleotide-excision repair factor 1 complex	0.3453946	0.8008982	0.8278631	1.1046883	17286	1	2072
AGGF1	GO:0000111 nucleotide-excision repair factor 2 complex	0.5340323	0.9275941	-0.7339385	-0.9784905	26691	1	7508
AGGF1	GO:0000112 nucleotide-excision repair factor 3 complex	0.9650274	1	-0.5174581	-0.6898777	48233	1	2071
AGGF1	GO:0000118 histone deacetylase complex	0.205358	0.7054473	0.4616069	1.2204699	16380	25	5928;79718;51564;3094;25942;9611;53615;51317;10014;9219;3066;10629;9612;3065;9112;57504
AGGF1	GO:0000120 RNA polymerase I transcription factor complex	0.0789484	0.4959396	-0.9605447	-1.280603	3945	1	10849
AGGF1	GO:0000123 histone acetyltransferase complex	3.5014006e-05	0.0026883	0.6552472	1.8828196	2	41	8089;6885;11143;80314;54556;11091;8607;55167;57634;10474;55689;9898;7862;55683;117143;86;3054;26122;6878;8473;339287;10856;6874;55578;51773
AGGF1	GO:0000124 SAGA complex	0.12423007	0.5982089	0.6499799	1.3354336	8349	8	10474;117143;6878;55578;10629
AGGF1	GO:0000125 PCAF complex	0.71726301	0.9866934	-0.4528302	-0.783091	30870	3	6880;8295;6881
AGGF1	GO:0000127 transcription factor TFIIIC complex	0.94744446	1	-0.2924978	-0.5523932	38037	4	9329
AGGF1	GO:0000137 Golgi cis cisterna	0.011088911	0.1840296	0.9947626	1.3273965	554	1	2801
AGGF1	GO:0000139 Golgi membrane	0.045273475	0.3913126	0.418938	1.3352164	4295	98	5007;9321;2801;7110;9632;375056;84364;22926;5871;23243;2802;83696;79932;63971;55291;738;399687;23760;25972
AGGF1	GO:0000145 exocyst	0.98452285	1	0.2424532	0.481607	64819	7	10640;10890;11336;55770
AGGF1	GO:0000151 ubiquitin ligase complex	0.11909344	0.58158	0.4300671	1.2773222	10519	52	1642;9810;55031;200933;5469;54850;6045;10048;10238;8881;648
AGGF1	GO:0000152 nuclear ubiquitin ligase complex	0.32967641	0.7859885	0.4712307	1.1226079	24430	15	6045;8881;648;6015;84733;9978;996;57332;8697;64682;672
AGGF1	GO:0000153 cytoplasmic ubiquitin ligase complex	0.90505529	1	0.3939245	0.63147	51560	3	9978;79139;550
AGGF1	GO:0000159 protein phosphatase type 2A complex	0.25645266	0.7430138	0.6959352	1.1966404	15350	4	5520;54205
AGGF1	GO:0000164 protein phosphatase type 1 complex	0.05613191	0.4300852	0.8157507	1.4026597	3359	4	84687;5499;5501
AGGF1	GO:0000172 ribonuclease MRP complex	0.46617975	0.887411	-0.6779602	-1.0452694	21764	2	10556;10940
AGGF1	GO:0000176 nuclear exosome (RNase complex)	0.76701552	0.9866934	0.3581776	0.7768471	53427	10	11340;4931;51010
AGGF1	GO:0000177 cytoplasmic exosome (RNase complex)	0.95420417	1	0.2617268	0.5676561	66466	10	11340;51010;9567
AGGF1	GO:0000178 exosome (RNase complex)	0.99758454	1	0.1747427	0.4162878	73926	15	11340;4931;51010;196441;9567
AGGF1	GO:0000214 tRNA-intron endonuclease complex	0.81086913	0.9977119	0.5942737	0.7929901	40583	1	10978
AGGF1	GO:0000221 vacuolar proton-transporting V-type ATPase, V1 domain	0.87508205	1	0.4857842	0.7122069	46661	2	51606
AGGF1	GO:0000228 nuclear chromosome	0.31486605	0.77799	0.318794	1.0714346	31297	240	6872;25842;1642;1874;7329;675;9070;11143;5371;10320;6605;55655;84083;5928;4798;11335;54556;5970;56897;8607;57634;6045;51377;10919;50485;5499;55320;4678;5557;7290;4773;5814;86;5431;26747;2073;25942;222229;9611;65083;9739;2072;4683;4292;6015;29803;53615;5501;4175;10155;11073;10856;6874;9675;55791;9878;9839;51773;23347;24144;8243;6002;10592;29128;55183;7528;85456;7515;79711;6772;57492;80145
AGGF1	GO:0000235 astral microtubule	0.16636826	0.6644716	0.7862256	1.2603378	9477	3	22919;81930;4926
AGGF1	GO:0000242 pericentriolar material	0.0032428642	0.0786252	0.7951108	1.6796324	221	9	55755;22995;64793;5108;55125
AGGF1	GO:0000243 commitment complex	0.45197491	0.8809167	-0.6090147	-1.0531849	19452	3	6632;11338;6634
AGGF1	GO:0000306 extrinsic component of vacuolar membrane	0.084190309	0.4993605	-0.9577514	-1.2768789	4207	1	7879
AGGF1	GO:0000307 cyclin-dependent protein kinase holoenzyme complex	0.18540949	0.6923765	-0.4158162	-1.231626	4683	16	904;5925;983;22938;51755;1025;905
AGGF1	GO:0000313 organellar ribosome	0.70214873	0.9866934	0.3184375	0.8419357	56008	25	51642;54460;51116;10240
AGGF1	GO:0000314 organellar small ribosomal subunit	0.54340155	0.9302081	-0.3415636	-0.9267454	15399	12	7818;64969;63931
AGGF1	GO:0000315 organellar large ribosomal subunit	0.55771484	0.9365272	0.4085598	0.94256	40464	13	51642;116540;51253
AGGF1	GO:0000323 lytic vacuole	0.93470708	1	0.2228321	0.7175312	89586	111	987;51606;6642;160;5580;4646;3312;2805;161;1173;302;6386;5908;6643;79026;83985;9798;9218;2992;7317;163;309;2782;51622;221960;162;10487;10694;1778;5594;10410;9114;5878
AGGF1	GO:0000346 transcription export complex	0.11362032	0.568925	-0.5073145	-1.3764681	3219	12	10212;10482;57187;10189;84324;79228;9984
AGGF1	GO:0000347 THO complex	0.22058455	0.7289782	-0.5796257	-1.2559288	7931	6	57187;79228;9984
AGGF1	GO:0000407 phagophore assembly site	0.040125465	0.3653996	-0.8589367	-1.4853815	1726	3	7879;81876
AGGF1	GO:0000408 EKC/KEOPS complex	0.80727382	0.9977119	-0.4718826	-0.727542	37689	2	112858;55644
AGGF1	GO:0000417 HIR complex	0.23594406	0.7376228	0.8823324	1.1773713	11808	1	7290
AGGF1	GO:0000421 autophagosome membrane	0.58178439	0.9537675	-0.5356717	-0.9263509	25039	3	7879
AGGF1	GO:0000428 DNA-directed RNA polymerase complex	0.2350607	0.7376228	0.3896196	1.1655467	20910	55	6872;138474;2968;10474;5557;55197;4646;5430;54623;58490;5431;2072;9646;6878;6874;64210;6873;2966;728340
AGGF1	GO:0000438 core TFIIH complex portion of holo TFIIH complex	0.27274004	0.7430453	0.734267	1.1770469	15537	3	2968;2966;2967
AGGF1	GO:0000439 transcription factor TFIIH core complex	0.41152709	0.8593953	-0.4524374	-1.031332	14058	7	2068
AGGF1	GO:0000444 MIS12/MIND type complex	0.58783162	0.9568841	-0.7063547	-0.9417157	29380	1	79980
AGGF1	GO:0000445 THO complex part of transcription export complex	0.22058455	0.7289782	-0.5796257	-1.2559288	7931	6	57187;79228;9984
AGGF1	GO:0000502 proteasome complex	0.50073096	0.9045885	0.3417739	0.9882093	43156	43	5700;5713;51377;11047;9352;5701;5710;5705;5718;5711;5690;5702;10213;5704;10197;5708;5720;3416;5887
AGGF1	GO:0000775 chromosome, centromeric region	0.005214387	0.111186	0.4788244	1.5095258	488	87	10615;3297;348995;54821;10320;9793;3070;10428;221150;11335;5905;1786;4659;55320;9735;8655;7290;51143;10540;54908;81930;25942;55143;222229;25909;5501;1452;9183;23122;324;10735;55746;10910;8243;4085
AGGF1	GO:0000776 kinetochore	0.0025764361	0.0691929	0.5291635	1.6078222	232	62	10615;3297;348995;54821;9793;10428;221150;5905;4659;55320;9735;8655;51143;10540;54908;81930;25942;222229;25909;5501;1452;9183;23122;324;55746;10910;8243;4085
AGGF1	GO:0000777 condensed chromosome kinetochore	0.001087686	0.0385431	0.5864605	1.7007848	93	44	10615;3297;348995;54821;9793;10428;221150;5905;55320;9735;51143;54908;222229;25909;5501;1452;9183;23122;55746;8243;4085
AGGF1	GO:0000778 condensed nuclear chromosome kinetochore	0.20389582	0.7054473	0.7199659	1.2379606	12204	4	55320;1060;5347
AGGF1	GO:0000779 condensed chromosome, centromeric region	0.0016446436	0.0494108	0.5609837	1.6621725	144	51	10615;3297;348995;54821;9793;10428;221150;11335;5905;55320;9735;51143;54908;222229;25909;5501;1452;9183;23122;55746;8243;4085
AGGF1	GO:0000780 condensed nuclear chromosome, centromeric region	0.59460198	0.9568929	0.4638783	0.9214441	39147	7	55320;546;9212;1060
AGGF1	GO:0000781 chromosome, telomeric region	0.63841219	0.9762732	0.2934862	0.9177147	59409	80	1642;675;5371;55655;79677;11335;56897;5499;5431;222229;23293;2072;4683;5501;7486;4175;55791;9878;23347;24144;84444;55183;7515;80145;10728;23595;170506
AGGF1	GO:0000782 telomere cap complex	0.76921265	0.9866934	-0.4973804	-0.766854	35912	2	2547;7520
AGGF1	GO:0000783 nuclear telomere cap complex	0.76921265	0.9866934	-0.4973804	-0.766854	35912	2	2547;7520
AGGF1	GO:0000784 nuclear chromosome, telomeric region	0.80349893	0.9977119	0.2631252	0.8039848	73025	65	1642;675;5371;55655;11335;56897;5499;5431;2072;4683;5501;4175;55791;9878;23347;24144
AGGF1	GO:0000785 chromatin	0.17430461	0.671242	0.3430687	1.1463044	17263	205	6872;25842;3297;1874;79664;9810;9070;11143;5371;10320;6605;3070;5928;4798;11335;54556;22880;5970;1786;8607;23379;5469;57634;6045;79968;51377;10919;8178;4678;7290;4773;54623;86;26747;25942;222229;9611;9739;25909;9646;6015;9798;7341;53615;51780;7317;10155;10856;6874;9675;26057;9878;10735;9839;51773
AGGF1	GO:0000786 nucleosome	0.31907528	0.77799	-0.6768713	-1.1705311	13732	3	50809
AGGF1	GO:0000788 nuclear nucleosome	0.61003961	0.9641482	-0.6955307	-0.927285	30490	1	54737
AGGF1	GO:0000790 nuclear chromatin	0.31934696	0.77799	0.3327664	1.0855609	30983	132	6872;25842;1874;9070;11143;10320;6605;5928;4798;11335;54556;5970;8607;57634;6045;51377;10919;4678;7290;4773;86;26747;25942;9611;9739;6015;53615;10155;10856;6874;9675;9839;51773;29128;55183;7528;85456;7515;79711;6772;57492
AGGF1	GO:0000791 euchromatin	0.11424437	0.5699845	0.5832819	1.3456493	8288	13	3297;9070;11335;6045;10155;10856;84733;29128
AGGF1	GO:0000792 heterochromatin	0.052684217	0.4121912	0.4760667	1.3901116	4582	46	3297;9810;5371;10320;3070;11335;22880;1786;6045;79968;222229;6015;7341;53615;7317;10155
AGGF1	GO:0000793 condensed chromosome	0.0026535616	0.0691929	0.4891524	1.5483996	249	91	10615;3297;7329;675;348995;54821;9793;10428;79677;221150;11335;5905;8940;55320;9735;51143;54908;222229;65083;4292;25909;5501;1452;11073;9183;23122;10735;55746;4288;8243;4085;6002;10592;55183
AGGF1	GO:0000794 condensed nuclear chromosome	0.48830612	0.8951284	0.3628935	0.9959926	40107	31	7329;675;55320;65083;4292;11073;8243;6002
AGGF1	GO:0000795 synaptonemal complex	0.072484899	0.4910497	0.6869839	1.4114612	4871	8	7329;675;4292
AGGF1	GO:0000796 condensin complex	0.77159434	0.9866934	0.3886628	0.7720366	50800	7	10592;54892;64151;23397
AGGF1	GO:0000797 condensin core heterodimer	0.72886239	0.9866934	-0.6368715	-0.8490803	36429	1	9918
AGGF1	GO:0000798 nuclear cohesin complex	0.69475011	0.9866934	-0.6543296	-0.8723555	34724	1	9126
AGGF1	GO:0000799 nuclear condensin complex	0.73287639	0.9866934	-0.4444444	-0.7685893	31542	3	23397;9918;23310
AGGF1	GO:0000800 lateral element	0.2816019	0.7551261	0.6453054	1.1758057	17529	5	675;672
AGGF1	GO:0000801 central element	0.24644872	0.741187	-0.8767458	-1.1688819	12317	1	3619
AGGF1	GO:0000803 sex chromosome	0.37295845	0.8233683	0.471152	1.0869622	27059	13	79677;6045;6015;7341;55791;23347
AGGF1	GO:0000805 X chromosome	0.50024574	0.9045885	0.6355504	1.0188018	28498	3	55791;23347
AGGF1	GO:0000806 Y chromosome	0.67008123	0.9846838	-0.6665503	-0.8886482	33491	1	1017
AGGF1	GO:0000808 origin recognition complex	0.77958903	0.9875271	0.4006081	0.7649991	49927	6	222229;29803;23595
AGGF1	GO:0000812 Swr1 complex	0.054359878	0.4220525	0.7262252	1.4425679	3578	7	54556;8607;57634;10856;10847
AGGF1	GO:0000815 ESCRT III complex	0.24703297	0.741187	0.8767458	1.1699167	12363	1	128866
AGGF1	GO:0000818 nuclear MIS12/MIND complex	0.58783162	0.9568841	-0.7063547	-0.9417157	29380	1	79980
AGGF1	GO:0000835 ER ubiquitin ligase complex	0.66068369	0.9837317	-0.5770171	-0.8896368	30845	2	79139;550
AGGF1	GO:0000836 Hrd1p ubiquitin ligase complex	0.66068369	0.9837317	-0.5770171	-0.8896368	30845	2	79139;550
AGGF1	GO:0000839 Hrd1p ubiquitin ligase ERAD-L complex	0.66068369	0.9837317	-0.5770171	-0.8896368	30845	2	79139;550
AGGF1	GO:0000922 spindle pole	1.1214408e-05	0.0018695	0.611157	1.8321578	0	56	55755;2801;10615;3297;3832;64793;57448;93323;26586;9793;23636;7840;79848;9735;56647;51143;54908;11073;9183;9113;10101;10735;8502;8243;4085
AGGF1	GO:0000923 equatorial microtubule organizing center	0.90394945	1	0.3949731	0.6331509	51497	3	85378;10426
AGGF1	GO:0000930 gamma-tubulin complex	0.0098491386	0.1732497	0.7827977	1.6083179	661	8	55755;9793;85378
AGGF1	GO:0000931 gamma-tubulin large complex	0.060944357	0.4509529	0.8567606	1.3734069	3471	3	55755;85378;672
AGGF1	GO:0000932 P-body	0.83112259	0.9994623	0.2645516	0.7626512	71429	42	4848;27161;23644;4076;5701;57819;23019;4849;5702;167227;8994;9698;25804
AGGF1	GO:0000938 GARP complex	0.27294038	0.7430453	0.7953454	1.1660538	14553	2	738;6293
AGGF1	GO:0000939 condensed chromosome inner kinetochore	0.40635709	0.8553763	-0.7066015	-1.0894281	18971	2	79980;4999
AGGF1	GO:0000940 condensed chromosome outer kinetochore	0.08881785	0.5093206	0.7498101	1.3662228	5528	5	221150;54908;55746
AGGF1	GO:0000941 condensed nuclear chromosome inner kinetochore	0.58783162	0.9568841	-0.7063547	-0.9417157	29380	1	79980
AGGF1	GO:0000942 condensed nuclear chromosome outer kinetochore	0.9586051	1	-0.5209497	-0.6945328	47912	1	5347
AGGF1	GO:0000974 Prp19 complex	0.27784717	0.74888	0.5403165	1.1718861	19353	10	51340;3312;5430;55696;988
AGGF1	GO:0001401 mitochondrial sorting and assembly machinery complex	0.89727553	1	-0.4062173	-0.6263	41891	2	4580;55735
AGGF1	GO:0001520 outer dense fiber	0.73666148	0.9866934	0.5766678	0.8454512	39280	2	1656;4957
AGGF1	GO:0001527 microfibril	0.63638362	0.9762732	0.6812151	0.9090034	31850	1	4236
AGGF1	GO:0001533 cornified envelope	0.28194287	0.7551261	0.5257667	1.1670223	19938	11	5317;8502;3848;11187;1828;1832;1823;3728
AGGF1	GO:0001650 fibrillar center	0.47784169	0.8930466	-0.2490421	-0.9870754	5897	49	55339;7150;84280;23160;10557;55269;51602;10421;51194;339230;31;2091;55127;1105;51755;84245;64425;10528;10849;8467
AGGF1	GO:0001651 dense fibrillar component	0.29594654	0.7722443	-0.8523045	-1.1362966	14791	1	2091
AGGF1	GO:0001652 granular component	0.073677394	0.4942823	-0.7728067	-1.459475	2957	4	23076;55602;2091;6838
AGGF1	GO:0001669 acrosomal vesicle	0.19473361	0.6990178	0.5527089	1.2520299	13954	12	9321;22994
AGGF1	GO:0001673 male germ cell nucleus	0.66547398	0.9846838	-0.4811496	-0.8320645	28641	3	9319
AGGF1	GO:0001674 female germ cell nucleus	0.38205754	0.8279395	-0.8090084	-1.078574	19095	1	6790
AGGF1	GO:0001725 stress fiber	0.33416465	0.7859885	0.4446778	1.113273	25591	19	29109;10398;7170;7205;2317
AGGF1	GO:0001726 ruffle	0.00076124567	0.0292234	0.5903487	1.7179958	65	45	23499;84687;64092;23550;23607;7094;9181;51429;4646;5868;302;81930;55785;126432;23122;822;324
AGGF1	GO:0001739 sex chromatin	0.18725645	0.6923765	0.7751692	1.242614	10667	3	6045;6015;23512
AGGF1	GO:0001740 Barr body	0.33441479	0.7859885	0.7680754	1.1260734	17831	2	55791;23347
AGGF1	GO:0001741 XY body	0.72028495	0.9866934	-0.4094647	-0.7732898	28917	4	6599;1788
AGGF1	GO:0001750 photoreceptor outer segment	0.82083822	0.9977119	0.3979974	0.7251878	51097	5	51332;4131;2782
AGGF1	GO:0001772 immunological synapse	0.73862736	0.9866934	-0.3154136	-0.7822532	23299	9	5588
AGGF1	GO:0001891 phagocytic cup	0.81484992	0.9977119	0.4636618	0.7432605	46421	3	3936;1785;94134
AGGF1	GO:0001917 photoreceptor inner segment	0.51658759	0.9138923	0.6863987	1.0063274	27545	2	2782;1785
AGGF1	GO:0001931 uropod	0.1099163	0.5668072	-0.6982553	-1.420363	4149	5	4627;4478
AGGF1	GO:0001939 female pronucleus	0.26465527	0.7430453	0.692282	1.1903589	15841	4	890;55183;6513;10270
AGGF1	GO:0001940 male pronucleus	0.3721471	0.8228917	0.7516591	1.1020054	19843	2	890;55183
AGGF1	GO:0002079 inner acrosomal membrane	0.0091908092	0.1649571	0.9958101	1.3287942	459	1	9321
AGGF1	GO:0002080 acrosomal membrane	0.13698438	0.6369676	0.8020985	1.2857824	7803	3	9321;2319
AGGF1	GO:0002081 outer acrosomal membrane	0.0091908092	0.1649571	0.9958101	1.3287942	459	1	9321
AGGF1	GO:0002102 podosome	0.26222865	0.7430453	0.5131877	1.1839397	19025	13	6455;9181;7414;7082;2017
AGGF1	GO:0002169 3-methylcrotonyl-CoA carboxylase complex, mitochondrial	0.090922721	0.5170996	-0.8763535	-1.3511494	4244	2	56922;64087
AGGF1	GO:0002177 manchette	0.19863777	0.7054473	-0.8103388	-1.2493689	9273	2	55342;10121
AGGF1	GO:0002178 palmitoyltransferase complex	0.61092907	0.9641482	0.6937849	0.9257763	30576	1	10558
AGGF1	GO:0002189 ribose phosphate diphosphokinase complex	0.96211788	1	0.5195531	0.6932839	48153	1	5636
AGGF1	GO:0002193 MAML1-RBP-Jkappa- ICN1 complex	0.99013559	1	0.3256728	0.477468	52796	2	3516;9794
AGGF1	GO:0002199 zona pellucida receptor complex	0.83795953	0.9994623	-0.3333945	-0.6781777	31637	5	6950
AGGF1	GO:0002944 cyclin K-CDK12 complex	0.62604952	0.9762732	-0.5968537	-0.9202206	29228	2	51755
AGGF1	GO:0002945 cyclin K-CDK13 complex	0.92166607	1	0.4313496	0.6324005	49145	2	8812;8621
AGGF1	GO:0005576 extracellular region	0.99939999	1	0.1999246	0.6856225	99938	649	55755;6888;1642;200081;23365;55109;22994;4790;8481;79441;1938;54862;51719;50628;6767;145165;23513;64786;254048;5713;83939;6742;257397;51606;8607;830;2885;7167;27161;23607;2194;7094;84433;6780;3303;3304;6520;5499;51429;832;1500;26227;90378;5580;57609;613;7798;4646;3837;7290;64145;3312;22948;3069;10382;128866;5868;29926;2805;11103;7414;8476;1173;3094;302;304;2037;5701;10540;10808;22930;2821;3337;61…
AGGF1	GO:0005577 fibrinogen complex	0.47042957	0.892037	0.7643156	1.0198915	23544	1	2335
AGGF1	GO:0005581 collagen trimer	0.45934536	0.885377	-0.7712989	-1.0282995	22958	1	55339
AGGF1	GO:0005604 basement membrane	0.24018109	0.7376228	0.7032221	1.2091701	14376	4	302;304;2335
AGGF1	GO:0005615 extracellular space	1	1	0.1746519	0.5983363	99997	593	55755;6888;1642;23365;1938;54862;51719;50628;6767;145165;23513;254048;5713;83939;6742;257397;51606;8607;830;2885;7167;27161;23607;2194;7094;84433;6780;3303;3304;6520;5499;51429;832;1500;26227;5580;57609;613;7798;4646;3837;7290;64145;3312;22948;3069;10382;128866;5868;29926;2805;7414;8476;1173;3094;302;304;2037;10540;10808;22930;2821;3337;6164;375;377;8662;23405;3301;10072;5576;10627;103910;6386;19…
AGGF1	GO:0005622 intracellular	0.70058113	0.9866934	0.2861853	0.9337192	70041	2759	55755;9639;4548;5007;11319;4097;6872;138474;54930;84307;5116;9321;2580;85440;2801;29110;25842;10615;7110;22995;6455;152185;23499;57533;6888;1642;3297;1874;5033;26750;79664;57530;10142;22992;3161;9632;9857;55704;200081;51642;10946;23365;127018;23301;58513;7329;84318;675;375056;84364;8089;3832;64793;55109;29109;56288;29888;9810;85459;8314;54460;348995;54998;22994;94121;4790;5108;81704;22926;8481;90…
AGGF1	GO:0005623 cell	0.26760817	0.7430453	0.2798054	2.559287	26755	2773	55755;9639;4548;5007;11319;4097;6872;138474;54930;84307;5116;9321;2580;85440;2801;29110;25842;10615;7110;22995;6455;152185;23499;57533;6888;1642;3297;1874;5033;26750;79664;57530;10142;22992;3161;9632;9857;55704;200081;51642;10946;23365;127018;23301;58513;7329;84318;675;375056;84364;8089;3832;64793;55109;29109;56288;29888;9810;85459;8314;54460;348995;54998;22994;94121;4790;5108;81704;22926;8481;90…
AGGF1	GO:0005634 nucleus	0.99999	1	0.2143299	0.7377259	99999	1926	5007;11319;4097;6872;138474;84307;9321;85440;29110;25842;7110;22995;57533;6888;1642;3297;1874;79664;22992;9857;10946;58513;7329;675;8089;3832;64793;29109;9810;8314;348995;54998;94121;4790;5108;22926;8481;9070;23287;11215;6885;11143;117178;26064;5980;6297;5371;57448;10320;79441;6605;93323;23299;25929;23243;1938;80173;54862;55655;63967;9793;22877;3070;2802;9344;5700;23636;7159;9922;4676;50628;83990…
AGGF1	GO:0005635 nuclear envelope	0.38690043	0.8341597	0.320329	1.0510256	37757	144	7329;8089;348995;5108;22926;23299;23636;83990;80314;3267;11335;10527;5905;8021;84823;4927;25;3841;23633;4000;4646;3837;25972;128866;26092;6386;23592;25909;9798;7341;9218
AGGF1	GO:0005637 nuclear inner membrane	0.44017642	0.8737703	0.448074	1.0337206	31936	13	11335;84823;25972;26092;23592;4001;10128;3930
AGGF1	GO:0005638 lamin filament	0.21027749	0.7157721	0.7167471	1.2324258	12586	4	84823;4000;4001
AGGF1	GO:0005639 integral component of nuclear inner membrane	0.51240553	0.9138923	0.6884387	1.0093181	27322	2	23592;3930
AGGF1	GO:0005640 nuclear outer membrane	0.94883929	1	-0.2915065	-0.5505211	38093	4	10128;1717;3710;10204
AGGF1	GO:0005641 nuclear envelope lumen	0.65380826	0.9800033	-0.5812085	-0.8960991	30524	2	203068;27101
AGGF1	GO:0005642 annulate lamellae	0.041445117	0.3743605	0.7943819	1.4474368	2579	5	23299;23636;5903
AGGF1	GO:0005643 nuclear pore	0.18698663	0.6923765	0.4049919	1.205503	16549	53	348995;23299;23636;3267;10527;5905;8021;4927;3841;23633;3837
AGGF1	GO:0005652 nuclear lamina	0.3158922	0.77799	0.6004245	1.1465675	20230	6	84823;4000;4001
AGGF1	GO:0005654 nucleoplasm	0.96143039	1	0.2534576	0.8739768	96143	1243	5007;11319;4097;6872;138474;9321;29110;25842;22995;57533;6888;1642;3297;1874;79664;22992;10946;7329;675;8089;9810;8314;54998;94121;4790;22926;9070;6885;11143;5980;5371;10320;79441;6605;25929;23243;63967;2802;5700;7159;50628;83990;84687;11218;23513;6789;80314;51340;254048;54801;5317;55031;5713;5928;79677;29966;4798;11335;10527;54556;5905;5970;11340;10454;1786;11091;5481;4863;8607;79718;54454;55167…
AGGF1	GO:0005655 nucleolar ribonuclease P complex	0.46617975	0.887411	-0.6779602	-1.0452694	21764	2	10556;10940
AGGF1	GO:0005656 nuclear pre-replicative complex	0.57786554	0.9495959	0.5988819	0.9600214	32920	3	23595;57418;8318
AGGF1	GO:0005657 replication fork	0.22944269	0.7376228	0.4210743	1.1855366	19291	36	84083;1786;5984;50485;5557;5814;2073;4683;5985;7486
AGGF1	GO:0005658 alpha DNA polymerase:primase complex	0.25481833	0.7427991	0.7421306	1.1896524	14516	3	5557;5422
AGGF1	GO:0005662 DNA replication factor A complex	0.39177685	0.839435	0.4955822	1.0748623	27289	10	50485;5814;2073;988
AGGF1	GO:0005663 DNA replication factor C complex	0.74578722	0.9866934	0.438568	0.7991112	46425	5	5984;5985
AGGF1	GO:0005664 nuclear origin of replication recognition complex	0.77958903	0.9875271	0.4006081	0.7649991	49927	6	222229;29803;23595
AGGF1	GO:0005665 RNA polymerase II, core complex	0.092680358	0.5206677	0.8310004	1.3321128	5279	3	5430;5431;5434
AGGF1	GO:0005666 RNA polymerase III complex	0.75272804	0.9866934	-0.3678322	-0.7482295	28419	5	10623;5434;9533;11128;55703
AGGF1	GO:0005667 transcription factor complex	0.66424185	0.9846838	0.28764	0.9039141	62091	84	6872;138474;1874;25929;5970;2968;10474;9049;2140;4773;25942;147912;2072;6878;10155;6874;9330;64210;29777;3516;6873;7528;2966;728340
AGGF1	GO:0005669 transcription factor TFIID complex	0.2912161	0.7651343	0.444348	1.1459292	22782	22	6872;138474;2968;2072;6878;6874;6873;2966
AGGF1	GO:0005671 Ada2/Gcn5/Ada3 transcription activator complex	0.038816318	0.359204	0.723346	1.4861699	2608	8	6885;11091;10474;55689;9898;3054
AGGF1	GO:0005673 transcription factor TFIIE complex	0.18833533	0.6923765	-0.8156862	-1.2576135	8792	2	2961
AGGF1	GO:0005674 transcription factor TFIIF complex	0.83092015	0.9994623	-0.4554264	-0.70217	38793	2	2962
AGGF1	GO:0005675 transcription factor TFIIH holo complex	0.52632747	0.9254257	-0.3762968	-0.9332488	16602	9	2068
AGGF1	GO:0005677 chromatin silencing complex	0.014745442	0.2058404	-0.8559944	-1.6165781	591	4	23378;23411;11176;8467
AGGF1	GO:0005680 anaphase-promoting complex	0.76775342	0.9866934	0.4065127	0.7762746	49169	6	8881;996;8697;64682;27338
AGGF1	GO:0005681 spliceosomal complex	0.0027280994	0.0698191	-0.3085124	-1.4340422	8	125	6636;84811;8487;5356;11338;6426;55119;10492;23524;9129;51747;3178;23020;27339;9416;6634;4904;3181;10236;3550;55692;51322;10569;8449;3187;84950;6434;3185;10189;55280;24148;1655;1665;8896;55094;51759;9716;22938;3192;8899;220988;51634;3190;55131;10250;3183;55660;51631;4670;6427;51428;8227
AGGF1	GO:0005682 U5 snRNP	0.40359915	0.8541716	-0.3791118	-1.0286227	11437	12	23020;9416;6634;10421;24148
AGGF1	GO:0005683 U7 snRNP	0.87762778	1	-0.3358785	-0.6343193	35234	4	6636;6634
AGGF1	GO:0005684 U2-type spliceosomal complex	0.98968743	1	-0.1597021	-0.6651187	9308	63	6636;84811;5356;11338;23524;9129;51747;23020;27339;6634;3550;55692;8449;84950;24148;1665;8896;9716;22938;51634;55660;51631
AGGF1	GO:0005685 U1 snRNP	0.082559114	0.4993605	-0.5162804	-1.4372387	2265	13	6636;51747;6634;55692;55660;51631
AGGF1	GO:0005686 U2 snRNP	0.60113991	0.9568929	0.3874965	0.9091914	44086	14	10946;51639;10291;6635
AGGF1	GO:0005687 U4 snRNP	0.52807101	0.9272251	-0.3758656	-0.9321795	16657	9	6628;6638;26121;7919;6632;6633;6636;6634
AGGF1	GO:0005688 U6 snRNP	0.52922591	0.9272251	0.6220789	0.9972068	30149	3	57819;25804
AGGF1	GO:0005689 U12-type spliceosomal complex	0.98747328	1	-0.1836188	-0.5230686	26328	14	55599;6636;6634;4904;1665
AGGF1	GO:0005690 U4atac snRNP	0.80921132	0.9977119	-0.5960196	-0.7946162	40445	1	26121
AGGF1	GO:0005691 U6atac snRNP	0.28667333	0.7618034	0.8568436	1.1433594	14347	1	9733
AGGF1	GO:0005694 chromosome	0.18912187	0.6923765	0.3227026	1.099965	18904	424	6872;25842;10615;1642;3297;1874;79664;7329;675;9810;348995;9070;11143;54821;5371;10320;6605;55655;9793;3070;10428;84083;5928;79677;221150;4798;11335;54556;22880;5905;5970;1786;56897;8607;23379;5469;57634;6045;5984;79968;4659;51377;10919;8940;50485;5499;55320;9735;8655;8178;4678;5557;55100;7290;51143;4773;5814;54623;86;10540;5431;54908;81930;26747;79813;2073;25942;55143;222229;9611;65083;23293;973…
AGGF1	GO:0005697 telomerase holoenzyme complex	0.32541705	0.7859885	-0.3745014	-1.0881918	8426	15	54552;3192;55226;55651;3183
AGGF1	GO:0005712 chiasma	0.35214785	0.807207	0.8247207	1.1004951	17624	1	4292
AGGF1	GO:0005713 recombination nodule	0.35214785	0.807207	0.8247207	1.1004951	17624	1	4292
AGGF1	GO:0005715 late recombination nodule	0.35214785	0.807207	0.8247207	1.1004951	17624	1	4292
AGGF1	GO:0005719 nuclear euchromatin	0.16602622	0.6644716	0.6461552	1.2835173	10930	7	9070;11335;10155;10856
AGGF1	GO:0005720 nuclear heterochromatin	0.3821922	0.8279395	0.4341555	1.0751385	29020	18	10320;11335;6045;6015;10155;29128;85456
AGGF1	GO:0005721 pericentric heterochromatin	0.036839608	0.3487146	0.661002	1.497342	2639	12	10320;3070;11335;1786;222229
AGGF1	GO:0005726 perichromatin fibrils	0.79386271	0.9955701	-0.3758318	-0.7097728	31871	4	23435;1660
AGGF1	GO:0005730 nucleolus	0.024390244	0.2785729	-0.2644978	-1.3836425	0	417	84298;55922;11224;10557;55269;10521;84172;56915;400506;6314;6194;51602;5160;4691;10421;10885;26574;51194;339230;31;8568;2091;10432;23378;9904;55105;26354;9724;114034;23411;55920;1655;55127;1665;11102;54888;6733;11056;402;10199;6147;54552;64318;84456;1105;6189;55299;134510;11176;6230;5981;4841;10940;64710;1660;8886;55226;64397;25873;9188;8895;6136;56342;29889;8683;285855;6208;6749;51755;55651;8436…
AGGF1	GO:0005732 small nucleolar ribonucleoprotein complex	0.014476991	0.2041551	-0.6080087	-1.7320132	385	14	6636;9221;51602;2091;10199;10940;55651;10528
AGGF1	GO:0005736 RNA polymerase I complex	0.047507537	0.3952329	-0.691406	-1.5760614	1622	7	64425;25885;10849
AGGF1	GO:0005737 cytoplasm	0.046409536	0.3916239	0.3247809	1.1139442	4640	2182	55755;9639;4548;5007;11319;54930;84307;5116;9321;2580;2801;29110;10615;7110;22995;6455;152185;23499;57533;6888;1642;3297;5033;26750;79664;10142;3161;9632;9857;55704;200081;51642;23365;127018;23301;58513;7329;675;375056;84364;3832;64793;55109;29109;56288;29888;9810;85459;8314;54460;348995;54998;22994;94121;4790;5108;81704;22926;8481;23287;11215;79598;6885;27068;987;9779;23354;11143;117178;26064;54…
AGGF1	GO:0005739 mitochondrion	0.99985988	1	0.1720258	0.5850865	99898	380	5033;51642;64793;54460;54998;4790;23287;27068;79441;22877;7159;10469;6742;57506;51377;79048;1737;4528;60558;3303;3304;25;10989;3419;8655;23581;23424;23456;1666;2232;8165;8802;23597;29957;3301;23464;65083;10953;10939;3309;6233;7314;7316;83985;9131;54938;55699;5501;374291;7317;10063;8473;51116;3978;7386;100128525;5163;1468;309;3096;2288;119559
AGGF1	GO:0005740 mitochondrial envelope	0.94303101	1	0.2220548	0.7331731	92516	161	51642;54460;54998;22877;10469;57506;60558;10989;23456;2232;8165;29957;23464;10953;10939;6233;7314;7316;83985;9131;5501;374291;10063;8473;51116;7386;100128525;1468;119559;89941;54832;10240;55139;29078;10845
AGGF1	GO:0005741 mitochondrial outer membrane	0.7464986	0.9866934	0.2869881	0.8246457	63959	41	22877;57506;8165;10953;6233;7314;7316;5501;89941;54832;55139
AGGF1	GO:0005742 mitochondrial outer membrane translocase complex	0.63710161	0.9762732	-0.5906392	-0.9106391	29744	2	56993;10452
AGGF1	GO:0005743 mitochondrial inner membrane	0.96959985	1	0.2060417	0.6630741	92876	110	51642;54460;54998;10469;60558;10989;23456;2232;29957;23464;10939;83985;9131;374291;51116;7386;100128525;1468;119559;10240;29078;10845
AGGF1	GO:0005744 TIM23 mitochondrial import inner membrane translocase complex	0.22979974	0.7376228	-0.6665502	-1.2588054	9225	4	100287932;100652748;92609;293
AGGF1	GO:0005745 m-AAA complex	0.33264735	0.7859885	0.8344972	1.1135408	16648	1	10939
AGGF1	GO:0005746 mitochondrial respiratory chain	0.91170836	1	0.2772894	0.6397151	66148	13	374291;7386;100128525
AGGF1	GO:0005747 mitochondrial respiratory chain complex I	0.64996292	0.9763573	-0.4086362	-0.8312314	24539	5	55572
AGGF1	GO:0005749 mitochondrial respiratory chain complex II, succinate dehydrogenase complex (ubiquinone)	0.73306693	0.9866934	0.6330307	0.8447069	36689	1	6389
AGGF1	GO:0005750 mitochondrial respiratory chain complex III	0.75676172	0.9866934	0.4607537	0.7922527	45298	4	7386;100128525
AGGF1	GO:0005751 mitochondrial respiratory chain complex IV	0.98964233	1	0.2685729	0.4618032	59238	4	7386;1327
AGGF1	GO:0005757 mitochondrial permeability transition pore complex	0.81737425	0.9977119	-0.5925279	-0.7899612	40853	1	7416
AGGF1	GO:0005758 mitochondrial intermembrane space	0.87902864	1	-0.2274917	-0.7287165	19582	21	4067;10456;402;87178
AGGF1	GO:0005759 mitochondrial matrix	0.85078652	0.9994623	-0.1865505	-0.8860584	1892	149	8803;5160;22907;219927;7385;373156;2639;60528;983;6832;9512;64976;56922;60493;402;5095;2926;2746;5096;64087;26284;7818;64969;23395;63931;64978;57570;64216;219;1743
AGGF1	GO:0005760 gamma DNA polymerase complex	0.85225888	0.9994623	0.5039912	0.7389002	45444	2	1763;5428
AGGF1	GO:0005761 mitochondrial ribosome	0.70214873	0.9866934	0.3184375	0.8419357	56008	25	51642;54460;51116;10240
AGGF1	GO:0005762 mitochondrial large ribosomal subunit	0.55771484	0.9365272	0.4085598	0.94256	40464	13	51642;116540;51253
AGGF1	GO:0005763 mitochondrial small ribosomal subunit	0.54340155	0.9302081	-0.3415636	-0.9267454	15399	12	7818;64969;63931
AGGF1	GO:0005764 lysosome	0.93470708	1	0.2228321	0.7175312	89586	111	987;51606;6642;160;5580;4646;3312;2805;161;1173;302;6386;5908;6643;79026;83985;9798;9218;2992;7317;163;309;2782;51622;221960;162;10487;10694;1778;5594;10410;9114;5878
AGGF1	GO:0005765 lysosomal membrane	0.82449683	0.9994623	0.2604463	0.7826807	73695	57	51606;160;4646;3312;161;1173;302;5908;79026;83985;9218;7317;163;309;2782;51622;221960;162;10410;9114;5878
AGGF1	GO:0005766 primary lysosome	0.96948694	1	0.2094626	0.607459	83784	44	5580;302;6386;5908;9798;9218;10487;10694;1778;5594;5878;47
AGGF1	GO:0005768 endosome	0.0034885157	0.0803521	0.4492957	1.4679215	338	135	29110;6455;57533;26750;23301;94121;6885;9779;5371;57448;23074;63971;10454;257397;6642;30849;2885;9765;57498;26130;738;55681;160;64145;128866;5868;161;1173;302;375;84946;6643;6233;7314;7316;7317;2060;80223;163;309;23043;8301;51622;221960;7109;8934;10226;25930;3329;5594;10410;5770;126003;9114;5878
AGGF1	GO:0005769 early endosome	0.14543664	0.640316	0.420044	1.2475533	12846	52	6455;26750;5371;23074;6642;9765;64145;5868;302;6643;2060;8301;8934;25930;3329;5594;5770;9114;5878;10935;27183
AGGF1	GO:0005770 late endosome	0.83000667	0.9994623	0.2724238	0.7520505	68487	32	30849;57498;128866;302;375;84946;309;51622;221960;5594;10410;27183
AGGF1	GO:0005771 multivesicular body	0.0038767992	0.0878317	-0.9767168	-1.5058881	180	2	5873
AGGF1	GO:0005773 vacuole	0.7408619	0.9866934	0.2699409	0.8761827	71567	123	57533;987;9779;51606;6642;30849;160;5580;4646;3312;2805;161;1173;302;6386;84946;5908;6643;79026;83985;9798;9218;2992;7317;163;309;2782;51622;221960;6185;8934;162;10487;10694;1778;5594;10410;9114;5878
AGGF1	GO:0005774 vacuolar membrane	0.77104922	0.9866934	0.2719613	0.8245916	69570	61	51606;160;4646;3312;161;1173;302;84946;5908;79026;83985;9218;7317;163;309;2782;51622;221960;6185;162;10410;9114;5878;27183;523
AGGF1	GO:0005775 vacuolar lumen	0.72620246	0.9866934	0.2958149	0.8366663	61313	37	5580;3312;302;6386;9798;2992;10487;10694;1778;5594;47;1508;2720;3320;201294;2665;383;10493
AGGF1	GO:0005776 autophagosome	0.215726	0.72432	0.5327198	1.229001	15651	13	57533;9779;30849;3312;6185
AGGF1	GO:0005777 peroxisome	0.90122606	1	0.2551063	0.6744907	71888	25	11215;57506;375;3615;7431;23078;8799;3416;9380;2181
AGGF1	GO:0005778 peroxisomal membrane	0.64223265	0.9762732	0.4054788	0.8794383	44735	10	57506;375;3615;8799;2181;847
AGGF1	GO:0005779 integral component of peroxisomal membrane	0.55524476	0.9365015	0.722067	0.9635156	27789	1	8799
AGGF1	GO:0005782 peroxisomal matrix	0.086130924	0.5022487	-0.5903295	-1.4640685	2716	9	30;373156;5825;3417
AGGF1	GO:0005783 endoplasmic reticulum	0.23326572	0.7376228	-0.2096501	-1.0587084	114	254	372;50814;29927;55176;983;821;10456;10430;9601;6202;11316;3992;5604;10961;347734;51035;6189;6231;9817;87178;4642;8694;9524;55666;23071;10749;1727;8396;10269;998;6124;6048;3703;6732;60481;58477;6137;57488;2280;23376;4221;23193;6731;6155;6134;5479;23753;6141;81876;6152;6396;10598
AGGF1	GO:0005784 Sec61 translocon complex	0.33062668	0.7859885	-0.6117031	-1.1552246	13273	4	29927;55176
AGGF1	GO:0005785 signal recognition particle receptor complex	0.84081095	0.9994623	0.4440195	0.7117735	47900	3	6726;79139
AGGF1	GO:0005786 signal recognition particle, endoplasmic reticulum targeting	0.59051509	0.9568841	-0.4709312	-0.8893715	23707	4	6731
AGGF1	GO:0005788 endoplasmic reticulum lumen	0.32353238	0.7858027	-0.3182249	-1.0803607	6414	26	821;9601;10961;23071;4221;23193;5479;23753
AGGF1	GO:0005789 endoplasmic reticulum membrane	0.31077564	0.77799	-0.2170346	-1.0444361	596	160	10390;23011;22820;5870;811;163590;11231;6100;55627;372;50814;29927;55176;983;821;10430;11316;3992;347734;51035;6231;87178;8694;9524;55666;23071;1727;8396;10269;998;6048;3703;60481;58477;57488;2280;23376;6155;23753;81876;6396
AGGF1	GO:0005790 smooth endoplasmic reticulum	0.03572674	0.3428775	-0.6523702	-1.617935	1126	9	811;821;10961;4642;6134;5479
AGGF1	GO:0005791 rough endoplasmic reticulum	0.12542869	0.6018835	-0.3767981	-1.2792142	2486	26	11231;6100;29927;55176;821;6231;6124;6155;6141
AGGF1	GO:0005793 endoplasmic reticulum-Golgi intermediate compartment	0.89619368	1	0.258633	0.6785125	71034	24	2801;399687;23405;3309;9798;2335;5771;126003
AGGF1	GO:0005794 Golgi apparatus	0.00067573019	0.0266817	0.4373296	1.4640289	66	216	55755;5007;9321;2580;2801;7110;23499;57533;10142;9632;55704;375056;84364;64793;22926;987;9779;57448;5871;23299;23243;55655;63967;2802;83696;79932;63971;23363;29966;11276;6642;2885;2194;55291;9181;80124;738;51429;399687;22919;55681;160;23760;7812;4646;25972;8624;22930;55898;3636;375;377
AGGF1	GO:0005795 Golgi stack	0.079399779	0.4965181	0.5871552	1.3987737	5883	15	2801;10142;2802;80124
AGGF1	GO:0005796 Golgi lumen	0.79330669	0.9955701	0.6030028	0.804638	39704	1	23759
AGGF1	GO:0005798 Golgi-associated vesicle	0.40008483	0.8506419	0.3829568	1.0571868	33012	32	2801;9632;55704;84364;11276;160;375
AGGF1	GO:0005801 cis-Golgi network	0.0016859308	0.0495735	0.8571721	1.7026796	110	7	9321;2801;10142;8934
AGGF1	GO:0005802 trans-Golgi network	0.068512789	0.4830851	0.4922648	1.379828	5734	35	5007;84364;57448;83696;63971;738;51429;399687;375;79585;23122;8934;162
AGGF1	GO:0005811 lipid droplet	0.95417593	1	0.2313245	0.5965629	74648	22	302;22930;5908;7248;10226;9144;5878;6418;646817;6683;2181
AGGF1	GO:0005813 centrosome	1.0227354e-05	0.0018695	0.6242829	2.0528899	0	149	55755;9639;54930;5116;10615;22995;152185;3297;10142;3161;9857;55704;84318;675;64793;85459;22994;5108;8481;79598;23354;117178;79441;93323;23299;26586;80173;9793;51735;23636;7840;63971;54801;23363;55559;79848;4659;3303;3304;55125;22919;8655;9859;57701;2140;9325;22948;56647;91754;8881;51143;58490;10540
AGGF1	GO:0005814 centriole	1.2174781e-05	0.0018695	0.721555	1.98037	0	31	5116;22995;152185;9857;55704;85459;5108;8481;7840;3303;3304;55125;9859;56647
AGGF1	GO:0005815 microtubule organizing center	1.0116338e-05	0.0018695	0.5687918	1.8957246	0	194	55755;9639;54930;5116;10615;22995;152185;3297;10142;3161;9857;55704;84318;675;64793;85459;22994;94121;5108;8481;11215;79598;23354;117178;57448;79441;93323;23299;26586;80173;54862;9793;51735;23636;7840;63971;54801;23363;8607;55559;79848;4659;3303;3304;55125;22919;8655;9859;57701;51332;2140;3799;9325;22948;56647;91754;8881;51143;58490;10540;54908;374654;81930
AGGF1	GO:0005818 aster	0.16636826	0.6644716	0.7862256	1.2603378	9477	3	22919;81930;4926
AGGF1	GO:0005819 spindle	1.0318214e-05	0.0018695	0.5438702	1.771648	0	129	55755;54930;2801;10615;152185;3297;9857;3832;64793;85459;23354;57448;79441;93323;26586;9793;23636;7840;27436;54801;221150;11335;5905;79718;55559;79848;9181;10474;55689;22919;9735;8655;9859;9928;56647;8881;51143;54908;81930;55143;9611;55201;4134;11073;11083;9183;23122;822;9113;64210;10101;10735;8502;9493;55142;8243;4085
AGGF1	GO:0005826 actomyosin contractile ring	0.94398989	1	-0.3640749	-0.5613255	44072	2	4627
AGGF1	GO:0005827 polar microtubule	0.50055762	0.9045885	-0.583119	-1.0084028	21543	3	7283
AGGF1	GO:0005828 kinetochore microtubule	0.029276747	0.3043686	0.7823157	1.4939059	1874	6	9735;81930;9183;23122
AGGF1	GO:0005829 cytosol	0.0005899941	0.0247082	0.3519362	1.2140093	58	1421	55755;9639;4548;5007;11319;54930;84307;5116;2580;29110;7110;22995;6455;57533;6888;3297;79664;10142;3161;9632;55704;200081;23365;127018;23301;58513;7329;675;84364;3832;64793;29109;56288;9810;85459;8314;348995;22994;94121;4790;5108;81704;22926;8481;23287;11215;79598;6885;9779;23354;11143;26064;54821;5371;79441;93323;23299;25929;23243;26586;1938;54862;55655;9793;51719;2802;9344;51735;5700;28964;7159…
AGGF1	GO:0005832 chaperonin-containing T-complex	0.96006784	1	0.2663874	0.5473133	64529	8	22948;10694
AGGF1	GO:0005833 hemoglobin complex	0.8920539	1	-0.3563625	-0.6162669	38393	3	1727
AGGF1	GO:0005834 heterotrimeric G-protein complex	0.99084572	1	-0.2711998	-0.4689928	42645	3	2778
AGGF1	GO:0005838 proteasome regulatory particle	0.026245348	0.2925086	0.6089705	1.5245878	2009	19	5700;5713;11047;5701;5710;5705;5718;5711;5702;10213;5704;5708
AGGF1	GO:0005839 proteasome core complex	0.084968243	0.500836	-0.5305123	-1.4394095	2407	12	5687;5691;5684;5686;5689;5692;5694;5688
AGGF1	GO:0005840 ribosome	0.00035385704	0.0174654	-0.3909193	-1.8370656	0	135	4736;1654;6187;11224;6194;6156;51649;219927;6165;5610;6133;6181;821;64976;6147;6202;6189;6231;6160;6230;1660;87178;25873;6136;285855;6208;6217;3921;6124;7818;64969;6137;63931;64978;6154;51121;6229;9349;6838;6191;6155;6203;6224;6134;6129;6141;6152;23
AGGF1	GO:0005844 polysome	0.16558108	0.6644716	-0.2916179	-1.1702544	1931	52	6188;5687;6311;26523;6161;6234;6130;6227;6135;26019;6228;4736;811;6194;6156;4628;4733;6231;6160;1660;87178;25873;6191;6141;6152
AGGF1	GO:0005845 mRNA cap binding complex	0.73714946	0.9866934	0.4212171	0.8043541	47209	6	27161;1977
AGGF1	GO:0005846 nuclear cap binding complex	0.034891193	0.3395748	-0.926474	-1.4284245	1628	2	4686
AGGF1	GO:0005847 mRNA cleavage and polyadenylation specificity factor complex	0.74672769	0.9866934	0.3508369	0.7947372	53511	12	51692;1452;53981;23283;1478
AGGF1	GO:0005849 mRNA cleavage factor complex	0.68514706	0.9866934	0.3600969	0.8449031	50247	14	51692;1452;51585;53981;23283;1478
AGGF1	GO:0005850 eukaryotic translation initiation factor 2 complex	0.38829583	0.8351781	0.6379306	1.0969031	23242	4	83939;1968;1965
AGGF1	GO:0005851 eukaryotic translation initiation factor 2B complex	0.97874899	1	0.2620576	0.5004239	62682	6	8891;8893;1965
AGGF1	GO:0005852 eukaryotic translation initiation factor 3 complex	0.44719726	0.8785537	0.4307937	1.0262752	33139	15	8666;8662;27335;8667;8661;8668;10987
AGGF1	GO:0005853 eukaryotic translation elongation factor 1 complex	0.7804634	0.9877293	0.4886375	0.7832971	44462	3	1936;1933
AGGF1	GO:0005854 nascent polypeptide-associated complex	0.15149185	0.6481788	0.8545264	1.2528189	8077	2	4666;689
AGGF1	GO:0005856 cytoskeleton	1.00009e-05	0.0018695	0.4921536	1.681507	0	488	55755;9639;54930;84307;5116;9321;2801;10615;22995;6455;152185;23499;3297;57530;10142;3161;9857;55704;84318;675;3832;64793;29109;56288;85459;22994;94121;5108;8481;11215;79598;23354;117178;26064;57448;79441;93323;23299;26586;80173;54862;9793;9344;51735;23636;7840;27436;84687;11218;63971;54801;23363;5317;286;221150;11335;4130;5905;4649;8607;79718;830;30849;84823;55559;79848;89796;23607;4659;7094;100…
AGGF1	GO:0005859 muscle myosin complex	0.30917083	0.77799	0.8456704	1.1284501	15473	1	10398
AGGF1	GO:0005862 muscle thin filament tropomyosin	0.5876076	0.9568841	0.6522619	0.9562794	31332	2	7170;7171
AGGF1	GO:0005865 striated muscle thin filament	0.44706764	0.8785537	0.5457044	1.0420743	28631	6	23363;7170;29766;7111
AGGF1	GO:0005868 cytoplasmic dynein complex	0.88201522	1	0.3326717	0.6608164	58070	7	8655;51143;1778
AGGF1	GO:0005869 dynactin complex	0.75526508	0.9866934	0.5658668	0.8296158	40272	2	10540;10121
AGGF1	GO:0005871 kinesin complex	0.24662793	0.741187	0.4746143	1.1882206	18887	19	3832;63971;3799;9928;374654;81930
AGGF1	GO:0005874 microtubule	3.0966463e-05	0.0026883	0.5321273	1.732559	2	128	55755;54930;5116;2801;10615;23499;3832;85459;23354;79441;93323;26586;9793;27436;63971;54801;221150;4130;55559;79848;89796;9181;22919;9735;8655;9859;57701;3799;9928;22948;10382;8881;51143;10540;10808;374654;51512;81930;4131;55201;27067;4134;9183;23122;9532;8661;324;2288
AGGF1	GO:0005875 microtubule associated complex	0.0010645438	0.0385431	0.587458	1.7036775	91	44	54930;3832;23354;79441;93323;63971;54801;4130;55559;10048;6780;8655;3799;9928;51143;10540;374654;81930;55143;4131;55201
AGGF1	GO:0005876 spindle microtubule	0.076518699	0.4959396	0.5021007	1.3709362	6258	30	3832;85459;221150;22919;9735;8881;81930;9183;23122;55142
AGGF1	GO:0005880 nuclear microtubule	0.067532468	0.481314	0.9664804	1.2896572	3379	1	93323
AGGF1	GO:0005881 cytoplasmic microtubule	0.34490694	0.8008982	0.4588397	1.1081743	25777	16	26586;22919;51512;81930;23122;324;1778
AGGF1	GO:0005882 intermediate filament	0.0063850623	0.129767	0.6585248	1.6486495	488	19	23499;5317;84823;23581;4000;286077;5411;1452;3848;5339;7431;4001
AGGF1	GO:0005884 actin filament	0.73529661	0.9866934	0.2995057	0.8268125	60672	32	23607;1627;51332;4646;7170;7248;11344;2017
AGGF1	GO:0005885 Arp2/3 protein complex	0.57691493	0.9495959	-0.4391526	-0.8933067	21781	5	10093
AGGF1	GO:0005886 plasma membrane	0.0012101452	0.0404061	0.3822019	1.3063894	120	503	5007;84307;23499;57530;10142;3161;55704;23301;58513;84364;56288;85459;94121;81704;11215;6885;987;9779;5871;23299;1938;54862;9793;51735;134957;84687;23513;79932;23344;5317;8567;286;64092;29966;200933;257397;51606;6801;23550;55573;22950;2885;4848;23607;2194;7094;10048;55291;9181;9049;1627;84433;6780;6520;5499;51429;221061;1500;22919;5062;6773;9735;8655;9859;51332;160;11047;5580;613;7812;9928;4646;7…
AGGF1	GO:0005887 integral component of plasma membrane	0.86875175	1	0.2535225	0.7308563	74663	42	10142;134957;23513;6386;3071;7341
AGGF1	GO:0005890 sodium:potassium-exchanging ATPase complex	0.36201208	0.8108601	-0.6542071	-1.1313372	15580	3	483
AGGF1	GO:0005891 voltage-gated calcium channel complex	0.076327478	0.4959396	-0.9619413	-1.282465	3814	1	2280
AGGF1	GO:0005892 acetylcholine-gated channel complex	0.083456543	0.4993605	0.9581006	1.2784752	4176	1	134957
AGGF1	GO:0005895 interleukin-5 receptor complex	0.31282717	0.77799	0.8435754	1.1256546	15656	1	6386
AGGF1	GO:0005899 insulin receptor complex	0.84846213	0.9994623	-0.4432563	-0.6834062	39612	2	3667
AGGF1	GO:0005901 caveola	0.73123667	0.9866934	0.3822407	0.8074647	50058	9	81930;6513;5594
AGGF1	GO:0005902 microvillus	0.70565167	0.9866934	-0.316094	-0.8107524	21412	10	4478
AGGF1	GO:0005903 brush border	0.97050938	1	0.2260824	0.5530632	73123	17	830;2317;5339;1192
AGGF1	GO:0005905 clathrin-coated pit	0.10611987	0.5580074	0.5447355	1.3489776	8057	18	58513;9779;160;4646;161;1173;55707;2060;163;8301;3329;2017
AGGF1	GO:0005911 cell-cell junction	0.00026705122	0.0147626	0.5319804	1.6737207	24	85	57530;317762;29109;56288;117178;23513;23363;5317;6801;2885;23607;9181;1627;5499;1500;5580;7414;8476;9414;302;29855;1982;5908;5411;79026;9218;7317;118;324;8502;7082;11187;8189;85456;6513
AGGF1	GO:0005912 adherens junction	0.89802742	1	0.2385679	0.7935978	88637	186	2580;85440;56288;117178;28964;84687;23513;5317;8021;4659;7094;9181;3303;3304;5499;1500;22919;3312;7414;9414;117143;29780;302;2037;375;5576;6386;1982;3309;79026;7205;5501;23122;118;324;309;22823;8502;2317;7082;10095;11187;9493;5339;7431
AGGF1	GO:0005913 cell-cell adherens junction	0.036500083	0.3478836	0.5155475	1.4515264	3068	36	56288;117178;23513;5317;5499;1500;7414;302;1982;118;324;8502;7082;11187;85456
AGGF1	GO:0005915 zonula adherens	0.48025276	0.8930466	0.6446535	1.0333944	27359	3	1500;3728;10580
AGGF1	GO:0005916 fascia adherens	0.49234685	0.8964734	0.6390636	1.0244336	28048	3	7414;1832;3728
AGGF1	GO:0005921 gap junction	0.45857469	0.885377	0.6540881	1.0485182	26124	3	1627;7082;1823
AGGF1	GO:0005923 bicellular tight junction	0.0081783423	0.1548283	0.6439788	1.6294683	630	20	57530;317762;56288;6801;9181;9414;29855;9218;324;7082;8189
AGGF1	GO:0005924 cell-substrate adherens junction	0.20325203	0.7054473	-0.2250856	-1.0815525	399	159	402;6202;5604;3159;6189;6160;7534;8895;6136;5297;6208;3190;6217;5094;8500;998;6124;5880;3845;60;9349;7531;4478;6191;6155;6203;5216;6129;5479;6141
AGGF1	GO:0005925 focal adhesion	0.20325203	0.7054473	-0.2250856	-1.0815525	399	159	402;6202;5604;3159;6189;6160;7534;8895;6136;5297;6208;3190;6217;5094;8500;998;6124;5880;3845;60;9349;7531;4478;6191;6155;6203;5216;6129;5479;6141
AGGF1	GO:0005929 cilium	0.0060565581	0.1249278	0.5292833	1.5719998	534	52	9321;55704;22994;5108;8481;117178;80173;7840;30849;8655;9859;51332;3799;10382;374654;5576;4131;1452;4134;2060;2782;10101
AGGF1	GO:0005930 axoneme	0.078883268	0.4959396	0.7275631	1.3893508	5051	6	30849;10382;5576;4134;5566
AGGF1	GO:0005938 cell cortex	0.35601413	0.807207	0.3502522	1.0771883	32554	69	56288;26064;830;285527;1627;51429;1500;22919;51332;4646;302;2037;103910;23122;2317;10640;7248;10487;6513;1778;2017;6709;10890
AGGF1	GO:0005942 phosphatidylinositol 3-kinase complex	0.17698258	0.671242	0.7335059	1.2612421	10593	4	30849;5287
AGGF1	GO:0005945 6-phosphofructokinase complex	0.17739312	0.671242	-0.7519217	-1.3003177	7634	3	5214;5211;5213
AGGF1	GO:0005947 mitochondrial alpha-ketoglutarate dehydrogenase complex	0.8416983	0.9994623	0.5792598	0.7729557	42126	1	1629
AGGF1	GO:0005952 cAMP-dependent protein kinase complex	0.4795425	0.8930466	0.5605107	1.021302	29851	5	5576;5566;5567;5577;5573
AGGF1	GO:0005956 protein kinase CK2 complex	0.75488511	0.9866934	0.6225559	0.8307294	37781	1	1460
AGGF1	GO:0005958 DNA-dependent protein kinase-DNA ligase 4 complex	0.0067024129	0.1323248	-0.9968575	-1.3290155	334	1	5591
AGGF1	GO:0005964 phosphorylase kinase complex	0.33043902	0.7859885	0.7698219	1.1286338	17619	2	5255;5257
AGGF1	GO:0005967 mitochondrial pyruvate dehydrogenase complex	0.27729123	0.74888	0.7935732	1.1634555	14785	2	1737;5163
AGGF1	GO:0005969 serine-pyruvate aminotransferase complex	0.81605378	0.9977119	-0.5932263	-0.7908922	40787	1	8411
AGGF1	GO:0005971 ribonucleoside-diphosphate reductase complex	0.68223843	0.9866934	0.6053091	0.8874421	36378	2	6241;6240
AGGF1	GO:0008021 synaptic vesicle	0.51279417	0.9138923	0.3943531	0.9765721	38937	18	134957;5868;8301;9144;9114;10987;10890;79065;11311
AGGF1	GO:0008023 transcription elongation factor complex	0.38247745	0.8279395	0.3942996	1.0709011	31169	29	79664;23379;26610;8178;6829;54623;4298;26747;9646
AGGF1	GO:0008024 cyclin/CDK positive transcription elongation factor complex	0.024886395	0.2796179	-0.6982651	-1.6660531	815	8	904;5925;22938;51755;1025;905
AGGF1	GO:0008076 voltage-gated potassium channel complex	0.27161664	0.7430453	0.7348008	1.1779026	15473	3	10142;7341;2017
AGGF1	GO:0008091 spectrin	0.38944854	0.835742	0.6373832	1.095962	23311	4	51332;2037;6709
AGGF1	GO:0008180 COP9 signalosome	0.011185593	0.1840296	0.666045	1.6086096	835	16	85440;2885;3303;3304;8655;2037;3309
AGGF1	GO:0008250 oligosaccharyltransferase complex	0.72034072	0.9866934	-0.3448626	-0.786115	24608	7	3703
AGGF1	GO:0008274 gamma-tubulin ring complex	0.060944357	0.4509529	0.8567606	1.3734069	3471	3	55755;85378;672
AGGF1	GO:0008275 gamma-tubulin small complex	0.90394945	1	0.3949731	0.6331509	51497	3	85378;10426
AGGF1	GO:0008278 cohesin complex	0.73470306	0.9866934	0.444381	0.809703	45735	5	10735;8243;5885
AGGF1	GO:0008287 protein serine/threonine phosphatase complex	0.02395362	0.2758659	0.6942635	1.5410276	1693	11	84687;4659;5499;5520;5501;9878
AGGF1	GO:0008290 F-actin capping protein complex	0.095777903	0.5294602	0.7152104	1.365762	6133	6	830;832;822;118
AGGF1	GO:0008305 integrin complex	0.59685572	0.9568929	-0.6122995	-0.9440348	27865	2	4067
AGGF1	GO:0008328 ionotropic glutamate receptor complex	0.22706688	0.7376228	0.7552497	1.2106827	12935	3	23513;22908
AGGF1	GO:0008385 IkappaB kinase complex	0.013221312	0.1950204	0.9615526	1.4097298	704	2	6885;29108
AGGF1	GO:0008537 proteasome activator complex	0.94077585	1	0.3612785	0.5791378	53595	3	10197;5720
AGGF1	GO:0008540 proteasome regulatory particle, base subcomplex	0.078053893	0.4959396	0.6481904	1.4058525	5436	10	5700;5701;5710;5705;5711;5702;5704;5708
AGGF1	GO:0008541 proteasome regulatory particle, lid subcomplex	0.2514619	0.741187	0.6046014	1.2009752	16555	7	11047;5718;10213;5714;5719;5717
AGGF1	GO:0008622 epsilon DNA polymerase complex	0.081296468	0.4993605	-0.8168306	-1.4125664	3498	3	5426
AGGF1	GO:0008623 CHRAC	0.53050034	0.9272251	-0.6465246	-0.9968025	24767	2	54108;11177
AGGF1	GO:0009295 nucleoid	0.90757144	1	-0.2102392	-0.7267351	17212	28	3030;3032;7417;51106;292;22907;60528;6832;60493;2926;64216
AGGF1	GO:0009328 phenylalanine-tRNA ligase complex	0.91943439	1	0.4346325	0.6372135	49026	2	10056;2193
AGGF1	GO:0009330 DNA topoisomerase complex (ATP-hydrolyzing)	0.62949794	0.9762732	-0.5948306	-0.9171014	29389	2	7153;7150
AGGF1	GO:0009346 citrate lyase complex	0.57636364	0.9495959	0.7115922	0.9495381	28846	1	47
AGGF1	GO:0009368 endopeptidase Clp complex	0.48335664	0.8930466	0.7580307	1.011505	24191	1	10845
AGGF1	GO:0009841 mitochondrial endopeptidase Clp complex	0.48335664	0.8930466	0.7580307	1.011505	24191	1	10845
AGGF1	GO:0009897 external side of plasma membrane	0.67520185	0.9846838	-0.3238132	-0.8305514	20488	10	811;7037
AGGF1	GO:0009898 cytoplasmic side of plasma membrane	0.71779796	0.9866934	0.3109415	0.8335914	57865	27	23344;286;51429;128866;54584;2782;8502
AGGF1	GO:0009925 basal plasma membrane	0.57294226	0.9471366	0.6599944	0.967616	30550	2	2060;4641
AGGF1	GO:0009986 cell surface	0.94676254	1	0.2236578	0.640231	80844	40	3161;7094;6520;399687;302;3309;9255;8301
AGGF1	GO:0010008 endosome membrane	0.011988326	0.1840395	0.4763511	1.4765777	1104	74	29110;6455;6885;9779;5371;63971;10454;257397;6642;9765;55681;160;64145;128866;5868;161;1173;302;84946;6643;6233;7314;7316;7317;2060;163;309
AGGF1	GO:0010009 cytoplasmic side of endosome membrane	0.70568048	0.9866934	0.5931007	0.8695433	37628	2	5868;23011
AGGF1	GO:0010369 chromocenter	0.99715974	1	0.2087662	0.4146915	65651	7	55143;22955
AGGF1	GO:0010494 cytoplasmic stress granule	0.34638286	0.8018444	-0.2791898	-1.0555311	5060	40	4904;1654;23435;26065;8570;149041;4343;3190;1974;8761;10642
AGGF1	GO:0012505 endomembrane system	0.20175798	0.7054473	0.3128226	1.0740878	20175	719	55755;5007;9321;2580;2801;29110;7110;6455;23499;57533;5033;26750;10142;9632;55704;23301;58513;7329;675;375056;84364;8089;64793;56288;348995;22994;94121;4790;5108;22926;6885;987;9779;5371;57448;5871;23299;23243;1938;55655;63967;51719;2802;23636;134957;83990;83696;79932;23074;80314;63971;23344;3267;23363;5317;5713;286;29966;11335;10527;5905;10454;11276;257397;6642;8021;30849;84823;2885;9765;4927;57…
AGGF1	GO:0012506 vesicle membrane	0.42148409	0.86423	0.319346	1.0353849	40668	121	9321;9632;84364;94121;9779;9344;134957;5317;11276;30849;2885;51429;8655;160;4646;3312;5868;161;1173;51143;55707;5908;3071;6233;7314;7316;9218;2060;80223;163;115677;8301
AGGF1	GO:0012507 ER to Golgi transport vesicle membrane	0.73710262	0.9866934	0.4212405	0.8043987	47206	6	9632;9919;8615
AGGF1	GO:0012510 trans-Golgi network transport vesicle membrane	0.84327962	0.9994623	0.3682845	0.7032741	54006	6	11276;160
AGGF1	GO:0014069 postsynaptic density	0.28884326	0.7632531	0.3614652	1.1186809	26585	73	6455;10142;84687;23513;200933;6801;9181;1627;1500;5062;613;26037;3337;23373;375;4131;4134;118;8661;23043;8502;7248;57534;9513;6128;5594;57142;1855
AGGF1	GO:0014704 intercalated disc	0.069356394	0.4840936	0.6726776	1.4209982	4747	9	29109;23363;7414;6513;1832;3728
AGGF1	GO:0014731 spectrin-associated cytoskeleton	0.20071968	0.7054473	0.768271	1.231556	11434	3	286;2035
AGGF1	GO:0014802 terminal cisterna	0.076327478	0.4959396	-0.9619413	-1.282465	3814	1	2280
AGGF1	GO:0015030 Cajal body	0.25079258	0.741187	0.4214158	1.1696993	20804	33	79664;4863;23379;8178;9343;9733
AGGF1	GO:0015629 actin cytoskeleton	0.021913934	0.2656584	0.4185366	1.3627178	2122	128	6455;23499;57530;29109;9344;84687;23363;4649;830;23607;4659;9181;1627;25;51429;832;399687;9735;51332;4646;27;5868;7414;8476;29780;2037;10540;10627;103910;10398;79026;7170;7205;126432;11073;822;118;2317;7082;10095;7248;26512;79834;10487;6513;11344;2017
AGGF1	GO:0015630 microtubule cytoskeleton	1.0020442e-05	0.0018695	0.5067002	1.7167763	0	321	55755;9639;54930;84307;5116;2801;10615;22995;152185;23499;3297;10142;3161;9857;55704;84318;675;3832;64793;85459;22994;94121;5108;8481;11215;79598;23354;117178;57448;79441;93323;23299;26586;80173;54862;9793;51735;23636;7840;27436;63971;54801;23363;221150;11335;4130;5905;8607;79718;30849;55559;79848;89796;4659;10048;9181;10474;55689;6780;3303;3304;55125;22919;9735;8655;9859;57701;51332;2140;3799;99…
AGGF1	GO:0015934 large ribosomal subunit	0.00011334013	0.0078318	-0.4513321	-1.9038444	0	67	6157;6122;4736;11224;6156;219927;6165;6133;6181;64976;6147;6160;25873;6136;285855;6124;6137;64978;6154;51121;9349;6838;6155;6134;6129;6141;6152
AGGF1	GO:0015935 small ribosomal subunit	0.0064823493	0.1298349	-0.4068143	-1.5964769	82	47	6202;6189;6231;6230;6208;6217;3921;7818;64969;63931;6229;6191;6203;6224
AGGF1	GO:0016020 membrane	0.16926831	0.6702831	0.3092697	1.0666453	16926	1299	5007;84307;5116;9321;2580;2801;29110;7110;6455;23499;5033;26750;57530;10142;3161;9632;9857;55704;200081;51642;23365;23301;58513;84318;375056;84364;8089;3832;29109;56288;29888;9810;85459;54460;54998;94121;284069;5108;81704;22926;8481;11215;6885;987;9779;54821;5371;57448;5871;23299;25929;23243;1938;54862;9793;79180;22877;2802;9344;51735;5700;28964;23636;9922;134957;50628;83990;27436;84687;11218;836…
AGGF1	GO:0016021 integral component of membrane	0.92045546	1	0.2354725	0.7903234	91426	232	10142;375056;284069;22926;987;9344;134957;23513;79932;23344;8567;4649;57506;57498;738;6520;10989;221061;23456;25972;8165;26092;29957;6386;23592;10953;10939;54733;3309;3071;83985;7341;9218;337867;2542;79585;7386;79143;1468;119559;114882;89941;6185;55379;2317;23352;4253;26173;6513;3329;9144;2017;91869;8519;10581;10410;8402;57142;8799;1828
AGGF1	GO:0016035 zeta DNA polymerase complex	0.062277722	0.4529885	0.9692737	1.2933846	3116	1	5980
AGGF1	GO:0016222 procollagen-proline 4-dioxygenase complex	0.099806838	0.5451899	0.8854001	1.2980826	5321	2	5033;5034
AGGF1	GO:0016234 inclusion body	0.073652306	0.4942823	0.5199358	1.3846318	5904	26	29110;1938;5905;3303;3304;23523;4683;5705;2060;8301;51622;221960;5704;4137
AGGF1	GO:0016235 aggresome	0.06134526	0.4509529	0.6119319	1.4357892	4498	14	29110;1938;5905;3303;3304;23523;2060;51622;221960
AGGF1	GO:0016272 prefoldin complex	0.78596654	0.9928755	-0.4168414	-0.7208546	33827	3	7411;5202;10471
AGGF1	GO:0016281 eukaryotic translation initiation factor 4F complex	0.35534264	0.807207	0.5397295	1.1089155	23883	8	8672;1981;7458;1982;1975
AGGF1	GO:0016282 eukaryotic 43S preinitiation complex	0.19251694	0.698316	0.532964	1.250505	14118	14	8666;8662;27335;54505;8667;8661;8668
AGGF1	GO:0016323 basolateral plasma membrane	0.49435947	0.8989537	0.3809051	0.9907378	38913	23	5871;23513;286;160;302;2060;7082;6513
AGGF1	GO:0016324 apical plasma membrane	0.90515664	1	0.2470276	0.6819421	74688	32	56288;51735;6520;160;2060;23043;2335;6513;9114;1828;523
AGGF1	GO:0016327 apicolateral plasma membrane	0.7221978	0.9866934	0.6386173	0.8521615	36145	1	3728
AGGF1	GO:0016328 lateral plasma membrane	0.96489061	1	-0.2096039	-0.5687066	27344	12	324;1828;1855;3728;4926;2011;23603;4641;8826;5518;402;1856
AGGF1	GO:0016342 catenin complex	0.41920309	0.8633959	0.67124	1.0760132	23881	3	1500;324;3728
AGGF1	GO:0016363 nuclear matrix	0.36803596	0.8173704	-0.2493396	-1.0351882	3520	62	22938;4841;3192;9360;9984;1788;10250;55660;11260;6732;284695;6421;4670;11331;4221
AGGF1	GO:0016442 RISC complex	0.64591261	0.9762732	0.3675028	0.875498	47865	15	27161;23405;6895;167227;27044;8994
AGGF1	GO:0016459 myosin complex	0.094039303	0.5240416	0.5456789	1.3661342	7201	19	57530;4649;399687;4646;10627;103910;10398
AGGF1	GO:0016460 myosin II complex	0.93989208	1	0.3365763	0.5787331	56260	4	10398;79784
AGGF1	GO:0016461 unconventional myosin complex	0.51169508	0.9138923	0.5184516	0.9900326	32770	6	4649;4646
AGGF1	GO:0016469 proton-transporting two-sector ATPase complex	0.91301345	1	0.3404075	0.6202537	56835	5	51606;9114;523
AGGF1	GO:0016471 vacuolar proton-transporting V-type ATPase complex	0.88515008	1	0.4105093	0.6580558	50426	3	51606;9114
AGGF1	GO:0016507 mitochondrial fatty acid beta-oxidation multienzyme complex	0.5702853	0.9461396	-0.715433	-0.9538188	28503	1	3030
AGGF1	GO:0016513 core-binding factor complex	0.57635795	0.9495959	-0.6236374	-0.9615154	26908	2	865
AGGF1	GO:0016514 SWI/SNF complex	0.18775082	0.6923765	-0.4347998	-1.238599	5005	14	6599;6601;5925;6595;6597;65980;6602
AGGF1	GO:0016528 sarcoplasm	0.9687282	1	0.238575	0.5404347	69420	12	286;5339
AGGF1	GO:0016529 sarcoplasmic reticulum	0.91558637	1	0.2890777	0.6269773	63776	10	286
AGGF1	GO:0016533 protein kinase 5 complex	0.45874515	0.885377	-0.771648	-1.028765	22928	1	1020
AGGF1	GO:0016580 Sin3 complex	0.17034265	0.6706938	0.6982686	1.2723095	10603	5	5928;25942;9611;3066;3065
AGGF1	GO:0016581 NuRD complex	0.4825509	0.8930466	0.4515039	1.0021843	34125	11	5928;53615;9219;3066;3065;9112;57504;54815
AGGF1	GO:0016586 RSC-type complex	0.84139393	0.9994623	-0.447782	-0.690384	39282	2	23512;55193
AGGF1	GO:0016589 NURF complex	0.63255209	0.9762732	0.4932412	0.8987307	39376	5	5928;10042;2186;6594
AGGF1	GO:0016590 ACF complex	0.68426634	0.9866934	-0.659567	-0.8793381	34200	1	11177
AGGF1	GO:0016591 RNA polymerase II, holoenzyme	0.045704179	0.3913126	0.4905088	1.414042	3927	42	6872;138474;2968;10474;55197;4646;5430;54623;58490;5431;2072;9646;6878;6874;64210;6873;2966;728340
AGGF1	GO:0016592 mediator complex	0.43519207	0.8737703	0.5080144	1.0437545	29250	8	5469;10025
AGGF1	GO:0016593 Cdc73/Paf1 complex	0.589218	0.9568841	0.5479513	0.9421865	35269	4	54623;9646;79577
AGGF1	GO:0016600 flotillin complex	0.73399164	0.9866934	-0.4437456	-0.7673808	31590	3	23603;10211;2319
AGGF1	GO:0016604 nuclear body	0.98980031	1	0.2064807	0.6997986	98788	324	9321;3297;79664;10946;7329;5371;25929;50628;11218;6789;51340;54801;79677;10454;4863;23379;57634;2968;6045;10919;3303;3304;25;8178;9343;10238;4000;6428;7290;9325;648;9733;55898;3636;29855;23373;79813;10072;23464;9739;5411;4683;9646;6015;30827;7341;5501;7486;1452;6895;11073;54439;118;3096;115677
AGGF1	GO:0016605 PML body	0.27186374	0.7430453	0.4150149	1.1519327	22552	33	3297;7329;5371;79677;7290;29855;4683;7341;11073
AGGF1	GO:0016607 nuclear speck	0.52490775	0.9241847	-0.2010526	-0.9899802	568	198	6046;64783;80230;219988;124245;81669;84081;23524;9129;8554;51747;10135;27339;57187;3550;54890;9794;51322;5546;1654;10569;55269;10521;8106;23435;10421;79872;5093;10432;9904;55105;10189;29890;114034;84324;24148;1665;79228;92609;64318;58517;22938;11176;2961;4841;3192;9295;64397;8899;9360;8683;9984;51755;5930;10250;55660;51631;51329;6421;1196;6431;91647;6427;8227;6651;50809;9584;91746
AGGF1	GO:0016938 kinesin I complex	0.77177784	0.9866934	-0.6148743	-0.8197535	38574	1	64837
AGGF1	GO:0017053 transcriptional repressor complex	0.8643277	1	0.2616326	0.7222604	71319	32	11218;5928;79718;25942;9611;53615
AGGF1	GO:0017054 negative cofactor 2 complex	0.082789804	0.4993605	-0.9584497	-1.27781	4137	1	1810
AGGF1	GO:0017059 serine C-palmitoyltransferase complex	0.61092907	0.9641482	0.6937849	0.9257763	30576	1	10558
AGGF1	GO:0017087 mitochondrial processing peptidase complex	0.21651952	0.72432	-0.7299092	-1.2622508	9318	3	23203;7385;9512
AGGF1	GO:0017101 aminoacyl-tRNA synthetase multienzyme complex	0.33280198	0.7859885	0.768774	1.1270975	17745	2	9255;9521
AGGF1	GO:0017119 Golgi transport complex	0.61209984	0.9645633	0.6404575	0.938973	32638	2	2802
AGGF1	GO:0017122 protein N-acetylglucosaminyltransferase complex	0.38281718	0.8279395	0.8090084	1.0795288	19159	1	8473
AGGF1	GO:0017146 NMDA selective glutamate receptor complex	0.40606618	0.8553763	-0.797486	-1.0632124	20295	1	2185
AGGF1	GO:0017177 glucosidase II complex	0.18987748	0.6923765	-0.8150426	-1.2566211	8864	2	23193
AGGF1	GO:0018444 translation release factor complex	0.015905726	0.2095474	-0.9923184	-1.3229639	794	1	2107
AGGF1	GO:0018995 host	0.51619023	0.9138923	0.3417551	0.97829	44077	40	348995;23636;8021;4927;23633;3837;3838;6233;7314;7316
AGGF1	GO:0019005 SCF ubiquitin ligase complex	0.056278083	0.4300852	0.6394045	1.4484181	4032	12	55031;200933;54850;8454;9978
AGGF1	GO:0019034 viral replication complex	0.41590987	0.8593953	-0.7023133	-1.0828167	19417	2	5297
AGGF1	GO:0019035 viral integration complex	0.62949794	0.9762732	-0.5948306	-0.9171014	29389	2	7153;7155
AGGF1	GO:0019773 proteasome core complex, alpha-subunit complex	0.17903724	0.671242	-0.6066238	-1.3144281	6437	6	5687;5684;5686;5688
AGGF1	GO:0019774 proteasome core complex, beta-subunit complex	0.36413693	0.8134185	-0.5007653	-1.0850546	13093	6	5689;5692;5694
AGGF1	GO:0019814 immunoglobulin complex	0.77627946	0.9866934	-0.6127793	-0.8169605	38799	1	3493
AGGF1	GO:0019866 organelle inner membrane	0.89749589	1	0.2355136	0.7644374	86698	123	51642;54460;54998;11335;10469;84823;60558;10989;23456;25972;2232;26092;29957;23592;23464;10939;83985;9131;374291;51116;7386;100128525;1468;119559;10240;29078;10845;4001
AGGF1	GO:0019867 outer membrane	0.83697809	0.9994623	0.2618445	0.7620033	72565	45	22877;57506;8165;10953;6233;7314;7316;5501;89941;54832;55139
AGGF1	GO:0019897 extrinsic component of plasma membrane	0.075027201	0.4959396	0.5031031	1.3736732	6136	30	10142;134957;23513;23344;51429;1500;302;3838;324;2782;8301
AGGF1	GO:0019898 extrinsic component of membrane	0.0086357362	0.1591278	0.5263523	1.5506897	756	49	10142;9810;94121;5371;2802;134957;23513;23344;30849;51429;1500;8897;302;5287;3838;324;2782;8301;54832
AGGF1	GO:0019907 cyclin-dependent protein kinase activating kinase holoenzyme complex	0.67214785	0.9846838	0.6634078	0.8852416	33640	1	1022
AGGF1	GO:0019908 nuclear cyclin-dependent protein kinase holoenzyme complex	0.17610809	0.671242	-0.5012365	-1.285626	5343	10	904;5925;22938;51755;1025;905
AGGF1	GO:0020003 symbiont-containing vacuole	0.46451548	0.8866856	0.7671089	1.0236188	23248	1	8934
AGGF1	GO:0020016 ciliary pocket	0.41601696	0.8593953	-0.7021922	-1.0826301	19422	2	10938
AGGF1	GO:0020018 ciliary pocket membrane	0.41601696	0.8593953	-0.7021922	-1.0826301	19422	2	10938
AGGF1	GO:0022624 proteasome accessory complex	0.047856431	0.3952329	0.561848	1.44895	3743	22	5700;5713;11047;5701;5710;5705;5718;5711;5702;10213;5704;10197;5708
AGGF1	GO:0022625 cytosolic large ribosomal subunit	8.8581805e-05	0.0064432	-0.5044392	-2.0420514	0	54	6157;6122;4736;11224;6156;6165;6133;6181;6147;6160;25873;6136;285855;6124;6137;6154;51121;9349;6838;6155;6134;6129;6141;6152
AGGF1	GO:0022626 cytosolic ribosome	0.00017577782	0.0115679	-0.4821858	-2.1487995	0	92	6218;6161;6144;6234;6130;6227;6209;6135;6201;6228;6157;6122;4736;1654;6187;11224;6194;6156;6165;5610;6133;6181;6147;6202;6189;6231;6160;6230;25873;6136;285855;6208;6217;3921;6124;6137;6154;51121;6229;9349;6838;6191;6155;6203;6224;6134;6129;6141;6152
AGGF1	GO:0022627 cytosolic small ribosomal subunit	0.0015342129	0.0481882	-0.4974382	-1.8196803	24	35	6204;93144;6188;6218;6234;6227;6209;6201;6228;1654;6187;6194;6202;6189;6231;6230;6208;6217;3921;6229;6191;6203;6224
AGGF1	GO:0030008 TRAPP complex	0.2846937	0.7593484	0.7288609	1.1683808	16218	3	83696;7109;126003
AGGF1	GO:0030014 CCR4-NOT complex	0.1742888	0.671242	0.6418206	1.2749072	11474	7	4848;25904;23019;4849;85456
AGGF1	GO:0030015 CCR4-NOT core complex	0.1385466	0.6369676	0.801188	1.2843227	7892	3	4848;23019;4849
AGGF1	GO:0030016 myofibril	0.32870241	0.7859885	0.3828301	1.1036251	28249	42	23363;286;4659;832;7414;29780;375;10398;79026;7170;26263;2317;5339;6513;11344
AGGF1	GO:0030017 sarcomere	0.53070555	0.9272251	0.3422897	0.9681129	44807	37	23363;286;4659;832;29780;375;10398;7170;26263;2317
AGGF1	GO:0030018 Z disc	0.39386967	0.8415239	0.4128666	1.0647419	30813	22	23363;286;4659;29780;10398;26263;2317;6513
AGGF1	GO:0030027 lamellipodium	0.10489711	0.5580074	0.4457135	1.3014805	9124	46	55704;81704;84687;23513;6642;1627;1500;8476;29780;3636;6643;55785;822;324;7248;11344;2017
AGGF1	GO:0030054 cell junction	0.093880543	0.5240416	0.350736	1.1822741	9348	265	55755;5007;2580;85440;6455;57530;317762;29109;56288;117178;26064;28964;7159;134957;84687;23513;23363;5317;200933;4649;6801;8021;2885;27161;23607;4659;7094;9181;1627;3303;3304;5499;1500;22919;5580;613;3312;26037;7414;8476;9414;117143;29780;54623;302;2037;29855;375;5576;6386;4131;1982;5908;3309;55201;5411;79026;7205;9218;5501;7317;23122;118;324;309;22823;8502;2317;7082;10095;167227;11187;9493;5339;…
AGGF1	GO:0030055 cell-substrate junction	0.20325203	0.7054473	-0.2250856	-1.0815525	399	159	402;6202;5604;3159;6189;6160;7534;8895;6136;5297;6208;3190;6217;5094;8500;998;6124;5880;3845;60;9349;7531;4478;6191;6155;6203;5216;6129;5479;6141
AGGF1	GO:0030056 hemidesmosome	0.46367632	0.8866856	0.7674581	1.0240848	23206	1	5339
AGGF1	GO:0030057 desmosome	0.1363405	0.6365627	0.5945185	1.3196277	9641	11	5317;5411;7317;8502;11187;1828;1832;1823;3728
AGGF1	GO:0030061 mitochondrial crista	0.15143077	0.6481788	-0.8369104	-1.2903366	7069	2	4067
AGGF1	GO:0030062 mitochondrial tricarboxylic acid cycle enzyme complex	0.89993061	1	0.457562	0.6708304	47986	2	1629;8801
AGGF1	GO:0030117 membrane coat	0.32845756	0.7859885	0.3909306	1.1056863	27731	37	9632;58513;84364;9779;11276;160;128866;161;1173;55707
AGGF1	GO:0030118 clathrin coat	0.24982699	0.741187	0.4734844	1.1853917	19132	19	58513;9779;11276;160;161;1173;55707;2060;163;8301;162
AGGF1	GO:0030119 AP-type membrane coat adaptor complex	0.59557355	0.9568929	0.3658876	0.9160179	45611	19	9779;11276;160;161;1173;2060;163;8301;162
AGGF1	GO:0030120 vesicle coat	0.33840515	0.7914272	0.4091421	1.1038991	27422	28	9632;84364;9779;11276;160;161;1173;55707;2060;163;8301
AGGF1	GO:0030121 AP-1 adaptor complex	0.61113879	0.9641482	-0.4608487	-0.8703303	24535	4	8906;1174
AGGF1	GO:0030122 AP-2 adaptor complex	0.015309311	0.2094799	0.7655903	1.5729639	1028	8	9779;160;161;1173;2060;163;8301
AGGF1	GO:0030123 AP-3 adaptor complex	0.029291621	0.3043686	-0.8266795	-1.5612157	1175	4	1176;8546
AGGF1	GO:0030125 clathrin vesicle coat	0.17640001	0.671242	0.5402093	1.2675048	12936	14	9779;11276;160;161;1173;55707;2060;163;8301
AGGF1	GO:0030126 COPI vesicle coat	0.64135693	0.9762732	0.4058636	0.8802728	44674	10	84364;22818
AGGF1	GO:0030127 COPII vesicle coat	0.71952422	0.9866934	0.4814453	0.8278313	43069	4	9632
AGGF1	GO:0030128 clathrin coat of endocytic vesicle	0.015309311	0.2094799	0.7655903	1.5729639	1028	8	9779;160;161;1173;2060;163;8301
AGGF1	GO:0030130 clathrin coat of trans-Golgi network vesicle	0.84327962	0.9994623	0.3682845	0.7032741	54006	6	11276;160
AGGF1	GO:0030131 clathrin adaptor complex	0.44421253	0.8770024	0.426028	1.0289286	33199	16	9779;11276;160;161;1173;2060;163;8301;162
AGGF1	GO:0030132 clathrin coat of coated pit	0.015576324	0.2095474	0.7282794	1.5795566	1084	10	58513;9779;160;161;1173;2060;163;8301
AGGF1	GO:0030133 transport vesicle	0.67616853	0.9846838	0.2964476	0.8824088	59846	53	9321;9632;55704;94121;134957;11276;160;5868
AGGF1	GO:0030134 COPII-coated ER to Golgi transport vesicle	0.248409	0.741187	0.6061345	1.2040205	16354	7	2801;9632;9919;8615
AGGF1	GO:0030135 coated vesicle	0.17881142	0.671242	0.4015711	1.2095498	16018	58	2801;9632;55704;84364;9779;11276;51429;55681;160;4646;3312;5868;161;1173;55707;375
AGGF1	GO:0030136 clathrin-coated vesicle	0.3697694	0.8189444	0.3804284	1.0759824	31219	37	9779;11276;51429;55681;160;4646;3312;5868;161;1173;55707;2060;163;8301
AGGF1	GO:0030137 COPI-coated vesicle	0.30011715	0.7738095	0.4985519	1.1501746	21774	13	55704;84364;375
AGGF1	GO:0030139 endocytic vesicle	0.022551379	0.2710087	0.4908703	1.4611294	1995	53	9779;51735;30849;23607;160;3799;4646;5868;161;1173;10808;5287;6233;7314;7316;2060;80223;163;115677;8301;2317;7431
AGGF1	GO:0030140 trans-Golgi network transport vesicle	0.49132985	0.8964734	-0.386907	-0.9595631	15498	9	164;1213;4218;51762;8906;1174
AGGF1	GO:0030141 secretory granule	0.83575516	0.9994623	0.2525438	0.8383536	82361	178	9321;675;22994;94121;4790;1938;51719;5317;5713;3303;3304;8655;5580;3837;3312;7414;161;51143;302;5701;2821;6386;5908;6051;3071;3615;9798;9218;2992;5718;10916;3848;5702;230;1794;10075;2335;23352;10213;10487;10694;3329;1778;5594;5708;5878;6709;1828;47;10890
AGGF1	GO:0030142 COPI-coated Golgi to ER transport vesicle	0.027732268	0.2994218	0.9867318	1.3166804	1387	1	55704
AGGF1	GO:0030173 integral component of Golgi membrane	0.81910245	0.9977119	0.5281283	0.7742874	43676	2	25972
AGGF1	GO:0030175 filopodium	0.87174146	1	0.2647649	0.7050907	69890	26	84687;160;4646;3636
AGGF1	GO:0030176 integral component of endoplasmic reticulum membrane	0.84408507	0.9994623	0.279633	0.7273282	66442	23	22926;23344;3309;2542
AGGF1	GO:0030286 dynein complex	0.67435356	0.9846838	0.4160335	0.8547727	45325	8	8655;51143;10540;1778
AGGF1	GO:0030315 T-tubule	0.58975259	0.9568841	0.5477016	0.941757	35301	4	79026;7430
AGGF1	GO:0030424 axon	0.30338567	0.7778616	0.3412406	1.0988126	29077	111	85440;56288;9810;9344;28964;286;4130;5905;4649;89796;1627;1500;8655;3799;3312;10382;5868;2805;10540;23405;4131;3054;4134;9532;2288;7248;790;9513;4137;11344;6772;1778;2017;5594;9114;1855;170506;24137;23303
AGGF1	GO:0030425 dendrite	0.070402524	0.4864814	0.3987218	1.2822844	6738	109	10142;29888;9344;84687;29966;4130;5905;6801;27161;9181;1627;6780;25;5499;4076;1500;3312;26037;5868;5701;3337;23373;23405;4131;3054;55201;7341;5501
AGGF1	GO:0030426 growth cone	0.26313646	0.7430453	0.3996273	1.1520484	22614	42	85440;56288;9344;4649;1627;1500;3799;10540;23405;4131;2288;7248;4137;11344;2017;1855
AGGF1	GO:0030427 site of polarized growth	0.26056992	0.7430453	0.3986366	1.1526227	22457	43	85440;56288;9344;4649;1627;1500;3799;10540;23405;4131;2288;7248;4137;11344;2017;1855
AGGF1	GO:0030430 host cell cytoplasm	0.46451548	0.8866856	0.7671089	1.0236188	23248	1	8934
AGGF1	GO:0030478 actin cap	0.71441719	0.9866934	-0.6438547	-0.8583904	35707	1	10097
AGGF1	GO:0030479 actin cortical patch	0.43294084	0.8737703	0.5807104	1.0581077	26950	5	830;829
AGGF1	GO:0030485 smooth muscle contractile fiber	0.66690008	0.9846838	-0.6679469	-0.8905102	33332	1	59
AGGF1	GO:0030496 midbody	0.43811164	0.8737703	0.3401302	1.0292967	39440	60	10615;57448;23636;63971;1500;9928;128866;302;55143;3309;9798;5501;822;8502;10640;9493
AGGF1	GO:0030532 small nuclear ribonucleoprotein complex	0.80480313	0.9977119	0.2716799	0.7832006	69167	42	10946;50628;9343;9733;51639;57819
AGGF1	GO:0030658 transport vesicle membrane	0.44212313	0.874173	0.4109266	1.0287751	33859	19	9632;94121;11276;160;5868
AGGF1	GO:0030659 cytoplasmic vesicle membrane	0.48192971	0.8930466	0.3106807	1.0059506	46431	119	9321;9632;84364;94121;9779;9344;134957;5317;11276;30849;51429;8655;160;4646;3312;5868;161;1173;51143;55707;5908;3071;6233;7314;7316;9218;2060;80223;163;115677;8301
AGGF1	GO:0030660 Golgi-associated vesicle membrane	0.72326306	0.9866934	0.3152495	0.8270433	57327	24	9632;84364;11276;160
AGGF1	GO:0030662 coated vesicle membrane	0.31383855	0.77799	0.3917628	1.1164493	26669	39	9632;84364;9779;11276;160;4646;3312;5868;161;1173;55707
AGGF1	GO:0030663 COPI-coated vesicle membrane	0.64135693	0.9762732	0.4058636	0.8802728	44674	10	84364;22818
AGGF1	GO:0030665 clathrin-coated vesicle membrane	0.20552365	0.7054473	0.4699396	1.2223176	16177	23	9779;11276;160;4646;3312;5868;161;1173;55707;2060;163;8301;162
AGGF1	GO:0030666 endocytic vesicle membrane	0.083519401	0.4993605	0.5093214	1.3654205	6732	27	9779;30849;160;5868;161;1173;6233;7314;7316;2060;80223;163;115677;8301
AGGF1	GO:0030667 secretory granule membrane	0.75936785	0.9866934	0.2776984	0.824779	67077	52	9321;94121;5317;8655;161;51143;5908;3071;9218
AGGF1	GO:0030669 clathrin-coated endocytic vesicle membrane	0.034283794	0.3362445	0.7105338	1.5009676	2346	9	9779;160;161;1173;2060;163;8301
AGGF1	GO:0030670 phagocytic vesicle membrane	0.80609903	0.9977119	-0.269876	-0.75129	22124	13	811;4218;51762;5880;7879
AGGF1	GO:0030672 synaptic vesicle membrane	0.55113974	0.9360902	0.529752	0.9652568	34308	5	5868;9144;6449
AGGF1	GO:0030673 axolemma	0.71294208	0.9866934	0.4848997	0.833771	42675	4	286;4137
AGGF1	GO:0030677 ribonuclease P complex	0.087766623	0.5063937	-0.6789087	-1.4710545	3155	6	10556;54931;3028;10557;11102;10940
AGGF1	GO:0030678 mitochondrial ribonuclease P complex	0.43660041	0.8737703	-0.6922808	-1.0673488	20383	2	54931;3028
AGGF1	GO:0030681 multimeric ribonuclease P complex	0.14501345	0.640316	-0.7187812	-1.3574457	5821	4	10557;11102;10940
AGGF1	GO:0030684 preribosome	0.0022158619	0.0612464	-0.4089994	-1.6652808	23	56	51602;10885;8568;51018;2091;9724;55127;10199;56342;27340;84294;10969;10528;22984;26156;26155;117246;55781;83732
AGGF1	GO:0030686 90S preribosome	0.10111172	0.5479859	-0.4125585	-1.33871	2200	22	10885;55127;10199;27340;26156;26155
AGGF1	GO:0030687 preribosome, large subunit precursor	0.11579332	0.5735712	-0.4427022	-1.3355449	2854	17	8568;51018;56342;10969;26155;117246
AGGF1	GO:0030688 preribosome, small subunit precursor	0.037367678	0.351307	-0.588396	-1.5964618	1058	12	27340;117246;55781;83732
AGGF1	GO:0030689 Noc complex	0.048210967	0.3952329	-0.8501872	-1.4702508	2074	3	26155
AGGF1	GO:0030690 Noc1p-Noc2p complex	0.046756832	0.3916239	-0.9769553	-1.3024817	2336	1	26155
AGGF1	GO:0030691 Noc2p-Noc3p complex	0.046756832	0.3916239	-0.9769553	-1.3024817	2336	1	26155
AGGF1	GO:0030692 Noc4p-Nop14p complex	0.66199023	0.9837317	-0.5763185	-0.8885598	30906	2	8602;79050
AGGF1	GO:0030863 cortical cytoskeleton	0.34717439	0.8023328	0.3919072	1.0933624	28928	34	830;1627;51429;22919;51332;2037;10487;6513;2017;6709
AGGF1	GO:0030864 cortical actin cytoskeleton	0.21181383	0.7174675	0.463073	1.2148519	16788	24	830;1627;51429;51332;2037;10487;6513;2017;6709
AGGF1	GO:0030867 rough endoplasmic reticulum membrane	0.16249118	0.664387	-0.4750701	-1.2889812	4604	12	11231;6100;29927;55176;6231;6155
AGGF1	GO:0030870 Mre11 complex	0.86071617	1	0.4288971	0.6875318	49034	3	4683;6672;10111
AGGF1	GO:0030877 beta-catenin destruction complex	0.73470306	0.9866934	0.4443957	0.8097297	45735	5	1452;324;2931
AGGF1	GO:0030880 RNA polymerase complex	0.2350607	0.7376228	0.3896196	1.1655467	20910	55	6872;138474;2968;10474;5557;55197;4646;5430;54623;58490;5431;2072;9646;6878;6874;64210;6873;2966;728340
AGGF1	GO:0030891 VCB complex	0.55458541	0.9365015	0.7224162	0.9639815	27756	1	9978
AGGF1	GO:0030893 meiotic cohesin complex	0.85829384	1	0.4307794	0.6905493	48896	3	8243;5885
AGGF1	GO:0030894 replisome	0.17127604	0.671242	0.5259777	1.2703237	12800	16	50485;5557;5814;2073
AGGF1	GO:0030897 HOPS complex	0.55956144	0.9384878	-0.7210196	-0.9612669	27967	1	64601
AGGF1	GO:0030904 retromer complex	0.67994975	0.9860342	0.4018464	0.8488808	46547	9	9779;6642;6643
AGGF1	GO:0030905 retromer, tubulation complex	0.19813214	0.7054473	0.8305973	1.2177364	10564	2	6642;6643
AGGF1	GO:0030906 retromer, cargo-selective complex	0.8526527	0.9994623	0.5036675	0.7384255	45465	2	55737;9559
AGGF1	GO:0030914 STAGA complex	0.29004086	0.7636055	0.5871855	1.1663804	19095	7	10474;117143;27097;10629
AGGF1	GO:0030915 Smc5-Smc6 complex	0.11184667	0.568925	0.8779838	1.2872097	5963	2	79677;23137
AGGF1	GO:0030964 NADH dehydrogenase complex	0.64996292	0.9763573	-0.4086362	-0.8312314	24539	5	55572
AGGF1	GO:0030981 cortical microtubule cytoskeleton	0.20045638	0.7054473	0.7683588	1.2316969	11419	3	22919;4926;23332
AGGF1	GO:0030990 intraciliary transport particle	0.071888112	0.4910497	0.9643855	1.2868617	3597	1	80173
AGGF1	GO:0030992 intraciliary transport particle B	0.071888112	0.4910497	0.9643855	1.2868617	3597	1	80173
AGGF1	GO:0031010 ISWI-type complex	0.79978873	0.9977119	0.3634292	0.7466932	53756	8	5928;51773
AGGF1	GO:0031011 Ino80 complex	0.078882376	0.4959396	0.6813033	1.3997898	5301	8	4798;8607;51377;86;10856;7528
AGGF1	GO:0031012 extracellular matrix	0.99338841	1	0.1826981	0.4897886	80082	27	302;304;309;3848;24144;2335;3068;4236;1508;871
AGGF1	GO:0031045 dense core granule	0.59201312	0.9568929	-0.7042598	-0.9389226	29589	1	6647
AGGF1	GO:0031074 nucleocytoplasmic transport complex	0.032249071	0.3253154	-0.8699921	-1.5044999	1387	3	10514
AGGF1	GO:0031080 nuclear pore outer ring	0.64668029	0.9762732	-0.3532707	-0.8429002	21203	8	79902;6396
AGGF1	GO:0031090 organelle membrane	0.068058848	0.4823453	0.338709	1.1571176	6804	485	5007;9321;2801;29110;7110;6455;9632;51642;375056;84364;8089;54460;54998;94121;5108;22926;6885;9779;5371;5871;23243;22877;2802;9344;23636;134957;83990;83696;79932;80314;63971;5317;11335;10469;5905;10454;11276;257397;51606;57506;6642;30849;84823;2885;9765;55291;738;60558;25;10989;51429;399687;8655;51332;55681;160;23760;23456;4000;4646;3837;25972;64145;3312;128866;5868;2232;161;1173;8165;51143;302;5…
AGGF1	GO:0031091 platelet alpha granule	0.78920999	0.9933408	0.3494245	0.7578627	54973	10	94121;10916;2335;29789;51571
AGGF1	GO:0031092 platelet alpha granule membrane	0.048331668	0.3952329	0.9766061	1.3031688	2418	1	94121
AGGF1	GO:0031093 platelet alpha granule lumen	0.78825216	0.9930396	-0.3096247	-0.7387613	25845	8	139322;226
AGGF1	GO:0031094 platelet dense tubular network	0.48152881	0.8930466	-0.5932893	-1.0259906	20724	3	10938
AGGF1	GO:0031095 platelet dense tubular network membrane	0.48152881	0.8930466	-0.5932893	-1.0259906	20724	3	10938
AGGF1	GO:0031143 pseudopodium	0.25607751	0.7430138	-0.6518895	-1.2311182	10280	4	4478
AGGF1	GO:0031201 SNARE complex	0.080589385	0.4993605	0.7931865	1.3638612	4823	4	134957;9342;8774
AGGF1	GO:0031205 endoplasmic reticulum Sec complex	0.76957676	0.9866934	-0.4972175	-0.7666029	35929	2	11231
AGGF1	GO:0031207 Sec62/Sec63 complex	0.32643752	0.7859885	-0.8365922	-1.1153489	16315	1	11231
AGGF1	GO:0031209 SCAR complex	0.57138571	0.9468286	0.6607462	0.9687182	30467	2	3071;23191
AGGF1	GO:0031211 endoplasmic reticulum palmitoyltransferase complex	0.61092907	0.9641482	0.6937849	0.9257763	30576	1	10558
AGGF1	GO:0031213 RSF complex	0.55678119	0.9365272	-0.6338013	-0.9771858	25994	2	8467
AGGF1	GO:0031224 intrinsic component of membrane	0.89710604	1	0.2421071	0.8131071	89122	236	10142;375056;284069;22926;987;9344;134957;23513;79932;23344;8567;4649;57506;57498;738;6520;10989;221061;23456;25972;5868;8165;26092;29957;6386;23592;10953;10939;54733;3309;3071;83985;7341;9218;337867;2542;79585;7386;79143;1468;119559;8301;114882;89941;6185;55379;2317;23352;4253;26173;6513;3329;9144;2017;91869;8519;10581;10410;8402;57142;8799;1828
AGGF1	GO:0031225 anchored component of membrane	0.24839389	0.741187	0.7451034	1.1944179	14150	3	5868;9230
AGGF1	GO:0031226 intrinsic component of plasma membrane	0.87338145	1	0.2515181	0.7272426	75274	43	10142;134957;23513;6386;3071;7341
AGGF1	GO:0031227 intrinsic component of endoplasmic reticulum membrane	0.52495299	0.9241847	-0.2878093	-0.9566533	10886	24	811;29927;821;347734;9524;10269;60481;57488
AGGF1	GO:0031228 intrinsic component of Golgi membrane	0.81910245	0.9977119	0.5281283	0.7742874	43676	2	25972
AGGF1	GO:0031229 intrinsic component of nuclear inner membrane	0.51240553	0.9138923	0.6884387	1.0093181	27322	2	23592;3930
AGGF1	GO:0031231 intrinsic component of peroxisomal membrane	0.55524476	0.9365015	0.722067	0.9635156	27789	1	8799
AGGF1	GO:0031234 extrinsic component of cytoplasmic side of plasma membrane	0.7316574	0.9866934	-0.2815318	-0.8180492	18946	15	2185;4067;2778;29127;3845;57488
AGGF1	GO:0031248 protein acetyltransferase complex	3.480763e-05	0.0026883	0.6476305	1.8725669	2	43	8089;6885;11143;80314;54556;11091;8607;55167;57634;10474;55689;9898;7862;55683;117143;86;3054;26122;6878;8473;339287;10856;6874;55578;51773
AGGF1	GO:0031251 PAN complex	0.43687886	0.8737703	-0.6919385	-1.0668209	20396	2	255967
AGGF1	GO:0031252 cell leading edge	0.00034008545	0.0174073	0.5195059	1.6429212	31	90	23499;55704;81704;117178;84687;23513;286;64092;6642;23550;23607;7094;9181;1627;25;51429;1500;4646;5868;8476;29780;302;81930;3636;375;6643;55785;9748;126432;23122;822;324
AGGF1	GO:0031253 cell projection membrane	0.038235294	0.357035	0.4996979	1.4358568	3275	41	23499;81704;84687;286;23550;7094;9181;22919;51332;4646;2060;23122;324;2782
AGGF1	GO:0031254 cell trailing edge	0.1099163	0.5668072	-0.6982553	-1.420363	4149	5	4627;4478
AGGF1	GO:0031256 leading edge membrane	0.011976195	0.1840395	0.5792308	1.5731665	975	29	23499;81704;84687;286;23550;7094;9181;4646;23122;324;8844;4137
AGGF1	GO:0031258 lamellipodium membrane	0.14437423	0.640316	0.7977549	1.2788193	8224	3	81704;57026;1072
AGGF1	GO:0031261 DNA replication preinitiation complex	0.69504717	0.9866934	0.5986727	0.8777125	37061	2	23595;8318
AGGF1	GO:0031264 death-inducing signaling complex	0.9519791	1	-0.3555711	-0.5482145	44445	2	8737;11124
AGGF1	GO:0031265 CD95 death-inducing signaling complex	0.67446281	0.9846838	-0.6644553	-0.8858551	33710	1	11124
AGGF1	GO:0031298 replication fork protection complex	0.73667431	0.9866934	-0.4019574	-0.7591118	29575	4	8318;11169;55388;7150
AGGF1	GO:0031300 intrinsic component of organelle membrane	0.56661761	0.9423171	0.3530652	0.9402415	45427	26	10989;23456;25972;5868;23592;10939;89941
AGGF1	GO:0031301 integral component of organelle membrane	0.73926521	0.9866934	0.3126715	0.8132617	58191	23	10989;23456;25972;23592;10939;89941;8799;3930
AGGF1	GO:0031304 intrinsic component of mitochondrial inner membrane	0.9726612	1	0.2289304	0.5371443	71333	14	10989;10939;55750;5250;23761
AGGF1	GO:0031305 integral component of mitochondrial inner membrane	0.9726612	1	0.2289304	0.5371443	71333	14	10989;10939;55750;5250;23761
AGGF1	GO:0031306 intrinsic component of mitochondrial outer membrane	0.89541864	1	0.4022228	0.6447723	51011	3	89941;9927;10452
AGGF1	GO:0031307 integral component of mitochondrial outer membrane	0.87435066	1	0.4863418	0.7130245	46622	2	89941;10452
AGGF1	GO:0031312 extrinsic component of organelle membrane	0.33985935	0.7933879	0.5654549	1.1232149	22375	7	5371;2802
AGGF1	GO:0031314 extrinsic component of mitochondrial inner membrane	0.37512851	0.8255217	-0.7220448	-1.1132385	17513	2	132001
AGGF1	GO:0031332 RNAi effector complex	0.64591261	0.9762732	0.3675028	0.875498	47865	15	27161;23405;6895;167227;27044;8994
AGGF1	GO:0031371 ubiquitin conjugating enzyme complex	0.28719217	0.7618034	0.6428236	1.1712836	17877	5	9810;56254
AGGF1	GO:0031372 UBC13-MMS2 complex	0.82852125	0.9994623	-0.4572127	-0.7049241	38681	2	7336;7334
AGGF1	GO:0031390 Ctf18 RFC-like complex	0.45295658	0.8809167	0.5720523	1.0423318	28196	5	5984;5985
AGGF1	GO:0031391 Elg1 RFC-like complex	0.65302791	0.9798964	0.5624189	0.9015705	37202	3	5984;79915
AGGF1	GO:0031410 cytoplasmic vesicle	0.028577432	0.30369	0.3573681	1.2168026	2855	400	9321;2801;29110;6455;57533;26750;9632;55704;23301;675;84364;22994;94121;4790;6885;9779;5371;57448;23299;1938;80173;51719;9344;51735;134957;79932;23074;63971;3267;5317;5713;10454;11276;257397;6642;30849;2885;9765;23607;57498;26130;2194;9181;738;3303;3304;6520;51429;8655;55681;160;5580;3799;4646;3837;64145;3312;128866;5868;7414;161;1173;51143;302;304;55707;5701;10808;2821;5287;375;6386;191;84946;59…
AGGF1	GO:0031414 N-terminal protein acetyltransferase complex	0.81982522	0.9977119	-0.4631505	-0.714079	38275	2	8260;80155
AGGF1	GO:0031415 NatA complex	0.81982522	0.9977119	-0.4631505	-0.714079	38275	2	8260;80155
AGGF1	GO:0031428 box C/D snoRNP complex	0.08340054	0.4993605	-0.6831819	-1.4803136	2998	6	9221;51602;2091;10528
AGGF1	GO:0031429 box H/ACA snoRNP complex	0.35695427	0.807207	-0.5976931	-1.1287662	14330	4	55505;1736;9221;55651
AGGF1	GO:0031430 M band	0.39396957	0.8415239	0.5976806	1.0890288	24524	5	23363;286
AGGF1	GO:0031436 BRCA1-BARD1 complex	0.77612388	0.9866934	0.6113827	0.81582	38844	1	672
AGGF1	GO:0031461 cullin-RING ubiquitin ligase complex	0.19420261	0.6990178	0.4616488	1.2294088	15569	26	1642;55031;200933;54850;10238;8881
AGGF1	GO:0031462 Cul2-RING ubiquitin ligase complex	0.77678903	0.9866934	-0.4216007	-0.7290851	33432	3	11146
AGGF1	GO:0031463 Cul3-RING ubiquitin ligase complex	0.33249477	0.7859885	-0.6108372	-1.1535894	13348	4	11146;9817
AGGF1	GO:0031464 Cul4A-RING E3 ubiquitin ligase complex	0.29008169	0.7636055	0.6805025	1.1701044	17363	4	1642;9978
AGGF1	GO:0031465 Cul4B-RING E3 ubiquitin ligase complex	0.17234589	0.671242	0.8432363	1.2362665	9189	2	1642;9978
AGGF1	GO:0031466 Cul5-RING ubiquitin ligase complex	0.63511055	0.9762732	0.6294097	0.9227759	33865	2	9978;8065
AGGF1	GO:0031467 Cul7-RING ubiquitin ligase complex	0.70924367	0.9866934	0.5912924	0.8668921	37818	2	9978;6500
AGGF1	GO:0031475 myosin V complex	0.056880477	0.4300852	-0.9713687	-1.2950336	2842	1	140735
AGGF1	GO:0031499 TRAMP complex	0.66157817	0.9837317	-0.6703911	-0.8937687	33066	1	55596
AGGF1	GO:0031501 mannosyltransferase complex	0.37939658	0.8279395	-0.810405	-1.080436	18962	1	8813
AGGF1	GO:0031510 SUMO activating enzyme complex	0.4813235	0.8930466	0.6441884	1.0326487	27420	3	7341;10054;10055
AGGF1	GO:0031514 motile cilium	0.34507919	0.8008982	0.5011865	1.1124626	24403	11	80173;204;6652;5566;81892;29105;1656;4957
AGGF1	GO:0031519 PcG protein complex	0.051237187	0.4046274	0.5793113	1.4503346	3923	19	8314;5928;6045;9898;648;6015;22823;84733;7528
AGGF1	GO:0031523 Myb complex	0.43905806	0.8737703	-0.7810754	-1.0413336	21944	1	2316
AGGF1	GO:0031526 brush border membrane	0.62882638	0.9762732	-0.6864525	-0.9151819	31429	1	3326
AGGF1	GO:0031527 filopodium membrane	0.90169345	1	0.4554663	0.6677579	48080	2	3675;382
AGGF1	GO:0031528 microvillus membrane	0.0044336875	0.0972596	-0.9751696	-1.5035026	206	2	4478
AGGF1	GO:0031588 nucleotide-activated protein kinase complex	0.76625275	0.9866934	0.4277605	0.779419	47699	5	5576;5571
AGGF1	GO:0031592 centrosomal corona	0.99423793	1	-0.5027933	-0.6703265	49693	1	23332
AGGF1	GO:0031594 neuromuscular junction	0.53379525	0.9275941	0.4337037	0.9626739	37749	11	134957;9325;9144;5566
AGGF1	GO:0031595 nuclear proteasome complex	0.2490295	0.741187	0.8064967	1.1824026	13278	2	5705;5718
AGGF1	GO:0031597 cytosolic proteasome complex	0.33844682	0.7914272	0.5660132	1.124324	22282	7	5705;10213;5704;5708;3416;5706
AGGF1	GO:0031616 spindle pole centrosome	0.95507222	1	0.279143	0.5544873	62880	7	10101;4869;4926;9787;9212;55968
AGGF1	GO:0031618 nuclear pericentric heterochromatin	0.04480627	0.3913126	0.7369284	1.4638285	2949	7	10320;11335;546
AGGF1	GO:0031672 A band	0.23139525	0.7376228	0.5929375	1.2182356	15552	8	23363;286;4659
AGGF1	GO:0031674 I band	0.5964069	0.9568929	0.3497184	0.9174709	47272	24	23363;286;4659;29780;10398;26263;2317;6513
AGGF1	GO:0031838 haptoglobin-hemoglobin complex	0.42216304	0.8643397	0.7293049	1.069232	22510	2	3050;3048
AGGF1	GO:0031901 early endosome membrane	0.11300355	0.568925	0.5058272	1.3270156	8956	24	6455;5371;6642;9765;64145;5868;6643;2060
AGGF1	GO:0031902 late endosome membrane	0.75762174	0.9866934	-0.2890936	-0.7843816	21470	12	7879;5873
AGGF1	GO:0031903 microbody membrane	0.64223265	0.9762732	0.4054788	0.8794383	44735	10	57506;375;3615;8799;2181;847
AGGF1	GO:0031904 endosome lumen	0.64777223	0.9762732	0.6752793	0.9010828	32420	1	1508
AGGF1	GO:0031907 microbody lumen	0.086130924	0.5022487	-0.5903295	-1.4640685	2716	9	30;373156;5825;3417
AGGF1	GO:0031931 TORC1 complex	0.53062601	0.9272251	0.5388564	0.9818457	33031	5	9675;9894;2475;57521
AGGF1	GO:0031932 TORC2 complex	0.4392989	0.8737703	0.5254888	1.0438266	28922	7	253260;9675;79109;9894;2475
AGGF1	GO:0031933 telomeric heterochromatin	0.59145209	0.9568929	0.6504231	0.9535835	31537	2	222229;546
AGGF1	GO:0031941 filamentous actin	0.22296883	0.7319309	0.5801133	1.2254608	15263	9	23607;51332;4646
AGGF1	GO:0031965 nuclear membrane	0.46440747	0.8866856	0.321529	1.0146896	43592	88	8089;5108;23636;83990;80314;11335;5905;84823;25;4000;4646;3837;25972;26092;6386;23592;25909;7341;9218;9330;26057;114882;55746
AGGF1	GO:0031966 mitochondrial membrane	0.90720764	1	0.2335604	0.7686101	88723	152	51642;54460;54998;22877;10469;57506;60558;10989;23456;2232;8165;29957;23464;10953;10939;6233;7314;7316;83985;9131;5501;374291;8473;51116;7386;100128525;1468;119559;89941;54832;10240;55139;29078;10845
AGGF1	GO:0031967 organelle envelope	0.71077694	0.9866934	0.2742844	0.9279932	70899	302	51642;7329;8089;54460;348995;54998;5108;22926;23299;22877;23636;83990;80314;3267;11335;10469;10527;5905;57506;8021;84823;4927;60558;25;10989;3841;23633;23456;4000;4646;3837;25972;128866;2232;8165;26092;29957;6386;23592;23464;10953;10939;6233;7314;7316;25909;83985;9798;7341;9218;9131;5501;374291;51493;10063;8473;51116;9330;7386;100128525;1468;26057;119559;114882;89941;55379;54832;55746;10240
AGGF1	GO:0031968 organelle outer membrane	0.83697809	0.9994623	0.2618445	0.7620033	72565	45	22877;57506;8165;10953;6233;7314;7316;5501;89941;54832;55139
AGGF1	GO:0031970 organelle envelope lumen	0.93920887	1	-0.2040438	-0.6703829	19991	23	4067;10456;402;87178
AGGF1	GO:0031974 membrane-enclosed lumen	1	1	0.2081413	0.7175817	1e+05	1639	5007;11319;4097;6872;138474;84307;9321;29110;25842;22995;57533;6888;1642;3297;1874;5033;79664;22992;51642;10946;7329;675;375056;8089;64793;9810;8314;54460;54998;94121;4790;22926;9070;23287;11215;6885;27068;11143;26064;5980;5371;10320;79441;6605;25929;23243;1938;54862;55655;63967;9793;51719;2802;9344;5700;7159;9922;50628;83990;84687;11218;23513;6789;80314;51340;254048;54801;5317;55031;5713;84083;5…
AGGF1	GO:0031975 envelope	0.71077694	0.9866934	0.2742844	0.9279932	70899	302	51642;7329;8089;54460;348995;54998;5108;22926;23299;22877;23636;83990;80314;3267;11335;10469;10527;5905;57506;8021;84823;4927;60558;25;10989;3841;23633;23456;4000;4646;3837;25972;128866;2232;8165;26092;29957;6386;23592;23464;10953;10939;6233;7314;7316;25909;83985;9798;7341;9218;9131;5501;374291;51493;10063;8473;51116;9330;7386;100128525;1468;26057;119559;114882;89941;55379;54832;55746;10240
AGGF1	GO:0031981 nuclear lumen	0.99616004	1	0.2368448	0.8169742	99616	1431	5007;11319;4097;6872;138474;84307;9321;29110;25842;22995;57533;6888;1642;3297;1874;79664;22992;10946;7329;675;8089;64793;9810;8314;54998;94121;4790;22926;9070;23287;11215;6885;11143;26064;5980;5371;10320;79441;6605;25929;23243;54862;55655;63967;9793;2802;9344;5700;7159;9922;50628;83990;84687;11218;23513;6789;80314;51340;254048;54801;5317;55031;5713;84083;5928;79677;29966;4798;11335;10527;54556;22…
AGGF1	GO:0031982 vesicle	0.75310247	0.9866934	0.2738335	0.9407714	75310	752	55755;9321;2580;2801;29110;6455;57533;6888;1642;26750;9632;55704;23365;23301;675;84364;22994;94121;4790;6885;9779;5371;57448;23299;1938;80173;54862;51719;9344;51735;134957;50628;6767;145165;23513;79932;23074;63971;3267;5317;5713;10454;11276;6742;257397;51606;8607;6642;830;30849;2885;7167;9765;27161;23607;57498;26130;2194;7094;9181;84433;738;6780;3303;3304;6520;5499;51429;832;1500;26227;8655;55681…
AGGF1	GO:0031983 vesicle lumen	0.87951214	1	0.2402228	0.7701518	83937	105	4790;1938;51719;5713;5580;3837;3312;7414;302;5701;10808;2821;6386;3615;9798;2992;5718;10916;5702;230;1794;10075;2335;10213;10487;10694;1778;5594;5708;6709
AGGF1	GO:0031984 organelle subcompartment	0.74433214	0.9866934	0.2691604	0.9038227	73935	235	5007;9321;2801;7110;10142;9632;375056;84364;22926;5371;57448;5871;23243;2802;83696;79932;63971;23344;55291;80124;738;51429;399687;23760;3837;25972;22930;375;377;3301;6386;6726;3309;6233;7314;7316;9218;337867;7317;51493;2542;25782;79585;22870;9183;23122;79143;114882;6185;55379;7109
AGGF1	GO:0031985 Golgi cisterna	0.042814315	0.3792909	0.7633467	1.457683	2741	6	2801;2802;23256
AGGF1	GO:0032009 early phagosome	0.38004238	0.8279395	0.74835	1.097154	20264	2	5868;8724
AGGF1	GO:0032021 NELF complex	0.83796693	0.9994623	-0.450227	-0.6941537	39122	2	7469;7936
AGGF1	GO:0032039 integrator complex	0.30717	0.77799	-0.3520484	-1.0973484	7192	19	25896;23060;80789;65123;57117;25836;541466;102723631;728911;441519;441521;541465;101060211;102723737;102723680
AGGF1	GO:0032040 small-subunit processome	0.1130444	0.568925	-0.3732097	-1.2900765	2143	28	51602;10885;2091;9724;55127;10199;27340;84294;10528;22984
AGGF1	GO:0032044 DSIF complex	0.25206793	0.741187	0.8739525	1.1661893	12615	1	6829
AGGF1	GO:0032059 bleb	0.13735161	0.6369676	0.8627553	1.2648832	7323	2	29109;54443
AGGF1	GO:0032116 SMC loading complex	0.59905566	0.9568929	-0.7007682	-0.9342676	29941	1	25836
AGGF1	GO:0032133 chromosome passenger complex	0.77596981	0.9866934	0.4917987	0.7883646	44206	3	55143;9212
AGGF1	GO:0032153 cell division site	0.44987328	0.8797089	-0.3241019	-0.9951514	10827	18	4627;23011;4628;29127;4221
AGGF1	GO:0032154 cleavage furrow	0.22893148	0.7376228	-0.4167762	-1.187256	6103	14	4627;23011;4628;29127;4221
AGGF1	GO:0032155 cell division site part	0.44987328	0.8797089	-0.3241019	-0.9951514	10827	18	4627;23011;4628;29127;4221
AGGF1	GO:0032279 asymmetric synapse	0.28884326	0.7632531	0.3614652	1.1186809	26585	73	6455;10142;84687;23513;200933;6801;9181;1627;1500;5062;613;26037;3337;23373;375;4131;4134;118;8661;23043;8502;7248;57534;9513;6128;5594;57142;1855
AGGF1	GO:0032281 AMPA glutamate receptor complex	0.97862138	1	0.5111732	0.682102	48979	1	22908
AGGF1	GO:0032300 mismatch repair complex	0.95498407	1	0.2896273	0.5530708	61160	6	4292;4437;5378;4436;5395
AGGF1	GO:0032301 MutSalpha complex	0.55502485	0.9365015	-0.6347573	-0.9786598	25912	2	2956
AGGF1	GO:0032302 MutSbeta complex	0.80815033	0.9977119	0.535103	0.7845131	43092	2	4437;4436
AGGF1	GO:0032311 angiogenin-PRI complex	0.23490457	0.7376228	-0.8823324	-1.17633	11740	1	6050
AGGF1	GO:0032389 MutLalpha complex	0.53338599	0.9275941	0.6204417	0.9945823	30386	3	4292;5378;5395
AGGF1	GO:0032391 photoreceptor connecting cilium	0.20947053	0.7147859	0.8952514	1.1946102	10483	1	51332
AGGF1	GO:0032419 extrinsic component of lysosome membrane	0.084190309	0.4993605	-0.9577514	-1.2768789	4207	1	7879
AGGF1	GO:0032420 stereocilium	0.53856877	0.9302081	-0.5623829	-0.9725434	23179	3	9497
AGGF1	GO:0032421 stereocilium bundle	0.53856877	0.9302081	-0.5623829	-0.9725434	23179	3	9497
AGGF1	GO:0032432 actin filament bundle	0.33416465	0.7859885	0.4446778	1.113273	25591	19	29109;10398;7170;7205;2317
AGGF1	GO:0032433 filopodium tip	0.59060899	0.9568841	0.5115714	0.9321301	36765	5	160;26031;3093
AGGF1	GO:0032437 cuticular plate	0.38377436	0.8287128	0.7464645	1.0943897	20463	2	51429;6711
AGGF1	GO:0032449 CBM complex	0.1777023	0.671242	0.9109637	1.2155765	8893	1	84433
AGGF1	GO:0032545 CURI complex	0.35840069	0.807207	0.7575901	1.1107008	19110	2	65083;27341
AGGF1	GO:0032580 Golgi cisterna membrane	0.042814315	0.3792909	0.7633467	1.457683	2741	6	2801;2802;23256
AGGF1	GO:0032584 growth cone membrane	0.98133328	1	-0.5094274	-0.6791711	49048	1	60412
AGGF1	GO:0032585 multivesicular body membrane	0.013264775	0.1950204	-0.9933659	-1.3243604	662	1	5873
AGGF1	GO:0032587 ruffle membrane	0.032625563	0.3267285	0.5676678	1.4892516	2585	24	23499;84687;23550;7094;9181;4646;23122;324;8844
AGGF1	GO:0032588 trans-Golgi network membrane	0.84286669	0.9994623	0.3045959	0.7146801	61814	14	63971;738;162
AGGF1	GO:0032589 neuron projection membrane	0.69234229	0.9866934	0.4650395	0.8473446	43098	5	286;4137
AGGF1	GO:0032592 integral component of mitochondrial membrane	0.85109241	0.9994623	0.2881594	0.7135951	64625	18	10989;23456;10939;89941
AGGF1	GO:0032593 insulin-responsive compartment	0.25346984	0.7421511	-0.7823186	-1.2061677	11833	2	55667
AGGF1	GO:0032777 Piccolo NuA4 histone acetyltransferase complex	0.0569505	0.4300852	0.8148236	1.4010656	3408	4	80314;54556;26122
AGGF1	GO:0032783 ELL-EAF complex	0.75871744	0.9866934	-0.5047333	-0.7781906	35422	2	4299
AGGF1	GO:0032797 SMN complex	0.010622787	0.1820876	0.7795767	1.6017001	713	8	25929;50628;11218;79833;11171
AGGF1	GO:0032806 carboxy-terminal domain protein kinase complex	0.13887086	0.6369676	-0.4296754	-1.2962456	3423	17	22938;51755;1025;905;2068
AGGF1	GO:0032809 neuronal cell body membrane	0.92225201	1	-0.538757	-0.7182735	46095	1	478
AGGF1	GO:0032838 plasma membrane bounded cell projection cytoplasm	0.72499437	0.9866934	0.2960494	0.8373297	61211	37	4130;5905;30849;8655;3799;10382;5576;4134;4137;1778;5594
AGGF1	GO:0032839 dendrite cytoplasm	0.20194431	0.7054473	-0.4861337	-1.2468887	6127	10	821;3192;6421
AGGF1	GO:0032982 myosin filament	0.31032679	0.77799	-0.6226267	-1.1758543	12458	4	72;4627;4628
AGGF1	GO:0032991 protein-containing complex	0.79067209	0.9942756	0.2744835	0.9465596	79067	1566	55755;6872;138474;54930;85440;25842;10615;6455;1642;3297;1874;5033;79664;57530;10142;9632;51642;10946;58513;7329;675;84364;8089;3832;56288;29888;9810;8314;54460;348995;54998;4790;5108;9070;79598;6885;9779;23354;11143;117178;54821;5980;10320;79441;6605;93323;23299;25929;1938;80173;9793;51719;2802;9344;5700;23636;134957;50628;84687;11218;6767;83696;131544;23513;6789;80314;51340;63971;3267;54801;233…
AGGF1	GO:0032993 protein-DNA complex	0.36433146	0.8134185	-0.2803564	-1.0463386	5574	38	50809;142;5591
AGGF1	GO:0032994 protein-lipid complex	0.86917465	1	0.4906361	0.7193202	46346	2	3069
AGGF1	GO:0033017 sarcoplasmic reticulum membrane	0.30806018	0.77799	-0.6238926	-1.178245	12367	4	818;10523;2280
AGGF1	GO:0033018 sarcoplasmic reticulum lumen	0.59342872	0.9568929	-0.6143905	-0.9472586	27705	2	7184;811
AGGF1	GO:0033093 Weibel-Palade body	0.10683687	0.5580074	-0.8644977	-1.3328703	4987	2	5873
AGGF1	GO:0033116 endoplasmic reticulum-Golgi intermediate compartment membrane	0.67391169	0.9846838	0.4492803	0.8579433	43159	6	2801;5862;6836
AGGF1	GO:0033162 melanosome membrane	0.012251542	0.1840395	-0.9580859	-1.4771633	571	2	7879;5873
AGGF1	GO:0033167 ARC complex	0.30297702	0.7778616	0.8488128	1.1326433	15163	1	23405
AGGF1	GO:0033176 proton-transporting V-type ATPase complex	0.91301345	1	0.3404075	0.6202537	56835	5	51606;9114;523
AGGF1	GO:0033177 proton-transporting two-sector ATPase complex, proton-transporting domain	0.55030969	0.9360902	0.7245112	0.966777	27542	1	9114
AGGF1	GO:0033178 proton-transporting two-sector ATPase complex, catalytic domain	0.86555071	1	0.3939106	0.6773179	51810	4	51606;523
AGGF1	GO:0033179 proton-transporting V-type ATPase, V0 domain	0.55030969	0.9360902	0.7245112	0.966777	27542	1	9114
AGGF1	GO:0033180 proton-transporting V-type ATPase, V1 domain	0.86555071	1	0.3939106	0.6773179	51810	4	51606;523
AGGF1	GO:0033181 plasma membrane proton-transporting V-type ATPase complex	0.55030969	0.9360902	0.7245112	0.966777	27542	1	9114
AGGF1	GO:0033185 dolichol-phosphate-mannose synthase complex	0.37939658	0.8279395	-0.810405	-1.080436	18962	1	8813
AGGF1	GO:0033186 CAF-1 complex	0.30547657	0.77799	0.719878	1.1539809	17402	3	5928;10036
AGGF1	GO:0033202 DNA helicase complex	0.078882376	0.4959396	0.6813033	1.3997898	5301	8	4798;8607;51377;86;10856;7528
AGGF1	GO:0033256 I-kappaB/NF-kappaB complex	0.049470529	0.39749	0.9759078	1.302237	2475	1	4790
AGGF1	GO:0033267 axon part	0.094613844	0.5251258	0.4061219	1.2746994	8833	83	85440;56288;9810;9344;28964;286;4130;5905;4649;89796;1627;1500;8655;3799;3312;10382;5868;2805;10540;23405;4131
AGGF1	GO:0033269 internode region of axon	0.1122405	0.568925	0.8777506	1.2868678	5984	2	56288;10382
AGGF1	GO:0033270 paranode region of axon	0.59060939	0.9568841	0.7042598	0.9397538	29559	1	23303
AGGF1	GO:0033276 transcription factor TFTC complex	0.31034928	0.77799	0.5270574	1.1431285	21617	10	10474;6878;6874;6873;27097;6877
AGGF1	GO:0033290 eukaryotic 48S preinitiation complex	0.29720885	0.7735266	0.4906024	1.1511111	21796	14	8666;8662;27335;8667;8661;8668
AGGF1	GO:0033291 eukaryotic 80S initiation complex	0.60137862	0.9568929	0.6990223	0.9327651	30098	1	6169
AGGF1	GO:0033391 chromatoid body	0.67557093	0.9846838	0.505264	0.8687869	40438	4	23424;1656
AGGF1	GO:0033503 HULC complex	0.074845751	0.4959396	0.9016399	1.3218919	3990	2	9810;56254
AGGF1	GO:0033553 rDNA heterochromatin	0.043447955	0.3824527	-0.8556953	-1.4797761	1869	3	23378;23411;11176
AGGF1	GO:0033557 Slx1-Slx4 complex	0.68897103	0.9866934	0.6553771	0.8745255	34482	1	84464
AGGF1	GO:0033588 Elongator holoenzyme complex	0.16375624	0.6644716	0.9179469	1.2248948	8195	1	26610
AGGF1	GO:0033593 BRCA2-MAGE-D1 complex	0.035284715	0.3410033	0.9828911	1.3115553	1765	1	675
AGGF1	GO:0033596 TSC1-TSC2 complex	0.47314685	0.8930466	0.762919	1.0180278	23680	1	7248
AGGF1	GO:0033597 mitotic checkpoint complex	0.9793007	1	0.510824	0.681636	49013	1	9184
AGGF1	GO:0033643 host cell part	0.80569238	0.9977119	-0.4063346	-0.702685	34676	3	5297
AGGF1	GO:0033646 host intracellular part	0.80569238	0.9977119	-0.4063346	-0.702685	34676	3	5297
AGGF1	GO:0033647 host intracellular organelle	0.41590987	0.8593953	-0.7023133	-1.0828167	19417	2	5297
AGGF1	GO:0033648 host intracellular membrane-bounded organelle	0.41590987	0.8593953	-0.7023133	-1.0828167	19417	2	5297
AGGF1	GO:0033655 host cell cytoplasm part	0.46451548	0.8866856	0.7671089	1.0236188	23248	1	8934
AGGF1	GO:0034045 phagophore assembly site membrane	0.012251542	0.1840395	-0.9580859	-1.4771633	571	2	7879;81876
AGGF1	GO:0034098 VCP-NPL4-UFD1 AAA ATPase complex	0.19933256	0.7054473	-0.6364954	-1.2947335	7525	5	51035;55666
AGGF1	GO:0034245 mitochondrial DNA-directed RNA polymerase complex	0.67446553	0.9846838	0.6623603	0.8838439	33756	1	5442
AGGF1	GO:0034271 phosphatidylinositol 3-kinase complex, class III, type I	0.14195804	0.6369676	0.9280726	1.2384064	7104	1	30849
AGGF1	GO:0034272 phosphatidylinositol 3-kinase complex, class III, type II	0.14195804	0.6369676	0.9280726	1.2384064	7104	1	30849
AGGF1	GO:0034358 plasma lipoprotein particle	0.86917465	1	0.4906361	0.7193202	46346	2	3069
AGGF1	GO:0034361 very-low-density lipoprotein particle	0.17922452	0.671242	-0.9102654	-1.2135703	8957	1	4023
AGGF1	GO:0034364 high-density lipoprotein particle	0.24503497	0.741187	0.8777933	1.1713144	12263	1	3069
AGGF1	GO:0034385 triglyceride-rich plasma lipoprotein particle	0.17922452	0.671242	-0.9102654	-1.2135703	8957	1	4023
AGGF1	GO:0034388 Pwp2p-containing subcomplex of 90S preribosome	0.56661754	0.9423171	-0.4156763	-0.9006845	20374	6	5822;134430;10885
AGGF1	GO:0034399 nuclear periphery	0.25312085	0.7421511	-0.2516347	-1.0860718	1905	76	22938;4841;3192;9360;9984;1788;10250;10969;55660;11260;6732;284695;6421;4670;11331;4221;23165
AGGF1	GO:0034448 EGO complex	0.31854146	0.77799	0.8407821	1.1219273	15942	1	84946
AGGF1	GO:0034451 centriolar satellite	1.4877853e-05	0.0020034	0.9682613	1.9893671	0	8	5116;10615;22994;5108;8481;117178
AGGF1	GO:0034455 t-UTP complex	0.62729029	0.9762732	0.6333533	0.9285576	33448	2	25926
AGGF1	GO:0034456 UTP-C complex	0.35840069	0.807207	0.7575901	1.1107008	19110	2	65083;27341
AGGF1	GO:0034457 Mpp10 complex	0.23982634	0.7376228	-0.8798883	-1.1730714	11986	1	10199
AGGF1	GO:0034506 chromosome, centromeric core domain	0.26263455	0.7430453	-0.8687151	-1.1581753	13126	1	55920
AGGF1	GO:0034515 proteasome storage granule	0.98636611	1	0.335957	0.4925456	52595	2	5708;5707
AGGF1	GO:0034518 RNA cap binding complex	0.73714946	0.9866934	0.4212171	0.8043541	47209	6	27161;1977
AGGF1	GO:0034663 endoplasmic reticulum chaperone complex	0.061265111	0.4509529	-0.6736392	-1.535562	2092	7	5479;23753
AGGF1	GO:0034666 integrin alpha2-beta1 complex	0.31437317	0.77799	-0.8432263	-1.1241935	15712	1	4067
AGGF1	GO:0034667 integrin alpha3-beta1 complex	0.84031968	0.9994623	0.5799581	0.7738875	42057	1	3675
AGGF1	GO:0034693 U11/U12 snRNP	0.9187013	1	0.5401536	0.720773	45980	1	23451
AGGF1	GO:0034702 ion channel complex	0.20423655	0.7054473	0.5482243	1.2418711	14635	12	10142;134957;23513;7341
AGGF1	GO:0034703 cation channel complex	0.68464903	0.9866934	0.4118955	0.8462709	46017	8	10142;7341;2017;5566
AGGF1	GO:0034704 calcium channel complex	0.44214684	0.874173	-0.6141392	-1.0620468	19029	3	90550;2280
AGGF1	GO:0034705 potassium channel complex	0.27161664	0.7430453	0.7348008	1.1779026	15473	3	10142;7341;2017
AGGF1	GO:0034707 chloride channel complex	0.93572224	1	-0.3724759	-0.574278	43686	2	23155
AGGF1	GO:0034708 methyltransferase complex	0.21547364	0.72432	0.3935607	1.1798365	19213	56	6872;9070;5928;11091;8607;6045;23269;81887;57680;3054;4297;9739;6878;30827;10856;6874;22823
AGGF1	GO:0034709 methylosome	0.31206885	0.77799	-0.4222687	-1.1152085	9137	11	2079;3276;6628;1207;6632;6633;6636;10419;6634;79084
AGGF1	GO:0034715 pICln-Sm protein complex	0.74223421	0.9866934	-0.3519845	-0.7626775	26689	6	1207;6632;6633;6636;6634
AGGF1	GO:0034718 SMN-Gemin2 complex	0.068971029	0.4838475	0.9657821	1.2887254	3451	1	25929
AGGF1	GO:0034719 SMN-Sm protein complex	0.031010957	0.3198294	0.6576397	1.5171949	2249	13	25929;50628;11218;6635;79833;11171
AGGF1	GO:0034750 Scrib-APC-beta-catenin complex	0.092107892	0.5206677	0.9535615	1.2724183	4609	1	23513
AGGF1	GO:0034751 aryl hydrocarbon receptor complex	0.31517356	0.77799	0.776659	1.1386577	16805	2	9049;3326
AGGF1	GO:0034774 secretory granule lumen	0.88882464	1	0.2377043	0.7596459	84544	101	4790;1938;51719;5713;5580;3837;3312;7414;302;5701;2821;6386;3615;9798;2992;5718;10916;5702;230;1794;10075;2335;10213;10487;10694;1778;5594;5708;6709
AGGF1	GO:0034991 nuclear meiotic cohesin complex	0.69475011	0.9866934	-0.6543296	-0.8723555	34724	1	9126
AGGF1	GO:0034998 oligosaccharyltransferase I complex	0.86885279	1	-0.5666899	-0.7555139	43426	1	201595
AGGF1	GO:0035000 oligosaccharyltransferase III complex	0.10189668	0.5500829	-0.9493715	-1.2657068	5092	1	3703
AGGF1	GO:0035032 phosphatidylinositol 3-kinase complex, class III	0.14195804	0.6369676	0.9280726	1.2384064	7104	1	30849
AGGF1	GO:0035060 brahma complex	0.69466386	0.9866934	0.5404815	0.8664042	39574	3	57492;8289;6598
AGGF1	GO:0035061 interchromatin granule	0.76912821	0.9866934	0.4263353	0.7768221	47878	5	79677;23137
AGGF1	GO:0035097 histone methyltransferase complex	0.0232996	0.2752141	0.5223679	1.4886488	1979	39	6872;9070;5928;11091;8607;6045;23269;81887;57680;3054;4297;9739;6878;30827;10856;6874;22823
AGGF1	GO:0035098 ESC/E(Z) complex	0.66183676	0.9837317	0.4791003	0.8729647	41199	5	5928;22823;3066
AGGF1	GO:0035101 FACT complex	0.16064126	0.6627052	-0.7624619	-1.3185451	6913	3	4796;6749
AGGF1	GO:0035102 PRC1 complex	0.20106489	0.7054473	0.6531213	1.2471971	12876	6	6045;648;6015;84733;57332
AGGF1	GO:0035145 exon-exon junction complex	0.88467255	1	0.2869634	0.6733085	64880	14	55110;23293;5411
AGGF1	GO:0035189 Rb-E2F complex	0.30803089	0.77799	-0.8463687	-1.128383	15395	1	5925
AGGF1	GO:0035253 ciliary rootlet	0.29398196	0.7709356	0.7859418	1.1522672	15675	2	3799;6787
AGGF1	GO:0035267 NuA4 histone acetyltransferase complex	0.014253394	0.2030741	0.7159371	1.5891356	1007	11	8089;80314;54556;8607;57634;86;26122;10856
AGGF1	GO:0035327 transcriptionally active chromatin	0.14082548	0.6369676	0.5579259	1.3090737	10327	14	79664;23379;8178;54623;9646;11168;51010;27043
AGGF1	GO:0035339 SPOTS complex	0.61092907	0.9641482	0.6937849	0.9257763	30576	1	10558
AGGF1	GO:0035363 histone locus body	0.021868057	0.2656584	0.8606324	1.4798325	1308	4	79664;23379;8178
AGGF1	GO:0035370 UBC13-UEV1A complex	0.36846727	0.8173704	-0.7258121	-1.1190468	17202	2	7334;7335
AGGF1	GO:0035371 microtubule plus-end	0.00062812235	0.0255313	0.8400709	1.7746084	42	9	55755;10615;9793;22919;57701
AGGF1	GO:0035517 PR-DUB complex	0.022954447	0.2734745	0.9480337	1.3899096	1223	2	8314;55252
AGGF1	GO:0035525 NF-kappaB p50/p65 complex	0.11844156	0.5804476	0.9399441	1.2542476	5927	1	5970
AGGF1	GO:0035577 azurophil granule membrane	0.83884968	0.9994623	-0.2666942	-0.7236066	23772	12	8895;54918
AGGF1	GO:0035578 azurophil granule lumen	0.87169456	1	0.2614107	0.7137561	71301	30	5580;302;6386;9798;10487;10694;1778;5594;47;2720;201294;2665;383;10493
AGGF1	GO:0035579 specific granule membrane	0.25157827	0.741187	-0.5013603	-1.1962404	8248	8	961;6515;8694;54918
AGGF1	GO:0035580 specific granule lumen	0.83735802	0.9994623	0.3068203	0.7198991	61410	14	4790;3837;7414;1794;6709
AGGF1	GO:0035658 Mon1-Ccz1 complex	0.30394014	0.7778616	0.7816975	1.1460446	16206	2	51622;221960
AGGF1	GO:0035748 myelin sheath abaxonal region	0.02730529	0.2987801	0.9432565	1.3829059	1455	2	23513;60412
AGGF1	GO:0035749 myelin sheath adaxonal region	0.26975025	0.7430453	0.8652235	1.1545414	13500	1	302
AGGF1	GO:0035770 ribonucleoprotein granule	0.26870576	0.7430453	-0.233174	-1.0681675	1062	114	1654;8653;196513;6194;23435;22907;4691;5093;26065;3191;8570;149041;84324;10456;255967;54888;60493;4343;92312;1660;3192;131405;220988;3190;2926;192669;1025;998;60;1974;8761;10642;6191
AGGF1	GO:0035859 Seh1-associated complex	0.0034412388	0.0803521	-0.9986034	-1.331343	171	1	6396
AGGF1	GO:0035861 site of double-strand break	0.79936699	0.9977119	0.2984136	0.7626529	62129	21	79677;50485;55100;4683;25939;23347;55183;254225
AGGF1	GO:0035868 alphav-beta3 integrin-HMGB1 complex	0.40886719	0.8581987	-0.7960894	-1.0613503	20435	1	3146
AGGF1	GO:0035869 ciliary transition zone	0.015920747	0.2095474	0.8724428	1.5001402	952	4	22994;5108;51332
AGGF1	GO:0035985 senescence-associated heterochromatin focus	0.22222	0.7312096	-0.8889665	-1.1851745	11106	1	3159
AGGF1	GO:0036019 endolysosome	0.24608082	0.741187	0.6314556	1.2058244	15759	6	160;161;1173;163;1508
AGGF1	GO:0036020 endolysosome membrane	0.17561164	0.671242	0.6954388	1.2671533	10931	5	160;161;1173;163
AGGF1	GO:0036021 endolysosome lumen	0.64777223	0.9762732	0.6752793	0.9010828	32420	1	1508
AGGF1	GO:0036056 filtration diaphragm	0.70127246	0.9866934	-0.650838	-0.8677005	35050	1	8826
AGGF1	GO:0036057 slit diaphragm	0.70127246	0.9866934	-0.650838	-0.8677005	35050	1	8826
AGGF1	GO:0036064 ciliary basal body	0.0032113569	0.0786252	0.7394841	1.7060125	232	13	55704;22994;5108;8481;117178;374654;1452
AGGF1	GO:0036125 fatty acid beta-oxidation multienzyme complex	0.5702853	0.9461396	-0.715433	-0.9538188	28503	1	3030
AGGF1	GO:0036126 sperm flagellum	0.43579034	0.8737703	0.5267185	1.0462692	28691	7	204;5566;81892;1656;4957;3796;8452
AGGF1	GO:0036194 muscle cell projection	0.42739386	0.8686152	-0.7870112	-1.0492472	21361	1	10109
AGGF1	GO:0036195 muscle cell projection membrane	0.42739386	0.8686152	-0.7870112	-1.0492472	21361	1	10109
AGGF1	GO:0036266 Cdc48p-Npl4p-Vms1p AAA ATPase complex	0.46905095	0.8916484	0.765014	1.0208233	23475	1	55139
AGGF1	GO:0036284 tubulobulbar complex	0.45616384	0.882939	0.7712989	1.0292098	22830	1	10095
AGGF1	GO:0036379 myofilament	0.44706764	0.8785537	0.5457044	1.0420743	28631	6	23363;7170;29766;7111
AGGF1	GO:0036387 pre-replicative complex	0.57786554	0.9495959	0.5988819	0.9600214	32920	3	23595;57418;8318
AGGF1	GO:0036396 RNA N6-methyladenosine methyltransferase complex	0.15022665	0.6467702	-0.627499	-1.3596602	5401	6	56339;9589;64783;79872;29890
AGGF1	GO:0036449 microtubule minus-end	0.95673165	1	0.3191125	0.5487048	57268	4	157922;4926;23271
AGGF1	GO:0036452 ESCRT complex	0.24703297	0.741187	0.8767458	1.1699167	12363	1	128866
AGGF1	GO:0036464 cytoplasmic ribonucleoprotein granule	0.27366864	0.7430453	-0.2367674	-1.0697507	1294	103	1654;8653;196513;6194;23435;4691;5093;26065;8570;149041;84324;10456;255967;54888;4343;92312;1660;3192;131405;3190;192669;1025;998;60;1974;8761;10642;6191
AGGF1	GO:0036477 somatodendritic compartment	0.076842494	0.4959396	0.383026	1.2539205	7481	139	10142;56288;29888;9344;84687;3267;29966;4130;5905;6801;27161;9181;1627;6780;25;5499;4076;1500;3312;26037;10382;5868;5701;3337;23373;23405;4131;55110;3054;7314;55201;7341;5501;374291;9532;2782;2288;8301;2317;790;9513;6002;1152;4137;6772;2017;5594;57142;1855;170506
AGGF1	GO:0036501 UFD1-NPL4 complex	0.16395903	0.6644716	-0.9179469	-1.2238114	8194	1	55666
AGGF1	GO:0036502 Derlin-1-VIMP complex	0.84870553	0.9994623	-0.5768156	-0.7690135	42419	1	79139
AGGF1	GO:0036513 Derlin-1 retrotranslocation complex	0.33765069	0.7914272	-0.6080682	-1.1483599	13555	4	7415;81502;6048
AGGF1	GO:0038201 TOR complex	0.45045137	0.8797089	0.4873701	1.0295454	30836	9	253260;9675;79109;9894;2475
AGGF1	GO:0042025 host cell nucleus	0.41590987	0.8593953	-0.7023133	-1.0828167	19417	2	5297
AGGF1	GO:0042101 T cell receptor complex	0.79190809	0.9949245	0.6037011	0.8055699	39634	1	30968
AGGF1	GO:0042175 nuclear outer membrane-endoplasmic reticulum membrane network	0.74277457	0.9866934	-0.1926719	-0.9310992	1284	167	10390;23011;22820;5870;811;163590;11231;6100;55627;372;50814;29927;55176;983;821;10430;11316;3992;347734;51035;6231;87178;8694;9524;55666;23071;1727;8396;10269;998;6048;3703;60481;58477;57488;2280;23376;6155;23753;81876;6396
AGGF1	GO:0042382 paraspeckles	0.0078978837	0.1515955	-0.8069734	-1.7485442	283	6	55269;11051;4841;6421;4670
AGGF1	GO:0042383 sarcolemma	0.16197368	0.6642363	0.5570807	1.2852023	11751	13	286;7414;302;79026;5339;6513
AGGF1	GO:0042405 nuclear inclusion body	0.99919501	1	0.1927418	0.3828607	65785	7	4683;5903;9972
AGGF1	GO:0042406 extrinsic component of endoplasmic reticulum membrane	0.063376623	0.4561797	0.9685754	1.2924527	3171	1	5371
AGGF1	GO:0042470 melanosome	0.64209805	0.9762732	-0.2292569	-0.9200013	7491	52	682;821;9601;10961;7534;7037;7879;23193;7531;5479;5873
AGGF1	GO:0042555 MCM complex	0.43750198	0.8737703	-0.4049382	-1.0042821	13800	9	4796;4174;4173;4176
AGGF1	GO:0042564 NLS-dependent protein nuclear import complex	0.0099035653	0.1732497	-0.9954609	-1.3271534	494	1	10514
AGGF1	GO:0042565 RNA nuclear export complex	0.58616775	0.9568841	-0.6184771	-0.9535593	27366	2	57510
AGGF1	GO:0042571 immunoglobulin complex, circulating	0.77627946	0.9866934	-0.6127793	-0.8169605	38799	1	3493
AGGF1	GO:0042575 DNA polymerase complex	0.47357693	0.8930466	0.4932465	1.0134127	31830	8	5980;1763
AGGF1	GO:0042579 microbody	0.90122606	1	0.2551063	0.6744907	71888	25	11215;57506;375;3615;7431;23078;8799;3416;9380;2181
AGGF1	GO:0042581 specific granule	0.54057573	0.9302081	-0.2851246	-0.9477294	11210	24	8694;23071;3608;54918;5873
AGGF1	GO:0042582 azurophil granule	0.96948694	1	0.2094626	0.607459	83784	44	5580;302;6386;5908;9798;9218;10487;10694;1778;5594;5878;47
AGGF1	GO:0042585 germinal vesicle	0.38205754	0.8279395	-0.8090084	-1.078574	19095	1	6790
AGGF1	GO:0042587 glycogen granule	0.019483939	0.2447891	0.9073392	1.4544856	1109	3	2194;5499;5500
AGGF1	GO:0042588 zymogen granule	0.90194483	1	-0.4027244	-0.6209148	42109	2	2773;6813
AGGF1	GO:0042589 zymogen granule membrane	0.53679325	0.9296344	-0.7325419	-0.9766285	26829	1	6813
AGGF1	GO:0042622 photoreceptor outer segment membrane	0.42141858	0.86423	0.7894553	1.0534375	21091	1	2782
AGGF1	GO:0042627 chylomicron	0.17922452	0.671242	-0.9102654	-1.2135703	8957	1	4023
AGGF1	GO:0042629 mast cell granule	0.42627788	0.8686152	-0.6219289	-1.0755177	18346	3	5293;4067
AGGF1	GO:0042641 actomyosin	0.12022601	0.5850435	0.4934632	1.3141329	9638	26	29109;1627;399687;8476;10398;7170;7205;2317
AGGF1	GO:0042643 actomyosin, actin portion	0.92910384	1	-0.3786238	-0.5837568	43377	2	9948;70
AGGF1	GO:0042645 mitochondrial nucleoid	0.90757144	1	-0.2102392	-0.7267351	17212	28	3030;3032;7417;51106;292;22907;60528;6832;60493;2926;64216
AGGF1	GO:0042709 succinate-CoA ligase complex	0.26522875	0.7430453	-0.7765133	-1.1972172	12382	2	8803
AGGF1	GO:0042719 mitochondrial intermembrane space protein transporter complex	0.96067932	1	0.5202514	0.6942158	48081	1	26517
AGGF1	GO:0042721 TIM22 mitochondrial import inner membrane insertion complex	0.72609391	0.9866934	0.6365223	0.849366	36340	1	55750
AGGF1	GO:0042734 presynaptic membrane	0.10303344	0.5540553	0.628977	1.3641808	7176	10	134957;23513;200933;8301
AGGF1	GO:0042788 polysomal ribosome	0.045496299	0.3913126	-0.4105323	-1.4316645	841	29	6161;6234;6130;6227;6135;6228;4736;6156;6231;6160;1660;87178;25873;6141;6152
AGGF1	GO:0042824 MHC class I peptide loading complex	0.16991518	0.6706938	-0.8263883	-1.2741138	7932	2	811
AGGF1	GO:0042995 cell projection	0.00026057065	0.0147626	0.4219862	1.428959	25	313	9321;85440;6455;23499;10142;9857;55704;29109;56288;29888;9810;22994;5108;81704;8481;117178;80173;9344;28964;7840;84687;23513;3267;286;64092;29966;4130;5905;4649;6801;6642;23550;30849;89796;27161;23607;7094;9181;1627;6780;25;5499;51429;4076;1500;22919;8655;9859;51332;160;3799;4646;3312;26037;10382;5868;2805;8476;29780;302;5701;10540;3337;374654;81930;3636;23373;375;23405;5576;191;4131;3054;6643;73…
AGGF1	GO:0043005 neuron projection	0.2108715	0.7160305	0.3374351	1.126512	20866	201	85440;10142;56288;29888;9810;9344;28964;84687;286;29966;4130;5905;4649;6801;89796;27161;9181;1627;6780;25;5499;4076;1500;8655;51332;3799;3312;26037;10382;5868;2805;5701;10540;3337;23373;375;23405;191;4131;3054;7314;55201;7341;5501;374291;7486
AGGF1	GO:0043025 neuronal cell body	0.16677479	0.6644716	0.3789124	1.1971881	15680	89	10142;56288;3267;29966;4130;6801;9181;6780;25;5499;10382;5868;3337;23373;4131;55110;3054;7314;55201;374291;2288;8301;2317;790;9513;1152;4137;5594;57142;1855;170506
AGGF1	GO:0043034 costamere	0.26483355	0.7430453	0.6228971	1.189481	16960	6	7414;79026;5339;2318;3611
AGGF1	GO:0043073 germ cell nucleus	0.69729501	0.9866934	-0.4203602	-0.7938663	27994	4	9319
AGGF1	GO:0043159 acrosomal matrix	0.55135849	0.9360902	-0.7252095	-0.9668529	27557	1	1738
AGGF1	GO:0043186 P granule	0.13507522	0.6349454	-0.7258452	-1.3707863	5422	4	1654;8653;4343
AGGF1	GO:0043189 H4/H2A histone acetyltransferase complex	0.014253394	0.2030741	0.7159371	1.5891356	1007	11	8089;80314;54556;8607;57634;86;26122;10856
AGGF1	GO:0043194 axon initial segment	0.010672284	0.1820876	0.9248777	1.4826002	607	3	286;4130;89796
AGGF1	GO:0043195 terminal bouton	0.76312971	0.9866934	0.3793986	0.7795036	51292	8	3312;5868;790
AGGF1	GO:0043196 varicosity	0.31604396	0.77799	0.8421788	1.1237909	15817	1	4131
AGGF1	GO:0043197 dendritic spine	0.22543713	0.7365346	0.4265812	1.1900977	18784	34	29888;84687;6801;5499;1500;26037;5701;3337;4131;5501;9513;4137;2017;1855
AGGF1	GO:0043198 dendritic shaft	0.15362871	0.6512726	0.6326238	1.2997742	10325	8	4130;9181;5577;3611
AGGF1	GO:0043202 lysosomal lumen	0.42383651	0.8652025	0.4978211	1.0516225	29014	9	3312;2992;1508;2720;3320
AGGF1	GO:0043203 axon hillock	0.90250171	1	-0.4020384	-0.6198571	42135	2	6790
AGGF1	GO:0043204 perikaryon	0.99040662	1	0.1984868	0.4793787	74021	16	5499;4131;5594;170506
AGGF1	GO:0043209 myelin sheath	0.1474544	0.6448797	0.6362483	1.3072209	9910	8	23513;10382;302
AGGF1	GO:0043218 compact myelin	0.16731992	0.6644716	0.8462837	1.2407343	8921	2	302;5584
AGGF1	GO:0043220 Schmidt-Lanterman incisure	0.16731992	0.6644716	0.8462837	1.2407343	8921	2	302;5584
AGGF1	GO:0043224 nuclear SCF ubiquitin ligase complex	0.55458541	0.9365015	0.7224162	0.9639815	27756	1	9978
AGGF1	GO:0043226 organelle	0.99925001	1	0.2070622	0.6952515	99925	2633	55755;9639;5007;11319;4097;6872;138474;54930;84307;5116;9321;2580;85440;2801;29110;25842;10615;7110;22995;6455;152185;23499;57533;6888;1642;3297;1874;5033;26750;79664;57530;10142;22992;3161;9632;9857;55704;51642;10946;23365;23301;58513;7329;84318;675;375056;84364;8089;3832;64793;29109;56288;9810;85459;8314;54460;348995;54998;22994;94121;4790;5108;22926;8481;9070;23287;11215;79598;6885;27068;987;9…
AGGF1	GO:0043227 membrane-bounded organelle	1	1	-0.1632082	NA	0	2534	55636;57706;2185;7155;9130;6122;23160;4904;4627;472;57727;52;2962;4750;5993;3181;79084;1445;57187;904;79171;908;28987;10643;10236;3550;54890;23168;7419;5832;2956;9656;55692;6790;9794;54853;55342;8813;4191;5091;5686;4736;10121;51322;9943;5546;1654;8653;4282;54790;1453;164;1662;347733;10390;51031;6599;23155;9987;84298;23011;55023;6187;55922;10569;92906;11224;9861;5721;2023;10557;1213;4796;55269;196…
AGGF1	GO:0043228 non-membrane-bounded organelle	0.15661843	0.6547442	0.3102803	1.0701301	15661	1305	55755;9639;5007;6872;54930;84307;5116;9321;2801;25842;10615;22995;6455;152185;23499;1642;3297;1874;79664;57530;10142;3161;9857;55704;51642;7329;84318;675;3832;64793;29109;56288;9810;85459;54460;348995;54998;22994;94121;5108;8481;9070;23287;11215;79598;23354;11143;117178;26064;54821;5980;5371;57448;10320;79441;6605;93323;23299;25929;26586;1938;80173;54862;55655;9793;3070;2802;9344;51735;23636;9922…
AGGF1	GO:0043229 intracellular organelle	0.99938001	1	0.210819	0.7123738	99938	2568	55755;9639;5007;11319;4097;6872;138474;54930;84307;5116;9321;2580;85440;2801;29110;25842;10615;7110;22995;6455;152185;23499;57533;6888;1642;3297;1874;5033;26750;79664;57530;10142;22992;3161;9632;9857;55704;51642;10946;23301;58513;7329;84318;675;375056;84364;8089;3832;64793;29109;56288;9810;85459;8314;54460;348995;54998;22994;94121;4790;5108;22926;8481;9070;23287;11215;79598;6885;27068;987;9779;23…
AGGF1	GO:0043230 extracellular organelle	0.99997	1	0.1779615	0.6092594	99993	558	55755;6888;1642;23365;1938;54862;51719;50628;6767;145165;23513;5713;6742;257397;51606;8607;830;2885;7167;27161;23607;2194;7094;84433;6780;3303;3304;6520;5499;51429;832;1500;26227;5580;57609;613;7798;4646;3837;7290;64145;3312;22948;10382;128866;5868;29926;2805;7414;8476;1173;3094;302;304;2037;10540;10808;22930;2821;3337;6164;375;377;8662;23405;3301;10072;5576;10627;103910;6386;191;5198;5908;6051;1…
AGGF1	GO:0043231 intracellular membrane-bounded organelle	1	1	-0.1615644	NA	0	2365	28987;10643;10236;3550;54890;23168;7419;5832;2956;9656;55692;6790;9794;54853;55342;8813;4191;5091;5686;4736;51322;5546;1654;8653;4282;54790;1453;164;1662;347733;10390;51031;6599;23155;9987;84298;23011;55023;6187;55922;10569;92906;11224;9861;5721;2023;10557;1213;4796;55269;196513;129401;22820;10521;5870;51560;84172;56915;55870;3836;7799;8106;60678;8449;5609;811;9782;400506;6314;6194;22824;6156;880…
AGGF1	GO:0043232 intracellular non-membrane-bounded organelle	0.17881821	0.671242	0.3085133	1.0640397	17881	1301	55755;9639;5007;6872;54930;84307;5116;9321;2801;25842;10615;22995;6455;152185;23499;1642;3297;1874;79664;57530;10142;3161;9857;55704;51642;7329;84318;675;3832;64793;29109;56288;9810;85459;54460;348995;54998;22994;94121;5108;8481;9070;23287;11215;79598;23354;11143;117178;26064;54821;5980;5371;57448;10320;79441;6605;93323;23299;25929;26586;1938;80173;54862;55655;9793;3070;2802;9344;51735;23636;9922…
AGGF1	GO:0043233 organelle lumen	1	1	0.2081413	0.7175817	1e+05	1639	5007;11319;4097;6872;138474;84307;9321;29110;25842;22995;57533;6888;1642;3297;1874;5033;79664;22992;51642;10946;7329;675;375056;8089;64793;9810;8314;54460;54998;94121;4790;22926;9070;23287;11215;6885;27068;11143;26064;5980;5371;10320;79441;6605;25929;23243;1938;54862;55655;63967;9793;51719;2802;9344;5700;7159;9922;50628;83990;84687;11218;23513;6789;80314;51340;254048;54801;5317;55031;5713;84083;5…
AGGF1	GO:0043235 receptor complex	0.23429866	0.7376228	0.4852051	1.2015573	17790	18	9344;134957;23513;9049;6386
AGGF1	GO:0043292 contractile fiber	0.34517566	0.8008982	0.3774807	1.0914525	29749	43	23363;286;4659;832;7414;29780;375;10398;79026;7170;26263;2317;5339;6513;11344
AGGF1	GO:0043296 apical junction complex	0.0059927078	0.1249278	0.6285625	1.6490062	474	24	57530;317762;56288;6801;9181;1500;9414;29855;9218;324;7082;8189
AGGF1	GO:0043564 Ku70:Ku80 complex	0.76921265	0.9866934	-0.4973804	-0.766854	35912	2	2547;7520
AGGF1	GO:0043596 nuclear replication fork	0.32523372	0.7859885	0.4258341	1.1171571	25778	24	84083;50485;5557;5814;2073
AGGF1	GO:0043601 nuclear replisome	0.18867568	0.6923765	0.5263631	1.2539493	13981	15	50485;5557;5814;2073
AGGF1	GO:0043614 multi-eIF complex	0.67719371	0.9849668	0.6078427	0.8911566	36109	2	8661;1965
AGGF1	GO:0043625 delta DNA polymerase complex	0.70709818	0.9866934	-0.5469787	-0.843324	33012	2	5424;10714
AGGF1	GO:0043626 PCNA complex	0.94930175	1	-0.5254888	-0.7005843	47447	1	5111
AGGF1	GO:0043656 intracellular region of host	0.80569238	0.9977119	-0.4063346	-0.702685	34676	3	5297
AGGF1	GO:0043657 host cell	0.51619023	0.9138923	0.3417551	0.97829	44077	40	348995;23636;8021;4927;23633;3837;3838;6233;7314;7316
AGGF1	GO:0043679 axon terminus	0.28300109	0.7564942	0.4733077	1.1578479	21322	17	9810;28964;3312;5868;2805
AGGF1	GO:0044094 host cell nuclear part	0.41590987	0.8593953	-0.7023133	-1.0828167	19417	2	5297
AGGF1	GO:0044194 cytolytic granule	0.53679325	0.9296344	-0.7325419	-0.9766285	26829	1	6813
AGGF1	GO:0044207 translation initiation ternary complex	0.84377622	0.9994623	0.5782123	0.7715579	42230	1	1965
AGGF1	GO:0044215 other organism	0.51619023	0.9138923	0.3417551	0.97829	44077	40	348995;23636;8021;4927;23633;3837;3838;6233;7314;7316
AGGF1	GO:0044216 other organism cell	0.51619023	0.9138923	0.3417551	0.97829	44077	40	348995;23636;8021;4927;23633;3837;3838;6233;7314;7316
AGGF1	GO:0044217 other organism part	0.51619023	0.9138923	0.3417551	0.97829	44077	40	348995;23636;8021;4927;23633;3837;3838;6233;7314;7316
AGGF1	GO:0044232 organelle membrane contact site	0.90230375	1	0.3685009	0.6336266	54010	4	30849;79143
AGGF1	GO:0044233 Mitochondria-associated ER Membrane	0.98559721	1	0.3385407	0.4963337	52554	2	79143
AGGF1	GO:0044291 cell-cell contact zone	0.032210617	0.3253154	0.6335162	1.5092189	2386	15	29109;23513;23363;7414;79026;8502;6513
AGGF1	GO:0044292 dendrite terminus	0.23996392	0.7376228	0.7032808	1.2092709	14363	4	9344;3320
AGGF1	GO:0044294 dendritic growth cone	0.23996392	0.7376228	0.7032808	1.2092709	14363	4	9344;3320
AGGF1	GO:0044295 axonal growth cone	0.033772726	0.3357835	0.729925	1.4996869	2269	8	56288;9344;4649;3799;2288
AGGF1	GO:0044297 cell body	0.20571291	0.7054473	0.3607982	1.1593482	19674	108	10142;56288;3267;29966;4130;6801;9181;6780;25;5499;22948;10382;5868;3337;23373;4131;55110;3054;7314;55201;374291;2782;2288;8301;2317;790;63932;9513;1152;10694;4137;5594;57142;1855;170506
AGGF1	GO:0044298 cell body membrane	0.92225201	1	-0.538757	-0.7182735	46095	1	478
AGGF1	GO:0044302 dentate gyrus mossy fiber	0.31604396	0.77799	0.8421788	1.1237909	15817	1	4131
AGGF1	GO:0044304 main axon	0.04873882	0.3962179	0.6747474	1.4634518	3394	10	56288;286;4130;89796;10382;4131
AGGF1	GO:0044305 calyx of Held	0.75676672	0.9866934	0.5043431	0.8084735	43112	3	28964
AGGF1	GO:0044306 neuron projection terminus	0.2990136	0.7738095	0.4612789	1.1423065	22704	18	9810;28964;3312;5868;2805
AGGF1	GO:0044307 dendritic branch	0.028786827	0.30369	0.9416696	1.3805792	1534	2	10142;4130
AGGF1	GO:0044308 axonal spine	0.81605378	0.9977119	-0.5932263	-0.7908922	40787	1	8411
AGGF1	GO:0044309 neuron spine	0.2281888	0.7376228	0.4236535	1.1875091	19100	35	29888;84687;6801;5499;1500;26037;5701;3337;4131;5501;9513;4137;2017;1855
AGGF1	GO:0044322 endoplasmic reticulum quality control compartment	0.067565056	0.481314	-0.8298393	-1.4350626	2907	3	811;821;6048
AGGF1	GO:0044326 dendritic spine neck	0.64169101	0.9762732	-0.6801676	-0.9068028	32072	1	2332
AGGF1	GO:0044327 dendritic spine head	0.84578887	0.9994623	0.5096053	0.747131	45099	2	1785;2521
AGGF1	GO:0044352 pinosome	0.26975025	0.7430453	0.8652235	1.1545414	13500	1	302
AGGF1	GO:0044354 macropinosome	0.26975025	0.7430453	0.8652235	1.1545414	13500	1	302
AGGF1	GO:0044391 ribosomal subunit	0.00025278059	0.0147626	-0.4258329	-1.9507355	0	114	4736;1654;6187;11224;6194;6156;219927;6165;6133;6181;64976;6147;6202;6189;6231;6160;6230;25873;6136;285855;6208;6217;3921;6124;7818;64969;6137;63931;64978;6154;51121;6229;9349;6838;6191;6155;6203;6224;6134;6129;6141;6152
AGGF1	GO:0044393 microspike	0.75022036	0.9866934	0.5686266	0.8336619	40003	2	6624;7430
AGGF1	GO:0044420 extracellular matrix component	0.63638362	0.9762732	0.6812151	0.9090034	31850	1	4236
AGGF1	GO:0044421 extracellular region part	0.99994	1	0.1833402	0.6283473	99991	612	55755;6888;1642;23365;22994;79441;1938;54862;51719;50628;6767;145165;23513;254048;5713;83939;6742;257397;51606;8607;830;2885;7167;27161;23607;2194;7094;84433;6780;3303;3304;6520;5499;51429;832;1500;26227;5580;57609;613;7798;4646;3837;7290;64145;3312;22948;3069;10382;128866;5868;29926;2805;11103;7414;8476;1173;3094;302;304;2037;10540;10808;22930;2821;3337;6164;375;377;8662;23405;3301;10072;5576;10…
AGGF1	GO:0044422 organelle part	0.89661103	1	0.2660258	0.9110482	89661	2253	55755;9639;5007;11319;4097;6872;138474;54930;84307;5116;9321;85440;2801;29110;25842;10615;7110;22995;6455;152185;23499;57533;6888;1642;3297;1874;5033;79664;57530;10142;22992;3161;9632;9857;55704;51642;10946;7329;84318;675;375056;84364;8089;3832;64793;29109;9810;85459;8314;54460;348995;54998;22994;94121;4790;5108;22926;8481;9070;23287;11215;79598;6885;27068;9779;23354;11143;117178;26064;54821;5980…
AGGF1	GO:0044424 intracellular part	0.70058113	0.9866934	0.2861853	0.9337192	70041	2759	55755;9639;4548;5007;11319;4097;6872;138474;54930;84307;5116;9321;2580;85440;2801;29110;25842;10615;7110;22995;6455;152185;23499;57533;6888;1642;3297;1874;5033;26750;79664;57530;10142;22992;3161;9632;9857;55704;200081;51642;10946;23365;127018;23301;58513;7329;84318;675;375056;84364;8089;3832;64793;55109;29109;56288;29888;9810;85459;8314;54460;348995;54998;22994;94121;4790;5108;81704;22926;8481;90…
AGGF1	GO:0044425 membrane part	0.21354708	0.7215699	0.3164649	1.0822758	21352	520	5007;9321;23499;10142;9632;58513;375056;84364;56288;9810;94121;284069;81704;22926;987;9779;5371;5871;23299;1938;79180;2802;9344;51735;23636;134957;84687;23513;79932;23344;8567;286;200933;11276;51606;4649;57506;6801;6642;23550;30849;2885;57498;7094;9181;1627;84433;738;6520;10989;51429;221061;1500;22919;51332;160;613;23760;23456;8897;4646;25972;3312;26037;128866;5868;161;1173;8165;302;55707;22930;2…
AGGF1	GO:0044427 chromosomal part	0.027456633	0.2987801	0.361074	1.2270337	2742	367	6872;25842;10615;1642;3297;1874;79664;7329;675;9810;348995;9070;11143;54821;5371;10320;6605;55655;9793;3070;10428;84083;5928;79677;221150;4798;11335;54556;22880;5905;5970;1786;56897;8607;23379;5469;57634;6045;5984;79968;4659;51377;10919;50485;5499;55320;9735;8655;8178;4678;5557;55100;7290;51143;4773;5814;54623;86;10540;5431;54908;81930;26747;2073;25942;55143;222229;9611;23293;9739;2072;4683;4292;…
AGGF1	GO:0044428 nuclear part	0.99814002	1	0.2323827	0.8014464	99814	1529	5007;11319;4097;6872;138474;84307;9321;85440;29110;25842;22995;57533;6888;1642;3297;1874;79664;22992;10946;7329;675;8089;64793;9810;8314;348995;54998;94121;4790;5108;22926;9070;23287;11215;6885;11143;26064;5980;5371;10320;79441;6605;93323;23299;25929;23243;54862;55655;63967;9793;2802;9344;5700;23636;7159;9922;50628;83990;84687;11218;23513;6789;80314;51340;254048;3267;54801;5317;55031;5713;84083;5…
AGGF1	GO:0044429 mitochondrial part	0.99974884	1	0.1676382	0.5646241	99511	257	51642;54460;54998;27068;22877;10469;6742;57506;1737;60558;10989;3419;23424;23456;1666;2232;8165;8802;23597;29957;23464;10953;10939;6233;7314;7316;83985;9131;54938;55699;5501;374291;10063;8473;51116;7386;100128525;5163;1468;119559;89941;55379;54832;10240
AGGF1	GO:0044430 cytoskeletal part	1.0006304e-05	0.0018695	0.5062081	1.7233694	0	398	55755;9639;54930;5116;2801;10615;22995;6455;152185;23499;3297;57530;10142;3161;9857;55704;84318;675;3832;64793;29109;85459;22994;94121;5108;8481;11215;79598;23354;117178;57448;79441;93323;23299;26586;80173;54862;9793;51735;23636;7840;27436;63971;54801;23363;5317;221150;11335;4130;5905;4649;8607;79718;830;30849;84823;55559;79848;89796;23607;4659;10048;9181;10474;1627;55689;6780;3303;3304;51429;832…
AGGF1	GO:0044431 Golgi apparatus part	0.0085828426	0.1591278	0.4465907	1.4420593	824	115	5007;9321;2801;7110;10142;9632;375056;84364;22926;57448;5871;23243;2802;83696;79932;63971;11276;55291;80124;738;51429;399687;160;23760;25972
AGGF1	GO:0044432 endoplasmic reticulum part	0.25155494	0.741187	-0.2181539	-1.0640584	363	179	10390;23011;22820;5870;811;163590;11231;6100;55627;372;50814;29927;55176;983;821;10430;9601;11316;3992;10961;347734;51035;6231;87178;8694;9524;55666;23071;1727;8396;10269;998;6048;3703;60481;58477;57488;2280;23376;4221;23193;6155;5479;23753;81876;6396
AGGF1	GO:0044433 cytoplasmic vesicle part	0.16138485	0.6637912	0.335917	1.1341518	16081	280	9321;29110;6455;9632;84364;94121;4790;6885;9779;5371;1938;51719;9344;134957;63971;5317;5713;10454;11276;257397;6642;30849;9765;738;3303;3304;51429;8655;55681;160;5580;4646;3837;64145;3312;128866;5868;7414;161;1173;51143;302;55707;5701;10808;2821;6386;84946;5908;6643;3071;6233;7314;7316;3615;9798;9218;2992;7317;5718;2060;80223;163;10916;309;115677;8301;51622;221960;7109;3848;5702;230;1794;10075;23…
AGGF1	GO:0044437 vacuolar part	0.834644	0.9994623	0.2518931	0.8005378	78963	95	51606;160;5580;4646;3312;161;1173;302;6386;84946;5908;79026;83985;9798;9218;2992;7317;163;309;2782;51622;221960;6185;162;10487;10694;1778;5594;10410;9114;5878;47;27183;523
AGGF1	GO:0044438 microbody part	0.88485136	1	-0.2370923	-0.7022551	22353	16	51762;30;373156;5825;3417
AGGF1	GO:0044439 peroxisomal part	0.88485136	1	-0.2370923	-0.7022551	22353	16	51762;30;373156;5825;3417
AGGF1	GO:0044440 endosomal part	0.010928551	0.1840296	0.4713012	1.473732	1016	80	29110;6455;6885;9779;5371;63971;10454;257397;6642;9765;738;55681;160;64145;128866;5868;161;1173;302;84946;6643;6233;7314;7316;7317;2060;163;309;51622;221960;7109
AGGF1	GO:0044441 ciliary part	0.0032231405	0.0786252	0.5793245	1.6448877	272	38	55704;22994;5108;8481;117178;80173;30849;8655;9859;51332;3799;10382;374654;5576;4131;1452;4134;2060;2782
AGGF1	GO:0044444 cytoplasmic part	0.082279177	0.4993605	0.3169107	1.090873	8227	1918	55755;9639;4548;5007;11319;54930;84307;5116;9321;2580;2801;29110;10615;7110;22995;6455;152185;23499;57533;6888;3297;5033;26750;79664;10142;3161;9632;9857;55704;200081;51642;23365;127018;23301;58513;7329;675;375056;84364;3832;64793;55109;29109;56288;9810;85459;8314;54460;348995;54998;22994;94121;4790;5108;81704;22926;8481;23287;11215;79598;6885;27068;987;9779;23354;11143;117178;26064;54821;5371;57…
AGGF1	GO:0044445 cytosolic part	0.0017355085	0.0499682	-0.3153161	-1.4805483	4	134	4736;1654;6187;11224;2023;6194;6156;6165;5610;6133;6181;6147;6202;5579;5213;6189;6231;6160;6950;6230;25873;6136;285855;6208;1727;6217;3921;6124;6137;6154;51121;6229;9349;6838;6191;6155;6203;6224;6134;6129;6141;6152
AGGF1	GO:0044446 intracellular organelle part	0.93245068	1	0.2613305	0.8951735	93245	2242	55755;9639;5007;11319;4097;6872;138474;54930;84307;5116;9321;85440;2801;29110;25842;10615;7110;22995;6455;152185;23499;57533;6888;1642;3297;1874;5033;79664;57530;10142;22992;3161;9632;9857;55704;51642;10946;7329;84318;675;375056;84364;8089;3832;64793;29109;9810;85459;8314;54460;348995;54998;22994;94121;4790;5108;22926;8481;9070;23287;11215;79598;6885;27068;9779;23354;11143;117178;26064;54821;5980…
AGGF1	GO:0044448 cell cortex part	0.40984885	0.8581987	0.3578066	1.0479495	35737	47	830;1627;51429;1500;22919;51332;2037;103910;23122;10640;10487;6513;2017;6709;10890
AGGF1	GO:0044449 contractile fiber part	0.35862887	0.807207	0.3756663	1.0829732	30821	42	23363;286;4659;832;7414;29780;375;10398;79026;7170;26263;2317;5339;6513
AGGF1	GO:0044450 microtubule organizing center part	1.1534025e-05	0.0018695	0.7352779	2.1397597	0	45	55755;5116;10615;22995;152185;9857;55704;64793;85459;22994;5108;8481;117178;9793;7840;3303;3304;55125;9859;56647
AGGF1	GO:0044451 nucleoplasm part	0.25530361	0.7427991	0.3143033	1.0727031	25524	456	6872;138474;9321;3297;79664;10946;7329;8089;9070;6885;11143;5371;25929;50628;11218;6789;80314;51340;54801;5928;79677;54556;10454;11091;4863;8607;79718;55167;23379;5469;57634;2968;6045;26610;10919;10474;55689;51692;3303;3304;51564;25;8178;9898;23269;9343;55197;10238;4000;4646;6428;7862;7290;5430;9325;10025;55683;6829;117143;3094;54623;86;58490;648;5431;81887;57680;9733;55898;3636;29855;4298;23373;…
AGGF1	GO:0044452 nucleolar part	0.1225949	0.5923992	-0.2737512	-1.1792012	942	75	55339;23076;7150;84280;55602;23160;10557;55269;84172;51602;10421;10885;51194;339230;31;2091;55127;10199;1105;10940;51755;55651;84245;64425;10528;25885;10849;8467;6838
AGGF1	GO:0044453 nuclear membrane part	0.51240553	0.9138923	0.6884387	1.0093181	27322	2	23592;3930
AGGF1	GO:0044454 nuclear chromosome part	0.23526567	0.7376228	0.331209	1.1099661	23347	222	6872;25842;1642;1874;7329;675;9070;11143;5371;10320;6605;55655;84083;5928;4798;11335;54556;5970;56897;8607;57634;6045;51377;10919;50485;5499;55320;4678;5557;7290;4773;5814;86;5431;26747;2073;25942;222229;9611;9739;2072;4683;4292;6015;29803;53615;5501;4175;10155;10856;6874;9675;55791;9878;9839;51773
AGGF1	GO:0044455 mitochondrial membrane part	0.98105187	1	0.1997442	0.5717772	83772	40	10989;23456;10939;374291;7386;100128525;89941;55139
AGGF1	GO:0044456 synapse part	0.15325295	0.6512726	0.356133	1.1751545	15023	159	2580;6455;10142;29888;9810;28964;134957;84687;23513;286;200933;6801;9181;1627;25;5499;1500;5062;613;3312;26037;5868;2805;5701;22930;3337;23373;375;26747;4131;3838;5501;374291;5705;4134;2060;163;118;8661;23043;8301;8502;7248;57534;790;9513;4137;9144;6128;2017;5594;9114;10987;57142;1855
AGGF1	GO:0044459 plasma membrane part	0.050459642	0.4007772	0.3748675	1.2518077	4994	202	23499;10142;58513;56288;81704;9779;5871;51735;134957;84687;23513;23344;286;200933;6801;23550;2885;7094;9181;1627;84433;6520;51429;1500;22919;51332;160;613;4646;26037;128866;161;1173;302;81930;375;5576;6386;3838;3071;79026;7341;5501;374291;54584;2060;23122;163;118;324;2782;23043;8301;8502;7082;25939
AGGF1	GO:0044463 cell projection part	0.00056485208	0.0247082	0.4405472	1.4744926	55	214	85440;23499;10142;55704;56288;29888;9810;22994;5108;81704;8481;117178;80173;9344;28964;84687;286;29966;4130;5905;4649;6801;23550;30849;89796;27161;7094;9181;1627;6780;25;5499;4076;1500;22919;8655;9859;51332;160;3799;4646;3312;26037;10382;5868;2805;5701;10540;3337;374654;23373;23405;5576;4131;3054;55201;7341;5501;1452;4134;2060;23122;9532;324;2782;2288
AGGF1	GO:0044464 cell part	0.73405958	0.9866934	0.2745419	0.9646776	73380	2771	55755;9639;4548;5007;11319;4097;6872;138474;54930;84307;5116;9321;2580;85440;2801;29110;25842;10615;7110;22995;6455;152185;23499;57533;6888;1642;3297;1874;5033;26750;79664;57530;10142;22992;3161;9632;9857;55704;200081;51642;10946;23365;127018;23301;58513;7329;84318;675;375056;84364;8089;3832;64793;55109;29109;56288;29888;9810;85459;8314;54460;348995;54998;22994;94121;4790;5108;81704;22926;8481;90…
AGGF1	GO:0044530 supraspliceosomal complex	0.80325279	0.9977119	-0.4077568	-0.7051444	34571	3	5976;103;27316
AGGF1	GO:0044545 NSL complex	0.25130869	0.741187	0.8743017	1.1666552	12577	1	55683
AGGF1	GO:0044609 DBIRD complex	0.14594757	0.640316	-0.8401737	-1.2953679	6813	2	284695
AGGF1	GO:0044611 nuclear pore inner ring	0.082922862	0.4993605	-0.8154446	-1.4101695	3568	3	23165
AGGF1	GO:0044613 nuclear pore central transport channel	0.47124075	0.8921297	0.6022686	1.0355835	28207	4	23636;9972
AGGF1	GO:0044614 nuclear pore cytoplasmic filaments	0.24972018	0.741187	0.6988103	1.201584	14947	4	5905;5903
AGGF1	GO:0044615 nuclear pore nuclear basket	0.95306353	1	-0.239412	-0.5712344	31249	8	4085;55795;5903;9972;7175;4928;8888;129401
AGGF1	GO:0044665 MLL1/2 complex	0.0012572095	0.0404061	0.6900056	1.7459304	96	20	6872;9070;11091;8607;6045;23269;81887;57680;3054;4297;6878;10856;6874
AGGF1	GO:0044666 MLL3/4 complex	0.10887827	0.5656758	0.7061754	1.348509	6972	6	9070;11091;22976
AGGF1	GO:0044796 DNA polymerase processivity factor complex	0.94930175	1	-0.5254888	-0.7005843	47447	1	5111
AGGF1	GO:0044798 nuclear transcription factor complex	0.35685636	0.807207	0.3627619	1.0798005	31584	53	6872;138474;1874;25929;2968;10474;4773;2072;6878;10155;6874;9330;64210;6873;2966;728340
AGGF1	GO:0044815 DNA packaging complex	0.59716593	0.9568929	-0.3445154	-0.8836505	18120	10	50809
AGGF1	GO:0044853 plasma membrane raft	0.67879794	0.9853978	0.356938	0.8503297	50302	15	81930;5576;118;6513;5594;5566
AGGF1	GO:0045009 chitosome	0.012251542	0.1840395	-0.9580859	-1.4771633	571	2	7879;5873
AGGF1	GO:0045025 mitochondrial degradosome	0.099383139	0.5451899	-0.8700664	-1.341456	4639	2	6832;87178
AGGF1	GO:0045095 keratin filament	0.10551463	0.5580074	0.7749039	1.3324248	6315	4	23581;286077;1452;3848
AGGF1	GO:0045111 intermediate filament cytoskeleton	0.062740687	0.4539666	0.5121341	1.3983313	5131	30	23499;5317;84823;23581;29115;4000;286077;5411;1452;3848;5339;7431;4001;10694;9887;79707
AGGF1	GO:0045120 pronucleus	0.23090375	0.7376228	0.6386568	1.2195758	14787	6	3297;890;55183;6513
AGGF1	GO:0045121 membrane raft	0.61875739	0.9706274	0.3102492	0.9169187	54415	50	1938;79180;84433;5868;302;81930;5576;6386;79026;118;6513;4137;5594;1820
AGGF1	GO:0045171 intercellular bridge	0.19464869	0.6990178	0.5077372	1.2420724	14665	17	22994;79441;11103;55143;9493;10848;24137;23064;5566;5567;22974
AGGF1	GO:0045177 apical part of cell	0.76778583	0.9866934	0.2826231	0.8090219	65561	40	56288;5108;51735;6520;160;4646;2060;23043;7082;2335;705;6513;9114;1828
AGGF1	GO:0045178 basal part of cell	0.1325495	0.6316669	0.6906911	1.3189401	8488	6	85440;2060;23122
AGGF1	GO:0045180 basal cortex	0.85046516	0.9994623	0.4366699	0.6999918	48450	3	23122;23332
AGGF1	GO:0045202 synapse	0.40664415	0.8553763	0.3096035	1.036866	40332	218	2580;6455;10142;29888;9810;1938;28964;134957;84687;23513;286;4130;5970;200933;4649;6801;9181;1627;6780;25;5499;4076;5520;1500;5062;613;3312;26037;9325;5868;2805;5701;22930;3337;23373;375;8662;26747;4131;3838;55201;7341;5501;374291;5705;4134;2060;163;118;8661;23043;8301;8502
AGGF1	GO:0045211 postsynaptic membrane	0.00093922083	0.0350812	0.6947389	1.7755378	72	21	10142;23513;286;200933;6801;1627;613;26037;375;3838;8301
AGGF1	GO:0045239 tricarboxylic acid cycle enzyme complex	0.14427542	0.640316	-0.6316559	-1.3686674	5187	6	8803;1743
AGGF1	GO:0045240 dihydrolipoyl dehydrogenase complex	0.10548327	0.5580074	-0.7982673	-1.3804643	4539	3	1743
AGGF1	GO:0045244 succinate-CoA ligase complex (GDP-forming)	0.91550958	1	-0.5425978	-0.723394	45758	1	8801
AGGF1	GO:0045252 oxoglutarate dehydrogenase complex	0.1134767	0.568925	-0.8600964	-1.3260845	5297	2	1743
AGGF1	GO:0045254 pyruvate dehydrogenase complex	0.60169315	0.9568929	0.506635	0.9231355	37455	5	1737;5163
AGGF1	GO:0045257 succinate dehydrogenase complex (ubiquinone)	0.73306693	0.9866934	0.6330307	0.8447069	36689	1	6389
AGGF1	GO:0045271 respiratory chain complex I	0.64996292	0.9763573	-0.4086362	-0.8312314	24539	5	55572
AGGF1	GO:0045272 plasma membrane respiratory chain complex I	0.90548597	1	-0.5478352	-0.7303766	45257	1	4719
AGGF1	GO:0045273 respiratory chain complex II	0.73306693	0.9866934	0.6330307	0.8447069	36689	1	6389
AGGF1	GO:0045274 plasma membrane respiratory chain complex II	0.73306693	0.9866934	0.6330307	0.8447069	36689	1	6389
AGGF1	GO:0045275 respiratory chain complex III	0.75676172	0.9866934	0.4607537	0.7922527	45298	4	7386;100128525
AGGF1	GO:0045277 respiratory chain complex IV	0.98964233	1	0.2685729	0.4618032	59238	4	7386;1327
AGGF1	GO:0045281 succinate dehydrogenase complex	0.73306693	0.9866934	0.6330307	0.8447069	36689	1	6389
AGGF1	GO:0045282 plasma membrane succinate dehydrogenase complex	0.73306693	0.9866934	0.6330307	0.8447069	36689	1	6389
AGGF1	GO:0045283 fumarate reductase complex	0.73306693	0.9866934	0.6330307	0.8447069	36689	1	6389
AGGF1	GO:0045293 mRNA editing complex	0.15022665	0.6467702	-0.627499	-1.3596602	5401	6	56339;9589;64783;79872;29890
AGGF1	GO:0045298 tubulin complex	0.52003996	0.9178739	0.7395251	0.9868114	26027	1	4137
AGGF1	GO:0045323 interleukin-1 receptor complex	0.26131407	0.7430453	-0.8694134	-1.1591063	13060	1	3654
AGGF1	GO:0045334 clathrin-coated endocytic vesicle	0.040188663	0.3653996	0.6565521	1.4872618	2879	12	9779;160;4646;161;1173;2060;163;8301
AGGF1	GO:0045335 phagocytic vesicle	0.86956083	1	0.2688412	0.7052931	68923	24	30849;3799;5868;80223;2317;7431;9114;10890
AGGF1	GO:0045495 pole plasm	0.13507522	0.6349454	-0.7258452	-1.3707863	5422	4	1654;8653;4343
AGGF1	GO:0046540 U4/U6 x U5 tri-snRNP complex	0.89295554	1	0.2689226	0.673261	68386	19	9343;57819;10594;9092;25804;6635
AGGF1	GO:0046581 intercellular canaliculus	0.61328078	0.9653235	-0.6941341	-0.925423	30652	1	92140
AGGF1	GO:0046658 anchored component of plasma membrane	0.75641231	0.9866934	-0.622905	-0.8304601	37806	1	2319
AGGF1	GO:0046695 SLIK (SAGA-like) complex	0.57997487	0.9519303	0.6563046	0.9622064	30925	2	6878;10629
AGGF1	GO:0046696 lipopolysaccharide receptor complex	0.51712288	0.9138923	0.7409218	0.9886751	25881	1	3329
AGGF1	GO:0046930 pore complex	0.3059181	0.77799	-0.6250967	-1.1805189	12281	4	10452;7417;7419
AGGF1	GO:0048188 Set1C/COMPASS complex	0.024608082	0.2787571	0.7898683	1.5083284	1575	6	9070;11091;3054;9739;30827
AGGF1	GO:0048269 methionine adenosyltransferase complex	0.45320679	0.8809167	0.7726955	1.0310735	22682	1	4144
AGGF1	GO:0048471 perinuclear region of cytoplasm	0.3478283	0.802502	0.3234288	1.0672384	34098	159	55755;5007;2580;3297;55109;7159;23363;5905;56897;23607;3303;3304;25;8666;5062;55681;5580;3799;4646;302;55898;375;377;3301;4131;7458;9647;55201;9218;9131;9748;6895;324;309;2288;8301;8502;5339;8934;7248;4085;153443;11344;6772;10987;6418;10890;10128;27183;9919;26135;988;381;3148;10847;6683;1192;328;1508;2720;5566;5567;1022;2181;8615;81892;26031
AGGF1	GO:0048475 coated membrane	0.32845756	0.7859885	0.3909306	1.1056863	27731	37	9632;58513;84364;9779;11276;160;128866;161;1173;55707
AGGF1	GO:0048476 Holliday junction resolvase complex	0.90245743	1	0.3962264	0.63516	51412	3	84464;80198
AGGF1	GO:0048500 signal recognition particle	0.5342727	0.9275941	-0.4577009	-0.9310368	20171	5	6731
AGGF1	GO:0048770 pigment granule	0.64209805	0.9762732	-0.2292569	-0.9200013	7491	52	682;821;9601;10961;7534;7037;7879;23193;7531;5479;5873
AGGF1	GO:0048786 presynaptic active zone	0.67778828	0.9849668	-0.3440746	-0.8209583	22223	8	821;8500;11331
AGGF1	GO:0048787 presynaptic active zone membrane	0.4883696	0.8951284	-0.6672057	-1.0286882	22800	2	821
AGGF1	GO:0051233 spindle midzone	0.64778763	0.9762732	0.3622517	0.8748981	48414	16	22919;9928;81930;55143;8502;55183;2017
AGGF1	GO:0051286 cell tip	0.15245888	0.650303	-0.8364704	-1.2896583	7117	2	51762
AGGF1	GO:0055028 cortical microtubule	0.8201998	0.9977119	0.5897346	0.7869332	41050	1	4926
AGGF1	GO:0055029 nuclear DNA-directed RNA polymerase complex	0.21616899	0.72432	0.3956087	1.1804347	19176	54	6872;138474;2968;10474;5557;55197;4646;5430;54623;58490;5431;2072;9646;6878;6874;64210;6873;2966;728340
AGGF1	GO:0055037 recycling endosome	0.95139579	1	0.2263915	0.6148699	77533	29	57533;738;80223;23043;8934
AGGF1	GO:0055038 recycling endosome membrane	0.045870223	0.3913126	-0.5574565	-1.5518661	1258	13	30844;51552;10067;4218;51762;10938;54918
AGGF1	GO:0055120 striated muscle dense body	0.92267732	1	0.5380587	0.7179775	46179	1	2483
AGGF1	GO:0060076 excitatory synapse	0.77890335	0.9875271	-0.4203354	-0.726897	33523	3	3675;23191;10458
AGGF1	GO:0060170 ciliary membrane	0.4821288	0.8930466	0.5593298	1.0191503	30012	5	51332;2060;2782
AGGF1	GO:0060171 stereocilium membrane	0.78364211	0.9908448	-0.6089385	-0.8118399	39167	1	4641
AGGF1	GO:0060198 clathrin-sculpted vesicle	0.23856144	0.7376228	0.8809358	1.1755077	11939	1	3312
AGGF1	GO:0060205 cytoplasmic vesicle lumen	0.87951214	1	0.2402228	0.7701518	83937	105	4790;1938;51719;5713;5580;3837;3312;7414;302;5701;10808;2821;6386;3615;9798;2992;5718;10916;5702;230;1794;10075;2335;10213;10487;10694;1778;5594;5708;6709
AGGF1	GO:0060293 germ plasm	0.13507522	0.6349454	-0.7258452	-1.3707863	5422	4	1654;8653;4343
AGGF1	GO:0061200 clathrin-sculpted gamma-aminobutyric acid transport vesicle	0.23856144	0.7376228	0.8809358	1.1755077	11939	1	3312
AGGF1	GO:0061202 clathrin-sculpted gamma-aminobutyric acid transport vesicle membrane	0.23856144	0.7376228	0.8809358	1.1755077	11939	1	3312
AGGF1	GO:0061574 ASAP complex	0.61790416	0.9706274	0.5797616	0.9293711	35201	3	9733;10921
AGGF1	GO:0061617 MICOS complex	0.65784594	0.9837317	0.5146067	0.8848512	39377	4	10989;54927;55735
AGGF1	GO:0061645 endocytic patch	0.43294084	0.8737703	0.5807104	1.0581077	26950	5	830;829
AGGF1	GO:0061673 mitotic spindle astral microtubule	0.16636826	0.6644716	0.7862256	1.2603378	9477	3	22919;81930;4926
AGGF1	GO:0061689 tricellular tight junction	0.44067864	0.8737703	-0.7803771	-1.0404026	22025	1	23094
AGGF1	GO:0061695 transferase complex, transferring phosphorus-containing groups	0.22101438	0.7289782	0.3600174	1.151469	21042	102	6872;138474;6885;9779;5980;51719;30849;2968;10474;5557;55197;4646;5430;56647;54623;58490;5431;81887;5287;5576;2072;9646;6878;890;5571;6874;64210;5255
AGGF1	GO:0061700 GATOR2 complex	0.0034412388	0.0803521	-0.9986034	-1.331343	171	1	6396
AGGF1	GO:0061702 inflammasome complex	0.86626784	1	0.493189	0.723063	46191	2	56919;29108
AGGF1	GO:0061825 podosome core	0.71441719	0.9866934	-0.6438547	-0.8583904	35707	1	10097
AGGF1	GO:0061827 sperm head	0.70155425	0.9866934	-0.4182949	-0.7899658	28165	4	226
AGGF1	GO:0061830 concave side of sperm head	0.77548452	0.9866934	0.6117318	0.8162859	38812	1	1656
AGGF1	GO:0061831 apical ectoplasmic specialization	0.82645752	0.9994623	-0.5879888	-0.7839096	41307	1	488
AGGF1	GO:0061845 neuron projection branch point	0.5614021	0.939295	-0.7199721	-0.9598704	28059	1	10458
AGGF1	GO:0061846 dendritic spine cytoplasm	0.5614021	0.939295	-0.7199721	-0.9598704	28059	1	10458
AGGF1	GO:0062023 collagen-containing extracellular matrix	0.9750229	1	-0.1832597	-0.6091394	20220	24	5315;6279;4670
AGGF1	GO:0065010 extracellular membrane-bounded organelle	0.46451548	0.8866856	0.7671089	1.0236188	23248	1	8934
AGGF1	GO:0070013 intracellular organelle lumen	1	1	0.2081413	0.7175817	1e+05	1639	5007;11319;4097;6872;138474;84307;9321;29110;25842;22995;57533;6888;1642;3297;1874;5033;79664;22992;51642;10946;7329;675;375056;8089;64793;9810;8314;54460;54998;94121;4790;22926;9070;23287;11215;6885;27068;11143;26064;5980;5371;10320;79441;6605;25929;23243;1938;54862;55655;63967;9793;51719;2802;9344;5700;7159;9922;50628;83990;84687;11218;23513;6789;80314;51340;254048;54801;5317;55031;5713;84083;5…
AGGF1	GO:0070062 extracellular exosome	0.99996	1	0.1781156	0.6097629	99992	557	55755;6888;1642;23365;1938;54862;51719;50628;6767;145165;23513;5713;6742;257397;51606;8607;830;2885;7167;27161;23607;2194;7094;84433;6780;3303;3304;6520;5499;51429;832;1500;26227;5580;57609;613;7798;4646;3837;7290;64145;3312;22948;10382;128866;5868;29926;2805;7414;8476;1173;3094;302;304;2037;10540;10808;22930;2821;3337;6164;375;377;8662;23405;3301;10072;5576;10627;103910;6386;191;5198;5908;6051;1…
AGGF1	GO:0070069 cytochrome complex	0.80568047	0.9977119	0.3882347	0.7413709	51598	6	7386;100128525;1327
AGGF1	GO:0070160 tight junction	0.011540837	0.1840395	0.6257277	1.5991666	896	21	57530;317762;56288;6801;9181;9414;29855;9218;324;7082;8189
AGGF1	GO:0070161 anchoring junction	0.88435422	1	0.242218	0.8068078	87390	191	2580;85440;56288;117178;28964;84687;23513;5317;8021;4659;7094;9181;3303;3304;5499;1500;22919;3312;7414;9414;117143;29780;302;2037;375;5576;6386;1982;3309;5411;79026;7205;5501;7317;23122;118;324;309;22823;8502;2317;7082;10095;11187;9493;5339;7431
AGGF1	GO:0070209 ASTRA complex	0.49689627	0.9023793	0.6954244	1.0195598	26495	2	9675;9894
AGGF1	GO:0070274 RES complex	0.51462527	0.9138923	-0.7440642	-0.9919902	25721	1	84811
AGGF1	GO:0070381 endosome to plasma membrane transport vesicle	0.97130694	1	0.3663592	0.5371183	51792	2	8301
AGGF1	GO:0070382 exocytic vesicle	0.74463788	0.9866934	0.3134956	0.8084739	58255	22	94121;134957;5868;8301;9144;9114;10987;10890;79065;11311;201294
AGGF1	GO:0070390 transcription export complex 2	0.95763365	1	-0.349284	-0.5385211	44709	2	55795;8888
AGGF1	GO:0070419 nonhomologous end joining complex	0.012128253	0.1840395	-0.9100079	-1.5737002	521	3	5591
AGGF1	GO:0070421 DNA ligase III-XRCC1 complex	0.9033252	1	-0.5488827	-0.7317731	45149	1	3980
AGGF1	GO:0070436 Grb2-EGFR complex	0.14331668	0.640316	0.9270251	1.2370087	7172	1	2885
AGGF1	GO:0070461 SAGA-type complex	0.11340487	0.568925	0.5733886	1.3453541	8316	14	10474;117143;3054;6878;6874;55578;6873;27097;10629;6877
AGGF1	GO:0070469 respiratory chain	0.90580728	1	0.2763531	0.6484132	66430	14	374291;7386;100128525
AGGF1	GO:0070470 plasma membrane respiratory chain	0.84453238	0.9994623	0.5104841	0.7484194	45032	2	6389;4719
AGGF1	GO:0070516 CAK-ERCC2 complex	0.0039614261	0.0883015	-0.9982542	-1.3308775	197	1	2068
AGGF1	GO:0070522 ERCC4-ERCC1 complex	0.45487098	0.8823571	0.6558351	1.0513187	25913	3	2072;7515;84464
AGGF1	GO:0070531 BRCA1-A complex	0.64156574	0.9762732	0.5679416	0.9104234	36549	3	51720;672;29086
AGGF1	GO:0070545 PeBoW complex	0.41446375	0.8593953	0.6733583	1.0794088	23611	3	23246;23481
AGGF1	GO:0070552 BRISC complex	0.72144877	0.9866934	-0.5371987	-0.8282454	33682	2	29086;6472
AGGF1	GO:0070557 PCNA-p21 complex	0.94930175	1	-0.5254888	-0.7005843	47447	1	5111
AGGF1	GO:0070578 RISC-loading complex	0.69440605	0.9866934	0.4224887	0.8392281	45718	7	27161;23405;6895
AGGF1	GO:0070603 SWI/SNF superfamily-type complex	0.53182421	0.9275941	0.3301575	0.9702186	46540	48	6605;5928;4798;54556;8607;57634;51377
AGGF1	GO:0070618 Grb2-Sos complex	0.2022328	0.7054473	-0.898743	-1.1982087	10107	1	10657
AGGF1	GO:0070652 HAUS complex	0.00057716551	0.0247082	0.8822841	1.7525619	37	7	54930;23354;79441;93323;54801;55559
AGGF1	GO:0070761 pre-snoRNP complex	0.71796852	0.9866934	-0.4104402	-0.775132	28824	4	51602;10528
AGGF1	GO:0070762 nuclear pore transmembrane ring	0.85592408	1	0.5715782	0.7627055	42838	1	55706
AGGF1	GO:0070775 H3 histone acetyltransferase complex	0.3192056	0.77799	0.77473	1.1358296	17020	2	7862;23774
AGGF1	GO:0070776 MOZ/MORF histone acetyltransferase complex	0.3192056	0.77799	0.77473	1.1358296	17020	2	7862;23774
AGGF1	GO:0070820 tertiary granule	0.9758569	1	0.2056445	0.5789929	82051	36	5317;8655;161;51143;3071;230;23352;6709;1828;1729
AGGF1	GO:0070821 tertiary granule membrane	0.82652826	0.9994623	-0.2809539	-0.7206211	25080	10	51552;5269;1315;961;6515;4893
AGGF1	GO:0070822 Sin3-type complex	0.13592218	0.6365627	0.6886268	1.3149983	8704	6	5928;25942;9611;3066;3065
AGGF1	GO:0070847 core mediator complex	0.85614088	1	0.5012225	0.734841	45651	2	9440;9282
AGGF1	GO:0070852 cell body fiber	0.29880757	0.7738095	-0.8509078	-1.1344346	14934	1	445
AGGF1	GO:0070876 SOSS complex	0.65741667	0.9837317	-0.672486	-0.8965617	32858	1	65123
AGGF1	GO:0070877 microprocessor complex	0.77608162	0.9866934	0.5539644	0.8121657	41382	2	29102;54487
AGGF1	GO:0070937 CRD-mediated mRNA stability complex	0.38858144	0.8351781	-0.4892427	-1.0600875	13972	6	10492;4904;1660;3192;10642
AGGF1	GO:0070938 contractile ring	0.91791357	1	-0.3403215	-0.5885267	39506	3	54443;57026;4627
AGGF1	GO:0070939 Dsl1/NZR complex	0.51349833	0.9138923	0.6297308	1.0094728	29253	3	9183;51594;60561
AGGF1	GO:0070971 endoplasmic reticulum exit site	0.39587479	0.8442885	0.5429326	1.0784768	26063	7	375056;4253;9919
AGGF1	GO:0070985 transcription factor TFIIK complex	0.67214785	0.9846838	0.6634078	0.8852416	33640	1	1022
AGGF1	GO:0070992 translation initiation complex	0.60137862	0.9568929	0.6990223	0.9327651	30098	1	6169
AGGF1	GO:0070993 translation preinitiation complex	0.20679837	0.7074142	0.5183631	1.2348909	15324	15	8666;8662;27335;54505;8667;8661;8668
AGGF1	GO:0071001 U4/U6 snRNP	0.3668422	0.8173704	0.6936076	1.111869	20898	3	9733;9128
AGGF1	GO:0071004 U2-type prespliceosome	0.15637977	0.6547442	-0.5341252	-1.324677	4932	9	11338;51747;55692;55660;51631
AGGF1	GO:0071005 U2-type precatalytic spliceosome	0.90188395	1	0.2459693	0.6894569	75493	35	10946;9343;55110;57819;10594;10291;9092;25804;6635;4236;7737;23450
AGGF1	GO:0071006 U2-type catalytic step 1 spliceosome	0.87758918	1	0.3180667	0.6719002	60077	9	55110;10594;55696
AGGF1	GO:0071007 U2-type catalytic step 2 spliceosome	0.99291541	1	0.1842488	0.4906695	79605	26	51340;9343;10594;55696;988;6635;51645
AGGF1	GO:0071008 U2-type post-mRNA release spliceosomal complex	0.93422293	1	-0.3740618	-0.5767232	43616	2	1665
AGGF1	GO:0071010 prespliceosome	0.15637977	0.6547442	-0.5341252	-1.324677	4932	9	11338;51747;55692;55660;51631
AGGF1	GO:0071011 precatalytic spliceosome	0.92973526	1	0.2341824	0.6593416	78173	36	10946;9343;55110;57819;10594;10291;9092;25804;6635;4236;7737;23450
AGGF1	GO:0071012 catalytic step 1 spliceosome	0.87758918	1	0.3180667	0.6719002	60077	9	55110;10594;55696
AGGF1	GO:0071013 catalytic step 2 spliceosome	0.24077201	0.7377981	-0.2569889	-1.0971685	1995	71	6636;5356;6426;10492;23524;3178;23020;27339;9416;6634;3181;10236;10569;3187;3185;10189;24148;1655;8896;55094;9716;22938;3192;8899;220988;3190;10250;3183;4670;51428
AGGF1	GO:0071014 post-mRNA release spliceosomal complex	0.92056443	1	0.2924662	0.6178205	63019	9	51340;24144
AGGF1	GO:0071159 NF-kappaB complex	0.23809613	0.7376228	0.8114513	1.1896665	12695	2	5970;6188
AGGF1	GO:0071203 WASH complex	0.44048514	0.8737703	0.6154556	1.058258	26366	4	832;829
AGGF1	GO:0071204 histone pre-mRNA 3'end processing complex	0.6423234	0.9762732	-0.4450784	-0.8405475	25787	4	10492;4904
AGGF1	GO:0071256 translocon complex	0.33062668	0.7859885	-0.6117031	-1.1552246	13273	4	29927;55176
AGGF1	GO:0071339 MLL1 complex	0.0012572095	0.0404061	0.6900056	1.7459304	96	20	6872;9070;11091;8607;6045;23269;81887;57680;3054;4297;6878;10856;6874
AGGF1	GO:0071437 invadopodium	0.099533849	0.5451899	-0.7061559	-1.4364341	3757	5	4478
AGGF1	GO:0071438 invadopodium membrane	0.84031968	0.9994623	0.5799581	0.7738875	42057	1	3675
AGGF1	GO:0071439 clathrin complex	0.35426754	0.807207	-0.8229749	-1.0971942	17706	1	1213
AGGF1	GO:0071458 integral component of cytoplasmic side of endoplasmic reticulum membrane	0.62882638	0.9762732	-0.6861034	-0.9147164	31429	1	81502
AGGF1	GO:0071540 eukaryotic translation initiation factor 3 complex, eIF3e	0.96862149	1	-0.3375529	-0.5204344	45222	2	3646
AGGF1	GO:0071541 eukaryotic translation initiation factor 3 complex, eIF3m	0.54058148	0.9302081	0.5062165	0.9666684	34620	6	8662;8667;8661;8668
AGGF1	GO:0071556 integral component of lumenal side of endoplasmic reticulum membrane	0.30004647	0.7738095	-0.6865828	-1.1873254	12913	3	81502;811;821
AGGF1	GO:0071561 nucleus-vacuole junction	0.14195804	0.6369676	0.9280726	1.2384064	7104	1	30849
AGGF1	GO:0071564 npBAF complex	0.31975275	0.77799	-0.4195364	-1.1079924	9362	11	6599;6601;6595;6597;6602
AGGF1	GO:0071565 nBAF complex	0.21750563	0.72432	-0.4623261	-1.2209998	6368	11	6599;6601;6595;6597;6602
AGGF1	GO:0071598 neuronal ribonucleoprotein granule	0.64169101	0.9762732	-0.6801676	-0.9068028	32072	1	2332
AGGF1	GO:0071664 catenin-TCF7L2 complex	0.7221978	0.9866934	0.6386173	0.8521615	36145	1	3728
AGGF1	GO:0071665 gamma-catenin-TCF7L2 complex	0.7221978	0.9866934	0.6386173	0.8521615	36145	1	3728
AGGF1	GO:0071682 endocytic vesicle lumen	0.86411463	1	0.3733132	0.6802109	53791	5	10808;3320
AGGF1	GO:0071745 IgA immunoglobulin complex	0.77627946	0.9866934	-0.6127793	-0.8169605	38799	1	3493
AGGF1	GO:0071746 IgA immunoglobulin complex, circulating	0.77627946	0.9866934	-0.6127793	-0.8169605	38799	1	3493
AGGF1	GO:0071748 monomeric IgA immunoglobulin complex	0.77627946	0.9866934	-0.6127793	-0.8169605	38799	1	3493
AGGF1	GO:0071749 polymeric IgA immunoglobulin complex	0.77627946	0.9866934	-0.6127793	-0.8169605	38799	1	3493
AGGF1	GO:0071750 dimeric IgA immunoglobulin complex	0.77627946	0.9866934	-0.6127793	-0.8169605	38799	1	3493
AGGF1	GO:0071751 secretory IgA immunoglobulin complex	0.77627946	0.9866934	-0.6127793	-0.8169605	38799	1	3493
AGGF1	GO:0071752 secretory dimeric IgA immunoglobulin complex	0.77627946	0.9866934	-0.6127793	-0.8169605	38799	1	3493
AGGF1	GO:0071782 endoplasmic reticulum tubular network	0.149577	0.6467702	0.6554512	1.301983	9847	7	3837;22930;57142;25923;10890
AGGF1	GO:0071817 MMXD complex	0.29542286	0.7722443	-0.688812	-1.1911804	12714	3	2068
AGGF1	GO:0071818 BAT3 complex	0.69254932	0.9866934	-0.6553771	-0.873752	34614	1	7917
AGGF1	GO:0071920 cleavage body	0.59962868	0.9568929	0.6465246	0.947868	31973	2	1478;1653
AGGF1	GO:0071942 XPC complex	0.98444997	1	-0.3154034	-0.4862845	45961	2	5887;7508
AGGF1	GO:0071944 cell periphery	0.0018401104	0.0518986	0.3761506	1.2867686	183	530	5007;84307;23499;57530;10142;3161;55704;23301;58513;84364;56288;85459;94121;81704;11215;6885;987;9779;26064;5871;23299;1938;54862;9793;51735;134957;84687;23513;79932;23344;5317;8567;286;64092;29966;200933;257397;51606;6801;23550;830;55573;22950;2885;4848;23607;2194;7094;10048;285527;55291;9181;9049;1627;84433;6780;6520;5499;51429;221061;1500;22919;5062;6773;9735;8655;9859;51332;160;11047;5580;613…
AGGF1	GO:0072357 PTW/PP1 phosphatase complex	0.11707576	0.5778525	0.7006065	1.3378746	7497	6	4659;5499;5501;9878;5514
AGGF1	GO:0072379 ER membrane insertion complex	0.89318454	1	-0.4100594	-0.6322237	41700	2	6449;7917
AGGF1	GO:0072380 TRC complex	0.81968032	0.9977119	0.5900838	0.7873991	41024	1	6449
AGGF1	GO:0072487 MSL complex	0.38265754	0.8279395	0.6869972	1.1012723	21799	3	55167;339287;84148
AGGF1	GO:0072558 NLRP1 inflammasome complex	0.9855548	1	-0.5069832	-0.6759126	49259	1	29108
AGGF1	GO:0072559 NLRP3 inflammasome complex	0.86626784	1	0.493189	0.723063	46191	2	56919;29108
AGGF1	GO:0072562 blood microparticle	0.76356776	0.9866934	0.3055331	0.7946946	60104	23	83939;3303;3304;3312;6386;5705;3848;2335;6513;3048
AGGF1	GO:0072563 endothelial microparticle	0.86949302	1	-0.5663408	-0.7550484	43458	1	308
AGGF1	GO:0072588 box H/ACA RNP complex	0.35695427	0.807207	-0.5976931	-1.1287662	14330	4	55505;1736;9221;55651
AGGF1	GO:0072589 box H/ACA scaRNP complex	0.25776022	0.7430453	-0.708005	-1.2243713	11093	3	55651
AGGF1	GO:0072669 tRNA-splicing ligase complex	0.36788119	0.8173704	0.6469766	1.1124575	22020	4	283742;51493;25940;1653
AGGF1	GO:0072686 mitotic spindle	0.00057846084	0.0247082	0.5778295	1.712086	50	51	55755;2801;10615;3297;3832;85459;79441;23636;27436;5905;79718;10474;55689;22919;8655;56647;81930;9611;4134;23122;822;10735;8502;9493;8243;4085
AGGF1	GO:0072687 meiotic spindle	0.43589359	0.8737703	-0.6926301	-1.0678873	20350	2	259266;6790
AGGF1	GO:0080008 Cul4-RING E3 ubiquitin ligase complex	0.35755403	0.807207	0.5581982	1.1088003	23540	7	1642;10238;9978;25879
AGGF1	GO:0089701 U2AF	0.89378427	1	-0.4093608	-0.6311467	41728	2	7307;11338
AGGF1	GO:0090443 FAR/SIN/STRIPAK complex	0.0078111287	0.1515955	0.9325646	1.4949225	444	3	29888;29966;6801
AGGF1	GO:0090498 extrinsic component of Golgi membrane	0.077502498	0.4959396	0.961243	1.2826685	3878	1	2802
AGGF1	GO:0090533 cation-transporting ATPase complex	0.36201208	0.8108601	-0.6542071	-1.1313372	15580	3	483
AGGF1	GO:0090537 CERF complex	0.99678322	1	0.5017458	0.6695222	49888	1	6594
AGGF1	GO:0090543 Flemming body	0.2481034	0.741187	0.493836	1.192696	18542	16	57448;23636;9928;9798;822;9493
AGGF1	GO:0090545 CHD-type complex	0.4825509	0.8930466	0.4515039	1.0021843	34125	11	5928;53615;9219;3066;3065;9112;57504;54815
AGGF1	GO:0090568 nuclear transcriptional repressor complex	0.66336794	0.9846838	-0.2862663	-0.8636089	16355	17	1108;23378;23411;11176;1810;8467
AGGF1	GO:0090571 RNA polymerase II transcription repressor complex	0.70568048	0.9866934	0.5930999	0.8695422	37628	2	11218
AGGF1	GO:0090575 RNA polymerase II transcription factor complex	0.31946834	0.77799	0.3781906	1.1076504	27856	47	6872;138474;1874;25929;2968;10474;2072;6878;10155;6874;64210;6873;2966;728340
AGGF1	GO:0090576 RNA polymerase III transcription factor complex	0.94744446	1	-0.2924978	-0.5523932	38037	4	9329
AGGF1	GO:0090661 box H/ACA telomerase RNP complex	0.25776022	0.7430453	-0.708005	-1.2243713	11093	3	55651
AGGF1	GO:0090694 Scc2-Scc4 cohesin loading complex	0.59905566	0.9568929	-0.7007682	-0.9342676	29941	1	25836
AGGF1	GO:0090723 growth cone part	0.1224706	0.5923992	-0.6879456	-1.3993914	4623	5	7531
AGGF1	GO:0090724 central region of growth cone	0.10580877	0.5580074	-0.8653271	-1.3341491	4939	2	7531
AGGF1	GO:0090725 peripheral region of growth cone	0.70913529	0.9866934	-0.646648	-0.8621144	35443	1	23191
AGGF1	GO:0090730 Las1 complex	0.28043956	0.7540223	0.859986	1.1475527	14035	1	81887
AGGF1	GO:0090734 site of DNA damage	0.55566662	0.9365015	0.351775	0.9491177	45028	28	79677;11335;79968;50485;55100;4683;25939;23347;55183;254225
AGGF1	GO:0090741 pigment granule membrane	0.012251542	0.1840395	-0.9580859	-1.4771633	571	2	7879;5873
AGGF1	GO:0097014 ciliary plasm	0.082367594	0.4993605	0.701717	1.3938848	5422	7	30849;10382;5576;4134;5566
AGGF1	GO:0097038 perinuclear endoplasmic reticulum	0.049060909	0.396504	0.8686662	1.3924918	2794	3	5007;26031
AGGF1	GO:0097057 TRAF2-GSTP1 complex	0.91036773	1	-0.5453911	-0.7271181	45501	1	2950
AGGF1	GO:0097060 synaptic membrane	0.0016382019	0.0494108	0.6305823	1.7217424	133	30	10142;134957;23513;286;200933;6801;1627;613;26037;375;3838;374291;8301
AGGF1	GO:0097123 cyclin A1-CDK2 complex	0.67008123	0.9846838	-0.6665503	-0.8886482	33491	1	1017
AGGF1	GO:0097124 cyclin A2-CDK2 complex	0.67235527	0.9846838	0.610495	0.8950451	35851	2	890;1017
AGGF1	GO:0097125 cyclin B1-CDK1 complex	0.2705574	0.7430453	-0.8648743	-1.1530547	13522	1	983
AGGF1	GO:0097132 cyclin D2-CDK6 complex	0.95008203	1	-0.5251397	-0.7001188	47486	1	1021
AGGF1	GO:0097134 cyclin E1-CDK2 complex	0.67008123	0.9846838	-0.6665503	-0.8886482	33491	1	1017
AGGF1	GO:0097135 cyclin E2-CDK2 complex	0.67008123	0.9846838	-0.6665503	-0.8886482	33491	1	1017
AGGF1	GO:0097149 centralspindlin complex	0.92263011	1	-0.3368594	-0.5825397	39709	3	29127
AGGF1	GO:0097165 nuclear stress granule	0.45067575	0.8797089	0.6111849	1.0509148	26976	4	3297;7341;8189
AGGF1	GO:0097169 AIM2 inflammasome complex	0.9855548	1	-0.5069832	-0.6759126	49259	1	29108
AGGF1	GO:0097179 protease inhibitor complex	0.49175703	0.8964734	-0.7555866	-1.0073518	24578	1	5269
AGGF1	GO:0097180 serine protease inhibitor complex	0.49175703	0.8964734	-0.7555866	-1.0073518	24578	1	5269
AGGF1	GO:0097197 tetraspanin-enriched microdomain	0.45522478	0.8823571	0.771648	1.0296758	22783	1	25939
AGGF1	GO:0097223 sperm part	0.4705463	0.892037	0.3980384	1.0071619	36304	20	9321;22994;3337
AGGF1	GO:0097226 sperm mitochondrial sheath	0.56655345	0.9423171	0.7164804	0.9560609	28355	1	204
AGGF1	GO:0097227 sperm annulus	0.77548452	0.9866934	0.6117318	0.8162859	38812	1	1656
AGGF1	GO:0097228 sperm principal piece	0.96749251	1	0.5167598	0.6895566	48422	1	3796
AGGF1	GO:0097255 R2TP complex	0.13967	0.6369676	0.8004892	1.2832025	7956	3	8607;79657;10856
AGGF1	GO:0097268 cytoophidium	0.37682318	0.8279326	0.8125	1.084188	18859	1	1503
AGGF1	GO:0097342 ripoptosome	0.71026973	0.9866934	0.6445531	0.8600821	35548	1	8737
AGGF1	GO:0097344 Rix1 complex	0.51689942	0.9138923	-0.6532521	-1.0071748	24132	2	54881
AGGF1	GO:0097346 INO80-type complex	0.026752119	0.2957714	0.6643103	1.5325842	1940	13	4798;54556;8607;57634;51377;86;10856;7528
AGGF1	GO:0097361 CIA complex	0.42917083	0.8709458	0.7852654	1.0478465	21479	1	64210
AGGF1	GO:0097362 MCM8-MCM9 complex	0.37370629	0.8237035	0.8138966	1.0860517	18703	1	254394
AGGF1	GO:0097381 photoreceptor disc membrane	0.28516775	0.7593484	0.7897311	1.1578226	15205	2	51332;2782
AGGF1	GO:0097386 glial cell projection	0.94174644	1	0.334906	0.5758612	56371	4	4137;1965;7430
AGGF1	GO:0097418 neurofibrillary tangle	0.39875851	0.8491283	0.7397834	1.0845945	21262	2	8301;4137
AGGF1	GO:0097422 tubular endosome	0.8526527	0.9994623	0.5036675	0.7384255	45465	2	55737;9559
AGGF1	GO:0097427 microtubule bundle	0.75400859	0.9866934	0.5665386	0.8306007	40205	2	4926;2011
AGGF1	GO:0097431 mitotic spindle pole	0.015768469	0.2095474	0.6982031	1.5816124	1129	12	55755;10615;3297;56647;10735;8243
AGGF1	GO:0097433 dense body	0.64727553	0.9762732	-0.584626	-0.9013681	30219	2	60
AGGF1	GO:0097440 apical dendrite	0.70550376	0.9866934	-0.3867793	-0.786771	26636	5	2316;2185;4642
AGGF1	GO:0097441 basal dendrite	0.31604396	0.77799	0.8421788	1.1237909	15817	1	4131
AGGF1	GO:0097443 sorting endosome	0.54225774	0.9302081	0.7287011	0.972368	27139	1	5770
AGGF1	GO:0097447 dendritic tree	0.070402524	0.4864814	0.3987218	1.2822844	6738	109	10142;29888;9344;84687;29966;4130;5905;6801;27161;9181;1627;6780;25;5499;4076;1500;3312;26037;5868;5701;3337;23373;23405;4131;3054;55201;7341;5501
AGGF1	GO:0097449 astrocyte projection	0.78705249	0.9930396	0.5475844	0.802812	41967	2	1965;7430
AGGF1	GO:0097450 astrocyte end-foot	0.84377622	0.9994623	0.5782123	0.7715579	42230	1	1965
AGGF1	GO:0097451 glial limiting end-foot	0.84377622	0.9994623	0.5782123	0.7715579	42230	1	1965
AGGF1	GO:0097452 GAIT complex	0.86559015	1	-0.3727438	-0.6445956	37254	3	2597;10492
AGGF1	GO:0097454 Schwann cell microvillus	0.9644472	1	-0.5178073	-0.6903432	48204	1	7430
AGGF1	GO:0097457 hippocampal mossy fiber	0.31604396	0.77799	0.8421788	1.1237909	15817	1	4131
AGGF1	GO:0097458 neuron part	0.40937309	0.8581987	0.3054486	1.0324394	40818	291	2580;85440;6455;10142;56288;29888;9810;6605;9344;28964;134957;84687;23513;3267;286;29966;4130;5905;200933;4649;6801;89796;27161;9181;1627;6780;25;5499;51429;4076;1500;5062;8655;51332;613;3799;3312;26037;10382;5868;2805;86;5701;10540;3337;23373;375;26747;23405;191;4131;55110;3054;7314;55201;7341;5501;374291;7486;4134;118;9532;8661;2782;2288;23043;8301;8502;2317;7431;7248;57534;790;9513;6002;1152;4…
AGGF1	GO:0097470 ribbon synapse	0.82645752	0.9994623	-0.5879888	-0.7839096	41307	1	488
AGGF1	GO:0097504 Gemini of coiled bodies	0.0026276219	0.0691929	0.8457771	1.6800447	172	7	25929;50628;11218;4863
AGGF1	GO:0097513 myosin II filament	0.19059015	0.6931463	-0.7441718	-1.2869155	8202	3	4627;4628
AGGF1	GO:0097517 contractile actin filament bundle	0.33416465	0.7859885	0.4446778	1.113273	25591	19	29109;10398;7170;7205;2317
AGGF1	GO:0097524 sperm plasma membrane	0.62882638	0.9762732	-0.6864525	-0.9151819	31429	1	3326
AGGF1	GO:0097525 spliceosomal snRNP complex	0.9463046	1	0.2252103	0.6394442	80151	38	10946;9343;9733;51639;57819;10594;10291;9092;25804;6635
AGGF1	GO:0097526 spliceosomal tri-snRNP complex	0.89295554	1	0.2689226	0.673261	68386	19	9343;57819;10594;9092;25804;6635
AGGF1	GO:0097539 ciliary transition fiber	0.84695305	0.9994623	0.5764665	0.7692284	42389	1	4957
AGGF1	GO:0097542 ciliary tip	0.40104245	0.8513681	0.6324542	1.0874867	24005	4	80173;8655;374654
AGGF1	GO:0097546 ciliary base	0.86601399	1	0.3561794	0.6801584	55462	6	5576;5566;5567;5577;5573
AGGF1	GO:0097550 transcriptional preinitiation complex	0.75504008	0.9866934	0.4335664	0.7899978	47001	5	2963;2967;2959;2071
AGGF1	GO:0097574 lateral part of cell	0.8201998	0.9977119	0.5897346	0.7869332	41050	1	4926
AGGF1	GO:0097575 lateral cell cortex	0.8201998	0.9977119	0.5897346	0.7869332	41050	1	4926
AGGF1	GO:0097708 intracellular vesicle	0.028577432	0.30369	0.3573681	1.2168026	2855	400	9321;2801;29110;6455;57533;26750;9632;55704;23301;675;84364;22994;94121;4790;6885;9779;5371;57448;23299;1938;80173;51719;9344;51735;134957;79932;23074;63971;3267;5317;5713;10454;11276;257397;6642;30849;2885;9765;23607;57498;26130;2194;9181;738;3303;3304;6520;51429;8655;55681;160;5580;3799;4646;3837;64145;3312;128866;5868;7414;161;1173;51143;302;304;55707;5701;10808;2821;5287;375;6386;191;84946;59…
AGGF1	GO:0097729 9+2 motile cilium	0.43579034	0.8737703	0.5267185	1.0462692	28691	7	204;5566;81892;1656;4957;3796;8452
AGGF1	GO:0097730 non-motile cilium	0.91058491	1	0.3150075	0.6257282	59951	7	51332;4131;2782
AGGF1	GO:0097731 9+0 non-motile cilium	0.82083822	0.9977119	0.3979974	0.7251878	51097	5	51332;4131;2782
AGGF1	GO:0097733 photoreceptor cell cilium	0.82083822	0.9977119	0.3979974	0.7251878	51097	5	51332;4131;2782
AGGF1	GO:0098533 ATPase dependent transmembrane transport complex	0.36201208	0.8108601	-0.6542071	-1.1313372	15580	3	483
AGGF1	GO:0098536 deuterosome	0.013966034	0.2030741	0.9930168	1.3250669	698	1	22995
AGGF1	GO:0098552 side of membrane	0.96261084	1	0.2126302	0.6248466	84239	48	23344;286;51429;3312;128866;5868;3301;54584;2782;8502
AGGF1	GO:0098553 lumenal side of endoplasmic reticulum membrane	0.30004647	0.7738095	-0.6865828	-1.1873254	12913	3	81502;811;821
AGGF1	GO:0098554 cytoplasmic side of endoplasmic reticulum membrane	0.57220724	0.9470544	-0.4135204	-0.896013	20575	6	6231;6155
AGGF1	GO:0098556 cytoplasmic side of rough endoplasmic reticulum membrane	0.14934944	0.6467702	-0.7688491	-1.3295907	6427	3	6231;6155
AGGF1	GO:0098559 cytoplasmic side of early endosome membrane	0.70568048	0.9866934	0.5931007	0.8695433	37628	2	5868;23011
AGGF1	GO:0098562 cytoplasmic side of membrane	0.90041864	1	0.2457535	0.6919201	75708	36	23344;286;51429;128866;5868;3301;54584;2782;8502
AGGF1	GO:0098563 intrinsic component of synaptic vesicle membrane	0.15831817	0.655077	0.8508916	1.2474899	8441	2	5868;9230
AGGF1	GO:0098573 intrinsic component of mitochondrial membrane	0.86523471	1	0.2805344	0.7023318	66263	19	10989;23456;10939;89941
AGGF1	GO:0098574 cytoplasmic side of lysosomal membrane	0.44754111	0.8785537	-0.7768855	-1.0357476	22368	1	1915
AGGF1	GO:0098575 lumenal side of lysosomal membrane	0.23856144	0.7376228	0.8809358	1.1755077	11939	1	3312
AGGF1	GO:0098576 lumenal side of membrane	0.23856144	0.7376228	0.8809358	1.1755077	11939	1	3312
AGGF1	GO:0098577 inactive sex chromosome	0.18940819	0.6923765	-0.9050279	-1.2065878	9466	1	3192
AGGF1	GO:0098588 bounding membrane of organelle	0.021836602	0.2656584	0.3746131	1.2658081	2176	288	5007;9321;2801;29110;7110;6455;9632;375056;84364;94121;22926;6885;9779;5371;5871;23243;22877;2802;83696;79932;63971;5317;10454;11276;257397;51606;57506;6642;30849;9765;55291;738;399687;8655;51332;55681;160;23760;4646;25972;64145;3312;128866;5868;161;1173;8165;51143;302;55707;375;377;84946;6726;10953;5908;6643;3071;6233;7314;7316;79026;3615;83985;9218;5501;7317;2060;79585;22870;80223;163;309;2782;…
AGGF1	GO:0098589 membrane region	0.15466912	0.653678	0.4116701	1.2341258	13791	56	9321;23299;1938;79180;23636;84433;5868;302;81930;5576;6386;79026
AGGF1	GO:0098590 plasma membrane region	0.02035236	0.253396	0.4235546	1.3740695	1964	122	23499;10142;56288;81704;5871;51735;134957;84687;23513;286;200933;6801;23550;7094;9181;1627;6520;22919;51332;160;613;4646;26037;302;81930;375;5576;3838;5501;374291;2060;23122;118;324;2782;23043;8301
AGGF1	GO:0098592 cytoplasmic side of apical plasma membrane	0.26462903	0.7430453	-0.776828	-1.1977024	12354	2	55763
AGGF1	GO:0098636 protein complex involved in cell adhesion	0.59685572	0.9568929	-0.6122995	-0.9440348	27865	2	4067
AGGF1	GO:0098685 Schaffer collateral - CA1 synapse	0.092336245	0.5206677	0.6092574	1.380127	6616	12	6455;134957;1500;613
AGGF1	GO:0098686 hippocampal mossy fiber to CA3 synapse	0.23666842	0.7376228	0.7507337	1.2034434	13482	3	6455;1500
AGGF1	GO:0098687 chromosomal region	0.056769405	0.4300852	0.383771	1.2668071	5567	160	10615;1642;3297;675;348995;54821;5371;10320;55655;9793;3070;10428;79677;221150;11335;5905;1786;56897;4659;5499;55320;9735;8655;7290;51143;10540;5431;54908;81930;25942;55143;222229;23293;2072;4683;25909;5501;7486;1452;4175;9183;23122;324;55791;9878;10735;55746;10910;23347;24144;8243;4085;84444;55183
AGGF1	GO:0098691 dopaminergic synapse	0.88225761	1	-0.5597067	-0.7462038	44096	1	10211
AGGF1	GO:0098791 Golgi subcompartment	0.017726538	0.2311139	0.4335957	1.3962009	1698	111	5007;9321;2801;7110;10142;9632;375056;84364;22926;57448;5871;23243;2802;83696;79932;63971;55291;80124;738;51429;399687;23760;25972
AGGF1	GO:0098793 presynapse	0.13356995	0.6343425	0.4088779	1.2468742	12117	64	2580;6455;9810;28964;134957;23513;200933;5499;1500;3312;5868;2805;26747
AGGF1	GO:0098794 postsynapse	0.17581423	0.671242	0.3642572	1.1769183	16906	116	6455;10142;29888;84687;23513;286;200933;6801;9181;1627;25;5499;1500;5062;613;3312;26037;5868;5701;22930;3337;23373;375;4131;3838;5501;5705;4134;2060;163;118;8661;23043;8301;8502;7248;57534;9513;4137;6128;2017;5594;57142;1855
AGGF1	GO:0098796 membrane protein complex	0.69137443	0.9866934	0.276919	0.9116571	67641	153	10142;9632;58513;84364;9779;134957;23513;11276;51606;6642;30849;2885;6520;10989;1500;160;128866;161;1173;55707;5287;6386;84946;6726;10939;6643;7341;374291;2060;7386;100128525;163;324;2782;8301;6185
AGGF1	GO:0098797 plasma membrane protein complex	0.041879971	0.3758319	0.4806752	1.4125381	3664	48	10142;58513;9779;134957;23513;2885;6520;1500;160;161;1173;6386;7341;2060;163;324;2782;8301
AGGF1	GO:0098798 mitochondrial protein complex	0.75392039	0.9866934	-0.207948	-0.8877974	6249	71	219927;7385;139322;6832;9512;64976;56922;92609;87178;293;55572;64087;7818;64969;63931;64978
AGGF1	GO:0098799 outer mitochondrial membrane protein complex	0.97498835	1	0.2800699	0.5103131	60693	5	55139;4580;56993;55735;10452
AGGF1	GO:0098800 inner mitochondrial membrane protein complex	0.946885	1	0.2348934	0.6109601	74534	23	10989;10939;374291;7386;100128525
AGGF1	GO:0098802 plasma membrane receptor complex	0.51558706	0.9138923	0.4310921	0.9765361	36947	12	134957;23513;6386
AGGF1	GO:0098803 respiratory chain complex	0.91677598	1	0.2775057	0.6286229	65697	12	374291;7386;100128525
AGGF1	GO:0098805 whole membrane	0.14556829	0.640316	0.3401303	1.146666	14496	266	9321;29110;6455;9632;84364;94121;6885;9779;5371;23299;1938;79180;22877;23636;63971;5317;10454;11276;257397;51606;57506;6642;30849;9765;84433;8655;55681;160;4646;64145;3312;128866;5868;161;1173;8165;51143;302;55707;81930;375;5576;6386;84946;10953;5908;6643;3071;6233;7314;7316;79026;3615;83985;9218;5501;7317;2060;80223;163;118;309;2782;115677;8301;51622;221960;89941;6185;54832
AGGF1	GO:0098826 endoplasmic reticulum tubular network membrane	0.4821485	0.8930466	0.6437684	1.0319755	27467	3	57142;25923;64225
AGGF1	GO:0098827 endoplasmic reticulum subcompartment	0.40348101	0.8541716	-0.2114683	-1.0192615	764	161	10390;23011;22820;5870;811;163590;11231;6100;55627;372;50814;29927;55176;983;821;10430;11316;3992;347734;51035;6231;87178;8694;9524;55666;23071;1727;8396;10269;998;6048;3703;60481;58477;57488;2280;23376;6155;23753;81876;6396
AGGF1	GO:0098830 presynaptic endosome	0.97859229	1	-0.510824	-0.6810331	48911	1	8943
AGGF1	GO:0098831 presynaptic active zone cytoplasmic component	0.19428571	0.6990178	0.902933	1.2048604	9723	1	1500
AGGF1	GO:0098833 presynaptic endocytic zone	0.81208859	0.9977119	0.5325983	0.780841	43302	2	8301;10059
AGGF1	GO:0098835 presynaptic endocytic zone membrane	0.81208859	0.9977119	0.5325983	0.780841	43302	2	8301;10059
AGGF1	GO:0098837 postsynaptic recycling endosome	0.99261734	1	-0.5034916	-0.6712575	49612	1	8766
AGGF1	GO:0098839 postsynaptic density membrane	0.018416068	0.2334955	0.9538945	1.3985022	981	2	10142;23513
AGGF1	GO:0098842 postsynaptic early endosome	0.24765235	0.741187	0.8763966	1.1694507	12394	1	5868
AGGF1	GO:0098843 postsynaptic endocytic zone	0.94855145	1	0.525838	0.7016704	47474	1	1785
AGGF1	GO:0098844 postsynaptic endocytic zone membrane	0.94855145	1	0.525838	0.7016704	47474	1	1785
AGGF1	GO:0098845 postsynaptic endosome	0.15831817	0.655077	0.8508916	1.2474899	8441	2	5868;8766
AGGF1	GO:0098850 extrinsic component of synaptic vesicle membrane	0.81968032	0.9977119	0.5900838	0.7873991	41024	1	6449
AGGF1	GO:0098852 lytic vacuole membrane	0.82449683	0.9994623	0.2604463	0.7826807	73695	57	51606;160;4646;3312;161;1173;302;5908;79026;83985;9218;7317;163;309;2782;51622;221960;162;10410;9114;5878
AGGF1	GO:0098857 membrane microdomain	0.61875739	0.9706274	0.3102492	0.9169187	54415	50	1938;79180;84433;5868;302;81930;5576;6386;79026;118;6513;4137;5594;1820
AGGF1	GO:0098858 actin-based cell projection	0.72030651	0.9866934	-0.240568	-0.8619909	12595	32	998;9497;10642;4478
AGGF1	GO:0098862 cluster of actin-based cell projections	0.99674871	1	0.1733096	0.4338891	76335	19	830;2317;5339;11344;1192
AGGF1	GO:0098871 postsynaptic actin cytoskeleton	0.10699852	0.5580074	-0.9469274	-1.2624483	5347	1	60
AGGF1	GO:0098878 neurotransmitter receptor complex	0.22706688	0.7376228	0.7552497	1.2106827	12935	3	23513;22908
AGGF1	GO:0098888 extrinsic component of presynaptic membrane	0.29615738	0.7722443	0.7851904	1.1511655	15791	2	134957;8301
AGGF1	GO:0098889 intrinsic component of presynaptic membrane	0.4883696	0.8951284	-0.6672057	-1.0286882	22800	2	821
AGGF1	GO:0098890 extrinsic component of postsynaptic membrane	0.049984129	0.3992952	0.8219892	1.4133867	2991	4	10142;23513;3838
AGGF1	GO:0098892 extrinsic component of postsynaptic specialization membrane	0.087941022	0.5063937	0.8340321	1.3369727	5009	3	10142;23513;3838
AGGF1	GO:0098894 extrinsic component of presynaptic endocytic zone membrane	0.42981019	0.8709643	0.7849162	1.0473806	21511	1	8301
AGGF1	GO:0098936 intrinsic component of postsynaptic membrane	0.26847665	0.7430453	-0.8659218	-1.1544512	13418	1	821
AGGF1	GO:0098945 intrinsic component of presynaptic active zone membrane	0.4883696	0.8951284	-0.6672057	-1.0286882	22800	2	821
AGGF1	GO:0098978 glutamatergic synapse	0.08516387	0.500836	0.4255264	1.3025806	7753	66	6455;10142;23513;5970;200933;9181;1627;6780;5499;5520;1500;5062;613;3337;23373;375;3838;5501;2060;163;23043
AGGF1	GO:0098982 GABA-ergic synapse	0.22002788	0.7289782	-0.7280411	-1.2590203	9469	3	708;11331
AGGF1	GO:0098984 neuron to neuron synapse	0.33325377	0.7859885	0.351789	1.090464	30716	74	6455;10142;84687;23513;200933;6801;9181;1627;1500;5062;613;26037;3337;23373;375;4131;4134;118;8661;23043;8502;7248;57534;9513;6128;5594;57142;1855
AGGF1	GO:0098993 anchored component of synaptic vesicle membrane	0.15831817	0.655077	0.8508916	1.2474899	8441	2	5868;9230
AGGF1	GO:0099023 tethering complex	0.27661228	0.74888	0.4692181	1.1619671	21003	18	2802;83696;738;9183;10640;7109;51594;126003;10890
AGGF1	GO:0099026 anchored component of presynaptic membrane	0.75641231	0.9866934	-0.622905	-0.8304601	37806	1	2319
AGGF1	GO:0099029 anchored component of presynaptic active zone membrane	0.75641231	0.9866934	-0.622905	-0.8304601	37806	1	2319
AGGF1	GO:0099053 activating signal cointegrator 1 complex	0.54385537	0.9302081	0.6737688	0.9878106	28999	2	9325;10973
AGGF1	GO:0099055 integral component of postsynaptic membrane	0.26847665	0.7430453	-0.8659218	-1.1544512	13418	1	821
AGGF1	GO:0099056 integral component of presynaptic membrane	0.26847665	0.7430453	-0.8659218	-1.1544512	13418	1	821
AGGF1	GO:0099059 integral component of presynaptic active zone membrane	0.26847665	0.7430453	-0.8659218	-1.1544512	13418	1	821
AGGF1	GO:0099073 mitochondrion-derived vesicle	0.90950565	1	-0.396088	-0.6106829	42462	2	55737;10059
AGGF1	GO:0099080 supramolecular complex	2.018306e-05	0.0020034	0.4873553	1.6299405	1	210	55755;54930;5116;2801;10615;23499;3832;85459;23354;79441;93323;26586;9793;27436;63971;54801;23363;5317;286;221150;4130;84823;55559;79848;89796;23607;4659;9181;1627;832;22919;9735;8655;23581;9859;57701;51332;3799;9928;4000;4646;22948;10382;7414;8881;51143;29780;10540;10808;374654;51512;81930;375;10398;4131;286077;55201;5411;79026;7170;27067;1452;4134;9183;23122;9532;8661;324;2288;26263;2317;3848;9…
AGGF1	GO:0099081 supramolecular polymer	2.018306e-05	0.0020034	0.4873553	1.6299405	1	210	55755;54930;5116;2801;10615;23499;3832;85459;23354;79441;93323;26586;9793;27436;63971;54801;23363;5317;286;221150;4130;84823;55559;79848;89796;23607;4659;9181;1627;832;22919;9735;8655;23581;9859;57701;51332;3799;9928;4000;4646;22948;10382;7414;8881;51143;29780;10540;10808;374654;51512;81930;375;10398;4131;286077;55201;5411;79026;7170;27067;1452;4134;9183;23122;9532;8661;324;2288;26263;2317;3848;9…
AGGF1	GO:0099086 synaptonemal structure	0.072484899	0.4910497	0.6869839	1.4114612	4871	8	7329;675;4292
AGGF1	GO:0099091 postsynaptic specialization, intracellular component	0.038987408	0.359204	0.7040839	1.4873426	2668	9	6455;9181;1500;613;23043
AGGF1	GO:0099092 postsynaptic density, intracellular component	0.018270003	0.2334955	0.7580133	1.5573965	1227	8	6455;9181;1500;613;23043
AGGF1	GO:0099144 anchored component of synaptic membrane	0.75641231	0.9866934	-0.622905	-0.8304601	37806	1	2319
AGGF1	GO:0099147 extrinsic component of postsynaptic density membrane	0.018416068	0.2334955	0.9538945	1.3985022	981	2	10142;23513
AGGF1	GO:0099240 intrinsic component of synaptic membrane	0.4883696	0.8951284	-0.6672057	-1.0286882	22800	2	821
AGGF1	GO:0099243 extrinsic component of synaptic membrane	0.032009244	0.3253154	0.7778009	1.4852845	2049	6	10142;134957;23513;3838;8301
AGGF1	GO:0099501 exocytic vesicle membrane	0.55113974	0.9360902	0.529752	0.9652568	34308	5	5868;9144;6449
AGGF1	GO:0099503 secretory vesicle	0.76794803	0.9866934	0.2647826	0.8822829	75893	193	9321;675;22994;94121;4790;1938;51719;134957;5317;5713;3303;3304;8655;5580;3837;3312;5868;7414;161;51143;302;5701;2821;6386;5908;6051;3071;3615;9798;9218;2992;5718;10916;8301;3848;5702;230;1794;10075;2335;23352;10213;10487;10694;3329;1778;9144;5594;5708;9114;10987;5878;6709;1828
AGGF1	GO:0099512 supramolecular fiber	2.018306e-05	0.0020034	0.4873553	1.6299405	1	210	55755;54930;5116;2801;10615;23499;3832;85459;23354;79441;93323;26586;9793;27436;63971;54801;23363;5317;286;221150;4130;84823;55559;79848;89796;23607;4659;9181;1627;832;22919;9735;8655;23581;9859;57701;51332;3799;9928;4000;4646;22948;10382;7414;8881;51143;29780;10540;10808;374654;51512;81930;375;10398;4131;286077;55201;5411;79026;7170;27067;1452;4134;9183;23122;9532;8661;324;2288;26263;2317;3848;9…
AGGF1	GO:0099513 polymeric cytoskeletal fiber	2.0294679e-05	0.0020034	0.5002978	1.6608068	1	178	55755;54930;5116;2801;10615;23499;3832;85459;23354;79441;93323;26586;9793;27436;63971;54801;5317;221150;4130;84823;55559;79848;89796;23607;9181;1627;22919;9735;8655;23581;9859;57701;51332;3799;9928;4000;4646;22948;10382;8881;51143;10540;10808;374654;51512;81930;4131;286077;55201;5411;7170;27067;1452;4134;9183;23122;9532;8661;324;2288;3848;9493;5339;55142;7431;7248;4001;157922;10694;4137;11344;177…
AGGF1	GO:0099522 region of cytosol	0.052791493	0.4121912	0.6889935	1.4554648	3613	9	134957;200933;1627;3312
AGGF1	GO:0099523 presynaptic cytosol	0.13235129	0.6316669	0.7207394	1.3132534	8238	5	134957;200933;3312
AGGF1	GO:0099524 postsynaptic cytosol	0.061680767	0.4510202	0.7193642	1.4289392	4060	7	200933;1627;3312;2475
AGGF1	GO:0099568 cytoplasmic region	0.38043455	0.8279395	0.3304496	1.0577712	36243	103	56288;26064;4130;5905;830;30849;285527;1627;51429;1500;22919;8655;51332;3799;4646;10382;302;2037;5576;103910;4134;23122;2317;10640;7248;10487;6513;4137;1778;2017;5594
AGGF1	GO:0099571 postsynaptic cytoskeleton	0.10699852	0.5580074	-0.9469274	-1.2624483	5347	1	60
AGGF1	GO:0099572 postsynaptic specialization	0.25472752	0.7427991	0.3680123	1.1407527	23478	74	6455;10142;84687;23513;200933;6801;9181;1627;1500;5062;613;26037;3337;23373;375;4131;3838;4134;118;8661;23043;8502;7248;57534;9513;6128;5594;57142;1855
AGGF1	GO:0099634 postsynaptic specialization membrane	0.087941022	0.5063937	0.8340321	1.3369727	5009	3	10142;23513;3838
AGGF1	GO:0099699 integral component of synaptic membrane	0.26847665	0.7430453	-0.8659218	-1.1544512	13418	1	821
AGGF1	GO:0099738 cell cortex region	0.4063914	0.8553763	0.4784505	1.0619965	28739	11	1500;2037;103910;23122
AGGF1	GO:0101002 ficolin-1-rich granule	0.42102955	0.86423	0.3302151	1.0377071	39356	84	1938;51719;5317;5713;3303;3304;8655;3837;3312;7414;161;51143;5701;2821;3071;3615;2992;5718;3848;5702;230;10075;23352;10213;10694;5594;5708;1828;47;1729
AGGF1	GO:0101003 ficolin-1-rich granule membrane	0.21728366	0.72432	0.4920323	1.2184641	16498	18	5317;8655;161;51143;3071;23352;1828;1729;1832;1823
AGGF1	GO:0101031 chaperone complex	0.35700213	0.807207	0.461624	1.0997221	26455	15	3312;22948;10963;9532;7248;10694;10728;11140
AGGF1	GO:0106068 SUMO ligase complex	0.11184667	0.568925	0.8779838	1.2872097	5963	2	79677;23137
AGGF1	GO:0120025 plasma membrane bounded cell projection	0.00028072427	0.0149216	0.4230556	1.4308803	27	298	9321;85440;23499;10142;55704;29109;56288;29888;9810;22994;5108;81704;8481;117178;80173;9344;28964;7840;84687;23513;286;64092;29966;4130;5905;4649;6801;6642;23550;30849;89796;27161;23607;7094;9181;1627;6780;25;5499;51429;4076;1500;22919;8655;9859;51332;160;3799;4646;3312;26037;10382;5868;2805;8476;29780;302;5701;10540;3337;374654;81930;3636;23373;375;23405;5576;191;4131;3054;6643;7314;55201;7341;5…
AGGF1	GO:0120038 plasma membrane bounded cell projection part	0.00056485208	0.0247082	0.4405472	1.4744926	55	214	85440;23499;10142;55704;56288;29888;9810;22994;5108;81704;8481;117178;80173;9344;28964;84687;286;29966;4130;5905;4649;6801;23550;30849;89796;27161;7094;9181;1627;6780;25;5499;4076;1500;22919;8655;9859;51332;160;3799;4646;3312;26037;10382;5868;2805;5701;10540;3337;374654;23373;23405;5576;4131;3054;55201;7341;5501;1452;4134;2060;23122;9532;324;2782;2288
AGGF1	GO:0120103 centriolar subdistal appendage	0.22769879	0.7376228	0.7549563	1.2102122	12971	3	9859;4957;3796
AGGF1	GO:0120111 neuron projection cytoplasm	0.90944656	1	0.2470968	0.6746733	74389	30	4130;5905;8655;3799
AGGF1	GO:0120114 Sm-like protein family complex	0.47653977	0.8930466	0.3412545	1.0053721	41772	49	10946;25929;50628;11218;9343;9733;51639;57819
AGGF1	GO:0120115 Lsm2-8 complex	0.47831142	0.8930466	0.7038072	1.0318498	25504	2	57819;25804
AGGF1	GO:0140261 BCOR complex	0.30188868	0.7769277	-0.8495112	-1.1325725	15088	1	54880
AGGF1	GO:0150001 primary dendrite	0.11470529	0.5702256	0.9413408	1.2561112	5740	1	4130
AGGF1	GO:0150005 enzyme activator complex	0.67214785	0.9846838	0.6634078	0.8852416	33640	1	1022
AGGF1	GO:0150034 distal axon	0.11795315	0.5801112	0.424875	1.2737119	10517	56	85440;56288;9810;9344;28964;4649;1627;1500;3799;3312;5868;2805;10540;23405;4131
AGGF1	GO:1901588 dendritic microtubule	0.27798511	0.74888	0.7932239	1.1629434	14822	2	4130;9532
AGGF1	GO:1902493 acetyltransferase complex	3.480763e-05	0.0026883	0.6476305	1.8725669	2	43	8089;6885;11143;80314;54556;11091;8607;55167;57634;10474;55689;9898;7862;55683;117143;86;3054;26122;6878;8473;339287;10856;6874;55578;51773
AGGF1	GO:1902494 catalytic complex	0.13936254	0.6369676	0.3261806	1.1145611	13934	491	6872;138474;1642;5033;10946;7329;8089;9810;9070;6885;9779;11143;5980;6605;51719;5700;84687;80314;51340;55031;5713;5928;79677;4798;54556;11340;200933;11091;8607;79718;55167;5469;30849;54850;57634;2968;6045;27161;5984;4659;10048;51377;1737;10474;55689;51564;5499;5520;8655;9898;5557;11047;23269;9343;9352;55197;10238;4646;7862;5430;55683;56647;8881;117143;51143;3094;54623;86;58490;5701;10540;5710;648…
AGGF1	GO:1902495 transmembrane transporter complex	0.18847327	0.6923765	0.52646	1.25418	13966	15	10142;134957;23513;7341
AGGF1	GO:1902554 serine/threonine protein kinase complex	0.64607911	0.9762732	0.3237914	0.8886735	53066	31	6885;9779;51719;2968;56647;890;64210;5255;5257;2966;728340
AGGF1	GO:1902555 endoribonuclease complex	0.92931277	1	0.2560869	0.6264627	70019	17	27161;81887;23405;6895
AGGF1	GO:1902560 GMP reductase complex	0.56266256	0.9402656	-0.7192737	-0.9589393	28122	1	2766
AGGF1	GO:1902562 H4 histone acetyltransferase complex	0.00022867016	0.0143646	0.707038	1.8390127	17	23	8089;6885;80314;54556;11091;8607;55167;57634;10474;55689;9898;55683;86;3054;26122;339287;10856
AGGF1	GO:1902737 dendritic filopodium	0.64169101	0.9762732	-0.6801676	-0.9068028	32072	1	2332
AGGF1	GO:1902911 protein kinase complex	0.56377971	0.9409946	0.3322075	0.9467281	47909	39	6885;9779;51719;2968;56647;81887;5576;890;5571;64210;5255;5257;2966;728340
AGGF1	GO:1902912 pyruvate kinase complex	0.15681645	0.6547442	-0.9214385	-1.2284665	7837	1	5315
AGGF1	GO:1903095 ribonuclease III complex	0.77608162	0.9866934	0.5539644	0.8121657	41382	2	29102;54487
AGGF1	GO:1903293 phosphatase complex	0.02395362	0.2758659	0.6942635	1.5410276	1693	11	84687;4659;5499;5520;5501;9878
AGGF1	GO:1903561 extracellular vesicle	0.99997	1	0.1779615	0.6092594	99993	558	55755;6888;1642;23365;1938;54862;51719;50628;6767;145165;23513;5713;6742;257397;51606;8607;830;2885;7167;27161;23607;2194;7094;84433;6780;3303;3304;6520;5499;51429;832;1500;26227;5580;57609;613;7798;4646;3837;7290;64145;3312;22948;10382;128866;5868;29926;2805;7414;8476;1173;3094;302;304;2037;10540;10808;22930;2821;3337;6164;375;377;8662;23405;3301;10072;5576;10627;103910;6386;191;5198;5908;6051;1…
AGGF1	GO:1904090 peptidase inhibitor complex	0.49175703	0.8964734	-0.7555866	-1.0073518	24578	1	5269
AGGF1	GO:1904115 axon cytoplasm	0.6367564	0.9762732	0.3440838	0.8873578	49815	22	4130;5905;8655;3799;4137;1778;24137;6683
AGGF1	GO:1904724 tertiary granule lumen	0.023529412	0.2755733	-0.6513947	-1.6707679	713	10	3608;226;3417
AGGF1	GO:1904813 ficolin-1-rich granule lumen	0.6252636	0.9762732	0.3004704	0.9197713	56928	66	1938;51719;5713;3303;3304;3837;3312;7414;5701;2821;3615;2992;5718;3848;5702;230;10075;10213;10694;5594;5708
AGGF1	GO:1904949 ATPase complex	0.46111736	0.8866856	0.3394028	1.0153233	41020	55	6605;5928;4798;54556;8607;57634;5984;51377
AGGF1	GO:1905202 methylcrotonoyl-CoA carboxylase complex	0.090922721	0.5170996	-0.8763535	-1.3511494	4244	2	56922;64087
AGGF1	GO:1905348 endonuclease complex	0.92931277	1	0.2560869	0.6264627	70019	17	27161;81887;23405;6895
AGGF1	GO:1905354 exoribonuclease complex	0.96899878	1	0.2284801	0.5518175	72421	16	11340;81887;4931;51010;196441;9567
AGGF1	GO:1905360 GTPase complex	0.99084572	1	-0.2711998	-0.4689928	42645	3	2778
AGGF1	GO:1905368 peptidase complex	0.22404737	0.7337286	0.3958248	1.1756209	19790	52	5700;5713;51377;10474;11047;9352;117143;5701;5710;10939;6878;5705;5718;5711;55578;5690;5702;10213;5704;10197
AGGF1	GO:1905369 endopeptidase complex	0.50073096	0.9045885	0.3417739	0.9882093	43156	43	5700;5713;51377;11047;9352;5701;5710;5705;5718;5711;5690;5702;10213;5704;10197;5708;5720;3416;5887
AGGF1	GO:1905720 cytoplasmic microtubule bundle	0.8201998	0.9977119	0.5897346	0.7869332	41050	1	4926
AGGF1	GO:1905721 mitotic spindle astral microtubule end	0.19756244	0.7054473	0.9011872	1.2025308	9887	1	22919
AGGF1	GO:1905961 protein-cysteine S-palmitoyltransferase complex	0.61092907	0.9641482	0.6937849	0.9257763	30576	1	10558
AGGF1	GO:1990023 mitotic spindle midzone	0.88564754	1	-0.295911	-0.6411778	31846	6	55920;3192
AGGF1	GO:1990047 spindle matrix	0.99290709	1	0.5038408	0.6723177	49694	1	7756
AGGF1	GO:1990070 TRAPPI protein complex	0.54285714	0.9302081	0.728352	0.9719021	27169	1	126003
AGGF1	GO:1990071 TRAPPII protein complex	0.42364458	0.8652025	0.7286064	1.0682078	22589	2	7109;126003
AGGF1	GO:1990072 TRAPPIII protein complex	0.54285714	0.9302081	0.728352	0.9719021	27169	1	126003
AGGF1	GO:1990112 RQC complex	0.70532416	0.9866934	0.5934335	0.8700312	37609	2	9147;26046
AGGF1	GO:1990124 messenger ribonucleoprotein complex	0.7392813	0.9866934	0.4420221	0.8054048	46020	5	5317;11187
AGGF1	GO:1990184 amino acid transport complex	0.84907076	0.9994623	0.5065213	0.7426096	45274	2	6520
AGGF1	GO:1990204 oxidoreductase complex	0.5117081	0.9138923	0.3828116	0.9783482	39771	21	5033;1737;374291;6241;7386;100128525;5163
AGGF1	GO:1990234 transferase complex	0.0052294418	0.111186	0.4033658	1.356605	519	245	6872;138474;1642;7329;8089;9810;9070;6885;9779;11143;5980;51719;80314;55031;5928;79677;54556;200933;11091;8607;55167;5469;30849;54850;57634;2968;6045;10048;10474;55689;9898;5557;23269;55197;10238;4646;7862;5430;55683;56647;8881;117143;54623;86;58490;648;5431;81887;57680;5287;5576;3054;4297;9739;26122;2072;9646;6015;6878;30827;890;5571;8473;339287;10856;6874;55578;64210;5255;22823;6185;51773;4144;…
AGGF1	GO:1990246 uniplex complex	0.41669001	0.8595009	-0.7922486	-1.0562298	20826	1	90550
AGGF1	GO:1990298 bub1-bub3 complex	0.9793007	1	0.510824	0.681636	49013	1	9184
AGGF1	GO:1990316 Atg1/ULK1 kinase complex	0.058641359	0.4404476	0.9713687	1.2961801	2934	1	9779
AGGF1	GO:1990351 transporter complex	0.17771177	0.671242	0.52287	1.2628181	13281	16	10142;134957;23513;7341
AGGF1	GO:1990356 sumoylated E2 ligase complex	0.034305694	0.3362445	0.9835894	1.3124872	1716	1	7329
AGGF1	GO:1990391 DNA repair complex	0.81615215	0.9977119	-0.2402682	-0.7796458	17765	22	23028;5591
AGGF1	GO:1990393 3M complex	0.10075924	0.5479859	0.9490223	1.2663614	5042	1	23363
AGGF1	GO:1990421 subtelomeric heterochromatin	0.77190809	0.9866934	0.6138268	0.8190814	38633	1	546
AGGF1	GO:1990423 RZZ complex	0.26335728	0.7430453	0.7998603	1.172673	14042	2	9735;9183
AGGF1	GO:1990425 ryanodine receptor complex	0.076327478	0.4959396	-0.9619413	-1.282465	3814	1	2280
AGGF1	GO:1990452 Parkin-FBXW7-Cul1 ubiquitin ligase complex	0.48613387	0.8951284	0.7562849	1.0091754	24330	1	8454
AGGF1	GO:1990498 mitotic spindle microtubule	0.47983149	0.8930466	0.6447815	1.0335995	27335	3	85459
AGGF1	GO:1990565 HSP90-CDC37 chaperone complex	0.98919791	1	0.328682	0.4818798	52746	2	11140;3326
AGGF1	GO:1990589 ATF4-CREB1 transcription factor complex	0.78757243	0.9930396	0.6057961	0.8083654	39417	1	1385
AGGF1	GO:1990635 proximal dendrite	0.85143372	0.9994623	0.5047153	0.7399618	45400	2	26058;2931
AGGF1	GO:1990667 PCSK9-AnxA2 complex	0.26975025	0.7430453	0.8652235	1.1545414	13500	1	302
AGGF1	GO:1990707 nuclear subtelomeric heterochromatin	0.77190809	0.9866934	0.6138268	0.8190814	38633	1	546
AGGF1	GO:1990712 HFE-transferrin receptor complex	0.14883358	0.6467702	-0.9249302	-1.2331215	7438	1	7037
AGGF1	GO:1990723 cytoplasmic periphery of the nuclear pore complex	0.27340922	0.7430453	0.7951452	1.1657602	14578	2	5905;5903
AGGF1	GO:1990726 Lsm1-7-Pat1 complex	0.33022977	0.7859885	0.8355447	1.1149385	16527	1	57819
AGGF1	GO:1990730 VCP-NSFL1C complex	0.69090559	0.9866934	-0.5580165	-0.8603419	32256	2	7415
AGGF1	GO:1990745 EARP complex	0.27294038	0.7430453	0.7953454	1.1660538	14553	2	738;6293
AGGF1	GO:1990752 microtubule end	0.0011303062	0.0390521	0.7814157	1.7701107	80	12	55755;10615;9793;22919;57701
AGGF1	GO:1990777 lipoprotein particle	0.86917465	1	0.4906361	0.7193202	46346	2	3069
AGGF1	GO:1990812 growth cone filopodium	0.87941227	1	-0.4201886	-0.6478409	41057	2	3675;2332
AGGF1	GO:1990876 cytoplasmic side of nuclear pore	0.14023976	0.6369676	0.9291201	1.2398042	7018	1	8021
AGGF1	GO:1990904 ribonucleoprotein complex	0.076923077	0.4959396	-0.2845527	-1.5390745	0	514	7155;6122;4904;3181;79171;28987;10236;3550;55692;4736;51322;1654;8653;9987;6187;10569;11224;10557;196513;10521;8106;60678;8449;811;6194;6156;51602;3187;23435;84950;22907;4691;6434;10421;51649;4628;3184;219927;3185;10885;5093;8568;6165;26065;51018;5610;2091;6133;10432;3191;8570;6181;9724;149041;10189;55280;84324;821;10456;24148;255967;1655;55127;1665;3646;11102;4733;64976;54888;60493;10199;6147;88…
AGGF1	GO:1990909 Wnt signalosome	0.81513077	0.9977119	0.463521	0.7430347	46437	3	324;1855
AGGF1	GO:1990913 sperm head plasma membrane	0.62882638	0.9762732	-0.6864525	-0.9151819	31429	1	3326
AGGF1	GO:1990917 ooplasm	0.62882638	0.9762732	-0.6864525	-0.9151819	31429	1	3326
APOBEC3C	GO:0000015 phosphopyruvate hydratase complex	0.3557481	0.807207	-0.8222765	-1.0962632	17780	1	2023
APOBEC3C	GO:0000109 nucleotide-excision repair complex	0.3118844	0.77799	0.5578717	1.1461902	20962	8	2073;2072;7515;5887;84464
APOBEC3C	GO:0000110 nucleotide-excision repair factor 1 complex	0.3453946	0.8008982	0.8278631	1.1046883	17286	1	2072
APOBEC3C	GO:0000111 nucleotide-excision repair factor 2 complex	0.5340323	0.9275941	-0.7339385	-0.9784905	26691	1	7508
APOBEC3C	GO:0000112 nucleotide-excision repair factor 3 complex	0.9650274	1	-0.5174581	-0.6898777	48233	1	2071
APOBEC3C	GO:0000118 histone deacetylase complex	0.205358	0.7054473	0.4616069	1.2204699	16380	25	5928;79718;51564;3094;25942;9611;53615;51317;10014;9219;3066;10629;9612;3065;9112;57504
APOBEC3C	GO:0000120 RNA polymerase I transcription factor complex	0.0789484	0.4959396	-0.9605447	-1.280603	3945	1	10849
APOBEC3C	GO:0000123 histone acetyltransferase complex	3.5014006e-05	0.0026883	0.6552472	1.8828196	2	41	8089;6885;11143;80314;54556;11091;8607;55167;57634;10474;55689;9898;7862;55683;117143;86;3054;26122;6878;8473;339287;10856;6874;55578;51773
APOBEC3C	GO:0000124 SAGA complex	0.12423007	0.5982089	0.6499799	1.3354336	8349	8	10474;117143;6878;55578;10629
APOBEC3C	GO:0000125 PCAF complex	0.71726301	0.9866934	-0.4528302	-0.783091	30870	3	6880;8295;6881
APOBEC3C	GO:0000127 transcription factor TFIIIC complex	0.94744446	1	-0.2924978	-0.5523932	38037	4	9329
APOBEC3C	GO:0000137 Golgi cis cisterna	0.011088911	0.1840296	0.9947626	1.3273965	554	1	2801
APOBEC3C	GO:0000139 Golgi membrane	0.045273475	0.3913126	0.418938	1.3352164	4295	98	5007;9321;2801;7110;9632;375056;84364;22926;5871;23243;2802;83696;79932;63971;55291;738;399687;23760;25972
APOBEC3C	GO:0000145 exocyst	0.98452285	1	0.2424532	0.481607	64819	7	10640;10890;11336;55770
APOBEC3C	GO:0000151 ubiquitin ligase complex	0.11909344	0.58158	0.4300671	1.2773222	10519	52	1642;9810;55031;200933;5469;54850;6045;10048;10238;8881;648
APOBEC3C	GO:0000152 nuclear ubiquitin ligase complex	0.32967641	0.7859885	0.4712307	1.1226079	24430	15	6045;8881;648;6015;84733;9978;996;57332;8697;64682;672
APOBEC3C	GO:0000153 cytoplasmic ubiquitin ligase complex	0.90505529	1	0.3939245	0.63147	51560	3	9978;79139;550
APOBEC3C	GO:0000159 protein phosphatase type 2A complex	0.25645266	0.7430138	0.6959352	1.1966404	15350	4	5520;54205
APOBEC3C	GO:0000164 protein phosphatase type 1 complex	0.05613191	0.4300852	0.8157507	1.4026597	3359	4	84687;5499;5501
APOBEC3C	GO:0000172 ribonuclease MRP complex	0.46617975	0.887411	-0.6779602	-1.0452694	21764	2	10556;10940
APOBEC3C	GO:0000176 nuclear exosome (RNase complex)	0.76701552	0.9866934	0.3581776	0.7768471	53427	10	11340;4931;51010
APOBEC3C	GO:0000177 cytoplasmic exosome (RNase complex)	0.95420417	1	0.2617268	0.5676561	66466	10	11340;51010;9567
APOBEC3C	GO:0000178 exosome (RNase complex)	0.99758454	1	0.1747427	0.4162878	73926	15	11340;4931;51010;196441;9567
APOBEC3C	GO:0000214 tRNA-intron endonuclease complex	0.81086913	0.9977119	0.5942737	0.7929901	40583	1	10978
APOBEC3C	GO:0000221 vacuolar proton-transporting V-type ATPase, V1 domain	0.87508205	1	0.4857842	0.7122069	46661	2	51606
APOBEC3C	GO:0000228 nuclear chromosome	0.31486605	0.77799	0.318794	1.0714346	31297	240	6872;25842;1642;1874;7329;675;9070;11143;5371;10320;6605;55655;84083;5928;4798;11335;54556;5970;56897;8607;57634;6045;51377;10919;50485;5499;55320;4678;5557;7290;4773;5814;86;5431;26747;2073;25942;222229;9611;65083;9739;2072;4683;4292;6015;29803;53615;5501;4175;10155;11073;10856;6874;9675;55791;9878;9839;51773;23347;24144;8243;6002;10592;29128;55183;7528;85456;7515;79711;6772;57492;80145
APOBEC3C	GO:0000235 astral microtubule	0.16636826	0.6644716	0.7862256	1.2603378	9477	3	22919;81930;4926
APOBEC3C	GO:0000242 pericentriolar material	0.0032428642	0.0786252	0.7951108	1.6796324	221	9	55755;22995;64793;5108;55125
APOBEC3C	GO:0000243 commitment complex	0.45197491	0.8809167	-0.6090147	-1.0531849	19452	3	6632;11338;6634
APOBEC3C	GO:0000306 extrinsic component of vacuolar membrane	0.084190309	0.4993605	-0.9577514	-1.2768789	4207	1	7879
APOBEC3C	GO:0000307 cyclin-dependent protein kinase holoenzyme complex	0.18540949	0.6923765	-0.4158162	-1.231626	4683	16	904;5925;983;22938;51755;1025;905
APOBEC3C	GO:0000313 organellar ribosome	0.70214873	0.9866934	0.3184375	0.8419357	56008	25	51642;54460;51116;10240
APOBEC3C	GO:0000314 organellar small ribosomal subunit	0.54340155	0.9302081	-0.3415636	-0.9267454	15399	12	7818;64969;63931
APOBEC3C	GO:0000315 organellar large ribosomal subunit	0.55771484	0.9365272	0.4085598	0.94256	40464	13	51642;116540;51253
APOBEC3C	GO:0000323 lytic vacuole	0.93470708	1	0.2228321	0.7175312	89586	111	987;51606;6642;160;5580;4646;3312;2805;161;1173;302;6386;5908;6643;79026;83985;9798;9218;2992;7317;163;309;2782;51622;221960;162;10487;10694;1778;5594;10410;9114;5878
APOBEC3C	GO:0000346 transcription export complex	0.11362032	0.568925	-0.5073145	-1.3764681	3219	12	10212;10482;57187;10189;84324;79228;9984
APOBEC3C	GO:0000347 THO complex	0.22058455	0.7289782	-0.5796257	-1.2559288	7931	6	57187;79228;9984
APOBEC3C	GO:0000407 phagophore assembly site	0.040125465	0.3653996	-0.8589367	-1.4853815	1726	3	7879;81876
APOBEC3C	GO:0000408 EKC/KEOPS complex	0.80727382	0.9977119	-0.4718826	-0.727542	37689	2	112858;55644
APOBEC3C	GO:0000417 HIR complex	0.23594406	0.7376228	0.8823324	1.1773713	11808	1	7290
APOBEC3C	GO:0000421 autophagosome membrane	0.58178439	0.9537675	-0.5356717	-0.9263509	25039	3	7879
APOBEC3C	GO:0000428 DNA-directed RNA polymerase complex	0.2350607	0.7376228	0.3896196	1.1655467	20910	55	6872;138474;2968;10474;5557;55197;4646;5430;54623;58490;5431;2072;9646;6878;6874;64210;6873;2966;728340
APOBEC3C	GO:0000438 core TFIIH complex portion of holo TFIIH complex	0.27274004	0.7430453	0.734267	1.1770469	15537	3	2968;2966;2967
APOBEC3C	GO:0000439 transcription factor TFIIH core complex	0.41152709	0.8593953	-0.4524374	-1.031332	14058	7	2068
APOBEC3C	GO:0000444 MIS12/MIND type complex	0.58783162	0.9568841	-0.7063547	-0.9417157	29380	1	79980
APOBEC3C	GO:0000445 THO complex part of transcription export complex	0.22058455	0.7289782	-0.5796257	-1.2559288	7931	6	57187;79228;9984
APOBEC3C	GO:0000502 proteasome complex	0.50073096	0.9045885	0.3417739	0.9882093	43156	43	5700;5713;51377;11047;9352;5701;5710;5705;5718;5711;5690;5702;10213;5704;10197;5708;5720;3416;5887
APOBEC3C	GO:0000775 chromosome, centromeric region	0.005214387	0.111186	0.4788244	1.5095258	488	87	10615;3297;348995;54821;10320;9793;3070;10428;221150;11335;5905;1786;4659;55320;9735;8655;7290;51143;10540;54908;81930;25942;55143;222229;25909;5501;1452;9183;23122;324;10735;55746;10910;8243;4085
APOBEC3C	GO:0000776 kinetochore	0.0025764361	0.0691929	0.5291635	1.6078222	232	62	10615;3297;348995;54821;9793;10428;221150;5905;4659;55320;9735;8655;51143;10540;54908;81930;25942;222229;25909;5501;1452;9183;23122;324;55746;10910;8243;4085
APOBEC3C	GO:0000777 condensed chromosome kinetochore	0.001087686	0.0385431	0.5864605	1.7007848	93	44	10615;3297;348995;54821;9793;10428;221150;5905;55320;9735;51143;54908;222229;25909;5501;1452;9183;23122;55746;8243;4085
APOBEC3C	GO:0000778 condensed nuclear chromosome kinetochore	0.20389582	0.7054473	0.7199659	1.2379606	12204	4	55320;1060;5347
APOBEC3C	GO:0000779 condensed chromosome, centromeric region	0.0016446436	0.0494108	0.5609837	1.6621725	144	51	10615;3297;348995;54821;9793;10428;221150;11335;5905;55320;9735;51143;54908;222229;25909;5501;1452;9183;23122;55746;8243;4085
APOBEC3C	GO:0000780 condensed nuclear chromosome, centromeric region	0.59460198	0.9568929	0.4638783	0.9214441	39147	7	55320;546;9212;1060
APOBEC3C	GO:0000781 chromosome, telomeric region	0.63841219	0.9762732	0.2934862	0.9177147	59409	80	1642;675;5371;55655;79677;11335;56897;5499;5431;222229;23293;2072;4683;5501;7486;4175;55791;9878;23347;24144;84444;55183;7515;80145;10728;23595;170506
APOBEC3C	GO:0000782 telomere cap complex	0.76921265	0.9866934	-0.4973804	-0.766854	35912	2	2547;7520
APOBEC3C	GO:0000783 nuclear telomere cap complex	0.76921265	0.9866934	-0.4973804	-0.766854	35912	2	2547;7520
APOBEC3C	GO:0000784 nuclear chromosome, telomeric region	0.80349893	0.9977119	0.2631252	0.8039848	73025	65	1642;675;5371;55655;11335;56897;5499;5431;2072;4683;5501;4175;55791;9878;23347;24144
APOBEC3C	GO:0000785 chromatin	0.17430461	0.671242	0.3430687	1.1463044	17263	205	6872;25842;3297;1874;79664;9810;9070;11143;5371;10320;6605;3070;5928;4798;11335;54556;22880;5970;1786;8607;23379;5469;57634;6045;79968;51377;10919;8178;4678;7290;4773;54623;86;26747;25942;222229;9611;9739;25909;9646;6015;9798;7341;53615;51780;7317;10155;10856;6874;9675;26057;9878;10735;9839;51773
APOBEC3C	GO:0000786 nucleosome	0.31907528	0.77799	-0.6768713	-1.1705311	13732	3	50809
APOBEC3C	GO:0000788 nuclear nucleosome	0.61003961	0.9641482	-0.6955307	-0.927285	30490	1	54737
APOBEC3C	GO:0000790 nuclear chromatin	0.31934696	0.77799	0.3327664	1.0855609	30983	132	6872;25842;1874;9070;11143;10320;6605;5928;4798;11335;54556;5970;8607;57634;6045;51377;10919;4678;7290;4773;86;26747;25942;9611;9739;6015;53615;10155;10856;6874;9675;9839;51773;29128;55183;7528;85456;7515;79711;6772;57492
APOBEC3C	GO:0000791 euchromatin	0.11424437	0.5699845	0.5832819	1.3456493	8288	13	3297;9070;11335;6045;10155;10856;84733;29128
APOBEC3C	GO:0000792 heterochromatin	0.052684217	0.4121912	0.4760667	1.3901116	4582	46	3297;9810;5371;10320;3070;11335;22880;1786;6045;79968;222229;6015;7341;53615;7317;10155
APOBEC3C	GO:0000793 condensed chromosome	0.0026535616	0.0691929	0.4891524	1.5483996	249	91	10615;3297;7329;675;348995;54821;9793;10428;79677;221150;11335;5905;8940;55320;9735;51143;54908;222229;65083;4292;25909;5501;1452;11073;9183;23122;10735;55746;4288;8243;4085;6002;10592;55183
APOBEC3C	GO:0000794 condensed nuclear chromosome	0.48830612	0.8951284	0.3628935	0.9959926	40107	31	7329;675;55320;65083;4292;11073;8243;6002
APOBEC3C	GO:0000795 synaptonemal complex	0.072484899	0.4910497	0.6869839	1.4114612	4871	8	7329;675;4292
APOBEC3C	GO:0000796 condensin complex	0.77159434	0.9866934	0.3886628	0.7720366	50800	7	10592;54892;64151;23397
APOBEC3C	GO:0000797 condensin core heterodimer	0.72886239	0.9866934	-0.6368715	-0.8490803	36429	1	9918
APOBEC3C	GO:0000798 nuclear cohesin complex	0.69475011	0.9866934	-0.6543296	-0.8723555	34724	1	9126
APOBEC3C	GO:0000799 nuclear condensin complex	0.73287639	0.9866934	-0.4444444	-0.7685893	31542	3	23397;9918;23310
APOBEC3C	GO:0000800 lateral element	0.2816019	0.7551261	0.6453054	1.1758057	17529	5	675;672
APOBEC3C	GO:0000801 central element	0.24644872	0.741187	-0.8767458	-1.1688819	12317	1	3619
APOBEC3C	GO:0000803 sex chromosome	0.37295845	0.8233683	0.471152	1.0869622	27059	13	79677;6045;6015;7341;55791;23347
APOBEC3C	GO:0000805 X chromosome	0.50024574	0.9045885	0.6355504	1.0188018	28498	3	55791;23347
APOBEC3C	GO:0000806 Y chromosome	0.67008123	0.9846838	-0.6665503	-0.8886482	33491	1	1017
APOBEC3C	GO:0000808 origin recognition complex	0.77958903	0.9875271	0.4006081	0.7649991	49927	6	222229;29803;23595
APOBEC3C	GO:0000812 Swr1 complex	0.054359878	0.4220525	0.7262252	1.4425679	3578	7	54556;8607;57634;10856;10847
APOBEC3C	GO:0000815 ESCRT III complex	0.24703297	0.741187	0.8767458	1.1699167	12363	1	128866
APOBEC3C	GO:0000818 nuclear MIS12/MIND complex	0.58783162	0.9568841	-0.7063547	-0.9417157	29380	1	79980
APOBEC3C	GO:0000835 ER ubiquitin ligase complex	0.66068369	0.9837317	-0.5770171	-0.8896368	30845	2	79139;550
APOBEC3C	GO:0000836 Hrd1p ubiquitin ligase complex	0.66068369	0.9837317	-0.5770171	-0.8896368	30845	2	79139;550
APOBEC3C	GO:0000839 Hrd1p ubiquitin ligase ERAD-L complex	0.66068369	0.9837317	-0.5770171	-0.8896368	30845	2	79139;550
APOBEC3C	GO:0000922 spindle pole	1.1214408e-05	0.0018695	0.611157	1.8321578	0	56	55755;2801;10615;3297;3832;64793;57448;93323;26586;9793;23636;7840;79848;9735;56647;51143;54908;11073;9183;9113;10101;10735;8502;8243;4085
APOBEC3C	GO:0000923 equatorial microtubule organizing center	0.90394945	1	0.3949731	0.6331509	51497	3	85378;10426
APOBEC3C	GO:0000930 gamma-tubulin complex	0.0098491386	0.1732497	0.7827977	1.6083179	661	8	55755;9793;85378
APOBEC3C	GO:0000931 gamma-tubulin large complex	0.060944357	0.4509529	0.8567606	1.3734069	3471	3	55755;85378;672
APOBEC3C	GO:0000932 P-body	0.83112259	0.9994623	0.2645516	0.7626512	71429	42	4848;27161;23644;4076;5701;57819;23019;4849;5702;167227;8994;9698;25804
APOBEC3C	GO:0000938 GARP complex	0.27294038	0.7430453	0.7953454	1.1660538	14553	2	738;6293
APOBEC3C	GO:0000939 condensed chromosome inner kinetochore	0.40635709	0.8553763	-0.7066015	-1.0894281	18971	2	79980;4999
APOBEC3C	GO:0000940 condensed chromosome outer kinetochore	0.08881785	0.5093206	0.7498101	1.3662228	5528	5	221150;54908;55746
APOBEC3C	GO:0000941 condensed nuclear chromosome inner kinetochore	0.58783162	0.9568841	-0.7063547	-0.9417157	29380	1	79980
APOBEC3C	GO:0000942 condensed nuclear chromosome outer kinetochore	0.9586051	1	-0.5209497	-0.6945328	47912	1	5347
APOBEC3C	GO:0000974 Prp19 complex	0.27784717	0.74888	0.5403165	1.1718861	19353	10	51340;3312;5430;55696;988
APOBEC3C	GO:0001401 mitochondrial sorting and assembly machinery complex	0.89727553	1	-0.4062173	-0.6263	41891	2	4580;55735
APOBEC3C	GO:0001520 outer dense fiber	0.73666148	0.9866934	0.5766678	0.8454512	39280	2	1656;4957
APOBEC3C	GO:0001527 microfibril	0.63638362	0.9762732	0.6812151	0.9090034	31850	1	4236
APOBEC3C	GO:0001533 cornified envelope	0.28194287	0.7551261	0.5257667	1.1670223	19938	11	5317;8502;3848;11187;1828;1832;1823;3728
APOBEC3C	GO:0001650 fibrillar center	0.47784169	0.8930466	-0.2490421	-0.9870754	5897	49	55339;7150;84280;23160;10557;55269;51602;10421;51194;339230;31;2091;55127;1105;51755;84245;64425;10528;10849;8467
APOBEC3C	GO:0001651 dense fibrillar component	0.29594654	0.7722443	-0.8523045	-1.1362966	14791	1	2091
APOBEC3C	GO:0001652 granular component	0.073677394	0.4942823	-0.7728067	-1.459475	2957	4	23076;55602;2091;6838
APOBEC3C	GO:0001669 acrosomal vesicle	0.19473361	0.6990178	0.5527089	1.2520299	13954	12	9321;22994
APOBEC3C	GO:0001673 male germ cell nucleus	0.66547398	0.9846838	-0.4811496	-0.8320645	28641	3	9319
APOBEC3C	GO:0001674 female germ cell nucleus	0.38205754	0.8279395	-0.8090084	-1.078574	19095	1	6790
APOBEC3C	GO:0001725 stress fiber	0.33416465	0.7859885	0.4446778	1.113273	25591	19	29109;10398;7170;7205;2317
APOBEC3C	GO:0001726 ruffle	0.00076124567	0.0292234	0.5903487	1.7179958	65	45	23499;84687;64092;23550;23607;7094;9181;51429;4646;5868;302;81930;55785;126432;23122;822;324
APOBEC3C	GO:0001739 sex chromatin	0.18725645	0.6923765	0.7751692	1.242614	10667	3	6045;6015;23512
APOBEC3C	GO:0001740 Barr body	0.33441479	0.7859885	0.7680754	1.1260734	17831	2	55791;23347
APOBEC3C	GO:0001741 XY body	0.72028495	0.9866934	-0.4094647	-0.7732898	28917	4	6599;1788
APOBEC3C	GO:0001750 photoreceptor outer segment	0.82083822	0.9977119	0.3979974	0.7251878	51097	5	51332;4131;2782
APOBEC3C	GO:0001772 immunological synapse	0.73862736	0.9866934	-0.3154136	-0.7822532	23299	9	5588
APOBEC3C	GO:0001891 phagocytic cup	0.81484992	0.9977119	0.4636618	0.7432605	46421	3	3936;1785;94134
APOBEC3C	GO:0001917 photoreceptor inner segment	0.51658759	0.9138923	0.6863987	1.0063274	27545	2	2782;1785
APOBEC3C	GO:0001931 uropod	0.1099163	0.5668072	-0.6982553	-1.420363	4149	5	4627;4478
APOBEC3C	GO:0001939 female pronucleus	0.26465527	0.7430453	0.692282	1.1903589	15841	4	890;55183;6513;10270
APOBEC3C	GO:0001940 male pronucleus	0.3721471	0.8228917	0.7516591	1.1020054	19843	2	890;55183
APOBEC3C	GO:0002079 inner acrosomal membrane	0.0091908092	0.1649571	0.9958101	1.3287942	459	1	9321
APOBEC3C	GO:0002080 acrosomal membrane	0.13698438	0.6369676	0.8020985	1.2857824	7803	3	9321;2319
APOBEC3C	GO:0002081 outer acrosomal membrane	0.0091908092	0.1649571	0.9958101	1.3287942	459	1	9321
APOBEC3C	GO:0002102 podosome	0.26222865	0.7430453	0.5131877	1.1839397	19025	13	6455;9181;7414;7082;2017
APOBEC3C	GO:0002169 3-methylcrotonyl-CoA carboxylase complex, mitochondrial	0.090922721	0.5170996	-0.8763535	-1.3511494	4244	2	56922;64087
APOBEC3C	GO:0002177 manchette	0.19863777	0.7054473	-0.8103388	-1.2493689	9273	2	55342;10121
APOBEC3C	GO:0002178 palmitoyltransferase complex	0.61092907	0.9641482	0.6937849	0.9257763	30576	1	10558
APOBEC3C	GO:0002189 ribose phosphate diphosphokinase complex	0.96211788	1	0.5195531	0.6932839	48153	1	5636
APOBEC3C	GO:0002193 MAML1-RBP-Jkappa- ICN1 complex	0.99013559	1	0.3256728	0.477468	52796	2	3516;9794
APOBEC3C	GO:0002199 zona pellucida receptor complex	0.83795953	0.9994623	-0.3333945	-0.6781777	31637	5	6950
APOBEC3C	GO:0002944 cyclin K-CDK12 complex	0.62604952	0.9762732	-0.5968537	-0.9202206	29228	2	51755
APOBEC3C	GO:0002945 cyclin K-CDK13 complex	0.92166607	1	0.4313496	0.6324005	49145	2	8812;8621
APOBEC3C	GO:0005576 extracellular region	0.99939999	1	0.1999246	0.6856225	99938	649	55755;6888;1642;200081;23365;55109;22994;4790;8481;79441;1938;54862;51719;50628;6767;145165;23513;64786;254048;5713;83939;6742;257397;51606;8607;830;2885;7167;27161;23607;2194;7094;84433;6780;3303;3304;6520;5499;51429;832;1500;26227;90378;5580;57609;613;7798;4646;3837;7290;64145;3312;22948;3069;10382;128866;5868;29926;2805;11103;7414;8476;1173;3094;302;304;2037;5701;10540;10808;22930;2821;3337;61…
APOBEC3C	GO:0005577 fibrinogen complex	0.47042957	0.892037	0.7643156	1.0198915	23544	1	2335
APOBEC3C	GO:0005581 collagen trimer	0.45934536	0.885377	-0.7712989	-1.0282995	22958	1	55339
APOBEC3C	GO:0005604 basement membrane	0.24018109	0.7376228	0.7032221	1.2091701	14376	4	302;304;2335
APOBEC3C	GO:0005615 extracellular space	1	1	0.1746519	0.5983363	99997	593	55755;6888;1642;23365;1938;54862;51719;50628;6767;145165;23513;254048;5713;83939;6742;257397;51606;8607;830;2885;7167;27161;23607;2194;7094;84433;6780;3303;3304;6520;5499;51429;832;1500;26227;5580;57609;613;7798;4646;3837;7290;64145;3312;22948;3069;10382;128866;5868;29926;2805;7414;8476;1173;3094;302;304;2037;10540;10808;22930;2821;3337;6164;375;377;8662;23405;3301;10072;5576;10627;103910;6386;19…
APOBEC3C	GO:0005622 intracellular	0.70058113	0.9866934	0.2861853	0.9337192	70041	2759	55755;9639;4548;5007;11319;4097;6872;138474;54930;84307;5116;9321;2580;85440;2801;29110;25842;10615;7110;22995;6455;152185;23499;57533;6888;1642;3297;1874;5033;26750;79664;57530;10142;22992;3161;9632;9857;55704;200081;51642;10946;23365;127018;23301;58513;7329;84318;675;375056;84364;8089;3832;64793;55109;29109;56288;29888;9810;85459;8314;54460;348995;54998;22994;94121;4790;5108;81704;22926;8481;90…
APOBEC3C	GO:0005623 cell	0.26760817	0.7430453	0.2798054	2.559287	26755	2773	55755;9639;4548;5007;11319;4097;6872;138474;54930;84307;5116;9321;2580;85440;2801;29110;25842;10615;7110;22995;6455;152185;23499;57533;6888;1642;3297;1874;5033;26750;79664;57530;10142;22992;3161;9632;9857;55704;200081;51642;10946;23365;127018;23301;58513;7329;84318;675;375056;84364;8089;3832;64793;55109;29109;56288;29888;9810;85459;8314;54460;348995;54998;22994;94121;4790;5108;81704;22926;8481;90…
APOBEC3C	GO:0005634 nucleus	0.99999	1	0.2143299	0.7377259	99999	1926	5007;11319;4097;6872;138474;84307;9321;85440;29110;25842;7110;22995;57533;6888;1642;3297;1874;79664;22992;9857;10946;58513;7329;675;8089;3832;64793;29109;9810;8314;348995;54998;94121;4790;5108;22926;8481;9070;23287;11215;6885;11143;117178;26064;5980;6297;5371;57448;10320;79441;6605;93323;23299;25929;23243;1938;80173;54862;55655;63967;9793;22877;3070;2802;9344;5700;23636;7159;9922;4676;50628;83990…
APOBEC3C	GO:0005635 nuclear envelope	0.38690043	0.8341597	0.320329	1.0510256	37757	144	7329;8089;348995;5108;22926;23299;23636;83990;80314;3267;11335;10527;5905;8021;84823;4927;25;3841;23633;4000;4646;3837;25972;128866;26092;6386;23592;25909;9798;7341;9218
APOBEC3C	GO:0005637 nuclear inner membrane	0.44017642	0.8737703	0.448074	1.0337206	31936	13	11335;84823;25972;26092;23592;4001;10128;3930
APOBEC3C	GO:0005638 lamin filament	0.21027749	0.7157721	0.7167471	1.2324258	12586	4	84823;4000;4001
APOBEC3C	GO:0005639 integral component of nuclear inner membrane	0.51240553	0.9138923	0.6884387	1.0093181	27322	2	23592;3930
APOBEC3C	GO:0005640 nuclear outer membrane	0.94883929	1	-0.2915065	-0.5505211	38093	4	10128;1717;3710;10204
APOBEC3C	GO:0005641 nuclear envelope lumen	0.65380826	0.9800033	-0.5812085	-0.8960991	30524	2	203068;27101
APOBEC3C	GO:0005642 annulate lamellae	0.041445117	0.3743605	0.7943819	1.4474368	2579	5	23299;23636;5903
APOBEC3C	GO:0005643 nuclear pore	0.18698663	0.6923765	0.4049919	1.205503	16549	53	348995;23299;23636;3267;10527;5905;8021;4927;3841;23633;3837
APOBEC3C	GO:0005652 nuclear lamina	0.3158922	0.77799	0.6004245	1.1465675	20230	6	84823;4000;4001
APOBEC3C	GO:0005654 nucleoplasm	0.96143039	1	0.2534576	0.8739768	96143	1243	5007;11319;4097;6872;138474;9321;29110;25842;22995;57533;6888;1642;3297;1874;79664;22992;10946;7329;675;8089;9810;8314;54998;94121;4790;22926;9070;6885;11143;5980;5371;10320;79441;6605;25929;23243;63967;2802;5700;7159;50628;83990;84687;11218;23513;6789;80314;51340;254048;54801;5317;55031;5713;5928;79677;29966;4798;11335;10527;54556;5905;5970;11340;10454;1786;11091;5481;4863;8607;79718;54454;55167…
APOBEC3C	GO:0005655 nucleolar ribonuclease P complex	0.46617975	0.887411	-0.6779602	-1.0452694	21764	2	10556;10940
APOBEC3C	GO:0005656 nuclear pre-replicative complex	0.57786554	0.9495959	0.5988819	0.9600214	32920	3	23595;57418;8318
APOBEC3C	GO:0005657 replication fork	0.22944269	0.7376228	0.4210743	1.1855366	19291	36	84083;1786;5984;50485;5557;5814;2073;4683;5985;7486
APOBEC3C	GO:0005658 alpha DNA polymerase:primase complex	0.25481833	0.7427991	0.7421306	1.1896524	14516	3	5557;5422
APOBEC3C	GO:0005662 DNA replication factor A complex	0.39177685	0.839435	0.4955822	1.0748623	27289	10	50485;5814;2073;988
APOBEC3C	GO:0005663 DNA replication factor C complex	0.74578722	0.9866934	0.438568	0.7991112	46425	5	5984;5985
APOBEC3C	GO:0005664 nuclear origin of replication recognition complex	0.77958903	0.9875271	0.4006081	0.7649991	49927	6	222229;29803;23595
APOBEC3C	GO:0005665 RNA polymerase II, core complex	0.092680358	0.5206677	0.8310004	1.3321128	5279	3	5430;5431;5434
APOBEC3C	GO:0005666 RNA polymerase III complex	0.75272804	0.9866934	-0.3678322	-0.7482295	28419	5	10623;5434;9533;11128;55703
APOBEC3C	GO:0005667 transcription factor complex	0.66424185	0.9846838	0.28764	0.9039141	62091	84	6872;138474;1874;25929;5970;2968;10474;9049;2140;4773;25942;147912;2072;6878;10155;6874;9330;64210;29777;3516;6873;7528;2966;728340
APOBEC3C	GO:0005669 transcription factor TFIID complex	0.2912161	0.7651343	0.444348	1.1459292	22782	22	6872;138474;2968;2072;6878;6874;6873;2966
APOBEC3C	GO:0005671 Ada2/Gcn5/Ada3 transcription activator complex	0.038816318	0.359204	0.723346	1.4861699	2608	8	6885;11091;10474;55689;9898;3054
APOBEC3C	GO:0005673 transcription factor TFIIE complex	0.18833533	0.6923765	-0.8156862	-1.2576135	8792	2	2961
APOBEC3C	GO:0005674 transcription factor TFIIF complex	0.83092015	0.9994623	-0.4554264	-0.70217	38793	2	2962
APOBEC3C	GO:0005675 transcription factor TFIIH holo complex	0.52632747	0.9254257	-0.3762968	-0.9332488	16602	9	2068
APOBEC3C	GO:0005677 chromatin silencing complex	0.014745442	0.2058404	-0.8559944	-1.6165781	591	4	23378;23411;11176;8467
APOBEC3C	GO:0005680 anaphase-promoting complex	0.76775342	0.9866934	0.4065127	0.7762746	49169	6	8881;996;8697;64682;27338
APOBEC3C	GO:0005681 spliceosomal complex	0.0027280994	0.0698191	-0.3085124	-1.4340422	8	125	6636;84811;8487;5356;11338;6426;55119;10492;23524;9129;51747;3178;23020;27339;9416;6634;4904;3181;10236;3550;55692;51322;10569;8449;3187;84950;6434;3185;10189;55280;24148;1655;1665;8896;55094;51759;9716;22938;3192;8899;220988;51634;3190;55131;10250;3183;55660;51631;4670;6427;51428;8227
APOBEC3C	GO:0005682 U5 snRNP	0.40359915	0.8541716	-0.3791118	-1.0286227	11437	12	23020;9416;6634;10421;24148
APOBEC3C	GO:0005683 U7 snRNP	0.87762778	1	-0.3358785	-0.6343193	35234	4	6636;6634
APOBEC3C	GO:0005684 U2-type spliceosomal complex	0.98968743	1	-0.1597021	-0.6651187	9308	63	6636;84811;5356;11338;23524;9129;51747;23020;27339;6634;3550;55692;8449;84950;24148;1665;8896;9716;22938;51634;55660;51631
APOBEC3C	GO:0005685 U1 snRNP	0.082559114	0.4993605	-0.5162804	-1.4372387	2265	13	6636;51747;6634;55692;55660;51631
APOBEC3C	GO:0005686 U2 snRNP	0.60113991	0.9568929	0.3874965	0.9091914	44086	14	10946;51639;10291;6635
APOBEC3C	GO:0005687 U4 snRNP	0.52807101	0.9272251	-0.3758656	-0.9321795	16657	9	6628;6638;26121;7919;6632;6633;6636;6634
APOBEC3C	GO:0005688 U6 snRNP	0.52922591	0.9272251	0.6220789	0.9972068	30149	3	57819;25804
APOBEC3C	GO:0005689 U12-type spliceosomal complex	0.98747328	1	-0.1836188	-0.5230686	26328	14	55599;6636;6634;4904;1665
APOBEC3C	GO:0005690 U4atac snRNP	0.80921132	0.9977119	-0.5960196	-0.7946162	40445	1	26121
APOBEC3C	GO:0005691 U6atac snRNP	0.28667333	0.7618034	0.8568436	1.1433594	14347	1	9733
APOBEC3C	GO:0005694 chromosome	0.18912187	0.6923765	0.3227026	1.099965	18904	424	6872;25842;10615;1642;3297;1874;79664;7329;675;9810;348995;9070;11143;54821;5371;10320;6605;55655;9793;3070;10428;84083;5928;79677;221150;4798;11335;54556;22880;5905;5970;1786;56897;8607;23379;5469;57634;6045;5984;79968;4659;51377;10919;8940;50485;5499;55320;9735;8655;8178;4678;5557;55100;7290;51143;4773;5814;54623;86;10540;5431;54908;81930;26747;79813;2073;25942;55143;222229;9611;65083;23293;973…
APOBEC3C	GO:0005697 telomerase holoenzyme complex	0.32541705	0.7859885	-0.3745014	-1.0881918	8426	15	54552;3192;55226;55651;3183
APOBEC3C	GO:0005712 chiasma	0.35214785	0.807207	0.8247207	1.1004951	17624	1	4292
APOBEC3C	GO:0005713 recombination nodule	0.35214785	0.807207	0.8247207	1.1004951	17624	1	4292
APOBEC3C	GO:0005715 late recombination nodule	0.35214785	0.807207	0.8247207	1.1004951	17624	1	4292
APOBEC3C	GO:0005719 nuclear euchromatin	0.16602622	0.6644716	0.6461552	1.2835173	10930	7	9070;11335;10155;10856
APOBEC3C	GO:0005720 nuclear heterochromatin	0.3821922	0.8279395	0.4341555	1.0751385	29020	18	10320;11335;6045;6015;10155;29128;85456
APOBEC3C	GO:0005721 pericentric heterochromatin	0.036839608	0.3487146	0.661002	1.497342	2639	12	10320;3070;11335;1786;222229
APOBEC3C	GO:0005726 perichromatin fibrils	0.79386271	0.9955701	-0.3758318	-0.7097728	31871	4	23435;1660
APOBEC3C	GO:0005730 nucleolus	0.024390244	0.2785729	-0.2644978	-1.3836425	0	417	84298;55922;11224;10557;55269;10521;84172;56915;400506;6314;6194;51602;5160;4691;10421;10885;26574;51194;339230;31;8568;2091;10432;23378;9904;55105;26354;9724;114034;23411;55920;1655;55127;1665;11102;54888;6733;11056;402;10199;6147;54552;64318;84456;1105;6189;55299;134510;11176;6230;5981;4841;10940;64710;1660;8886;55226;64397;25873;9188;8895;6136;56342;29889;8683;285855;6208;6749;51755;55651;8436…
APOBEC3C	GO:0005732 small nucleolar ribonucleoprotein complex	0.014476991	0.2041551	-0.6080087	-1.7320132	385	14	6636;9221;51602;2091;10199;10940;55651;10528
APOBEC3C	GO:0005736 RNA polymerase I complex	0.047507537	0.3952329	-0.691406	-1.5760614	1622	7	64425;25885;10849
APOBEC3C	GO:0005737 cytoplasm	0.046409536	0.3916239	0.3247809	1.1139442	4640	2182	55755;9639;4548;5007;11319;54930;84307;5116;9321;2580;2801;29110;10615;7110;22995;6455;152185;23499;57533;6888;1642;3297;5033;26750;79664;10142;3161;9632;9857;55704;200081;51642;23365;127018;23301;58513;7329;675;375056;84364;3832;64793;55109;29109;56288;29888;9810;85459;8314;54460;348995;54998;22994;94121;4790;5108;81704;22926;8481;23287;11215;79598;6885;27068;987;9779;23354;11143;117178;26064;54…
APOBEC3C	GO:0005739 mitochondrion	0.99985988	1	0.1720258	0.5850865	99898	380	5033;51642;64793;54460;54998;4790;23287;27068;79441;22877;7159;10469;6742;57506;51377;79048;1737;4528;60558;3303;3304;25;10989;3419;8655;23581;23424;23456;1666;2232;8165;8802;23597;29957;3301;23464;65083;10953;10939;3309;6233;7314;7316;83985;9131;54938;55699;5501;374291;7317;10063;8473;51116;3978;7386;100128525;5163;1468;309;3096;2288;119559
APOBEC3C	GO:0005740 mitochondrial envelope	0.94303101	1	0.2220548	0.7331731	92516	161	51642;54460;54998;22877;10469;57506;60558;10989;23456;2232;8165;29957;23464;10953;10939;6233;7314;7316;83985;9131;5501;374291;10063;8473;51116;7386;100128525;1468;119559;89941;54832;10240;55139;29078;10845
APOBEC3C	GO:0005741 mitochondrial outer membrane	0.7464986	0.9866934	0.2869881	0.8246457	63959	41	22877;57506;8165;10953;6233;7314;7316;5501;89941;54832;55139
APOBEC3C	GO:0005742 mitochondrial outer membrane translocase complex	0.63710161	0.9762732	-0.5906392	-0.9106391	29744	2	56993;10452
APOBEC3C	GO:0005743 mitochondrial inner membrane	0.96959985	1	0.2060417	0.6630741	92876	110	51642;54460;54998;10469;60558;10989;23456;2232;29957;23464;10939;83985;9131;374291;51116;7386;100128525;1468;119559;10240;29078;10845
APOBEC3C	GO:0005744 TIM23 mitochondrial import inner membrane translocase complex	0.22979974	0.7376228	-0.6665502	-1.2588054	9225	4	100287932;100652748;92609;293
APOBEC3C	GO:0005745 m-AAA complex	0.33264735	0.7859885	0.8344972	1.1135408	16648	1	10939
APOBEC3C	GO:0005746 mitochondrial respiratory chain	0.91170836	1	0.2772894	0.6397151	66148	13	374291;7386;100128525
APOBEC3C	GO:0005747 mitochondrial respiratory chain complex I	0.64996292	0.9763573	-0.4086362	-0.8312314	24539	5	55572
APOBEC3C	GO:0005749 mitochondrial respiratory chain complex II, succinate dehydrogenase complex (ubiquinone)	0.73306693	0.9866934	0.6330307	0.8447069	36689	1	6389
APOBEC3C	GO:0005750 mitochondrial respiratory chain complex III	0.75676172	0.9866934	0.4607537	0.7922527	45298	4	7386;100128525
APOBEC3C	GO:0005751 mitochondrial respiratory chain complex IV	0.98964233	1	0.2685729	0.4618032	59238	4	7386;1327
APOBEC3C	GO:0005757 mitochondrial permeability transition pore complex	0.81737425	0.9977119	-0.5925279	-0.7899612	40853	1	7416
APOBEC3C	GO:0005758 mitochondrial intermembrane space	0.87902864	1	-0.2274917	-0.7287165	19582	21	4067;10456;402;87178
APOBEC3C	GO:0005759 mitochondrial matrix	0.85078652	0.9994623	-0.1865505	-0.8860584	1892	149	8803;5160;22907;219927;7385;373156;2639;60528;983;6832;9512;64976;56922;60493;402;5095;2926;2746;5096;64087;26284;7818;64969;23395;63931;64978;57570;64216;219;1743
APOBEC3C	GO:0005760 gamma DNA polymerase complex	0.85225888	0.9994623	0.5039912	0.7389002	45444	2	1763;5428
APOBEC3C	GO:0005761 mitochondrial ribosome	0.70214873	0.9866934	0.3184375	0.8419357	56008	25	51642;54460;51116;10240
APOBEC3C	GO:0005762 mitochondrial large ribosomal subunit	0.55771484	0.9365272	0.4085598	0.94256	40464	13	51642;116540;51253
APOBEC3C	GO:0005763 mitochondrial small ribosomal subunit	0.54340155	0.9302081	-0.3415636	-0.9267454	15399	12	7818;64969;63931
APOBEC3C	GO:0005764 lysosome	0.93470708	1	0.2228321	0.7175312	89586	111	987;51606;6642;160;5580;4646;3312;2805;161;1173;302;6386;5908;6643;79026;83985;9798;9218;2992;7317;163;309;2782;51622;221960;162;10487;10694;1778;5594;10410;9114;5878
APOBEC3C	GO:0005765 lysosomal membrane	0.82449683	0.9994623	0.2604463	0.7826807	73695	57	51606;160;4646;3312;161;1173;302;5908;79026;83985;9218;7317;163;309;2782;51622;221960;162;10410;9114;5878
APOBEC3C	GO:0005766 primary lysosome	0.96948694	1	0.2094626	0.607459	83784	44	5580;302;6386;5908;9798;9218;10487;10694;1778;5594;5878;47
APOBEC3C	GO:0005768 endosome	0.0034885157	0.0803521	0.4492957	1.4679215	338	135	29110;6455;57533;26750;23301;94121;6885;9779;5371;57448;23074;63971;10454;257397;6642;30849;2885;9765;57498;26130;738;55681;160;64145;128866;5868;161;1173;302;375;84946;6643;6233;7314;7316;7317;2060;80223;163;309;23043;8301;51622;221960;7109;8934;10226;25930;3329;5594;10410;5770;126003;9114;5878
APOBEC3C	GO:0005769 early endosome	0.14543664	0.640316	0.420044	1.2475533	12846	52	6455;26750;5371;23074;6642;9765;64145;5868;302;6643;2060;8301;8934;25930;3329;5594;5770;9114;5878;10935;27183
APOBEC3C	GO:0005770 late endosome	0.83000667	0.9994623	0.2724238	0.7520505	68487	32	30849;57498;128866;302;375;84946;309;51622;221960;5594;10410;27183
APOBEC3C	GO:0005771 multivesicular body	0.0038767992	0.0878317	-0.9767168	-1.5058881	180	2	5873
APOBEC3C	GO:0005773 vacuole	0.7408619	0.9866934	0.2699409	0.8761827	71567	123	57533;987;9779;51606;6642;30849;160;5580;4646;3312;2805;161;1173;302;6386;84946;5908;6643;79026;83985;9798;9218;2992;7317;163;309;2782;51622;221960;6185;8934;162;10487;10694;1778;5594;10410;9114;5878
APOBEC3C	GO:0005774 vacuolar membrane	0.77104922	0.9866934	0.2719613	0.8245916	69570	61	51606;160;4646;3312;161;1173;302;84946;5908;79026;83985;9218;7317;163;309;2782;51622;221960;6185;162;10410;9114;5878;27183;523
APOBEC3C	GO:0005775 vacuolar lumen	0.72620246	0.9866934	0.2958149	0.8366663	61313	37	5580;3312;302;6386;9798;2992;10487;10694;1778;5594;47;1508;2720;3320;201294;2665;383;10493
APOBEC3C	GO:0005776 autophagosome	0.215726	0.72432	0.5327198	1.229001	15651	13	57533;9779;30849;3312;6185
APOBEC3C	GO:0005777 peroxisome	0.90122606	1	0.2551063	0.6744907	71888	25	11215;57506;375;3615;7431;23078;8799;3416;9380;2181
APOBEC3C	GO:0005778 peroxisomal membrane	0.64223265	0.9762732	0.4054788	0.8794383	44735	10	57506;375;3615;8799;2181;847
APOBEC3C	GO:0005779 integral component of peroxisomal membrane	0.55524476	0.9365015	0.722067	0.9635156	27789	1	8799
APOBEC3C	GO:0005782 peroxisomal matrix	0.086130924	0.5022487	-0.5903295	-1.4640685	2716	9	30;373156;5825;3417
APOBEC3C	GO:0005783 endoplasmic reticulum	0.23326572	0.7376228	-0.2096501	-1.0587084	114	254	372;50814;29927;55176;983;821;10456;10430;9601;6202;11316;3992;5604;10961;347734;51035;6189;6231;9817;87178;4642;8694;9524;55666;23071;10749;1727;8396;10269;998;6124;6048;3703;6732;60481;58477;6137;57488;2280;23376;4221;23193;6731;6155;6134;5479;23753;6141;81876;6152;6396;10598
APOBEC3C	GO:0005784 Sec61 translocon complex	0.33062668	0.7859885	-0.6117031	-1.1552246	13273	4	29927;55176
APOBEC3C	GO:0005785 signal recognition particle receptor complex	0.84081095	0.9994623	0.4440195	0.7117735	47900	3	6726;79139
APOBEC3C	GO:0005786 signal recognition particle, endoplasmic reticulum targeting	0.59051509	0.9568841	-0.4709312	-0.8893715	23707	4	6731
APOBEC3C	GO:0005788 endoplasmic reticulum lumen	0.32353238	0.7858027	-0.3182249	-1.0803607	6414	26	821;9601;10961;23071;4221;23193;5479;23753
APOBEC3C	GO:0005789 endoplasmic reticulum membrane	0.31077564	0.77799	-0.2170346	-1.0444361	596	160	10390;23011;22820;5870;811;163590;11231;6100;55627;372;50814;29927;55176;983;821;10430;11316;3992;347734;51035;6231;87178;8694;9524;55666;23071;1727;8396;10269;998;6048;3703;60481;58477;57488;2280;23376;6155;23753;81876;6396
APOBEC3C	GO:0005790 smooth endoplasmic reticulum	0.03572674	0.3428775	-0.6523702	-1.617935	1126	9	811;821;10961;4642;6134;5479
APOBEC3C	GO:0005791 rough endoplasmic reticulum	0.12542869	0.6018835	-0.3767981	-1.2792142	2486	26	11231;6100;29927;55176;821;6231;6124;6155;6141
APOBEC3C	GO:0005793 endoplasmic reticulum-Golgi intermediate compartment	0.89619368	1	0.258633	0.6785125	71034	24	2801;399687;23405;3309;9798;2335;5771;126003
APOBEC3C	GO:0005794 Golgi apparatus	0.00067573019	0.0266817	0.4373296	1.4640289	66	216	55755;5007;9321;2580;2801;7110;23499;57533;10142;9632;55704;375056;84364;64793;22926;987;9779;57448;5871;23299;23243;55655;63967;2802;83696;79932;63971;23363;29966;11276;6642;2885;2194;55291;9181;80124;738;51429;399687;22919;55681;160;23760;7812;4646;25972;8624;22930;55898;3636;375;377
APOBEC3C	GO:0005795 Golgi stack	0.079399779	0.4965181	0.5871552	1.3987737	5883	15	2801;10142;2802;80124
APOBEC3C	GO:0005796 Golgi lumen	0.79330669	0.9955701	0.6030028	0.804638	39704	1	23759
APOBEC3C	GO:0005798 Golgi-associated vesicle	0.40008483	0.8506419	0.3829568	1.0571868	33012	32	2801;9632;55704;84364;11276;160;375
APOBEC3C	GO:0005801 cis-Golgi network	0.0016859308	0.0495735	0.8571721	1.7026796	110	7	9321;2801;10142;8934
APOBEC3C	GO:0005802 trans-Golgi network	0.068512789	0.4830851	0.4922648	1.379828	5734	35	5007;84364;57448;83696;63971;738;51429;399687;375;79585;23122;8934;162
APOBEC3C	GO:0005811 lipid droplet	0.95417593	1	0.2313245	0.5965629	74648	22	302;22930;5908;7248;10226;9144;5878;6418;646817;6683;2181
APOBEC3C	GO:0005813 centrosome	1.0227354e-05	0.0018695	0.6242829	2.0528899	0	149	55755;9639;54930;5116;10615;22995;152185;3297;10142;3161;9857;55704;84318;675;64793;85459;22994;5108;8481;79598;23354;117178;79441;93323;23299;26586;80173;9793;51735;23636;7840;63971;54801;23363;55559;79848;4659;3303;3304;55125;22919;8655;9859;57701;2140;9325;22948;56647;91754;8881;51143;58490;10540
APOBEC3C	GO:0005814 centriole	1.2174781e-05	0.0018695	0.721555	1.98037	0	31	5116;22995;152185;9857;55704;85459;5108;8481;7840;3303;3304;55125;9859;56647
APOBEC3C	GO:0005815 microtubule organizing center	1.0116338e-05	0.0018695	0.5687918	1.8957246	0	194	55755;9639;54930;5116;10615;22995;152185;3297;10142;3161;9857;55704;84318;675;64793;85459;22994;94121;5108;8481;11215;79598;23354;117178;57448;79441;93323;23299;26586;80173;54862;9793;51735;23636;7840;63971;54801;23363;8607;55559;79848;4659;3303;3304;55125;22919;8655;9859;57701;51332;2140;3799;9325;22948;56647;91754;8881;51143;58490;10540;54908;374654;81930
APOBEC3C	GO:0005818 aster	0.16636826	0.6644716	0.7862256	1.2603378	9477	3	22919;81930;4926
APOBEC3C	GO:0005819 spindle	1.0318214e-05	0.0018695	0.5438702	1.771648	0	129	55755;54930;2801;10615;152185;3297;9857;3832;64793;85459;23354;57448;79441;93323;26586;9793;23636;7840;27436;54801;221150;11335;5905;79718;55559;79848;9181;10474;55689;22919;9735;8655;9859;9928;56647;8881;51143;54908;81930;55143;9611;55201;4134;11073;11083;9183;23122;822;9113;64210;10101;10735;8502;9493;55142;8243;4085
APOBEC3C	GO:0005826 actomyosin contractile ring	0.94398989	1	-0.3640749	-0.5613255	44072	2	4627
APOBEC3C	GO:0005827 polar microtubule	0.50055762	0.9045885	-0.583119	-1.0084028	21543	3	7283
APOBEC3C	GO:0005828 kinetochore microtubule	0.029276747	0.3043686	0.7823157	1.4939059	1874	6	9735;81930;9183;23122
APOBEC3C	GO:0005829 cytosol	0.0005899941	0.0247082	0.3519362	1.2140093	58	1421	55755;9639;4548;5007;11319;54930;84307;5116;2580;29110;7110;22995;6455;57533;6888;3297;79664;10142;3161;9632;55704;200081;23365;127018;23301;58513;7329;675;84364;3832;64793;29109;56288;9810;85459;8314;348995;22994;94121;4790;5108;81704;22926;8481;23287;11215;79598;6885;9779;23354;11143;26064;54821;5371;79441;93323;23299;25929;23243;26586;1938;54862;55655;9793;51719;2802;9344;51735;5700;28964;7159…
APOBEC3C	GO:0005832 chaperonin-containing T-complex	0.96006784	1	0.2663874	0.5473133	64529	8	22948;10694
APOBEC3C	GO:0005833 hemoglobin complex	0.8920539	1	-0.3563625	-0.6162669	38393	3	1727
APOBEC3C	GO:0005834 heterotrimeric G-protein complex	0.99084572	1	-0.2711998	-0.4689928	42645	3	2778
APOBEC3C	GO:0005838 proteasome regulatory particle	0.026245348	0.2925086	0.6089705	1.5245878	2009	19	5700;5713;11047;5701;5710;5705;5718;5711;5702;10213;5704;5708
APOBEC3C	GO:0005839 proteasome core complex	0.084968243	0.500836	-0.5305123	-1.4394095	2407	12	5687;5691;5684;5686;5689;5692;5694;5688
APOBEC3C	GO:0005840 ribosome	0.00035385704	0.0174654	-0.3909193	-1.8370656	0	135	4736;1654;6187;11224;6194;6156;51649;219927;6165;5610;6133;6181;821;64976;6147;6202;6189;6231;6160;6230;1660;87178;25873;6136;285855;6208;6217;3921;6124;7818;64969;6137;63931;64978;6154;51121;6229;9349;6838;6191;6155;6203;6224;6134;6129;6141;6152;23
APOBEC3C	GO:0005844 polysome	0.16558108	0.6644716	-0.2916179	-1.1702544	1931	52	6188;5687;6311;26523;6161;6234;6130;6227;6135;26019;6228;4736;811;6194;6156;4628;4733;6231;6160;1660;87178;25873;6191;6141;6152
APOBEC3C	GO:0005845 mRNA cap binding complex	0.73714946	0.9866934	0.4212171	0.8043541	47209	6	27161;1977
APOBEC3C	GO:0005846 nuclear cap binding complex	0.034891193	0.3395748	-0.926474	-1.4284245	1628	2	4686
APOBEC3C	GO:0005847 mRNA cleavage and polyadenylation specificity factor complex	0.74672769	0.9866934	0.3508369	0.7947372	53511	12	51692;1452;53981;23283;1478
APOBEC3C	GO:0005849 mRNA cleavage factor complex	0.68514706	0.9866934	0.3600969	0.8449031	50247	14	51692;1452;51585;53981;23283;1478
APOBEC3C	GO:0005850 eukaryotic translation initiation factor 2 complex	0.38829583	0.8351781	0.6379306	1.0969031	23242	4	83939;1968;1965
APOBEC3C	GO:0005851 eukaryotic translation initiation factor 2B complex	0.97874899	1	0.2620576	0.5004239	62682	6	8891;8893;1965
APOBEC3C	GO:0005852 eukaryotic translation initiation factor 3 complex	0.44719726	0.8785537	0.4307937	1.0262752	33139	15	8666;8662;27335;8667;8661;8668;10987
APOBEC3C	GO:0005853 eukaryotic translation elongation factor 1 complex	0.7804634	0.9877293	0.4886375	0.7832971	44462	3	1936;1933
APOBEC3C	GO:0005854 nascent polypeptide-associated complex	0.15149185	0.6481788	0.8545264	1.2528189	8077	2	4666;689
APOBEC3C	GO:0005856 cytoskeleton	1.00009e-05	0.0018695	0.4921536	1.681507	0	488	55755;9639;54930;84307;5116;9321;2801;10615;22995;6455;152185;23499;3297;57530;10142;3161;9857;55704;84318;675;3832;64793;29109;56288;85459;22994;94121;5108;8481;11215;79598;23354;117178;26064;57448;79441;93323;23299;26586;80173;54862;9793;9344;51735;23636;7840;27436;84687;11218;63971;54801;23363;5317;286;221150;11335;4130;5905;4649;8607;79718;830;30849;84823;55559;79848;89796;23607;4659;7094;100…
APOBEC3C	GO:0005859 muscle myosin complex	0.30917083	0.77799	0.8456704	1.1284501	15473	1	10398
APOBEC3C	GO:0005862 muscle thin filament tropomyosin	0.5876076	0.9568841	0.6522619	0.9562794	31332	2	7170;7171
APOBEC3C	GO:0005865 striated muscle thin filament	0.44706764	0.8785537	0.5457044	1.0420743	28631	6	23363;7170;29766;7111
APOBEC3C	GO:0005868 cytoplasmic dynein complex	0.88201522	1	0.3326717	0.6608164	58070	7	8655;51143;1778
APOBEC3C	GO:0005869 dynactin complex	0.75526508	0.9866934	0.5658668	0.8296158	40272	2	10540;10121
APOBEC3C	GO:0005871 kinesin complex	0.24662793	0.741187	0.4746143	1.1882206	18887	19	3832;63971;3799;9928;374654;81930
APOBEC3C	GO:0005874 microtubule	3.0966463e-05	0.0026883	0.5321273	1.732559	2	128	55755;54930;5116;2801;10615;23499;3832;85459;23354;79441;93323;26586;9793;27436;63971;54801;221150;4130;55559;79848;89796;9181;22919;9735;8655;9859;57701;3799;9928;22948;10382;8881;51143;10540;10808;374654;51512;81930;4131;55201;27067;4134;9183;23122;9532;8661;324;2288
APOBEC3C	GO:0005875 microtubule associated complex	0.0010645438	0.0385431	0.587458	1.7036775	91	44	54930;3832;23354;79441;93323;63971;54801;4130;55559;10048;6780;8655;3799;9928;51143;10540;374654;81930;55143;4131;55201
APOBEC3C	GO:0005876 spindle microtubule	0.076518699	0.4959396	0.5021007	1.3709362	6258	30	3832;85459;221150;22919;9735;8881;81930;9183;23122;55142
APOBEC3C	GO:0005880 nuclear microtubule	0.067532468	0.481314	0.9664804	1.2896572	3379	1	93323
APOBEC3C	GO:0005881 cytoplasmic microtubule	0.34490694	0.8008982	0.4588397	1.1081743	25777	16	26586;22919;51512;81930;23122;324;1778
APOBEC3C	GO:0005882 intermediate filament	0.0063850623	0.129767	0.6585248	1.6486495	488	19	23499;5317;84823;23581;4000;286077;5411;1452;3848;5339;7431;4001
APOBEC3C	GO:0005884 actin filament	0.73529661	0.9866934	0.2995057	0.8268125	60672	32	23607;1627;51332;4646;7170;7248;11344;2017
APOBEC3C	GO:0005885 Arp2/3 protein complex	0.57691493	0.9495959	-0.4391526	-0.8933067	21781	5	10093
APOBEC3C	GO:0005886 plasma membrane	0.0012101452	0.0404061	0.3822019	1.3063894	120	503	5007;84307;23499;57530;10142;3161;55704;23301;58513;84364;56288;85459;94121;81704;11215;6885;987;9779;5871;23299;1938;54862;9793;51735;134957;84687;23513;79932;23344;5317;8567;286;64092;29966;200933;257397;51606;6801;23550;55573;22950;2885;4848;23607;2194;7094;10048;55291;9181;9049;1627;84433;6780;6520;5499;51429;221061;1500;22919;5062;6773;9735;8655;9859;51332;160;11047;5580;613;7812;9928;4646;7…
APOBEC3C	GO:0005887 integral component of plasma membrane	0.86875175	1	0.2535225	0.7308563	74663	42	10142;134957;23513;6386;3071;7341
APOBEC3C	GO:0005890 sodium:potassium-exchanging ATPase complex	0.36201208	0.8108601	-0.6542071	-1.1313372	15580	3	483
APOBEC3C	GO:0005891 voltage-gated calcium channel complex	0.076327478	0.4959396	-0.9619413	-1.282465	3814	1	2280
APOBEC3C	GO:0005892 acetylcholine-gated channel complex	0.083456543	0.4993605	0.9581006	1.2784752	4176	1	134957
APOBEC3C	GO:0005895 interleukin-5 receptor complex	0.31282717	0.77799	0.8435754	1.1256546	15656	1	6386
APOBEC3C	GO:0005899 insulin receptor complex	0.84846213	0.9994623	-0.4432563	-0.6834062	39612	2	3667
APOBEC3C	GO:0005901 caveola	0.73123667	0.9866934	0.3822407	0.8074647	50058	9	81930;6513;5594
APOBEC3C	GO:0005902 microvillus	0.70565167	0.9866934	-0.316094	-0.8107524	21412	10	4478
APOBEC3C	GO:0005903 brush border	0.97050938	1	0.2260824	0.5530632	73123	17	830;2317;5339;1192
APOBEC3C	GO:0005905 clathrin-coated pit	0.10611987	0.5580074	0.5447355	1.3489776	8057	18	58513;9779;160;4646;161;1173;55707;2060;163;8301;3329;2017
APOBEC3C	GO:0005911 cell-cell junction	0.00026705122	0.0147626	0.5319804	1.6737207	24	85	57530;317762;29109;56288;117178;23513;23363;5317;6801;2885;23607;9181;1627;5499;1500;5580;7414;8476;9414;302;29855;1982;5908;5411;79026;9218;7317;118;324;8502;7082;11187;8189;85456;6513
APOBEC3C	GO:0005912 adherens junction	0.89802742	1	0.2385679	0.7935978	88637	186	2580;85440;56288;117178;28964;84687;23513;5317;8021;4659;7094;9181;3303;3304;5499;1500;22919;3312;7414;9414;117143;29780;302;2037;375;5576;6386;1982;3309;79026;7205;5501;23122;118;324;309;22823;8502;2317;7082;10095;11187;9493;5339;7431
APOBEC3C	GO:0005913 cell-cell adherens junction	0.036500083	0.3478836	0.5155475	1.4515264	3068	36	56288;117178;23513;5317;5499;1500;7414;302;1982;118;324;8502;7082;11187;85456
APOBEC3C	GO:0005915 zonula adherens	0.48025276	0.8930466	0.6446535	1.0333944	27359	3	1500;3728;10580
APOBEC3C	GO:0005916 fascia adherens	0.49234685	0.8964734	0.6390636	1.0244336	28048	3	7414;1832;3728
APOBEC3C	GO:0005921 gap junction	0.45857469	0.885377	0.6540881	1.0485182	26124	3	1627;7082;1823
APOBEC3C	GO:0005923 bicellular tight junction	0.0081783423	0.1548283	0.6439788	1.6294683	630	20	57530;317762;56288;6801;9181;9414;29855;9218;324;7082;8189
APOBEC3C	GO:0005924 cell-substrate adherens junction	0.20325203	0.7054473	-0.2250856	-1.0815525	399	159	402;6202;5604;3159;6189;6160;7534;8895;6136;5297;6208;3190;6217;5094;8500;998;6124;5880;3845;60;9349;7531;4478;6191;6155;6203;5216;6129;5479;6141
APOBEC3C	GO:0005925 focal adhesion	0.20325203	0.7054473	-0.2250856	-1.0815525	399	159	402;6202;5604;3159;6189;6160;7534;8895;6136;5297;6208;3190;6217;5094;8500;998;6124;5880;3845;60;9349;7531;4478;6191;6155;6203;5216;6129;5479;6141
APOBEC3C	GO:0005929 cilium	0.0060565581	0.1249278	0.5292833	1.5719998	534	52	9321;55704;22994;5108;8481;117178;80173;7840;30849;8655;9859;51332;3799;10382;374654;5576;4131;1452;4134;2060;2782;10101
APOBEC3C	GO:0005930 axoneme	0.078883268	0.4959396	0.7275631	1.3893508	5051	6	30849;10382;5576;4134;5566
APOBEC3C	GO:0005938 cell cortex	0.35601413	0.807207	0.3502522	1.0771883	32554	69	56288;26064;830;285527;1627;51429;1500;22919;51332;4646;302;2037;103910;23122;2317;10640;7248;10487;6513;1778;2017;6709;10890
APOBEC3C	GO:0005942 phosphatidylinositol 3-kinase complex	0.17698258	0.671242	0.7335059	1.2612421	10593	4	30849;5287
APOBEC3C	GO:0005945 6-phosphofructokinase complex	0.17739312	0.671242	-0.7519217	-1.3003177	7634	3	5214;5211;5213
APOBEC3C	GO:0005947 mitochondrial alpha-ketoglutarate dehydrogenase complex	0.8416983	0.9994623	0.5792598	0.7729557	42126	1	1629
APOBEC3C	GO:0005952 cAMP-dependent protein kinase complex	0.4795425	0.8930466	0.5605107	1.021302	29851	5	5576;5566;5567;5577;5573
APOBEC3C	GO:0005956 protein kinase CK2 complex	0.75488511	0.9866934	0.6225559	0.8307294	37781	1	1460
APOBEC3C	GO:0005958 DNA-dependent protein kinase-DNA ligase 4 complex	0.0067024129	0.1323248	-0.9968575	-1.3290155	334	1	5591
APOBEC3C	GO:0005964 phosphorylase kinase complex	0.33043902	0.7859885	0.7698219	1.1286338	17619	2	5255;5257
APOBEC3C	GO:0005967 mitochondrial pyruvate dehydrogenase complex	0.27729123	0.74888	0.7935732	1.1634555	14785	2	1737;5163
APOBEC3C	GO:0005969 serine-pyruvate aminotransferase complex	0.81605378	0.9977119	-0.5932263	-0.7908922	40787	1	8411
APOBEC3C	GO:0005971 ribonucleoside-diphosphate reductase complex	0.68223843	0.9866934	0.6053091	0.8874421	36378	2	6241;6240
APOBEC3C	GO:0008021 synaptic vesicle	0.51279417	0.9138923	0.3943531	0.9765721	38937	18	134957;5868;8301;9144;9114;10987;10890;79065;11311
APOBEC3C	GO:0008023 transcription elongation factor complex	0.38247745	0.8279395	0.3942996	1.0709011	31169	29	79664;23379;26610;8178;6829;54623;4298;26747;9646
APOBEC3C	GO:0008024 cyclin/CDK positive transcription elongation factor complex	0.024886395	0.2796179	-0.6982651	-1.6660531	815	8	904;5925;22938;51755;1025;905
APOBEC3C	GO:0008076 voltage-gated potassium channel complex	0.27161664	0.7430453	0.7348008	1.1779026	15473	3	10142;7341;2017
APOBEC3C	GO:0008091 spectrin	0.38944854	0.835742	0.6373832	1.095962	23311	4	51332;2037;6709
APOBEC3C	GO:0008180 COP9 signalosome	0.011185593	0.1840296	0.666045	1.6086096	835	16	85440;2885;3303;3304;8655;2037;3309
APOBEC3C	GO:0008250 oligosaccharyltransferase complex	0.72034072	0.9866934	-0.3448626	-0.786115	24608	7	3703
APOBEC3C	GO:0008274 gamma-tubulin ring complex	0.060944357	0.4509529	0.8567606	1.3734069	3471	3	55755;85378;672
APOBEC3C	GO:0008275 gamma-tubulin small complex	0.90394945	1	0.3949731	0.6331509	51497	3	85378;10426
APOBEC3C	GO:0008278 cohesin complex	0.73470306	0.9866934	0.444381	0.809703	45735	5	10735;8243;5885
APOBEC3C	GO:0008287 protein serine/threonine phosphatase complex	0.02395362	0.2758659	0.6942635	1.5410276	1693	11	84687;4659;5499;5520;5501;9878
APOBEC3C	GO:0008290 F-actin capping protein complex	0.095777903	0.5294602	0.7152104	1.365762	6133	6	830;832;822;118
APOBEC3C	GO:0008305 integrin complex	0.59685572	0.9568929	-0.6122995	-0.9440348	27865	2	4067
APOBEC3C	GO:0008328 ionotropic glutamate receptor complex	0.22706688	0.7376228	0.7552497	1.2106827	12935	3	23513;22908
APOBEC3C	GO:0008385 IkappaB kinase complex	0.013221312	0.1950204	0.9615526	1.4097298	704	2	6885;29108
APOBEC3C	GO:0008537 proteasome activator complex	0.94077585	1	0.3612785	0.5791378	53595	3	10197;5720
APOBEC3C	GO:0008540 proteasome regulatory particle, base subcomplex	0.078053893	0.4959396	0.6481904	1.4058525	5436	10	5700;5701;5710;5705;5711;5702;5704;5708
APOBEC3C	GO:0008541 proteasome regulatory particle, lid subcomplex	0.2514619	0.741187	0.6046014	1.2009752	16555	7	11047;5718;10213;5714;5719;5717
APOBEC3C	GO:0008622 epsilon DNA polymerase complex	0.081296468	0.4993605	-0.8168306	-1.4125664	3498	3	5426
APOBEC3C	GO:0008623 CHRAC	0.53050034	0.9272251	-0.6465246	-0.9968025	24767	2	54108;11177
APOBEC3C	GO:0009295 nucleoid	0.90757144	1	-0.2102392	-0.7267351	17212	28	3030;3032;7417;51106;292;22907;60528;6832;60493;2926;64216
APOBEC3C	GO:0009328 phenylalanine-tRNA ligase complex	0.91943439	1	0.4346325	0.6372135	49026	2	10056;2193
APOBEC3C	GO:0009330 DNA topoisomerase complex (ATP-hydrolyzing)	0.62949794	0.9762732	-0.5948306	-0.9171014	29389	2	7153;7150
APOBEC3C	GO:0009346 citrate lyase complex	0.57636364	0.9495959	0.7115922	0.9495381	28846	1	47
APOBEC3C	GO:0009368 endopeptidase Clp complex	0.48335664	0.8930466	0.7580307	1.011505	24191	1	10845
APOBEC3C	GO:0009841 mitochondrial endopeptidase Clp complex	0.48335664	0.8930466	0.7580307	1.011505	24191	1	10845
APOBEC3C	GO:0009897 external side of plasma membrane	0.67520185	0.9846838	-0.3238132	-0.8305514	20488	10	811;7037
APOBEC3C	GO:0009898 cytoplasmic side of plasma membrane	0.71779796	0.9866934	0.3109415	0.8335914	57865	27	23344;286;51429;128866;54584;2782;8502
APOBEC3C	GO:0009925 basal plasma membrane	0.57294226	0.9471366	0.6599944	0.967616	30550	2	2060;4641
APOBEC3C	GO:0009986 cell surface	0.94676254	1	0.2236578	0.640231	80844	40	3161;7094;6520;399687;302;3309;9255;8301
APOBEC3C	GO:0010008 endosome membrane	0.011988326	0.1840395	0.4763511	1.4765777	1104	74	29110;6455;6885;9779;5371;63971;10454;257397;6642;9765;55681;160;64145;128866;5868;161;1173;302;84946;6643;6233;7314;7316;7317;2060;163;309
APOBEC3C	GO:0010009 cytoplasmic side of endosome membrane	0.70568048	0.9866934	0.5931007	0.8695433	37628	2	5868;23011
APOBEC3C	GO:0010369 chromocenter	0.99715974	1	0.2087662	0.4146915	65651	7	55143;22955
APOBEC3C	GO:0010494 cytoplasmic stress granule	0.34638286	0.8018444	-0.2791898	-1.0555311	5060	40	4904;1654;23435;26065;8570;149041;4343;3190;1974;8761;10642
APOBEC3C	GO:0012505 endomembrane system	0.20175798	0.7054473	0.3128226	1.0740878	20175	719	55755;5007;9321;2580;2801;29110;7110;6455;23499;57533;5033;26750;10142;9632;55704;23301;58513;7329;675;375056;84364;8089;64793;56288;348995;22994;94121;4790;5108;22926;6885;987;9779;5371;57448;5871;23299;23243;1938;55655;63967;51719;2802;23636;134957;83990;83696;79932;23074;80314;63971;23344;3267;23363;5317;5713;286;29966;11335;10527;5905;10454;11276;257397;6642;8021;30849;84823;2885;9765;4927;57…
APOBEC3C	GO:0012506 vesicle membrane	0.42148409	0.86423	0.319346	1.0353849	40668	121	9321;9632;84364;94121;9779;9344;134957;5317;11276;30849;2885;51429;8655;160;4646;3312;5868;161;1173;51143;55707;5908;3071;6233;7314;7316;9218;2060;80223;163;115677;8301
APOBEC3C	GO:0012507 ER to Golgi transport vesicle membrane	0.73710262	0.9866934	0.4212405	0.8043987	47206	6	9632;9919;8615
APOBEC3C	GO:0012510 trans-Golgi network transport vesicle membrane	0.84327962	0.9994623	0.3682845	0.7032741	54006	6	11276;160
APOBEC3C	GO:0014069 postsynaptic density	0.28884326	0.7632531	0.3614652	1.1186809	26585	73	6455;10142;84687;23513;200933;6801;9181;1627;1500;5062;613;26037;3337;23373;375;4131;4134;118;8661;23043;8502;7248;57534;9513;6128;5594;57142;1855
APOBEC3C	GO:0014704 intercalated disc	0.069356394	0.4840936	0.6726776	1.4209982	4747	9	29109;23363;7414;6513;1832;3728
APOBEC3C	GO:0014731 spectrin-associated cytoskeleton	0.20071968	0.7054473	0.768271	1.231556	11434	3	286;2035
APOBEC3C	GO:0014802 terminal cisterna	0.076327478	0.4959396	-0.9619413	-1.282465	3814	1	2280
APOBEC3C	GO:0015030 Cajal body	0.25079258	0.741187	0.4214158	1.1696993	20804	33	79664;4863;23379;8178;9343;9733
APOBEC3C	GO:0015629 actin cytoskeleton	0.021913934	0.2656584	0.4185366	1.3627178	2122	128	6455;23499;57530;29109;9344;84687;23363;4649;830;23607;4659;9181;1627;25;51429;832;399687;9735;51332;4646;27;5868;7414;8476;29780;2037;10540;10627;103910;10398;79026;7170;7205;126432;11073;822;118;2317;7082;10095;7248;26512;79834;10487;6513;11344;2017
APOBEC3C	GO:0015630 microtubule cytoskeleton	1.0020442e-05	0.0018695	0.5067002	1.7167763	0	321	55755;9639;54930;84307;5116;2801;10615;22995;152185;23499;3297;10142;3161;9857;55704;84318;675;3832;64793;85459;22994;94121;5108;8481;11215;79598;23354;117178;57448;79441;93323;23299;26586;80173;54862;9793;51735;23636;7840;27436;63971;54801;23363;221150;11335;4130;5905;8607;79718;30849;55559;79848;89796;4659;10048;9181;10474;55689;6780;3303;3304;55125;22919;9735;8655;9859;57701;51332;2140;3799;99…
APOBEC3C	GO:0015934 large ribosomal subunit	0.00011334013	0.0078318	-0.4513321	-1.9038444	0	67	6157;6122;4736;11224;6156;219927;6165;6133;6181;64976;6147;6160;25873;6136;285855;6124;6137;64978;6154;51121;9349;6838;6155;6134;6129;6141;6152
APOBEC3C	GO:0015935 small ribosomal subunit	0.0064823493	0.1298349	-0.4068143	-1.5964769	82	47	6202;6189;6231;6230;6208;6217;3921;7818;64969;63931;6229;6191;6203;6224
APOBEC3C	GO:0016020 membrane	0.16926831	0.6702831	0.3092697	1.0666453	16926	1299	5007;84307;5116;9321;2580;2801;29110;7110;6455;23499;5033;26750;57530;10142;3161;9632;9857;55704;200081;51642;23365;23301;58513;84318;375056;84364;8089;3832;29109;56288;29888;9810;85459;54460;54998;94121;284069;5108;81704;22926;8481;11215;6885;987;9779;54821;5371;57448;5871;23299;25929;23243;1938;54862;9793;79180;22877;2802;9344;51735;5700;28964;23636;9922;134957;50628;83990;27436;84687;11218;836…
APOBEC3C	GO:0016021 integral component of membrane	0.92045546	1	0.2354725	0.7903234	91426	232	10142;375056;284069;22926;987;9344;134957;23513;79932;23344;8567;4649;57506;57498;738;6520;10989;221061;23456;25972;8165;26092;29957;6386;23592;10953;10939;54733;3309;3071;83985;7341;9218;337867;2542;79585;7386;79143;1468;119559;114882;89941;6185;55379;2317;23352;4253;26173;6513;3329;9144;2017;91869;8519;10581;10410;8402;57142;8799;1828
APOBEC3C	GO:0016035 zeta DNA polymerase complex	0.062277722	0.4529885	0.9692737	1.2933846	3116	1	5980
APOBEC3C	GO:0016222 procollagen-proline 4-dioxygenase complex	0.099806838	0.5451899	0.8854001	1.2980826	5321	2	5033;5034
APOBEC3C	GO:0016234 inclusion body	0.073652306	0.4942823	0.5199358	1.3846318	5904	26	29110;1938;5905;3303;3304;23523;4683;5705;2060;8301;51622;221960;5704;4137
APOBEC3C	GO:0016235 aggresome	0.06134526	0.4509529	0.6119319	1.4357892	4498	14	29110;1938;5905;3303;3304;23523;2060;51622;221960
APOBEC3C	GO:0016272 prefoldin complex	0.78596654	0.9928755	-0.4168414	-0.7208546	33827	3	7411;5202;10471
APOBEC3C	GO:0016281 eukaryotic translation initiation factor 4F complex	0.35534264	0.807207	0.5397295	1.1089155	23883	8	8672;1981;7458;1982;1975
APOBEC3C	GO:0016282 eukaryotic 43S preinitiation complex	0.19251694	0.698316	0.532964	1.250505	14118	14	8666;8662;27335;54505;8667;8661;8668
APOBEC3C	GO:0016323 basolateral plasma membrane	0.49435947	0.8989537	0.3809051	0.9907378	38913	23	5871;23513;286;160;302;2060;7082;6513
APOBEC3C	GO:0016324 apical plasma membrane	0.90515664	1	0.2470276	0.6819421	74688	32	56288;51735;6520;160;2060;23043;2335;6513;9114;1828;523
APOBEC3C	GO:0016327 apicolateral plasma membrane	0.7221978	0.9866934	0.6386173	0.8521615	36145	1	3728
APOBEC3C	GO:0016328 lateral plasma membrane	0.96489061	1	-0.2096039	-0.5687066	27344	12	324;1828;1855;3728;4926;2011;23603;4641;8826;5518;402;1856
APOBEC3C	GO:0016342 catenin complex	0.41920309	0.8633959	0.67124	1.0760132	23881	3	1500;324;3728
APOBEC3C	GO:0016363 nuclear matrix	0.36803596	0.8173704	-0.2493396	-1.0351882	3520	62	22938;4841;3192;9360;9984;1788;10250;55660;11260;6732;284695;6421;4670;11331;4221
APOBEC3C	GO:0016442 RISC complex	0.64591261	0.9762732	0.3675028	0.875498	47865	15	27161;23405;6895;167227;27044;8994
APOBEC3C	GO:0016459 myosin complex	0.094039303	0.5240416	0.5456789	1.3661342	7201	19	57530;4649;399687;4646;10627;103910;10398
APOBEC3C	GO:0016460 myosin II complex	0.93989208	1	0.3365763	0.5787331	56260	4	10398;79784
APOBEC3C	GO:0016461 unconventional myosin complex	0.51169508	0.9138923	0.5184516	0.9900326	32770	6	4649;4646
APOBEC3C	GO:0016469 proton-transporting two-sector ATPase complex	0.91301345	1	0.3404075	0.6202537	56835	5	51606;9114;523
APOBEC3C	GO:0016471 vacuolar proton-transporting V-type ATPase complex	0.88515008	1	0.4105093	0.6580558	50426	3	51606;9114
APOBEC3C	GO:0016507 mitochondrial fatty acid beta-oxidation multienzyme complex	0.5702853	0.9461396	-0.715433	-0.9538188	28503	1	3030
APOBEC3C	GO:0016513 core-binding factor complex	0.57635795	0.9495959	-0.6236374	-0.9615154	26908	2	865
APOBEC3C	GO:0016514 SWI/SNF complex	0.18775082	0.6923765	-0.4347998	-1.238599	5005	14	6599;6601;5925;6595;6597;65980;6602
APOBEC3C	GO:0016528 sarcoplasm	0.9687282	1	0.238575	0.5404347	69420	12	286;5339
APOBEC3C	GO:0016529 sarcoplasmic reticulum	0.91558637	1	0.2890777	0.6269773	63776	10	286
APOBEC3C	GO:0016533 protein kinase 5 complex	0.45874515	0.885377	-0.771648	-1.028765	22928	1	1020
APOBEC3C	GO:0016580 Sin3 complex	0.17034265	0.6706938	0.6982686	1.2723095	10603	5	5928;25942;9611;3066;3065
APOBEC3C	GO:0016581 NuRD complex	0.4825509	0.8930466	0.4515039	1.0021843	34125	11	5928;53615;9219;3066;3065;9112;57504;54815
APOBEC3C	GO:0016586 RSC-type complex	0.84139393	0.9994623	-0.447782	-0.690384	39282	2	23512;55193
APOBEC3C	GO:0016589 NURF complex	0.63255209	0.9762732	0.4932412	0.8987307	39376	5	5928;10042;2186;6594
APOBEC3C	GO:0016590 ACF complex	0.68426634	0.9866934	-0.659567	-0.8793381	34200	1	11177
APOBEC3C	GO:0016591 RNA polymerase II, holoenzyme	0.045704179	0.3913126	0.4905088	1.414042	3927	42	6872;138474;2968;10474;55197;4646;5430;54623;58490;5431;2072;9646;6878;6874;64210;6873;2966;728340
APOBEC3C	GO:0016592 mediator complex	0.43519207	0.8737703	0.5080144	1.0437545	29250	8	5469;10025
APOBEC3C	GO:0016593 Cdc73/Paf1 complex	0.589218	0.9568841	0.5479513	0.9421865	35269	4	54623;9646;79577
APOBEC3C	GO:0016600 flotillin complex	0.73399164	0.9866934	-0.4437456	-0.7673808	31590	3	23603;10211;2319
APOBEC3C	GO:0016604 nuclear body	0.98980031	1	0.2064807	0.6997986	98788	324	9321;3297;79664;10946;7329;5371;25929;50628;11218;6789;51340;54801;79677;10454;4863;23379;57634;2968;6045;10919;3303;3304;25;8178;9343;10238;4000;6428;7290;9325;648;9733;55898;3636;29855;23373;79813;10072;23464;9739;5411;4683;9646;6015;30827;7341;5501;7486;1452;6895;11073;54439;118;3096;115677
APOBEC3C	GO:0016605 PML body	0.27186374	0.7430453	0.4150149	1.1519327	22552	33	3297;7329;5371;79677;7290;29855;4683;7341;11073
APOBEC3C	GO:0016607 nuclear speck	0.52490775	0.9241847	-0.2010526	-0.9899802	568	198	6046;64783;80230;219988;124245;81669;84081;23524;9129;8554;51747;10135;27339;57187;3550;54890;9794;51322;5546;1654;10569;55269;10521;8106;23435;10421;79872;5093;10432;9904;55105;10189;29890;114034;84324;24148;1665;79228;92609;64318;58517;22938;11176;2961;4841;3192;9295;64397;8899;9360;8683;9984;51755;5930;10250;55660;51631;51329;6421;1196;6431;91647;6427;8227;6651;50809;9584;91746
APOBEC3C	GO:0016938 kinesin I complex	0.77177784	0.9866934	-0.6148743	-0.8197535	38574	1	64837
APOBEC3C	GO:0017053 transcriptional repressor complex	0.8643277	1	0.2616326	0.7222604	71319	32	11218;5928;79718;25942;9611;53615
APOBEC3C	GO:0017054 negative cofactor 2 complex	0.082789804	0.4993605	-0.9584497	-1.27781	4137	1	1810
APOBEC3C	GO:0017059 serine C-palmitoyltransferase complex	0.61092907	0.9641482	0.6937849	0.9257763	30576	1	10558
APOBEC3C	GO:0017087 mitochondrial processing peptidase complex	0.21651952	0.72432	-0.7299092	-1.2622508	9318	3	23203;7385;9512
APOBEC3C	GO:0017101 aminoacyl-tRNA synthetase multienzyme complex	0.33280198	0.7859885	0.768774	1.1270975	17745	2	9255;9521
APOBEC3C	GO:0017119 Golgi transport complex	0.61209984	0.9645633	0.6404575	0.938973	32638	2	2802
APOBEC3C	GO:0017122 protein N-acetylglucosaminyltransferase complex	0.38281718	0.8279395	0.8090084	1.0795288	19159	1	8473
APOBEC3C	GO:0017146 NMDA selective glutamate receptor complex	0.40606618	0.8553763	-0.797486	-1.0632124	20295	1	2185
APOBEC3C	GO:0017177 glucosidase II complex	0.18987748	0.6923765	-0.8150426	-1.2566211	8864	2	23193
APOBEC3C	GO:0018444 translation release factor complex	0.015905726	0.2095474	-0.9923184	-1.3229639	794	1	2107
APOBEC3C	GO:0018995 host	0.51619023	0.9138923	0.3417551	0.97829	44077	40	348995;23636;8021;4927;23633;3837;3838;6233;7314;7316
APOBEC3C	GO:0019005 SCF ubiquitin ligase complex	0.056278083	0.4300852	0.6394045	1.4484181	4032	12	55031;200933;54850;8454;9978
APOBEC3C	GO:0019034 viral replication complex	0.41590987	0.8593953	-0.7023133	-1.0828167	19417	2	5297
APOBEC3C	GO:0019035 viral integration complex	0.62949794	0.9762732	-0.5948306	-0.9171014	29389	2	7153;7155
APOBEC3C	GO:0019773 proteasome core complex, alpha-subunit complex	0.17903724	0.671242	-0.6066238	-1.3144281	6437	6	5687;5684;5686;5688
APOBEC3C	GO:0019774 proteasome core complex, beta-subunit complex	0.36413693	0.8134185	-0.5007653	-1.0850546	13093	6	5689;5692;5694
APOBEC3C	GO:0019814 immunoglobulin complex	0.77627946	0.9866934	-0.6127793	-0.8169605	38799	1	3493
APOBEC3C	GO:0019866 organelle inner membrane	0.89749589	1	0.2355136	0.7644374	86698	123	51642;54460;54998;11335;10469;84823;60558;10989;23456;25972;2232;26092;29957;23592;23464;10939;83985;9131;374291;51116;7386;100128525;1468;119559;10240;29078;10845;4001
APOBEC3C	GO:0019867 outer membrane	0.83697809	0.9994623	0.2618445	0.7620033	72565	45	22877;57506;8165;10953;6233;7314;7316;5501;89941;54832;55139
APOBEC3C	GO:0019897 extrinsic component of plasma membrane	0.075027201	0.4959396	0.5031031	1.3736732	6136	30	10142;134957;23513;23344;51429;1500;302;3838;324;2782;8301
APOBEC3C	GO:0019898 extrinsic component of membrane	0.0086357362	0.1591278	0.5263523	1.5506897	756	49	10142;9810;94121;5371;2802;134957;23513;23344;30849;51429;1500;8897;302;5287;3838;324;2782;8301;54832
APOBEC3C	GO:0019907 cyclin-dependent protein kinase activating kinase holoenzyme complex	0.67214785	0.9846838	0.6634078	0.8852416	33640	1	1022
APOBEC3C	GO:0019908 nuclear cyclin-dependent protein kinase holoenzyme complex	0.17610809	0.671242	-0.5012365	-1.285626	5343	10	904;5925;22938;51755;1025;905
APOBEC3C	GO:0020003 symbiont-containing vacuole	0.46451548	0.8866856	0.7671089	1.0236188	23248	1	8934
APOBEC3C	GO:0020016 ciliary pocket	0.41601696	0.8593953	-0.7021922	-1.0826301	19422	2	10938
APOBEC3C	GO:0020018 ciliary pocket membrane	0.41601696	0.8593953	-0.7021922	-1.0826301	19422	2	10938
APOBEC3C	GO:0022624 proteasome accessory complex	0.047856431	0.3952329	0.561848	1.44895	3743	22	5700;5713;11047;5701;5710;5705;5718;5711;5702;10213;5704;10197;5708
APOBEC3C	GO:0022625 cytosolic large ribosomal subunit	8.8581805e-05	0.0064432	-0.5044392	-2.0420514	0	54	6157;6122;4736;11224;6156;6165;6133;6181;6147;6160;25873;6136;285855;6124;6137;6154;51121;9349;6838;6155;6134;6129;6141;6152
APOBEC3C	GO:0022626 cytosolic ribosome	0.00017577782	0.0115679	-0.4821858	-2.1487995	0	92	6218;6161;6144;6234;6130;6227;6209;6135;6201;6228;6157;6122;4736;1654;6187;11224;6194;6156;6165;5610;6133;6181;6147;6202;6189;6231;6160;6230;25873;6136;285855;6208;6217;3921;6124;6137;6154;51121;6229;9349;6838;6191;6155;6203;6224;6134;6129;6141;6152
APOBEC3C	GO:0022627 cytosolic small ribosomal subunit	0.0015342129	0.0481882	-0.4974382	-1.8196803	24	35	6204;93144;6188;6218;6234;6227;6209;6201;6228;1654;6187;6194;6202;6189;6231;6230;6208;6217;3921;6229;6191;6203;6224
APOBEC3C	GO:0030008 TRAPP complex	0.2846937	0.7593484	0.7288609	1.1683808	16218	3	83696;7109;126003
APOBEC3C	GO:0030014 CCR4-NOT complex	0.1742888	0.671242	0.6418206	1.2749072	11474	7	4848;25904;23019;4849;85456
APOBEC3C	GO:0030015 CCR4-NOT core complex	0.1385466	0.6369676	0.801188	1.2843227	7892	3	4848;23019;4849
APOBEC3C	GO:0030016 myofibril	0.32870241	0.7859885	0.3828301	1.1036251	28249	42	23363;286;4659;832;7414;29780;375;10398;79026;7170;26263;2317;5339;6513;11344
APOBEC3C	GO:0030017 sarcomere	0.53070555	0.9272251	0.3422897	0.9681129	44807	37	23363;286;4659;832;29780;375;10398;7170;26263;2317
APOBEC3C	GO:0030018 Z disc	0.39386967	0.8415239	0.4128666	1.0647419	30813	22	23363;286;4659;29780;10398;26263;2317;6513
APOBEC3C	GO:0030027 lamellipodium	0.10489711	0.5580074	0.4457135	1.3014805	9124	46	55704;81704;84687;23513;6642;1627;1500;8476;29780;3636;6643;55785;822;324;7248;11344;2017
APOBEC3C	GO:0030054 cell junction	0.093880543	0.5240416	0.350736	1.1822741	9348	265	55755;5007;2580;85440;6455;57530;317762;29109;56288;117178;26064;28964;7159;134957;84687;23513;23363;5317;200933;4649;6801;8021;2885;27161;23607;4659;7094;9181;1627;3303;3304;5499;1500;22919;5580;613;3312;26037;7414;8476;9414;117143;29780;54623;302;2037;29855;375;5576;6386;4131;1982;5908;3309;55201;5411;79026;7205;9218;5501;7317;23122;118;324;309;22823;8502;2317;7082;10095;167227;11187;9493;5339;…
APOBEC3C	GO:0030055 cell-substrate junction	0.20325203	0.7054473	-0.2250856	-1.0815525	399	159	402;6202;5604;3159;6189;6160;7534;8895;6136;5297;6208;3190;6217;5094;8500;998;6124;5880;3845;60;9349;7531;4478;6191;6155;6203;5216;6129;5479;6141
APOBEC3C	GO:0030056 hemidesmosome	0.46367632	0.8866856	0.7674581	1.0240848	23206	1	5339
APOBEC3C	GO:0030057 desmosome	0.1363405	0.6365627	0.5945185	1.3196277	9641	11	5317;5411;7317;8502;11187;1828;1832;1823;3728
APOBEC3C	GO:0030061 mitochondrial crista	0.15143077	0.6481788	-0.8369104	-1.2903366	7069	2	4067
APOBEC3C	GO:0030062 mitochondrial tricarboxylic acid cycle enzyme complex	0.89993061	1	0.457562	0.6708304	47986	2	1629;8801
APOBEC3C	GO:0030117 membrane coat	0.32845756	0.7859885	0.3909306	1.1056863	27731	37	9632;58513;84364;9779;11276;160;128866;161;1173;55707
APOBEC3C	GO:0030118 clathrin coat	0.24982699	0.741187	0.4734844	1.1853917	19132	19	58513;9779;11276;160;161;1173;55707;2060;163;8301;162
APOBEC3C	GO:0030119 AP-type membrane coat adaptor complex	0.59557355	0.9568929	0.3658876	0.9160179	45611	19	9779;11276;160;161;1173;2060;163;8301;162
APOBEC3C	GO:0030120 vesicle coat	0.33840515	0.7914272	0.4091421	1.1038991	27422	28	9632;84364;9779;11276;160;161;1173;55707;2060;163;8301
APOBEC3C	GO:0030121 AP-1 adaptor complex	0.61113879	0.9641482	-0.4608487	-0.8703303	24535	4	8906;1174
APOBEC3C	GO:0030122 AP-2 adaptor complex	0.015309311	0.2094799	0.7655903	1.5729639	1028	8	9779;160;161;1173;2060;163;8301
APOBEC3C	GO:0030123 AP-3 adaptor complex	0.029291621	0.3043686	-0.8266795	-1.5612157	1175	4	1176;8546
APOBEC3C	GO:0030125 clathrin vesicle coat	0.17640001	0.671242	0.5402093	1.2675048	12936	14	9779;11276;160;161;1173;55707;2060;163;8301
APOBEC3C	GO:0030126 COPI vesicle coat	0.64135693	0.9762732	0.4058636	0.8802728	44674	10	84364;22818
APOBEC3C	GO:0030127 COPII vesicle coat	0.71952422	0.9866934	0.4814453	0.8278313	43069	4	9632
APOBEC3C	GO:0030128 clathrin coat of endocytic vesicle	0.015309311	0.2094799	0.7655903	1.5729639	1028	8	9779;160;161;1173;2060;163;8301
APOBEC3C	GO:0030130 clathrin coat of trans-Golgi network vesicle	0.84327962	0.9994623	0.3682845	0.7032741	54006	6	11276;160
APOBEC3C	GO:0030131 clathrin adaptor complex	0.44421253	0.8770024	0.426028	1.0289286	33199	16	9779;11276;160;161;1173;2060;163;8301;162
APOBEC3C	GO:0030132 clathrin coat of coated pit	0.015576324	0.2095474	0.7282794	1.5795566	1084	10	58513;9779;160;161;1173;2060;163;8301
APOBEC3C	GO:0030133 transport vesicle	0.67616853	0.9846838	0.2964476	0.8824088	59846	53	9321;9632;55704;94121;134957;11276;160;5868
APOBEC3C	GO:0030134 COPII-coated ER to Golgi transport vesicle	0.248409	0.741187	0.6061345	1.2040205	16354	7	2801;9632;9919;8615
APOBEC3C	GO:0030135 coated vesicle	0.17881142	0.671242	0.4015711	1.2095498	16018	58	2801;9632;55704;84364;9779;11276;51429;55681;160;4646;3312;5868;161;1173;55707;375
APOBEC3C	GO:0030136 clathrin-coated vesicle	0.3697694	0.8189444	0.3804284	1.0759824	31219	37	9779;11276;51429;55681;160;4646;3312;5868;161;1173;55707;2060;163;8301
APOBEC3C	GO:0030137 COPI-coated vesicle	0.30011715	0.7738095	0.4985519	1.1501746	21774	13	55704;84364;375
APOBEC3C	GO:0030139 endocytic vesicle	0.022551379	0.2710087	0.4908703	1.4611294	1995	53	9779;51735;30849;23607;160;3799;4646;5868;161;1173;10808;5287;6233;7314;7316;2060;80223;163;115677;8301;2317;7431
APOBEC3C	GO:0030140 trans-Golgi network transport vesicle	0.49132985	0.8964734	-0.386907	-0.9595631	15498	9	164;1213;4218;51762;8906;1174
APOBEC3C	GO:0030141 secretory granule	0.83575516	0.9994623	0.2525438	0.8383536	82361	178	9321;675;22994;94121;4790;1938;51719;5317;5713;3303;3304;8655;5580;3837;3312;7414;161;51143;302;5701;2821;6386;5908;6051;3071;3615;9798;9218;2992;5718;10916;3848;5702;230;1794;10075;2335;23352;10213;10487;10694;3329;1778;5594;5708;5878;6709;1828;47;10890
APOBEC3C	GO:0030142 COPI-coated Golgi to ER transport vesicle	0.027732268	0.2994218	0.9867318	1.3166804	1387	1	55704
APOBEC3C	GO:0030173 integral component of Golgi membrane	0.81910245	0.9977119	0.5281283	0.7742874	43676	2	25972
APOBEC3C	GO:0030175 filopodium	0.87174146	1	0.2647649	0.7050907	69890	26	84687;160;4646;3636
APOBEC3C	GO:0030176 integral component of endoplasmic reticulum membrane	0.84408507	0.9994623	0.279633	0.7273282	66442	23	22926;23344;3309;2542
APOBEC3C	GO:0030286 dynein complex	0.67435356	0.9846838	0.4160335	0.8547727	45325	8	8655;51143;10540;1778
APOBEC3C	GO:0030315 T-tubule	0.58975259	0.9568841	0.5477016	0.941757	35301	4	79026;7430
APOBEC3C	GO:0030424 axon	0.30338567	0.7778616	0.3412406	1.0988126	29077	111	85440;56288;9810;9344;28964;286;4130;5905;4649;89796;1627;1500;8655;3799;3312;10382;5868;2805;10540;23405;4131;3054;4134;9532;2288;7248;790;9513;4137;11344;6772;1778;2017;5594;9114;1855;170506;24137;23303
APOBEC3C	GO:0030425 dendrite	0.070402524	0.4864814	0.3987218	1.2822844	6738	109	10142;29888;9344;84687;29966;4130;5905;6801;27161;9181;1627;6780;25;5499;4076;1500;3312;26037;5868;5701;3337;23373;23405;4131;3054;55201;7341;5501
APOBEC3C	GO:0030426 growth cone	0.26313646	0.7430453	0.3996273	1.1520484	22614	42	85440;56288;9344;4649;1627;1500;3799;10540;23405;4131;2288;7248;4137;11344;2017;1855
APOBEC3C	GO:0030427 site of polarized growth	0.26056992	0.7430453	0.3986366	1.1526227	22457	43	85440;56288;9344;4649;1627;1500;3799;10540;23405;4131;2288;7248;4137;11344;2017;1855
APOBEC3C	GO:0030430 host cell cytoplasm	0.46451548	0.8866856	0.7671089	1.0236188	23248	1	8934
APOBEC3C	GO:0030478 actin cap	0.71441719	0.9866934	-0.6438547	-0.8583904	35707	1	10097
APOBEC3C	GO:0030479 actin cortical patch	0.43294084	0.8737703	0.5807104	1.0581077	26950	5	830;829
APOBEC3C	GO:0030485 smooth muscle contractile fiber	0.66690008	0.9846838	-0.6679469	-0.8905102	33332	1	59
APOBEC3C	GO:0030496 midbody	0.43811164	0.8737703	0.3401302	1.0292967	39440	60	10615;57448;23636;63971;1500;9928;128866;302;55143;3309;9798;5501;822;8502;10640;9493
APOBEC3C	GO:0030532 small nuclear ribonucleoprotein complex	0.80480313	0.9977119	0.2716799	0.7832006	69167	42	10946;50628;9343;9733;51639;57819
APOBEC3C	GO:0030658 transport vesicle membrane	0.44212313	0.874173	0.4109266	1.0287751	33859	19	9632;94121;11276;160;5868
APOBEC3C	GO:0030659 cytoplasmic vesicle membrane	0.48192971	0.8930466	0.3106807	1.0059506	46431	119	9321;9632;84364;94121;9779;9344;134957;5317;11276;30849;51429;8655;160;4646;3312;5868;161;1173;51143;55707;5908;3071;6233;7314;7316;9218;2060;80223;163;115677;8301
APOBEC3C	GO:0030660 Golgi-associated vesicle membrane	0.72326306	0.9866934	0.3152495	0.8270433	57327	24	9632;84364;11276;160
APOBEC3C	GO:0030662 coated vesicle membrane	0.31383855	0.77799	0.3917628	1.1164493	26669	39	9632;84364;9779;11276;160;4646;3312;5868;161;1173;55707
APOBEC3C	GO:0030663 COPI-coated vesicle membrane	0.64135693	0.9762732	0.4058636	0.8802728	44674	10	84364;22818
APOBEC3C	GO:0030665 clathrin-coated vesicle membrane	0.20552365	0.7054473	0.4699396	1.2223176	16177	23	9779;11276;160;4646;3312;5868;161;1173;55707;2060;163;8301;162
APOBEC3C	GO:0030666 endocytic vesicle membrane	0.083519401	0.4993605	0.5093214	1.3654205	6732	27	9779;30849;160;5868;161;1173;6233;7314;7316;2060;80223;163;115677;8301
APOBEC3C	GO:0030667 secretory granule membrane	0.75936785	0.9866934	0.2776984	0.824779	67077	52	9321;94121;5317;8655;161;51143;5908;3071;9218
APOBEC3C	GO:0030669 clathrin-coated endocytic vesicle membrane	0.034283794	0.3362445	0.7105338	1.5009676	2346	9	9779;160;161;1173;2060;163;8301
APOBEC3C	GO:0030670 phagocytic vesicle membrane	0.80609903	0.9977119	-0.269876	-0.75129	22124	13	811;4218;51762;5880;7879
APOBEC3C	GO:0030672 synaptic vesicle membrane	0.55113974	0.9360902	0.529752	0.9652568	34308	5	5868;9144;6449
APOBEC3C	GO:0030673 axolemma	0.71294208	0.9866934	0.4848997	0.833771	42675	4	286;4137
APOBEC3C	GO:0030677 ribonuclease P complex	0.087766623	0.5063937	-0.6789087	-1.4710545	3155	6	10556;54931;3028;10557;11102;10940
APOBEC3C	GO:0030678 mitochondrial ribonuclease P complex	0.43660041	0.8737703	-0.6922808	-1.0673488	20383	2	54931;3028
APOBEC3C	GO:0030681 multimeric ribonuclease P complex	0.14501345	0.640316	-0.7187812	-1.3574457	5821	4	10557;11102;10940
APOBEC3C	GO:0030684 preribosome	0.0022158619	0.0612464	-0.4089994	-1.6652808	23	56	51602;10885;8568;51018;2091;9724;55127;10199;56342;27340;84294;10969;10528;22984;26156;26155;117246;55781;83732
APOBEC3C	GO:0030686 90S preribosome	0.10111172	0.5479859	-0.4125585	-1.33871	2200	22	10885;55127;10199;27340;26156;26155
APOBEC3C	GO:0030687 preribosome, large subunit precursor	0.11579332	0.5735712	-0.4427022	-1.3355449	2854	17	8568;51018;56342;10969;26155;117246
APOBEC3C	GO:0030688 preribosome, small subunit precursor	0.037367678	0.351307	-0.588396	-1.5964618	1058	12	27340;117246;55781;83732
APOBEC3C	GO:0030689 Noc complex	0.048210967	0.3952329	-0.8501872	-1.4702508	2074	3	26155
APOBEC3C	GO:0030690 Noc1p-Noc2p complex	0.046756832	0.3916239	-0.9769553	-1.3024817	2336	1	26155
APOBEC3C	GO:0030691 Noc2p-Noc3p complex	0.046756832	0.3916239	-0.9769553	-1.3024817	2336	1	26155
APOBEC3C	GO:0030692 Noc4p-Nop14p complex	0.66199023	0.9837317	-0.5763185	-0.8885598	30906	2	8602;79050
APOBEC3C	GO:0030863 cortical cytoskeleton	0.34717439	0.8023328	0.3919072	1.0933624	28928	34	830;1627;51429;22919;51332;2037;10487;6513;2017;6709
APOBEC3C	GO:0030864 cortical actin cytoskeleton	0.21181383	0.7174675	0.463073	1.2148519	16788	24	830;1627;51429;51332;2037;10487;6513;2017;6709
APOBEC3C	GO:0030867 rough endoplasmic reticulum membrane	0.16249118	0.664387	-0.4750701	-1.2889812	4604	12	11231;6100;29927;55176;6231;6155
APOBEC3C	GO:0030870 Mre11 complex	0.86071617	1	0.4288971	0.6875318	49034	3	4683;6672;10111
APOBEC3C	GO:0030877 beta-catenin destruction complex	0.73470306	0.9866934	0.4443957	0.8097297	45735	5	1452;324;2931
APOBEC3C	GO:0030880 RNA polymerase complex	0.2350607	0.7376228	0.3896196	1.1655467	20910	55	6872;138474;2968;10474;5557;55197;4646;5430;54623;58490;5431;2072;9646;6878;6874;64210;6873;2966;728340
APOBEC3C	GO:0030891 VCB complex	0.55458541	0.9365015	0.7224162	0.9639815	27756	1	9978
APOBEC3C	GO:0030893 meiotic cohesin complex	0.85829384	1	0.4307794	0.6905493	48896	3	8243;5885
APOBEC3C	GO:0030894 replisome	0.17127604	0.671242	0.5259777	1.2703237	12800	16	50485;5557;5814;2073
APOBEC3C	GO:0030897 HOPS complex	0.55956144	0.9384878	-0.7210196	-0.9612669	27967	1	64601
APOBEC3C	GO:0030904 retromer complex	0.67994975	0.9860342	0.4018464	0.8488808	46547	9	9779;6642;6643
APOBEC3C	GO:0030905 retromer, tubulation complex	0.19813214	0.7054473	0.8305973	1.2177364	10564	2	6642;6643
APOBEC3C	GO:0030906 retromer, cargo-selective complex	0.8526527	0.9994623	0.5036675	0.7384255	45465	2	55737;9559
APOBEC3C	GO:0030914 STAGA complex	0.29004086	0.7636055	0.5871855	1.1663804	19095	7	10474;117143;27097;10629
APOBEC3C	GO:0030915 Smc5-Smc6 complex	0.11184667	0.568925	0.8779838	1.2872097	5963	2	79677;23137
APOBEC3C	GO:0030964 NADH dehydrogenase complex	0.64996292	0.9763573	-0.4086362	-0.8312314	24539	5	55572
APOBEC3C	GO:0030981 cortical microtubule cytoskeleton	0.20045638	0.7054473	0.7683588	1.2316969	11419	3	22919;4926;23332
APOBEC3C	GO:0030990 intraciliary transport particle	0.071888112	0.4910497	0.9643855	1.2868617	3597	1	80173
APOBEC3C	GO:0030992 intraciliary transport particle B	0.071888112	0.4910497	0.9643855	1.2868617	3597	1	80173
APOBEC3C	GO:0031010 ISWI-type complex	0.79978873	0.9977119	0.3634292	0.7466932	53756	8	5928;51773
APOBEC3C	GO:0031011 Ino80 complex	0.078882376	0.4959396	0.6813033	1.3997898	5301	8	4798;8607;51377;86;10856;7528
APOBEC3C	GO:0031012 extracellular matrix	0.99338841	1	0.1826981	0.4897886	80082	27	302;304;309;3848;24144;2335;3068;4236;1508;871
APOBEC3C	GO:0031045 dense core granule	0.59201312	0.9568929	-0.7042598	-0.9389226	29589	1	6647
APOBEC3C	GO:0031074 nucleocytoplasmic transport complex	0.032249071	0.3253154	-0.8699921	-1.5044999	1387	3	10514
APOBEC3C	GO:0031080 nuclear pore outer ring	0.64668029	0.9762732	-0.3532707	-0.8429002	21203	8	79902;6396
APOBEC3C	GO:0031090 organelle membrane	0.068058848	0.4823453	0.338709	1.1571176	6804	485	5007;9321;2801;29110;7110;6455;9632;51642;375056;84364;8089;54460;54998;94121;5108;22926;6885;9779;5371;5871;23243;22877;2802;9344;23636;134957;83990;83696;79932;80314;63971;5317;11335;10469;5905;10454;11276;257397;51606;57506;6642;30849;84823;2885;9765;55291;738;60558;25;10989;51429;399687;8655;51332;55681;160;23760;23456;4000;4646;3837;25972;64145;3312;128866;5868;2232;161;1173;8165;51143;302;5…
APOBEC3C	GO:0031091 platelet alpha granule	0.78920999	0.9933408	0.3494245	0.7578627	54973	10	94121;10916;2335;29789;51571
APOBEC3C	GO:0031092 platelet alpha granule membrane	0.048331668	0.3952329	0.9766061	1.3031688	2418	1	94121
APOBEC3C	GO:0031093 platelet alpha granule lumen	0.78825216	0.9930396	-0.3096247	-0.7387613	25845	8	139322;226
APOBEC3C	GO:0031094 platelet dense tubular network	0.48152881	0.8930466	-0.5932893	-1.0259906	20724	3	10938
APOBEC3C	GO:0031095 platelet dense tubular network membrane	0.48152881	0.8930466	-0.5932893	-1.0259906	20724	3	10938
APOBEC3C	GO:0031143 pseudopodium	0.25607751	0.7430138	-0.6518895	-1.2311182	10280	4	4478
APOBEC3C	GO:0031201 SNARE complex	0.080589385	0.4993605	0.7931865	1.3638612	4823	4	134957;9342;8774
APOBEC3C	GO:0031205 endoplasmic reticulum Sec complex	0.76957676	0.9866934	-0.4972175	-0.7666029	35929	2	11231
APOBEC3C	GO:0031207 Sec62/Sec63 complex	0.32643752	0.7859885	-0.8365922	-1.1153489	16315	1	11231
APOBEC3C	GO:0031209 SCAR complex	0.57138571	0.9468286	0.6607462	0.9687182	30467	2	3071;23191
APOBEC3C	GO:0031211 endoplasmic reticulum palmitoyltransferase complex	0.61092907	0.9641482	0.6937849	0.9257763	30576	1	10558
APOBEC3C	GO:0031213 RSF complex	0.55678119	0.9365272	-0.6338013	-0.9771858	25994	2	8467
APOBEC3C	GO:0031224 intrinsic component of membrane	0.89710604	1	0.2421071	0.8131071	89122	236	10142;375056;284069;22926;987;9344;134957;23513;79932;23344;8567;4649;57506;57498;738;6520;10989;221061;23456;25972;5868;8165;26092;29957;6386;23592;10953;10939;54733;3309;3071;83985;7341;9218;337867;2542;79585;7386;79143;1468;119559;8301;114882;89941;6185;55379;2317;23352;4253;26173;6513;3329;9144;2017;91869;8519;10581;10410;8402;57142;8799;1828
APOBEC3C	GO:0031225 anchored component of membrane	0.24839389	0.741187	0.7451034	1.1944179	14150	3	5868;9230
APOBEC3C	GO:0031226 intrinsic component of plasma membrane	0.87338145	1	0.2515181	0.7272426	75274	43	10142;134957;23513;6386;3071;7341
APOBEC3C	GO:0031227 intrinsic component of endoplasmic reticulum membrane	0.52495299	0.9241847	-0.2878093	-0.9566533	10886	24	811;29927;821;347734;9524;10269;60481;57488
APOBEC3C	GO:0031228 intrinsic component of Golgi membrane	0.81910245	0.9977119	0.5281283	0.7742874	43676	2	25972
APOBEC3C	GO:0031229 intrinsic component of nuclear inner membrane	0.51240553	0.9138923	0.6884387	1.0093181	27322	2	23592;3930
APOBEC3C	GO:0031231 intrinsic component of peroxisomal membrane	0.55524476	0.9365015	0.722067	0.9635156	27789	1	8799
APOBEC3C	GO:0031234 extrinsic component of cytoplasmic side of plasma membrane	0.7316574	0.9866934	-0.2815318	-0.8180492	18946	15	2185;4067;2778;29127;3845;57488
APOBEC3C	GO:0031248 protein acetyltransferase complex	3.480763e-05	0.0026883	0.6476305	1.8725669	2	43	8089;6885;11143;80314;54556;11091;8607;55167;57634;10474;55689;9898;7862;55683;117143;86;3054;26122;6878;8473;339287;10856;6874;55578;51773
APOBEC3C	GO:0031251 PAN complex	0.43687886	0.8737703	-0.6919385	-1.0668209	20396	2	255967
APOBEC3C	GO:0031252 cell leading edge	0.00034008545	0.0174073	0.5195059	1.6429212	31	90	23499;55704;81704;117178;84687;23513;286;64092;6642;23550;23607;7094;9181;1627;25;51429;1500;4646;5868;8476;29780;302;81930;3636;375;6643;55785;9748;126432;23122;822;324
APOBEC3C	GO:0031253 cell projection membrane	0.038235294	0.357035	0.4996979	1.4358568	3275	41	23499;81704;84687;286;23550;7094;9181;22919;51332;4646;2060;23122;324;2782
APOBEC3C	GO:0031254 cell trailing edge	0.1099163	0.5668072	-0.6982553	-1.420363	4149	5	4627;4478
APOBEC3C	GO:0031256 leading edge membrane	0.011976195	0.1840395	0.5792308	1.5731665	975	29	23499;81704;84687;286;23550;7094;9181;4646;23122;324;8844;4137
APOBEC3C	GO:0031258 lamellipodium membrane	0.14437423	0.640316	0.7977549	1.2788193	8224	3	81704;57026;1072
APOBEC3C	GO:0031261 DNA replication preinitiation complex	0.69504717	0.9866934	0.5986727	0.8777125	37061	2	23595;8318
APOBEC3C	GO:0031264 death-inducing signaling complex	0.9519791	1	-0.3555711	-0.5482145	44445	2	8737;11124
APOBEC3C	GO:0031265 CD95 death-inducing signaling complex	0.67446281	0.9846838	-0.6644553	-0.8858551	33710	1	11124
APOBEC3C	GO:0031298 replication fork protection complex	0.73667431	0.9866934	-0.4019574	-0.7591118	29575	4	8318;11169;55388;7150
APOBEC3C	GO:0031300 intrinsic component of organelle membrane	0.56661761	0.9423171	0.3530652	0.9402415	45427	26	10989;23456;25972;5868;23592;10939;89941
APOBEC3C	GO:0031301 integral component of organelle membrane	0.73926521	0.9866934	0.3126715	0.8132617	58191	23	10989;23456;25972;23592;10939;89941;8799;3930
APOBEC3C	GO:0031304 intrinsic component of mitochondrial inner membrane	0.9726612	1	0.2289304	0.5371443	71333	14	10989;10939;55750;5250;23761
APOBEC3C	GO:0031305 integral component of mitochondrial inner membrane	0.9726612	1	0.2289304	0.5371443	71333	14	10989;10939;55750;5250;23761
APOBEC3C	GO:0031306 intrinsic component of mitochondrial outer membrane	0.89541864	1	0.4022228	0.6447723	51011	3	89941;9927;10452
APOBEC3C	GO:0031307 integral component of mitochondrial outer membrane	0.87435066	1	0.4863418	0.7130245	46622	2	89941;10452
APOBEC3C	GO:0031312 extrinsic component of organelle membrane	0.33985935	0.7933879	0.5654549	1.1232149	22375	7	5371;2802
APOBEC3C	GO:0031314 extrinsic component of mitochondrial inner membrane	0.37512851	0.8255217	-0.7220448	-1.1132385	17513	2	132001
APOBEC3C	GO:0031332 RNAi effector complex	0.64591261	0.9762732	0.3675028	0.875498	47865	15	27161;23405;6895;167227;27044;8994
APOBEC3C	GO:0031371 ubiquitin conjugating enzyme complex	0.28719217	0.7618034	0.6428236	1.1712836	17877	5	9810;56254
APOBEC3C	GO:0031372 UBC13-MMS2 complex	0.82852125	0.9994623	-0.4572127	-0.7049241	38681	2	7336;7334
APOBEC3C	GO:0031390 Ctf18 RFC-like complex	0.45295658	0.8809167	0.5720523	1.0423318	28196	5	5984;5985
APOBEC3C	GO:0031391 Elg1 RFC-like complex	0.65302791	0.9798964	0.5624189	0.9015705	37202	3	5984;79915
APOBEC3C	GO:0031410 cytoplasmic vesicle	0.028577432	0.30369	0.3573681	1.2168026	2855	400	9321;2801;29110;6455;57533;26750;9632;55704;23301;675;84364;22994;94121;4790;6885;9779;5371;57448;23299;1938;80173;51719;9344;51735;134957;79932;23074;63971;3267;5317;5713;10454;11276;257397;6642;30849;2885;9765;23607;57498;26130;2194;9181;738;3303;3304;6520;51429;8655;55681;160;5580;3799;4646;3837;64145;3312;128866;5868;7414;161;1173;51143;302;304;55707;5701;10808;2821;5287;375;6386;191;84946;59…
APOBEC3C	GO:0031414 N-terminal protein acetyltransferase complex	0.81982522	0.9977119	-0.4631505	-0.714079	38275	2	8260;80155
APOBEC3C	GO:0031415 NatA complex	0.81982522	0.9977119	-0.4631505	-0.714079	38275	2	8260;80155
APOBEC3C	GO:0031428 box C/D snoRNP complex	0.08340054	0.4993605	-0.6831819	-1.4803136	2998	6	9221;51602;2091;10528
APOBEC3C	GO:0031429 box H/ACA snoRNP complex	0.35695427	0.807207	-0.5976931	-1.1287662	14330	4	55505;1736;9221;55651
APOBEC3C	GO:0031430 M band	0.39396957	0.8415239	0.5976806	1.0890288	24524	5	23363;286
APOBEC3C	GO:0031436 BRCA1-BARD1 complex	0.77612388	0.9866934	0.6113827	0.81582	38844	1	672
APOBEC3C	GO:0031461 cullin-RING ubiquitin ligase complex	0.19420261	0.6990178	0.4616488	1.2294088	15569	26	1642;55031;200933;54850;10238;8881
APOBEC3C	GO:0031462 Cul2-RING ubiquitin ligase complex	0.77678903	0.9866934	-0.4216007	-0.7290851	33432	3	11146
APOBEC3C	GO:0031463 Cul3-RING ubiquitin ligase complex	0.33249477	0.7859885	-0.6108372	-1.1535894	13348	4	11146;9817
APOBEC3C	GO:0031464 Cul4A-RING E3 ubiquitin ligase complex	0.29008169	0.7636055	0.6805025	1.1701044	17363	4	1642;9978
APOBEC3C	GO:0031465 Cul4B-RING E3 ubiquitin ligase complex	0.17234589	0.671242	0.8432363	1.2362665	9189	2	1642;9978
APOBEC3C	GO:0031466 Cul5-RING ubiquitin ligase complex	0.63511055	0.9762732	0.6294097	0.9227759	33865	2	9978;8065
APOBEC3C	GO:0031467 Cul7-RING ubiquitin ligase complex	0.70924367	0.9866934	0.5912924	0.8668921	37818	2	9978;6500
APOBEC3C	GO:0031475 myosin V complex	0.056880477	0.4300852	-0.9713687	-1.2950336	2842	1	140735
APOBEC3C	GO:0031499 TRAMP complex	0.66157817	0.9837317	-0.6703911	-0.8937687	33066	1	55596
APOBEC3C	GO:0031501 mannosyltransferase complex	0.37939658	0.8279395	-0.810405	-1.080436	18962	1	8813
APOBEC3C	GO:0031510 SUMO activating enzyme complex	0.4813235	0.8930466	0.6441884	1.0326487	27420	3	7341;10054;10055
APOBEC3C	GO:0031514 motile cilium	0.34507919	0.8008982	0.5011865	1.1124626	24403	11	80173;204;6652;5566;81892;29105;1656;4957
APOBEC3C	GO:0031519 PcG protein complex	0.051237187	0.4046274	0.5793113	1.4503346	3923	19	8314;5928;6045;9898;648;6015;22823;84733;7528
APOBEC3C	GO:0031523 Myb complex	0.43905806	0.8737703	-0.7810754	-1.0413336	21944	1	2316
APOBEC3C	GO:0031526 brush border membrane	0.62882638	0.9762732	-0.6864525	-0.9151819	31429	1	3326
APOBEC3C	GO:0031527 filopodium membrane	0.90169345	1	0.4554663	0.6677579	48080	2	3675;382
APOBEC3C	GO:0031528 microvillus membrane	0.0044336875	0.0972596	-0.9751696	-1.5035026	206	2	4478
APOBEC3C	GO:0031588 nucleotide-activated protein kinase complex	0.76625275	0.9866934	0.4277605	0.779419	47699	5	5576;5571
APOBEC3C	GO:0031592 centrosomal corona	0.99423793	1	-0.5027933	-0.6703265	49693	1	23332
APOBEC3C	GO:0031594 neuromuscular junction	0.53379525	0.9275941	0.4337037	0.9626739	37749	11	134957;9325;9144;5566
APOBEC3C	GO:0031595 nuclear proteasome complex	0.2490295	0.741187	0.8064967	1.1824026	13278	2	5705;5718
APOBEC3C	GO:0031597 cytosolic proteasome complex	0.33844682	0.7914272	0.5660132	1.124324	22282	7	5705;10213;5704;5708;3416;5706
APOBEC3C	GO:0031616 spindle pole centrosome	0.95507222	1	0.279143	0.5544873	62880	7	10101;4869;4926;9787;9212;55968
APOBEC3C	GO:0031618 nuclear pericentric heterochromatin	0.04480627	0.3913126	0.7369284	1.4638285	2949	7	10320;11335;546
APOBEC3C	GO:0031672 A band	0.23139525	0.7376228	0.5929375	1.2182356	15552	8	23363;286;4659
APOBEC3C	GO:0031674 I band	0.5964069	0.9568929	0.3497184	0.9174709	47272	24	23363;286;4659;29780;10398;26263;2317;6513
APOBEC3C	GO:0031838 haptoglobin-hemoglobin complex	0.42216304	0.8643397	0.7293049	1.069232	22510	2	3050;3048
APOBEC3C	GO:0031901 early endosome membrane	0.11300355	0.568925	0.5058272	1.3270156	8956	24	6455;5371;6642;9765;64145;5868;6643;2060
APOBEC3C	GO:0031902 late endosome membrane	0.75762174	0.9866934	-0.2890936	-0.7843816	21470	12	7879;5873
APOBEC3C	GO:0031903 microbody membrane	0.64223265	0.9762732	0.4054788	0.8794383	44735	10	57506;375;3615;8799;2181;847
APOBEC3C	GO:0031904 endosome lumen	0.64777223	0.9762732	0.6752793	0.9010828	32420	1	1508
APOBEC3C	GO:0031907 microbody lumen	0.086130924	0.5022487	-0.5903295	-1.4640685	2716	9	30;373156;5825;3417
APOBEC3C	GO:0031931 TORC1 complex	0.53062601	0.9272251	0.5388564	0.9818457	33031	5	9675;9894;2475;57521
APOBEC3C	GO:0031932 TORC2 complex	0.4392989	0.8737703	0.5254888	1.0438266	28922	7	253260;9675;79109;9894;2475
APOBEC3C	GO:0031933 telomeric heterochromatin	0.59145209	0.9568929	0.6504231	0.9535835	31537	2	222229;546
APOBEC3C	GO:0031941 filamentous actin	0.22296883	0.7319309	0.5801133	1.2254608	15263	9	23607;51332;4646
APOBEC3C	GO:0031965 nuclear membrane	0.46440747	0.8866856	0.321529	1.0146896	43592	88	8089;5108;23636;83990;80314;11335;5905;84823;25;4000;4646;3837;25972;26092;6386;23592;25909;7341;9218;9330;26057;114882;55746
APOBEC3C	GO:0031966 mitochondrial membrane	0.90720764	1	0.2335604	0.7686101	88723	152	51642;54460;54998;22877;10469;57506;60558;10989;23456;2232;8165;29957;23464;10953;10939;6233;7314;7316;83985;9131;5501;374291;8473;51116;7386;100128525;1468;119559;89941;54832;10240;55139;29078;10845
APOBEC3C	GO:0031967 organelle envelope	0.71077694	0.9866934	0.2742844	0.9279932	70899	302	51642;7329;8089;54460;348995;54998;5108;22926;23299;22877;23636;83990;80314;3267;11335;10469;10527;5905;57506;8021;84823;4927;60558;25;10989;3841;23633;23456;4000;4646;3837;25972;128866;2232;8165;26092;29957;6386;23592;23464;10953;10939;6233;7314;7316;25909;83985;9798;7341;9218;9131;5501;374291;51493;10063;8473;51116;9330;7386;100128525;1468;26057;119559;114882;89941;55379;54832;55746;10240
APOBEC3C	GO:0031968 organelle outer membrane	0.83697809	0.9994623	0.2618445	0.7620033	72565	45	22877;57506;8165;10953;6233;7314;7316;5501;89941;54832;55139
[truncated: 67,101 more rows]
