# Supplementary material for: Systematic identification of post-transcriptional regulatory modules
Source: Nat Commun. 2024 Sep 9;15:7872. doi: 10.1038/s41467-024-52215-7 (PMC11385195; doi:10.1038/s41467-024-52215-7)
Supplement: Supplementary file 15 — Supplementary Dataset 12 [file 41467_2024_52215_MOESM15_ESM.txt]

Table S12. Data Availability for the Studied RNA Binding Proteins
This table lists the data availability for the studied RNA binding proteins, including the sources of data used in the analysis. Each entry provides information on the availability of eCLIP, BioID2, and Perturb-seq datasets for each RBP.
RBP	eCLIP	BioID	Perturb.seq
AARS	1	0	0
AATF	1	0	0
ABCF1	1	0	0
AGGF1	1	1	1
AKAP1	1	0	0
AKAP8L	1	0	1
AQR	1	0	0
NOLC1	1	1	0
BUD13	1	1	1
CPEB4	1	0	0
CPSF6	1	1	0
CSTF2T	1	0	1
DDX21	1	1	0
DDX24	1	0	0
DDX3X	1	0	1
DDX42	1	0	1
DDX51	1	0	0
DDX52	1	1	0
DDX55	1	1	1
DDX6	1	1	1
DGCR8	1	1	1
DHX30	1	0	0
DROSHA	1	0	1
EFTUD2	1	1	0
EIF3G	1	1	0
EIF4G2	1	0	1
EWSR1	1	0	1
EXOSC5	1	1	0
FAM120A	1	0	1
FASTKD2	1	1	1
FMR1	1	0	1
FTO	1	0	1
FUS	1	0	0
FXR1	1	0	1
FXR2	1	1	1
GEMIN5	1	0	0
GNL3	1	1	0
GPKOW	1	1	1
GRWD1	1	0	0
GTF2F1	1	0	1
HLTF	1	0	0
HNRNPA1	1	1	1
HNRNPC	1	1	1
HNRNPK	1	0	1
HNRNPL	1	0	0
HNRNPM	1	0	1
HNRNPU	1	0	0
HNRNPUL1	1	0	0
IGF2BP1	1	0	1
IGF2BP2	1	0	1
ILF3	1	1	1
KHDRBS1	1	0	1
KHSRP	1	0	1
LARP4	1	1	1
LARP7	1	1	0
LIN28B	1	1	1
LSM11	1	0	1
MATR3	1	0	0
METAP2	1	0	1
MTPAP	1	0	1
NCBP2	1	0	1
NIPBL	1	0	0
NONO	1	1	1
NPM1	1	1	0
NSUN2	1	1	0
PABPC4	1	0	1
PCBP1	1	0	1
PHF6	1	0	0
PPIL4	1	1	1
PRPF8	1	0	0
PTBP1	1	0	1
PUM1	1	0	0
PUM2	1	0	1
PUS1	1	0	0
QKI	1	1	1
RBFOX2	1	0	1
RBM15	1	1	1
RBM22	1	0	1
TROVE2	1	1	0
RPS11	1	1	0
RPS3	1	1	0
SAFB2	1	0	1
SAFB	1	0	0
SBDS	1	1	0
SDAD1	1	0	0
SERBP1	1	0	1
SF3B1	1	0	1
SF3B4	1	1	1
SLBP	1	0	0
SLTM	1	0	1
SMNDC1	1	1	1
SND1	1	0	1
SRSF1	1	1	1
SRSF7	1	1	1
SSB	1	0	0
SUPV3L1	1	1	0
TAF15	1	1	1
TARDBP	1	0	1
TBRG4	1	1	1
TIA1	1	0	1
TRA2A	1	1	1
U2AF1	1	1	1
U2AF2	1	1	1
UCHL5	1	0	1
UPF1	1	0	1
UTP18	1	0	0
UTP3	1	1	0
WDR3	1	0	0
WDR43	1	0	0
WRN	1	0	0
XRCC6	1	1	1
XRN2	1	0	1
YBX3	1	0	1
YWHAG	1	1	0
ZC3H11A	1	1	0
ZC3H8	1	1	0
ZNF622	1	0	1
ZNF800	1	1	0
ZRANB2	1	1	1
APOBEC3C	1	1	0
