# Supplementary material for: Systematic identification of post-transcriptional regulatory modules
Source: Nat Commun. 2024 Sep 9;15:7872. doi: 10.1038/s41467-024-52215-7 (PMC11385195; doi:10.1038/s41467-024-52215-7)
Supplement: Supplementary file 16 — Supplementary Dataset 13 [file 41467_2024_52215_MOESM16_ESM.txt]

Table S13. RBP-centered Regulatory Modules Annotation
This table presents the annotation of RBP-centered regulatory modules identified in the study. Each module includes a set of RBPs and their associated regulatory interactions. The table provides detailed descriptions of the regulatory modules, including the RBPs involved and the functional annotations of the modules.
RBP	Module.N	Partners	GOBP	GOCC	GOMF
AKAP8L	12	DDX42;DDX52;DGCR8;EWSR1;GTF2F1;NCBP2;NONO;SRSF1;UCHL5;XRN2;AGGF1	GO:0072132 mesenchyme morphogenesis;GO:0006379 mRNA cleavage;GO:0045292 mRNA cis splicing, via spliceosome;GO:0000380 alternative mRNA splicing, via spliceosome;GO:0050684 regulation of mRNA processing;GO:0090131 mesenchyme migration;GO:0000381 regulation of alternative mRNA splicing, via spliceosome;GO:0048024 regulation of mRNA splicing, via spliceosome;GO:0048025 negative regulation of mRNA sp…	GO:0005849 mRNA cleavage factor complex;GO:0005847 mRNA cleavage and polyadenylation specificity factor complex;GO:0030684 preribosome;GO:0044452 nucleolar part;GO:0035371 microtubule plus-end;GO:1990752 microtubule end;GO:0071006 U2-type catalytic step 1 spliceosome;GO:0071012 catalytic step 1 spliceosome;GO:0071005 U2-type precatalytic spliceosome;GO:0071011 precatalytic spliceosome;GO:0030686 …	GO:0008092 cytoskeletal protein binding;GO:0015631 tubulin binding;GO:0019902 phosphatase binding;GO:0008017 microtubule binding;GO:0019899 enzyme binding
APOBEC3C	21	DDX21;DDX42;EIF3G;FAM120A;FASTKD2;GNL3;IGF2BP1;IGF2BP2;KHDRBS1;LARP4;NPM1;NSUN2;PUM2;RBM22;SBDS;SF3B1;SND1;SUPV3L1;TIA1;UTP3	GO:0042773 ATP synthesis coupled electron transport;GO:0042775 mitochondrial ATP synthesis coupled electron transport;GO:0022904 respiratory electron transport chain;GO:0043603 cellular amide metabolic process;GO:0006605 protein targeting;GO:0006613 cotranslational protein targeting to membrane;GO:0045047 protein targeting to ER;GO:0006612 protein targeting to membrane;GO:0019080 viral gene expre…	GO:0015934 large ribosomal subunit;GO:0044444 cytoplasmic part;GO:0005840 ribosome;GO:0044391 ribosomal subunit;GO:0005737 cytoplasm;GO:0031982 vesicle;GO:0098800 inner mitochondrial membrane protein complex;GO:1990204 oxidoreductase complex;GO:0022626 cytosolic ribosome;GO:0044445 cytosolic part;GO:0098798 mitochondrial protein complex;GO:0022625 cytosolic large ribosomal subunit;GO:0005740 mito…	GO:0003735 structural constituent of ribosome;GO:0003824 catalytic activity;GO:0032553 ribonucleotide binding;GO:0032555 purine ribonucleotide binding;GO:0017076 purine nucleotide binding;GO:0097367 carbohydrate derivative binding;GO:0035639 purine ribonucleoside triphosphate binding;GO:0043168 anion binding;GO:0036094 small molecule binding;GO:1901265 nucleoside phosphate binding;GO:0016462 pyro…
BUD13	23	CSTF2T;DDX21;DDX42;DDX6;EFTUD2;FXR1;GPKOW;GTF2F1;HNRNPK;METAP2;MTPAP;NCBP2;PCBP1;RBFOX2;RBM15;RPS11;SF3B4;SMNDC1;SRSF7;UCHL5;ZNF800;ZRANB2	GO:0019915 lipid storage;GO:0006338 chromatin remodeling;GO:0018193 peptidyl-amino acid modification;GO:0043414 macromolecule methylation;GO:0031057 negative regulation of histone modification;GO:0018205 peptidyl-lysine modification;GO:0043543 protein acylation;GO:0044237 cellular metabolic process;GO:0006325 chromatin organization;GO:0006473 protein acetylation;GO:0034470 ncRNA processing;GO:003…	GO:1904949 ATPase complex;GO:0016607 nuclear speck;GO:0000792 heterochromatin;GO:0044428 nuclear part;GO:0043231 intracellular membrane-bounded organelle;GO:1902494 catalytic complex;GO:0005684 U2-type spliceosomal complex;GO:0005681 spliceosomal complex;GO:0031981 nuclear lumen;GO:0031974 membrane-enclosed lumen;GO:0043233 organelle lumen;GO:0070013 intracellular organelle lumen;GO:0044454 nucle…	GO:0042393 histone binding;GO:0140030 modification-dependent protein binding;GO:0016772 transferase activity, transferring phosphorus-containing groups;GO:0003712 transcription coregulator activity;GO:0000981 DNA-binding transcription factor activity, RNA polymerase II-specific;GO:0016301 kinase activity;GO:0003713 transcription coactivator activity;GO:0031490 chromatin DNA binding;GO:0003700 DNA…
CPSF6	19	FXR1;GPKOW;HNRNPA1;IGF2BP1;KHDRBS1;KHSRP;MTPAP;PPIL4;PUM2;RBM22;SAFB2;SRSF1;SRSF7;TIA1;TRA2A;U2AF2;UCHL5;ZNF622	GO:0000377 RNA splicing, via transesterification reactions with bulged adenosine as nucleophile;GO:0000398 mRNA splicing, via spliceosome;GO:0000375 RNA splicing, via transesterification reactions;GO:0008380 RNA splicing;GO:0006397 mRNA processing;GO:0050684 regulation of mRNA processing;GO:0031123 RNA 3'-end processing;GO:0048024 regulation of mRNA splicing, via spliceosome;GO:0043484 regulation…	GO:0016607 nuclear speck;GO:0044451 nucleoplasm part;GO:0016604 nuclear body;GO:0071013 catalytic step 2 spliceosome;GO:0005849 mRNA cleavage factor complex;GO:0005684 U2-type spliceosomal complex;GO:0005681 spliceosomal complex;GO:0071005 U2-type precatalytic spliceosome;GO:0005847 mRNA cleavage and polyadenylation specificity factor complex;GO:0042382 paraspeckles;GO:0071004 U2-type prespliceos…	GO:0036002 pre-mRNA binding;GO:0003729 mRNA binding;GO:0003727 single-stranded RNA binding;GO:0008186 RNA-dependent ATPase activity;GO:0003730 mRNA 3'-UTR binding;GO:0140110 transcription regulator activity;GO:0003700 DNA-binding transcription factor activity;GO:0003682 chromatin binding;GO:0003725 double-stranded RNA binding
CSTF2T	17	DDX52;DROSHA;EWSR1;GTF2F1;HNRNPK;HNRNPM;LSM11;METAP2;NONO;PCBP1;RBFOX2;SLTM;SMNDC1;SRSF7;UPF1;BUD13	GO:0006396 RNA processing;GO:0000375 RNA splicing, via transesterification reactions;GO:0000377 RNA splicing, via transesterification reactions with bulged adenosine as nucleophile;GO:0000398 mRNA splicing, via spliceosome;GO:0006397 mRNA processing;GO:0008380 RNA splicing;GO:0016071 mRNA metabolic process;GO:0031124 mRNA 3'-end processing;GO:0031123 RNA 3'-end processing;GO:0016556 mRNA modifica…	GO:0005681 spliceosomal complex;GO:0016607 nuclear speck;GO:0016604 nuclear body;GO:0030684 preribosome;GO:0044452 nucleolar part;GO:0030686 90S preribosome;GO:0005684 U2-type spliceosomal complex;GO:0031224 intrinsic component of membrane;GO:0032040 small-subunit processome;GO:0000502 proteasome complex;GO:1905369 endopeptidase complex;GO:0016021 integral component of membrane;GO:1905368 peptida…
DDX21	44	DDX42;DDX6;EIF3G;FAM120A;FASTKD2;FMR1;FTO;FXR1;FXR2;GNL3;GPKOW;HNRNPC;HNRNPM;IGF2BP1;IGF2BP2;KHDRBS1;LARP4;LARP7;LIN28B;NOLC1;NPM1;NSUN2;PUM2;RBM15;RBM22;RPS11;SBDS;SF3B1;SMNDC1;SND1;SRSF7;SUPV3L1;TBRG4;TIA1;U2AF1;UTP3;YWHAG;ZC3H11A;ZC3H8;ZNF800;ZRANB2;APOBEC3C;BUD13	GO:0055114 oxidation-reduction process;GO:0044281 small molecule metabolic process;GO:0043408 regulation of MAPK cascade;GO:0006261 DNA-dependent DNA replication;GO:0006260 DNA replication;GO:0022900 electron transport chain;GO:1901700 response to oxygen-containing compound;GO:1901701 cellular response to oxygen-containing compound;GO:0000122 negative regulation of transcription by RNA polymerase…	GO:0044444 cytoplasmic part;GO:0005737 cytoplasm;GO:0000118 histone deacetylase complex;GO:0000123 histone acetyltransferase complex;GO:0000228 nuclear chromosome;GO:0000313 organellar ribosome;GO:0000314 organellar small ribosomal subunit;GO:0000502 proteasome complex;GO:0000775 chromosome, centromeric region;GO:0000776 kinetochore;GO:0000777 condensed chromosome kinetochore;GO:0000779 condensed…	GO:0003824 catalytic activity;GO:0016787 hydrolase activity;GO:0036094 small molecule binding;GO:1901265 nucleoside phosphate binding;GO:0000166 nucleotide binding;GO:0032553 ribonucleotide binding;GO:0032555 purine ribonucleotide binding;GO:0017076 purine nucleotide binding;GO:0097367 carbohydrate derivative binding;GO:0035639 purine ribonucleoside triphosphate binding;GO:0017111 nucleoside-trip…
DDX3X	21	DDX55;DROSHA;EIF3G;FASTKD2;FTO;FXR2;GNL3;HNRNPM;IGF2BP1;LARP4;PABPC4;PUM2;QKI;RBM22;RPS3;SBDS;SND1;TARDBP;XRCC6;YBX3	GO:0006417 regulation of translation;GO:0006413 translational initiation;GO:0006613 cotranslational protein targeting to membrane;GO:0002183 cytoplasmic translational initiation;GO:0045047 protein targeting to ER;GO:0002181 cytoplasmic translation;GO:0070972 protein localization to endoplasmic reticulum;GO:0034248 regulation of cellular amide metabolic process;GO:0019080 viral gene expression;GO:…	GO:0044445 cytosolic part;GO:0005924 cell-substrate adherens junction;GO:0005925 focal adhesion;GO:0030055 cell-substrate junction;GO:0005912 adherens junction;GO:0010494 cytoplasmic stress granule;GO:0036464 cytoplasmic ribonucleoprotein granule;GO:0070161 anchoring junction;GO:0035770 ribonucleoprotein granule;GO:0031982 vesicle;GO:0022626 cytosolic ribosome;GO:0005840 ribosome;GO:0044444 cytop…	GO:0043168 anion binding;GO:0035639 purine ribonucleoside triphosphate binding;GO:0032555 purine ribonucleotide binding;GO:0032553 ribonucleotide binding;GO:0003735 structural constituent of ribosome;GO:0017076 purine nucleotide binding;GO:0097367 carbohydrate derivative binding;GO:0017111 nucleoside-triphosphatase activity;GO:0016462 pyrophosphatase activity;GO:0016817 hydrolase activity, acting…
DDX42	34	DDX6;EIF3G;EWSR1;FTO;FXR1;GNL3;HNRNPA1;HNRNPC;HNRNPK;IGF2BP1;IGF2BP2;KHDRBS1;KHSRP;LARP4;LIN28B;NCBP2;NPM1;NSUN2;PTBP1;SBDS;SF3B1;SUPV3L1;TBRG4;U2AF1;U2AF2;UTP3;ZC3H11A;ZC3H8;ZRANB2;AKAP8L;APOBEC3C;BUD13;DDX21	GO:0006261 DNA-dependent DNA replication;GO:0006260 DNA replication;GO:0022904 respiratory electron transport chain;GO:0000122 negative regulation of transcription by RNA polymerase II;GO:0000184 nuclear-transcribed mRNA catabolic process, nonsense-mediated decay;GO:0000288 nuclear-transcribed mRNA catabolic process, deadenylation-dependent decay;GO:0000375 RNA splicing, via transesterification r…	GO:0044444 cytoplasmic part;GO:0005737 cytoplasm;GO:0071564 npBAF complex;GO:0000118 histone deacetylase complex;GO:0000123 histone acetyltransferase complex;GO:0000228 nuclear chromosome;GO:0000313 organellar ribosome;GO:0000314 organellar small ribosomal subunit;GO:0000502 proteasome complex;GO:0000775 chromosome, centromeric region;GO:0000776 kinetochore;GO:0000777 condensed chromosome kinetoc…	GO:0003824 catalytic activity;GO:0032553 ribonucleotide binding;GO:0032555 purine ribonucleotide binding;GO:0097367 carbohydrate derivative binding;GO:0017076 purine nucleotide binding;GO:0035639 purine ribonucleoside triphosphate binding;GO:0000166 nucleotide binding;GO:0000976 transcription regulatory region sequence-specific DNA binding;GO:0000977 RNA polymerase II regulatory region sequence-s…
DDX52	13	DROSHA;EWSR1;GTF2F1;HNRNPK;LSM11;METAP2;NONO;PCBP1;SERBP1;SMNDC1;AKAP8L;CSTF2T		GO:0044452 nucleolar part;GO:0030684 preribosome;GO:0032040 small-subunit processome;GO:0030686 90S preribosome
DDX55	11	DDX6;DROSHA;EWSR1;FTO;PABPC4;PCBP1;SLTM;SND1;TIA1;DDX3X	GO:0006612 protein targeting to membrane;GO:0072599 establishment of protein localization to endoplasmic reticulum;GO:0090150 establishment of protein localization to membrane;GO:0045047 protein targeting to ER;GO:0006614 SRP-dependent cotranslational protein targeting to membrane;GO:0006613 cotranslational protein targeting to membrane	GO:0022627 cytosolic small ribosomal subunit;GO:0015935 small ribosomal subunit;GO:0044391 ribosomal subunit;GO:0005840 ribosome;GO:0022626 cytosolic ribosome;GO:0022625 cytosolic large ribosomal subunit;GO:0015934 large ribosomal subunit;GO:0044444 cytoplasmic part
DDX6	41	DROSHA;EIF3G;FASTKD2;FTO;GNL3;HNRNPC;IGF2BP1;IGF2BP2;KHSRP;LARP4;LARP7;LIN28B;METAP2;NOLC1;NPM1;NSUN2;PABPC4;PCBP1;PUM2;RBM15;RPS11;RPS3;SBDS;SF3B4;SMNDC1;SRSF7;SUPV3L1;TAF15;TBRG4;U2AF1;UTP3;YBX3;YWHAG;ZC3H11A;ZNF622;ZNF800;BUD13;DDX21;DDX42;DDX55	GO:0043603 cellular amide metabolic process;GO:0055114 oxidation-reduction process;GO:0032940 secretion by cell;GO:0046903 secretion;GO:1901566 organonitrogen compound biosynthetic process;GO:1901564 organonitrogen compound metabolic process;GO:0044281 small molecule metabolic process;GO:0043604 amide biosynthetic process;GO:0090150 establishment of protein localization to membrane;GO:1904951 pos…	GO:0044444 cytoplasmic part;GO:0005737 cytoplasm;GO:0031982 vesicle;GO:0005829 cytosol;GO:0012505 endomembrane system;GO:0048471 perinuclear region of cytoplasm;GO:0016021 integral component of membrane;GO:0031224 intrinsic component of membrane;GO:0016020 membrane;GO:0044425 membrane part;GO:0031967 organelle envelope;GO:0031975 envelope;GO:0005739 mitochondrion;GO:0030141 secretory granule;GO:0…	GO:0003824 catalytic activity;GO:0036094 small molecule binding;GO:0032553 ribonucleotide binding;GO:0032555 purine ribonucleotide binding;GO:1901265 nucleoside phosphate binding;GO:0017076 purine nucleotide binding;GO:0000166 nucleotide binding;GO:0097367 carbohydrate derivative binding;GO:0035639 purine ribonucleoside triphosphate binding;GO:0043168 anion binding;GO:0016772 transferase activity…
DGCR8	14	DROSHA;ILF3;NCBP2;NONO;PTBP1;SBDS;SF3B1;SMNDC1;TAF15;XRN2;ZRANB2;AGGF1;AKAP8L	GO:0045892 negative regulation of transcription, DNA-templated;GO:0051253 negative regulation of RNA metabolic process;GO:0045934 negative regulation of nucleobase-containing compound metabolic process;GO:0006396 RNA processing;GO:0051173 positive regulation of nitrogen compound metabolic process;GO:0031325 positive regulation of cellular metabolic process;GO:0031324 negative regulation of cellul…	GO:0000785 chromatin;GO:0090568 nuclear transcriptional repressor complex;GO:0016604 nuclear body;GO:0044427 chromosomal part;GO:0000784 nuclear chromosome, telomeric region;GO:0032991 protein-containing complex;GO:0000781 chromosome, telomeric region;GO:1902493 acetyltransferase complex;GO:0031248 protein acetyltransferase complex;GO:0005815 microtubule organizing center;GO:0000123 histone acety…	GO:0031492 nucleosomal DNA binding;GO:0035064 methylated histone binding;GO:0140034 methylation-dependent protein binding;GO:0042393 histone binding;GO:0003713 transcription coactivator activity;GO:0003712 transcription coregulator activity;GO:0000987 proximal promoter sequence-specific DNA binding;GO:0000981 DNA-binding transcription factor activity, RNA polymerase II-specific;GO:0031490 chromat…
DROSHA	17	EWSR1;FTO;GTF2F1;LSM11;NONO;PCBP1;RBFOX2;RPS3;SLTM;SMNDC1;CSTF2T;DDX3X;DDX52;DDX55;DDX6;DGCR8	GO:0043604 amide biosynthetic process;GO:0043603 cellular amide metabolic process;GO:0043043 peptide biosynthetic process;GO:0006518 peptide metabolic process;GO:0006412 translation;GO:0006417 regulation of translation;GO:0034248 regulation of cellular amide metabolic process;GO:0032269 negative regulation of cellular protein metabolic process;GO:0051248 negative regulation of protein metabolic p…	GO:0044452 nucleolar part;GO:0030684 preribosome;GO:1990904 ribonucleoprotein complex;GO:0010494 cytoplasmic stress granule;GO:0035770 ribonucleoprotein granule;GO:0032040 small-subunit processome;GO:0060170 ciliary membrane;GO:0044444 cytoplasmic part;GO:0044430 cytoskeletal part;GO:0030863 cortical cytoskeleton;GO:0043232 intracellular non-membrane-bounded organelle;GO:0043228 non-membrane-boun…	GO:0008135 translation factor activity, RNA binding;GO:0003727 single-stranded RNA binding;GO:0045296 cadherin binding;GO:0050839 cell adhesion molecule binding;GO:0003779 actin binding;GO:0008092 cytoskeletal protein binding;GO:0003743 translation initiation factor activity
EFTUD2	11	GPKOW;MTPAP;NCBP2;RBFOX2;SF3B4;SMNDC1;UCHL5;XRN2;ZNF622;BUD13		GO:0032039 integrator complex;GO:0031224 intrinsic component of membrane;GO:0016021 integral component of membrane;GO:1905368 peptidase complex;GO:0042470 melanosome;GO:0048770 pigment granule;GO:0000502 proteasome complex;GO:1905369 endopeptidase complex;GO:0043230 extracellular organelle;GO:1903561 extracellular vesicle;GO:0031982 vesicle;GO:0097708 intracellular vesicle;GO:0031410 cytoplasmic …
EIF3G	32	FAM120A;FASTKD2;FTO;GNL3;IGF2BP1;IGF2BP2;KHDRBS1;KHSRP;LARP4;LIN28B;NCBP2;NPM1;NSUN2;PABPC4;PUM2;RBM22;RPS3;SBDS;SF3B1;SND1;SUPV3L1;TIA1;UTP3;YBX3;ZC3H11A;ZC3H8;APOBEC3C;DDX21;DDX3X;DDX42;DDX6	GO:0043603 cellular amide metabolic process;GO:0043604 amide biosynthetic process;GO:0043043 peptide biosynthetic process;GO:0006412 translation;GO:0006518 peptide metabolic process;GO:1901566 organonitrogen compound biosynthetic process;GO:0022904 respiratory electron transport chain;GO:0002181 cytoplasmic translation;GO:0042773 ATP synthesis coupled electron transport;GO:0042775 mitochondrial A…	GO:0044444 cytoplasmic part;GO:0005737 cytoplasm;GO:0031982 vesicle;GO:0005829 cytosol;GO:0005840 ribosome;GO:0044391 ribosomal subunit;GO:0005852 eukaryotic translation initiation factor 3 complex;GO:0005912 adherens junction;GO:0070161 anchoring junction;GO:0005924 cell-substrate adherens junction;GO:0005925 focal adhesion;GO:0030055 cell-substrate junction;GO:0033290 eukaryotic 48S preinitiati…	GO:0032555 purine ribonucleotide binding;GO:0032553 ribonucleotide binding;GO:0017076 purine nucleotide binding;GO:0035639 purine ribonucleoside triphosphate binding;GO:0097367 carbohydrate derivative binding;GO:0043168 anion binding;GO:0036094 small molecule binding;GO:1901265 nucleoside phosphate binding;GO:0000166 nucleotide binding;GO:0016462 pyrophosphatase activity;GO:0016817 hydrolase acti…
EIF4G2	9	IGF2BP1;LARP4;PABPC4;SAFB2;SF3B1;TAF15;TARDBP;UCHL5		GO:0035770 ribonucleoprotein granule;GO:0036464 cytoplasmic ribonucleoprotein granule;GO:0042788 polysomal ribosome;GO:0005844 polysome;GO:0010494 cytoplasmic stress granule;GO:0044445 cytosolic part;GO:0022626 cytosolic ribosome;GO:0032039 integrator complex
EWSR1	18	FTO;GTF2F1;HNRNPC;HNRNPK;NONO;PCBP1;RBFOX2;SLTM;SMNDC1;TAF15;XRN2;AKAP8L;CSTF2T;DDX42;DDX52;DDX55;DROSHA	GO:0006396 RNA processing;GO:0000375 RNA splicing, via transesterification reactions;GO:0000377 RNA splicing, via transesterification reactions with bulged adenosine as nucleophile;GO:0000398 mRNA splicing, via spliceosome;GO:0006397 mRNA processing;GO:0008380 RNA splicing;GO:1903837 regulation of mRNA 3'-UTR binding;GO:1903839 positive regulation of mRNA 3'-UTR binding;GO:0090304 nucleic acid me…	GO:0044452 nucleolar part;GO:0016604 nuclear body;GO:1904949 ATPase complex;GO:0071013 catalytic step 2 spliceosome;GO:0032039 integrator complex;GO:0016607 nuclear speck;GO:0005681 spliceosomal complex;GO:0070603 SWI/SNF superfamily-type complex;GO:0032993 protein-DNA complex;GO:0030686 90S preribosome;GO:1902562 H4 histone acetyltransferase complex;GO:0005657 replication fork;GO:0044428 nuclear…	GO:0004386 helicase activity;GO:0035326 enhancer binding;GO:0000980 RNA polymerase II distal enhancer sequence-specific DNA binding;GO:0008094 DNA-dependent ATPase activity;GO:0003712 transcription coregulator activity;GO:0042393 histone binding;GO:0003676 nucleic acid binding;GO:0003713 transcription coactivator activity;GO:1901363 heterocyclic compound binding;GO:0003714 transcription corepress…
EXOSC5	2	HNRNPM		GO:0005829 cytosol;GO:0031982 vesicle;GO:0044444 cytoplasmic part	GO:0005504 fatty acid binding
FAM120A	24	FASTKD2;FXR1;GNL3;HNRNPA1;IGF2BP1;IGF2BP2;KHSRP;LIN28B;MTPAP;NPM1;NSUN2;SBDS;SERBP1;SF3B1;SUPV3L1;TBRG4;TIA1;UPF1;ZC3H11A;ZC3H8;APOBEC3C;DDX21;EIF3G	GO:0001732 formation of cytoplasmic translation initiation complex;GO:0043043 peptide biosynthetic process;GO:0043604 amide biosynthetic process;GO:0006412 translation;GO:0006518 peptide metabolic process;GO:0045333 cellular respiration;GO:0022904 respiratory electron transport chain;GO:0015980 energy derivation by oxidation of organic compounds;GO:1901566 organonitrogen compound biosynthetic pro…	GO:0044444 cytoplasmic part;GO:0005737 cytoplasm;GO:0005852 eukaryotic translation initiation factor 3 complex;GO:0005740 mitochondrial envelope;GO:0033290 eukaryotic 48S preinitiation complex;GO:0016282 eukaryotic 43S preinitiation complex;GO:0070993 translation preinitiation complex;GO:0005743 mitochondrial inner membrane;GO:0019866 organelle inner membrane;GO:0009295 nucleoid;GO:0042645 mitoch…	GO:0032553 ribonucleotide binding;GO:0032555 purine ribonucleotide binding;GO:0017076 purine nucleotide binding;GO:0035639 purine ribonucleoside triphosphate binding;GO:0097367 carbohydrate derivative binding;GO:0043168 anion binding;GO:0036094 small molecule binding;GO:1901265 nucleoside phosphate binding;GO:0000166 nucleotide binding;GO:0003824 catalytic activity;GO:0008135 translation factor a…
FASTKD2	33	FXR1;GNL3;GPKOW;IGF2BP1;IGF2BP2;NPM1;NSUN2;PABPC4;PPIL4;RBM15;RBM22;RPS11;SAFB2;SBDS;SERBP1;SF3B1;SND1;SRSF7;SUPV3L1;TAF15;TBRG4;TIA1;UCHL5;UTP3;XRN2;ZNF800;APOBEC3C;DDX21;DDX3X;DDX6;EIF3G;FAM120A	GO:0055114 oxidation-reduction process;GO:0044281 small molecule metabolic process;GO:0032543 mitochondrial translation;GO:0006082 organic acid metabolic process;GO:0019752 carboxylic acid metabolic process;GO:0043436 oxoacid metabolic process;GO:0043603 cellular amide metabolic process;GO:0044282 small molecule catabolic process;GO:0140053 mitochondrial gene expression;GO:0006260 DNA replication…	GO:0044444 cytoplasmic part;GO:0016021 integral component of membrane;GO:0031224 intrinsic component of membrane;GO:0005737 cytoplasm;GO:0005759 mitochondrial matrix;GO:0005739 mitochondrion;GO:0044429 mitochondrial part;GO:0005740 mitochondrial envelope;GO:0031982 vesicle;GO:0005852 eukaryotic translation initiation factor 3 complex;GO:0031967 organelle envelope;GO:0031975 envelope;GO:0005840 ri…	GO:0003824 catalytic activity;GO:0032553 ribonucleotide binding;GO:0032555 purine ribonucleotide binding;GO:0097367 carbohydrate derivative binding;GO:0017076 purine nucleotide binding;GO:0035639 purine ribonucleoside triphosphate binding;GO:0036094 small molecule binding;GO:0043168 anion binding;GO:1901265 nucleoside phosphate binding;GO:0000166 nucleotide binding;GO:0005524 ATP binding;GO:00167…
FMR1	17	FTO;FXR1;FXR2;GNL3;IGF2BP1;LIN28B;METAP2;NONO;PUM2;RBFOX2;RPS11;RPS3;SLTM;ZNF800;ZRANB2;DDX21	GO:0061014 positive regulation of mRNA catabolic process;GO:0051248 negative regulation of protein metabolic process;GO:0006364 rRNA processing;GO:0032269 negative regulation of cellular protein metabolic process;GO:0016072 rRNA metabolic process;GO:0042254 ribosome biogenesis;GO:0043603 cellular amide metabolic process;GO:0043604 amide biosynthetic process;GO:0044030 regulation of DNA methylatio…	GO:0043228 non-membrane-bounded organelle;GO:0043232 intracellular non-membrane-bounded organelle;GO:0030684 preribosome;GO:0000784 nuclear chromosome, telomeric region;GO:1990904 ribonucleoprotein complex;GO:0000781 chromosome, telomeric region;GO:0019034 viral replication complex;GO:0033647 host intracellular organelle;GO:0033648 host intracellular membrane-bounded organelle;GO:0042025 host cel…	GO:0097159 organic cyclic compound binding;GO:1901363 heterocyclic compound binding;GO:0003676 nucleic acid binding;GO:0017111 nucleoside-triphosphatase activity;GO:0032555 purine ribonucleotide binding;GO:0016462 pyrophosphatase activity;GO:0016817 hydrolase activity, acting on acid anhydrides;GO:0016818 hydrolase activity, acting on acid anhydrides, in phosphorus-containing anhydrides;GO:003255…
FTO	26	FXR2;GNL3;HNRNPA1;HNRNPC;IGF2BP1;LIN28B;NONO;NPM1;RBM15;RBM22;RPS3;SBDS;SRSF1;SUPV3L1;YBX3;ZC3H8;DDX21;DDX3X;DDX42;DDX55;DDX6;DROSHA;EIF3G;EWSR1;FMR1	GO:1902373 negative regulation of mRNA catabolic process;GO:0006417 regulation of translation;GO:0006364 rRNA processing;GO:0002181 cytoplasmic translation;GO:0016072 rRNA metabolic process;GO:0022613 ribonucleoprotein complex biogenesis;GO:0043043 peptide biosynthetic process;GO:0043604 amide biosynthetic process;GO:0006412 translation;GO:1902369 negative regulation of RNA catabolic process;GO:0…	GO:1990904 ribonucleoprotein complex;GO:0035770 ribonucleoprotein granule;GO:0044452 nucleolar part;GO:0044444 cytoplasmic part;GO:0016604 nuclear body;GO:0000784 nuclear chromosome, telomeric region;GO:0000781 chromosome, telomeric region;GO:0010494 cytoplasmic stress granule;GO:0000228 nuclear chromosome;GO:0000313 organellar ribosome;GO:0000775 chromosome, centromeric region;GO:0000776 kinetoc…	GO:0003727 single-stranded RNA binding;GO:0003723 RNA binding;GO:0004386 helicase activity;GO:0008135 translation factor activity, RNA binding;GO:0003729 mRNA binding;GO:0032555 purine ribonucleotide binding;GO:0032553 ribonucleotide binding;GO:0035639 purine ribonucleoside triphosphate binding;GO:0017076 purine nucleotide binding;GO:0097367 carbohydrate derivative binding;GO:0003725 double-stran…
FXR1	35	GNL3;GPKOW;HNRNPA1;IGF2BP2;KHDRBS1;KHSRP;LARP4;LIN28B;METAP2;MTPAP;NPM1;NSUN2;RPS11;SAFB2;SBDS;SERBP1;SF3B1;SRSF7;SUPV3L1;TBRG4;TRA2A;U2AF1;U2AF2;UCHL5;ZC3H8;ZNF622;ZNF800;BUD13;CPSF6;DDX21;DDX42;FAM120A;FASTKD2;FMR1	GO:0006260 DNA replication;GO:0006364 rRNA processing;GO:0043628 ncRNA 3'-end processing;GO:0034470 ncRNA processing;GO:0055114 oxidation-reduction process;GO:0000288 nuclear-transcribed mRNA catabolic process, deadenylation-dependent decay;GO:0000375 RNA splicing, via transesterification reactions;GO:0000377 RNA splicing, via transesterification reactions with bulged adenosine as nucleophile;GO:…	GO:0016604 nuclear body;GO:0044444 cytoplasmic part;GO:0000228 nuclear chromosome;GO:0000313 organellar ribosome;GO:0000314 organellar small ribosomal subunit;GO:0000502 proteasome complex;GO:0000775 chromosome, centromeric region;GO:0000776 kinetochore;GO:0000777 condensed chromosome kinetochore;GO:0000779 condensed chromosome, centromeric region;GO:0000781 chromosome, telomeric region;GO:000078…	GO:0003824 catalytic activity;GO:0036094 small molecule binding;GO:1901265 nucleoside phosphate binding;GO:0000166 nucleotide binding;GO:0032553 ribonucleotide binding;GO:0032555 purine ribonucleotide binding;GO:0017076 purine nucleotide binding;GO:0035639 purine ribonucleoside triphosphate binding;GO:0097367 carbohydrate derivative binding;GO:0043168 anion binding;GO:0005524 ATP binding;GO:00167…
FXR2	19	IGF2BP1;PABPC4;PPIL4;RBM15;RBM22;RPS3;SBDS;SF3B4;SND1;UCHL5;UPF1;XRN2;YBX3;ZNF622;DDX21;DDX3X;FMR1;FTO	GO:0034248 regulation of cellular amide metabolic process;GO:0010608 posttranscriptional regulation of gene expression;GO:0006417 regulation of translation;GO:0016192 vesicle-mediated transport;GO:0034249 negative regulation of cellular amide metabolic process;GO:0017148 negative regulation of translation;GO:0051248 negative regulation of protein metabolic process;GO:0032269 negative regulation o…	GO:0018995 host;GO:0043657 host cell;GO:0044215 other organism;GO:0044216 other organism cell;GO:0044217 other organism part;GO:0000932 P-body;GO:0044430 cytoskeletal part;GO:0010494 cytoplasmic stress granule;GO:0031982 vesicle;GO:0005856 cytoskeleton;GO:0044444 cytoplasmic part;GO:0005737 cytoplasm;GO:0042995 cell projection;GO:0099568 cytoplasmic region;GO:0120025 plasma membrane bounded cell …	GO:0003727 single-stranded RNA binding;GO:0008092 cytoskeletal protein binding;GO:0050839 cell adhesion molecule binding;GO:0003779 actin binding;GO:0045296 cadherin binding;GO:0008135 translation factor activity, RNA binding;GO:0003743 translation initiation factor activity;GO:0003682 chromatin binding;GO:0003700 DNA-binding transcription factor activity;GO:0140110 transcription regulator activi…
GNL3	43	GPKOW;HNRNPC;IGF2BP1;IGF2BP2;KHDRBS1;KHSRP;LARP4;LIN28B;NOLC1;NPM1;NSUN2;PUM2;QKI;RBM22;RPS11;RPS3;SBDS;SF3B1;SMNDC1;SND1;SRSF7;SUPV3L1;TBRG4;TIA1;U2AF1;UTP3;YBX3;ZC3H11A;ZC3H8;ZNF800;ZRANB2;APOBEC3C;DDX21;DDX3X;DDX42;DDX6;EIF3G;FAM120A;FASTKD2;FMR1;FTO;FXR1	GO:0006261 DNA-dependent DNA replication;GO:0006260 DNA replication;GO:0043603 cellular amide metabolic process;GO:0055114 oxidation-reduction process;GO:0000122 negative regulation of transcription by RNA polymerase II;GO:0000184 nuclear-transcribed mRNA catabolic process, nonsense-mediated decay;GO:0000288 nuclear-transcribed mRNA catabolic process, deadenylation-dependent decay;GO:0000375 RNA …	GO:0044444 cytoplasmic part;GO:0005737 cytoplasm;GO:0000118 histone deacetylase complex;GO:0000123 histone acetyltransferase complex;GO:0000228 nuclear chromosome;GO:0000313 organellar ribosome;GO:0000314 organellar small ribosomal subunit;GO:0000775 chromosome, centromeric region;GO:0000776 kinetochore;GO:0000777 condensed chromosome kinetochore;GO:0000779 condensed chromosome, centromeric regio…	GO:0003824 catalytic activity;GO:0032553 ribonucleotide binding;GO:0032555 purine ribonucleotide binding;GO:0017076 purine nucleotide binding;GO:0035639 purine ribonucleoside triphosphate binding;GO:0097367 carbohydrate derivative binding;GO:0005524 ATP binding;GO:0043168 anion binding;GO:1901265 nucleoside phosphate binding;GO:0000166 nucleotide binding;GO:0036094 small molecule binding;GO:00171…
GPKOW	36	HNRNPM;IGF2BP2;KHDRBS1;NCBP2;NPM1;NSUN2;PPIL4;QKI;RBM15;RPS11;SBDS;SF3B4;SMNDC1;SND1;SRSF1;SRSF7;SUPV3L1;TARDBP;TIA1;TRA2A;U2AF1;U2AF2;UCHL5;XRN2;ZC3H11A;ZC3H8;ZNF800;ZRANB2;BUD13;CPSF6;DDX21;EFTUD2;FASTKD2;FXR1;GNL3	GO:0006260 DNA replication;GO:0006396 RNA processing;GO:0043414 macromolecule methylation;GO:0080009 mRNA methylation;GO:0045292 mRNA cis splicing, via spliceosome;GO:0018193 peptidyl-amino acid modification;GO:0051276 chromosome organization;GO:0031123 RNA 3'-end processing;GO:0032259 methylation;GO:0006302 double-strand break repair;GO:0006338 chromatin remodeling;GO:0032504 multicellular organ…	GO:0044451 nucleoplasm part;GO:0016604 nuclear body;GO:0016607 nuclear speck;GO:1990234 transferase complex;GO:1904949 ATPase complex;GO:0000118 histone deacetylase complex;GO:0000123 histone acetyltransferase complex;GO:0000228 nuclear chromosome;GO:0000313 organellar ribosome;GO:0000502 proteasome complex;GO:0000775 chromosome, centromeric region;GO:0000776 kinetochore;GO:0000777 condensed chro…	GO:0003824 catalytic activity;GO:0016787 hydrolase activity;GO:0036094 small molecule binding;GO:0003682 chromatin binding;GO:1901265 nucleoside phosphate binding;GO:0000166 nucleotide binding;GO:0032555 purine ribonucleotide binding;GO:0032553 ribonucleotide binding;GO:0017076 purine nucleotide binding;GO:0005524 ATP binding;GO:0097367 carbohydrate derivative binding;GO:0035639 purine ribonucleo…
GTF2F1	14	HNRNPK;KHDRBS1;METAP2;NONO;RBFOX2;SLTM;AGGF1;AKAP8L;BUD13;CSTF2T;DDX52;DROSHA;EWSR1	GO:0010389 regulation of G2/M transition of mitotic cell cycle;GO:0000086 G2/M transition of mitotic cell cycle;GO:0044839 cell cycle G2/M phase transition;GO:1902749 regulation of cell cycle G2/M phase transition;GO:0007010 cytoskeleton organization;GO:0030030 cell projection organization;GO:0120036 plasma membrane bounded cell projection organization;GO:0022406 membrane docking;GO:0140056 organ…	GO:0034451 centriolar satellite;GO:0030684 preribosome;GO:0005801 cis-Golgi network;GO:0044452 nucleolar part;GO:0005819 spindle;GO:0005886 plasma membrane;GO:0000922 spindle pole;GO:0042995 cell projection;GO:0031410 cytoplasmic vesicle;GO:0097708 intracellular vesicle;GO:0099080 supramolecular complex;GO:0099081 supramolecular polymer;GO:0099512 supramolecular fiber;GO:0005856 cytoskeleton;GO:0…	GO:0008092 cytoskeletal protein binding;GO:0015631 tubulin binding;GO:0019899 enzyme binding;GO:0008017 microtubule binding;GO:0019902 phosphatase binding
HNRNPA1	24	HNRNPC;KHDRBS1;KHSRP;LSM11;NPM1;PPIL4;QKI;RBFOX2;RBM22;SBDS;SMNDC1;SRSF1;SRSF7;SUPV3L1;TRA2A;U2AF2;ZC3H11A;ZC3H8;CPSF6;DDX42;FAM120A;FTO;FXR1	GO:0006396 RNA processing;GO:0031123 RNA 3'-end processing;GO:0006397 mRNA processing;GO:0000375 RNA splicing, via transesterification reactions;GO:0000377 RNA splicing, via transesterification reactions with bulged adenosine as nucleophile;GO:0000398 mRNA splicing, via spliceosome;GO:0008380 RNA splicing;GO:0050684 regulation of mRNA processing;GO:0045934 negative regulation of nucleobase-contai…	GO:0044451 nucleoplasm part;GO:0016604 nuclear body;GO:0016607 nuclear speck;GO:0071005 U2-type precatalytic spliceosome;GO:0005684 U2-type spliceosomal complex;GO:0005681 spliceosomal complex;GO:0030532 small nuclear ribonucleoprotein complex;GO:0071011 precatalytic spliceosome;GO:0071013 catalytic step 2 spliceosome;GO:0032039 integrator complex;GO:0000785 chromatin;GO:0005849 mRNA cleavage fac…	GO:0070063 RNA polymerase binding;GO:0000993 RNA polymerase II complex binding;GO:0043175 RNA polymerase core enzyme binding;GO:0000976 transcription regulatory region sequence-specific DNA binding;GO:0001067 regulatory region nucleic acid binding;GO:0044212 transcription regulatory region DNA binding;GO:0001098 basal transcription machinery binding;GO:0001099 basal RNA polymerase II transcriptio…
HNRNPC	30	IGF2BP1;ILF3;KHDRBS1;KHSRP;NPM1;PPIL4;PUM2;QKI;RBM22;SBDS;SF3B1;SRSF1;SUPV3L1;TAF15;TIA1;TRA2A;U2AF1;U2AF2;YBX3;ZC3H11A;ZC3H8;ZRANB2;DDX21;DDX42;DDX6;EWSR1;FTO;GNL3;HNRNPA1	GO:0006396 RNA processing;GO:0045934 negative regulation of nucleobase-containing compound metabolic process;GO:0031123 RNA 3'-end processing;GO:0000375 RNA splicing, via transesterification reactions;GO:0000377 RNA splicing, via transesterification reactions with bulged adenosine as nucleophile;GO:0000398 mRNA splicing, via spliceosome;GO:0006397 mRNA processing;GO:0051253 negative regulation of…	GO:0016604 nuclear body;GO:0044451 nucleoplasm part;GO:0016607 nuclear speck;GO:0005681 spliceosomal complex;GO:0030532 small nuclear ribonucleoprotein complex;GO:0000785 chromatin;GO:0000790 nuclear chromatin;GO:1904949 ATPase complex;GO:0044452 nucleolar part;GO:0005684 U2-type spliceosomal complex;GO:0031974 membrane-enclosed lumen;GO:0043233 organelle lumen;GO:0070013 intracellular organelle …	GO:0000978 RNA polymerase II proximal promoter sequence-specific DNA binding;GO:0000987 proximal promoter sequence-specific DNA binding;GO:0070063 RNA polymerase binding;GO:0000976 transcription regulatory region sequence-specific DNA binding;GO:0001067 regulatory region nucleic acid binding;GO:1990837 sequence-specific double-stranded DNA binding;GO:0044212 transcription regulatory region DNA bi…
HNRNPK	16	KHDRBS1;LSM11;METAP2;MTPAP;NONO;PCBP1;PTBP1;SERBP1;ZRANB2;BUD13;CSTF2T;DDX42;DDX52;EWSR1;GTF2F1	GO:0031060 regulation of histone methylation;GO:2001021 negative regulation of response to DNA damage stimulus;GO:0000375 RNA splicing, via transesterification reactions;GO:0000377 RNA splicing, via transesterification reactions with bulged adenosine as nucleophile;GO:0000398 mRNA splicing, via spliceosome;GO:0008380 RNA splicing;GO:0006397 mRNA processing;GO:0018022 peptidyl-lysine methylation;G…	GO:0044452 nucleolar part;GO:0071564 npBAF complex;GO:0005681 spliceosomal complex;GO:0071565 nBAF complex;GO:0071013 catalytic step 2 spliceosome;GO:0016607 nuclear speck;GO:0016604 nuclear body;GO:0000784 nuclear chromosome, telomeric region;GO:0030684 preribosome;GO:1904949 ATPase complex;GO:0090568 nuclear transcriptional repressor complex;GO:0000792 heterochromatin;GO:0030686 90S preribosome…	GO:0031492 nucleosomal DNA binding;GO:0035326 enhancer binding;GO:0031490 chromatin DNA binding;GO:0003712 transcription coregulator activity;GO:0000980 RNA polymerase II distal enhancer sequence-specific DNA binding;GO:0001158 enhancer sequence-specific DNA binding;GO:0042393 histone binding;GO:0003713 transcription coactivator activity;GO:0035064 methylated histone binding;GO:0140034 methylatio…
HNRNPM	13	KHDRBS1;NCBP2;SBDS;SF3B1;TBRG4;U2AF1;XRCC6;CSTF2T;DDX21;DDX3X;EXOSC5;GPKOW	GO:0055114 oxidation-reduction process;GO:0032543 mitochondrial translation;GO:0140053 mitochondrial gene expression;GO:0045333 cellular respiration;GO:0006793 phosphorus metabolic process;GO:0006796 phosphate-containing compound metabolic process;GO:0016192 vesicle-mediated transport;GO:0015980 energy derivation by oxidation of organic compounds;GO:0016180 snRNA processing;GO:0034472 snRNA 3'-en…	GO:0044444 cytoplasmic part;GO:0005737 cytoplasm;GO:0031966 mitochondrial membrane;GO:0005739 mitochondrion;GO:0005740 mitochondrial envelope;GO:0019866 organelle inner membrane;GO:0005743 mitochondrial inner membrane;GO:0044429 mitochondrial part;GO:0030122 AP-2 adaptor complex;GO:0030128 clathrin coat of endocytic vesicle;GO:0044425 membrane part;GO:0031224 intrinsic component of membrane;GO:00…	GO:0005504 fatty acid binding
IGF2BP1	39	IGF2BP2;KHSRP;LARP4;LIN28B;NOLC1;NPM1;NSUN2;PABPC4;PUM2;QKI;RBM22;SBDS;SF3B1;SND1;SUPV3L1;TAF15;TIA1;U2AF2;UTP3;YBX3;ZC3H11A;ZC3H8;ZRANB2;APOBEC3C;CPSF6;DDX21;DDX3X;DDX42;DDX6;EIF3G;EIF4G2;FAM120A;FASTKD2;FMR1;FTO;FXR2;GNL3;HNRNPC	GO:0000122 negative regulation of transcription by RNA polymerase II;GO:0000184 nuclear-transcribed mRNA catabolic process, nonsense-mediated decay;GO:0000288 nuclear-transcribed mRNA catabolic process, deadenylation-dependent decay;GO:0000375 RNA splicing, via transesterification reactions;GO:0000377 RNA splicing, via transesterification reactions with bulged adenosine as nucleophile;GO:0000380 …	GO:0044444 cytoplasmic part;GO:0000118 histone deacetylase complex;GO:0000123 histone acetyltransferase complex;GO:0000228 nuclear chromosome;GO:0000313 organellar ribosome;GO:0000775 chromosome, centromeric region;GO:0000776 kinetochore;GO:0000777 condensed chromosome kinetochore;GO:0000779 condensed chromosome, centromeric region;GO:0000781 chromosome, telomeric region;GO:0000784 nuclear chromo…	GO:0003824 catalytic activity;GO:0000166 nucleotide binding;GO:0000976 transcription regulatory region sequence-specific DNA binding;GO:0000977 RNA polymerase II regulatory region sequence-specific DNA binding;GO:0000978 RNA polymerase II proximal promoter sequence-specific DNA binding;GO:0000980 RNA polymerase II distal enhancer sequence-specific DNA binding;GO:0000981 DNA-binding transcription …
IGF2BP2	32	KHDRBS1;LIN28B;METAP2;NPM1;NSUN2;PCBP1;PUM2;RBM15;RPS3;SBDS;SND1;SRSF1;SRSF7;SUPV3L1;TBRG4;TIA1;UPF1;UTP3;ZC3H11A;ZC3H8;APOBEC3C;DDX21;DDX42;DDX6;EIF3G;FAM120A;FASTKD2;FXR1;GNL3;GPKOW;IGF2BP1	GO:0043603 cellular amide metabolic process;GO:0001732 formation of cytoplasmic translation initiation complex;GO:1901566 organonitrogen compound biosynthetic process;GO:0043604 amide biosynthetic process;GO:0055114 oxidation-reduction process;GO:0043043 peptide biosynthetic process;GO:0015980 energy derivation by oxidation of organic compounds;GO:0006518 peptide metabolic process;GO:0006412 tran…	GO:0044444 cytoplasmic part;GO:0005737 cytoplasm;GO:0005852 eukaryotic translation initiation factor 3 complex;GO:0033290 eukaryotic 48S preinitiation complex;GO:0031982 vesicle;GO:0005740 mitochondrial envelope;GO:0016282 eukaryotic 43S preinitiation complex;GO:0070993 translation preinitiation complex;GO:0005829 cytosol;GO:0098798 mitochondrial protein complex;GO:0005739 mitochondrion;GO:004442…	GO:0032553 ribonucleotide binding;GO:0032555 purine ribonucleotide binding;GO:0017076 purine nucleotide binding;GO:0097367 carbohydrate derivative binding;GO:0035639 purine ribonucleoside triphosphate binding;GO:0043168 anion binding;GO:0036094 small molecule binding;GO:1901265 nucleoside phosphate binding;GO:0000166 nucleotide binding;GO:0003824 catalytic activity;GO:0005524 ATP binding;GO:00171…
ILF3	9	NPM1;PPIL4;RBM22;SBDS;SF3B1;TAF15;DGCR8;HNRNPC	GO:0016180 snRNA processing;GO:0034472 snRNA 3'-end processing;GO:0016073 snRNA metabolic process;GO:0043628 ncRNA 3'-end processing;GO:0034660 ncRNA metabolic process;GO:0006725 cellular aromatic compound metabolic process;GO:0016070 RNA metabolic process;GO:0071103 DNA conformation change;GO:0006139 nucleobase-containing compound metabolic process;GO:0045892 negative regulation of transcription…	GO:0032039 integrator complex;GO:0000785 chromatin;GO:0043227 membrane-bounded organelle;GO:0044427 chromosomal part;GO:0043231 intracellular membrane-bounded organelle;GO:0044446 intracellular organelle part;GO:0044422 organelle part;GO:0005634 nucleus;GO:0044428 nuclear part;GO:1902555 endoribonuclease complex;GO:1905348 endonuclease complex;GO:0005623 cell;GO:0000793 condensed chromosome;GO:00…	GO:0003676 nucleic acid binding;GO:0000981 DNA-binding transcription factor activity, RNA polymerase II-specific;GO:0042393 histone binding;GO:0003678 DNA helicase activity;GO:0004386 helicase activity;GO:0003682 chromatin binding;GO:0000993 RNA polymerase II complex binding;GO:0000987 proximal promoter sequence-specific DNA binding;GO:0001098 basal transcription machinery binding;GO:0001099 basa…
KHDRBS1	36	KHSRP;LARP4;NCBP2;NOLC1;NPM1;NSUN2;PUM2;QKI;SAFB2;SBDS;SF3B1;SRSF7;SUPV3L1;TBRG4;TRA2A;U2AF1;U2AF2;UTP3;ZC3H11A;ZC3H8;ZRANB2;APOBEC3C;CPSF6;DDX21;DDX42;EIF3G;FXR1;GNL3;GPKOW;GTF2F1;HNRNPA1;HNRNPC;HNRNPK;HNRNPM;IGF2BP2	GO:0000122 negative regulation of transcription by RNA polymerase II;GO:0000184 nuclear-transcribed mRNA catabolic process, nonsense-mediated decay;GO:0000375 RNA splicing, via transesterification reactions;GO:0000377 RNA splicing, via transesterification reactions with bulged adenosine as nucleophile;GO:0000380 alternative mRNA splicing, via spliceosome;GO:0000398 mRNA splicing, via spliceosome;…	GO:0044451 nucleoplasm part;GO:0000118 histone deacetylase complex;GO:0000123 histone acetyltransferase complex;GO:0000228 nuclear chromosome;GO:0000313 organellar ribosome;GO:0000314 organellar small ribosomal subunit;GO:0000775 chromosome, centromeric region;GO:0000776 kinetochore;GO:0000777 condensed chromosome kinetochore;GO:0000779 condensed chromosome, centromeric region;GO:0000781 chromoso…	GO:0000166 nucleotide binding;GO:0000976 transcription regulatory region sequence-specific DNA binding;GO:0000977 RNA polymerase II regulatory region sequence-specific DNA binding;GO:0000978 RNA polymerase II proximal promoter sequence-specific DNA binding;GO:0000980 RNA polymerase II distal enhancer sequence-specific DNA binding;GO:0000981 DNA-binding transcription factor activity, RNA polymeras…
KHSRP	32	LIN28B;MTPAP;NCBP2;NPM1;NSUN2;PUM2;RBM22;SAFB2;SBDS;SF3B1;SRSF7;SUPV3L1;TAF15;TBRG4;TIA1;U2AF1;U2AF2;ZC3H11A;ZC3H8;ZNF622;CPSF6;DDX42;DDX6;EIF3G;FAM120A;FXR1;GNL3;HNRNPA1;HNRNPC;IGF2BP1;KHDRBS1	GO:0006261 DNA-dependent DNA replication;GO:0006396 RNA processing;GO:0045333 cellular respiration;GO:0031123 RNA 3'-end processing;GO:0015980 energy derivation by oxidation of organic compounds;GO:0043604 amide biosynthetic process;GO:0001732 formation of cytoplasmic translation initiation complex;GO:0006518 peptide metabolic process;GO:0043043 peptide biosynthetic process;GO:0022904 respiratory…	GO:0044444 cytoplasmic part;GO:0005737 cytoplasm;GO:0016604 nuclear body;GO:0044451 nucleoplasm part;GO:0005852 eukaryotic translation initiation factor 3 complex;GO:0033290 eukaryotic 48S preinitiation complex;GO:0016282 eukaryotic 43S preinitiation complex;GO:0070993 translation preinitiation complex;GO:0016607 nuclear speck;GO:0005740 mitochondrial envelope;GO:0000228 nuclear chromosome;GO:000…	GO:0032553 ribonucleotide binding;GO:0032555 purine ribonucleotide binding;GO:0035639 purine ribonucleoside triphosphate binding;GO:0017076 purine nucleotide binding;GO:0097367 carbohydrate derivative binding;GO:0003824 catalytic activity;GO:0000166 nucleotide binding;GO:1901265 nucleoside phosphate binding;GO:0043168 anion binding;GO:0036094 small molecule binding;GO:0005524 ATP binding;GO:00171…
LARP4	23	LIN28B;METAP2;NCBP2;PABPC4;PUM2;RPS3;SAFB2;SBDS;SF3B1;SUPV3L1;YBX3;APOBEC3C;DDX21;DDX3X;DDX42;DDX6;EIF3G;EIF4G2;FXR1;GNL3;IGF2BP1;KHDRBS1	GO:0043603 cellular amide metabolic process;GO:0006412 translation;GO:0043043 peptide biosynthetic process;GO:0043604 amide biosynthetic process;GO:0006518 peptide metabolic process;GO:0002183 cytoplasmic translational initiation;GO:1901566 organonitrogen compound biosynthetic process;GO:0006413 translational initiation;GO:0006417 regulation of translation;GO:0010970 transport along microtubule;G…	GO:0044444 cytoplasmic part;GO:0015935 small ribosomal subunit;GO:0036464 cytoplasmic ribonucleoprotein granule;GO:0005737 cytoplasm;GO:0035770 ribonucleoprotein granule;GO:0005840 ribosome;GO:0044445 cytosolic part;GO:0044391 ribosomal subunit;GO:0005829 cytosol;GO:0005852 eukaryotic translation initiation factor 3 complex;GO:0070161 anchoring junction;GO:0031982 vesicle;GO:0005912 adherens junc…	GO:0003735 structural constituent of ribosome;GO:0043168 anion binding;GO:0032555 purine ribonucleotide binding;GO:0032553 ribonucleotide binding;GO:0035639 purine ribonucleoside triphosphate binding;GO:0017076 purine nucleotide binding;GO:0097367 carbohydrate derivative binding;GO:0008135 translation factor activity, RNA binding;GO:0003743 translation initiation factor activity;GO:0008092 cytosk…
LARP7	8	NSUN2;RBM15;SBDS;SMNDC1;UTP3;DDX21;DDX6	GO:0044281 small molecule metabolic process;GO:0006082 organic acid metabolic process;GO:0019752 carboxylic acid metabolic process;GO:0043436 oxoacid metabolic process;GO:0043299 leukocyte degranulation;GO:0019637 organophosphate metabolic process;GO:0044282 small molecule catabolic process;GO:0002275 myeloid cell activation involved in immune response;GO:0002444 myeloid leukocyte mediated immuni…	GO:0044444 cytoplasmic part;GO:0031982 vesicle;GO:0016021 integral component of membrane;GO:0031224 intrinsic component of membrane;GO:0005737 cytoplasm;GO:0030141 secretory granule;GO:0099503 secretory vesicle;GO:0031983 vesicle lumen;GO:0060205 cytoplasmic vesicle lumen;GO:0034774 secretory granule lumen;GO:0042581 specific granule;GO:0005576 extracellular region;GO:0043230 extracellular organe…	GO:0003824 catalytic activity
LIN28B	24	METAP2;MTPAP;NPM1;PUM2;RPS3;SBDS;SRSF7;YBX3;ZC3H11A;ZNF800;DDX21;DDX42;DDX6;EIF3G;FAM120A;FMR1;FTO;FXR1;GNL3;IGF2BP1;IGF2BP2;KHSRP;LARP4	GO:0043603 cellular amide metabolic process;GO:0006412 translation;GO:0043604 amide biosynthetic process;GO:0043043 peptide biosynthetic process;GO:0006518 peptide metabolic process;GO:0022613 ribonucleoprotein complex biogenesis;GO:0006417 regulation of translation;GO:0002183 cytoplasmic translational initiation;GO:0001732 formation of cytoplasmic translation initiation complex;GO:0002181 cytopl…	GO:0044430 cytoskeletal part;GO:0005829 cytosol;GO:0044444 cytoplasmic part;GO:1990904 ribonucleoprotein complex;GO:0043228 non-membrane-bounded organelle;GO:0043232 intracellular non-membrane-bounded organelle;GO:0005737 cytoplasm;GO:0005852 eukaryotic translation initiation factor 3 complex;GO:0005856 cytoskeleton;GO:0033290 eukaryotic 48S preinitiation complex;GO:0070993 translation preinitiat…	GO:0032555 purine ribonucleotide binding;GO:0032553 ribonucleotide binding;GO:0017076 purine nucleotide binding;GO:0035639 purine ribonucleoside triphosphate binding;GO:0097367 carbohydrate derivative binding;GO:0017111 nucleoside-triphosphatase activity;GO:0043168 anion binding;GO:0016462 pyrophosphatase activity;GO:0016817 hydrolase activity, acting on acid anhydrides;GO:0016818 hydrolase activ…
LSM11	13	MTPAP;PCBP1;RBFOX2;SMNDC1;SRSF7;TBRG4;U2AF1;CSTF2T;DDX52;DROSHA;HNRNPA1;HNRNPK	GO:0016556 mRNA modification;GO:0006396 RNA processing;GO:0055114 oxidation-reduction process;GO:0140053 mitochondrial gene expression;GO:0080009 mRNA methylation;GO:0032543 mitochondrial translation;GO:0031123 RNA 3'-end processing;GO:0015980 energy derivation by oxidation of organic compounds;GO:0000377 RNA splicing, via transesterification reactions with bulged adenosine as nucleophile;GO:0000…	GO:0009295 nucleoid;GO:0042645 mitochondrial nucleoid;GO:0031224 intrinsic component of membrane;GO:0016021 integral component of membrane;GO:0005740 mitochondrial envelope;GO:0045239 tricarboxylic acid cycle enzyme complex;GO:0005743 mitochondrial inner membrane;GO:0005739 mitochondrion;GO:0031966 mitochondrial membrane;GO:0019866 organelle inner membrane;GO:0044452 nucleolar part;GO:0005681 spl…	GO:0008186 RNA-dependent ATPase activity;GO:0003729 mRNA binding;GO:0003725 double-stranded RNA binding;GO:0036002 pre-mRNA binding;GO:0003727 single-stranded RNA binding;GO:0003730 mRNA 3'-UTR binding
METAP2	20	MTPAP;PCBP1;RPS11;RPS3;SERBP1;SRSF7;UPF1;ZNF800;BUD13;CSTF2T;DDX52;DDX6;FMR1;FXR1;GTF2F1;HNRNPK;IGF2BP2;LARP4;LIN28B	GO:0006364 rRNA processing;GO:0034470 ncRNA processing;GO:0043603 cellular amide metabolic process;GO:0043604 amide biosynthetic process;GO:0051248 negative regulation of protein metabolic process;GO:0032269 negative regulation of cellular protein metabolic process;GO:0061014 positive regulation of mRNA catabolic process;GO:0016072 rRNA metabolic process;GO:0006518 peptide metabolic process;GO:00…	GO:0032040 small-subunit processome;GO:0030684 preribosome;GO:0000932 P-body;GO:0044452 nucleolar part;GO:0005730 nucleolus;GO:0030686 90S preribosome;GO:0043232 intracellular non-membrane-bounded organelle;GO:0043228 non-membrane-bounded organelle;GO:0005829 cytosol;GO:0035770 ribonucleoprotein granule;GO:0036464 cytoplasmic ribonucleoprotein granule;GO:0044444 cytoplasmic part;GO:0010494 cytopl…	GO:0016772 transferase activity, transferring phosphorus-containing groups;GO:0016301 kinase activity;GO:0008094 DNA-dependent ATPase activity;GO:0008092 cytoskeletal protein binding;GO:0045296 cadherin binding;GO:0003723 RNA binding;GO:0003779 actin binding;GO:0050839 cell adhesion molecule binding;GO:0003727 single-stranded RNA binding;GO:0003743 translation initiation factor activity;GO:000813…
MTPAP	24	PCBP1;PPIL4;RBFOX2;RBM15;SAFB2;SERBP1;SRSF7;TBRG4;TRA2A;UCHL5;YWHAG;ZNF622;ZNF800;BUD13;CPSF6;EFTUD2;FAM120A;FXR1;HNRNPK;KHSRP;LIN28B;LSM11;METAP2	GO:0000375 RNA splicing, via transesterification reactions;GO:0000377 RNA splicing, via transesterification reactions with bulged adenosine as nucleophile;GO:0000398 mRNA splicing, via spliceosome;GO:0031123 RNA 3'-end processing;GO:0008380 RNA splicing;GO:0006397 mRNA processing;GO:0006396 RNA processing;GO:0031268 pseudopodium organization;GO:0031269 pseudopodium assembly;GO:0031272 regulation …	GO:0016607 nuclear speck;GO:0044451 nucleoplasm part;GO:0032039 integrator complex;GO:0005874 microtubule;GO:0071013 catalytic step 2 spliceosome;GO:0016604 nuclear body;GO:0099513 polymeric cytoskeletal fiber;GO:0070160 tight junction;GO:0033267 axon part;GO:0099080 supramolecular complex;GO:0099081 supramolecular polymer;GO:0099512 supramolecular fiber;GO:0005681 spliceosomal complex;GO:0015630…	GO:0016772 transferase activity, transferring phosphorus-containing groups;GO:0016301 kinase activity;GO:0015631 tubulin binding;GO:0008017 microtubule binding;GO:0030695 GTPase regulator activity;GO:0044389 ubiquitin-like protein ligase binding;GO:0031625 ubiquitin protein ligase binding;GO:0019902 phosphatase binding;GO:0019903 protein phosphatase binding;GO:0008047 enzyme activator activity;GO…
NCBP2	24	PABPC4;RPS11;RPS3;SBDS;SF3B1;SRSF1;TBRG4;UCHL5;XRCC6;XRN2;ZC3H8;ZRANB2;AKAP8L;BUD13;DDX42;DGCR8;EFTUD2;EIF3G;GPKOW;HNRNPM;KHDRBS1;KHSRP;LARP4	GO:0072657 protein localization to membrane;GO:0090150 establishment of protein localization to membrane;GO:0002181 cytoplasmic translation;GO:0000184 nuclear-transcribed mRNA catabolic process, nonsense-mediated decay;GO:0006613 cotranslational protein targeting to membrane;GO:0072599 establishment of protein localization to endoplasmic reticulum;GO:0045047 protein targeting to ER;GO:0006413 tra…	GO:0005924 cell-substrate adherens junction;GO:0005925 focal adhesion;GO:0030055 cell-substrate junction;GO:0000118 histone deacetylase complex;GO:0000123 histone acetyltransferase complex;GO:0000228 nuclear chromosome;GO:0000313 organellar ribosome;GO:0000314 organellar small ribosomal subunit;GO:0000502 proteasome complex;GO:0000781 chromosome, telomeric region;GO:0000784 nuclear chromosome, te…	GO:0045296 cadherin binding;GO:0000976 transcription regulatory region sequence-specific DNA binding;GO:0000977 RNA polymerase II regulatory region sequence-specific DNA binding;GO:0000978 RNA polymerase II proximal promoter sequence-specific DNA binding;GO:0000980 RNA polymerase II distal enhancer sequence-specific DNA binding;GO:0000981 DNA-binding transcription factor activity, RNA polymerase …
NOLC1	14	RBM15;SAFB2;SBDS;SRSF7;SUPV3L1;YBX3;ZC3H11A;ZNF800;DDX21;DDX6;GNL3;IGF2BP1;KHDRBS1	GO:0006793 phosphorus metabolic process;GO:0006796 phosphate-containing compound metabolic process;GO:0055114 oxidation-reduction process;GO:0044281 small molecule metabolic process;GO:0043603 cellular amide metabolic process;GO:0043604 amide biosynthetic process;GO:0006091 generation of precursor metabolites and energy;GO:0044282 small molecule catabolic process;GO:0006518 peptide metabolic proc…	GO:0044444 cytoplasmic part;GO:0005737 cytoplasm;GO:0031967 organelle envelope;GO:0031975 envelope;GO:0044425 membrane part;GO:0031090 organelle membrane;GO:0005829 cytosol;GO:0031982 vesicle;GO:0044429 mitochondrial part;GO:0005739 mitochondrion;GO:0005740 mitochondrial envelope;GO:0031966 mitochondrial membrane;GO:0016021 integral component of membrane;GO:0031224 intrinsic component of membrane…	GO:0003824 catalytic activity;GO:0001882 nucleoside binding;GO:0005525 GTP binding;GO:0032550 purine ribonucleoside binding;GO:0032561 guanyl ribonucleotide binding;GO:0019001 guanyl nucleotide binding;GO:0001883 purine nucleoside binding;GO:0032549 ribonucleoside binding;GO:0016772 transferase activity, transferring phosphorus-containing groups;GO:0003924 GTPase activity;GO:0016787 hydrolase act…
NONO	18	PTBP1;RBFOX2;SF3B4;SLTM;SMNDC1;TAF15;XRN2;AKAP8L;CSTF2T;DDX52;DGCR8;DROSHA;EWSR1;FMR1;FTO;GTF2F1;HNRNPK	GO:0072132 mesenchyme morphogenesis;GO:0090131 mesenchyme migration	GO:0044452 nucleolar part;GO:0032039 integrator complex;GO:0030684 preribosome;GO:0030686 90S preribosome;GO:0032040 small-subunit processome
NPM1	45	NSUN2;PPIL4;PUM2;QKI;RBM22;RPS11;SBDS;SF3B1;SMNDC1;SND1;SRSF7;SUPV3L1;TAF15;TBRG4;TIA1;TRA2A;U2AF1;U2AF2;UCHL5;UTP3;ZC3H11A;ZC3H8;ZNF622;ZNF800;ZRANB2;APOBEC3C;DDX21;DDX42;DDX6;EIF3G;FAM120A;FASTKD2;FTO;FXR1;GNL3;GPKOW;HNRNPA1;HNRNPC;IGF2BP1;IGF2BP2;ILF3;KHDRBS1;KHSRP;LIN28B	GO:0006261 DNA-dependent DNA replication;GO:0006260 DNA replication;GO:0006396 RNA processing;GO:0006338 chromatin remodeling;GO:0000122 negative regulation of transcription by RNA polymerase II;GO:0000184 nuclear-transcribed mRNA catabolic process, nonsense-mediated decay;GO:0000288 nuclear-transcribed mRNA catabolic process, deadenylation-dependent decay;GO:0000375 RNA splicing, via transesteri…	GO:0044451 nucleoplasm part;GO:0016604 nuclear body;GO:0071564 npBAF complex;GO:0071565 nBAF complex;GO:0000118 histone deacetylase complex;GO:0000123 histone acetyltransferase complex;GO:0000228 nuclear chromosome;GO:0000313 organellar ribosome;GO:0000314 organellar small ribosomal subunit;GO:0000775 chromosome, centromeric region;GO:0000776 kinetochore;GO:0000777 condensed chromosome kinetochor…	GO:0003824 catalytic activity;GO:0032553 ribonucleotide binding;GO:0032555 purine ribonucleotide binding;GO:0035639 purine ribonucleoside triphosphate binding;GO:0017076 purine nucleotide binding;GO:0097367 carbohydrate derivative binding;GO:0017111 nucleoside-triphosphatase activity;GO:0016462 pyrophosphatase activity;GO:0016817 hydrolase activity, acting on acid anhydrides;GO:0016818 hydrolase …
NSUN2	33	PUM2;RBM22;RPS11;SBDS;SF3B1;SMNDC1;SND1;SRSF7;SUPV3L1;TBRG4;TIA1;U2AF1;UTP3;ZC3H11A;ZC3H8;ZRANB2;APOBEC3C;DDX21;DDX42;DDX6;EIF3G;FAM120A;FASTKD2;FXR1;GNL3;GPKOW;IGF2BP1;IGF2BP2;KHDRBS1;KHSRP;LARP7;NPM1	GO:0055114 oxidation-reduction process;GO:0044281 small molecule metabolic process;GO:0006260 DNA replication;GO:0006082 organic acid metabolic process;GO:0043436 oxoacid metabolic process;GO:0019752 carboxylic acid metabolic process;GO:0140053 mitochondrial gene expression;GO:0045333 cellular respiration;GO:0015980 energy derivation by oxidation of organic compounds;GO:0032543 mitochondrial tran…	GO:0044444 cytoplasmic part;GO:0005737 cytoplasm;GO:0005739 mitochondrion;GO:0031224 intrinsic component of membrane;GO:0016021 integral component of membrane;GO:0044429 mitochondrial part;GO:0005740 mitochondrial envelope;GO:0030141 secretory granule;GO:0031982 vesicle;GO:0031090 organelle membrane;GO:0005761 mitochondrial ribosome;GO:0000313 organellar ribosome;GO:0099503 secretory vesicle;GO:0…	GO:0003824 catalytic activity;GO:0036094 small molecule binding;GO:1901265 nucleoside phosphate binding;GO:0000166 nucleotide binding;GO:0032553 ribonucleotide binding;GO:0032555 purine ribonucleotide binding;GO:0017076 purine nucleotide binding;GO:0097367 carbohydrate derivative binding;GO:0035639 purine ribonucleoside triphosphate binding;GO:0043168 anion binding;GO:0017111 nucleoside-triphosph…
PABPC4	19	RBM22;RPS3;SERBP1;SF3B4;XRCC6;XRN2;YBX3;ZNF800;DDX3X;DDX55;DDX6;EIF3G;EIF4G2;FASTKD2;FXR2;IGF2BP1;LARP4;NCBP2	GO:0006413 translational initiation;GO:0090150 establishment of protein localization to membrane;GO:0000184 nuclear-transcribed mRNA catabolic process, nonsense-mediated decay;GO:0006605 protein targeting;GO:0002181 cytoplasmic translation;GO:0006614 SRP-dependent cotranslational protein targeting to membrane;GO:0072599 establishment of protein localization to endoplasmic reticulum;GO:0006613 cot…	GO:0022626 cytosolic ribosome;GO:0005840 ribosome;GO:0022625 cytosolic large ribosomal subunit;GO:0044391 ribosomal subunit;GO:0015934 large ribosomal subunit;GO:0044445 cytosolic part;GO:0036464 cytoplasmic ribonucleoprotein granule;GO:0035770 ribonucleoprotein granule;GO:0010494 cytoplasmic stress granule;GO:0000932 P-body;GO:0070161 anchoring junction;GO:0005912 adherens junction;GO:0044444 cy…	GO:0003735 structural constituent of ribosome;GO:0008135 translation factor activity, RNA binding;GO:0003743 translation initiation factor activity;GO:0008092 cytoskeletal protein binding;GO:0016301 kinase activity;GO:0016772 transferase activity, transferring phosphorus-containing groups;GO:0003727 single-stranded RNA binding;GO:0003779 actin binding;GO:0003824 catalytic activity;GO:0008094 DNA-…
PCBP1	19	RBM15;RPS11;RPS3;SERBP1;SMNDC1;YBX3;BUD13;CSTF2T;DDX52;DDX55;DDX6;DROSHA;EWSR1;HNRNPK;IGF2BP2;LSM11;METAP2;MTPAP	GO:0051248 negative regulation of protein metabolic process;GO:0032269 negative regulation of cellular protein metabolic process;GO:0043603 cellular amide metabolic process;GO:0043604 amide biosynthetic process;GO:0010608 posttranscriptional regulation of gene expression;GO:0034248 regulation of cellular amide metabolic process;GO:0006417 regulation of translation;GO:0006518 peptide metabolic pro…	GO:0030684 preribosome;GO:0032040 small-subunit processome;GO:0044452 nucleolar part;GO:0044444 cytoplasmic part;GO:0030686 90S preribosome;GO:0031982 vesicle;GO:0005737 cytoplasm;GO:0097708 intracellular vesicle;GO:0031410 cytoplasmic vesicle;GO:0044463 cell projection part;GO:0120038 plasma membrane bounded cell projection part;GO:0042995 cell projection;GO:0099568 cytoplasmic region;GO:0120025…	GO:0008092 cytoskeletal protein binding;GO:0003779 actin binding;GO:0050839 cell adhesion molecule binding;GO:0045296 cadherin binding;GO:0003727 single-stranded RNA binding;GO:0008135 translation factor activity, RNA binding;GO:0003743 translation initiation factor activity
PPIL4	30	QKI;RBM15;RBM22;SAFB2;SBDS;SF3B4;SMNDC1;SRSF1;SRSF7;SUPV3L1;TAF15;TRA2A;U2AF2;UCHL5;YWHAG;ZC3H11A;ZC3H8;ZNF622;ZRANB2;AGGF1;CPSF6;FASTKD2;FXR2;GPKOW;HNRNPA1;HNRNPC;ILF3;MTPAP;NPM1	GO:0006396 RNA processing;GO:0031123 RNA 3'-end processing;GO:0000375 RNA splicing, via transesterification reactions;GO:0000377 RNA splicing, via transesterification reactions with bulged adenosine as nucleophile;GO:0000398 mRNA splicing, via spliceosome;GO:0006397 mRNA processing;GO:0051253 negative regulation of RNA metabolic process;GO:0045934 negative regulation of nucleobase-containing comp…	GO:0044451 nucleoplasm part;GO:0016604 nuclear body;GO:0016607 nuclear speck;GO:0030532 small nuclear ribonucleoprotein complex;GO:0071005 U2-type precatalytic spliceosome;GO:0005681 spliceosomal complex;GO:0071011 precatalytic spliceosome;GO:1902494 catalytic complex;GO:0005686 U2 snRNP;GO:0000790 nuclear chromatin;GO:0000785 chromatin;GO:0071013 catalytic step 2 spliceosome;GO:0032039 integrato…	GO:0000976 transcription regulatory region sequence-specific DNA binding;GO:0000978 RNA polymerase II proximal promoter sequence-specific DNA binding;GO:0001067 regulatory region nucleic acid binding;GO:0000987 proximal promoter sequence-specific DNA binding;GO:0044212 transcription regulatory region DNA binding;GO:1990837 sequence-specific double-stranded DNA binding;GO:0001012 RNA polymerase II…
PTBP1	6	ZRANB2;DDX42;DGCR8;HNRNPK;NONO	GO:0019915 lipid storage;GO:0010883 regulation of lipid storage;GO:0051253 negative regulation of RNA metabolic process;GO:0010467 gene expression;GO:0016070 RNA metabolic process;GO:0034641 cellular nitrogen compound metabolic process;GO:0045934 negative regulation of nucleobase-containing compound metabolic process;GO:0090304 nucleic acid metabolic process;GO:0045892 negative regulation of tran…	GO:0000784 nuclear chromosome, telomeric region;GO:0000781 chromosome, telomeric region;GO:0090568 nuclear transcriptional repressor complex;GO:0016604 nuclear body;GO:0005681 spliceosomal complex;GO:0000792 heterochromatin;GO:0016607 nuclear speck;GO:0000785 chromatin;GO:0071013 catalytic step 2 spliceosome;GO:0017053 transcriptional repressor complex;GO:0031519 PcG protein complex;GO:0008023 tr…	GO:0003676 nucleic acid binding;GO:1901363 heterocyclic compound binding;GO:0097159 organic cyclic compound binding;GO:0031492 nucleosomal DNA binding;GO:0031490 chromatin DNA binding;GO:0003712 transcription coregulator activity;GO:0031491 nucleosome binding;GO:0042393 histone binding;GO:0035064 methylated histone binding;GO:0140034 methylation-dependent protein binding;GO:0003682 chromatin bind…
PUM2	29	RBM22;SBDS;SF3B1;SUPV3L1;TBRG4;TIA1;U2AF1;U2AF2;XRCC6;ZC3H11A;ZC3H8;APOBEC3C;CPSF6;DDX21;DDX3X;DDX6;EIF3G;FMR1;GNL3;HNRNPC;IGF2BP1;IGF2BP2;KHDRBS1;KHSRP;LARP4;LIN28B;NPM1;NSUN2	GO:0090131 mesenchyme migration;GO:0022904 respiratory electron transport chain;GO:0022900 electron transport chain;GO:1901566 organonitrogen compound biosynthetic process;GO:0000122 negative regulation of transcription by RNA polymerase II;GO:0000184 nuclear-transcribed mRNA catabolic process, nonsense-mediated decay;GO:0000288 nuclear-transcribed mRNA catabolic process, deadenylation-dependent …	GO:0044444 cytoplasmic part;GO:0005737 cytoplasm;GO:0000228 nuclear chromosome;GO:0000313 organellar ribosome;GO:0000314 organellar small ribosomal subunit;GO:0000775 chromosome, centromeric region;GO:0000776 kinetochore;GO:0000777 condensed chromosome kinetochore;GO:0000779 condensed chromosome, centromeric region;GO:0000781 chromosome, telomeric region;GO:0000784 nuclear chromosome, telomeric r…	GO:0032553 ribonucleotide binding;GO:0032555 purine ribonucleotide binding;GO:0017076 purine nucleotide binding;GO:0003735 structural constituent of ribosome;GO:0097367 carbohydrate derivative binding;GO:0035639 purine ribonucleoside triphosphate binding;GO:0000166 nucleotide binding;GO:0000976 transcription regulatory region sequence-specific DNA binding;GO:0000977 RNA polymerase II regulatory r…
QKI	21	RBM22;SBDS;SND1;SUPV3L1;TARDBP;TIA1;TRA2A;U2AF2;ZC3H11A;ZC3H8;ZRANB2;DDX3X;GNL3;GPKOW;HNRNPA1;HNRNPC;IGF2BP1;KHDRBS1;NPM1;PPIL4	GO:0006396 RNA processing;GO:0045934 negative regulation of nucleobase-containing compound metabolic process;GO:0045892 negative regulation of transcription, DNA-templated;GO:1902679 negative regulation of RNA biosynthetic process;GO:1903507 negative regulation of nucleic acid-templated transcription;GO:0051253 negative regulation of RNA metabolic process;GO:0051276 chromosome organization;GO:200…	GO:0044451 nucleoplasm part;GO:0016604 nuclear body;GO:0000785 chromatin;GO:0016607 nuclear speck;GO:0000790 nuclear chromatin;GO:0044454 nuclear chromosome part;GO:0000228 nuclear chromosome;GO:0005694 chromosome;GO:0044427 chromosomal part;GO:0031974 membrane-enclosed lumen;GO:0043233 organelle lumen;GO:0070013 intracellular organelle lumen;GO:0044428 nuclear part;GO:0005681 spliceosomal comple…	GO:0001067 regulatory region nucleic acid binding;GO:0000976 transcription regulatory region sequence-specific DNA binding;GO:0044212 transcription regulatory region DNA binding;GO:1990837 sequence-specific double-stranded DNA binding;GO:0000978 RNA polymerase II proximal promoter sequence-specific DNA binding;GO:0000987 proximal promoter sequence-specific DNA binding;GO:0070063 RNA polymerase bi…
RBFOX2	20	SF3B4;SMNDC1;SRSF7;TRA2A;U2AF1;U2AF2;XRCC6;ZNF622;BUD13;CSTF2T;DROSHA;EFTUD2;EWSR1;FMR1;GTF2F1;HNRNPA1;LSM11;MTPAP;NONO	GO:0000377 RNA splicing, via transesterification reactions with bulged adenosine as nucleophile;GO:0000398 mRNA splicing, via spliceosome;GO:0000375 RNA splicing, via transesterification reactions;GO:0008380 RNA splicing;GO:0006397 mRNA processing;GO:0050684 regulation of mRNA processing;GO:0006396 RNA processing;GO:0031123 RNA 3'-end processing;GO:0080009 mRNA methylation;GO:0016071 mRNA metabol…	GO:0005681 spliceosomal complex;GO:0071013 catalytic step 2 spliceosome;GO:0030532 small nuclear ribonucleoprotein complex;GO:0005684 U2-type spliceosomal complex;GO:0016607 nuclear speck;GO:0016604 nuclear body;GO:0005686 U2 snRNP;GO:0044451 nucleoplasm part;GO:1990904 ribonucleoprotein complex;GO:0042382 paraspeckles;GO:0032039 integrator complex;GO:0000502 proteasome complex;GO:0005847 mRNA cl…	GO:0036002 pre-mRNA binding;GO:0003727 single-stranded RNA binding;GO:0008186 RNA-dependent ATPase activity;GO:0003729 mRNA binding;GO:0003725 double-stranded RNA binding;GO:0003730 mRNA 3'-UTR binding
RBM15	27	RPS11;SBDS;SF3B4;SLTM;SMNDC1;SRSF1;SRSF7;UCHL5;XRN2;YBX3;YWHAG;ZNF622;ZNF800;BUD13;DDX21;DDX6;FASTKD2;FTO;FXR2;GPKOW;IGF2BP2;LARP7;MTPAP;NOLC1;PCBP1;PPIL4	GO:0044281 small molecule metabolic process;GO:0031589 cell-substrate adhesion;GO:0002684 positive regulation of immune system process;GO:0006796 phosphate-containing compound metabolic process;GO:0006793 phosphorus metabolic process;GO:1901564 organonitrogen compound metabolic process;GO:0007169 transmembrane receptor protein tyrosine kinase signaling pathway;GO:0002757 immune response-activatin…	GO:0044425 membrane part;GO:0098590 plasma membrane region;GO:0031224 intrinsic component of membrane;GO:0016021 integral component of membrane;GO:0005768 endosome;GO:0031090 organelle membrane;GO:0012505 endomembrane system;GO:0031982 vesicle;GO:0044433 cytoplasmic vesicle part;GO:0044444 cytoplasmic part;GO:1905368 peptidase complex;GO:0031967 organelle envelope;GO:0031975 envelope;GO:0098805 w…	GO:0003824 catalytic activity;GO:0016772 transferase activity, transferring phosphorus-containing groups;GO:0030234 enzyme regulator activity;GO:0008289 lipid binding;GO:0016301 kinase activity;GO:0098772 molecular function regulator;GO:0019900 kinase binding;GO:0060589 nucleoside-triphosphatase regulator activity;GO:0031625 ubiquitin protein ligase binding;GO:0044389 ubiquitin-like protein ligas…
RBM22	35	SBDS;SF3B1;SRSF1;SUPV3L1;TAF15;TIA1;U2AF1;U2AF2;UTP3;XRN2;YBX3;ZC3H11A;ZC3H8;ZNF622;APOBEC3C;CPSF6;DDX21;DDX3X;EIF3G;FASTKD2;FTO;FXR2;GNL3;HNRNPA1;HNRNPC;IGF2BP1;ILF3;KHSRP;NPM1;NSUN2;PABPC4;PPIL4;PUM2;QKI	GO:0000122 negative regulation of transcription by RNA polymerase II;GO:0000184 nuclear-transcribed mRNA catabolic process, nonsense-mediated decay;GO:0000245 spliceosomal complex assembly;GO:0000375 RNA splicing, via transesterification reactions;GO:0000377 RNA splicing, via transesterification reactions with bulged adenosine as nucleophile;GO:0000380 alternative mRNA splicing, via spliceosome;G…	GO:0044451 nucleoplasm part;GO:0016604 nuclear body;GO:0000228 nuclear chromosome;GO:0000313 organellar ribosome;GO:0000775 chromosome, centromeric region;GO:0000776 kinetochore;GO:0000777 condensed chromosome kinetochore;GO:0000779 condensed chromosome, centromeric region;GO:0000781 chromosome, telomeric region;GO:0000784 nuclear chromosome, telomeric region;GO:0000785 chromatin;GO:0000790 nucle…	GO:0000166 nucleotide binding;GO:0000976 transcription regulatory region sequence-specific DNA binding;GO:0000977 RNA polymerase II regulatory region sequence-specific DNA binding;GO:0000978 RNA polymerase II proximal promoter sequence-specific DNA binding;GO:0000980 RNA polymerase II distal enhancer sequence-specific DNA binding;GO:0000981 DNA-binding transcription factor activity, RNA polymeras…
RPS11	28	RPS3;SBDS;SERBP1;SF3B4;SMNDC1;SND1;SRSF7;SUPV3L1;U2AF1;UTP3;YBX3;ZNF800;ZRANB2;BUD13;DDX21;DDX6;FASTKD2;FMR1;FXR1;GNL3;GPKOW;METAP2;NCBP2;NPM1;NSUN2;PCBP1;RBM15	GO:0006260 DNA replication;GO:0055114 oxidation-reduction process;GO:0044281 small molecule metabolic process;GO:0018193 peptidyl-amino acid modification;GO:0044255 cellular lipid metabolic process;GO:0006793 phosphorus metabolic process;GO:0006796 phosphate-containing compound metabolic process;GO:0006338 chromatin remodeling;GO:0006082 organic acid metabolic process;GO:0043436 oxoacid metabolic…	GO:0044444 cytoplasmic part;GO:0031224 intrinsic component of membrane;GO:0005737 cytoplasm;GO:0016021 integral component of membrane;GO:0031982 vesicle;GO:0005829 cytosol;GO:0044425 membrane part;GO:0005739 mitochondrion;GO:1990234 transferase complex;GO:1904949 ATPase complex;GO:0000792 heterochromatin;GO:0071564 npBAF complex;GO:0031090 organelle membrane;GO:0044429 mitochondrial part;GO:00432…	GO:0003824 catalytic activity;GO:0036094 small molecule binding;GO:1901265 nucleoside phosphate binding;GO:0000166 nucleotide binding;GO:0032553 ribonucleotide binding;GO:0032555 purine ribonucleotide binding;GO:0017076 purine nucleotide binding;GO:0097367 carbohydrate derivative binding;GO:0035639 purine ribonucleoside triphosphate binding;GO:0005524 ATP binding;GO:0043168 anion binding;GO:00167…
RPS3	21	SBDS;SERBP1;SND1;YBX3;DDX3X;DDX6;DROSHA;EIF3G;FMR1;FTO;FXR2;GNL3;IGF2BP2;LARP4;LIN28B;METAP2;NCBP2;PABPC4;PCBP1;RPS11	GO:0006417 regulation of translation;GO:0034248 regulation of cellular amide metabolic process;GO:0043603 cellular amide metabolic process;GO:0043604 amide biosynthetic process;GO:0061014 positive regulation of mRNA catabolic process;GO:0006412 translation;GO:0043043 peptide biosynthetic process;GO:0002181 cytoplasmic translation;GO:0006518 peptide metabolic process;GO:0016192 vesicle-mediated tr…	GO:0036464 cytoplasmic ribonucleoprotein granule;GO:0035770 ribonucleoprotein granule;GO:0044444 cytoplasmic part;GO:0005829 cytosol;GO:0010494 cytoplasmic stress granule;GO:0070161 anchoring junction;GO:0005737 cytoplasm;GO:0005912 adherens junction;GO:0044430 cytoskeletal part;GO:0005924 cell-substrate adherens junction;GO:0005925 focal adhesion;GO:0030055 cell-substrate junction;GO:0005856 cyt…	GO:0008092 cytoskeletal protein binding;GO:0045296 cadherin binding;GO:0043168 anion binding;GO:0032555 purine ribonucleotide binding;GO:0050839 cell adhesion molecule binding;GO:0032553 ribonucleotide binding;GO:0035639 purine ribonucleoside triphosphate binding;GO:0003779 actin binding;GO:0017076 purine nucleotide binding;GO:0097367 carbohydrate derivative binding;GO:0003743 translation initiat…
SAFB2	17	SF3B1;SLTM;SRSF7;TAF15;TRA2A;YWHAG;CPSF6;EIF4G2;FASTKD2;FXR1;KHDRBS1;KHSRP;LARP4;MTPAP;NOLC1;PPIL4	GO:0072659 protein localization to plasma membrane;GO:0051205 protein insertion into membrane;GO:0043269 regulation of ion transport;GO:0044281 small molecule metabolic process;GO:0031123 RNA 3'-end processing;GO:0006812 cation transport;GO:0031124 mRNA 3'-end processing;GO:0000375 RNA splicing, via transesterification reactions;GO:0042180 cellular ketone metabolic process;GO:0000377 RNA splicing…	GO:0005849 mRNA cleavage factor complex;GO:0044451 nucleoplasm part;GO:0044425 membrane part;GO:0042382 paraspeckles;GO:0016607 nuclear speck;GO:0005847 mRNA cleavage and polyadenylation specificity factor complex;GO:0032039 integrator complex;GO:0031090 organelle membrane;GO:0016604 nuclear body;GO:0005768 endosome;GO:0098805 whole membrane;GO:0005740 mitochondrial envelope;GO:0019866 organelle …	GO:0003824 catalytic activity;GO:0008289 lipid binding;GO:0098632 cell-cell adhesion mediator activity;GO:0005088 Ras guanyl-nucleotide exchange factor activity;GO:0008047 enzyme activator activity;GO:0060090 molecular adaptor activity;GO:0035091 phosphatidylinositol binding;GO:0005543 phospholipid binding;GO:0016247 channel regulator activity;GO:0017016 Ras GTPase binding;GO:0031267 small GTPase…
SBDS	54	SF3B1;SMNDC1;SND1;SRSF7;SUPV3L1;TAF15;TBRG4;TIA1;TROVE2;U2AF1;U2AF2;UTP3;YBX3;YWHAG;ZC3H11A;ZC3H8;ZRANB2;APOBEC3C;DDX21;DDX3X;DDX42;DDX6;DGCR8;EIF3G;FAM120A;FASTKD2;FTO;FXR1;FXR2;GNL3;GPKOW;HNRNPA1;HNRNPC;HNRNPM;IGF2BP1;IGF2BP2;ILF3;KHDRBS1;KHSRP;LARP4;LARP7;LIN28B;NCBP2;NOLC1;NPM1;NSUN2;PPIL4;PUM2;QKI;RBM15;RBM22;RPS11;RPS3	GO:0000122 negative regulation of transcription by RNA polymerase II;GO:0000165 MAPK cascade;GO:0000184 nuclear-transcribed mRNA catabolic process, nonsense-mediated decay;GO:0000226 microtubule cytoskeleton organization;GO:0000288 nuclear-transcribed mRNA catabolic process, deadenylation-dependent decay;GO:0000375 RNA splicing, via transesterification reactions;GO:0000377 RNA splicing, via trans…	GO:0000118 histone deacetylase complex;GO:0000123 histone acetyltransferase complex;GO:0000228 nuclear chromosome;GO:0000313 organellar ribosome;GO:0000314 organellar small ribosomal subunit;GO:0000775 chromosome, centromeric region;GO:0000776 kinetochore;GO:0000777 condensed chromosome kinetochore;GO:0000779 condensed chromosome, centromeric region;GO:0000781 chromosome, telomeric region;GO:0000…	GO:0003824 catalytic activity;GO:0000166 nucleotide binding;GO:0000976 transcription regulatory region sequence-specific DNA binding;GO:0000977 RNA polymerase II regulatory region sequence-specific DNA binding;GO:0000978 RNA polymerase II proximal promoter sequence-specific DNA binding;GO:0000980 RNA polymerase II distal enhancer sequence-specific DNA binding;GO:0000981 DNA-binding transcription …
SERBP1	13	ZRANB2;DDX52;FAM120A;FASTKD2;FXR1;HNRNPK;METAP2;MTPAP;PABPC4;PCBP1;RPS11;RPS3	GO:0031060 regulation of histone methylation;GO:0031061 negative regulation of histone methylation;GO:0043414 macromolecule methylation;GO:0006974 cellular response to DNA damage stimulus;GO:0032259 methylation;GO:0009893 positive regulation of metabolic process;GO:0019222 regulation of metabolic process;GO:0006338 chromatin remodeling;GO:0018022 peptidyl-lysine methylation;GO:0034968 histone lys…	GO:0000792 heterochromatin;GO:0044452 nucleolar part;GO:0005736 RNA polymerase I complex;GO:0043228 non-membrane-bounded organelle;GO:0043232 intracellular non-membrane-bounded organelle;GO:0071565 nBAF complex;GO:0005657 replication fork;GO:0071564 npBAF complex;GO:0044444 cytoplasmic part;GO:0030686 90S preribosome;GO:0000781 chromosome, telomeric region;GO:0000784 nuclear chromosome, telomeric…	GO:0031491 nucleosome binding;GO:0042393 histone binding;GO:0140034 methylation-dependent protein binding;GO:0035064 methylated histone binding;GO:0097159 organic cyclic compound binding;GO:0031492 nucleosomal DNA binding;GO:1901363 heterocyclic compound binding;GO:0031490 chromatin DNA binding;GO:0140030 modification-dependent protein binding;GO:0003676 nucleic acid binding;GO:0003824 catalytic …
SF3B1	34	SUPV3L1;TAF15;TBRG4;TROVE2;U2AF1;UTP3;ZC3H11A;ZC3H8;ZRANB2;APOBEC3C;DDX21;DDX42;DGCR8;EIF3G;EIF4G2;FAM120A;FASTKD2;FXR1;GNL3;HNRNPC;HNRNPM;IGF2BP1;ILF3;KHDRBS1;KHSRP;LARP4;NCBP2;NPM1;NSUN2;PUM2;RBM22;SAFB2;SBDS	GO:0090131 mesenchyme migration;GO:0006261 DNA-dependent DNA replication;GO:0006260 DNA replication;GO:0022904 respiratory electron transport chain;GO:0042773 ATP synthesis coupled electron transport;GO:0042775 mitochondrial ATP synthesis coupled electron transport;GO:1901566 organonitrogen compound biosynthetic process;GO:0022900 electron transport chain;GO:0045333 cellular respiration;GO:000012…	GO:0044444 cytoplasmic part;GO:0005737 cytoplasm;GO:0005740 mitochondrial envelope;GO:0005743 mitochondrial inner membrane;GO:0019866 organelle inner membrane;GO:0098800 inner mitochondrial membrane protein complex;GO:0000118 histone deacetylase complex;GO:0000123 histone acetyltransferase complex;GO:0000228 nuclear chromosome;GO:0000313 organellar ribosome;GO:0000314 organellar small ribosomal s…	GO:0003824 catalytic activity;GO:0032553 ribonucleotide binding;GO:0032555 purine ribonucleotide binding;GO:0097367 carbohydrate derivative binding;GO:0017076 purine nucleotide binding;GO:0035639 purine ribonucleoside triphosphate binding;GO:0003735 structural constituent of ribosome;GO:0017111 nucleoside-triphosphatase activity;GO:0005524 ATP binding;GO:0016462 pyrophosphatase activity;GO:001681…
SF3B4	17	SMNDC1;U2AF2;XRCC6;XRN2;ZNF622;BUD13;DDX6;EFTUD2;FXR2;GPKOW;NONO;PABPC4;PPIL4;RBFOX2;RBM15;RPS11	GO:0046689 response to mercury ion;GO:0006357 regulation of transcription by RNA polymerase II;GO:0018205 peptidyl-lysine modification;GO:0006281 DNA repair;GO:0006325 chromatin organization;GO:0006351 transcription, DNA-templated;GO:0006355 regulation of transcription, DNA-templated;GO:0006366 transcription by RNA polymerase II;GO:0006974 cellular response to DNA damage stimulus;GO:0009059 macro…	GO:0005681 spliceosomal complex;GO:0071013 catalytic step 2 spliceosome;GO:0016021 integral component of membrane;GO:1905368 peptidase complex;GO:0031224 intrinsic component of membrane;GO:0000502 proteasome complex;GO:1905369 endopeptidase complex;GO:0032039 integrator complex;GO:0000228 nuclear chromosome;GO:0005634 nucleus;GO:0005654 nucleoplasm;GO:0005694 chromosome;GO:0016591 RNA polymerase …	GO:0003682 chromatin binding;GO:0003700 DNA-binding transcription factor activity;GO:0140110 transcription regulator activity
SLTM	14	SRSF1;TAF15;TRA2A;YWHAG;CSTF2T;DDX55;DROSHA;EWSR1;FMR1;GTF2F1;NONO;RBM15;SAFB2	GO:1903312 negative regulation of mRNA metabolic process;GO:0050657 nucleic acid transport;GO:0050658 RNA transport;GO:0051236 establishment of RNA localization;GO:0006405 RNA export from nucleus;GO:0000380 alternative mRNA splicing, via spliceosome;GO:0050684 regulation of mRNA processing;GO:0031123 RNA 3'-end processing;GO:0048024 regulation of mRNA splicing, via spliceosome;GO:0031124 mRNA 3'-…	GO:0042382 paraspeckles;GO:0071013 catalytic step 2 spliceosome;GO:0005681 spliceosomal complex;GO:0005849 mRNA cleavage factor complex;GO:0016607 nuclear speck;GO:0016604 nuclear body;GO:0035145 exon-exon junction complex;GO:0099522 region of cytosol;GO:0071006 U2-type catalytic step 1 spliceosome;GO:0071012 catalytic step 1 spliceosome;GO:0099524 postsynaptic cytosol;GO:0032039 integrator compl…	GO:0008047 enzyme activator activity;GO:0098772 molecular function regulator;GO:0008092 cytoskeletal protein binding;GO:0016247 channel regulator activity;GO:0017016 Ras GTPase binding;GO:0031267 small GTPase binding;GO:0051020 GTPase binding;GO:0003779 actin binding;GO:0017137 Rab GTPase binding;GO:0050839 cell adhesion molecule binding;GO:0045296 cadherin binding;GO:0008289 lipid binding;GO:003…
SMNDC1	33	SRSF7;SUPV3L1;TBRG4;U2AF1;UTP3;XRN2;ZC3H8;ZRANB2;BUD13;CSTF2T;DDX21;DDX52;DDX6;DGCR8;DROSHA;EFTUD2;EWSR1;GNL3;GPKOW;HNRNPA1;LARP7;LSM11;NONO;NPM1;NSUN2;PCBP1;PPIL4;RBFOX2;RBM15;RPS11;SBDS;SF3B4	GO:0006260 DNA replication;GO:0055114 oxidation-reduction process;GO:0044281 small molecule metabolic process;GO:0006364 rRNA processing;GO:0043414 macromolecule methylation;GO:0006082 organic acid metabolic process;GO:0043436 oxoacid metabolic process;GO:0006790 sulfur compound metabolic process;GO:0019752 carboxylic acid metabolic process;GO:0034470 ncRNA processing;GO:0043044 ATP-dependent chr…	GO:0031224 intrinsic component of membrane;GO:0016021 integral component of membrane;GO:0071564 npBAF complex;GO:0005902 microvillus;GO:0044444 cytoplasmic part;GO:0071565 nBAF complex;GO:0044429 mitochondrial part;GO:0000118 histone deacetylase complex;GO:0000123 histone acetyltransferase complex;GO:0000228 nuclear chromosome;GO:0000313 organellar ribosome;GO:0000314 organellar small ribosomal s…	GO:0003824 catalytic activity;GO:0036094 small molecule binding;GO:1901265 nucleoside phosphate binding;GO:0000166 nucleotide binding;GO:0097367 carbohydrate derivative binding;GO:0032553 ribonucleotide binding;GO:0032555 purine ribonucleotide binding;GO:0017076 purine nucleotide binding;GO:0035639 purine ribonucleoside triphosphate binding;GO:0016787 hydrolase activity;GO:0016491 oxidoreductase …
SND1	28	SRSF1;SRSF7;SUPV3L1;TIA1;TRA2A;UPF1;ZC3H11A;ZC3H8;ZNF800;ZRANB2;APOBEC3C;DDX21;DDX3X;DDX55;EIF3G;FASTKD2;FXR2;GNL3;GPKOW;IGF2BP1;IGF2BP2;NPM1;NSUN2;QKI;RPS11;RPS3;SBDS	GO:0000122 negative regulation of transcription by RNA polymerase II;GO:0000184 nuclear-transcribed mRNA catabolic process, nonsense-mediated decay;GO:0000245 spliceosomal complex assembly;GO:0000375 RNA splicing, via transesterification reactions;GO:0000377 RNA splicing, via transesterification reactions with bulged adenosine as nucleophile;GO:0000380 alternative mRNA splicing, via spliceosome;G…	GO:0000118 histone deacetylase complex;GO:0000123 histone acetyltransferase complex;GO:0000228 nuclear chromosome;GO:0000313 organellar ribosome;GO:0000775 chromosome, centromeric region;GO:0000776 kinetochore;GO:0000777 condensed chromosome kinetochore;GO:0000779 condensed chromosome, centromeric region;GO:0000781 chromosome, telomeric region;GO:0000784 nuclear chromosome, telomeric region;GO:00…	GO:0032555 purine ribonucleotide binding;GO:0032553 ribonucleotide binding;GO:0017076 purine nucleotide binding;GO:0035639 purine ribonucleoside triphosphate binding;GO:0097367 carbohydrate derivative binding;GO:0016462 pyrophosphatase activity;GO:0016817 hydrolase activity, acting on acid anhydrides;GO:0016818 hydrolase activity, acting on acid anhydrides, in phosphorus-containing anhydrides;GO:…
SRSF1	20	SRSF7;TARDBP;TRA2A;U2AF2;UCHL5;XRN2;AKAP8L;CPSF6;FTO;GPKOW;HNRNPA1;HNRNPC;IGF2BP2;NCBP2;PPIL4;RBM15;RBM22;SLTM;SND1	GO:0000377 RNA splicing, via transesterification reactions with bulged adenosine as nucleophile;GO:0000398 mRNA splicing, via spliceosome;GO:0000375 RNA splicing, via transesterification reactions;GO:0008380 RNA splicing;GO:0006397 mRNA processing;GO:0050684 regulation of mRNA processing;GO:0031123 RNA 3'-end processing;GO:0006396 RNA processing;GO:0048024 regulation of mRNA splicing, via spliceo…	GO:0016607 nuclear speck;GO:0044451 nucleoplasm part;GO:0016604 nuclear body;GO:0071013 catalytic step 2 spliceosome;GO:0005681 spliceosomal complex;GO:0005684 U2-type spliceosomal complex;GO:0071005 U2-type precatalytic spliceosome;GO:0005849 mRNA cleavage factor complex;GO:0071004 U2-type prespliceosome;GO:0071010 prespliceosome;GO:0071011 precatalytic spliceosome;GO:0005847 mRNA cleavage and p…	GO:0036002 pre-mRNA binding;GO:0070063 RNA polymerase binding;GO:0000993 RNA polymerase II complex binding;GO:0003729 mRNA binding;GO:0043175 RNA polymerase core enzyme binding;GO:0030374 nuclear receptor transcription coactivator activity;GO:0000976 transcription regulatory region sequence-specific DNA binding;GO:0001067 regulatory region nucleic acid binding;GO:0044212 transcription regulatory …
SRSF7	40	SUPV3L1;TBRG4;TIA1;TRA2A;U2AF1;U2AF2;ZC3H11A;ZNF622;ZNF800;ZRANB2;BUD13;CPSF6;CSTF2T;DDX21;DDX6;FASTKD2;FXR1;GNL3;GPKOW;HNRNPA1;IGF2BP2;KHDRBS1;KHSRP;LIN28B;LSM11;METAP2;MTPAP;NOLC1;NPM1;NSUN2;PPIL4;RBFOX2;RBM15;RPS11;SAFB2;SBDS;SMNDC1;SND1;SRSF1	GO:0055114 oxidation-reduction process;GO:0031123 RNA 3'-end processing;GO:0080009 mRNA methylation;GO:0006396 RNA processing;GO:0006260 DNA replication;GO:0044030 regulation of DNA methylation;GO:0000122 negative regulation of transcription by RNA polymerase II;GO:0000245 spliceosomal complex assembly;GO:0000288 nuclear-transcribed mRNA catabolic process, deadenylation-dependent decay;GO:0000375…	GO:0016607 nuclear speck;GO:0016604 nuclear body;GO:0044451 nucleoplasm part;GO:0031090 organelle membrane;GO:0044444 cytoplasmic part;GO:0031967 organelle envelope;GO:0031975 envelope;GO:0000118 histone deacetylase complex;GO:0000123 histone acetyltransferase complex;GO:0000228 nuclear chromosome;GO:0000313 organellar ribosome;GO:0000314 organellar small ribosomal subunit;GO:0000502 proteasome c…	GO:0003824 catalytic activity;GO:0036094 small molecule binding;GO:1901265 nucleoside phosphate binding;GO:0000166 nucleotide binding;GO:0032553 ribonucleotide binding;GO:0032555 purine ribonucleotide binding;GO:0017076 purine nucleotide binding;GO:0016787 hydrolase activity;GO:0097367 carbohydrate derivative binding;GO:0035639 purine ribonucleoside triphosphate binding;GO:0005524 ATP binding;GO:…
SUPV3L1	41	TAF15;TBRG4;TIA1;TROVE2;U2AF1;UTP3;ZC3H11A;ZC3H8;ZRANB2;APOBEC3C;DDX21;DDX42;DDX6;EIF3G;FAM120A;FASTKD2;FTO;FXR1;GNL3;GPKOW;HNRNPA1;HNRNPC;IGF2BP1;IGF2BP2;KHDRBS1;KHSRP;LARP4;NOLC1;NPM1;NSUN2;PPIL4;PUM2;QKI;RBM22;RPS11;SBDS;SF3B1;SMNDC1;SND1;SRSF7	GO:0006261 DNA-dependent DNA replication;GO:0055114 oxidation-reduction process;GO:0006260 DNA replication;GO:0044281 small molecule metabolic process;GO:0045333 cellular respiration;GO:0000122 negative regulation of transcription by RNA polymerase II;GO:0000184 nuclear-transcribed mRNA catabolic process, nonsense-mediated decay;GO:0000375 RNA splicing, via transesterification reactions;GO:000037…	GO:0000118 histone deacetylase complex;GO:0000123 histone acetyltransferase complex;GO:0000228 nuclear chromosome;GO:0000313 organellar ribosome;GO:0000314 organellar small ribosomal subunit;GO:0000775 chromosome, centromeric region;GO:0000776 kinetochore;GO:0000777 condensed chromosome kinetochore;GO:0000779 condensed chromosome, centromeric region;GO:0000781 chromosome, telomeric region;GO:0000…	GO:0003824 catalytic activity;GO:0032553 ribonucleotide binding;GO:0032555 purine ribonucleotide binding;GO:0035639 purine ribonucleoside triphosphate binding;GO:0017076 purine nucleotide binding;GO:0097367 carbohydrate derivative binding;GO:0000166 nucleotide binding;GO:0000976 transcription regulatory region sequence-specific DNA binding;GO:0000977 RNA polymerase II regulatory region sequence-s…
TAF15	24	U2AF1;XRN2;YWHAG;ZC3H11A;AGGF1;DDX6;DGCR8;EIF4G2;EWSR1;FASTKD2;HNRNPC;IGF2BP1;ILF3;KHSRP;NONO;NPM1;PPIL4;RBM22;SAFB2;SBDS;SF3B1;SLTM;SUPV3L1	GO:0043085 positive regulation of catalytic activity;GO:0044093 positive regulation of molecular function;GO:0050790 regulation of catalytic activity;GO:0007163 establishment or maintenance of cell polarity;GO:0007264 small GTPase mediated signal transduction;GO:0006261 DNA-dependent DNA replication;GO:0000226 microtubule cytoskeleton organization;GO:0035556 intracellular signal transduction;GO:0…	GO:0044444 cytoplasmic part;GO:0005737 cytoplasm;GO:0099513 polymeric cytoskeletal fiber;GO:0099080 supramolecular complex;GO:0099081 supramolecular polymer;GO:0099512 supramolecular fiber;GO:0044425 membrane part;GO:0005794 Golgi apparatus;GO:0015630 microtubule cytoskeleton;GO:0019866 organelle inner membrane;GO:1990234 transferase complex;GO:0031090 organelle membrane;GO:0005743 mitochondrial …	GO:0003824 catalytic activity;GO:0030234 enzyme regulator activity;GO:0003725 double-stranded RNA binding;GO:0008047 enzyme activator activity;GO:0098772 molecular function regulator;GO:0008270 zinc ion binding;GO:0046914 transition metal ion binding;GO:0005543 phospholipid binding;GO:0003682 chromatin binding;GO:0008017 microtubule binding;GO:0019899 enzyme binding;GO:0008092 cytoskeletal protei…
TARDBP	8	U2AF2;ZRANB2;DDX3X;EIF4G2;GPKOW;QKI;SRSF1	GO:0000375 RNA splicing, via transesterification reactions;GO:0000377 RNA splicing, via transesterification reactions with bulged adenosine as nucleophile;GO:0000398 mRNA splicing, via spliceosome;GO:0008380 RNA splicing;GO:0006397 mRNA processing;GO:0050684 regulation of mRNA processing;GO:0043484 regulation of RNA splicing;GO:0031123 RNA 3'-end processing;GO:0048024 regulation of mRNA splicing,…	GO:0044451 nucleoplasm part;GO:0016604 nuclear body;GO:0016607 nuclear speck;GO:0005681 spliceosomal complex;GO:0005684 U2-type spliceosomal complex;GO:0071013 catalytic step 2 spliceosome;GO:0071005 U2-type precatalytic spliceosome;GO:0071011 precatalytic spliceosome;GO:0071006 U2-type catalytic step 1 spliceosome;GO:0071012 catalytic step 1 spliceosome;GO:0005849 mRNA cleavage factor complex;GO…	GO:1990837 sequence-specific double-stranded DNA binding;GO:0003714 transcription corepressor activity;GO:0001012 RNA polymerase II regulatory region DNA binding;GO:0000977 RNA polymerase II regulatory region sequence-specific DNA binding;GO:0001067 regulatory region nucleic acid binding;GO:0044212 transcription regulatory region DNA binding;GO:0043565 sequence-specific DNA binding;GO:0000976 tra…
TBRG4	26	TIA1;U2AF1;UCHL5;DDX21;DDX42;DDX6;FAM120A;FASTKD2;FXR1;GNL3;HNRNPM;IGF2BP2;KHDRBS1;KHSRP;LSM11;MTPAP;NCBP2;NPM1;NSUN2;PUM2;SBDS;SF3B1;SMNDC1;SRSF7;SUPV3L1	GO:0055114 oxidation-reduction process;GO:0045333 cellular respiration;GO:0015980 energy derivation by oxidation of organic compounds;GO:0044281 small molecule metabolic process;GO:0006082 organic acid metabolic process;GO:0043436 oxoacid metabolic process;GO:0006091 generation of precursor metabolites and energy;GO:0022904 respiratory electron transport chain;GO:0019752 carboxylic acid metabolic…	GO:0044444 cytoplasmic part;GO:0005743 mitochondrial inner membrane;GO:0005740 mitochondrial envelope;GO:0019866 organelle inner membrane;GO:0005739 mitochondrion;GO:0044429 mitochondrial part;GO:0016021 integral component of membrane;GO:0031224 intrinsic component of membrane;GO:0031966 mitochondrial membrane;GO:0005737 cytoplasm;GO:0031090 organelle membrane;GO:0031967 organelle envelope;GO:003…	GO:0003824 catalytic activity;GO:0036094 small molecule binding;GO:1901265 nucleoside phosphate binding;GO:0000166 nucleotide binding;GO:0032553 ribonucleotide binding;GO:0032555 purine ribonucleotide binding;GO:0017076 purine nucleotide binding;GO:0035639 purine ribonucleoside triphosphate binding;GO:0097367 carbohydrate derivative binding;GO:0043168 anion binding;GO:0032559 adenyl ribonucleotid…
TIA1	31	TRA2A;U2AF2;UPF1;UTP3;ZC3H11A;ZC3H8;ZRANB2;APOBEC3C;CPSF6;DDX21;DDX55;EIF3G;FAM120A;FASTKD2;GNL3;GPKOW;HNRNPC;IGF2BP1;IGF2BP2;KHSRP;NPM1;NSUN2;PUM2;QKI;RBM22;SBDS;SND1;SRSF7;SUPV3L1;TBRG4	GO:0006260 DNA replication;GO:0006261 DNA-dependent DNA replication;GO:0000122 negative regulation of transcription by RNA polymerase II;GO:0000184 nuclear-transcribed mRNA catabolic process, nonsense-mediated decay;GO:0000375 RNA splicing, via transesterification reactions;GO:0000377 RNA splicing, via transesterification reactions with bulged adenosine as nucleophile;GO:0000380 alternative mRNA …	GO:0044451 nucleoplasm part;GO:0016604 nuclear body;GO:0000118 histone deacetylase complex;GO:0000123 histone acetyltransferase complex;GO:0000228 nuclear chromosome;GO:0000313 organellar ribosome;GO:0000314 organellar small ribosomal subunit;GO:0000775 chromosome, centromeric region;GO:0000776 kinetochore;GO:0000777 condensed chromosome kinetochore;GO:0000779 condensed chromosome, centromeric re…	GO:0003824 catalytic activity;GO:0000166 nucleotide binding;GO:0000976 transcription regulatory region sequence-specific DNA binding;GO:0000977 RNA polymerase II regulatory region sequence-specific DNA binding;GO:0000978 RNA polymerase II proximal promoter sequence-specific DNA binding;GO:0000980 RNA polymerase II distal enhancer sequence-specific DNA binding;GO:0000981 DNA-binding transcription …
TRA2A	22	U2AF2;UCHL5;ZNF622;ZRANB2;CPSF6;FXR1;GPKOW;HNRNPA1;HNRNPC;KHDRBS1;MTPAP;NPM1;PPIL4;QKI;RBFOX2;SAFB2;SLTM;SND1;SRSF1;SRSF7;TIA1	GO:0006397 mRNA processing;GO:0000375 RNA splicing, via transesterification reactions;GO:0000377 RNA splicing, via transesterification reactions with bulged adenosine as nucleophile;GO:0000398 mRNA splicing, via spliceosome;GO:0008380 RNA splicing;GO:0006396 RNA processing;GO:0031123 RNA 3'-end processing;GO:0050684 regulation of mRNA processing;GO:0043484 regulation of RNA splicing;GO:0048024 re…	GO:0044451 nucleoplasm part;GO:0016604 nuclear body;GO:0016607 nuclear speck;GO:0005681 spliceosomal complex;GO:0071013 catalytic step 2 spliceosome;GO:0071005 U2-type precatalytic spliceosome;GO:0005684 U2-type spliceosomal complex;GO:0005849 mRNA cleavage factor complex;GO:0071011 precatalytic spliceosome;GO:0005847 mRNA cleavage and polyadenylation specificity factor complex;GO:0044428 nuclear…	GO:0070063 RNA polymerase binding;GO:0001067 regulatory region nucleic acid binding;GO:0000993 RNA polymerase II complex binding;GO:0044212 transcription regulatory region DNA binding;GO:0000976 transcription regulatory region sequence-specific DNA binding;GO:0043175 RNA polymerase core enzyme binding;GO:1990837 sequence-specific double-stranded DNA binding;GO:0001098 basal transcription machiner…
TROVE2	5	UTP3;SBDS;SF3B1;SUPV3L1	GO:0140053 mitochondrial gene expression;GO:0032543 mitochondrial translation;GO:0000959 mitochondrial RNA metabolic process;GO:0070125 mitochondrial translational elongation;GO:0042773 ATP synthesis coupled electron transport;GO:0042775 mitochondrial ATP synthesis coupled electron transport;GO:0019752 carboxylic acid metabolic process;GO:0006082 organic acid metabolic process;GO:0043436 oxoacid …	GO:0005759 mitochondrial matrix;GO:0044429 mitochondrial part;GO:0098798 mitochondrial protein complex;GO:0005761 mitochondrial ribosome;GO:0000313 organellar ribosome;GO:0005737 cytoplasm;GO:0044444 cytoplasmic part;GO:0098800 inner mitochondrial membrane protein complex;GO:0009295 nucleoid;GO:0042645 mitochondrial nucleoid;GO:0005739 mitochondrion;GO:0005740 mitochondrial envelope;GO:0031966 mi…	GO:0003824 catalytic activity;GO:0016491 oxidoreductase activity;GO:0019843 rRNA binding
U2AF1	31	U2AF2;UTP3;ZC3H11A;ZC3H8;ZNF622;ZRANB2;DDX21;DDX42;DDX6;FXR1;GNL3;GPKOW;HNRNPC;HNRNPM;KHDRBS1;KHSRP;LSM11;NPM1;NSUN2;PUM2;RBFOX2;RBM22;RPS11;SBDS;SF3B1;SMNDC1;SRSF7;SUPV3L1;TAF15;TBRG4	GO:0006261 DNA-dependent DNA replication;GO:0006260 DNA replication;GO:0055114 oxidation-reduction process;GO:0006338 chromatin remodeling;GO:0043044 ATP-dependent chromatin remodeling;GO:0044281 small molecule metabolic process;GO:0018193 peptidyl-amino acid modification;GO:0006333 chromatin assembly or disassembly;GO:0034660 ncRNA metabolic process;GO:0006082 organic acid metabolic process;GO:0…	GO:1904949 ATPase complex;GO:0071564 npBAF complex;GO:0071565 nBAF complex;GO:0070603 SWI/SNF superfamily-type complex;GO:0016021 integral component of membrane;GO:0031224 intrinsic component of membrane;GO:0044444 cytoplasmic part;GO:0005739 mitochondrion;GO:0016604 nuclear body;GO:0005737 cytoplasm;GO:0044429 mitochondrial part;GO:0044451 nucleoplasm part;GO:0044454 nuclear chromosome part;GO:0…	GO:0003824 catalytic activity;GO:0005524 ATP binding;GO:1901265 nucleoside phosphate binding;GO:0036094 small molecule binding;GO:0000166 nucleotide binding;GO:0032553 ribonucleotide binding;GO:0032555 purine ribonucleotide binding;GO:0097367 carbohydrate derivative binding;GO:0017076 purine nucleotide binding;GO:0035639 purine ribonucleoside triphosphate binding;GO:0016787 hydrolase activity;GO:…
U2AF2	27	ZC3H8;ZNF622;ZRANB2;CPSF6;DDX42;FXR1;GPKOW;HNRNPA1;HNRNPC;IGF2BP1;KHDRBS1;KHSRP;NPM1;PPIL4;PUM2;QKI;RBFOX2;RBM22;SBDS;SF3B4;SRSF1;SRSF7;TARDBP;TIA1;TRA2A;U2AF1	GO:0006396 RNA processing;GO:0006397 mRNA processing;GO:0000375 RNA splicing, via transesterification reactions;GO:0000377 RNA splicing, via transesterification reactions with bulged adenosine as nucleophile;GO:0000398 mRNA splicing, via spliceosome;GO:0008380 RNA splicing;GO:0031123 RNA 3'-end processing;GO:0045934 negative regulation of nucleobase-containing compound metabolic process;GO:200102…	GO:0044451 nucleoplasm part;GO:0016604 nuclear body;GO:0016607 nuclear speck;GO:0005681 spliceosomal complex;GO:0071005 U2-type precatalytic spliceosome;GO:0005684 U2-type spliceosomal complex;GO:0030532 small nuclear ribonucleoprotein complex;GO:0032039 integrator complex;GO:0071011 precatalytic spliceosome;GO:0071013 catalytic step 2 spliceosome;GO:0044428 nuclear part;GO:0017053 transcriptiona…	GO:0000993 RNA polymerase II complex binding;GO:0070063 RNA polymerase binding;GO:0043175 RNA polymerase core enzyme binding;GO:0001067 regulatory region nucleic acid binding;GO:0000976 transcription regulatory region sequence-specific DNA binding;GO:0044212 transcription regulatory region DNA binding;GO:0001098 basal transcription machinery binding;GO:0001099 basal RNA polymerase II transcriptio…
UCHL5	23	XRN2;YWHAG;ZNF622;ZNF800;AGGF1;AKAP8L;BUD13;CPSF6;EFTUD2;EIF4G2;FASTKD2;FXR1;FXR2;GPKOW;MTPAP;NCBP2;NPM1;PPIL4;RBM15;SRSF1;TBRG4;TRA2A	GO:0034472 snRNA 3'-end processing;GO:0016180 snRNA processing;GO:0046822 regulation of nucleocytoplasmic transport;GO:0044030 regulation of DNA methylation;GO:0051345 positive regulation of hydrolase activity;GO:0010959 regulation of metal ion transport;GO:0044093 positive regulation of molecular function;GO:0016569 covalent chromatin modification;GO:0006974 cellular response to DNA damage stimu…	GO:0032039 integrator complex;GO:0044451 nucleoplasm part;GO:0005871 kinesin complex;GO:0005874 microtubule;GO:0099513 polymeric cytoskeletal fiber;GO:0071005 U2-type precatalytic spliceosome;GO:0071006 U2-type catalytic step 1 spliceosome;GO:0071012 catalytic step 1 spliceosome;GO:0015630 microtubule cytoskeleton;GO:0005815 microtubule organizing center;GO:0099080 supramolecular complex;GO:00990…	GO:0031625 ubiquitin protein ligase binding;GO:0044389 ubiquitin-like protein ligase binding;GO:0003824 catalytic activity;GO:0008017 microtubule binding;GO:0000981 DNA-binding transcription factor activity, RNA polymerase II-specific;GO:0003676 nucleic acid binding;GO:0003677 DNA binding;GO:0003682 chromatin binding;GO:0003690 double-stranded DNA binding;GO:0003700 DNA-binding transcription fact…
UPF1	9	XRN2;CSTF2T;FAM120A;FXR2;IGF2BP2;METAP2;SND1;TIA1
UTP3	25	ZC3H8;ZRANB2;APOBEC3C;DDX21;DDX42;DDX6;EIF3G;FASTKD2;GNL3;IGF2BP1;IGF2BP2;KHDRBS1;LARP7;NPM1;NSUN2;RBM22;RPS11;SBDS;SF3B1;SMNDC1;SUPV3L1;TIA1;TROVE2;U2AF1	GO:0055114 oxidation-reduction process;GO:0042773 ATP synthesis coupled electron transport;GO:0042775 mitochondrial ATP synthesis coupled electron transport;GO:0044281 small molecule metabolic process;GO:0140053 mitochondrial gene expression;GO:0006260 DNA replication;GO:0045333 cellular respiration;GO:0032543 mitochondrial translation;GO:0031061 negative regulation of histone methylation;GO:0015…	GO:0044444 cytoplasmic part;GO:0005737 cytoplasm;GO:0030141 secretory granule;GO:0031982 vesicle;GO:0015934 large ribosomal subunit;GO:0005761 mitochondrial ribosome;GO:0000313 organellar ribosome;GO:0044429 mitochondrial part;GO:0005740 mitochondrial envelope;GO:0099503 secretory vesicle;GO:0031224 intrinsic component of membrane;GO:0005902 microvillus;GO:0016021 integral component of membrane;G…	GO:0003824 catalytic activity;GO:0016817 hydrolase activity, acting on acid anhydrides;GO:0016818 hydrolase activity, acting on acid anhydrides, in phosphorus-containing anhydrides;GO:0016462 pyrophosphatase activity;GO:0003735 structural constituent of ribosome;GO:0016787 hydrolase activity;GO:0036094 small molecule binding;GO:0017111 nucleoside-triphosphatase activity;GO:1901265 nucleoside phos…
XRCC6	9	ZNF622;DDX3X;HNRNPM;NCBP2;PABPC4;PUM2;RBFOX2;SF3B4
XRN2	19	AKAP8L;DGCR8;EFTUD2;EWSR1;FASTKD2;FXR2;GPKOW;NCBP2;NONO;PABPC4;RBM15;RBM22;SF3B4;SMNDC1;SRSF1;TAF15;UCHL5;UPF1	GO:0050657 nucleic acid transport;GO:0050658 RNA transport;GO:0045292 mRNA cis splicing, via spliceosome;GO:0051236 establishment of RNA localization;GO:0051028 mRNA transport;GO:0048024 regulation of mRNA splicing, via spliceosome;GO:0050684 regulation of mRNA processing;GO:0050686 negative regulation of mRNA processing;GO:0000380 alternative mRNA splicing, via spliceosome;GO:0043484 regulation …	GO:0032039 integrator complex;GO:0071013 catalytic step 2 spliceosome;GO:0005681 spliceosomal complex;GO:0009295 nucleoid;GO:0042645 mitochondrial nucleoid;GO:0071011 precatalytic spliceosome;GO:0071005 U2-type precatalytic spliceosome;GO:0044429 mitochondrial part;GO:0031967 organelle envelope;GO:0031975 envelope;GO:0031090 organelle membrane;GO:0016607 nuclear speck;GO:0016604 nuclear body;GO:0…	GO:0003824 catalytic activity
YBX3	21	ZNF622;ZNF800;DDX3X;DDX6;EIF3G;FTO;FXR2;GNL3;HNRNPC;IGF2BP1;LARP4;LIN28B;NOLC1;PABPC4;PCBP1;RBM15;RBM22;RPS11;RPS3;SBDS	GO:0006417 regulation of translation;GO:0071103 DNA conformation change;GO:0043603 cellular amide metabolic process;GO:0043604 amide biosynthetic process;GO:0002181 cytoplasmic translation;GO:0043043 peptide biosynthetic process;GO:0006518 peptide metabolic process;GO:0006412 translation;GO:0016192 vesicle-mediated transport;GO:1902369 negative regulation of RNA catabolic process;GO:0006605 prote…	GO:0005829 cytosol;GO:0044444 cytoplasmic part;GO:0044430 cytoskeletal part;GO:0005737 cytoplasm;GO:0005856 cytoskeleton;GO:0000932 P-body;GO:0031982 vesicle;GO:0000781 chromosome, telomeric region;GO:0036464 cytoplasmic ribonucleoprotein granule;GO:0035770 ribonucleoprotein granule;GO:0044445 cytosolic part;GO:0005852 eukaryotic translation initiation factor 3 complex;GO:0043228 non-membrane-bou…	GO:0032555 purine ribonucleotide binding;GO:0032553 ribonucleotide binding;GO:0035639 purine ribonucleoside triphosphate binding;GO:0017076 purine nucleotide binding;GO:0097367 carbohydrate derivative binding;GO:0016772 transferase activity, transferring phosphorus-containing groups;GO:0043168 anion binding;GO:0003779 actin binding;GO:0004386 helicase activity;GO:0017111 nucleoside-triphosphatase…
YWHAG	12	AGGF1;DDX21;DDX6;MTPAP;PPIL4;RBM15;SAFB2;SBDS;SLTM;TAF15;UCHL5	GO:0030030 cell projection organization;GO:0007017 microtubule-based process;GO:0048193 Golgi vesicle transport;GO:0120036 plasma membrane bounded cell projection organization;GO:0006796 phosphate-containing compound metabolic process;GO:0097435 supramolecular fiber organization;GO:0006793 phosphorus metabolic process;GO:0016192 vesicle-mediated transport;GO:0007154 cell communication;GO:0044093 …	GO:0044425 membrane part;GO:0044444 cytoplasmic part;GO:0031982 vesicle;GO:0012505 endomembrane system;GO:0097708 intracellular vesicle;GO:0031410 cytoplasmic vesicle;GO:0015630 microtubule cytoskeleton;GO:0005737 cytoplasm;GO:0044433 cytoplasmic vesicle part;GO:0005886 plasma membrane;GO:0005794 Golgi apparatus;GO:0071944 cell periphery;GO:0099080 supramolecular complex;GO:0099081 supramolecular…	GO:0008092 cytoskeletal protein binding;GO:0008047 enzyme activator activity;GO:0098772 molecular function regulator;GO:0030234 enzyme regulator activity;GO:0019899 enzyme binding;GO:0008289 lipid binding;GO:0005096 GTPase activator activity;GO:0051020 GTPase binding;GO:0005543 phospholipid binding;GO:0019900 kinase binding;GO:0017016 Ras GTPase binding;GO:0031267 small GTPase binding;GO:0050839 …
ZC3H11A	31	ZRANB2;DDX21;DDX42;DDX6;EIF3G;FAM120A;GNL3;GPKOW;HNRNPA1;HNRNPC;IGF2BP1;IGF2BP2;KHDRBS1;KHSRP;LIN28B;NOLC1;NPM1;NSUN2;PPIL4;PUM2;QKI;RBM22;SBDS;SF3B1;SND1;SRSF7;SUPV3L1;TAF15;TIA1;U2AF1	GO:0018193 peptidyl-amino acid modification;GO:0048609 multicellular organismal reproductive process;GO:0032504 multicellular organism reproduction;GO:0045935 positive regulation of nucleobase-containing compound metabolic process;GO:0045333 cellular respiration;GO:0006261 DNA-dependent DNA replication;GO:0018130 heterocycle biosynthetic process;GO:0034654 nucleobase-containing compound biosynthe…	GO:0005902 microvillus;GO:1902494 catalytic complex;GO:0000785 chromatin;GO:0044451 nucleoplasm part;GO:0016604 nuclear body;GO:0031974 membrane-enclosed lumen;GO:0043233 organelle lumen;GO:0070013 intracellular organelle lumen;GO:0044444 cytoplasmic part;GO:0043227 membrane-bounded organelle;GO:0000790 nuclear chromatin;GO:0070603 SWI/SNF superfamily-type complex;GO:0005634 nucleus;GO:0044446 in…	GO:0003824 catalytic activity;GO:0016462 pyrophosphatase activity;GO:0016817 hydrolase activity, acting on acid anhydrides;GO:0016818 hydrolase activity, acting on acid anhydrides, in phosphorus-containing anhydrides;GO:0016787 hydrolase activity;GO:0008134 transcription factor binding;GO:0032555 purine ribonucleotide binding;GO:0032553 ribonucleotide binding;GO:0035639 purine ribonucleoside trip…
ZC3H8	32	ZRANB2;DDX21;DDX42;EIF3G;FAM120A;FTO;FXR1;GNL3;GPKOW;HNRNPA1;HNRNPC;IGF2BP1;IGF2BP2;KHDRBS1;KHSRP;NCBP2;NPM1;NSUN2;PPIL4;PUM2;QKI;RBM22;SBDS;SF3B1;SMNDC1;SND1;SUPV3L1;TIA1;U2AF1;U2AF2;UTP3	GO:0006260 DNA replication;GO:0006338 chromatin remodeling;GO:0006261 DNA-dependent DNA replication;GO:0043414 macromolecule methylation;GO:0051570 regulation of histone H3-K9 methylation;GO:0043044 ATP-dependent chromatin remodeling;GO:0006333 chromatin assembly or disassembly;GO:0032259 methylation;GO:0071824 protein-DNA complex subunit organization;GO:0051276 chromosome organization;GO:0034728…	GO:0044451 nucleoplasm part;GO:1904949 ATPase complex;GO:0016604 nuclear body;GO:0070603 SWI/SNF superfamily-type complex;GO:0000785 chromatin;GO:0017053 transcriptional repressor complex;GO:0000790 nuclear chromatin;GO:0071564 npBAF complex;GO:1902494 catalytic complex;GO:0071565 nBAF complex;GO:0000228 nuclear chromosome;GO:0031974 membrane-enclosed lumen;GO:0043233 organelle lumen;GO:0070013 i…	GO:0016462 pyrophosphatase activity;GO:0016817 hydrolase activity, acting on acid anhydrides;GO:0016818 hydrolase activity, acting on acid anhydrides, in phosphorus-containing anhydrides;GO:0003824 catalytic activity;GO:0008134 transcription factor binding;GO:0003682 chromatin binding;GO:0004386 helicase activity;GO:1990837 sequence-specific double-stranded DNA binding;GO:0017111 nucleoside-triph…
ZNF622	23	ZNF800;AGGF1;CPSF6;DDX6;EFTUD2;FXR1;FXR2;KHSRP;MTPAP;NPM1;PPIL4;RBFOX2;RBM15;RBM22;SF3B4;SRSF7;TRA2A;U2AF1;U2AF2;UCHL5;XRCC6;YBX3	GO:0006396 RNA processing;GO:0006397 mRNA processing;GO:0000377 RNA splicing, via transesterification reactions with bulged adenosine as nucleophile;GO:0000398 mRNA splicing, via spliceosome;GO:0000375 RNA splicing, via transesterification reactions;GO:0031123 RNA 3'-end processing;GO:0000086 G2/M transition of mitotic cell cycle;GO:0000226 microtubule cytoskeleton organization;GO:0000278 mitotic…	GO:0044451 nucleoplasm part;GO:0016604 nuclear body;GO:0016607 nuclear speck;GO:0070652 HAUS complex;GO:0032039 integrator complex;GO:0005684 U2-type spliceosomal complex;GO:0005681 spliceosomal complex;GO:0000123 histone acetyltransferase complex;GO:0000228 nuclear chromosome;GO:0000775 chromosome, centromeric region;GO:0000776 kinetochore;GO:0000777 condensed chromosome kinetochore;GO:0000779 c…	GO:0000981 DNA-binding transcription factor activity, RNA polymerase II-specific;GO:0003676 nucleic acid binding;GO:0003677 DNA binding;GO:0003682 chromatin binding;GO:0003690 double-stranded DNA binding;GO:0003700 DNA-binding transcription factor activity;GO:0008017 microtubule binding;GO:0008092 cytoskeletal protein binding;GO:0008094 DNA-dependent ATPase activity;GO:0015631 tubulin binding;GO:…
ZNF800	22	BUD13;DDX21;DDX6;FASTKD2;FMR1;FXR1;GNL3;GPKOW;LIN28B;METAP2;MTPAP;NOLC1;NPM1;PABPC4;RBM15;RPS11;SND1;SRSF7;UCHL5;YBX3;ZNF622	GO:0006364 rRNA processing;GO:0034470 ncRNA processing;GO:0034660 ncRNA metabolic process;GO:0022613 ribonucleoprotein complex biogenesis;GO:0044030 regulation of DNA methylation;GO:0016072 rRNA metabolic process;GO:0042254 ribosome biogenesis;GO:0006260 DNA replication;GO:0071840 cellular component organization or biogenesis;GO:0006302 double-strand break repair;GO:0006281 DNA repair;GO:0006259 …	GO:0044425 membrane part;GO:0005730 nucleolus;GO:0031090 organelle membrane;GO:0044444 cytoplasmic part;GO:0031967 organelle envelope;GO:0031975 envelope;GO:0000792 heterochromatin;GO:0016021 integral component of membrane;GO:0044455 mitochondrial membrane part;GO:0043227 membrane-bounded organelle;GO:0031224 intrinsic component of membrane;GO:0043231 intracellular membrane-bounded organelle;GO:0…	GO:0003824 catalytic activity;GO:0016787 hydrolase activity;GO:0016772 transferase activity, transferring phosphorus-containing groups;GO:0036094 small molecule binding;GO:0032553 ribonucleotide binding;GO:0032555 purine ribonucleotide binding;GO:1901265 nucleoside phosphate binding;GO:0000166 nucleotide binding;GO:0017076 purine nucleotide binding;GO:0097367 carbohydrate derivative binding;GO:00…
ZRANB2	34	BUD13;DDX21;DDX42;DGCR8;FMR1;GNL3;GPKOW;HNRNPC;HNRNPK;IGF2BP1;KHDRBS1;NCBP2;NPM1;NSUN2;PPIL4;PTBP1;QKI;RPS11;SBDS;SERBP1;SF3B1;SMNDC1;SND1;SRSF7;SUPV3L1;TARDBP;TIA1;TRA2A;U2AF1;U2AF2;UTP3;ZC3H11A;ZC3H8	GO:0006260 DNA replication;GO:0006261 DNA-dependent DNA replication;GO:0043414 macromolecule methylation;GO:0043044 ATP-dependent chromatin remodeling;GO:0006333 chromatin assembly or disassembly;GO:0006338 chromatin remodeling;GO:0034728 nucleosome organization;GO:0051570 regulation of histone H3-K9 methylation;GO:0032259 methylation;GO:0006354 DNA-templated transcription, elongation;GO:0051276 …	GO:0044451 nucleoplasm part;GO:0016604 nuclear body;GO:1904949 ATPase complex;GO:0005694 chromosome;GO:0044427 chromosomal part;GO:0000785 chromatin;GO:1990234 transferase complex;GO:0030175 filopodium;GO:0098687 chromosomal region;GO:0005902 microvillus;GO:0000228 nuclear chromosome;GO:0043227 membrane-bounded organelle;GO:0016607 nuclear speck;GO:0044454 nuclear chromosome part;GO:0044446 intra…	GO:0003824 catalytic activity;GO:0003682 chromatin binding;GO:0016787 hydrolase activity;GO:0005524 ATP binding;GO:0070063 RNA polymerase binding;GO:0008094 DNA-dependent ATPase activity;GO:0016462 pyrophosphatase activity;GO:0016817 hydrolase activity, acting on acid anhydrides;GO:0016818 hydrolase activity, acting on acid anhydrides, in phosphorus-containing anhydrides;GO:0000987 proximal promo…
AGGF1	9	AKAP8L;DGCR8;GTF2F1;PPIL4;TAF15;UCHL5;YWHAG;ZNF622	GO:0043085 positive regulation of catalytic activity;GO:0050794 regulation of cellular process;GO:0044093 positive regulation of molecular function;GO:0030030 cell projection organization;GO:0097435 supramolecular fiber organization;GO:0007017 microtubule-based process;GO:0051345 positive regulation of hydrolase activity;GO:0043270 positive regulation of ion transport;GO:0120036 plasma membrane b…	GO:0099080 supramolecular complex;GO:0099081 supramolecular polymer;GO:0099512 supramolecular fiber;GO:0015630 microtubule cytoskeleton;GO:0042995 cell projection;GO:0098589 membrane region;GO:0120025 plasma membrane bounded cell projection;GO:0045121 membrane raft;GO:0098857 membrane microdomain;GO:0005768 endosome;GO:0044463 cell projection part;GO:0120038 plasma membrane bounded cell projectio…	GO:0008092 cytoskeletal protein binding;GO:0045296 cadherin binding;GO:0019899 enzyme binding;GO:0051020 GTPase binding;GO:0003779 actin binding;GO:0050839 cell adhesion molecule binding;GO:0008047 enzyme activator activity;GO:0008289 lipid binding;GO:0098772 molecular function regulator;GO:0017016 Ras GTPase binding;GO:0031267 small GTPase binding;GO:0005543 phospholipid binding;GO:0035091 phosp…
