# Supplementary material for: Systematic identification of post-transcriptional regulatory modules
Source: Nat Commun. 2024 Sep 9;15:7872. doi: 10.1038/s41467-024-52215-7 (PMC11385195; doi:10.1038/s41467-024-52215-7)
Supplement: Supplementary file 17 — Supplementary Dataset 14 [file 41467_2024_52215_MOESM17_ESM.txt]

Table S14. Comparison to the External PPI Databases STRING, OpenCell, HuMap and Zanzoni
This table contains a comparison of the RBP interactions identified in this study with external protein-protein interaction (PPI) databases STRING, OpenCell, HuMap and Zanzoni. Each entry provides the interaction (OpenCell), interaction score (STRING, HuMap) or the number of shared complexes (Zanzoni et al.) for a pair of RBPs across the external PPI databases and the integrated distance from IRI…
RBP1	RBP2	RBP1.ENSG	RBP2.ENSG	Integrated.Distance	Pass.Integrated.Distance.Threshold	STRING.All	OpenCell	HuMap	Zanzoni
AKAP8L	AGGF1	ENSG00000011243	ENSG00000164252	0.05475718117	1	193	NA	0.0070077	NA
APOBEC3C	AGGF1	ENSG00000244509	ENSG00000164252	0.9897588328	0	NA	NA	NA	NA
APOBEC3C	AKAP8L	ENSG00000244509	ENSG00000011243	0.7299729888	0	NA	NA	0.00713419	NA
BUD13	AGGF1	ENSG00000137656	ENSG00000164252	0.4570747683	0	NA	NA	0.00714387	4
BUD13	AKAP8L	ENSG00000137656	ENSG00000011243	0.3944857231	0	155	NA	0.00707767	NA
BUD13	APOBEC3C	ENSG00000137656	ENSG00000244509	0.9951363297	0	NA	NA	NA	NA
CPSF6	AGGF1	ENSG00000111605	ENSG00000164252	0.7969636542	0	NA	NA	0.00694952	NA
CPSF6	AKAP8L	ENSG00000111605	ENSG00000011243	0.7945388151	0	NA	NA	0.00541577	NA
CPSF6	APOBEC3C	ENSG00000111605	ENSG00000244509	0.7449995017	0	NA	NA	0.00707544	NA
CPSF6	BUD13	ENSG00000111605	ENSG00000137656	0.771557812	0	NA	1	0.00652326	27
CSTF2T	AGGF1	ENSG00000177613	ENSG00000164252	0.5760837552	0	NA	NA	0.00692199	3
CSTF2T	AKAP8L	ENSG00000177613	ENSG00000011243	0.6043235548	0	NA	NA	0.00730828	NA
CSTF2T	APOBEC3C	ENSG00000177613	ENSG00000244509	0.9994407759	0	NA	NA	0.00699055	NA
CSTF2T	BUD13	ENSG00000177613	ENSG00000137656	0.2380555232	1	NA	NA	0.00693202	55
CSTF2T	CPSF6	ENSG00000177613	ENSG00000111605	0.8586844734	0	816	1	0.0105011	4
DDX21	AGGF1	ENSG00000165732	ENSG00000164252	0.8309720625	0	173	NA	0.00694503	NA
DDX21	AKAP8L	ENSG00000165732	ENSG00000011243	0.5224099636	0	NA	1	0.00000855755	NA
DDX21	APOBEC3C	ENSG00000165732	ENSG00000244509	0.2286375957	1	NA	NA	0.00724069	NA
DDX21	BUD13	ENSG00000165732	ENSG00000137656	0.1754566851	1	284	NA	0.00998161	NA
DDX21	CPSF6	ENSG00000165732	ENSG00000111605	0.556174302	0	180	NA	0.00610445	NA
DDX21	CSTF2T	ENSG00000165732	ENSG00000177613	0.8035024006	0	NA	NA	0.0075663	NA
DDX3X	AGGF1	ENSG00000215301	ENSG00000164252	0.9113418409	0	192	NA	0.00695704	4
DDX3X	AKAP8L	ENSG00000215301	ENSG00000011243	0.763415416	0	445	NA	0.00697932	NA
DDX3X	APOBEC3C	ENSG00000215301	ENSG00000244509	0.5529421765	0	NA	NA	0.00766495	NA
DDX3X	BUD13	ENSG00000215301	ENSG00000137656	0.8933284469	0	263	NA	0.00694057	303
DDX3X	CPSF6	ENSG00000215301	ENSG00000111605	0.5471998796	0	215	NA	0.000000974584	28
DDX3X	CSTF2T	ENSG00000215301	ENSG00000177613	0.8926669029	0	195	NA	0.0000130489	44
DDX3X	DDX21	ENSG00000215301	ENSG00000165732	0.2803931569	0	630	NA	0.0064421	NA
DDX42	AGGF1	ENSG00000198231	ENSG00000164252	0.8052931882	0	193	NA	0.00712453	NA
DDX42	AKAP8L	ENSG00000198231	ENSG00000011243	0.1764184551	1	NA	NA	0.00727924	NA
DDX42	APOBEC3C	ENSG00000198231	ENSG00000244509	0.131233493	1	NA	NA	0.00693589	NA
DDX42	BUD13	ENSG00000198231	ENSG00000137656	0.05759815475	1	244	NA	0.00720468	NA
DDX42	CPSF6	ENSG00000198231	ENSG00000111605	0.3900570224	0	NA	1	0.00000185429	NA
DDX42	CSTF2T	ENSG00000198231	ENSG00000177613	0.8462730641	0	NA	NA	0.00725691	NA
DDX42	DDX21	ENSG00000198231	ENSG00000165732	0.2215696275	1	338	NA	0.00733899	NA
DDX42	DDX3X	ENSG00000198231	ENSG00000215301	0.8478456467	0	252	NA	0.00747474	NA
DDX52	AGGF1	ENSG00000278053	ENSG00000164252	0.9702622731	0	241	NA	0.00704201	NA
DDX52	AKAP8L	ENSG00000278053	ENSG00000011243	0.2488805518	1	159	NA	0.00750804	NA
DDX52	APOBEC3C	ENSG00000278053	ENSG00000244509	0.9685220188	0	NA	NA	0.00708722	NA
DDX52	BUD13	ENSG00000278053	ENSG00000137656	0.6783148102	0	NA	NA	0.00802135	NA
DDX52	CPSF6	ENSG00000278053	ENSG00000111605	0.9504442152	0	NA	NA	0.00721701	NA
DDX52	CSTF2T	ENSG00000278053	ENSG00000177613	0.007844137255	1	306	NA	0.00710766	NA
DDX52	DDX21	ENSG00000278053	ENSG00000165732	0.432378166	0	659	NA	0.00784536	NA
DDX52	DDX3X	ENSG00000278053	ENSG00000215301	0.5032222885	0	359	NA	0.00694916	NA
DDX52	DDX42	ENSG00000278053	ENSG00000198231	0.6319337731	0	354	NA	0.00717734	NA
DDX55	AGGF1	ENSG00000111364	ENSG00000164252	0.9982484517	0	264	NA	0.00701509	2
DDX55	AKAP8L	ENSG00000111364	ENSG00000011243	0.5696520221	0	NA	NA	0.00714227	NA
DDX55	APOBEC3C	ENSG00000111364	ENSG00000244509	0.8291363246	0	NA	NA	0.00863491	NA
DDX55	BUD13	ENSG00000111364	ENSG00000137656	0.4992772733	0	NA	NA	0.00760185	210
DDX55	CPSF6	ENSG00000111364	ENSG00000111605	0.9284737496	0	NA	NA	0.0071059	27
DDX55	CSTF2T	ENSG00000111364	ENSG00000177613	0.4537760327	0	NA	NA	0.00710722	42
DDX55	DDX21	ENSG00000111364	ENSG00000165732	0.6560600505	0	653	NA	0.00745596	NA
DDX55	DDX3X	ENSG00000111364	ENSG00000215301	0.08000103741	1	663	NA	0.00692003	221
DDX55	DDX42	ENSG00000111364	ENSG00000198231	0.6503757539	0	320	NA	0.00697721	NA
DDX55	DDX52	ENSG00000111364	ENSG00000278053	0.4871325466	0	953	NA	0.00722951	NA
DDX6	AGGF1	ENSG00000110367	ENSG00000164252	0.380073658	0	195	NA	0.00694802	3
DDX6	AKAP8L	ENSG00000110367	ENSG00000011243	0.5825953984	0	306	NA	0.00669096	NA
DDX6	APOBEC3C	ENSG00000110367	ENSG00000244509	0.2835770094	0	NA	NA	0.00696897	NA
DDX6	BUD13	ENSG00000110367	ENSG00000137656	0.04553939672	1	NA	NA	0.00695433	132
DDX6	CPSF6	ENSG00000110367	ENSG00000111605	0.4500195178	0	NA	NA	0.00682944	17
DDX6	CSTF2T	ENSG00000110367	ENSG00000177613	0.7425092226	0	189	NA	0.000000347924	61
DDX6	DDX21	ENSG00000110367	ENSG00000165732	8.86E-06	1	295	1	0.0067229	NA
DDX6	DDX3X	ENSG00000110367	ENSG00000215301	0.544344647	0	747	NA	0.00283382	157
DDX6	DDX42	ENSG00000110367	ENSG00000198231	0.1234639975	1	256	NA	0.00661451	NA
DDX6	DDX52	ENSG00000110367	ENSG00000278053	0.3335701222	0	362	NA	0.00727298	NA
DDX6	DDX55	ENSG00000110367	ENSG00000111364	0.2156770566	1	361	NA	0.00721466	147
DGCR8	AGGF1	ENSG00000128191	ENSG00000164252	0.2112967139	1	NA	NA	0.00716513	NA
DGCR8	AKAP8L	ENSG00000128191	ENSG00000011243	0.1980186381	1	NA	NA	0.0054868	NA
DGCR8	APOBEC3C	ENSG00000128191	ENSG00000244509	0.6561115847	0	NA	NA	0.00689246	NA
DGCR8	BUD13	ENSG00000128191	ENSG00000137656	0.4748308598	0	166	NA	0.00757852	NA
DGCR8	CPSF6	ENSG00000128191	ENSG00000111605	0.9382817048	0	NA	NA	0.00719293	NA
DGCR8	CSTF2T	ENSG00000128191	ENSG00000177613	0.3166195012	0	177	NA	0.00709259	NA
DGCR8	DDX21	ENSG00000128191	ENSG00000165732	0.2559119607	0	NA	NA	0.00671676	NA
DGCR8	DDX3X	ENSG00000128191	ENSG00000215301	0.6497554092	0	292	NA	0.00716347	NA
DGCR8	DDX42	ENSG00000128191	ENSG00000198231	0.2979620324	0	237	NA	0.00739595	NA
DGCR8	DDX52	ENSG00000128191	ENSG00000278053	0.2996147131	0	NA	NA	0.00753277	NA
DGCR8	DDX55	ENSG00000128191	ENSG00000111364	0.8545412831	0	155	NA	0.00726026	NA
DGCR8	DDX6	ENSG00000128191	ENSG00000110367	0.326908214	0	449	NA	0.00530876	NA
DROSHA	AGGF1	ENSG00000113360	ENSG00000164252	0.8700838684	0	150	NA	0.00708779	2
DROSHA	AKAP8L	ENSG00000113360	ENSG00000011243	0.5965933679	0	NA	NA	0.00719581	NA
DROSHA	APOBEC3C	ENSG00000113360	ENSG00000244509	0.9098049216	0	NA	NA	0.0069314	NA
DROSHA	BUD13	ENSG00000113360	ENSG00000137656	0.485522669	0	324	NA	0.00717123	157
DROSHA	CPSF6	ENSG00000113360	ENSG00000111605	0.9649869944	0	NA	NA	0.00720591	20
DROSHA	CSTF2T	ENSG00000113360	ENSG00000177613	0.05352192059	1	236	NA	0.00709024	44
DROSHA	DDX21	ENSG00000113360	ENSG00000165732	0.4380962381	0	512	NA	0.00723512	NA
DROSHA	DDX3X	ENSG00000113360	ENSG00000215301	0.172076201	1	908	NA	0.00715282	218
DROSHA	DDX42	ENSG00000113360	ENSG00000198231	0.6608320322	0	278	NA	0.00733985	NA
DROSHA	DDX52	ENSG00000113360	ENSG00000278053	0.03893657423	1	657	NA	0.00716326	NA
DROSHA	DDX55	ENSG00000113360	ENSG00000111364	0.01170046278	1	554	NA	0.00714187	148
DROSHA	DDX6	ENSG00000113360	ENSG00000110367	0.2143983992	1	661	NA	0.0000145813	109
DROSHA	DGCR8	ENSG00000113360	ENSG00000128191	0.07327139025	1	999	NA	0.99258	NA
EFTUD2	AGGF1	ENSG00000108883	ENSG00000164252	0.8499429996	0	NA	NA	0.00694802	4
EFTUD2	AKAP8L	ENSG00000108883	ENSG00000011243	0.7292727087	0	NA	NA	0.00724721	NA
EFTUD2	APOBEC3C	ENSG00000108883	ENSG00000244509	0.9794623885	0	NA	NA	0.00697174	NA
EFTUD2	BUD13	ENSG00000108883	ENSG00000137656	0.02372584299	1	998	NA	0.000018608	273
EFTUD2	CPSF6	ENSG00000108883	ENSG00000111605	0.8045050577	0	454	1	0.0129465	27
EFTUD2	CSTF2T	ENSG00000108883	ENSG00000177613	0.4878161261	0	445	NA	0.00755845	62
EFTUD2	DDX21	ENSG00000108883	ENSG00000165732	0.663945094	0	404	1	0.00774894	NA
EFTUD2	DDX3X	ENSG00000108883	ENSG00000215301	0.7463595434	0	957	NA	0.00482036	338
EFTUD2	DDX42	ENSG00000108883	ENSG00000198231	0.256023409	0	411	NA	0.0037257	NA
EFTUD2	DDX52	ENSG00000108883	ENSG00000278053	0.7552419714	0	NA	NA	0.00705458	NA
EFTUD2	DDX55	ENSG00000108883	ENSG00000111364	0.8177692899	0	568	NA	0.00708688	233
EFTUD2	DDX6	ENSG00000108883	ENSG00000110367	0.3910944377	0	588	NA	0.000000394244	150
EFTUD2	DGCR8	ENSG00000108883	ENSG00000128191	0.7594086609	0	NA	NA	0.00603849	NA
EFTUD2	DROSHA	ENSG00000108883	ENSG00000113360	0.5100850336	0	224	NA	0.00712677	172
EIF3G	AGGF1	ENSG00000130811	ENSG00000164252	0.8499974865	0	NA	NA	0.00694503	NA
EIF3G	AKAP8L	ENSG00000130811	ENSG00000011243	0.6602250896	0	NA	NA	0.0070986	NA
EIF3G	APOBEC3C	ENSG00000130811	ENSG00000244509	0.1500488896	1	NA	NA	0.00819878	NA
EIF3G	BUD13	ENSG00000130811	ENSG00000137656	0.7561569823	0	NA	NA	0.00695594	NA
EIF3G	CPSF6	ENSG00000130811	ENSG00000111605	0.651429971	0	218	NA	0.00000348146	NA
EIF3G	CSTF2T	ENSG00000130811	ENSG00000177613	0.9467797115	0	NA	NA	0.00000376036	NA
EIF3G	DDX21	ENSG00000130811	ENSG00000165732	0.09304284917	1	610	NA	0.00698562	NA
EIF3G	DDX3X	ENSG00000130811	ENSG00000215301	0.06162564986	1	934	NA	0.00000030625	NA
EIF3G	DDX42	ENSG00000130811	ENSG00000198231	0.2029421765	1	299	NA	0.00720499	NA
EIF3G	DDX52	ENSG00000130811	ENSG00000278053	0.8891390264	0	160	NA	0.00712109	NA
EIF3G	DDX55	ENSG00000130811	ENSG00000111364	0.5427608442	0	522	NA	0.00000433523	NA
EIF3G	DDX6	ENSG00000130811	ENSG00000110367	0.04113423541	1	384	1	0.0000000301103	NA
EIF3G	DGCR8	ENSG00000130811	ENSG00000128191	0.5991152821	0	NA	NA	0.00702296	NA
EIF3G	DROSHA	ENSG00000130811	ENSG00000113360	0.2662474986	0	NA	NA	0.00709638	NA
EIF3G	EFTUD2	ENSG00000130811	ENSG00000108883	0.7778924484	0	381	NA	0.0000000512721	NA
EIF4G2	AGGF1	ENSG00000110321	ENSG00000164252	0.4354224907	0	NA	NA	0.00693497	2
EIF4G2	AKAP8L	ENSG00000110321	ENSG00000011243	0.3956275109	0	NA	NA	0.00725589	NA
EIF4G2	APOBEC3C	ENSG00000110321	ENSG00000244509	0.6942587031	0	NA	NA	0.00735011	NA
EIF4G2	BUD13	ENSG00000110321	ENSG00000137656	0.5657897909	0	NA	NA	0.00693888	15
EIF4G2	CPSF6	ENSG00000110321	ENSG00000111605	0.4204491793	0	NA	NA	0.00739647	2
EIF4G2	CSTF2T	ENSG00000110321	ENSG00000177613	0.7268496472	0	202	NA	0.00745174	11
EIF4G2	DDX21	ENSG00000110321	ENSG00000165732	0.612606042	0	386	NA	0.00737478	NA
EIF4G2	DDX3X	ENSG00000110321	ENSG00000215301	0.3986728281	0	618	NA	0.00000396917	17
EIF4G2	DDX42	ENSG00000110321	ENSG00000198231	0.5180175049	0	262	NA	0.000000318747	NA
EIF4G2	DDX52	ENSG00000110321	ENSG00000278053	0.5138665462	0	252	NA	0.00690919	NA
EIF4G2	DDX55	ENSG00000110321	ENSG00000111364	0.7643666995	0	603	NA	0.00708252	10
EIF4G2	DDX6	ENSG00000110321	ENSG00000110367	0.4316426106	0	607	NA	0.0070375	16
EIF4G2	DGCR8	ENSG00000110321	ENSG00000128191	0.5470538633	0	NA	NA	0.00699669	NA
EIF4G2	DROSHA	ENSG00000110321	ENSG00000113360	0.9480732336	0	NA	NA	0.00704965	11
EIF4G2	EFTUD2	ENSG00000110321	ENSG00000108883	0.8571438571	0	362	NA	0.00737286	16
EIF4G2	EIF3G	ENSG00000110321	ENSG00000130811	0.599720888	0	596	NA	0.00842651	NA
EWSR1	AGGF1	ENSG00000182944	ENSG00000164252	0.9052614602	0	NA	NA	0.00695663	NA
EWSR1	AKAP8L	ENSG00000182944	ENSG00000011243	0.2501639868	1	214	NA	0.00724758	NA
EWSR1	APOBEC3C	ENSG00000182944	ENSG00000244509	0.8831942773	0	NA	NA	0.00699244	NA
EWSR1	BUD13	ENSG00000182944	ENSG00000137656	0.3521765084	0	NA	NA	0.00690971	6
EWSR1	CPSF6	ENSG00000182944	ENSG00000111605	0.8942587031	0	617	NA	0.00000818585	3
EWSR1	CSTF2T	ENSG00000182944	ENSG00000177613	0.04673318152	1	184	NA	0.00719825	7
EWSR1	DDX21	ENSG00000182944	ENSG00000165732	0.6473399356	0	340	NA	0.00675523	NA
EWSR1	DDX3X	ENSG00000182944	ENSG00000215301	0.7415118502	0	470	NA	0.00000270818	5
EWSR1	DDX42	ENSG00000182944	ENSG00000198231	0.2320533211	1	248	NA	0.00583275	NA
EWSR1	DDX52	ENSG00000182944	ENSG00000278053	0.01022508964	1	NA	NA	0.00716873	NA
EWSR1	DDX55	ENSG00000182944	ENSG00000111364	0.1354584755	1	321	NA	0.00670188	4
EWSR1	DDX6	ENSG00000182944	ENSG00000110367	0.4555092492	0	321	NA	0.00000000100058	5
EWSR1	DGCR8	ENSG00000182944	ENSG00000128191	0.3381629731	0	380	NA	0.00732244	NA
EWSR1	DROSHA	ENSG00000182944	ENSG00000113360	0.007234431077	1	703	NA	0.00000106994	6
EWSR1	EFTUD2	ENSG00000182944	ENSG00000108883	0.5021018403	0	409	NA	0.00000714484	5
EWSR1	EIF3G	ENSG00000182944	ENSG00000130811	0.8336144454	0	260	NA	0.00610495	NA
EWSR1	EIF4G2	ENSG00000182944	ENSG00000110321	0.5949281939	0	NA	NA	0.00684038	NA
EXOSC5	AGGF1	ENSG00000077348	ENSG00000164252	0.9354919084	0	NA	NA	0.00704417	NA
EXOSC5	AKAP8L	ENSG00000077348	ENSG00000011243	0.9343147255	0	NA	NA	0.00717931	NA
EXOSC5	APOBEC3C	ENSG00000077348	ENSG00000244509	0.8434258336	0	NA	NA	0.00694332	NA
EXOSC5	BUD13	ENSG00000077348	ENSG00000137656	0.8013151275	0	NA	NA	0.0070398	NA
EXOSC5	CPSF6	ENSG00000077348	ENSG00000111605	0.8930545266	0	178	NA	0.00717726	NA
EXOSC5	CSTF2T	ENSG00000077348	ENSG00000177613	0.6766116443	0	172	NA	0.00715734	NA
EXOSC5	DDX21	ENSG00000077348	ENSG00000165732	0.319982848	0	188	NA	0.0070918	NA
EXOSC5	DDX3X	ENSG00000077348	ENSG00000215301	0.8446788711	0	NA	NA	0.00605464	NA
EXOSC5	DDX42	ENSG00000077348	ENSG00000198231	0.5914575826	0	NA	NA	0.00741365	NA
EXOSC5	DDX52	ENSG00000077348	ENSG00000278053	0.8526079624	0	913	NA	0.0070784	NA
EXOSC5	DDX55	ENSG00000077348	ENSG00000111364	0.931116069	0	340	NA	0.00702708	NA
EXOSC5	DDX6	ENSG00000077348	ENSG00000110367	0.2658038277	0	150	NA	0.00706032	NA
EXOSC5	DGCR8	ENSG00000077348	ENSG00000128191	0.6775943805	0	NA	NA	0.00711353	NA
EXOSC5	DROSHA	ENSG00000077348	ENSG00000113360	0.7963595434	0	231	NA	0.0070545	NA
EXOSC5	EFTUD2	ENSG00000077348	ENSG00000108883	0.8525767763	0	409	NA	0.00712391	NA
EXOSC5	EIF3G	ENSG00000077348	ENSG00000130811	0.5647081907	0	272	NA	0.00000133368	NA
EXOSC5	EIF4G2	ENSG00000077348	ENSG00000110321	0.8403371345	0	NA	NA	0.00000110016	NA
EXOSC5	EWSR1	ENSG00000077348	ENSG00000182944	0.5112054818	0	181	NA	0.00713763	NA
FAM120A	AGGF1	ENSG00000048828	ENSG00000164252	0.7065094287	0	NA	NA	0.00693495	3
FAM120A	AKAP8L	ENSG00000048828	ENSG00000011243	0.4846108646	0	NA	NA	0.00707513	NA
FAM120A	APOBEC3C	ENSG00000048828	ENSG00000244509	0.1766116443	1	NA	NA	0.00543692	NA
FAM120A	BUD13	ENSG00000048828	ENSG00000137656	0.992097732	0	NA	NA	0.00660703	138
FAM120A	CPSF6	ENSG00000048828	ENSG00000111605	0.3693287311	0	NA	NA	0.0025958	18
FAM120A	CSTF2T	ENSG00000048828	ENSG00000177613	0.8407041515	0	253	NA	0.00746497	82
FAM120A	DDX21	ENSG00000048828	ENSG00000165732	0.2137264902	1	NA	1	0.00316946	NA
FAM120A	DDX3X	ENSG00000048828	ENSG00000215301	0.7214567544	0	228	NA	0.00335302	177
FAM120A	DDX42	ENSG00000048828	ENSG00000198231	0.3492543032	0	NA	NA	0.0071904	NA
FAM120A	DDX52	ENSG00000048828	ENSG00000278053	0.7054631849	0	336	NA	0.00732921	NA
FAM120A	DDX55	ENSG00000048828	ENSG00000111364	0.8424730202	0	NA	NA	0.00702568	113
FAM120A	DDX6	ENSG00000048828	ENSG00000110367	0.2677865293	0	476	1	0.00449081	126
FAM120A	DGCR8	ENSG00000048828	ENSG00000128191	0.5550691278	0	NA	NA	0.00313614	NA
FAM120A	DROSHA	ENSG00000048828	ENSG00000113360	0.927793223	0	NA	NA	0.00338788	91
FAM120A	EFTUD2	ENSG00000048828	ENSG00000108883	0.9834743894	0	NA	NA	0.00631024	167
FAM120A	EIF3G	ENSG00000048828	ENSG00000130811	0.1801130448	1	NA	NA	0.00693729	NA
FAM120A	EIF4G2	ENSG00000048828	ENSG00000110321	0.4392255746	0	NA	NA	0.00690085	20
FAM120A	EWSR1	ENSG00000048828	ENSG00000182944	0.6647632902	0	NA	NA	0.006182	8
FAM120A	EXOSC5	ENSG00000048828	ENSG00000077348	0.7361354538	0	NA	NA	0.00702266	NA
FASTKD2	AGGF1	ENSG00000118246	ENSG00000164252	0.4226886787	0	NA	NA	NA	2
FASTKD2	AKAP8L	ENSG00000118246	ENSG00000011243	0.6710557844	0	359	NA	0.00649674	NA
FASTKD2	APOBEC3C	ENSG00000118246	ENSG00000244509	0.2232820098	1	NA	NA	0.00690532	NA
FASTKD2	BUD13	ENSG00000118246	ENSG00000137656	0.8589516131	0	154	NA	0.00665223	15
FASTKD2	CPSF6	ENSG00000118246	ENSG00000111605	0.408185363	0	NA	NA	0.00633952	10
FASTKD2	CSTF2T	ENSG00000118246	ENSG00000177613	0.4796421416	0	216	NA	NA	9
FASTKD2	DDX21	ENSG00000118246	ENSG00000165732	0.1074109745	1	NA	NA	0.00485298	NA
FASTKD2	DDX3X	ENSG00000118246	ENSG00000215301	0.1927265179	1	NA	NA	0.00696951	17
FASTKD2	DDX42	ENSG00000118246	ENSG00000198231	0.9564307976	0	NA	NA	0.0063183	NA
FASTKD2	DDX52	ENSG00000118246	ENSG00000278053	0.7221575132	0	347	NA	0.00690636	NA
FASTKD2	DDX55	ENSG00000118246	ENSG00000111364	0.8224933236	0	NA	NA	0.00689322	15
FASTKD2	DDX6	ENSG00000118246	ENSG00000110367	0.1049043589	1	246	NA	0.00694914	13
FASTKD2	DGCR8	ENSG00000118246	ENSG00000128191	0.5012202126	0	NA	NA	0.00323309	NA
FASTKD2	DROSHA	ENSG00000118246	ENSG00000113360	0.7869511733	0	163	NA	NA	11
FASTKD2	EFTUD2	ENSG00000118246	ENSG00000108883	0.8654064654	0	NA	NA	0.006974	17
FASTKD2	EIF3G	ENSG00000118246	ENSG00000130811	0.1981996494	1	NA	NA	0.00693255	NA
FASTKD2	EIF4G2	ENSG00000118246	ENSG00000110321	0.2804991784	0	NA	NA	0.00732391	5
FASTKD2	EWSR1	ENSG00000118246	ENSG00000182944	0.8981441224	0	NA	NA	0.00695325	3
FASTKD2	EXOSC5	ENSG00000118246	ENSG00000077348	0.5373582328	0	NA	NA	0.00694609	NA
FASTKD2	FAM120A	ENSG00000118246	ENSG00000048828	0.1411242298	1	339	NA	0.00714538	16
FMR1	AGGF1	ENSG00000102081	ENSG00000164252	0.4456000647	0	NA	NA	0.00692645	3
FMR1	AKAP8L	ENSG00000102081	ENSG00000011243	0.5917747473	0	NA	NA	0.00753821	NA
FMR1	APOBEC3C	ENSG00000102081	ENSG00000244509	0.5404771905	0	NA	NA	0.007167	NA
FMR1	BUD13	ENSG00000102081	ENSG00000137656	0.2984643287	0	NA	NA	0.00743256	199
FMR1	CPSF6	ENSG00000102081	ENSG00000111605	0.4358553417	0	204	NA	0.00000662083	25
FMR1	CSTF2T	ENSG00000102081	ENSG00000177613	0.6979699694	0	175	NA	0.00750902	47
FMR1	DDX21	ENSG00000102081	ENSG00000165732	0.1137264902	1	326	NA	0.00354354	NA
FMR1	DDX3X	ENSG00000102081	ENSG00000215301	0.2738816254	0	531	NA	0.000000269006	263
FMR1	DDX42	ENSG00000102081	ENSG00000198231	0.650079682	0	181	NA	0.0064904	NA
FMR1	DDX52	ENSG00000102081	ENSG00000278053	0.5724099636	0	NA	NA	0.0073326	NA
FMR1	DDX55	ENSG00000102081	ENSG00000111364	0.3879151583	0	295	NA	0.00672325	142
FMR1	DDX6	ENSG00000102081	ENSG00000110367	0.5865686961	0	716	NA	0.0000143279	102
FMR1	DGCR8	ENSG00000102081	ENSG00000128191	0.2928570428	0	686	NA	0.00595528	NA
FMR1	DROSHA	ENSG00000102081	ENSG00000113360	0.3156391099	0	577	NA	0.0067538	167
FMR1	EFTUD2	ENSG00000102081	ENSG00000108883	0.7096648655	0	260	NA	0.00690758	214
FMR1	EIF3G	ENSG00000102081	ENSG00000130811	0.3774519804	0	NA	NA	0.0066978	NA
FMR1	EIF4G2	ENSG00000102081	ENSG00000110321	0.5616680615	0	340	NA	0.00714867	19
FMR1	EWSR1	ENSG00000102081	ENSG00000182944	0.5325709374	0	408	NA	0.00640838	5
FMR1	EXOSC5	ENSG00000102081	ENSG00000077348	0.8808133249	0	NA	NA	0.00711926	NA
FMR1	FAM120A	ENSG00000102081	ENSG00000048828	0.5632059222	0	375	NA	0.00446004	116
FMR1	FASTKD2	ENSG00000102081	ENSG00000118246	0.2891884013	0	NA	NA	0.00669093	14
FTO	AGGF1	ENSG00000140718	ENSG00000164252	0.9007453381	0	NA	NA	NA	2
FTO	AKAP8L	ENSG00000140718	ENSG00000011243	0.5704287015	0	NA	NA	0.00694217	NA
FTO	APOBEC3C	ENSG00000140718	ENSG00000244509	0.362606042	0	NA	NA	NA	NA
FTO	BUD13	ENSG00000140718	ENSG00000137656	0.7576155814	0	166	NA	NA	15
FTO	CPSF6	ENSG00000140718	ENSG00000111605	0.3022418964	0	NA	NA	0.00694653	6
FTO	CSTF2T	ENSG00000140718	ENSG00000177613	0.7967384635	0	NA	NA	0.0069259	6
FTO	DDX21	ENSG00000140718	ENSG00000165732	0.1945388151	1	NA	NA	0.00693432	NA
FTO	DDX3X	ENSG00000140718	ENSG00000215301	0.09524450148	1	165	NA	0.00458534	20
FTO	DDX42	ENSG00000140718	ENSG00000198231	0.2031560152	1	NA	NA	0.00624057	NA
FTO	DDX52	ENSG00000140718	ENSG00000278053	0.4519617843	0	NA	NA	0.00706544	NA
FTO	DDX55	ENSG00000140718	ENSG00000111364	0.07098983616	1	NA	NA	0.00698437	12
FTO	DDX6	ENSG00000140718	ENSG00000110367	0.08593652609	1	NA	NA	0.00695765	12
FTO	DGCR8	ENSG00000140718	ENSG00000128191	0.6582635282	0	253	NA	0.00695143	NA
FTO	DROSHA	ENSG00000140718	ENSG00000113360	0.0386382287	1	168	NA	0.00693711	16
FTO	EFTUD2	ENSG00000140718	ENSG00000108883	0.7246508599	0	NA	NA	0.00694164	18
FTO	EIF3G	ENSG00000140718	ENSG00000130811	0.06806822689	1	NA	NA	0.00696963	NA
FTO	EIF4G2	ENSG00000140718	ENSG00000110321	0.8422042802	0	335	NA	0.00692324	4
FTO	EWSR1	ENSG00000140718	ENSG00000182944	0.00374480137	1	NA	NA	0.00704386	NA
FTO	EXOSC5	ENSG00000140718	ENSG00000077348	0.5851550616	0	NA	NA	0.00694936	NA
FTO	FAM120A	ENSG00000140718	ENSG00000048828	0.3713805686	0	NA	NA	0.00694635	8
FTO	FASTKD2	ENSG00000140718	ENSG00000118246	0.5294276724	0	NA	NA	NA	4
FTO	FMR1	ENSG00000140718	ENSG00000102081	0.1809512414	1	193	NA	0.0069467	19
FXR1	AGGF1	ENSG00000114416	ENSG00000164252	0.3481396569	0	609	NA	0.00693511	NA
FXR1	AKAP8L	ENSG00000114416	ENSG00000011243	0.6838671286	0	NA	NA	0.00736686	NA
FXR1	APOBEC3C	ENSG00000114416	ENSG00000244509	0.3421578627	0	NA	NA	0.00729203	NA
FXR1	BUD13	ENSG00000114416	ENSG00000137656	0.1503812939	1	NA	NA	0.00665772	11
FXR1	CPSF6	ENSG00000114416	ENSG00000111605	0.1588245294	1	215	NA	0.00603085	1
FXR1	CSTF2T	ENSG00000114416	ENSG00000177613	0.7975594161	0	NA	NA	0.00741291	2
FXR1	DDX21	ENSG00000114416	ENSG00000165732	0.1305332129	1	417	NA	0.0034864	NA
FXR1	DDX3X	ENSG00000114416	ENSG00000215301	0.7670131802	0	532	NA	0.00000119573	15
FXR1	DDX42	ENSG00000114416	ENSG00000198231	0.220148528	1	181	NA	0.00713731	NA
FXR1	DDX52	ENSG00000114416	ENSG00000278053	0.8491606639	0	NA	NA	0.00869884	NA
FXR1	DDX55	ENSG00000114416	ENSG00000111364	0.8998807151	0	323	NA	0.00700622	5
FXR1	DDX6	ENSG00000114416	ENSG00000110367	0.4036307205	0	719	NA	0.0070799	4
FXR1	DGCR8	ENSG00000114416	ENSG00000128191	0.7839511441	0	475	NA	0.00480861	NA
FXR1	DROSHA	ENSG00000114416	ENSG00000113360	0.9553869875	0	490	NA	0.00697523	5
FXR1	EFTUD2	ENSG00000114416	ENSG00000108883	0.437536014	0	451	NA	0.00594035	10
FXR1	EIF3G	ENSG00000114416	ENSG00000130811	0.3347348936	0	348	NA	0.00683886	NA
FXR1	EIF4G2	ENSG00000114416	ENSG00000110321	0.5055448225	0	359	NA	0.00589302	NA
FXR1	EWSR1	ENSG00000114416	ENSG00000182944	0.9044291584	0	397	NA	0.00707313	1
FXR1	EXOSC5	ENSG00000114416	ENSG00000077348	0.6864155658	0	NA	NA	0.00706769	NA
FXR1	FAM120A	ENSG00000114416	ENSG00000048828	0.04539702483	1	245	NA	0.00592216	3
FXR1	FASTKD2	ENSG00000114416	ENSG00000118246	0.1619321682	1	NA	NA	0.00650693	NA
FXR1	FMR1	ENSG00000114416	ENSG00000102081	0.02305791561	1	976	NA	0.975627	17
FXR1	FTO	ENSG00000114416	ENSG00000140718	0.7091467978	0	NA	NA	0.00695374	NA
FXR2	AGGF1	ENSG00000129245	ENSG00000164252	0.6603827665	0	NA	NA	0.00693863	4
FXR2	AKAP8L	ENSG00000129245	ENSG00000011243	0.4553659864	0	NA	NA	0.0074179	NA
FXR2	APOBEC3C	ENSG00000129245	ENSG00000244509	0.3369627119	0	NA	NA	0.00704099	NA
FXR2	BUD13	ENSG00000129245	ENSG00000137656	0.859223258	0	NA	NA	0.00676012	142
FXR2	CPSF6	ENSG00000129245	ENSG00000111605	0.9362360845	0	382	NA	0.003883	20
FXR2	CSTF2T	ENSG00000129245	ENSG00000177613	0.9572422166	0	NA	NA	0.0000035511	40
FXR2	DDX21	ENSG00000129245	ENSG00000165732	0.2375265919	1	290	NA	0.000014431	NA
FXR2	DDX3X	ENSG00000129245	ENSG00000215301	0.1948057473	1	495	NA	0.00296547	168
FXR2	DDX42	ENSG00000129245	ENSG00000198231	0.7242342714	0	181	NA	0.00395852	NA
FXR2	DDX52	ENSG00000129245	ENSG00000278053	0.9916253112	0	NA	NA	0.00912127	NA
FXR2	DDX55	ENSG00000129245	ENSG00000111364	0.8718254008	0	306	NA	0.00695732	103
FXR2	DDX6	ENSG00000129245	ENSG00000110367	0.3282429616	0	734	NA	0.00678756	82
FXR2	DGCR8	ENSG00000129245	ENSG00000128191	0.4416511265	0	349	NA	0.00616436	NA
FXR2	DROSHA	ENSG00000129245	ENSG00000113360	0.3907085759	0	392	NA	0.00753798	110
FXR2	EFTUD2	ENSG00000129245	ENSG00000108883	0.8938913917	0	474	NA	0.00615686	136
FXR2	EIF3G	ENSG00000129245	ENSG00000130811	0.4678907534	0	288	NA	0.00693058	NA
FXR2	EIF4G2	ENSG00000129245	ENSG00000110321	0.6674090985	0	402	NA	0.00681838	15
FXR2	EWSR1	ENSG00000129245	ENSG00000182944	0.7051395849	0	595	NA	0.00672553	4
FXR2	EXOSC5	ENSG00000129245	ENSG00000077348	0.8408589197	0	NA	NA	0.00761159	NA
FXR2	FAM120A	ENSG00000129245	ENSG00000048828	0.2637689552	0	NA	NA	0.0036833	86
FXR2	FASTKD2	ENSG00000129245	ENSG00000118246	0.493918085	0	NA	NA	0.00627969	12
FXR2	FMR1	ENSG00000129245	ENSG00000102081	0.0006167168244	1	979	NA	0.778184	174
FXR2	FTO	ENSG00000129245	ENSG00000140718	0.1262705217	1	NA	NA	0.006415	12
FXR2	FXR1	ENSG00000129245	ENSG00000114416	0.3876721604	0	977	NA	0.280971	14
GNL3	AGGF1	ENSG00000163938	ENSG00000164252	0.7510542953	0	NA	NA	0.00694952	NA
GNL3	AKAP8L	ENSG00000163938	ENSG00000011243	0.7026620644	0	NA	NA	0.00526743	NA
GNL3	APOBEC3C	ENSG00000163938	ENSG00000244509	0.1027009737	1	NA	NA	0.00821968	NA
GNL3	BUD13	ENSG00000163938	ENSG00000137656	0.5997224488	0	NA	NA	0.0114293	NA
GNL3	CPSF6	ENSG00000163938	ENSG00000111605	0.528113527	0	NA	NA	0.00498524	NA
GNL3	CSTF2T	ENSG00000163938	ENSG00000177613	0.9851550616	0	226	NA	0.00745909	NA
GNL3	DDX21	ENSG00000163938	ENSG00000165732	0.03604079897	1	946	NA	0.0250577	NA
GNL3	DDX3X	ENSG00000163938	ENSG00000215301	0.2407573025	1	292	NA	0.00705515	NA
GNL3	DDX42	ENSG00000163938	ENSG00000198231	0.1095248095	1	242	NA	0.00740265	NA
GNL3	DDX52	ENSG00000163938	ENSG00000278053	0.6478544612	0	829	NA	0.00717965	NA
GNL3	DDX55	ENSG00000163938	ENSG00000111364	0.717494429	0	968	NA	0.0091758	NA
GNL3	DDX6	ENSG00000163938	ENSG00000110367	0.03840823513	1	223	1	0.00692342	NA
GNL3	DGCR8	ENSG00000163938	ENSG00000128191	0.4719007311	0	NA	NA	0.00702877	NA
GNL3	DROSHA	ENSG00000163938	ENSG00000113360	0.7212895154	0	255	NA	0.00740679	NA
GNL3	EFTUD2	ENSG00000163938	ENSG00000108883	0.7397404476	0	254	NA	0.00907432	NA
GNL3	EIF3G	ENSG00000163938	ENSG00000130811	0.0470786503	1	166	NA	0.00727908	NA
GNL3	EIF4G2	ENSG00000163938	ENSG00000110321	0.5448189272	0	361	NA	0.00768597	NA
GNL3	EWSR1	ENSG00000163938	ENSG00000182944	0.8012615042	0	NA	NA	0.00707759	NA
GNL3	EXOSC5	ENSG00000163938	ENSG00000077348	0.4131007038	0	241	NA	0.00721497	NA
GNL3	FAM120A	ENSG00000163938	ENSG00000048828	0.168628451	1	NA	NA	0.00450497	NA
GNL3	FASTKD2	ENSG00000163938	ENSG00000118246	0.09990454745	1	NA	NA	0.00520416	NA
GNL3	FMR1	ENSG00000163938	ENSG00000102081	0.2014015602	1	NA	NA	0.0040235	NA
GNL3	FTO	ENSG00000163938	ENSG00000140718	0.131513605	1	183	NA	0.00695763	NA
GNL3	FXR1	ENSG00000163938	ENSG00000114416	0.08151360504	1	NA	NA	0.00336225	NA
GNL3	FXR2	ENSG00000163938	ENSG00000129245	0.4921850874	0	NA	NA	0.0000156211	NA
GPKOW	AGGF1	ENSG00000068394	ENSG00000164252	0.3082932344	0	NA	NA	0.00721465	2
GPKOW	AKAP8L	ENSG00000068394	ENSG00000011243	0.8350834115	0	NA	NA	0.00709793	NA
GPKOW	APOBEC3C	ENSG00000068394	ENSG00000244509	0.7103136249	0	NA	NA	NA	NA
GPKOW	BUD13	ENSG00000068394	ENSG00000137656	0.01755113852	1	949	NA	0.418964	63
GPKOW	CPSF6	ENSG00000068394	ENSG00000111605	0.1625363082	1	NA	NA	0.00732594	18
GPKOW	CSTF2T	ENSG00000068394	ENSG00000177613	0.5939849888	0	NA	NA	0.00710235	14
GPKOW	DDX21	ENSG00000068394	ENSG00000165732	0.1203036491	1	NA	NA	0.00708694	NA
GPKOW	DDX3X	ENSG00000068394	ENSG00000215301	0.5638732196	0	NA	NA	0.0066531	66
GPKOW	DDX42	ENSG00000068394	ENSG00000198231	0.6244175195	0	NA	NA	0.00740636	NA
GPKOW	DDX52	ENSG00000068394	ENSG00000278053	0.958428582	0	NA	NA	0.00723547	NA
GPKOW	DDX55	ENSG00000068394	ENSG00000111364	0.6821379297	0	182	NA	0.00716666	54
GPKOW	DDX6	ENSG00000068394	ENSG00000110367	0.5583838036	0	182	NA	0.00707516	46
GPKOW	DGCR8	ENSG00000068394	ENSG00000128191	0.54981098	0	NA	NA	0.00744545	NA
GPKOW	DROSHA	ENSG00000068394	ENSG00000113360	0.9725933724	0	NA	NA	0.0073199	47
GPKOW	EFTUD2	ENSG00000068394	ENSG00000108883	0.1332214054	1	559	NA	0.00716898	59
GPKOW	EIF3G	ENSG00000068394	ENSG00000130811	0.3691969691	0	NA	NA	0.00705274	NA
GPKOW	EIF4G2	ENSG00000068394	ENSG00000110321	0.5992761512	0	NA	NA	0.00695699	7
GPKOW	EWSR1	ENSG00000068394	ENSG00000182944	0.9829690489	0	NA	NA	0.00723064	5
GPKOW	EXOSC5	ENSG00000068394	ENSG00000077348	0.4816681117	0	268	NA	0.00732016	NA
GPKOW	FAM120A	ENSG00000068394	ENSG00000048828	0.7839686799	0	NA	NA	0.00700162	33
GPKOW	FASTKD2	ENSG00000068394	ENSG00000118246	0.09862062207	1	NA	NA	0.00715768	12
GPKOW	FMR1	ENSG00000068394	ENSG00000102081	0.4339640982	0	NA	NA	0.0069498	48
GPKOW	FTO	ENSG00000068394	ENSG00000140718	0.6950757865	0	NA	NA	0.00692989	3
GPKOW	FXR1	ENSG00000068394	ENSG00000114416	0.1005221071	1	NA	NA	0.00696814	5
GPKOW	FXR2	ENSG00000068394	ENSG00000129245	0.4505174648	0	NA	NA	0.0070897	30
GPKOW	GNL3	ENSG00000068394	ENSG00000163938	0.0928707855	1	NA	NA	0.00725033	NA
GTF2F1	AGGF1	ENSG00000125651	ENSG00000164252	0.2079752249	1	NA	NA	0.00692063	2
GTF2F1	AKAP8L	ENSG00000125651	ENSG00000011243	0.09073839906	1	329	NA	0.00720258	NA
GTF2F1	APOBEC3C	ENSG00000125651	ENSG00000244509	0.781513605	0	NA	NA	0.00693171	NA
GTF2F1	BUD13	ENSG00000125651	ENSG00000137656	0.05615843997	1	NA	NA	0.00724427	18
GTF2F1	CPSF6	ENSG00000125651	ENSG00000111605	0.7672278908	0	NA	NA	0.0066565	NA
GTF2F1	CSTF2T	ENSG00000125651	ENSG00000177613	0.005115856169	1	203	NA	0.00706975	26
GTF2F1	DDX21	ENSG00000125651	ENSG00000165732	0.5904771905	0	189	NA	0.00731097	NA
GTF2F1	DDX3X	ENSG00000125651	ENSG00000215301	0.8166039224	0	163	NA	0.00736506	20
GTF2F1	DDX42	ENSG00000125651	ENSG00000198231	0.2976684873	0	631	NA	0.00525086	NA
GTF2F1	DDX52	ENSG00000125651	ENSG00000278053	0.1075640252	1	335	NA	0.0072242	NA
GTF2F1	DDX55	ENSG00000125651	ENSG00000111364	0.3651268844	0	152	NA	0.00729665	10
GTF2F1	DDX6	ENSG00000125651	ENSG00000110367	0.5131486995	0	240	NA	0.0000000989835	19
GTF2F1	DGCR8	ENSG00000125651	ENSG00000128191	0.4651649267	0	NA	NA	0.00733531	NA
GTF2F1	DROSHA	ENSG00000125651	ENSG00000113360	0.1885127843	1	159	NA	0.00729428	17
GTF2F1	EFTUD2	ENSG00000125651	ENSG00000108883	0.5399169664	0	320	NA	0.00315912	22
GTF2F1	EIF3G	ENSG00000125651	ENSG00000130811	0.6731102437	0	190	NA	0.00718885	NA
GTF2F1	EIF4G2	ENSG00000125651	ENSG00000110321	0.5321459879	0	158	NA	0.00000113242	6
GTF2F1	EWSR1	ENSG00000125651	ENSG00000182944	0.07165813629	1	179	NA	0.00714793	4
GTF2F1	EXOSC5	ENSG00000125651	ENSG00000077348	0.8523819524	0	NA	NA	0.00724491	NA
GTF2F1	FAM120A	ENSG00000125651	ENSG00000048828	0.6916360914	0	332	NA	0.00602272	24
GTF2F1	FASTKD2	ENSG00000125651	ENSG00000118246	0.6327159444	0	372	NA	0.00677089	3
GTF2F1	FMR1	ENSG00000125651	ENSG00000102081	0.4836168205	0	NA	NA	0.00703466	19
GTF2F1	FTO	ENSG00000125651	ENSG00000140718	0.5296268969	0	NA	NA	0.0065066	4
GTF2F1	FXR1	ENSG00000125651	ENSG00000114416	0.4530812596	0	NA	NA	0.00708958	1
GTF2F1	FXR2	ENSG00000125651	ENSG00000129245	0.975628915	0	NA	NA	0.00678403	16
GTF2F1	GNL3	ENSG00000125651	ENSG00000163938	0.743558423	0	NA	NA	0.0065446	NA
GTF2F1	GPKOW	ENSG00000125651	ENSG00000068394	0.7592206454	0	194	NA	0.00765215	9
HNRNPA1	AGGF1	ENSG00000135486	ENSG00000164252	0.7674027002	0	NA	NA	0.0067965	NA
HNRNPA1	AKAP8L	ENSG00000135486	ENSG00000011243	0.4175732441	0	215	NA	0.00763487	NA
HNRNPA1	APOBEC3C	ENSG00000135486	ENSG00000244509	0.4875695443	0	NA	NA	0.00695387	NA
HNRNPA1	BUD13	ENSG00000135486	ENSG00000137656	0.7492832209	0	377	NA	0.00695651	NA
HNRNPA1	CPSF6	ENSG00000135486	ENSG00000111605	0.1475499789	1	776	1	0.00661897	NA
HNRNPA1	CSTF2T	ENSG00000135486	ENSG00000177613	0.4932811254	0	274	NA	0.0000000917558	NA
HNRNPA1	DDX21	ENSG00000135486	ENSG00000165732	0.4916437519	0	565	1	0.00000000162665	NA
HNRNPA1	DDX3X	ENSG00000135486	ENSG00000215301	0.8882772078	0	681	NA	0.0253533	NA
HNRNPA1	DDX42	ENSG00000135486	ENSG00000198231	0.07657727147	1	290	NA	0.00697545	NA
HNRNPA1	DDX52	ENSG00000135486	ENSG00000278053	0.9882268542	0	162	NA	0.00725023	NA
HNRNPA1	DDX55	ENSG00000135486	ENSG00000111364	0.9246456797	0	507	NA	0.00684452	NA
HNRNPA1	DDX6	ENSG00000135486	ENSG00000110367	0.577566277	0	528	1	0.000000854004	NA
HNRNPA1	DGCR8	ENSG00000135486	ENSG00000128191	0.5680444823	0	620	NA	0.00581561	NA
HNRNPA1	DROSHA	ENSG00000135486	ENSG00000113360	0.4584415652	0	925	NA	0.000001427	NA
HNRNPA1	EFTUD2	ENSG00000135486	ENSG00000108883	0.7604598445	0	744	NA	0.00695223	NA
HNRNPA1	EIF3G	ENSG00000135486	ENSG00000130811	0.4896411783	0	603	NA	0.00000254895	NA
HNRNPA1	EIF4G2	ENSG00000135486	ENSG00000110321	0.995978048	0	401	NA	0.00316361	NA
HNRNPA1	EWSR1	ENSG00000135486	ENSG00000182944	0.3140596772	0	857	NA	0.0000000135728	NA
HNRNPA1	EXOSC5	ENSG00000135486	ENSG00000077348	0.5466584858	0	436	NA	0.00687949	NA
HNRNPA1	FAM120A	ENSG00000135486	ENSG00000048828	0.2198721665	1	497	NA	0.261138	NA
HNRNPA1	FASTKD2	ENSG00000135486	ENSG00000118246	0.7806156066	0	497	NA	0.00689722	NA
HNRNPA1	FMR1	ENSG00000135486	ENSG00000102081	0.5533711357	0	571	NA	0.00551297	NA
HNRNPA1	FTO	ENSG00000135486	ENSG00000140718	0.08106925594	1	NA	NA	0.00695507	NA
HNRNPA1	FXR1	ENSG00000135486	ENSG00000114416	0.2489566551	1	565	NA	0.00391491	NA
HNRNPA1	FXR2	ENSG00000135486	ENSG00000129245	0.5840475415	0	425	NA	0.00657788	NA
HNRNPA1	GNL3	ENSG00000135486	ENSG00000163938	0.2901410726	0	224	NA	0.0052453	NA
HNRNPA1	GPKOW	ENSG00000135486	ENSG00000068394	0.2632773162	0	158	NA	0.00716609	NA
HNRNPA1	GTF2F1	ENSG00000135486	ENSG00000125651	0.3496537154	0	736	NA	0.000000336614	NA
HNRNPC	AGGF1	ENSG00000092199	ENSG00000164252	0.8352989685	0	NA	NA	0.00695018	2
HNRNPC	AKAP8L	ENSG00000092199	ENSG00000011243	0.7047859428	0	187	NA	0.00742605	NA
HNRNPC	APOBEC3C	ENSG00000092199	ENSG00000244509	0.6497278445	0	NA	NA	0.00693533	NA
HNRNPC	BUD13	ENSG00000092199	ENSG00000137656	0.707531766	0	377	NA	0.00593395	70
HNRNPC	CPSF6	ENSG00000092199	ENSG00000111605	0.2748999624	0	732	1	0.0152121	7
HNRNPC	CSTF2T	ENSG00000092199	ENSG00000177613	0.9515603609	0	362	NA	0.00756354	33
HNRNPC	DDX21	ENSG00000092199	ENSG00000165732	0.2064567364	1	768	1	0.475759	NA
HNRNPC	DDX3X	ENSG00000092199	ENSG00000215301	0.2649559741	0	579	NA	0.000000444184	58
HNRNPC	DDX42	ENSG00000092199	ENSG00000198231	0.09881397669	1	260	NA	0.00655963	NA
HNRNPC	DDX52	ENSG00000092199	ENSG00000278053	0.7513010711	0	173	NA	0.00624976	NA
HNRNPC	DDX55	ENSG00000092199	ENSG00000111364	0.7143163067	0	491	NA	0.0069684	63
HNRNPC	DDX6	ENSG00000092199	ENSG00000110367	0.2154956473	1	465	NA	0.00775069	59
HNRNPC	DGCR8	ENSG00000092199	ENSG00000128191	0.6105532296	0	463	NA	0.00696756	NA
HNRNPC	DROSHA	ENSG00000092199	ENSG00000113360	0.3723784955	0	499	NA	0.00752727	42
HNRNPC	EFTUD2	ENSG00000092199	ENSG00000108883	0.7784179936	0	757	NA	0.940896	71
HNRNPC	EIF3G	ENSG00000092199	ENSG00000130811	0.2877088682	0	481	NA	0.00000601712	NA
HNRNPC	EIF4G2	ENSG00000092199	ENSG00000110321	0.4856793829	0	405	NA	0.00739159	5
HNRNPC	EWSR1	ENSG00000092199	ENSG00000182944	0.02302162205	1	695	NA	0.00660828	3
HNRNPC	EXOSC5	ENSG00000092199	ENSG00000077348	0.4745622148	0	380	NA	0.00709533	NA
HNRNPC	FAM120A	ENSG00000092199	ENSG00000048828	0.5090206753	0	NA	1	0.0039745	51
HNRNPC	FASTKD2	ENSG00000092199	ENSG00000118246	0.7711178262	0	NA	NA	0.00637353	6
HNRNPC	FMR1	ENSG00000092199	ENSG00000102081	0.4128453203	0	586	NA	0.00513889	46
HNRNPC	FTO	ENSG00000092199	ENSG00000140718	0.1229317808	1	550	NA	0.00696093	2
HNRNPC	FXR1	ENSG00000092199	ENSG00000114416	0.5932471432	0	519	NA	0.00000567268	8
HNRNPC	FXR2	ENSG00000092199	ENSG00000129245	0.8008728892	0	485	NA	0.00462525	27
HNRNPC	GNL3	ENSG00000092199	ENSG00000163938	0.1251718873	1	215	NA	0.00404455	NA
HNRNPC	GPKOW	ENSG00000092199	ENSG00000068394	0.3340013252	0	232	NA	0.00710497	32
HNRNPC	GTF2F1	ENSG00000092199	ENSG00000125651	0.4024515912	0	647	NA	0.00632883	9
HNRNPC	HNRNPA1	ENSG00000092199	ENSG00000135486	0.07405101124	1	999	1	0.00510776	NA
HNRNPK	AGGF1	ENSG00000165119	ENSG00000164252	0.7986666622	0	NA	NA	0.00695169	2
HNRNPK	AKAP8L	ENSG00000165119	ENSG00000011243	0.3884083588	0	NA	NA	0.00766778	NA
HNRNPK	APOBEC3C	ENSG00000165119	ENSG00000244509	0.9082643053	0	234	NA	0.00695331	NA
HNRNPK	BUD13	ENSG00000165119	ENSG00000137656	0.004823305858	1	NA	NA	0.00000451371	10
HNRNPK	CPSF6	ENSG00000165119	ENSG00000111605	0.9637264902	0	857	1	0.0721148	NA
HNRNPK	CSTF2T	ENSG00000165119	ENSG00000177613	0.1176338494	1	281	NA	0.0258713	8
HNRNPK	DDX21	ENSG00000165119	ENSG00000165732	0.6725500196	0	413	1	0.00511122	NA
HNRNPK	DDX3X	ENSG00000165119	ENSG00000215301	0.9069442039	0	581	NA	0.00769076	11
HNRNPK	DDX42	ENSG00000165119	ENSG00000198231	0.01764595496	1	192	NA	0.00646253	NA
HNRNPK	DDX52	ENSG00000165119	ENSG00000278053	0.1770318123	1	NA	NA	0.00629021	NA
HNRNPK	DDX55	ENSG00000165119	ENSG00000111364	0.290861559	0	203	NA	0.006993	10
HNRNPK	DDX6	ENSG00000165119	ENSG00000110367	0.6082324847	0	831	NA	0.00259738	10
HNRNPK	DGCR8	ENSG00000165119	ENSG00000128191	0.3877241425	0	213	NA	0.00626753	NA
HNRNPK	DROSHA	ENSG00000165119	ENSG00000113360	0.3644180141	0	482	NA	0.00713884	9
HNRNPK	EFTUD2	ENSG00000165119	ENSG00000108883	0.4399169664	0	743	NA	0.00703776	10
HNRNPK	EIF3G	ENSG00000165119	ENSG00000130811	0.7371158459	0	584	NA	0.00461639	NA
HNRNPK	EIF4G2	ENSG00000165119	ENSG00000110321	0.7578559981	0	576	NA	0.00897441	4
HNRNPK	EWSR1	ENSG00000165119	ENSG00000182944	0.1787794302	1	735	NA	0.0421793	NA
HNRNPK	EXOSC5	ENSG00000165119	ENSG00000077348	0.9431382549	0	334	NA	0.00710864	NA
HNRNPK	FAM120A	ENSG00000165119	ENSG00000048828	0.3476310028	0	179	NA	0.00370628	11
HNRNPK	FASTKD2	ENSG00000165119	ENSG00000118246	0.9770540424	0	NA	NA	0.00539188	2
HNRNPK	FMR1	ENSG00000165119	ENSG00000102081	0.8113955381	0	573	NA	0.0000000511773	8
HNRNPK	FTO	ENSG00000165119	ENSG00000140718	0.777359705	0	NA	NA	0.00000345701	2
HNRNPK	FXR1	ENSG00000165119	ENSG00000114416	0.352775619	0	800	NA	0.000000539525	NA
HNRNPK	FXR2	ENSG00000165119	ENSG00000129245	0.9848246962	0	613	NA	0.00548448	8
HNRNPK	GNL3	ENSG00000165119	ENSG00000163938	0.8425780308	0	NA	NA	0.00724972	NA
HNRNPK	GPKOW	ENSG00000165119	ENSG00000068394	0.8969148533	0	NA	NA	0.0066333	7
HNRNPK	GTF2F1	ENSG00000165119	ENSG00000125651	0.09871212839	1	628	NA	0.0000007137	7
HNRNPK	HNRNPA1	ENSG00000165119	ENSG00000135486	0.4362880451	0	999	NA	0.998406	NA
HNRNPK	HNRNPC	ENSG00000165119	ENSG00000092199	0.5271129754	0	998	NA	0.390766	7
HNRNPM	AGGF1	ENSG00000099783	ENSG00000164252	0.6710473625	0	NA	NA	0.00695099	4
HNRNPM	AKAP8L	ENSG00000099783	ENSG00000011243	0.4621312853	0	226	NA	0.0058665	NA
HNRNPM	APOBEC3C	ENSG00000099783	ENSG00000244509	0.3889365742	0	NA	NA	0.00693284	NA
HNRNPM	BUD13	ENSG00000099783	ENSG00000137656	0.6704409909	0	NA	NA	0.00760907	102
HNRNPM	CPSF6	ENSG00000099783	ENSG00000111605	0.5988805518	0	945	1	0.00000324541	14
HNRNPM	CSTF2T	ENSG00000099783	ENSG00000177613	0.203767674	1	NA	NA	0.00000155721	41
HNRNPM	DDX21	ENSG00000099783	ENSG00000165732	0.2521018403	1	472	1	0.0355862	NA
HNRNPM	DDX3X	ENSG00000099783	ENSG00000215301	0.2060514301	1	464	NA	0.018239	119
HNRNPM	DDX42	ENSG00000099783	ENSG00000198231	0.5528868031	0	NA	NA	0.00744696	NA
HNRNPM	DDX52	ENSG00000099783	ENSG00000278053	0.3365556218	0	174	NA	0.00664391	NA
HNRNPM	DDX55	ENSG00000099783	ENSG00000111364	0.6603788032	0	182	NA	0.00707476	78
HNRNPM	DDX6	ENSG00000099783	ENSG00000110367	0.7947494126	0	308	NA	0.00558355	81
HNRNPM	DGCR8	ENSG00000099783	ENSG00000128191	0.3029757001	0	366	NA	0.00791776	NA
HNRNPM	DROSHA	ENSG00000099783	ENSG00000113360	0.6114098234	0	298	NA	0.00750663	104
HNRNPM	EFTUD2	ENSG00000099783	ENSG00000108883	0.8215696275	0	682	NA	0.018292	114
HNRNPM	EIF3G	ENSG00000099783	ENSG00000130811	0.2605052017	0	375	NA	0.00000000278481	NA
HNRNPM	EIF4G2	ENSG00000099783	ENSG00000110321	0.4634793784	0	564	NA	0.00721521	16
HNRNPM	EWSR1	ENSG00000099783	ENSG00000182944	0.9679669133	0	889	NA	0.00000046048	4
HNRNPM	EXOSC5	ENSG00000099783	ENSG00000077348	0.03053321289	1	321	NA	0.00000355294	NA
HNRNPM	FAM120A	ENSG00000099783	ENSG00000048828	0.6565540936	0	NA	NA	0.004877	81
HNRNPM	FASTKD2	ENSG00000099783	ENSG00000118246	0.3816831687	0	NA	NA	0.0063725	6
HNRNPM	FMR1	ENSG00000099783	ENSG00000102081	0.707559672	0	198	NA	0.00364232	100
HNRNPM	FTO	ENSG00000099783	ENSG00000140718	0.9497553562	0	NA	NA	0.00694849	11
HNRNPM	FXR1	ENSG00000099783	ENSG00000114416	0.5714357232	0	382	NA	0.000000460041	7
HNRNPM	FXR2	ENSG00000099783	ENSG00000129245	0.4363332808	0	305	NA	0.00256723	70
HNRNPM	GNL3	ENSG00000099783	ENSG00000163938	0.331093437	0	NA	NA	0.012318	NA
HNRNPM	GPKOW	ENSG00000099783	ENSG00000068394	0.2393966652	1	NA	NA	0.00726058	41
HNRNPM	GTF2F1	ENSG00000099783	ENSG00000125651	0.5372113852	0	641	NA	0.00695097	18
HNRNPM	HNRNPA1	ENSG00000099783	ENSG00000135486	0.4247376269	0	999	NA	0.208817	NA
HNRNPM	HNRNPC	ENSG00000099783	ENSG00000092199	0.6055568938	0	997	NA	0.0161963	39
HNRNPM	HNRNPK	ENSG00000099783	ENSG00000165119	0.7838565245	0	999	NA	0.00000395284	8
IGF2BP1	AGGF1	ENSG00000159217	ENSG00000164252	0.7720288333	0	NA	NA	0.00695031	3
IGF2BP1	AKAP8L	ENSG00000159217	ENSG00000011243	0.4227960291	0	NA	NA	0.00644091	NA
IGF2BP1	APOBEC3C	ENSG00000159217	ENSG00000244509	0.0619057619	1	NA	NA	0.00749206	NA
IGF2BP1	BUD13	ENSG00000159217	ENSG00000137656	0.7925240227	0	NA	NA	0.00738672	207
IGF2BP1	CPSF6	ENSG00000159217	ENSG00000111605	0.1200290112	1	210	1	0.00992664	19
IGF2BP1	CSTF2T	ENSG00000159217	ENSG00000177613	0.989625464	0	NA	NA	0.00756358	67
IGF2BP1	DDX21	ENSG00000159217	ENSG00000165732	0.09285814286	1	NA	1	0.00519612	NA
IGF2BP1	DDX3X	ENSG00000159217	ENSG00000215301	0.2138277278	1	694	NA	0.00285823	249
IGF2BP1	DDX42	ENSG00000159217	ENSG00000198231	0.1519444881	1	NA	NA	0.00000318459	NA
IGF2BP1	DDX52	ENSG00000159217	ENSG00000278053	0.943978591	0	NA	NA	0.00511224	NA
IGF2BP1	DDX55	ENSG00000159217	ENSG00000111364	0.4728651469	0	NA	NA	0.00773072	178
IGF2BP1	DDX6	ENSG00000159217	ENSG00000110367	0.07502052078	1	519	1	0.00000000889134	152
IGF2BP1	DGCR8	ENSG00000159217	ENSG00000128191	0.5008811438	0	281	NA	0.0054648	NA
IGF2BP1	DROSHA	ENSG00000159217	ENSG00000113360	0.8691301466	0	304	NA	0.00736227	152
IGF2BP1	EFTUD2	ENSG00000159217	ENSG00000108883	0.8015416162	0	239	NA	0.00638451	214
IGF2BP1	EIF3G	ENSG00000159217	ENSG00000130811	0.0525220084	1	NA	NA	0.000000000358022	NA
IGF2BP1	EIF4G2	ENSG00000159217	ENSG00000110321	0.03104514626	1	231	NA	0.00720241	17
IGF2BP1	EWSR1	ENSG00000159217	ENSG00000182944	0.5645527955	0	271	NA	0.00000350111	5
IGF2BP1	EXOSC5	ENSG00000159217	ENSG00000077348	0.6154071625	0	NA	NA	0.0071066	NA
IGF2BP1	FAM120A	ENSG00000159217	ENSG00000048828	0.1403839704	1	413	1	0.000000233459	165
IGF2BP1	FASTKD2	ENSG00000159217	ENSG00000118246	0.1742054537	1	NA	NA	0.0054841	10
IGF2BP1	FMR1	ENSG00000159217	ENSG00000102081	0.1899604065	1	625	NA	0.00000355502	181
IGF2BP1	FTO	ENSG00000159217	ENSG00000140718	0.1448345779	1	390	NA	0.00693678	16
IGF2BP1	FXR1	ENSG00000159217	ENSG00000114416	0.3114872238	0	370	NA	0.0040848	13
IGF2BP1	FXR2	ENSG00000159217	ENSG00000129245	0.09950663324	1	409	NA	0.00000682723	126
IGF2BP1	GNL3	ENSG00000159217	ENSG00000163938	0.0299729888	1	161	NA	0.0000110911	NA
IGF2BP1	GPKOW	ENSG00000159217	ENSG00000068394	0.3318093736	0	NA	NA	0.00709859	49
IGF2BP1	GTF2F1	ENSG00000159217	ENSG00000125651	0.7379265363	0	NA	NA	0.00725788	24
IGF2BP1	HNRNPA1	ENSG00000159217	ENSG00000135486	0.7201479089	0	467	1	0.00926168	NA
IGF2BP1	HNRNPC	ENSG00000159217	ENSG00000092199	0.02848602756	1	536	1	0.00515185	67
IGF2BP1	HNRNPK	ENSG00000159217	ENSG00000165119	0.7692608264	0	470	1	0.0255974	11
IGF2BP1	HNRNPM	ENSG00000159217	ENSG00000099783	0.8217696644	0	282	NA	0.00261291	108
IGF2BP2	AGGF1	ENSG00000073792	ENSG00000164252	0.903457363	0	NA	NA	0.00693855	2
IGF2BP2	AKAP8L	ENSG00000073792	ENSG00000011243	0.7298067742	0	NA	NA	0.00752096	NA
IGF2BP2	APOBEC3C	ENSG00000073792	ENSG00000244509	0.07619147619	1	NA	NA	0.00709907	NA
IGF2BP2	BUD13	ENSG00000073792	ENSG00000137656	0.5193638833	0	NA	NA	0.0061655	131
IGF2BP2	CPSF6	ENSG00000073792	ENSG00000111605	0.4175080028	0	NA	NA	0.00000274913	15
IGF2BP2	CSTF2T	ENSG00000073792	ENSG00000177613	0.4289213619	0	NA	NA	0.000000419932	27
IGF2BP2	DDX21	ENSG00000073792	ENSG00000165732	0.1362755098	1	NA	1	0.00000973677	NA
IGF2BP2	DDX3X	ENSG00000073792	ENSG00000215301	0.6931379216	0	NA	NA	0.00000000185306	181
IGF2BP2	DDX42	ENSG00000073792	ENSG00000198231	0.2347944922	1	NA	NA	0.0000109369	NA
IGF2BP2	DDX52	ENSG00000073792	ENSG00000278053	0.8089645854	0	NA	NA	0.00585393	NA
IGF2BP2	DDX55	ENSG00000073792	ENSG00000111364	0.2809697152	0	274	NA	0.0073381	95
IGF2BP2	DDX6	ENSG00000073792	ENSG00000110367	0.09278444071	1	309	NA	0	99
IGF2BP2	DGCR8	ENSG00000073792	ENSG00000128191	0.8386081123	0	219	NA	0.00555335	NA
IGF2BP2	DROSHA	ENSG00000073792	ENSG00000113360	0.7145506035	0	162	NA	0.00751819	99
IGF2BP2	EFTUD2	ENSG00000073792	ENSG00000108883	0.8270318123	0	NA	NA	0.00665443	115
IGF2BP2	EIF3G	ENSG00000073792	ENSG00000130811	0.0718497395	1	NA	NA	0	NA
IGF2BP2	EIF4G2	ENSG00000073792	ENSG00000110321	0.599935974	0	NA	NA	0.00710782	15
IGF2BP2	EWSR1	ENSG00000073792	ENSG00000182944	0.8768473279	0	243	NA	0.00000102012	4
IGF2BP2	EXOSC5	ENSG00000073792	ENSG00000077348	0.7422979188	0	NA	NA	0.00720994	NA
IGF2BP2	FAM120A	ENSG00000073792	ENSG00000048828	0.1842330587	1	298	NA	0.0027921	95
IGF2BP2	FASTKD2	ENSG00000073792	ENSG00000118246	0.1972024692	1	NA	NA	0.00704578	8
IGF2BP2	FMR1	ENSG00000073792	ENSG00000102081	0.7947979836	0	434	NA	0.00411738	128
IGF2BP2	FTO	ENSG00000073792	ENSG00000140718	0.3192105096	0	752	NA	0.0069944	9
IGF2BP2	FXR1	ENSG00000073792	ENSG00000114416	0.2152821107	1	302	NA	0.00323064	13
IGF2BP2	FXR2	ENSG00000073792	ENSG00000129245	0.2942541191	0	287	NA	0.000000958588	100
IGF2BP2	GNL3	ENSG00000073792	ENSG00000163938	0.06596738655	1	NA	NA	0.00000998569	NA
IGF2BP2	GPKOW	ENSG00000073792	ENSG00000068394	0.05240607429	1	NA	NA	0.00707124	50
IGF2BP2	GTF2F1	ENSG00000073792	ENSG00000125651	0.6952300292	0	NA	NA	0.00733842	15
IGF2BP2	HNRNPA1	ENSG00000073792	ENSG00000135486	0.3415029132	0	301	NA	0.0000138636	NA
IGF2BP2	HNRNPC	ENSG00000073792	ENSG00000092199	0.4558376815	0	361	NA	0.0000132623	46
IGF2BP2	HNRNPK	ENSG00000073792	ENSG00000165119	0.2969389887	0	363	NA	0.0000000290454	11
IGF2BP2	HNRNPM	ENSG00000073792	ENSG00000099783	0.4576483911	0	247	NA	0.0000000038157	80
IGF2BP2	IGF2BP1	ENSG00000073792	ENSG00000159217	0.003808717468	1	741	1	0.5	169
ILF3	AGGF1	ENSG00000129351	ENSG00000164252	0.4106572769	0	NA	NA	0.00694802	2
ILF3	AKAP8L	ENSG00000129351	ENSG00000011243	0.3235943693	0	250	NA	0.00748919	NA
ILF3	APOBEC3C	ENSG00000129351	ENSG00000244509	0.8551395661	0	NA	NA	0.00697401	NA
ILF3	BUD13	ENSG00000129351	ENSG00000137656	0.8635250747	0	601	NA	0.00662462	12
ILF3	CPSF6	ENSG00000129351	ENSG00000111605	0.8831562555	0	728	NA	0.00398337	1
ILF3	CSTF2T	ENSG00000129351	ENSG00000177613	0.886922715	0	NA	NA	0.0074995	11
ILF3	DDX21	ENSG00000129351	ENSG00000165732	0.4020006569	0	563	1	0.00871232	NA
ILF3	DDX3X	ENSG00000129351	ENSG00000215301	0.4821988778	0	628	NA	0.00723356	12
ILF3	DDX42	ENSG00000129351	ENSG00000198231	0.2672395276	0	204	NA	0.00506182	NA
ILF3	DDX52	ENSG00000129351	ENSG00000278053	0.5197540832	0	NA	NA	0.00681945	NA
ILF3	DDX55	ENSG00000129351	ENSG00000111364	0.89148743	0	162	NA	0.0054418	10
ILF3	DDX6	ENSG00000129351	ENSG00000110367	0.2680784502	0	540	1	0.00674595	12
ILF3	DGCR8	ENSG00000129351	ENSG00000128191	0.166213445	1	920	NA	0.00590755	NA
ILF3	DROSHA	ENSG00000129351	ENSG00000113360	0.6306215712	0	481	NA	0.00548056	12
ILF3	EFTUD2	ENSG00000129351	ENSG00000108883	0.9154742998	0	408	NA	0.00554575	12
ILF3	EIF3G	ENSG00000129351	ENSG00000130811	0.6885759724	0	341	NA	0.00629237	NA
ILF3	EIF4G2	ENSG00000129351	ENSG00000110321	0.5067337201	0	389	NA	0.00669774	7
ILF3	EWSR1	ENSG00000129351	ENSG00000182944	0.4417188165	0	642	NA	0.00631014	NA
ILF3	EXOSC5	ENSG00000129351	ENSG00000077348	0.7704237114	0	284	NA	0.00544793	NA
ILF3	FAM120A	ENSG00000129351	ENSG00000048828	0.4208674078	0	NA	1	0.00480156	13
ILF3	FASTKD2	ENSG00000129351	ENSG00000118246	0.728917074	0	NA	1	0.00634395	2
ILF3	FMR1	ENSG00000129351	ENSG00000102081	0.9169136548	0	513	NA	0.00562683	14
ILF3	FTO	ENSG00000129351	ENSG00000140718	0.5868463837	0	NA	NA	0.00697698	3
ILF3	FXR1	ENSG00000129351	ENSG00000114416	0.9346298981	0	540	NA	0.00659673	1
ILF3	FXR2	ENSG00000129351	ENSG00000129245	0.4931996676	0	369	NA	0.00477406	12
ILF3	GNL3	ENSG00000129351	ENSG00000163938	0.4623734461	0	180	1	0.00563646	NA
ILF3	GPKOW	ENSG00000129351	ENSG00000068394	0.7612018636	0	NA	NA	0.00748427	10
ILF3	GTF2F1	ENSG00000129351	ENSG00000125651	0.8842017983	0	169	NA	0.00000763017	7
ILF3	HNRNPA1	ENSG00000129351	ENSG00000135486	0.4388786434	0	978	1	0.163199	NA
ILF3	HNRNPC	ENSG00000129351	ENSG00000092199	0.04973399661	1	985	1	0.00416784	8
ILF3	HNRNPK	ENSG00000129351	ENSG00000165119	0.307918062	0	982	NA	0.00763563	7
ILF3	HNRNPM	ENSG00000129351	ENSG00000099783	0.3102342151	0	945	NA	0.0149175	13
ILF3	IGF2BP1	ENSG00000129351	ENSG00000159217	0.3228533923	0	554	1	0.00431119	12
ILF3	IGF2BP2	ENSG00000129351	ENSG00000073792	0.5252587352	0	314	1	0.0032805	11
KHDRBS1	AGGF1	ENSG00000121774	ENSG00000164252	0.7695730846	0	NA	NA	0.00696591	NA
KHDRBS1	AKAP8L	ENSG00000121774	ENSG00000011243	0.7423071025	0	279	NA	0.00767928	NA
KHDRBS1	APOBEC3C	ENSG00000121774	ENSG00000244509	0.08529511765	1	NA	NA	0.00698205	NA
KHDRBS1	BUD13	ENSG00000121774	ENSG00000137656	0.5492059823	0	232	NA	0.00700124	1
KHDRBS1	CPSF6	ENSG00000121774	ENSG00000111605	0.04691976751	1	917	1	0.00813478	NA
KHDRBS1	CSTF2T	ENSG00000121774	ENSG00000177613	0.5632177275	0	290	NA	0.00000743016	1
KHDRBS1	DDX21	ENSG00000121774	ENSG00000165732	0.2149869944	1	348	1	0.00000901295	NA
KHDRBS1	DDX3X	ENSG00000121774	ENSG00000215301	0.5389827608	0	505	NA	0.00000215586	1
KHDRBS1	DDX42	ENSG00000121774	ENSG00000198231	0.1098038056	1	207	NA	0.00000369275	NA
KHDRBS1	DDX52	ENSG00000121774	ENSG00000278053	0.9320738291	0	NA	NA	0.00729921	NA
KHDRBS1	DDX55	ENSG00000121774	ENSG00000111364	0.6781818579	0	276	NA	0.00709287	NA
KHDRBS1	DDX6	ENSG00000121774	ENSG00000110367	0.7719393794	0	535	NA	0.00000016468	NA
KHDRBS1	DGCR8	ENSG00000121774	ENSG00000128191	0.7603906074	0	600	NA	0.00668778	NA
KHDRBS1	DROSHA	ENSG00000121774	ENSG00000113360	0.8353944148	0	936	NA	0.00723562	NA
KHDRBS1	EFTUD2	ENSG00000121774	ENSG00000108883	0.8581242493	0	413	NA	0.0102288	1
KHDRBS1	EIF3G	ENSG00000121774	ENSG00000130811	0.1079841933	1	266	NA	0.00553663	NA
KHDRBS1	EIF4G2	ENSG00000121774	ENSG00000110321	0.7304527175	0	361	NA	0.00000203689	NA
KHDRBS1	EWSR1	ENSG00000121774	ENSG00000182944	0.8554913743	0	678	NA	0.0000121232	NA
KHDRBS1	EXOSC5	ENSG00000121774	ENSG00000077348	0.5294127647	0	256	NA	0.00717887	NA
KHDRBS1	FAM120A	ENSG00000121774	ENSG00000048828	0.411163338	0	NA	NA	0.00632147	1
KHDRBS1	FASTKD2	ENSG00000121774	ENSG00000118246	0.4569953354	0	NA	NA	0.00698664	NA
KHDRBS1	FMR1	ENSG00000121774	ENSG00000102081	0.7140675507	0	636	NA	0.0071863	NA
KHDRBS1	FTO	ENSG00000121774	ENSG00000140718	0.6630575337	0	NA	NA	0.00697651	NA
KHDRBS1	FXR1	ENSG00000121774	ENSG00000114416	0.0837259436	1	469	NA	0.000000378578	NA
KHDRBS1	FXR2	ENSG00000121774	ENSG00000129245	0.884360663	0	352	NA	0.000000989827	NA
KHDRBS1	GNL3	ENSG00000121774	ENSG00000163938	0.03599539776	1	NA	NA	0.00537306	NA
KHDRBS1	GPKOW	ENSG00000121774	ENSG00000068394	0.04873233509	1	NA	NA	0.00732388	NA
KHDRBS1	GTF2F1	ENSG00000121774	ENSG00000125651	0.2262502382	1	177	NA	0.0323041	1
KHDRBS1	HNRNPA1	ENSG00000121774	ENSG00000135486	0.0104970007	1	997	NA	0.696467	NA
KHDRBS1	HNRNPC	ENSG00000121774	ENSG00000092199	0.1613312249	1	960	1	0.00000109548	NA
KHDRBS1	HNRNPK	ENSG00000121774	ENSG00000165119	0.2514793529	1	996	NA	0.246286	NA
KHDRBS1	HNRNPM	ENSG00000121774	ENSG00000099783	0.09802743696	1	943	NA	0.00000474538	NA
KHDRBS1	IGF2BP1	ENSG00000121774	ENSG00000159217	0.3667470693	0	325	NA	0.0000052518	1
KHDRBS1	IGF2BP2	ENSG00000121774	ENSG00000073792	0.1314581611	1	207	NA	0.0000000386442	1
KHDRBS1	ILF3	ENSG00000121774	ENSG00000129351	0.7156077455	0	827	1	0.0121366	NA
KHSRP	AGGF1	ENSG00000088247	ENSG00000164252	0.2906692144	0	NA	NA	0.00696216	3
KHSRP	AKAP8L	ENSG00000088247	ENSG00000011243	0.3752323189	0	NA	NA	0.0076696	NA
KHSRP	APOBEC3C	ENSG00000088247	ENSG00000244509	0.2540626246	0	NA	NA	0.00696337	NA
KHSRP	BUD13	ENSG00000088247	ENSG00000137656	0.5983328534	0	NA	NA	0.00688822	196
KHSRP	CPSF6	ENSG00000088247	ENSG00000111605	0.01260604202	1	948	NA	0.105501	27
KHSRP	CSTF2T	ENSG00000088247	ENSG00000177613	0.9108654067	0	297	NA	0.0000107541	32
KHSRP	DDX21	ENSG00000088247	ENSG00000165732	0.2962194874	0	299	NA	0.00569318	NA
KHSRP	DDX3X	ENSG00000088247	ENSG00000215301	0.9707565884	0	320	NA	0.00718643	233
KHSRP	DDX42	ENSG00000088247	ENSG00000198231	0.03354640579	1	187	NA	0.00505163	NA
KHSRP	DDX52	ENSG00000088247	ENSG00000278053	0.9528021204	0	NA	NA	0.00724457	NA
KHSRP	DDX55	ENSG00000088247	ENSG00000111364	0.9775967166	0	222	NA	0.00708539	137
KHSRP	DDX6	ENSG00000088247	ENSG00000110367	0.04922731459	1	395	NA	0.0000000673352	95
KHSRP	DGCR8	ENSG00000088247	ENSG00000128191	0.4859520861	0	822	NA	0.0069794	NA
KHSRP	DROSHA	ENSG00000088247	ENSG00000113360	0.9748731129	0	994	NA	0.00714997	140
KHSRP	EFTUD2	ENSG00000088247	ENSG00000108883	0.4141466583	0	419	NA	0.00489655	192
KHSRP	EIF3G	ENSG00000088247	ENSG00000130811	0.1571438571	1	203	NA	0.00687935	NA
KHSRP	EIF4G2	ENSG00000088247	ENSG00000110321	0.3777247671	0	225	NA	0.00727504	16
KHSRP	EWSR1	ENSG00000088247	ENSG00000182944	0.7633894578	0	499	NA	0.00000223897	6
KHSRP	EXOSC5	ENSG00000088247	ENSG00000077348	0.3859953978	0	710	NA	0.00725281	NA
KHSRP	FAM120A	ENSG00000088247	ENSG00000048828	0.1508105586	1	NA	NA	0.0065113	93
KHSRP	FASTKD2	ENSG00000088247	ENSG00000118246	0.4142522024	0	171	NA	0.00701096	17
KHSRP	FMR1	ENSG00000088247	ENSG00000102081	0.6384038526	0	633	NA	0.00601605	179
KHSRP	FTO	ENSG00000088247	ENSG00000140718	0.3921889365	0	NA	NA	0.00656618	15
KHSRP	FXR1	ENSG00000088247	ENSG00000114416	0.06523237047	1	556	NA	0.00718101	12
KHSRP	FXR2	ENSG00000088247	ENSG00000129245	0.7511218116	0	373	NA	0.00592532	124
KHSRP	GNL3	ENSG00000088247	ENSG00000163938	0.1166676667	1	NA	NA	0.00729994	NA
KHSRP	GPKOW	ENSG00000088247	ENSG00000068394	0.4129893592	0	175	NA	0.00661039	64
KHSRP	GTF2F1	ENSG00000088247	ENSG00000125651	0.4997323094	0	474	NA	0.00686508	17
KHSRP	HNRNPA1	ENSG00000088247	ENSG00000135486	0.07605486811	1	925	NA	0.00311483	NA
KHSRP	HNRNPC	ENSG00000088247	ENSG00000092199	0.1287151293	1	720	NA	0.000000218736	53
KHSRP	HNRNPK	ENSG00000088247	ENSG00000165119	0.6813115516	0	690	NA	0.0151965	8
KHSRP	HNRNPM	ENSG00000088247	ENSG00000099783	0.4794919647	0	836	NA	0.00316362	95
KHSRP	IGF2BP1	ENSG00000088247	ENSG00000159217	0.1380721966	1	320	NA	0.00615672	171
KHSRP	IGF2BP2	ENSG00000088247	ENSG00000073792	0.3325312149	0	NA	NA	0.00698129	123
KHSRP	ILF3	ENSG00000088247	ENSG00000129351	0.5117500606	0	854	NA	0.00605408	11
KHSRP	KHDRBS1	ENSG00000088247	ENSG00000121774	0.06235788037	1	964	NA	0.00791584	1
LARP4	AGGF1	ENSG00000161813	ENSG00000164252	0.8665230064	0	NA	NA	0.00669875	2
LARP4	AKAP8L	ENSG00000161813	ENSG00000011243	0.4999359569	0	301	NA	0.00669309	NA
LARP4	APOBEC3C	ENSG00000161813	ENSG00000244509	0.1656023948	1	NA	NA	0.00716722	NA
LARP4	BUD13	ENSG00000161813	ENSG00000137656	0.3022513188	0	252	NA	0.00641585	208
LARP4	CPSF6	ENSG00000161813	ENSG00000111605	0.3808071348	0	NA	NA	0.00641214	23
LARP4	CSTF2T	ENSG00000161813	ENSG00000177613	0.9717153356	0	NA	NA	0.00731481	38
LARP4	DDX21	ENSG00000161813	ENSG00000165732	0.2145278321	1	360	NA	0.00362179	NA
LARP4	DDX3X	ENSG00000161813	ENSG00000215301	0.08194015578	1	539	NA	0.00527699	262
LARP4	DDX42	ENSG00000161813	ENSG00000198231	0.07588207524	1	191	NA	0.00732133	NA
LARP4	DDX52	ENSG00000161813	ENSG00000278053	0.7012634135	0	NA	NA	0.00684318	NA
LARP4	DDX55	ENSG00000161813	ENSG00000111364	0.6042326593	0	386	NA	0.00684097	227
LARP4	DDX6	ENSG00000161813	ENSG00000110367	0.07228809673	1	633	NA	0.0073455	128
LARP4	DGCR8	ENSG00000161813	ENSG00000128191	0.7485285954	0	202	NA	0.00435073	NA
LARP4	DROSHA	ENSG00000161813	ENSG00000113360	0.67040703	0	430	NA	0.00759457	158
LARP4	EFTUD2	ENSG00000161813	ENSG00000108883	0.8927699649	0	290	NA	0.00663205	252
LARP4	EIF3G	ENSG00000161813	ENSG00000130811	0.1621675196	1	157	NA	0.00704763	NA
LARP4	EIF4G2	ENSG00000161813	ENSG00000110321	0.1973988767	1	515	NA	0.00722613	10
LARP4	EWSR1	ENSG00000161813	ENSG00000182944	0.8222412926	0	217	NA	0.0071237	3
LARP4	EXOSC5	ENSG00000161813	ENSG00000077348	0.738416635	0	NA	NA	0.00717978	NA
LARP4	FAM120A	ENSG00000161813	ENSG00000048828	0.6234797392	0	NA	NA	0.00478102	111
LARP4	FASTKD2	ENSG00000161813	ENSG00000118246	0.4657531957	0	330	NA	0.00633694	12
LARP4	FMR1	ENSG00000161813	ENSG00000102081	0.5183220994	0	416	NA	0.00540636	154
LARP4	FTO	ENSG00000161813	ENSG00000140718	0.4632747088	0	NA	NA	0.00695385	13
LARP4	FXR1	ENSG00000161813	ENSG00000114416	0.2467447775	1	334	NA	0.00573607	5
LARP4	FXR2	ENSG00000161813	ENSG00000129245	0.8246976022	0	158	NA	0.00530049	110
LARP4	GNL3	ENSG00000161813	ENSG00000163938	0.1873691352	1	183	NA	0.00401301	NA
LARP4	GPKOW	ENSG00000161813	ENSG00000068394	0.614393135	0	NA	NA	0.00708638	49
LARP4	GTF2F1	ENSG00000161813	ENSG00000125651	0.3582722929	0	306	NA	0.00686074	9
LARP4	HNRNPA1	ENSG00000161813	ENSG00000135486	0.847728178	0	186	NA	0.00645819	NA
LARP4	HNRNPC	ENSG00000161813	ENSG00000092199	0.4209347867	0	283	NA	0.00429437	59
LARP4	HNRNPK	ENSG00000161813	ENSG00000165119	0.3607921631	0	NA	NA	0.00934246	8
LARP4	HNRNPM	ENSG00000161813	ENSG00000099783	0.4168032622	0	151	NA	0.0000000391863	88
LARP4	IGF2BP1	ENSG00000161813	ENSG00000159217	0.04210555329	1	388	NA	0.016261	190
LARP4	IGF2BP2	ENSG00000161813	ENSG00000073792	0.291953678	0	319	NA	0.00312429	106
LARP4	ILF3	ENSG00000161813	ENSG00000129351	0.7857257084	0	299	NA	0.00624019	8
LARP4	KHDRBS1	ENSG00000161813	ENSG00000121774	0.03506339113	1	NA	NA	0.00759268	1
LARP4	KHSRP	ENSG00000161813	ENSG00000088247	0.2689204556	0	190	NA	0.00684299	152
LARP7	AGGF1	ENSG00000174720	ENSG00000164252	0.9483531356	0	NA	NA	0.00711017	NA
LARP7	AKAP8L	ENSG00000174720	ENSG00000011243	0.5806732689	0	NA	NA	0.00741213	NA
LARP7	APOBEC3C	ENSG00000174720	ENSG00000244509	0.6080455219	0	NA	NA	0.00691303	NA
LARP7	BUD13	ENSG00000174720	ENSG00000137656	0.3210148861	0	350	NA	0.00885074	28
LARP7	CPSF6	ENSG00000174720	ENSG00000111605	0.9895647216	0	NA	1	0.00513948	2
LARP7	CSTF2T	ENSG00000174720	ENSG00000177613	0.9369757899	0	242	NA	0.0071539	1
LARP7	DDX21	ENSG00000174720	ENSG00000165732	0.141079002	1	817	1	0.00506474	NA
LARP7	DDX3X	ENSG00000174720	ENSG00000215301	0.6217096835	0	385	NA	0.00747336	31
LARP7	DDX42	ENSG00000174720	ENSG00000198231	0.3771718683	0	180	NA	0.00639307	NA
LARP7	DDX52	ENSG00000174720	ENSG00000278053	0.8977234514	0	NA	NA	0.00716378	NA
LARP7	DDX55	ENSG00000174720	ENSG00000111364	0.9100537504	0	248	NA	0.00000640369	25
LARP7	DDX6	ENSG00000174720	ENSG00000110367	0.06662788382	1	565	NA	0.00717909	26
LARP7	DGCR8	ENSG00000174720	ENSG00000128191	0.3778719426	0	NA	NA	0.00893932	NA
LARP7	DROSHA	ENSG00000174720	ENSG00000113360	0.6980402157	0	170	NA	0.00774444	24
LARP7	EFTUD2	ENSG00000174720	ENSG00000108883	0.9032973605	0	538	NA	0.0000151478	32
LARP7	EIF3G	ENSG00000174720	ENSG00000130811	0.4638662931	0	351	NA	0.00726316	NA
LARP7	EIF4G2	ENSG00000174720	ENSG00000110321	0.8880962381	0	379	NA	0.00717787	NA
LARP7	EWSR1	ENSG00000174720	ENSG00000182944	0.7921578627	0	433	NA	0.00674844	NA
LARP7	EXOSC5	ENSG00000174720	ENSG00000077348	0.8272750662	0	NA	NA	0.00730505	NA
LARP7	FAM120A	ENSG00000174720	ENSG00000048828	0.9084043613	0	319	NA	0.0052991	5
LARP7	FASTKD2	ENSG00000174720	ENSG00000118246	0.3349903507	0	NA	NA	0.00555695	NA
LARP7	FMR1	ENSG00000174720	ENSG00000102081	0.5710094034	0	NA	NA	0.00537378	16
LARP7	FTO	ENSG00000174720	ENSG00000140718	0.6296928768	0	NA	NA	0.00693223	NA
LARP7	FXR1	ENSG00000174720	ENSG00000114416	0.6389365742	0	NA	NA	0.00458588	3
LARP7	FXR2	ENSG00000174720	ENSG00000129245	0.6766747703	0	NA	NA	0.00395419	5
LARP7	GNL3	ENSG00000174720	ENSG00000163938	0.3182691065	0	548	NA	0.00638509	NA
LARP7	GPKOW	ENSG00000174720	ENSG00000068394	0.6027221449	0	NA	NA	0.00741008	17
LARP7	GTF2F1	ENSG00000174720	ENSG00000125651	0.7508413361	0	211	NA	0.00721392	NA
LARP7	HNRNPA1	ENSG00000174720	ENSG00000135486	0.8117963199	0	797	NA	0.000000000846659	NA
LARP7	HNRNPC	ENSG00000174720	ENSG00000092199	0.660252503	0	543	NA	0.00284762	24
LARP7	HNRNPK	ENSG00000174720	ENSG00000165119	0.7215696275	0	386	NA	0.00696	NA
LARP7	HNRNPM	ENSG00000174720	ENSG00000099783	0.6570038011	0	403	NA	0.00463309	23
LARP7	IGF2BP1	ENSG00000174720	ENSG00000159217	0.6897769104	0	521	NA	0.00356992	25
LARP7	IGF2BP2	ENSG00000174720	ENSG00000073792	0.4761914762	0	498	NA	0.00372594	30
LARP7	ILF3	ENSG00000174720	ENSG00000129351	0.6305633698	0	411	1	0.00383969	1
LARP7	KHDRBS1	ENSG00000174720	ENSG00000121774	0.8911774706	0	416	NA	0.00753557	NA
LARP7	KHSRP	ENSG00000174720	ENSG00000088247	0.9512615042	0	248	NA	0.00716896	28
LARP7	LARP4	ENSG00000174720	ENSG00000161813	0.6996062074	0	335	NA	0.0049721	32
LIN28B	AGGF1	ENSG00000187772	ENSG00000164252	0.2907711548	0	NA	NA	NA	4
LIN28B	AKAP8L	ENSG00000187772	ENSG00000011243	0.7677768099	0	NA	NA	0.00566976	NA
LIN28B	APOBEC3C	ENSG00000187772	ENSG00000244509	0.4752535483	0	NA	NA	0.007219	NA
LIN28B	BUD13	ENSG00000187772	ENSG00000137656	0.2623925947	0	168	NA	0.00807624	259
LIN28B	CPSF6	ENSG00000187772	ENSG00000111605	0.7324917275	0	221	NA	0.00459718	26
LIN28B	CSTF2T	ENSG00000187772	ENSG00000177613	0.9389409497	0	NA	NA	0.00696083	54
LIN28B	DDX21	ENSG00000187772	ENSG00000165732	0.1571176461	1	203	NA	0.00883642	NA
LIN28B	DDX3X	ENSG00000187772	ENSG00000215301	0.5929670035	0	246	NA	0.00705397	360
LIN28B	DDX42	ENSG00000187772	ENSG00000198231	0.1022867532	1	199	NA	0.00609966	NA
LIN28B	DDX52	ENSG00000187772	ENSG00000278053	0.8781975414	0	NA	NA	0.00614368	NA
LIN28B	DDX55	ENSG00000187772	ENSG00000111364	0.9650578016	0	281	NA	0.00787534	231
LIN28B	DDX6	ENSG00000187772	ENSG00000110367	0.008817709157	1	462	NA	0.00701161	163
LIN28B	DGCR8	ENSG00000187772	ENSG00000128191	0.3200767333	0	691	NA	0.00639919	NA
LIN28B	DROSHA	ENSG00000187772	ENSG00000113360	0.8597928	0	797	NA	0.00726249	178
LIN28B	EFTUD2	ENSG00000187772	ENSG00000108883	0.6644504551	0	NA	NA	0.00704743	301
LIN28B	EIF3G	ENSG00000187772	ENSG00000130811	0.1515584474	1	NA	NA	0.00698732	NA
LIN28B	EIF4G2	ENSG00000187772	ENSG00000110321	0.6227108468	0	NA	NA	0.00698201	16
LIN28B	EWSR1	ENSG00000187772	ENSG00000182944	0.9148577744	0	225	NA	0.00640062	4
LIN28B	EXOSC5	ENSG00000187772	ENSG00000077348	0.6565903926	0	NA	NA	0.00703475	NA
LIN28B	FAM120A	ENSG00000187772	ENSG00000048828	0.1001190168	1	NA	NA	0.0045848	145
LIN28B	FASTKD2	ENSG00000187772	ENSG00000118246	0.4211927976	0	NA	NA	0.00545918	17
LIN28B	FMR1	ENSG00000187772	ENSG00000102081	0.2394620308	1	313	NA	0.00328233	214
LIN28B	FTO	ENSG00000187772	ENSG00000140718	0.192910683	1	181	NA	0.00696264	19
LIN28B	FXR1	ENSG00000187772	ENSG00000114416	0.06937034123	1	199	NA	0.0048789	15
LIN28B	FXR2	ENSG00000187772	ENSG00000129245	0.3488782471	0	202	NA	0.00398258	162
LIN28B	GNL3	ENSG00000187772	ENSG00000163938	0.1765351106	1	NA	NA	0.00497539	NA
LIN28B	GPKOW	ENSG00000187772	ENSG00000068394	0.3368494546	0	NA	NA	0.00693818	59
LIN28B	GTF2F1	ENSG00000187772	ENSG00000125651	0.8720235441	0	NA	NA	0.00693663	16
LIN28B	HNRNPA1	ENSG00000187772	ENSG00000135486	0.3574931458	0	413	NA	0.0000000278951	NA
LIN28B	HNRNPC	ENSG00000187772	ENSG00000092199	0.435362563	0	279	NA	0.00381619	73
LIN28B	HNRNPK	ENSG00000187772	ENSG00000165119	0.5207656487	0	NA	NA	0.006675	11
LIN28B	HNRNPM	ENSG00000187772	ENSG00000099783	0.7097345375	0	NA	NA	0.00000152739	107
LIN28B	IGF2BP1	ENSG00000187772	ENSG00000159217	0.119600436	1	699	NA	0.00355148	244
LIN28B	IGF2BP2	ENSG00000187772	ENSG00000073792	0.1150254464	1	553	NA	0.00549145	155
LIN28B	ILF3	ENSG00000187772	ENSG00000129351	0.5987034991	0	225	NA	0.00338855	12
LIN28B	KHDRBS1	ENSG00000187772	ENSG00000121774	0.3566812892	0	195	NA	0.00559106	1
LIN28B	KHSRP	ENSG00000187772	ENSG00000088247	0.05982846488	1	363	NA	0.00708317	203
LIN28B	LARP4	ENSG00000187772	ENSG00000161813	0.2152038059	1	380	NA	0.00457416	257
LIN28B	LARP7	ENSG00000187772	ENSG00000174720	0.7649545232	0	502	NA	0.00903747	31
LSM11	AGGF1	ENSG00000155858	ENSG00000164252	0.5678282583	0	NA	NA	0.00701046	3
LSM11	AKAP8L	ENSG00000155858	ENSG00000011243	0.3779168805	0	NA	NA	0.00695531	NA
LSM11	APOBEC3C	ENSG00000155858	ENSG00000244509	0.6526620644	0	NA	NA	NA	NA
LSM11	BUD13	ENSG00000155858	ENSG00000137656	0.2860047694	0	NA	NA	0.00695293	46
LSM11	CPSF6	ENSG00000155858	ENSG00000111605	0.7128861541	0	550	NA	0.00700175	15
LSM11	CSTF2T	ENSG00000155858	ENSG00000177613	0.08729848827	1	425	NA	0.00701141	19
LSM11	DDX21	ENSG00000155858	ENSG00000165732	0.5617657059	0	NA	NA	0.00696944	NA
LSM11	DDX3X	ENSG00000155858	ENSG00000215301	0.9059468955	0	NA	NA	0.00697338	80
LSM11	DDX42	ENSG00000155858	ENSG00000198231	0.2678650981	0	NA	NA	0.0074513	NA
LSM11	DDX52	ENSG00000155858	ENSG00000278053	0.1859953978	1	NA	NA	0.00702027	NA
LSM11	DDX55	ENSG00000155858	ENSG00000111364	0.4489226326	0	NA	NA	0.00696755	30
LSM11	DDX6	ENSG00000155858	ENSG00000110367	0.4062855513	0	NA	NA	0.00682678	32
LSM11	DGCR8	ENSG00000155858	ENSG00000128191	0.4072362804	0	NA	NA	0.00703815	NA
LSM11	DROSHA	ENSG00000155858	ENSG00000113360	0.1930593757	1	NA	NA	0.00698178	62
LSM11	EFTUD2	ENSG00000155858	ENSG00000108883	0.3595248095	0	NA	NA	0.00893776	45
LSM11	EIF3G	ENSG00000155858	ENSG00000130811	0.5780122045	0	NA	NA	0.00700176	NA
LSM11	EIF4G2	ENSG00000155858	ENSG00000110321	0.9849155014	0	NA	NA	0.00698487	6
LSM11	EWSR1	ENSG00000155858	ENSG00000182944	0.3446683899	0	NA	NA	0.00699125	4
LSM11	EXOSC5	ENSG00000155858	ENSG00000077348	0.8778721485	0	NA	NA	0.00695388	NA
LSM11	FAM120A	ENSG00000155858	ENSG00000048828	0.4385070569	0	NA	NA	0.0061584	31
LSM11	FASTKD2	ENSG00000155858	ENSG00000118246	0.5704568167	0	NA	NA	NA	13
LSM11	FMR1	ENSG00000155858	ENSG00000102081	0.7313028727	0	NA	NA	0.00693896	62
LSM11	FTO	ENSG00000155858	ENSG00000140718	0.6052154748	0	NA	NA	0.00697709	4
LSM11	FXR1	ENSG00000155858	ENSG00000114416	0.5836613039	0	NA	NA	0.0069637	6
LSM11	FXR2	ENSG00000155858	ENSG00000129245	0.6983047577	0	NA	NA	0.00696835	44
LSM11	GNL3	ENSG00000155858	ENSG00000163938	0.6340346134	0	NA	NA	0.00694088	NA
LSM11	GPKOW	ENSG00000155858	ENSG00000068394	0.7884139313	0	NA	NA	0.00713827	32
LSM11	GTF2F1	ENSG00000155858	ENSG00000125651	0.2922990394	0	NA	NA	0.00714558	10
LSM11	HNRNPA1	ENSG00000155858	ENSG00000135486	0.009573103463	1	NA	NA	0.00688405	NA
LSM11	HNRNPC	ENSG00000155858	ENSG00000092199	0.8342367196	0	735	NA	0.00692121	16
LSM11	HNRNPK	ENSG00000155858	ENSG00000165119	0.2060380778	1	NA	NA	0.00687693	7
LSM11	HNRNPM	ENSG00000155858	ENSG00000099783	0.3127215441	0	NA	NA	0.00634228	24
LSM11	IGF2BP1	ENSG00000155858	ENSG00000159217	0.9972242592	0	217	NA	0.0069594	38
LSM11	IGF2BP2	ENSG00000155858	ENSG00000073792	0.534029191	0	NA	NA	0.00695658	40
LSM11	ILF3	ENSG00000155858	ENSG00000129351	0.4963633788	0	NA	NA	0.00697497	10
LSM11	KHDRBS1	ENSG00000155858	ENSG00000121774	0.3211910198	0	NA	NA	0.00698079	NA
LSM11	KHSRP	ENSG00000155858	ENSG00000088247	0.3945669522	0	NA	NA	0.00697884	53
LSM11	LARP4	ENSG00000155858	ENSG00000161813	0.8502501315	0	NA	NA	0.00696263	25
LSM11	LARP7	ENSG00000155858	ENSG00000174720	0.7110654258	0	NA	NA	0.00706167	1
LSM11	LIN28B	ENSG00000155858	ENSG00000187772	0.4884920072	0	NA	NA	0.00694468	56
METAP2	AGGF1	ENSG00000111142	ENSG00000164252	0.6511337328	0	NA	NA	NA	2
METAP2	AKAP8L	ENSG00000111142	ENSG00000011243	0.6955226031	0	NA	NA	0.0070016	NA
METAP2	APOBEC3C	ENSG00000111142	ENSG00000244509	0.9324939972	0	NA	NA	NA	NA
METAP2	BUD13	ENSG00000111142	ENSG00000137656	0.01552679211	1	NA	NA	0.00650789	76
METAP2	CPSF6	ENSG00000111142	ENSG00000111605	0.9585444174	0	NA	NA	0.00554719	11
METAP2	CSTF2T	ENSG00000111142	ENSG00000177613	0.1234222817	1	NA	NA	0.00694586	20
METAP2	DDX21	ENSG00000111142	ENSG00000165732	0.3056032409	0	224	NA	0.00613864	NA
METAP2	DDX3X	ENSG00000111142	ENSG00000215301	0.6483660378	0	170	NA	0.00000129046	131
METAP2	DDX42	ENSG00000111142	ENSG00000198231	0.5497091701	0	NA	NA	0.000000225497	NA
METAP2	DDX52	ENSG00000111142	ENSG00000278053	0.1731102437	1	152	NA	0.00690858	NA
METAP2	DDX55	ENSG00000111142	ENSG00000111364	0.3919839037	0	173	NA	NA	70
METAP2	DDX6	ENSG00000111142	ENSG00000110367	0.2013339718	1	NA	1	0.0034934	74
METAP2	DGCR8	ENSG00000111142	ENSG00000128191	0.6944408859	0	NA	NA	0.00706761	NA
METAP2	DROSHA	ENSG00000111142	ENSG00000113360	0.5628008866	0	NA	NA	NA	111
METAP2	EFTUD2	ENSG00000111142	ENSG00000108883	0.4984603838	0	278	NA	0.00652737	89
METAP2	EIF3G	ENSG00000111142	ENSG00000130811	0.5494407759	0	186	1	0.00000040272	NA
METAP2	EIF4G2	ENSG00000111142	ENSG00000110321	0.5682608506	0	NA	1	0.00000149914	10
METAP2	EWSR1	ENSG00000111142	ENSG00000182944	0.6994868287	0	NA	NA	0.00447982	2
METAP2	EXOSC5	ENSG00000111142	ENSG00000077348	0.9796928768	0	NA	NA	0.00695407	NA
METAP2	FAM120A	ENSG00000111142	ENSG00000048828	0.5911600597	0	NA	NA	NA	44
METAP2	FASTKD2	ENSG00000111142	ENSG00000118246	0.5718808671	0	NA	NA	0.00648761	9
METAP2	FMR1	ENSG00000111142	ENSG00000102081	0.09756461362	1	NA	NA	0.00648064	89
METAP2	FTO	ENSG00000111142	ENSG00000140718	0.5965295	0	NA	NA	0.00693078	7
METAP2	FXR1	ENSG00000111142	ENSG00000114416	0.05717695785	1	317	NA	0.00652898	7
METAP2	FXR2	ENSG00000111142	ENSG00000129245	0.6940533846	0	183	NA	0.00649382	54
METAP2	GNL3	ENSG00000111142	ENSG00000163938	0.6878161261	0	343	1	0.00598194	NA
METAP2	GPKOW	ENSG00000111142	ENSG00000068394	0.623300928	0	NA	NA	NA	43
METAP2	GTF2F1	ENSG00000111142	ENSG00000125651	0.186381013	1	NA	NA	0.000000466534	10
METAP2	HNRNPA1	ENSG00000111142	ENSG00000135486	0.9836787054	0	216	NA	0.00694369	NA
METAP2	HNRNPC	ENSG00000111142	ENSG00000092199	0.975397219	0	165	NA	0.0067806	39
METAP2	HNRNPK	ENSG00000111142	ENSG00000165119	0.05763948217	1	NA	NA	0.0000146037	7
METAP2	HNRNPM	ENSG00000111142	ENSG00000099783	0.7248962908	0	NA	NA	0.00000268324	57
METAP2	IGF2BP1	ENSG00000111142	ENSG00000159217	0.5858751551	0	354	NA	0.00350271	73
METAP2	IGF2BP2	ENSG00000111142	ENSG00000073792	0.1265325857	1	NA	NA	0.0000113621	76
METAP2	ILF3	ENSG00000111142	ENSG00000129351	0.9909670817	0	NA	1	0.00695727	10
METAP2	KHDRBS1	ENSG00000111142	ENSG00000121774	0.8999967174	0	NA	NA	0.0070152	NA
METAP2	KHSRP	ENSG00000111142	ENSG00000088247	0.9470590506	0	NA	NA	0.000000957894	80
METAP2	LARP4	ENSG00000111142	ENSG00000161813	0.158307318	1	NA	NA	0.0069466	76
METAP2	LARP7	ENSG00000111142	ENSG00000174720	0.5040626246	0	158	NA	0.00687482	29
METAP2	LIN28B	ENSG00000111142	ENSG00000187772	0.04269873148	1	NA	NA	NA	103
METAP2	LSM11	ENSG00000111142	ENSG00000155858	0.4727500674	0	NA	NA	0.00693193	65
MTPAP	AGGF1	ENSG00000107951	ENSG00000164252	0.318907572	0	NA	NA	0.0065346	NA
MTPAP	AKAP8L	ENSG00000107951	ENSG00000011243	0.4273646674	0	NA	NA	0.00644338	NA
MTPAP	APOBEC3C	ENSG00000107951	ENSG00000244509	0.9665276106	0	NA	NA	0.007549	NA
MTPAP	BUD13	ENSG00000107951	ENSG00000137656	0.0256809847	1	NA	NA	NA	5
MTPAP	CPSF6	ENSG00000107951	ENSG00000111605	0.1159673866	1	NA	NA	0.00701155	7
MTPAP	CSTF2T	ENSG00000107951	ENSG00000177613	0.6383222959	0	NA	NA	0.00697745	4
MTPAP	DDX21	ENSG00000107951	ENSG00000165732	0.6316536611	0	NA	NA	0.00696969	NA
MTPAP	DDX3X	ENSG00000107951	ENSG00000215301	0.9288477034	0	NA	NA	0.00700807	5
MTPAP	DDX42	ENSG00000107951	ENSG00000198231	0.3073033034	0	287	NA	0.00703805	NA
MTPAP	DDX52	ENSG00000107951	ENSG00000278053	0.4717096835	0	NA	NA	0.00703531	NA
MTPAP	DDX55	ENSG00000107951	ENSG00000111364	0.7849311362	0	NA	NA	0.00741016	5
MTPAP	DDX6	ENSG00000107951	ENSG00000110367	0.395275587	0	197	NA	0.00710947	4
MTPAP	DGCR8	ENSG00000107951	ENSG00000128191	0.8594294067	0	NA	NA	0.00694115	NA
MTPAP	DROSHA	ENSG00000107951	ENSG00000113360	0.9440310472	0	358	NA	0.00695012	4
MTPAP	EFTUD2	ENSG00000107951	ENSG00000108883	0.193838535	1	NA	NA	0.00684003	5
MTPAP	EIF3G	ENSG00000107951	ENSG00000130811	0.8925780308	0	NA	NA	0.00712658	NA
MTPAP	EIF4G2	ENSG00000107951	ENSG00000110321	0.3809777087	0	NA	NA	0.00720722	NA
MTPAP	EWSR1	ENSG00000107951	ENSG00000182944	0.4239143493	0	NA	NA	0.00708434	3
MTPAP	EXOSC5	ENSG00000107951	ENSG00000077348	0.9414575826	0	160	NA	0.00695849	NA
MTPAP	FAM120A	ENSG00000107951	ENSG00000048828	0.1880704517	1	NA	NA	0.00702509	4
MTPAP	FASTKD2	ENSG00000107951	ENSG00000118246	0.2848935332	0	521	NA	0.00702662	4
MTPAP	FMR1	ENSG00000107951	ENSG00000102081	0.7129126567	0	NA	NA	0.00717181	5
MTPAP	FTO	ENSG00000107951	ENSG00000140718	0.665473989	0	NA	NA	0.00696453	NA
MTPAP	FXR1	ENSG00000107951	ENSG00000114416	0.01144958081	1	NA	NA	0.00695712	1
MTPAP	FXR2	ENSG00000107951	ENSG00000129245	0.5407258969	0	NA	NA	0.00706682	5
MTPAP	GNL3	ENSG00000107951	ENSG00000163938	0.6294127647	0	NA	NA	0.00756711	NA
MTPAP	GPKOW	ENSG00000107951	ENSG00000068394	0.3232912365	0	NA	NA	0.00693997	5
MTPAP	GTF2F1	ENSG00000107951	ENSG00000125651	0.5816644255	0	187	NA	0.00706546	NA
MTPAP	HNRNPA1	ENSG00000107951	ENSG00000135486	0.6401438516	0	NA	NA	0.00698129	NA
MTPAP	HNRNPC	ENSG00000107951	ENSG00000092199	0.9261133469	0	NA	NA	0.00700528	4
MTPAP	HNRNPK	ENSG00000107951	ENSG00000165119	0.1509717336	1	NA	NA	0.00726781	NA
MTPAP	HNRNPM	ENSG00000107951	ENSG00000099783	0.8798912948	0	NA	NA	0.00683401	1
MTPAP	IGF2BP1	ENSG00000107951	ENSG00000159217	0.7111948108	0	NA	NA	0.00308963	2
MTPAP	IGF2BP2	ENSG00000107951	ENSG00000073792	0.425288359	0	NA	NA	0.00705316	2
MTPAP	ILF3	ENSG00000107951	ENSG00000129351	0.7780403247	0	205	NA	0.00701346	1
MTPAP	KHDRBS1	ENSG00000107951	ENSG00000121774	0.7224216568	0	NA	NA	0.00668753	NA
MTPAP	KHSRP	ENSG00000107951	ENSG00000088247	0.1833777804	1	172	NA	0.00696903	5
MTPAP	LARP4	ENSG00000107951	ENSG00000161813	0.5785207971	0	NA	NA	0.00714797	5
MTPAP	LARP7	ENSG00000107951	ENSG00000174720	0.731513605	0	NA	NA	0.00717408	1
MTPAP	LIN28B	ENSG00000107951	ENSG00000187772	0.1958279481	1	303	NA	0.00700591	5
MTPAP	LSM11	ENSG00000107951	ENSG00000155858	0.2399935333	1	NA	NA	NA	4
MTPAP	METAP2	ENSG00000107951	ENSG00000111142	0.1086185787	1	NA	NA	0.00692731	3
NCBP2	AGGF1	ENSG00000114503	ENSG00000164252	0.3000798424	0	NA	NA	0.00697508	2
NCBP2	AKAP8L	ENSG00000114503	ENSG00000011243	0.08858049668	1	305	NA	0.00755311	NA
NCBP2	APOBEC3C	ENSG00000114503	ENSG00000244509	0.4394967983	0	NA	NA	NA	NA
NCBP2	BUD13	ENSG00000114503	ENSG00000137656	0.07452020101	1	286	NA	0.0075466	97
NCBP2	CPSF6	ENSG00000114503	ENSG00000111605	0.4369757899	0	220	1	0.00580372	16
NCBP2	CSTF2T	ENSG00000114503	ENSG00000177613	0.5480197127	0	690	NA	0.0069417	24
NCBP2	DDX21	ENSG00000114503	ENSG00000165732	0.2537825126	0	597	1	0.00735569	NA
NCBP2	DDX3X	ENSG00000114503	ENSG00000215301	0.3654145232	0	509	NA	0.0076292	132
NCBP2	DDX42	ENSG00000114503	ENSG00000198231	0.2359986207	1	703	NA	0.0000180917	NA
NCBP2	DDX52	ENSG00000114503	ENSG00000278053	0.531093437	0	NA	NA	0.0069702	NA
NCBP2	DDX55	ENSG00000114503	ENSG00000111364	0.4560791926	0	311	NA	0.00746904	61
NCBP2	DDX6	ENSG00000114503	ENSG00000110367	0.5560183825	0	432	NA	0.00643969	57
NCBP2	DGCR8	ENSG00000114503	ENSG00000128191	0.1679354955	1	214	NA	0.00737618	NA
NCBP2	DROSHA	ENSG00000114503	ENSG00000113360	0.7490829074	0	317	NA	0.00777391	64
NCBP2	EFTUD2	ENSG00000114503	ENSG00000108883	0.1711494594	1	733	NA	0.00736624	103
NCBP2	EIF3G	ENSG00000114503	ENSG00000130811	0.1484603838	1	NA	NA	0.0074163	NA
NCBP2	EIF4G2	ENSG00000114503	ENSG00000110321	0.3042311417	0	528	NA	0.00311559	11
NCBP2	EWSR1	ENSG00000114503	ENSG00000182944	0.9531413327	0	NA	NA	0.00722581	3
NCBP2	EXOSC5	ENSG00000114503	ENSG00000077348	0.699860944	0	169	NA	0.00677227	NA
NCBP2	FAM120A	ENSG00000114503	ENSG00000048828	0.5804057199	0	NA	NA	0.00721099	57
NCBP2	FASTKD2	ENSG00000114503	ENSG00000118246	0.448128318	0	329	NA	0.00707862	15
NCBP2	FMR1	ENSG00000114503	ENSG00000102081	0.565021119	0	758	NA	0.00654422	109
NCBP2	FTO	ENSG00000114503	ENSG00000140718	0.7522837041	0	NA	NA	0.00693466	6
NCBP2	FXR1	ENSG00000114503	ENSG00000114416	0.4208579123	0	244	NA	0.00599665	8
NCBP2	FXR2	ENSG00000114503	ENSG00000129245	0.4380424586	0	NA	NA	0.00652605	52
NCBP2	GNL3	ENSG00000114503	ENSG00000163938	0.2668077227	0	296	NA	0.00740511	NA
NCBP2	GPKOW	ENSG00000114503	ENSG00000068394	0.08747944052	1	238	NA	0.0069758	47
NCBP2	GTF2F1	ENSG00000114503	ENSG00000125651	0.2933315257	0	715	NA	0.00743212	11
NCBP2	HNRNPA1	ENSG00000114503	ENSG00000135486	0.5385979332	0	783	NA	0.00791368	NA
NCBP2	HNRNPC	ENSG00000114503	ENSG00000092199	0.6778221661	0	900	NA	0.0082456	39
NCBP2	HNRNPK	ENSG00000114503	ENSG00000165119	0.5241174671	0	822	NA	0.000000369125	8
NCBP2	HNRNPM	ENSG00000114503	ENSG00000099783	0.01133791965	1	722	NA	0.0074401	57
NCBP2	IGF2BP1	ENSG00000114503	ENSG00000159217	0.2951908085	0	178	NA	0.00542987	82
NCBP2	IGF2BP2	ENSG00000114503	ENSG00000073792	0.2784720321	0	NA	NA	0.00709277	77
NCBP2	ILF3	ENSG00000114503	ENSG00000129351	0.3853025944	0	528	NA	0.00695975	12
NCBP2	KHDRBS1	ENSG00000114503	ENSG00000121774	0.1581512136	1	255	NA	0.00751942	NA
NCBP2	KHSRP	ENSG00000114503	ENSG00000088247	0.2421677343	1	560	NA	0.00762227	90
NCBP2	LARP4	ENSG00000114503	ENSG00000161813	0.2107949612	1	365	NA	0.00733232	59
NCBP2	LARP7	ENSG00000114503	ENSG00000174720	0.6040626246	0	631	NA	0.00689687	19
NCBP2	LIN28B	ENSG00000114503	ENSG00000187772	0.509070463	0	237	NA	0.00653224	92
NCBP2	LSM11	ENSG00000114503	ENSG00000155858	0.4731413686	0	646	NA	0.00696623	48
NCBP2	METAP2	ENSG00000114503	ENSG00000111142	0.4559297143	0	191	NA	0.00696733	62
NCBP2	MTPAP	ENSG00000114503	ENSG00000107951	0.586747719	0	164	NA	0.00696507	4
NOLC1	AGGF1	ENSG00000166197	ENSG00000164252	0.6441544648	0	NA	NA	0.00702309	NA
NOLC1	AKAP8L	ENSG00000166197	ENSG00000011243	0.6488805518	0	NA	NA	0.0072993	NA
NOLC1	APOBEC3C	ENSG00000166197	ENSG00000244509	0.7584922647	0	NA	NA	0.00696823	NA
NOLC1	BUD13	ENSG00000166197	ENSG00000137656	0.3266708608	0	NA	NA	0.00710528	NA
NOLC1	CPSF6	ENSG00000166197	ENSG00000111605	0.7658561499	0	NA	NA	0.0000090108	NA
NOLC1	CSTF2T	ENSG00000166197	ENSG00000177613	0.9015416162	0	NA	NA	0.00721341	NA
NOLC1	DDX21	ENSG00000166197	ENSG00000165732	0.1636113457	1	724	NA	0.0000095602	NA
NOLC1	DDX3X	ENSG00000166197	ENSG00000215301	0.3945388151	0	NA	NA	0.00621809	NA
NOLC1	DDX42	ENSG00000166197	ENSG00000198231	0.481373549	0	452	NA	0.00481217	NA
NOLC1	DDX52	ENSG00000166197	ENSG00000278053	0.8818903476	0	764	NA	0.00733551	NA
NOLC1	DDX55	ENSG00000166197	ENSG00000111364	0.8773853919	0	583	NA	0.00723124	NA
NOLC1	DDX6	ENSG00000166197	ENSG00000110367	0.0727737906	1	156	NA	0.00733041	NA
NOLC1	DGCR8	ENSG00000166197	ENSG00000128191	0.6322663435	0	NA	NA	0.00727807	NA
NOLC1	DROSHA	ENSG00000166197	ENSG00000113360	0.4582643053	0	217	NA	0.00727406	NA
NOLC1	EFTUD2	ENSG00000166197	ENSG00000108883	0.8630080207	0	354	NA	0.000011563	NA
NOLC1	EIF3G	ENSG00000166197	ENSG00000130811	0.3506884356	0	NA	NA	0.00731077	NA
NOLC1	EIF4G2	ENSG00000166197	ENSG00000110321	0.8348749496	0	NA	NA	0.00739624	NA
NOLC1	EWSR1	ENSG00000166197	ENSG00000182944	0.7979001597	0	NA	NA	0.00715649	NA
NOLC1	EXOSC5	ENSG00000166197	ENSG00000077348	0.5341831327	0	383	NA	0.00713804	NA
NOLC1	FAM120A	ENSG00000166197	ENSG00000048828	0.5764715882	0	NA	NA	0.00738871	NA
NOLC1	FASTKD2	ENSG00000166197	ENSG00000118246	0.2595532689	0	NA	NA	0.00693686	NA
NOLC1	FMR1	ENSG00000166197	ENSG00000102081	0.4222699076	0	NA	NA	0.00739502	NA
NOLC1	FTO	ENSG00000166197	ENSG00000140718	0.5191886751	0	NA	NA	0.00699973	NA
NOLC1	FXR1	ENSG00000166197	ENSG00000114416	0.3442587031	0	NA	NA	0.00739753	NA
NOLC1	FXR2	ENSG00000166197	ENSG00000129245	0.6484640506	0	NA	NA	0.00689657	NA
NOLC1	GNL3	ENSG00000166197	ENSG00000163938	0.2508717507	1	909	NA	0.00313681	NA
NOLC1	GPKOW	ENSG00000166197	ENSG00000068394	0.3240862399	0	NA	NA	0.00749289	NA
NOLC1	GTF2F1	ENSG00000166197	ENSG00000125651	0.8221298515	0	270	NA	0.0140995	NA
NOLC1	HNRNPA1	ENSG00000166197	ENSG00000135486	0.7966797783	0	324	NA	0.00673319	NA
NOLC1	HNRNPC	ENSG00000166197	ENSG00000092199	0.5837559454	0	244	NA	0.00634987	NA
NOLC1	HNRNPK	ENSG00000166197	ENSG00000165119	0.7911774706	0	NA	NA	0.00660845	NA
NOLC1	HNRNPM	ENSG00000166197	ENSG00000099783	0.5593847535	0	220	NA	0.00000549739	NA
NOLC1	IGF2BP1	ENSG00000166197	ENSG00000159217	0.1960794314	1	NA	NA	0.00742857	NA
NOLC1	IGF2BP2	ENSG00000166197	ENSG00000073792	0.2658273305	0	NA	NA	0.00742285	NA
NOLC1	ILF3	ENSG00000166197	ENSG00000129351	0.6915942611	0	277	NA	0.00366244	NA
NOLC1	KHDRBS1	ENSG00000166197	ENSG00000121774	0.1602250896	1	204	NA	0.0000000613033	NA
NOLC1	KHSRP	ENSG00000166197	ENSG00000088247	0.3380962381	0	516	NA	0.0036846	NA
NOLC1	LARP4	ENSG00000166197	ENSG00000161813	0.3969698826	0	170	NA	0.00370853	NA
NOLC1	LARP7	ENSG00000166197	ENSG00000174720	0.6575181053	0	356	NA	0.00701424	NA
NOLC1	LIN28B	ENSG00000166197	ENSG00000187772	0.3360294158	0	NA	NA	0.00698494	NA
NOLC1	LSM11	ENSG00000166197	ENSG00000155858	0.3665276106	0	314	NA	0.00706591	NA
NOLC1	METAP2	ENSG00000166197	ENSG00000111142	0.493838535	0	207	NA	0.00000703642	NA
NOLC1	MTPAP	ENSG00000166197	ENSG00000107951	0.5784323725	0	NA	NA	0.00701235	NA
NOLC1	NCBP2	ENSG00000166197	ENSG00000114503	0.3425780308	0	NA	NA	0.00648504	NA
NONO	AGGF1	ENSG00000147140	ENSG00000164252	0.5909337876	0	NA	NA	0.00683208	3
NONO	AKAP8L	ENSG00000147140	ENSG00000011243	0.107364367	1	548	NA	0.00747977	NA
NONO	APOBEC3C	ENSG00000147140	ENSG00000244509	0.9912101943	0	NA	NA	0.00695331	NA
NONO	BUD13	ENSG00000147140	ENSG00000137656	0.4779179067	0	NA	NA	0.00696072	5
NONO	CPSF6	ENSG00000147140	ENSG00000111605	0.8441346172	0	839	NA	0.0105516	2
NONO	CSTF2T	ENSG00000147140	ENSG00000177613	0.06341635159	1	186	NA	0.00309174	8
NONO	DDX21	ENSG00000147140	ENSG00000165732	0.4677216775	0	331	NA	0.0071107	NA
NONO	DDX3X	ENSG00000147140	ENSG00000215301	0.6265433207	0	478	NA	0.00000827347	7
NONO	DDX42	ENSG00000147140	ENSG00000198231	0.3446033633	0	NA	NA	0.00474955	NA
NONO	DDX52	ENSG00000147140	ENSG00000278053	0.04837221745	1	NA	NA	0.00703581	NA
NONO	DDX55	ENSG00000147140	ENSG00000111364	0.8069267775	0	NA	NA	0.00707032	4
NONO	DDX6	ENSG00000147140	ENSG00000110367	0.3484987614	0	284	NA	0.00000488499	6
NONO	DGCR8	ENSG00000147140	ENSG00000128191	0.07316975014	1	254	NA	0.00706501	NA
NONO	DROSHA	ENSG00000147140	ENSG00000113360	0.07865861848	1	282	NA	0.00368721	6
NONO	EFTUD2	ENSG00000147140	ENSG00000108883	0.7471299895	0	380	NA	0.0878415	9
NONO	EIF3G	ENSG00000147140	ENSG00000130811	0.8662059386	0	248	NA	0.00482766	NA
NONO	EIF4G2	ENSG00000147140	ENSG00000110321	0.4347674217	0	236	NA	0.00715501	3
NONO	EWSR1	ENSG00000147140	ENSG00000182944	0.0001815430234	1	545	NA	0	2
NONO	EXOSC5	ENSG00000147140	ENSG00000077348	0.5768081816	0	188	NA	0.0071187	NA
NONO	FAM120A	ENSG00000147140	ENSG00000048828	0.5518062859	0	NA	NA	0.0064098	7
NONO	FASTKD2	ENSG00000147140	ENSG00000118246	0.7735712583	0	157	NA	0.00697471	4
NONO	FMR1	ENSG00000147140	ENSG00000102081	0.06639273361	1	250	NA	0.00483206	7
NONO	FTO	ENSG00000147140	ENSG00000140718	0.2013671455	1	NA	NA	0.00652974	3
NONO	FXR1	ENSG00000147140	ENSG00000114416	0.8560679812	0	176	NA	0.0063127	NA
NONO	FXR2	ENSG00000147140	ENSG00000129245	0.8495133681	0	194	NA	0.00660116	9
NONO	GNL3	ENSG00000147140	ENSG00000163938	0.8061776544	0	NA	NA	0.0071342	NA
NONO	GPKOW	ENSG00000147140	ENSG00000068394	0.9769614404	0	NA	NA	0.00708074	4
NONO	GTF2F1	ENSG00000147140	ENSG00000125651	0.07383218172	1	217	NA	0.00734996	5
NONO	HNRNPA1	ENSG00000147140	ENSG00000135486	0.4671504354	0	891	NA	0.000000769281	NA
NONO	HNRNPC	ENSG00000147140	ENSG00000092199	0.3560979152	0	775	NA	0.00694604	4
NONO	HNRNPK	ENSG00000147140	ENSG00000165119	0.2352863992	1	805	NA	0.00266669	2
NONO	HNRNPM	ENSG00000147140	ENSG00000099783	0.72015658	0	973	NA	0.0208424	6
NONO	IGF2BP1	ENSG00000147140	ENSG00000159217	0.7580929152	0	252	NA	0.00719929	5
NONO	IGF2BP2	ENSG00000147140	ENSG00000073792	0.9930147183	0	NA	NA	0.000000000857128	5
NONO	ILF3	ENSG00000147140	ENSG00000129351	0.4716500259	0	956	NA	0.00694847	2
NONO	KHDRBS1	ENSG00000147140	ENSG00000121774	0.9578317183	0	682	NA	0.0299507	NA
NONO	KHSRP	ENSG00000147140	ENSG00000088247	0.6384035297	0	660	NA	0.011309	8
NONO	LARP4	ENSG00000147140	ENSG00000161813	0.8355752771	0	151	NA	0.00666767	5
NONO	LARP7	ENSG00000147140	ENSG00000174720	0.7153506613	0	303	NA	0.00722963	NA
NONO	LIN28B	ENSG00000147140	ENSG00000187772	0.7391452068	0	NA	NA	0.00700756	7
NONO	LSM11	ENSG00000147140	ENSG00000155858	0.2663702261	0	NA	NA	0.00687429	6
NONO	METAP2	ENSG00000147140	ENSG00000111142	0.4597438648	0	NA	NA	0.00633592	5
NONO	MTPAP	ENSG00000147140	ENSG00000107951	0.6094547729	0	NA	NA	0.00678377	2
NONO	NCBP2	ENSG00000147140	ENSG00000114503	0.7704660407	0	613	NA	0.0076492	4
NONO	NOLC1	ENSG00000147140	ENSG00000166197	0.7029694032	0	NA	NA	0.00673997	NA
NPM1	AGGF1	ENSG00000181163	ENSG00000164252	0.3276434771	0	NA	NA	0.00680727	NA
NPM1	AKAP8L	ENSG00000181163	ENSG00000011243	0.6443987591	0	NA	NA	0.00477597	NA
NPM1	APOBEC3C	ENSG00000181163	ENSG00000244509	0.08410016193	1	NA	NA	0.00706292	NA
NPM1	BUD13	ENSG00000181163	ENSG00000137656	0.5755993999	0	NA	NA	0.00000000709217	NA
NPM1	CPSF6	ENSG00000181163	ENSG00000111605	0.4641923588	0	511	NA	0.00481636	NA
NPM1	CSTF2T	ENSG00000181163	ENSG00000177613	0.9767517003	0	NA	NA	0.00757932	NA
NPM1	DDX21	ENSG00000181163	ENSG00000165732	0.06336554036	1	835	NA	0.000000443123	NA
NPM1	DDX3X	ENSG00000181163	ENSG00000215301	0.5093847535	0	498	NA	0.000000734625	NA
NPM1	DDX42	ENSG00000181163	ENSG00000198231	0.08879651821	1	NA	NA	0.00725826	NA
NPM1	DDX52	ENSG00000181163	ENSG00000278053	0.7018129103	0	NA	NA	0.00702236	NA
NPM1	DDX55	ENSG00000181163	ENSG00000111364	0.8988270359	0	NA	1	0.00710769	NA
NPM1	DDX6	ENSG00000181163	ENSG00000110367	0.1027533039	1	202	NA	0.00627879	NA
NPM1	DGCR8	ENSG00000181163	ENSG00000128191	0.2952334503	0	194	NA	0.0060366	NA
NPM1	DROSHA	ENSG00000181163	ENSG00000113360	0.8931382549	0	289	NA	0.0071351	NA
NPM1	EFTUD2	ENSG00000181163	ENSG00000108883	0.7748869657	0	471	NA	0.00000206517	NA
NPM1	EIF3G	ENSG00000181163	ENSG00000130811	0.1953495202	1	337	NA	0.00000619698	NA
NPM1	EIF4G2	ENSG00000181163	ENSG00000110321	0.4330542213	0	304	NA	0.00000013077	NA
NPM1	EWSR1	ENSG00000181163	ENSG00000182944	0.7462194874	0	516	NA	0.00687917	NA
NPM1	EXOSC5	ENSG00000181163	ENSG00000077348	0.6382565004	0	NA	1	0.00704159	NA
NPM1	FAM120A	ENSG00000181163	ENSG00000048828	0.1530822325	1	NA	NA	0.00625395	NA
NPM1	FASTKD2	ENSG00000181163	ENSG00000118246	0.1118396286	1	NA	NA	0.00649664	NA
NPM1	FMR1	ENSG00000181163	ENSG00000102081	0.2719897955	0	202	1	0.00571495	NA
NPM1	FTO	ENSG00000181163	ENSG00000140718	0.2056032409	1	181	NA	0.00694274	NA
NPM1	FXR1	ENSG00000181163	ENSG00000114416	0.07759203641	1	264	NA	0.00541022	NA
NPM1	FXR2	ENSG00000181163	ENSG00000129245	0.4559732491	0	NA	1	0.0063091	NA
NPM1	GNL3	ENSG00000181163	ENSG00000163938	0.006568993616	1	858	NA	0.0000153461	NA
NPM1	GPKOW	ENSG00000181163	ENSG00000068394	0.0355703803	1	171	NA	0.00712723	NA
NPM1	GTF2F1	ENSG00000181163	ENSG00000125651	0.6231102437	0	NA	NA	0.00738919	NA
NPM1	HNRNPA1	ENSG00000181163	ENSG00000135486	0.2128189604	1	704	NA	0.00837743	NA
NPM1	HNRNPC	ENSG00000181163	ENSG00000092199	0.00792729107	1	483	NA	0.00850908	NA
NPM1	HNRNPK	ENSG00000181163	ENSG00000165119	0.7848749496	0	599	NA	0.00769276	NA
NPM1	HNRNPM	ENSG00000181163	ENSG00000099783	0.3193287311	0	463	NA	0.00573182	NA
NPM1	IGF2BP1	ENSG00000181163	ENSG00000159217	0.04215786275	1	267	NA	0.0127155	NA
NPM1	IGF2BP2	ENSG00000181163	ENSG00000073792	0.0862755098	1	224	1	0.00724464	NA
NPM1	ILF3	ENSG00000181163	ENSG00000129351	0.09273724022	1	519	1	0.0103668	NA
NPM1	KHDRBS1	ENSG00000181163	ENSG00000121774	0.02507102801	1	285	NA	0.00000913853	NA
NPM1	KHSRP	ENSG00000181163	ENSG00000088247	0.09089735854	1	379	NA	0.00731884	NA
NPM1	LARP4	ENSG00000181163	ENSG00000161813	0.3122405702	0	356	1	0.0000129575	NA
NPM1	LARP7	ENSG00000181163	ENSG00000174720	0.349369331	0	569	NA	0.000000000696753	NA
NPM1	LIN28B	ENSG00000181163	ENSG00000187772	0.2183683493	1	252	NA	0	NA
NPM1	LSM11	ENSG00000181163	ENSG00000155858	0.5669477787	0	NA	NA	0.0069467	NA
NPM1	METAP2	ENSG00000181163	ENSG00000111142	0.8871158459	0	344	NA	0.00686426	NA
NPM1	MTPAP	ENSG00000181163	ENSG00000107951	0.2879561821	0	224	NA	0.0194166	NA
NPM1	NCBP2	ENSG00000181163	ENSG00000114503	0.3200290112	0	250	NA	0.00663704	NA
NPM1	NOLC1	ENSG00000181163	ENSG00000166197	0.4165725486	0	484	NA	0.000000000215658	NA
NPM1	NONO	ENSG00000181163	ENSG00000147140	0.8504345536	0	461	NA	0.00772606	NA
NSUN2	AGGF1	ENSG00000037474	ENSG00000164252	0.7934499314	0	NA	NA	0.0069682	NA
NSUN2	AKAP8L	ENSG00000037474	ENSG00000011243	0.6823539412	0	NA	NA	0.00573015	NA
NSUN2	APOBEC3C	ENSG00000037474	ENSG00000244509	0.1153448884	1	NA	NA	0.00740499	NA
NSUN2	BUD13	ENSG00000037474	ENSG00000137656	0.7291389322	0	NA	NA	0.0070212	NA
NSUN2	CPSF6	ENSG00000037474	ENSG00000111605	0.7131346134	0	NA	NA	0.00567511	NA
NSUN2	CSTF2T	ENSG00000037474	ENSG00000177613	0.9897769104	0	NA	NA	0.00748549	NA
NSUN2	DDX21	ENSG00000037474	ENSG00000165732	0.06159710812	1	415	NA	0.00611589	NA
NSUN2	DDX3X	ENSG00000037474	ENSG00000215301	0.5033623445	0	323	NA	0.00000803554	NA
NSUN2	DDX42	ENSG00000037474	ENSG00000198231	0.1878161261	1	309	NA	0.00000287788	NA
NSUN2	DDX52	ENSG00000037474	ENSG00000278053	0.7062700263	0	438	NA	0.00720459	NA
NSUN2	DDX55	ENSG00000037474	ENSG00000111364	0.9166634276	0	860	NA	0.00724135	NA
NSUN2	DDX6	ENSG00000037474	ENSG00000110367	0.0328819229	1	253	NA	0.00742141	NA
NSUN2	DGCR8	ENSG00000037474	ENSG00000128191	0.4620949737	0	235	NA	0.0072186	NA
NSUN2	DROSHA	ENSG00000037474	ENSG00000113360	0.8291326527	0	301	NA	0.00718923	NA
NSUN2	EFTUD2	ENSG00000037474	ENSG00000108883	0.8386674071	0	262	NA	0.00604739	NA
NSUN2	EIF3G	ENSG00000037474	ENSG00000130811	0.1135920646	1	NA	NA	0.00000165139	NA
NSUN2	EIF4G2	ENSG00000037474	ENSG00000110321	0.6675080028	0	220	NA	0.00760315	NA
NSUN2	EWSR1	ENSG00000037474	ENSG00000182944	0.8770318123	0	NA	NA	0.0000127285	NA
NSUN2	EXOSC5	ENSG00000037474	ENSG00000077348	0.5472886628	0	157	NA	0.00712679	NA
NSUN2	FAM120A	ENSG00000037474	ENSG00000048828	0.2175080028	1	NA	NA	0.00737832	NA
NSUN2	FASTKD2	ENSG00000037474	ENSG00000118246	0.1349090871	1	NA	NA	0.00492767	NA
NSUN2	FMR1	ENSG00000037474	ENSG00000102081	0.4967797115	0	198	NA	0.00689503	NA
NSUN2	FTO	ENSG00000037474	ENSG00000140718	0.2770318123	0	509	NA	0.00647413	NA
NSUN2	FXR1	ENSG00000037474	ENSG00000114416	0.2522418964	1	NA	NA	0.0000069362	NA
NSUN2	FXR2	ENSG00000037474	ENSG00000129245	0.5354700106	0	NA	NA	0.00720704	NA
NSUN2	GNL3	ENSG00000037474	ENSG00000163938	0.06358287878	1	811	NA	0.00559804	NA
NSUN2	GPKOW	ENSG00000037474	ENSG00000068394	0.1637128619	1	NA	NA	0.00728031	NA
NSUN2	GTF2F1	ENSG00000037474	ENSG00000125651	0.7424379748	0	NA	NA	0.00366044	NA
NSUN2	HNRNPA1	ENSG00000037474	ENSG00000135486	0.6244268109	0	221	NA	0.00699807	NA
NSUN2	HNRNPC	ENSG00000037474	ENSG00000092199	0.3341976643	0	366	NA	0.00665998	NA
NSUN2	HNRNPK	ENSG00000037474	ENSG00000165119	0.8986004398	0	NA	NA	0.0039157	NA
NSUN2	HNRNPM	ENSG00000037474	ENSG00000099783	0.3113455378	0	NA	NA	0.00721463	NA
NSUN2	IGF2BP1	ENSG00000037474	ENSG00000159217	0.09705982353	1	290	NA	0.00733884	NA
NSUN2	IGF2BP2	ENSG00000037474	ENSG00000073792	0.1726900756	1	162	NA	0.00716479	NA
NSUN2	ILF3	ENSG00000037474	ENSG00000129351	0.6412852034	0	221	NA	0.0067136	NA
NSUN2	KHDRBS1	ENSG00000037474	ENSG00000121774	0.09719987955	1	NA	NA	0.00334929	NA
NSUN2	KHSRP	ENSG00000037474	ENSG00000088247	0.1970598235	1	207	NA	0.00611059	NA
NSUN2	LARP4	ENSG00000037474	ENSG00000161813	0.2907839993	0	171	NA	0.00762388	NA
NSUN2	LARP7	ENSG00000037474	ENSG00000174720	0.2278446549	1	NA	NA	0.00640694	NA
NSUN2	LIN28B	ENSG00000037474	ENSG00000187772	0.4455968259	0	NA	NA	0.00608808	NA
NSUN2	LSM11	ENSG00000037474	ENSG00000155858	0.7446788711	0	NA	NA	0.00698178	NA
NSUN2	METAP2	ENSG00000037474	ENSG00000111142	0.875071028	0	153	NA	0.0000000139611	NA
NSUN2	MTPAP	ENSG00000037474	ENSG00000107951	0.7865556218	0	362	NA	0.00857543	NA
NSUN2	NCBP2	ENSG00000037474	ENSG00000114503	0.3571438571	0	NA	NA	0.00741892	NA
NSUN2	NOLC1	ENSG00000037474	ENSG00000166197	0.3379318872	0	537	NA	0.00317891	NA
NSUN2	NONO	ENSG00000037474	ENSG00000147140	0.8539736482	0	NA	NA	0.00711776	NA
NSUN2	NPM1	ENSG00000037474	ENSG00000181163	0.06970832654	1	990	NA	0.0000164709	NA
PABPC4	AGGF1	ENSG00000090621	ENSG00000164252	0.594215344	0	NA	NA	0.0064068	NA
PABPC4	AKAP8L	ENSG00000090621	ENSG00000011243	0.2698164087	0	NA	NA	0.00653618	NA
PABPC4	APOBEC3C	ENSG00000090621	ENSG00000244509	0.662606042	0	NA	NA	0.00728668	NA
PABPC4	BUD13	ENSG00000090621	ENSG00000137656	0.8509968276	0	NA	NA	0.00619717	NA
PABPC4	CPSF6	ENSG00000090621	ENSG00000111605	0.862606042	0	351	NA	0.0142811	NA
PABPC4	CSTF2T	ENSG00000090621	ENSG00000177613	0.8975990825	0	235	NA	0.0000112516	NA
PABPC4	DDX21	ENSG00000090621	ENSG00000165732	0.462465986	0	385	NA	0.0000038003	NA
PABPC4	DDX3X	ENSG00000090621	ENSG00000215301	0.0007377995354	1	597	NA	0.00279669	NA
PABPC4	DDX42	ENSG00000090621	ENSG00000198231	0.8767800377	0	221	NA	0.00631853	NA
PABPC4	DDX52	ENSG00000090621	ENSG00000278053	0.3976200476	0	NA	NA	0.00616061	NA
PABPC4	DDX55	ENSG00000090621	ENSG00000111364	0.01310107551	1	510	NA	0.00691333	NA
PABPC4	DDX6	ENSG00000090621	ENSG00000110367	0.109703084	1	796	NA	0.00000000015252	NA
PABPC4	DGCR8	ENSG00000090621	ENSG00000128191	0.5940670438	0	NA	NA	0.00586739	NA
PABPC4	DROSHA	ENSG00000090621	ENSG00000113360	0.3409197602	0	NA	NA	0.00741537	NA
PABPC4	EFTUD2	ENSG00000090621	ENSG00000108883	0.4880962381	0	503	NA	0.00695903	NA
PABPC4	EIF3G	ENSG00000090621	ENSG00000130811	0.06820828291	1	270	NA	0.0173573	NA
PABPC4	EIF4G2	ENSG00000090621	ENSG00000110321	0.1897024738	1	501	NA	0.00752144	NA
PABPC4	EWSR1	ENSG00000090621	ENSG00000182944	0.8015532083	0	NA	NA	0.00258634	NA
PABPC4	EXOSC5	ENSG00000090621	ENSG00000077348	0.9179281709	0	NA	NA	0.00712822	NA
PABPC4	FAM120A	ENSG00000090621	ENSG00000048828	0.5162899495	0	572	NA	0.00000532705	NA
PABPC4	FASTKD2	ENSG00000090621	ENSG00000118246	0.1644251001	1	221	NA	0.00522976	NA
PABPC4	FMR1	ENSG00000090621	ENSG00000102081	0.5050196693	0	373	NA	0.0000189328	NA
PABPC4	FTO	ENSG00000090621	ENSG00000140718	0.3866560266	0	NA	NA	0.00699004	NA
PABPC4	FXR1	ENSG00000090621	ENSG00000114416	0.8725388708	0	532	NA	0.00381275	NA
PABPC4	FXR2	ENSG00000090621	ENSG00000129245	0.238249657	1	694	NA	0.0033434	NA
PABPC4	GNL3	ENSG00000090621	ENSG00000163938	0.4113455378	0	267	NA	0.00000551612	NA
PABPC4	GPKOW	ENSG00000090621	ENSG00000068394	0.7465881142	0	NA	NA	0.00717209	NA
PABPC4	GTF2F1	ENSG00000090621	ENSG00000125651	0.6927006945	0	NA	NA	0.0000177654	NA
PABPC4	HNRNPA1	ENSG00000090621	ENSG00000135486	0.9700017192	0	394	NA	0.000000421889	NA
PABPC4	HNRNPC	ENSG00000090621	ENSG00000092199	0.6079382819	0	404	NA	0.00546985	NA
PABPC4	HNRNPK	ENSG00000090621	ENSG00000165119	0.9038916706	0	377	NA	0.098072	NA
PABPC4	HNRNPM	ENSG00000090621	ENSG00000099783	0.3889259073	0	238	NA	0.0000000994874	NA
PABPC4	IGF2BP1	ENSG00000090621	ENSG00000159217	0.1137075174	1	516	NA	0.0844988	NA
PABPC4	IGF2BP2	ENSG00000090621	ENSG00000073792	0.644915564	0	505	NA	0.00000219082	NA
PABPC4	ILF3	ENSG00000090621	ENSG00000129351	0.4131844176	0	260	NA	0.00427103	NA
PABPC4	KHDRBS1	ENSG00000090621	ENSG00000121774	0.911781415	0	263	NA	0.0236449	NA
PABPC4	KHSRP	ENSG00000090621	ENSG00000088247	0.9121864168	0	326	NA	0.00000349927	NA
PABPC4	LARP4	ENSG00000090621	ENSG00000161813	0.09006907908	1	565	NA	0.0144182	NA
PABPC4	LARP7	ENSG00000090621	ENSG00000174720	0.6317937171	0	469	NA	0.00481322	NA
PABPC4	LIN28B	ENSG00000090621	ENSG00000187772	0.4832194913	0	237	NA	0.00427388	NA
PABPC4	LSM11	ENSG00000090621	ENSG00000155858	0.9207531536	0	NA	NA	0.00692521	NA
PABPC4	METAP2	ENSG00000090621	ENSG00000111142	0.3640565408	0	NA	NA	0.00000359255	NA
PABPC4	MTPAP	ENSG00000090621	ENSG00000107951	0.8376174676	0	200	NA	0.00746602	NA
PABPC4	NCBP2	ENSG00000090621	ENSG00000114503	0.1861098225	1	715	NA	0.00723812	NA
PABPC4	NOLC1	ENSG00000090621	ENSG00000166197	0.3537825126	0	NA	NA	0.00452248	NA
PABPC4	NONO	ENSG00000090621	ENSG00000147140	0.5493501932	0	167	NA	0.0000000437536	NA
PABPC4	NPM1	ENSG00000090621	ENSG00000181163	0.7521018403	0	356	NA	0.0000020165	NA
PABPC4	NSUN2	ENSG00000090621	ENSG00000037474	0.6656872745	0	460	NA	0.00729979	NA
PCBP1	AGGF1	ENSG00000169564	ENSG00000164252	0.9377406248	0	NA	NA	0.00694862	NA
PCBP1	AKAP8L	ENSG00000169564	ENSG00000011243	0.6082712661	0	NA	NA	0.00726213	NA
PCBP1	APOBEC3C	ENSG00000169564	ENSG00000244509	0.9491606639	0	NA	NA	0.00695444	NA
PCBP1	BUD13	ENSG00000169564	ENSG00000137656	0.1033574512	1	NA	NA	0.00695671	NA
PCBP1	CPSF6	ENSG00000169564	ENSG00000111605	0.9987404958	0	337	NA	0.00658969	NA
PCBP1	CSTF2T	ENSG00000169564	ENSG00000177613	0.2414135248	1	226	NA	0.00694201	NA
PCBP1	DDX21	ENSG00000169564	ENSG00000165732	0.4570038011	0	202	NA	0.00689767	NA
PCBP1	DDX3X	ENSG00000169564	ENSG00000215301	0.8101515628	0	458	NA	0.0242191	NA
PCBP1	DDX42	ENSG00000169564	ENSG00000198231	0.2839602629	0	210	NA	0.00683819	NA
PCBP1	DDX52	ENSG00000169564	ENSG00000278053	0.1393567423	1	NA	NA	0.00646693	NA
PCBP1	DDX55	ENSG00000169564	ENSG00000111364	0.09664748955	1	171	NA	0.00666864	NA
PCBP1	DDX6	ENSG00000169564	ENSG00000110367	0.1668449742	1	639	NA	0.00598506	NA
PCBP1	DGCR8	ENSG00000169564	ENSG00000128191	0.8863786976	0	NA	NA	0.00650806	NA
PCBP1	DROSHA	ENSG00000169564	ENSG00000113360	0.09605520006	1	NA	NA	0.00713823	NA
PCBP1	EFTUD2	ENSG00000169564	ENSG00000108883	0.3803931569	0	382	NA	0.0150586	NA
PCBP1	EIF3G	ENSG00000169564	ENSG00000130811	0.4845948375	0	568	NA	0.000000185285	NA
PCBP1	EIF4G2	ENSG00000169564	ENSG00000110321	0.9484791017	0	441	NA	0.00730819	NA
PCBP1	EWSR1	ENSG00000169564	ENSG00000182944	0.1904211944	1	434	NA	0.00710968	NA
PCBP1	EXOSC5	ENSG00000169564	ENSG00000077348	0.9915976387	0	198	NA	0.00709009	NA
PCBP1	FAM120A	ENSG00000169564	ENSG00000048828	0.29592607	0	151	NA	0.00716693	NA
PCBP1	FASTKD2	ENSG00000169564	ENSG00000118246	0.9486830637	0	NA	NA	0.00685267	NA
PCBP1	FMR1	ENSG00000169564	ENSG00000102081	0.712829877	0	705	NA	0.00584512	NA
PCBP1	FTO	ENSG00000169564	ENSG00000140718	0.2768849541	0	NA	NA	0.00695803	NA
PCBP1	FXR1	ENSG00000169564	ENSG00000114416	0.3028415859	0	500	NA	0.0000050332	NA
PCBP1	FXR2	ENSG00000169564	ENSG00000129245	0.7672161024	0	560	NA	0.0053247	NA
PCBP1	GNL3	ENSG00000169564	ENSG00000163938	0.8253511401	0	NA	NA	0.0069404	NA
PCBP1	GPKOW	ENSG00000169564	ENSG00000068394	0.9800474686	0	NA	NA	0.00652413	NA
PCBP1	GTF2F1	ENSG00000169564	ENSG00000125651	0.2847223682	0	606	NA	0.0000190617	NA
PCBP1	HNRNPA1	ENSG00000169564	ENSG00000135486	0.8993093162	0	988	NA	0.00673513	NA
PCBP1	HNRNPC	ENSG00000169564	ENSG00000092199	0.8888745369	0	979	NA	0.00684011	NA
PCBP1	HNRNPK	ENSG00000169564	ENSG00000165119	0.0006717532686	1	986	NA	0.0226164	NA
PCBP1	HNRNPM	ENSG00000169564	ENSG00000099783	0.9585369445	0	979	NA	0.0311438	NA
PCBP1	IGF2BP1	ENSG00000169564	ENSG00000159217	0.8675926257	0	402	NA	0.00802055	NA
PCBP1	IGF2BP2	ENSG00000169564	ENSG00000073792	0.2006622505	1	349	NA	0.00381203	NA
PCBP1	ILF3	ENSG00000169564	ENSG00000129351	0.5339530474	0	663	NA	0.00741756	NA
PCBP1	KHDRBS1	ENSG00000169564	ENSG00000121774	0.9891387115	0	662	NA	0.00747017	NA
PCBP1	KHSRP	ENSG00000169564	ENSG00000088247	0.9829385378	0	390	NA	0.0138918	NA
PCBP1	LARP4	ENSG00000169564	ENSG00000161813	0.52371412	0	NA	NA	0.00660498	NA
PCBP1	LARP7	ENSG00000169564	ENSG00000174720	0.5343147255	0	522	NA	0.00734031	NA
PCBP1	LIN28B	ENSG00000169564	ENSG00000187772	0.3941006542	0	NA	NA	0.00700707	NA
PCBP1	LSM11	ENSG00000169564	ENSG00000155858	0.1656793257	1	NA	NA	0.00697162	NA
PCBP1	METAP2	ENSG00000169564	ENSG00000111142	0.0230693334	1	NA	NA	0.00669763	NA
PCBP1	MTPAP	ENSG00000169564	ENSG00000107951	0.07426232	1	NA	NA	0.0069445	NA
PCBP1	NCBP2	ENSG00000169564	ENSG00000114503	0.835331333	0	822	NA	0.00718549	NA
PCBP1	NOLC1	ENSG00000169564	ENSG00000166197	0.8833343333	0	157	NA	0.00661859	NA
PCBP1	NONO	ENSG00000169564	ENSG00000147140	0.4305953778	0	452	NA	0.00699895	NA
PCBP1	NPM1	ENSG00000169564	ENSG00000181163	0.9177881148	0	447	NA	0.0210486	NA
PCBP1	NSUN2	ENSG00000169564	ENSG00000037474	0.9240906359	0	NA	NA	0.00698176	NA
PCBP1	PABPC4	ENSG00000169564	ENSG00000090621	0.6048938843	0	400	NA	0.00000139939	NA
PPIL4	AGGF1	ENSG00000131013	ENSG00000164252	0.2137468033	1	NA	NA	0.00742496	NA
PPIL4	AKAP8L	ENSG00000131013	ENSG00000011243	0.7784160617	0	NA	NA	0.00658852	NA
PPIL4	APOBEC3C	ENSG00000131013	ENSG00000244509	0.8755010869	0	NA	NA	0.00692703	NA
PPIL4	BUD13	ENSG00000131013	ENSG00000137656	0.8781011532	0	246	NA	0.00725065	NA
PPIL4	CPSF6	ENSG00000131013	ENSG00000111605	0.181969911	1	NA	NA	0.00770441	NA
PPIL4	CSTF2T	ENSG00000131013	ENSG00000177613	0.8690704056	0	172	NA	0.00718772	NA
PPIL4	DDX21	ENSG00000131013	ENSG00000165732	0.3232130101	0	172	NA	0.0068327	NA
PPIL4	DDX3X	ENSG00000131013	ENSG00000215301	0.3583960166	0	NA	NA	0.00707521	NA
PPIL4	DDX42	ENSG00000131013	ENSG00000198231	0.9179790343	0	158	NA	0.0148274	NA
PPIL4	DDX52	ENSG00000131013	ENSG00000278053	0.9069060406	0	NA	NA	0.00727952	NA
PPIL4	DDX55	ENSG00000131013	ENSG00000111364	0.9636144892	0	297	NA	0.00737566	NA
PPIL4	DDX6	ENSG00000131013	ENSG00000110367	0.4761296462	0	224	NA	0.00713623	NA
PPIL4	DGCR8	ENSG00000131013	ENSG00000128191	0.6163771481	0	NA	NA	0.00748538	NA
PPIL4	DROSHA	ENSG00000131013	ENSG00000113360	0.8544457168	0	NA	NA	0.00732004	NA
PPIL4	EFTUD2	ENSG00000131013	ENSG00000108883	0.8073504906	0	466	NA	0.00722604	NA
PPIL4	EIF3G	ENSG00000131013	ENSG00000130811	0.6779108412	0	NA	NA	0.00707366	NA
PPIL4	EIF4G2	ENSG00000131013	ENSG00000110321	0.8535626304	0	NA	NA	0.00702321	NA
PPIL4	EWSR1	ENSG00000131013	ENSG00000182944	0.7415334273	0	NA	NA	0.00691013	NA
PPIL4	EXOSC5	ENSG00000131013	ENSG00000077348	0.5985068772	0	NA	NA	0.00736113	NA
PPIL4	FAM120A	ENSG00000131013	ENSG00000048828	0.6330633184	0	NA	NA	0.00704166	NA
PPIL4	FASTKD2	ENSG00000131013	ENSG00000118246	0.09501741744	1	NA	NA	0.00665774	NA
PPIL4	FMR1	ENSG00000131013	ENSG00000102081	0.6135910164	0	NA	NA	0.00652409	NA
PPIL4	FTO	ENSG00000131013	ENSG00000140718	0.5197624129	0	NA	NA	0.00694498	NA
PPIL4	FXR1	ENSG00000131013	ENSG00000114416	0.6184828933	0	NA	NA	0.00730005	NA
PPIL4	FXR2	ENSG00000131013	ENSG00000129245	0.04774954051	1	NA	NA	0.000000579342	NA
PPIL4	GNL3	ENSG00000131013	ENSG00000163938	0.2789341474	0	179	NA	0.00623932	NA
PPIL4	GPKOW	ENSG00000131013	ENSG00000068394	0.02889458195	1	674	NA	0.00736734	NA
PPIL4	GTF2F1	ENSG00000131013	ENSG00000125651	0.9478377242	0	NA	NA	0.00403747	NA
PPIL4	HNRNPA1	ENSG00000131013	ENSG00000135486	0.1461705313	1	248	NA	0.00684138	NA
PPIL4	HNRNPC	ENSG00000131013	ENSG00000092199	0.08240270061	1	185	NA	0.00664287	NA
PPIL4	HNRNPK	ENSG00000131013	ENSG00000165119	0.9929110952	0	156	NA	0.00718703	NA
PPIL4	HNRNPM	ENSG00000131013	ENSG00000099783	0.7179235876	0	166	NA	0.00720502	NA
PPIL4	IGF2BP1	ENSG00000131013	ENSG00000159217	0.5505822827	0	NA	NA	0.00648044	NA
PPIL4	IGF2BP2	ENSG00000131013	ENSG00000073792	0.7721581865	0	NA	NA	0.00722005	NA
PPIL4	ILF3	ENSG00000131013	ENSG00000129351	0.1654278796	1	NA	NA	0.00000292775	NA
PPIL4	KHDRBS1	ENSG00000131013	ENSG00000121774	0.3998888294	0	NA	NA	0.00924514	NA
PPIL4	KHSRP	ENSG00000131013	ENSG00000088247	0.7420444278	0	NA	NA	0.00726625	NA
PPIL4	LARP4	ENSG00000131013	ENSG00000161813	0.660732143	0	NA	NA	0.00721371	NA
PPIL4	LARP7	ENSG00000131013	ENSG00000174720	0.7326860376	0	NA	NA	0.0066744	NA
PPIL4	LIN28B	ENSG00000131013	ENSG00000187772	0.5971920072	0	165	NA	0.00542952	NA
PPIL4	LSM11	ENSG00000131013	ENSG00000155858	0.7370533328	0	NA	NA	0.0071459	NA
PPIL4	METAP2	ENSG00000131013	ENSG00000111142	0.9906750155	0	NA	NA	0.0146864	NA
PPIL4	MTPAP	ENSG00000131013	ENSG00000107951	0.2193618418	1	NA	NA	0.00706908	NA
PPIL4	NCBP2	ENSG00000131013	ENSG00000114503	0.7996194578	0	NA	NA	0.00744566	NA
PPIL4	NOLC1	ENSG00000131013	ENSG00000166197	0.2750426198	0	268	NA	0.00759974	NA
PPIL4	NONO	ENSG00000131013	ENSG00000147140	0.7161802834	0	NA	NA	0.00666137	NA
PPIL4	NPM1	ENSG00000131013	ENSG00000181163	0.01550021126	1	282	NA	0.00714659	NA
PPIL4	NSUN2	ENSG00000131013	ENSG00000037474	0.3526978487	0	NA	NA	0.00492007	NA
PPIL4	PABPC4	ENSG00000131013	ENSG00000090621	0.647372694	0	NA	NA	0.00624512	NA
PPIL4	PCBP1	ENSG00000131013	ENSG00000169564	0.9984852199	0	NA	NA	0.0069951	NA
PTBP1	AGGF1	ENSG00000011304	ENSG00000164252	0.4134851154	0	NA	NA	0.00694652	4
PTBP1	AKAP8L	ENSG00000011304	ENSG00000011243	0.3741984081	0	NA	NA	0.00748341	NA
PTBP1	APOBEC3C	ENSG00000011304	ENSG00000244509	0.931513605	0	NA	NA	0.00695967	NA
PTBP1	BUD13	ENSG00000011304	ENSG00000137656	0.3203396179	0	184	NA	0.00695669	69
PTBP1	CPSF6	ENSG00000011304	ENSG00000111605	0.7728301317	0	797	NA	0.00719067	3
PTBP1	CSTF2T	ENSG00000011304	ENSG00000177613	0.4347927	0	370	NA	0.000000710213	41
PTBP1	DDX21	ENSG00000011304	ENSG00000165732	0.7494407759	0	227	NA	0.00659401	NA
PTBP1	DDX3X	ENSG00000011304	ENSG00000215301	0.7933369927	0	433	NA	0.000000000102095	57
PTBP1	DDX42	ENSG00000011304	ENSG00000198231	0.1395356739	1	NA	NA	0.00361995	NA
PTBP1	DDX52	ENSG00000011304	ENSG00000278053	0.6334743894	0	NA	NA	0.00631513	NA
PTBP1	DDX55	ENSG00000011304	ENSG00000111364	0.8186519949	0	NA	NA	0.00707447	58
PTBP1	DDX6	ENSG00000011304	ENSG00000110367	0.7770481564	0	454	NA	0.00000171756	56
PTBP1	DGCR8	ENSG00000011304	ENSG00000128191	0.007147686049	1	319	NA	0.00569509	NA
PTBP1	DROSHA	ENSG00000011304	ENSG00000113360	0.6600630399	0	377	NA	0.00715821	33
PTBP1	EFTUD2	ENSG00000011304	ENSG00000108883	0.7746508599	0	679	NA	0.00711547	76
PTBP1	EIF3G	ENSG00000011304	ENSG00000130811	0.7093847535	0	613	NA	0.00000245935	NA
PTBP1	EIF4G2	ENSG00000011304	ENSG00000110321	0.5885743521	0	936	NA	0.00335117	9
PTBP1	EWSR1	ENSG00000011304	ENSG00000182944	0.5748888577	0	689	NA	0.00000000023483	NA
PTBP1	EXOSC5	ENSG00000011304	ENSG00000077348	0.9245108039	0	361	NA	0.00713295	NA
PTBP1	FAM120A	ENSG00000011304	ENSG00000048828	0.7785153342	0	NA	NA	0.00654737	66
PTBP1	FASTKD2	ENSG00000011304	ENSG00000118246	0.8524414377	0	NA	NA	0.00698071	4
PTBP1	FMR1	ENSG00000011304	ENSG00000102081	0.3413531292	0	327	NA	0.0072988	43
PTBP1	FTO	ENSG00000011304	ENSG00000140718	0.7148338344	0	NA	NA	0.00604356	3
PTBP1	FXR1	ENSG00000011304	ENSG00000114416	0.7671289437	0	413	NA	0.00000411608	2
PTBP1	FXR2	ENSG00000011304	ENSG00000129245	0.8349004404	0	410	NA	0.00720224	34
PTBP1	GNL3	ENSG00000011304	ENSG00000163938	0.8504211681	0	NA	NA	0.00666057	NA
PTBP1	GPKOW	ENSG00000011304	ENSG00000068394	0.8850170672	0	175	NA	0.00712256	19
PTBP1	GTF2F1	ENSG00000011304	ENSG00000125651	0.308282575	0	636	NA	0.00656602	13
PTBP1	HNRNPA1	ENSG00000011304	ENSG00000135486	0.657161784	0	999	NA	0.519043	NA
PTBP1	HNRNPC	ENSG00000011304	ENSG00000092199	0.7483314734	0	997	NA	0.00767703	40
PTBP1	HNRNPK	ENSG00000011304	ENSG00000165119	0.06032402654	1	999	NA	0.00372101	8
PTBP1	HNRNPM	ENSG00000011304	ENSG00000099783	0.6603741519	0	995	NA	0.00769663	37
PTBP1	IGF2BP1	ENSG00000011304	ENSG00000159217	0.6307296092	0	673	1	0.0000000707412	65
PTBP1	IGF2BP2	ENSG00000011304	ENSG00000073792	0.8757311	0	385	NA	0	29
PTBP1	ILF3	ENSG00000011304	ENSG00000129351	0.3798716704	0	971	NA	0.00721584	12
PTBP1	KHDRBS1	ENSG00000011304	ENSG00000121774	0.7906335819	0	905	NA	0.00000218954	NA
PTBP1	KHSRP	ENSG00000011304	ENSG00000088247	0.4911190859	0	876	NA	0.00829842	40
PTBP1	LARP4	ENSG00000011304	ENSG00000161813	0.4943062973	0	174	NA	0.00637415	58
PTBP1	LARP7	ENSG00000011304	ENSG00000174720	0.8369757899	0	187	NA	0.00711964	6
PTBP1	LIN28B	ENSG00000011304	ENSG00000187772	0.4731150849	0	183	NA	0.00629319	70
PTBP1	LSM11	ENSG00000011304	ENSG00000155858	0.4433553194	0	NA	NA	0.00690337	16
PTBP1	METAP2	ENSG00000011304	ENSG00000111142	0.5214359597	0	NA	NA	0.00627793	20
PTBP1	MTPAP	ENSG00000011304	ENSG00000107951	0.7601118007	0	166	NA	0.00703415	1
PTBP1	NCBP2	ENSG00000011304	ENSG00000114503	0.3862324432	0	843	NA	0.00432581	25
PTBP1	NOLC1	ENSG00000011304	ENSG00000166197	0.8449589832	0	173	NA	0.0028262	NA
PTBP1	NONO	ENSG00000011304	ENSG00000147140	0.07470712933	1	781	NA	0.00000000445235	4
PTBP1	NPM1	ENSG00000011304	ENSG00000181163	0.7008413361	0	480	NA	0.0000154573	NA
PTBP1	NSUN2	ENSG00000011304	ENSG00000037474	0.8007012801	0	NA	NA	0.00615932	NA
PTBP1	PABPC4	ENSG00000011304	ENSG00000090621	0.8177709626	0	365	NA	0.0064924	NA
PTBP1	PCBP1	ENSG00000011304	ENSG00000169564	0.5238285399	0	990	NA	0.0111894	NA
PTBP1	PPIL4	ENSG00000011304	ENSG00000131013	0.9589385055	0	NA	NA	0.00651028	NA
PUM2	AGGF1	ENSG00000055917	ENSG00000164252	0.8276309718	0	NA	NA	0.00692946	3
PUM2	AKAP8L	ENSG00000055917	ENSG00000011243	0.9164284048	0	NA	NA	0.00722673	NA
PUM2	APOBEC3C	ENSG00000055917	ENSG00000244509	0.1934183669	1	NA	NA	0.00712911	NA
PUM2	BUD13	ENSG00000055917	ENSG00000137656	0.5996629363	0	NA	NA	0.00694377	288
PUM2	CPSF6	ENSG00000055917	ENSG00000111605	0.168768507	1	174	NA	0.00710141	28
PUM2	CSTF2T	ENSG00000055917	ENSG00000177613	0.5914758382	0	166	NA	0.00746181	68
PUM2	DDX21	ENSG00000055917	ENSG00000165732	0.1719897955	1	212	NA	0.006395	NA
PUM2	DDX3X	ENSG00000055917	ENSG00000215301	0.1485629703	1	598	NA	0.00504511	372
PUM2	DDX42	ENSG00000055917	ENSG00000198231	0.3361360726	0	182	NA	0.00703012	NA
PUM2	DDX52	ENSG00000055917	ENSG00000278053	0.7042026807	0	NA	NA	0.00703623	NA
PUM2	DDX55	ENSG00000055917	ENSG00000111364	0.4791109743	0	262	NA	0.00699788	211
PUM2	DDX6	ENSG00000055917	ENSG00000110367	0.0363142277	1	715	NA	0.00743696	158
PUM2	DGCR8	ENSG00000055917	ENSG00000128191	0.6688514682	0	425	NA	0.0069761	NA
PUM2	DROSHA	ENSG00000055917	ENSG00000113360	0.3331713365	0	401	NA	0.007032	162
PUM2	EFTUD2	ENSG00000055917	ENSG00000108883	0.7847348936	0	198	NA	0.00734099	296
PUM2	EIF3G	ENSG00000055917	ENSG00000130811	0.08851640616	1	221	NA	0.00736869	NA
PUM2	EIF4G2	ENSG00000055917	ENSG00000110321	0.4554136468	0	468	NA	0.00745275	21
PUM2	EWSR1	ENSG00000055917	ENSG00000182944	0.7960178681	0	353	NA	0.00700149	7
PUM2	EXOSC5	ENSG00000055917	ENSG00000077348	0.7331942773	0	NA	NA	0.00697182	NA
PUM2	FAM120A	ENSG00000055917	ENSG00000048828	0.647112341	0	NA	NA	0.00783598	198
PUM2	FASTKD2	ENSG00000055917	ENSG00000118246	0.435962415	0	NA	NA	0.00702497	17
PUM2	FMR1	ENSG00000055917	ENSG00000102081	0.2487531148	1	930	NA	0.00705524	218
PUM2	FTO	ENSG00000055917	ENSG00000140718	0.5748296834	0	NA	NA	0.00692805	17
PUM2	FXR1	ENSG00000055917	ENSG00000114416	0.3283385651	0	411	NA	0.00575791	12
PUM2	FXR2	ENSG00000055917	ENSG00000129245	0.3585875493	0	485	NA	0.00696924	162
PUM2	GNL3	ENSG00000055917	ENSG00000163938	0.106443577	1	163	NA	0.00680742	NA
PUM2	GPKOW	ENSG00000055917	ENSG00000068394	0.5856674908	0	NA	NA	0.00695754	59
PUM2	GTF2F1	ENSG00000055917	ENSG00000125651	0.5828856825	0	155	NA	0.00700643	24
PUM2	HNRNPA1	ENSG00000055917	ENSG00000135486	0.5743027339	0	405	NA	0.00758295	NA
PUM2	HNRNPC	ENSG00000055917	ENSG00000092199	0.05090651178	1	565	NA	0.00726735	63
PUM2	HNRNPK	ENSG00000055917	ENSG00000165119	0.7872374547	0	383	NA	0.00765759	9
PUM2	HNRNPM	ENSG00000055917	ENSG00000099783	0.2843211331	0	245	NA	0.00695956	106
PUM2	IGF2BP1	ENSG00000055917	ENSG00000159217	0.08000339033	1	575	NA	0.00427455	255
PUM2	IGF2BP2	ENSG00000055917	ENSG00000073792	0.2483295957	1	496	NA	0.00546361	162
PUM2	ILF3	ENSG00000055917	ENSG00000129351	0.6158753211	0	161	NA	0.00865093	13
PUM2	KHDRBS1	ENSG00000055917	ENSG00000121774	0.1098378928	1	517	NA	0.00747914	1
PUM2	KHSRP	ENSG00000055917	ENSG00000088247	0.2199436398	1	364	NA	0.000012602	213
PUM2	LARP4	ENSG00000055917	ENSG00000161813	0.0589418112	1	393	NA	0.00739679	215
PUM2	LARP7	ENSG00000055917	ENSG00000174720	0.7542026807	0	293	NA	0.00669242	17
PUM2	LIN28B	ENSG00000055917	ENSG00000187772	0.2445896777	1	191	NA	0.00655934	287
PUM2	LSM11	ENSG00000055917	ENSG00000155858	0.7456523364	0	NA	NA	0.00693469	54
PUM2	METAP2	ENSG00000055917	ENSG00000111142	0.5631234475	0	175	NA	NA	81
PUM2	MTPAP	ENSG00000055917	ENSG00000107951	0.9014654223	0	216	NA	0.00697027	5
PUM2	NCBP2	ENSG00000055917	ENSG00000114503	0.4250410961	0	286	NA	0.00725372	96
PUM2	NOLC1	ENSG00000055917	ENSG00000166197	0.5107853137	0	NA	NA	0.00716076	NA
PUM2	NONO	ENSG00000055917	ENSG00000147140	0.8327871276	0	NA	NA	0.00734362	7
PUM2	NPM1	ENSG00000055917	ENSG00000181163	0.1408973585	1	NA	NA	0.00736989	NA
PUM2	NSUN2	ENSG00000055917	ENSG00000037474	0.1906172465	1	252	NA	0.00732417	NA
PUM2	PABPC4	ENSG00000055917	ENSG00000090621	0.417982589	0	549	NA	0.00743312	NA
PUM2	PCBP1	ENSG00000055917	ENSG00000169564	0.822205629	0	263	NA	0.00736075	NA
PUM2	PPIL4	ENSG00000055917	ENSG00000131013	0.7569323671	0	NA	NA	0.00696707	NA
PUM2	PTBP1	ENSG00000055917	ENSG00000011304	0.7237110068	0	435	NA	0.00716005	74
QKI	AGGF1	ENSG00000112531	ENSG00000164252	0.9494036153	0	633	NA	0.00699457	4
QKI	AKAP8L	ENSG00000112531	ENSG00000011243	0.8774479037	0	NA	NA	0.00702875	NA
QKI	APOBEC3C	ENSG00000112531	ENSG00000244509	0.5540369623	0	NA	NA	0.0069731	NA
QKI	BUD13	ENSG00000112531	ENSG00000137656	0.7736074361	0	271	NA	0.006988	61
QKI	CPSF6	ENSG00000112531	ENSG00000111605	0.3394486908	0	NA	NA	0.00715214	3
QKI	CSTF2T	ENSG00000112531	ENSG00000177613	0.9404585794	0	358	NA	0.00731084	42
QKI	DDX21	ENSG00000112531	ENSG00000165732	0.3395751302	0	227	NA	0.00701637	NA
QKI	DDX3X	ENSG00000112531	ENSG00000215301	0.1212640748	1	286	NA	0.00672407	48
QKI	DDX42	ENSG00000112531	ENSG00000198231	0.5150680944	0	183	NA	0.00317817	NA
QKI	DDX52	ENSG00000112531	ENSG00000278053	0.9428007968	0	NA	NA	0.00694386	NA
QKI	DDX55	ENSG00000112531	ENSG00000111364	0.8523097785	0	229	NA	0.00710266	49
QKI	DDX6	ENSG00000112531	ENSG00000110367	0.7842472476	0	742	NA	0.00595131	60
QKI	DGCR8	ENSG00000112531	ENSG00000128191	0.7487164473	0	234	NA	0.00733048	NA
QKI	DROSHA	ENSG00000112531	ENSG00000113360	0.8068717562	0	157	NA	0.00306729	26
QKI	EFTUD2	ENSG00000112531	ENSG00000108883	0.9117701324	0	NA	NA	0.00640102	63
QKI	EIF3G	ENSG00000112531	ENSG00000130811	0.4816963955	0	NA	NA	0.00302922	NA
QKI	EIF4G2	ENSG00000112531	ENSG00000110321	0.6434424082	0	349	NA	0.0000152458	8
QKI	EWSR1	ENSG00000112531	ENSG00000182944	0.4685324642	0	353	NA	0.00743443	3
QKI	EXOSC5	ENSG00000112531	ENSG00000077348	0.7015302046	0	NA	NA	0.00711423	NA
QKI	FAM120A	ENSG00000112531	ENSG00000048828	0.6408951835	0	NA	NA	0.00459257	63
QKI	FASTKD2	ENSG00000112531	ENSG00000118246	0.4303675721	0	NA	NA	0.00721569	6
QKI	FMR1	ENSG00000112531	ENSG00000102081	0.3775066907	0	363	NA	0.00703169	33
QKI	FTO	ENSG00000112531	ENSG00000140718	0.4437100332	0	NA	NA	0.00696882	3
QKI	FXR1	ENSG00000112531	ENSG00000114416	0.5123613473	0	751	NA	0.00697308	1
QKI	FXR2	ENSG00000112531	ENSG00000129245	0.7663483431	0	347	NA	0.00711443	29
QKI	GNL3	ENSG00000112531	ENSG00000163938	0.2358085773	1	NA	NA	0.00316754	NA
QKI	GPKOW	ENSG00000112531	ENSG00000068394	0.04354658851	1	NA	NA	0.00733298	14
QKI	GTF2F1	ENSG00000112531	ENSG00000125651	0.5691855284	0	257	NA	0.00713393	17
QKI	HNRNPA1	ENSG00000112531	ENSG00000135486	0.148472535	1	525	NA	0.0000016269	NA
QKI	HNRNPC	ENSG00000112531	ENSG00000092199	0.001299430486	1	604	NA	0.00636895	34
QKI	HNRNPK	ENSG00000112531	ENSG00000165119	0.59136016	0	858	NA	0.0149085	8
QKI	HNRNPM	ENSG00000112531	ENSG00000099783	0.7147325071	0	567	NA	0.00665653	31
QKI	IGF2BP1	ENSG00000112531	ENSG00000159217	0.1024525704	1	622	1	0.0116438	63
QKI	IGF2BP2	ENSG00000112531	ENSG00000073792	0.6110913903	0	377	NA	0.00954862	27
QKI	ILF3	ENSG00000112531	ENSG00000129351	0.4966236233	0	386	NA	0.00705012	12
QKI	KHDRBS1	ENSG00000112531	ENSG00000121774	0.06979388756	1	277	NA	0.00691799	NA
QKI	KHSRP	ENSG00000112531	ENSG00000088247	0.7933555941	0	495	NA	0.0191661	33
QKI	LARP4	ENSG00000112531	ENSG00000161813	0.3347858927	0	153	NA	0.00727411	46
QKI	LARP7	ENSG00000112531	ENSG00000174720	0.6580148413	0	NA	NA	0.0067626	NA
QKI	LIN28B	ENSG00000112531	ENSG00000187772	0.7407811151	0	254	NA	0.00693953	64
QKI	LSM11	ENSG00000112531	ENSG00000155858	0.9805207698	0	NA	NA	0.00704204	15
QKI	METAP2	ENSG00000112531	ENSG00000111142	0.9460859059	0	NA	NA	0.00689314	13
QKI	MTPAP	ENSG00000112531	ENSG00000107951	0.875506669	0	NA	NA	0.0069933	1
QKI	NCBP2	ENSG00000112531	ENSG00000114503	0.6347743364	0	241	NA	0.0030456	21
QKI	NOLC1	ENSG00000112531	ENSG00000166197	0.7086436513	0	174	NA	0.00710046	NA
QKI	NONO	ENSG00000112531	ENSG00000147140	0.5912165462	0	NA	NA	0.00712325	4
QKI	NPM1	ENSG00000112531	ENSG00000181163	0.1106350535	1	NA	NA	0.00656107	NA
QKI	NSUN2	ENSG00000112531	ENSG00000037474	0.3487131337	0	186	NA	0.00709751	NA
QKI	PABPC4	ENSG00000112531	ENSG00000090621	0.6055520363	0	449	NA	0.00000565926	NA
QKI	PCBP1	ENSG00000112531	ENSG00000169564	0.9628182782	0	571	NA	0.00360903	NA
QKI	PPIL4	ENSG00000112531	ENSG00000131013	0.1035820907	1	NA	NA	0.00720075	NA
QKI	PTBP1	ENSG00000112531	ENSG00000011304	0.8023656865	0	856	NA	0.00374537	55
QKI	PUM2	ENSG00000112531	ENSG00000055917	0.4238451028	0	663	NA	0.00753215	68
RBFOX2	AGGF1	ENSG00000100320	ENSG00000164252	0.7452339715	0	NA	NA	0.00693256	3
RBFOX2	AKAP8L	ENSG00000100320	ENSG00000011243	0.7423349369	0	NA	NA	0.00745572	NA
RBFOX2	APOBEC3C	ENSG00000100320	ENSG00000244509	0.8259113641	0	NA	NA	0.007031	NA
RBFOX2	BUD13	ENSG00000100320	ENSG00000137656	0.1062596257	1	201	NA	NA	55
RBFOX2	CPSF6	ENSG00000100320	ENSG00000111605	0.4102250896	0	150	NA	0.00711683	2
RBFOX2	CSTF2T	ENSG00000100320	ENSG00000177613	0.06742462685	1	219	NA	0.00710409	40
RBFOX2	DDX21	ENSG00000100320	ENSG00000165732	0.6988805518	0	NA	NA	0.00428118	NA
RBFOX2	DDX3X	ENSG00000100320	ENSG00000215301	0.7703765731	0	178	NA	0.00728832	42
RBFOX2	DDX42	ENSG00000100320	ENSG00000198231	0.5585448309	0	NA	NA	0.00719554	NA
RBFOX2	DDX52	ENSG00000100320	ENSG00000278053	0.3484603838	0	NA	NA	0.0070648	NA
RBFOX2	DDX55	ENSG00000100320	ENSG00000111364	0.423451906	0	NA	NA	0.00700881	50
RBFOX2	DDX6	ENSG00000100320	ENSG00000110367	0.5032421707	0	177	NA	0.00559513	56
RBFOX2	DGCR8	ENSG00000100320	ENSG00000128191	0.7506959059	0	245	NA	0.00700345	NA
RBFOX2	DROSHA	ENSG00000100320	ENSG00000113360	0.04404447195	1	377	NA	0.0070006	36
RBFOX2	EFTUD2	ENSG00000100320	ENSG00000108883	0.2074239692	1	NA	NA	0.00632297	55
RBFOX2	EIF3G	ENSG00000100320	ENSG00000130811	0.7379561821	0	NA	NA	0.00706019	NA
RBFOX2	EIF4G2	ENSG00000100320	ENSG00000110321	0.9369334335	0	152	NA	0.00702773	6
RBFOX2	EWSR1	ENSG00000100320	ENSG00000182944	0.09149626584	1	258	NA	0.00716093	4
RBFOX2	EXOSC5	ENSG00000100320	ENSG00000077348	0.7156872745	0	NA	NA	0.00696277	NA
RBFOX2	FAM120A	ENSG00000100320	ENSG00000048828	0.9125287382	0	209	NA	0.00456441	56
RBFOX2	FASTKD2	ENSG00000100320	ENSG00000118246	0.5635506449	0	221	NA	0.0069518	4
RBFOX2	FMR1	ENSG00000100320	ENSG00000102081	0.2513931807	1	334	NA	0.00718886	38
RBFOX2	FTO	ENSG00000100320	ENSG00000140718	0.5017215048	0	NA	NA	0.00694748	2
RBFOX2	FXR1	ENSG00000100320	ENSG00000114416	0.5472188052	0	276	NA	0.00653385	3
RBFOX2	FXR2	ENSG00000100320	ENSG00000129245	0.6690285207	0	NA	NA	0.00699507	23
RBFOX2	GNL3	ENSG00000100320	ENSG00000163938	0.6705892353	0	NA	NA	0.00458004	NA
RBFOX2	GPKOW	ENSG00000100320	ENSG00000068394	0.727797712	0	NA	NA	0.00696125	21
RBFOX2	GTF2F1	ENSG00000100320	ENSG00000125651	0.08215440837	1	685	NA	0.00703237	13
RBFOX2	HNRNPA1	ENSG00000100320	ENSG00000135486	0.1903691602	1	602	NA	0.000000039868	NA
RBFOX2	HNRNPC	ENSG00000100320	ENSG00000092199	0.3333917989	0	631	NA	0.00575536	43
RBFOX2	HNRNPK	ENSG00000100320	ENSG00000165119	0.3817439012	0	785	NA	0.00725378	8
RBFOX2	HNRNPM	ENSG00000100320	ENSG00000099783	0.7699127109	0	888	NA	0.00670517	36
RBFOX2	IGF2BP1	ENSG00000100320	ENSG00000159217	0.9055353255	0	257	NA	0.00451448	63
RBFOX2	IGF2BP2	ENSG00000100320	ENSG00000073792	0.8758798855	0	279	NA	0.00541641	32
RBFOX2	ILF3	ENSG00000100320	ENSG00000129351	0.9260038516	0	536	NA	0.00637555	11
RBFOX2	KHDRBS1	ENSG00000100320	ENSG00000121774	0.4432033945	0	830	NA	0.00733889	NA
RBFOX2	KHSRP	ENSG00000100320	ENSG00000088247	0.5878327985	0	191	NA	0.006957	35
RBFOX2	LARP4	ENSG00000100320	ENSG00000161813	0.5628272978	0	256	NA	0.00468743	43
RBFOX2	LARP7	ENSG00000100320	ENSG00000174720	0.8837545014	0	178	NA	0.00712643	14
RBFOX2	LIN28B	ENSG00000100320	ENSG00000187772	0.6472389607	0	218	NA	0.00698064	54
RBFOX2	LSM11	ENSG00000100320	ENSG00000155858	0.08442140001	1	NA	NA	0.00665415	13
RBFOX2	METAP2	ENSG00000100320	ENSG00000111142	0.4189064578	0	NA	NA	0.007004	25
RBFOX2	MTPAP	ENSG00000100320	ENSG00000107951	0.1828826917	1	NA	NA	0.00720971	2
RBFOX2	NCBP2	ENSG00000100320	ENSG00000114503	0.9020975679	0	629	NA	0.0065315	29
RBFOX2	NOLC1	ENSG00000100320	ENSG00000166197	0.4261914762	0	NA	NA	0.00701834	NA
RBFOX2	NONO	ENSG00000100320	ENSG00000147140	0.171898036	1	252	NA	0.00711366	5
RBFOX2	NPM1	ENSG00000100320	ENSG00000181163	0.4703091232	0	NA	NA	0.0075466	NA
RBFOX2	NSUN2	ENSG00000100320	ENSG00000037474	0.799720888	0	NA	NA	0.0055088	NA
RBFOX2	PABPC4	ENSG00000100320	ENSG00000090621	0.9142212157	0	NA	NA	0.000000110622	NA
RBFOX2	PCBP1	ENSG00000100320	ENSG00000169564	0.3630108952	0	643	NA	0.00700095	NA
RBFOX2	PPIL4	ENSG00000100320	ENSG00000131013	0.3220847035	0	NA	NA	0.00710357	NA
RBFOX2	PTBP1	ENSG00000100320	ENSG00000011304	0.6308280638	0	894	NA	0.00616141	42
RBFOX2	PUM2	ENSG00000100320	ENSG00000055917	0.4535691705	0	687	NA	0.0194222	57
RBFOX2	QKI	ENSG00000100320	ENSG00000112531	0.5662445501	0	927	NA	0.0565283	37
RBM15	AGGF1	ENSG00000162775	ENSG00000164252	0.5288838723	0	NA	NA	0.00697801	3
RBM15	AKAP8L	ENSG00000162775	ENSG00000011243	0.4723571206	0	NA	NA	0.00683677	NA
RBM15	APOBEC3C	ENSG00000162775	ENSG00000244509	0.9933551715	0	NA	NA	0.00710982	NA
RBM15	BUD13	ENSG00000162775	ENSG00000137656	0.0894853301	1	NA	NA	0.00670755	183
RBM15	CPSF6	ENSG00000162775	ENSG00000111605	0.6946009887	0	389	1	0.000000192433	26
RBM15	CSTF2T	ENSG00000162775	ENSG00000177613	0.7521316947	0	NA	NA	0.00736245	46
RBM15	DDX21	ENSG00000162775	ENSG00000165732	0.05553692095	1	165	NA	0.00653552	NA
RBM15	DDX3X	ENSG00000162775	ENSG00000215301	0.7051895961	0	212	NA	0.00739372	245
RBM15	DDX42	ENSG00000162775	ENSG00000198231	0.7381548073	0	NA	NA	0.000000958984	NA
RBM15	DDX52	ENSG00000162775	ENSG00000278053	0.5830486935	0	NA	NA	0.00756287	NA
RBM15	DDX55	ENSG00000162775	ENSG00000111364	0.5816364429	0	153	NA	0.00718432	118
RBM15	DDX6	ENSG00000162775	ENSG00000110367	0.003116425736	1	NA	NA	0.00720925	105
RBM15	DGCR8	ENSG00000162775	ENSG00000128191	0.6745662798	0	226	NA	0.00726752	NA
RBM15	DROSHA	ENSG00000162775	ENSG00000113360	0.3484451631	0	NA	NA	0.00726955	163
RBM15	EFTUD2	ENSG00000162775	ENSG00000108883	0.7183739588	0	NA	NA	0.00748911	184
RBM15	EIF3G	ENSG00000162775	ENSG00000130811	0.5495126256	0	NA	NA	0.00755753	NA
RBM15	EIF4G2	ENSG00000162775	ENSG00000110321	0.7785088878	0	223	NA	0.00746827	17
RBM15	EWSR1	ENSG00000162775	ENSG00000182944	0.4737072106	0	240	NA	0.00728029	8
RBM15	EXOSC5	ENSG00000162775	ENSG00000077348	0.7241628891	0	NA	NA	0.0274167	NA
RBM15	FAM120A	ENSG00000162775	ENSG00000048828	0.5179867837	0	NA	NA	0.00646026	126
RBM15	FASTKD2	ENSG00000162775	ENSG00000118246	0.2241239422	1	NA	NA	0.00660192	17
RBM15	FMR1	ENSG00000162775	ENSG00000102081	0.5100136024	0	222	NA	0.00698186	185
RBM15	FTO	ENSG00000162775	ENSG00000140718	0.1444968568	1	676	NA	0.00706085	17
RBM15	FXR1	ENSG00000162775	ENSG00000114416	0.5765833244	0	NA	NA	0.00683178	12
RBM15	FXR2	ENSG00000162775	ENSG00000129245	0.1551396967	1	150	NA	0.00661266	124
RBM15	GNL3	ENSG00000162775	ENSG00000163938	0.5179108221	0	NA	NA	0.00611815	NA
RBM15	GPKOW	ENSG00000162775	ENSG00000068394	0.2322424884	1	NA	NA	0.00723798	61
RBM15	GTF2F1	ENSG00000162775	ENSG00000125651	0.8000816737	0	NA	NA	0.00690381	21
RBM15	HNRNPA1	ENSG00000162775	ENSG00000135486	0.7048358818	0	218	NA	0.00655961	NA
RBM15	HNRNPC	ENSG00000162775	ENSG00000092199	0.4952737868	0	699	NA	0.00596407	63
RBM15	HNRNPK	ENSG00000162775	ENSG00000165119	0.6573614663	0	416	NA	0.00752923	8
RBM15	HNRNPM	ENSG00000162775	ENSG00000099783	0.8407794378	0	232	NA	0.00312496	110
RBM15	IGF2BP1	ENSG00000162775	ENSG00000159217	0.5470824536	0	343	NA	0.00530156	176
RBM15	IGF2BP2	ENSG00000162775	ENSG00000073792	0.2487912072	1	190	NA	0.00580786	126
RBM15	ILF3	ENSG00000162775	ENSG00000129351	0.4466405759	0	NA	NA	0.005079	13
RBM15	KHDRBS1	ENSG00000162775	ENSG00000121774	0.9516083507	0	789	NA	0.0372271	1
RBM15	KHSRP	ENSG00000162775	ENSG00000088247	0.7359730183	0	244	NA	0.00741297	192
RBM15	LARP4	ENSG00000162775	ENSG00000161813	0.9537738095	0	229	NA	0.00734064	132
RBM15	LARP7	ENSG00000162775	ENSG00000174720	0.2462974085	1	179	NA	0.00684889	27
RBM15	LIN28B	ENSG00000162775	ENSG00000187772	0.6228816552	0	NA	NA	0.0064138	195
RBM15	LSM11	ENSG00000162775	ENSG00000155858	0.3552916894	0	NA	NA	0.00697682	80
RBM15	METAP2	ENSG00000162775	ENSG00000111142	0.527235817	0	NA	NA	0.0000103029	107
RBM15	MTPAP	ENSG00000162775	ENSG00000107951	0.09934419422	1	NA	NA	0.00699546	5
RBM15	NCBP2	ENSG00000162775	ENSG00000114503	0.7315044928	0	235	NA	0.00544618	101
RBM15	NOLC1	ENSG00000162775	ENSG00000166197	0.1985868131	1	NA	NA	0.0043582	NA
RBM15	NONO	ENSG00000162775	ENSG00000147140	0.6107190323	0	NA	NA	0.0069053	6
RBM15	NPM1	ENSG00000162775	ENSG00000181163	0.41323041	0	247	NA	0.00751372	NA
RBM15	NSUN2	ENSG00000162775	ENSG00000037474	0.4682568493	0	270	NA	0.00352478	NA
RBM15	PABPC4	ENSG00000162775	ENSG00000090621	0.6082158262	0	NA	NA	0.0054643	NA
RBM15	PCBP1	ENSG00000162775	ENSG00000169564	0.1400647264	1	172	NA	0.007537	NA
RBM15	PPIL4	ENSG00000162775	ENSG00000131013	0.06353818267	1	NA	NA	0.007416	NA
RBM15	PTBP1	ENSG00000162775	ENSG00000011304	0.9699346103	0	204	NA	0.00758819	45
RBM15	PUM2	ENSG00000162775	ENSG00000055917	0.877501638	0	184	NA	0.00720982	199
RBM15	QKI	ENSG00000162775	ENSG00000112531	0.8513157667	0	186	NA	0.00707442	39
RBM15	RBFOX2	ENSG00000162775	ENSG00000100320	0.6222574948	0	297	NA	0.00711942	41
RBM22	AGGF1	ENSG00000086589	ENSG00000164252	0.6811837592	0	NA	NA	0.00719944	3
RBM22	AKAP8L	ENSG00000086589	ENSG00000011243	0.5054276859	0	NA	NA	0.00704567	NA
RBM22	APOBEC3C	ENSG00000086589	ENSG00000244509	0.04243797479	1	NA	NA	0.00696098	NA
RBM22	BUD13	ENSG00000086589	ENSG00000137656	0.9862840052	0	971	NA	0.00721923	202
RBM22	CPSF6	ENSG00000086589	ENSG00000111605	0.09131752661	1	NA	1	0.00562563	26
RBM22	CSTF2T	ENSG00000086589	ENSG00000177613	0.9816676232	0	NA	NA	0.00000954537	31
RBM22	DDX21	ENSG00000086589	ENSG00000165732	0.1682082829	1	NA	NA	0.007086	NA
RBM22	DDX3X	ENSG00000086589	ENSG00000215301	0.129610044	1	NA	NA	0.00711608	230
RBM22	DDX42	ENSG00000086589	ENSG00000198231	0.4015647622	0	NA	NA	0.00498932	NA
RBM22	DDX52	ENSG00000086589	ENSG00000278053	0.8359953978	0	NA	NA	0.0071486	NA
RBM22	DDX55	ENSG00000086589	ENSG00000111364	0.4356721975	0	NA	NA	0.00288558	144
RBM22	DDX6	ENSG00000086589	ENSG00000110367	0.5038438724	0	NA	NA	0.0000169967	95
RBM22	DGCR8	ENSG00000086589	ENSG00000128191	0.4264437197	0	NA	NA	0.0072865	NA
RBM22	DROSHA	ENSG00000086589	ENSG00000113360	0.4957082761	0	NA	NA	0.00730202	137
RBM22	EFTUD2	ENSG00000086589	ENSG00000108883	0.2565836331	0	999	NA	0.0359845	209
RBM22	EIF3G	ENSG00000086589	ENSG00000130811	0.07016906723	1	194	NA	0.00706207	NA
RBM22	EIF4G2	ENSG00000086589	ENSG00000110321	0.6051021113	0	NA	NA	0.00276443	15
RBM22	EWSR1	ENSG00000086589	ENSG00000182944	0.4023080353	0	NA	NA	0.00000119166	5
RBM22	EXOSC5	ENSG00000086589	ENSG00000077348	0.5361354538	0	NA	NA	0.00708266	NA
RBM22	FAM120A	ENSG00000086589	ENSG00000048828	0.3468146549	0	484	NA	0.00632557	85
RBM22	FASTKD2	ENSG00000086589	ENSG00000118246	0.1800224343	1	NA	NA	0.00694104	15
RBM22	FMR1	ENSG00000086589	ENSG00000102081	0.3965889899	0	NA	NA	0.00641046	181
RBM22	FTO	ENSG00000086589	ENSG00000140718	0.223434975	1	NA	NA	0.00694661	15
RBM22	FXR1	ENSG00000086589	ENSG00000114416	0.63976199	0	NA	NA	0.00701019	13
RBM22	FXR2	ENSG00000086589	ENSG00000129245	0.02245956324	1	NA	NA	0.00705274	135
RBM22	GNL3	ENSG00000086589	ENSG00000163938	0.03333433333	1	NA	NA	0.00714545	NA
RBM22	GPKOW	ENSG00000086589	ENSG00000068394	0.3705829402	0	543	NA	0.00733038	57
RBM22	GTF2F1	ENSG00000086589	ENSG00000125651	0.8582921401	0	212	NA	0.00673421	14
RBM22	HNRNPA1	ENSG00000086589	ENSG00000135486	0.07841134572	1	364	NA	0.000000722505	NA
RBM22	HNRNPC	ENSG00000086589	ENSG00000092199	0.02553404276	1	443	NA	0.00515449	50
RBM22	HNRNPK	ENSG00000086589	ENSG00000165119	0.9870541789	0	211	NA	0.00705504	6
RBM22	HNRNPM	ENSG00000086589	ENSG00000099783	0.4045313448	0	151	NA	0.0753701	97
RBM22	IGF2BP1	ENSG00000086589	ENSG00000159217	0.1044361324	1	NA	NA	0.00521101	160
RBM22	IGF2BP2	ENSG00000086589	ENSG00000073792	0.6282661597	0	NA	NA	0.0000130418	121
RBM22	ILF3	ENSG00000086589	ENSG00000129351	0.05880575622	1	NA	NA	0.00633808	10
RBM22	KHDRBS1	ENSG00000086589	ENSG00000121774	0.4089222455	0	NA	NA	0.00692308	NA
RBM22	KHSRP	ENSG00000086589	ENSG00000088247	0.1679409315	1	NA	NA	0.00625304	187
RBM22	LARP4	ENSG00000086589	ENSG00000161813	0.6272887873	0	NA	NA	0.0064712	167
RBM22	LARP7	ENSG00000086589	ENSG00000174720	0.531373549	0	NA	NA	0.00630869	31
RBM22	LIN28B	ENSG00000086589	ENSG00000187772	0.8352767012	0	NA	NA	0.00476952	211
RBM22	LSM11	ENSG00000086589	ENSG00000155858	0.6432956234	0	NA	NA	0.00861915	43
RBM22	METAP2	ENSG00000086589	ENSG00000111142	0.9998402546	0	NA	NA	NA	78
RBM22	MTPAP	ENSG00000086589	ENSG00000107951	0.8381448826	0	NA	NA	0.00695289	5
RBM22	NCBP2	ENSG00000086589	ENSG00000114503	0.4677671042	0	317	NA	0.00000125381	84
RBM22	NOLC1	ENSG00000086589	ENSG00000166197	0.4557432969	0	NA	NA	0.00725599	NA
RBM22	NONO	ENSG00000086589	ENSG00000147140	0.67070436	0	NA	NA	0.00657018	10
RBM22	NPM1	ENSG00000086589	ENSG00000181163	0.01680772269	1	NA	NA	0.00706409	NA
RBM22	NSUN2	ENSG00000086589	ENSG00000037474	0.06988895518	1	NA	NA	0.00708143	NA
RBM22	PABPC4	ENSG00000086589	ENSG00000090621	0.2486003495	1	NA	NA	0.00472113	NA
RBM22	PCBP1	ENSG00000086589	ENSG00000169564	0.9849486307	0	NA	NA	0.00709812	NA
RBM22	PPIL4	ENSG00000086589	ENSG00000131013	0.03802770636	1	216	NA	0.00653116	NA
RBM22	PTBP1	ENSG00000086589	ENSG00000011304	0.8407242753	0	250	NA	0.00615739	30
RBM22	PUM2	ENSG00000086589	ENSG00000055917	0.2143830158	1	156	NA	0.00680388	196
RBM22	QKI	ENSG00000086589	ENSG00000112531	0.1128174306	1	NA	NA	0.00727913	23
RBM22	RBFOX2	ENSG00000086589	ENSG00000100320	0.539862432	0	761	NA	0.00704683	30
RBM22	RBM15	ENSG00000086589	ENSG00000162775	0.617458014	0	205	NA	0.00718093	166
RPS11	AGGF1	ENSG00000142534	ENSG00000164252	0.711058601	0	259	NA	0.00694503	NA
RPS11	AKAP8L	ENSG00000142534	ENSG00000011243	0.5081242493	0	NA	NA	0.00507354	NA
RPS11	APOBEC3C	ENSG00000142534	ENSG00000244509	0.5697071952	0	NA	NA	0.00702255	NA
RPS11	BUD13	ENSG00000142534	ENSG00000137656	0.0986281488	1	NA	NA	0.00691742	18
RPS11	CPSF6	ENSG00000142534	ENSG00000111605	0.743012189	0	196	NA	0.00697405	4
RPS11	CSTF2T	ENSG00000142534	ENSG00000177613	0.8792727087	0	NA	NA	0.00745523	6
RPS11	DDX21	ENSG00000142534	ENSG00000165732	0.06958494302	1	410	NA	0.00681501	NA
RPS11	DDX3X	ENSG00000142534	ENSG00000215301	0.3226900756	0	502	NA	0.00364181	53
RPS11	DDX42	ENSG00000142534	ENSG00000198231	0.4493007199	0	221	NA	0.00732505	NA
RPS11	DDX52	ENSG00000142534	ENSG00000278053	0.2607102525	0	906	NA	0.00725316	NA
RPS11	DDX55	ENSG00000142534	ENSG00000111364	0.566280098	0	282	NA	0.00700886	11
RPS11	DDX6	ENSG00000142534	ENSG00000110367	0.03426337174	1	355	1	0.00583615	17
RPS11	DGCR8	ENSG00000142534	ENSG00000128191	0.4449143721	0	NA	NA	0.00628753	NA
RPS11	DROSHA	ENSG00000142534	ENSG00000113360	0.3925780308	0	329	NA	0.00714006	55
RPS11	EFTUD2	ENSG00000142534	ENSG00000108883	0.5892851634	0	829	NA	0.00727995	18
RPS11	EIF3G	ENSG00000142534	ENSG00000130811	0.2780209393	0	986	1	0.000000110299	NA
RPS11	EIF4G2	ENSG00000142534	ENSG00000110321	0.81232593	0	294	NA	0.0000183043	2
RPS11	EWSR1	ENSG00000142534	ENSG00000182944	0.8207292913	0	NA	NA	0.00648419	1
RPS11	EXOSC5	ENSG00000142534	ENSG00000077348	0.731411225	0	468	NA	0.00454218	NA
RPS11	FAM120A	ENSG00000142534	ENSG00000048828	0.6359953978	0	NA	NA	0.00599681	13
RPS11	FASTKD2	ENSG00000142534	ENSG00000118246	0.1986435876	1	NA	NA	0.00697311	5
RPS11	FMR1	ENSG00000142534	ENSG00000102081	0.1661074426	1	NA	NA	0.00643455	35
RPS11	FTO	ENSG00000142534	ENSG00000140718	0.4669477787	0	NA	NA	0.00693819	2
RPS11	FXR1	ENSG00000142534	ENSG00000114416	0.2327741092	1	NA	NA	0.000000983798	NA
RPS11	FXR2	ENSG00000142534	ENSG00000129245	0.3743623421	0	NA	NA	0.00693741	19
RPS11	GNL3	ENSG00000142534	ENSG00000163938	0.08154130875	1	265	NA	0.00945113	NA
RPS11	GPKOW	ENSG00000142534	ENSG00000068394	0.1915254828	1	NA	NA	0.00709864	11
RPS11	GTF2F1	ENSG00000142534	ENSG00000125651	0.6338945574	0	NA	NA	0.0000000104271	2
RPS11	HNRNPA1	ENSG00000142534	ENSG00000135486	0.6825789041	0	368	NA	0.00665682	NA
RPS11	HNRNPC	ENSG00000142534	ENSG00000092199	0.4294832143	0	248	NA	0.00000748512	2
RPS11	HNRNPK	ENSG00000142534	ENSG00000165119	0.5267517003	0	241	NA	0.00401725	3
RPS11	HNRNPM	ENSG00000142534	ENSG00000099783	0.4834743894	0	548	NA	0.00000174807	9
RPS11	IGF2BP1	ENSG00000142534	ENSG00000159217	0.3214295714	0	NA	NA	0.0028987	18
RPS11	IGF2BP2	ENSG00000142534	ENSG00000073792	0.3016816723	0	NA	NA	0.000000416905	19
RPS11	ILF3	ENSG00000142534	ENSG00000129351	0.470102682	0	463	1	0.00610012	4
RPS11	KHDRBS1	ENSG00000142534	ENSG00000121774	0.3917376947	0	428	NA	0.00546145	NA
RPS11	KHSRP	ENSG00000142534	ENSG00000088247	0.5827741092	0	229	NA	0.00712278	25
RPS11	LARP4	ENSG00000142534	ENSG00000161813	0.2799286439	0	165	NA	0.00617347	7
RPS11	LARP7	ENSG00000142534	ENSG00000174720	0.2676791808	0	596	NA	0.00458347	NA
RPS11	LIN28B	ENSG00000142534	ENSG00000187772	0.2843454955	0	NA	NA	0.00398214	28
RPS11	LSM11	ENSG00000142534	ENSG00000155858	0.4015416162	0	NA	NA	0.00737873	51
RPS11	METAP2	ENSG00000142534	ENSG00000111142	0.2369757899	1	231	1	0.00696225	54
RPS11	MTPAP	ENSG00000142534	ENSG00000107951	0.349860944	0	NA	NA	0.00734778	NA
RPS11	NCBP2	ENSG00000142534	ENSG00000114503	0.2072839132	1	478	NA	0.00729521	24
RPS11	NOLC1	ENSG00000142534	ENSG00000166197	0.2560611802	0	NA	NA	0.00633813	NA
RPS11	NONO	ENSG00000142534	ENSG00000147140	0.6521159777	0	167	NA	0.00708566	NA
RPS11	NPM1	ENSG00000142534	ENSG00000181163	0.1505231549	1	333	1	0.0430354	NA
RPS11	NSUN2	ENSG00000142534	ENSG00000037474	0.2158644547	1	NA	1	0.00291159	NA
RPS11	PABPC4	ENSG00000142534	ENSG00000090621	0.2574239692	0	359	NA	0.00604187	NA
RPS11	PCBP1	ENSG00000142534	ENSG00000169564	0.2284323725	1	371	NA	0.00299714	NA
RPS11	PPIL4	ENSG00000142534	ENSG00000131013	0.4176659317	0	207	NA	0.00687938	NA
RPS11	PTBP1	ENSG00000142534	ENSG00000011304	0.7428581429	0	333	NA	0.000000273738	6
RPS11	PUM2	ENSG00000142534	ENSG00000055917	0.3420178067	0	214	NA	0.00737311	27
RPS11	QKI	ENSG00000142534	ENSG00000112531	0.4956748576	0	NA	NA	0.00638036	7
RPS11	RBFOX2	ENSG00000142534	ENSG00000100320	0.4868357339	0	NA	NA	0.00629427	4
RPS11	RBM15	ENSG00000142534	ENSG00000162775	0.2121340255	1	NA	NA	0.00745136	61
RPS11	RBM22	ENSG00000142534	ENSG00000086589	0.4105052017	0	NA	NA	0.00706752	12
RPS3	AGGF1	ENSG00000149273	ENSG00000164252	0.6625636364	0	NA	NA	0.00675068	NA
RPS3	AKAP8L	ENSG00000149273	ENSG00000011243	0.8022418964	0	NA	NA	0.00716746	NA
RPS3	APOBEC3C	ENSG00000149273	ENSG00000244509	0.5919850094	0	NA	NA	0.00776574	NA
RPS3	BUD13	ENSG00000149273	ENSG00000137656	0.5450337138	0	NA	NA	0.0000105497	NA
RPS3	CPSF6	ENSG00000149273	ENSG00000111605	0.9849934762	0	159	NA	0.00000246605	NA
RPS3	CSTF2T	ENSG00000149273	ENSG00000177613	0.9553231289	0	230	NA	0.00753663	NA
RPS3	DDX21	ENSG00000149273	ENSG00000165732	0.2610175867	0	455	NA	0.0000114825	NA
RPS3	DDX3X	ENSG00000149273	ENSG00000215301	0.07633153221	1	638	NA	0.000000954328	NA
RPS3	DDX42	ENSG00000149273	ENSG00000198231	0.6556032409	0	171	NA	0.00000182448	NA
RPS3	DDX52	ENSG00000149273	ENSG00000278053	0.702123683	0	166	NA	0.00673713	NA
RPS3	DDX55	ENSG00000149273	ENSG00000111364	0.4989374171	0	316	NA	0.00000159161	NA
RPS3	DDX6	ENSG00000149273	ENSG00000110367	0.07759523655	1	270	1	0.00563908	NA
RPS3	DGCR8	ENSG00000149273	ENSG00000128191	0.6360357293	0	NA	NA	0.00627685	NA
RPS3	DROSHA	ENSG00000149273	ENSG00000113360	0.156023409	1	150	NA	0.00712896	NA
RPS3	EFTUD2	ENSG00000149273	ENSG00000108883	0.7490331575	0	871	NA	0.0077209	NA
RPS3	EIF3G	ENSG00000149273	ENSG00000130811	0.07265900873	1	996	1	0	NA
RPS3	EIF4G2	ENSG00000149273	ENSG00000110321	0.8273119244	0	294	NA	0.000006852	NA
RPS3	EWSR1	ENSG00000149273	ENSG00000182944	0.974790916	0	164	NA	0.0000000162767	NA
RPS3	EXOSC5	ENSG00000149273	ENSG00000077348	0.7833784353	0	181	NA	0.0000000134733	NA
RPS3	FAM120A	ENSG00000149273	ENSG00000048828	0.7166676667	0	NA	NA	0.0000000349145	NA
RPS3	FASTKD2	ENSG00000149273	ENSG00000118246	0.6656035298	0	NA	NA	0.00628751	NA
RPS3	FMR1	ENSG00000149273	ENSG00000102081	0.1397769104	1	217	NA	0.00508924	NA
RPS3	FTO	ENSG00000149273	ENSG00000140718	0.2009813922	1	NA	NA	0.0069332	NA
RPS3	FXR1	ENSG00000149273	ENSG00000114416	0.2733903557	0	349	NA	0.000000450786	NA
RPS3	FXR2	ENSG00000149273	ENSG00000129245	0.1872852175	1	240	NA	0.00370723	NA
RPS3	GNL3	ENSG00000149273	ENSG00000163938	0.2007276766	1	474	NA	0.0119508	NA
RPS3	GPKOW	ENSG00000149273	ENSG00000068394	0.5331954602	0	NA	NA	0.00721528	NA
RPS3	GTF2F1	ENSG00000149273	ENSG00000125651	0.9197488992	0	NA	NA	0.000000388904	NA
RPS3	HNRNPA1	ENSG00000149273	ENSG00000135486	0.887388711	0	638	NA	0.00000000965459	NA
RPS3	HNRNPC	ENSG00000149273	ENSG00000092199	0.6995313591	0	427	NA	0	NA
RPS3	HNRNPK	ENSG00000149273	ENSG00000165119	0.812465986	0	487	NA	0.000000803958	NA
RPS3	HNRNPM	ENSG00000149273	ENSG00000099783	0.6464995994	0	487	NA	0.00827182	NA
RPS3	IGF2BP1	ENSG00000149273	ENSG00000159217	0.2796928768	0	196	NA	0.00478969	NA
RPS3	IGF2BP2	ENSG00000149273	ENSG00000073792	0.2257713081	1	NA	NA	0.000000460625	NA
RPS3	ILF3	ENSG00000149273	ENSG00000129351	0.8494735863	0	490	1	0.00556902	NA
RPS3	KHDRBS1	ENSG00000149273	ENSG00000121774	0.6977601036	0	479	NA	0.00732004	NA
RPS3	KHSRP	ENSG00000149273	ENSG00000088247	0.7974799916	0	225	NA	0.00716764	NA
RPS3	LARP4	ENSG00000149273	ENSG00000161813	0.1124662598	1	247	NA	0.00455974	NA
RPS3	LARP7	ENSG00000149273	ENSG00000174720	0.7425718637	0	416	NA	0.00743737	NA
RPS3	LIN28B	ENSG00000149273	ENSG00000187772	0.004756035829	1	NA	NA	0.00552293	NA
RPS3	LSM11	ENSG00000149273	ENSG00000155858	0.7219897955	0	NA	NA	0.00697217	NA
RPS3	METAP2	ENSG00000149273	ENSG00000111142	0.1112054818	1	435	1	0.000000190213	NA
RPS3	MTPAP	ENSG00000149273	ENSG00000107951	0.756303521	0	NA	NA	0.00711014	NA
RPS3	NCBP2	ENSG00000149273	ENSG00000114503	0.2359953978	1	540	NA	0.00755915	NA
RPS3	NOLC1	ENSG00000149273	ENSG00000166197	0.6271049064	0	271	NA	0.0118421	NA
RPS3	NONO	ENSG00000149273	ENSG00000147140	0.9571404831	0	223	NA	0.00647083	NA
RPS3	NPM1	ENSG00000149273	ENSG00000181163	0.6467962628	0	566	NA	0.00767381	NA
RPS3	NSUN2	ENSG00000149273	ENSG00000037474	0.8242894977	0	185	NA	0.000000337386	NA
RPS3	PABPC4	ENSG00000149273	ENSG00000090621	0.02381052381	1	403	NA	0.000000118381	NA
RPS3	PCBP1	ENSG00000149273	ENSG00000169564	0.1338945574	1	495	NA	0.00996367	NA
RPS3	PPIL4	ENSG00000149273	ENSG00000131013	0.9571154665	0	NA	NA	0.00690408	NA
RPS3	PTBP1	ENSG00000149273	ENSG00000011304	0.8696088431	0	461	NA	0.0000000971582	NA
RPS3	PUM2	ENSG00000149273	ENSG00000055917	0.2840346134	0	194	NA	0.00714892	NA
RPS3	QKI	ENSG00000149273	ENSG00000112531	0.8928174631	0	NA	NA	0.00709667	NA
RPS3	RBFOX2	ENSG00000149273	ENSG00000100320	0.9049029608	0	NA	NA	0.00682363	NA
RPS3	RBM15	ENSG00000149273	ENSG00000162775	0.5968975681	0	NA	NA	0.00622808	NA
RPS3	RBM22	ENSG00000149273	ENSG00000086589	0.7392166863	0	NA	NA	0.00000673184	NA
RPS3	RPS11	ENSG00000149273	ENSG00000142534	0.2413261867	1	999	1	1	NA
SAFB2	AGGF1	ENSG00000130254	ENSG00000164252	0.4427806931	0	163	NA	0.00676651	NA
SAFB2	AKAP8L	ENSG00000130254	ENSG00000011243	0.7554926548	0	NA	NA	0.00707461	NA
SAFB2	APOBEC3C	ENSG00000130254	ENSG00000244509	0.8574239692	0	NA	NA	0.00692853	NA
SAFB2	BUD13	ENSG00000130254	ENSG00000137656	0.9121102581	0	NA	NA	0.00723143	NA
SAFB2	CPSF6	ENSG00000130254	ENSG00000111605	0.09159763866	1	192	1	0.0151475	NA
SAFB2	CSTF2T	ENSG00000130254	ENSG00000177613	0.8980084353	0	381	NA	0.00684208	NA
SAFB2	DDX21	ENSG00000130254	ENSG00000165732	0.8140066022	0	354	1	0.00714429	NA
SAFB2	DDX3X	ENSG00000130254	ENSG00000215301	0.8223264204	0	NA	NA	0.00730445	NA
SAFB2	DDX42	ENSG00000130254	ENSG00000198231	0.5503110907	0	NA	NA	0.00332816	NA
SAFB2	DDX52	ENSG00000130254	ENSG00000278053	0.9532222885	0	NA	NA	0.00723875	NA
SAFB2	DDX55	ENSG00000130254	ENSG00000111364	0.9803678273	0	NA	NA	0.00723549	NA
SAFB2	DDX6	ENSG00000130254	ENSG00000110367	0.8182938104	0	NA	NA	0.0070956	NA
SAFB2	DGCR8	ENSG00000130254	ENSG00000128191	0.8355100131	0	NA	NA	0.00657917	NA
SAFB2	DROSHA	ENSG00000130254	ENSG00000113360	0.9868080284	0	NA	NA	0.00737271	NA
SAFB2	EFTUD2	ENSG00000130254	ENSG00000108883	0.9948189272	0	153	NA	0.00000940493	NA
SAFB2	EIF3G	ENSG00000130254	ENSG00000130811	0.7319337731	0	NA	NA	0.00000218513	NA
SAFB2	EIF4G2	ENSG00000130254	ENSG00000110321	0.1407300098	1	NA	NA	0.00700798	NA
SAFB2	EWSR1	ENSG00000130254	ENSG00000182944	0.8142309268	0	285	NA	0.00739439	NA
SAFB2	EXOSC5	ENSG00000130254	ENSG00000077348	0.7340346134	0	NA	NA	0.00710735	NA
SAFB2	FAM120A	ENSG00000130254	ENSG00000048828	0.4055203573	0	331	NA	0.00621677	NA
SAFB2	FASTKD2	ENSG00000130254	ENSG00000118246	0.2157718947	1	NA	NA	0.00681407	NA
SAFB2	FMR1	ENSG00000130254	ENSG00000102081	0.7811545345	0	249	NA	0.00703079	NA
SAFB2	FTO	ENSG00000130254	ENSG00000140718	0.8589801552	0	NA	NA	0.00681123	NA
SAFB2	FXR1	ENSG00000130254	ENSG00000114416	0.07268646023	1	NA	NA	0.00408289	NA
SAFB2	FXR2	ENSG00000130254	ENSG00000129245	0.9398259465	0	NA	NA	0.0070741	NA
SAFB2	GNL3	ENSG00000130254	ENSG00000163938	0.6700290112	0	NA	NA	0.00721111	NA
SAFB2	GPKOW	ENSG00000130254	ENSG00000068394	0.6630117053	0	NA	NA	0.00761815	NA
SAFB2	GTF2F1	ENSG00000130254	ENSG00000125651	0.5231481754	0	157	NA	0.00435768	NA
SAFB2	HNRNPA1	ENSG00000130254	ENSG00000135486	0.7295660234	0	534	NA	0.0396749	NA
SAFB2	HNRNPC	ENSG00000130254	ENSG00000092199	0.3689912586	0	325	NA	0.00695922	NA
SAFB2	HNRNPK	ENSG00000130254	ENSG00000165119	0.6513263137	0	370	NA	0.00718533	NA
SAFB2	HNRNPM	ENSG00000130254	ENSG00000099783	0.658646186	0	561	NA	0.00610195	NA
SAFB2	IGF2BP1	ENSG00000130254	ENSG00000159217	0.2990974566	0	NA	NA	0.00653576	NA
SAFB2	IGF2BP2	ENSG00000130254	ENSG00000073792	0.6740927438	0	NA	NA	0.00677193	NA
SAFB2	ILF3	ENSG00000130254	ENSG00000129351	0.4662165272	0	318	NA	0.00364582	NA
SAFB2	KHDRBS1	ENSG00000130254	ENSG00000121774	0.09530999805	1	558	NA	0.0172309	NA
SAFB2	KHSRP	ENSG00000130254	ENSG00000088247	0.09171587757	1	332	NA	0.00703662	NA
SAFB2	LARP4	ENSG00000130254	ENSG00000161813	0.08625908813	1	NA	NA	0.00635336	NA
SAFB2	LARP7	ENSG00000130254	ENSG00000174720	0.9901970784	0	NA	NA	0.00721029	NA
SAFB2	LIN28B	ENSG00000130254	ENSG00000187772	0.6384986568	0	NA	NA	0.00639229	NA
SAFB2	LSM11	ENSG00000130254	ENSG00000155858	0.8320428098	0	NA	NA	0.00695388	NA
SAFB2	METAP2	ENSG00000130254	ENSG00000111142	0.9218342174	0	NA	NA	0.00692155	NA
SAFB2	MTPAP	ENSG00000130254	ENSG00000107951	0.1029347726	1	259	NA	0.0069389	NA
SAFB2	NCBP2	ENSG00000130254	ENSG00000114503	0.7462000118	0	574	NA	0.00766936	NA
SAFB2	NOLC1	ENSG00000130254	ENSG00000166197	0.2432783109	1	180	NA	0.00751202	NA
SAFB2	NONO	ENSG00000130254	ENSG00000147140	0.7806113037	0	227	NA	0.00715281	NA
SAFB2	NPM1	ENSG00000130254	ENSG00000181163	0.3970598235	0	NA	NA	0.00689281	NA
SAFB2	NSUN2	ENSG00000130254	ENSG00000037474	0.6732502997	0	NA	NA	0.00297974	NA
SAFB2	PABPC4	ENSG00000130254	ENSG00000090621	0.9665757867	0	NA	NA	0.00268861	NA
SAFB2	PCBP1	ENSG00000130254	ENSG00000169564	0.9974909842	0	174	NA	0.00714804	NA
SAFB2	PPIL4	ENSG00000130254	ENSG00000131013	0.068978536	1	NA	NA	0.0350067	NA
SAFB2	PTBP1	ENSG00000130254	ENSG00000011304	0.7831727349	0	188	NA	0.0070704	NA
SAFB2	PUM2	ENSG00000130254	ENSG00000055917	0.7313510981	0	NA	NA	0.00724125	NA
SAFB2	QKI	ENSG00000130254	ENSG00000112531	0.5696382347	0	214	NA	0.00740895	NA
SAFB2	RBFOX2	ENSG00000130254	ENSG00000100320	0.7537711657	0	NA	NA	0.007182	NA
SAFB2	RBM15	ENSG00000130254	ENSG00000162775	0.5134294574	0	466	NA	0.00000164949	NA
SAFB2	RBM22	ENSG00000130254	ENSG00000086589	0.6872099714	0	NA	NA	0.00718108	NA
SAFB2	RPS11	ENSG00000130254	ENSG00000142534	0.8781522605	0	NA	NA	0.00656218	NA
SAFB2	RPS3	ENSG00000130254	ENSG00000149273	0.9941186471	0	NA	NA	0.0000000308892	NA
SBDS	AGGF1	ENSG00000126524	ENSG00000164252	0.4231658506	0	NA	NA	NA	NA
SBDS	AKAP8L	ENSG00000126524	ENSG00000011243	0.668488395	0	NA	NA	0.00701397	NA
SBDS	APOBEC3C	ENSG00000126524	ENSG00000244509	0.0394132777	1	NA	NA	NA	NA
SBDS	BUD13	ENSG00000126524	ENSG00000137656	0.3830609157	0	NA	NA	NA	NA
SBDS	CPSF6	ENSG00000126524	ENSG00000111605	0.4517767387	0	NA	NA	0.00693788	NA
SBDS	CSTF2T	ENSG00000126524	ENSG00000177613	0.9753511401	0	NA	NA	0.00540962	NA
SBDS	DDX21	ENSG00000126524	ENSG00000165732	0.01995034885	1	NA	NA	0.00693831	NA
SBDS	DDX3X	ENSG00000126524	ENSG00000215301	0.1642867143	1	NA	NA	0.000000451318	2
SBDS	DDX42	ENSG00000126524	ENSG00000198231	0.1109253697	1	NA	NA	0.00664251	NA
SBDS	DDX52	ENSG00000126524	ENSG00000278053	0.6989180398	0	NA	NA	0.00699855	NA
SBDS	DDX55	ENSG00000126524	ENSG00000111364	0.7310977681	0	NA	NA	NA	NA
SBDS	DDX6	ENSG00000126524	ENSG00000110367	0.004157992971	1	NA	NA	0.0000000290762	NA
SBDS	DGCR8	ENSG00000126524	ENSG00000128191	0.1585315892	1	NA	NA	NA	NA
SBDS	DROSHA	ENSG00000126524	ENSG00000113360	0.61232593	0	336	NA	NA	3
SBDS	EFTUD2	ENSG00000126524	ENSG00000108883	0.6219294332	0	454	NA	0.00694025	NA
SBDS	EIF3G	ENSG00000126524	ENSG00000130811	0.01098549572	1	NA	NA	0.00693831	NA
SBDS	EIF4G2	ENSG00000126524	ENSG00000110321	0.5840346134	0	NA	NA	0.00735684	NA
SBDS	EWSR1	ENSG00000126524	ENSG00000182944	0.7892166863	0	NA	NA	0.000000660431	NA
SBDS	EXOSC5	ENSG00000126524	ENSG00000077348	0.2718937214	0	289	NA	0.00693918	NA
SBDS	FAM120A	ENSG00000126524	ENSG00000048828	0.1354351737	1	153	NA	0.00694704	NA
SBDS	FASTKD2	ENSG00000126524	ENSG00000118246	0.06691952041	1	NA	NA	NA	NA
SBDS	FMR1	ENSG00000126524	ENSG00000102081	0.256443577	0	NA	NA	0.00698004	NA
SBDS	FTO	ENSG00000126524	ENSG00000140718	0.1176480588	1	NA	NA	0.00690109	NA
SBDS	FXR1	ENSG00000126524	ENSG00000114416	0.1991606639	1	NA	NA	0.00695857	NA
SBDS	FXR2	ENSG00000126524	ENSG00000129245	0.182769242	1	NA	NA	0.00695042	NA
SBDS	GNL3	ENSG00000126524	ENSG00000163938	0.005773800075	1	294	NA	0.00694153	NA
SBDS	GPKOW	ENSG00000126524	ENSG00000068394	0.05145019672	1	NA	NA	0.00688632	NA
SBDS	GTF2F1	ENSG00000126524	ENSG00000125651	0.6795528207	0	NA	NA	0.0072864	NA
SBDS	HNRNPA1	ENSG00000126524	ENSG00000135486	0.1670234489	1	NA	NA	0.00337981	NA
SBDS	HNRNPC	ENSG00000126524	ENSG00000092199	0.03457638541	1	NA	NA	0.00694185	NA
SBDS	HNRNPK	ENSG00000126524	ENSG00000165119	0.7390766303	0	NA	NA	0.00692656	NA
SBDS	HNRNPM	ENSG00000126524	ENSG00000099783	0.2095248095	1	NA	NA	0.00369301	NA
SBDS	IGF2BP1	ENSG00000126524	ENSG00000159217	0.03977691036	1	NA	NA	0.00000000203757	NA
SBDS	IGF2BP2	ENSG00000126524	ENSG00000073792	0.05672368908	1	NA	NA	0.00000000059635	NA
SBDS	ILF3	ENSG00000126524	ENSG00000129351	0.1822146985	1	NA	NA	0.00688999	NA
SBDS	KHDRBS1	ENSG00000126524	ENSG00000121774	0.06330632213	1	NA	NA	0.00000471206	NA
SBDS	KHSRP	ENSG00000126524	ENSG00000088247	0.1358553417	1	NA	NA	0.00698659	NA
SBDS	LARP4	ENSG00000126524	ENSG00000161813	0.1549896654	1	NA	NA	0.00694276	NA
SBDS	LARP7	ENSG00000126524	ENSG00000174720	0.2053466148	1	NA	NA	0.00694055	NA
SBDS	LIN28B	ENSG00000126524	ENSG00000187772	0.02061276279	1	191	NA	NA	1
SBDS	LSM11	ENSG00000126524	ENSG00000155858	0.581093437	0	NA	NA	NA	1
SBDS	METAP2	ENSG00000126524	ENSG00000111142	0.6466396555	0	304	NA	0.00673268	1
SBDS	MTPAP	ENSG00000126524	ENSG00000107951	0.8345948375	0	NA	NA	NA	NA
SBDS	NCBP2	ENSG00000126524	ENSG00000114503	0.1977601036	1	NA	NA	NA	NA
SBDS	NOLC1	ENSG00000126524	ENSG00000166197	0.2145027809	1	NA	NA	0.00693827	NA
SBDS	NONO	ENSG00000126524	ENSG00000147140	0.6720941016	0	NA	NA	0.00474105	NA
SBDS	NPM1	ENSG00000126524	ENSG00000181163	0.009506038128	1	721	NA	0.00693435	NA
SBDS	NSUN2	ENSG00000126524	ENSG00000037474	0.01932409878	1	NA	NA	0.00755643	NA
SBDS	PABPC4	ENSG00000126524	ENSG00000090621	0.2598049216	0	NA	NA	0.00694153	NA
SBDS	PCBP1	ENSG00000126524	ENSG00000169564	0.6598049216	0	NA	NA	0.00720715	NA
SBDS	PPIL4	ENSG00000126524	ENSG00000131013	0.1941357555	1	NA	NA	0.00696181	NA
SBDS	PTBP1	ENSG00000126524	ENSG00000011304	0.8344547815	0	NA	NA	0.00276277	NA
SBDS	PUM2	ENSG00000126524	ENSG00000055917	0.09201780672	1	NA	NA	0.00693291	NA
SBDS	QKI	ENSG00000126524	ENSG00000112531	0.08878993374	1	NA	NA	0.00616001	NA
SBDS	RBFOX2	ENSG00000126524	ENSG00000100320	0.7169477787	0	NA	NA	0.00701721	NA
SBDS	RBM15	ENSG00000126524	ENSG00000162775	0.2116167548	1	NA	NA	0.00693814	4
SBDS	RBM22	ENSG00000126524	ENSG00000086589	0.04103741457	1	NA	NA	0.00693698	NA
SBDS	RPS11	ENSG00000126524	ENSG00000142534	0.0732943231	1	488	NA	0.00693236	6
SBDS	RPS3	ENSG00000126524	ENSG00000149273	0.03467649236	1	467	NA	0.00694201	NA
SBDS	SAFB2	ENSG00000126524	ENSG00000130254	0.712746098	0	NA	NA	NA	NA
SERBP1	AGGF1	ENSG00000142864	ENSG00000164252	0.8576898293	0	NA	NA	0.00654838	2
SERBP1	AKAP8L	ENSG00000142864	ENSG00000011243	0.7024619266	0	NA	NA	0.00768684	NA
SERBP1	APOBEC3C	ENSG00000142864	ENSG00000244509	0.7023819524	0	274	NA	0.00718725	NA
SERBP1	BUD13	ENSG00000142864	ENSG00000137656	0.6551829218	0	NA	NA	0.00697665	44
SERBP1	CPSF6	ENSG00000142864	ENSG00000111605	0.9967797115	0	323	NA	0.00459874	6
SERBP1	CSTF2T	ENSG00000142864	ENSG00000177613	0.7204031708	0	NA	NA	0.00000127651	11
SERBP1	DDX21	ENSG00000142864	ENSG00000165732	0.2558833529	0	421	1	0.00685173	NA
SERBP1	DDX3X	ENSG00000142864	ENSG00000215301	0.4187078448	0	383	NA	0.0880227	59
SERBP1	DDX42	ENSG00000142864	ENSG00000198231	0.8018625687	0	280	NA	0.0000164972	NA
SERBP1	DDX52	ENSG00000142864	ENSG00000278053	0.1717096835	1	300	NA	0.00724921	NA
SERBP1	DDX55	ENSG00000142864	ENSG00000111364	0.3688160031	0	476	NA	0.00735609	41
SERBP1	DDX6	ENSG00000142864	ENSG00000110367	0.6806228508	0	287	1	0.00722004	46
SERBP1	DGCR8	ENSG00000142864	ENSG00000128191	0.6646902741	0	211	NA	0.00705988	NA
SERBP1	DROSHA	ENSG00000142864	ENSG00000113360	0.5466751232	0	230	NA	0.00713823	53
SERBP1	EFTUD2	ENSG00000142864	ENSG00000108883	0.7464995994	0	382	NA	0.0108594	46
SERBP1	EIF3G	ENSG00000142864	ENSG00000130811	0.5289925966	0	328	NA	0.00744632	NA
SERBP1	EIF4G2	ENSG00000142864	ENSG00000110321	0.6107354219	0	275	NA	0.0292415	9
SERBP1	EWSR1	ENSG00000142864	ENSG00000182944	0.6785612038	0	387	NA	0.0388514	3
SERBP1	EXOSC5	ENSG00000142864	ENSG00000077348	0.9922979188	0	NA	NA	0.00716187	NA
SERBP1	FAM120A	ENSG00000142864	ENSG00000048828	0.06500981352	1	NA	NA	0.00333445	25
SERBP1	FASTKD2	ENSG00000142864	ENSG00000118246	0.2476535232	1	NA	NA	0.00581054	8
SERBP1	FMR1	ENSG00000142864	ENSG00000102081	0.3401713595	0	744	NA	0.00000000120539	43
SERBP1	FTO	ENSG00000142864	ENSG00000140718	0.7285888774	0	NA	NA	0.00543402	3
SERBP1	FXR1	ENSG00000142864	ENSG00000114416	0.06597802015	1	735	NA	0.0000000150859	4
SERBP1	FXR2	ENSG00000142864	ENSG00000129245	0.4780953626	0	728	NA	0.00000021	24
SERBP1	GNL3	ENSG00000142864	ENSG00000163938	0.5540626246	0	208	NA	0.00765473	NA
SERBP1	GPKOW	ENSG00000142864	ENSG00000068394	0.9548005084	0	NA	NA	0.00707182	28
SERBP1	GTF2F1	ENSG00000142864	ENSG00000125651	0.6779369374	0	356	NA	0.005882	4
SERBP1	HNRNPA1	ENSG00000142864	ENSG00000135486	0.9925150397	0	671	NA	0.000000956076	NA
SERBP1	HNRNPC	ENSG00000142864	ENSG00000092199	0.9497342495	0	404	NA	0.00522015	32
SERBP1	HNRNPK	ENSG00000142864	ENSG00000165119	0.2147438223	1	295	NA	0.0115071	4
SERBP1	HNRNPM	ENSG00000142864	ENSG00000099783	0.7780585882	0	367	NA	0.00608258	36
SERBP1	IGF2BP1	ENSG00000142864	ENSG00000159217	0.8116190139	0	291	NA	0.00277547	47
SERBP1	IGF2BP2	ENSG00000142864	ENSG00000073792	0.7171998928	0	NA	NA	0.0000000103101	42
SERBP1	ILF3	ENSG00000142864	ENSG00000129351	0.8100388956	0	429	1	0.00426252	7
SERBP1	KHDRBS1	ENSG00000142864	ENSG00000121774	0.9687527028	0	462	NA	0.00756823	NA
SERBP1	KHSRP	ENSG00000142864	ENSG00000088247	0.9797445431	0	432	NA	0.00586712	43
SERBP1	LARP4	ENSG00000142864	ENSG00000161813	0.5490927019	0	331	NA	0.0042166	48
SERBP1	LARP7	ENSG00000142864	ENSG00000174720	0.3413175266	0	740	NA	0.00568694	28
SERBP1	LIN28B	ENSG00000142864	ENSG00000187772	0.7438253872	0	264	NA	0.00603477	55
SERBP1	LSM11	ENSG00000142864	ENSG00000155858	0.6463468056	0	NA	NA	0.00671656	19
SERBP1	METAP2	ENSG00000142864	ENSG00000111142	0.04510197575	1	284	1	0.00617347	55
SERBP1	MTPAP	ENSG00000142864	ENSG00000107951	0.1001916497	1	NA	NA	0.00765376	4
SERBP1	NCBP2	ENSG00000142864	ENSG00000114503	0.7459103902	0	359	NA	0.00000329973	35
SERBP1	NOLC1	ENSG00000142864	ENSG00000166197	0.9242306919	0	181	NA	0.00619155	NA
SERBP1	NONO	ENSG00000142864	ENSG00000147140	0.5159277988	0	247	NA	0.106399	4
SERBP1	NPM1	ENSG00000142864	ENSG00000181163	0.6922979188	0	483	NA	0.00989395	NA
SERBP1	NSUN2	ENSG00000142864	ENSG00000037474	0.8068637451	0	NA	NA	0.00000538738	NA
SERBP1	PABPC4	ENSG00000142864	ENSG00000090621	0.1640173519	1	151	NA	0.00513388	NA
SERBP1	PCBP1	ENSG00000142864	ENSG00000169564	0.01355344406	1	190	NA	0.0170781	NA
SERBP1	PPIL4	ENSG00000142864	ENSG00000131013	0.9854155355	0	NA	NA	0.00538492	NA
SERBP1	PTBP1	ENSG00000142864	ENSG00000011304	0.8002252433	0	376	NA	0.00000615668	11
SERBP1	PUM2	ENSG00000142864	ENSG00000055917	0.9130985136	0	NA	NA	0.00738211	35
SERBP1	QKI	ENSG00000142864	ENSG00000112531	0.829329867	0	NA	NA	0.00287683	7
SERBP1	RBFOX2	ENSG00000142864	ENSG00000100320	0.8732630034	0	NA	NA	0.00731045	24
SERBP1	RBM15	ENSG00000142864	ENSG00000162775	0.4579269221	0	153	NA	0.00751857	53
SERBP1	RBM22	ENSG00000142864	ENSG00000086589	0.8543755746	0	NA	NA	0.00542779	45
SERBP1	RPS11	ENSG00000142864	ENSG00000142534	0.2422979188	1	977	1	0.00438467	11
SERBP1	RPS3	ENSG00000142864	ENSG00000149273	0.2425780308	1	912	NA	0.00000209077	NA
SERBP1	SAFB2	ENSG00000142864	ENSG00000130254	0.99007924	0	NA	NA	0.00594178	NA
SERBP1	SBDS	ENSG00000142864	ENSG00000126524	0.5152671064	0	NA	NA	0.0000000294175	1
SF3B1	AGGF1	ENSG00000115524	ENSG00000164252	0.4884045932	0	245	NA	0.0070234	4
SF3B1	AKAP8L	ENSG00000115524	ENSG00000011243	0.338263493	0	NA	NA	0.00737546	NA
SF3B1	APOBEC3C	ENSG00000115524	ENSG00000244509	0.009804921569	1	NA	NA	0.00714704	NA
SF3B1	BUD13	ENSG00000115524	ENSG00000137656	0.6877715099	0	999	NA	0.00703785	266
SF3B1	CPSF6	ENSG00000115524	ENSG00000111605	0.3725500196	0	574	NA	0.00000176383	27
SF3B1	CSTF2T	ENSG00000115524	ENSG00000177613	0.970617338	0	353	NA	0.0071841	75
SF3B1	DDX21	ENSG00000115524	ENSG00000165732	0.1165276106	1	921	NA	0.748633	NA
SF3B1	DDX3X	ENSG00000115524	ENSG00000215301	0.4022589771	0	387	NA	0.0225902	347
SF3B1	DDX42	ENSG00000115524	ENSG00000198231	0.07964479282	1	993	1	0.00489886	NA
SF3B1	DDX52	ENSG00000115524	ENSG00000278053	0.6515416162	0	171	NA	0.00677254	NA
SF3B1	DDX55	ENSG00000115524	ENSG00000111364	0.5858844242	0	412	NA	0.00726829	189
SF3B1	DDX6	ENSG00000115524	ENSG00000110367	0.4906525132	0	468	NA	0.00678212	162
SF3B1	DGCR8	ENSG00000115524	ENSG00000128191	0.1311016132	1	NA	NA	0.00501491	NA
SF3B1	DROSHA	ENSG00000115524	ENSG00000113360	0.7840416086	0	180	NA	0.00757014	164
SF3B1	EFTUD2	ENSG00000115524	ENSG00000108883	0.5105052017	0	999	1	0.0834815	287
SF3B1	EIF3G	ENSG00000115524	ENSG00000130811	0.0512615042	1	NA	NA	0.00000409514	NA
SF3B1	EIF4G2	ENSG00000115524	ENSG00000110321	0.1261253277	1	200	NA	0.00743698	20
SF3B1	EWSR1	ENSG00000115524	ENSG00000182944	0.8200250979	0	389	NA	0.00680663	7
SF3B1	EXOSC5	ENSG00000115524	ENSG00000077348	0.6654071625	0	NA	NA	0.00710338	NA
SF3B1	FAM120A	ENSG00000115524	ENSG00000048828	0.2189888397	1	NA	NA	0.00310668	195
SF3B1	FASTKD2	ENSG00000115524	ENSG00000118246	0.1647080835	1	NA	NA	0.00619933	17
SF3B1	FMR1	ENSG00000115524	ENSG00000102081	0.3622569939	0	NA	NA	0.00659202	228
SF3B1	FTO	ENSG00000115524	ENSG00000140718	0.7185212732	0	NA	NA	0.00694002	17
SF3B1	FXR1	ENSG00000115524	ENSG00000114416	0.1216579575	1	179	NA	0.00592832	12
SF3B1	FXR2	ENSG00000115524	ENSG00000129245	0.5710202669	0	NA	NA	0.00493874	151
SF3B1	GNL3	ENSG00000115524	ENSG00000163938	0.02283013165	1	167	NA	0.00502404	NA
SF3B1	GPKOW	ENSG00000115524	ENSG00000068394	0.3522591168	0	228	NA	0.00724231	59
SF3B1	GTF2F1	ENSG00000115524	ENSG00000125651	0.480897185	0	667	NA	0.00698055	25
SF3B1	HNRNPA1	ENSG00000115524	ENSG00000135486	0.4835371714	0	659	NA	0.0637701	NA
SF3B1	HNRNPC	ENSG00000115524	ENSG00000092199	0.1071141754	1	684	1	0.00559523	73
SF3B1	HNRNPK	ENSG00000115524	ENSG00000165119	0.5721344101	0	683	NA	0.264005	10
SF3B1	HNRNPM	ENSG00000115524	ENSG00000099783	0.1273184422	1	642	NA	0.00736102	133
SF3B1	IGF2BP1	ENSG00000115524	ENSG00000159217	0.127795785	1	NA	NA	0.00778326	229
SF3B1	IGF2BP2	ENSG00000115524	ENSG00000073792	0.4113027112	0	NA	NA	0.00000221973	138
SF3B1	ILF3	ENSG00000115524	ENSG00000129351	0.2091197812	1	467	NA	0.0000184621	13
SF3B1	KHDRBS1	ENSG00000115524	ENSG00000121774	0.1247127814	1	878	NA	0.000000197421	NA
SF3B1	KHSRP	ENSG00000115524	ENSG00000088247	0.09812254167	1	717	NA	0.0443132	204
SF3B1	LARP4	ENSG00000115524	ENSG00000161813	0.09626829823	1	NA	NA	0.00549018	193
SF3B1	LARP7	ENSG00000115524	ENSG00000174720	0.3675080028	0	640	NA	0.0138679	24
SF3B1	LIN28B	ENSG00000115524	ENSG00000187772	0.5575968545	0	309	NA	0.00575583	281
SF3B1	LSM11	ENSG00000115524	ENSG00000155858	0.6000066415	0	NA	NA	0.00844657	51
SF3B1	METAP2	ENSG00000115524	ENSG00000111142	0.7739340346	0	NA	NA	0.0000171043	90
SF3B1	MTPAP	ENSG00000115524	ENSG00000107951	0.8084991839	0	NA	NA	0.00700721	5
SF3B1	NCBP2	ENSG00000115524	ENSG00000114503	0.09028807446	1	904	NA	0.0071626	120
SF3B1	NOLC1	ENSG00000115524	ENSG00000166197	0.443838535	0	NA	NA	0.017191	NA
SF3B1	NONO	ENSG00000115524	ENSG00000147140	0.7445012823	0	478	NA	0.00786368	7
SF3B1	NPM1	ENSG00000115524	ENSG00000181163	0.01988895518	1	289	NA	0.00583853	NA
SF3B1	NSUN2	ENSG00000115524	ENSG00000037474	0.05728391317	1	NA	NA	0.00512777	NA
SF3B1	PABPC4	ENSG00000115524	ENSG00000090621	0.4076462893	0	206	NA	0.00434646	NA
SF3B1	PCBP1	ENSG00000115524	ENSG00000169564	0.9023412344	0	214	NA	0.00694594	NA
SF3B1	PPIL4	ENSG00000115524	ENSG00000131013	0.9139570241	0	338	NA	0.00855307	NA
SF3B1	PTBP1	ENSG00000115524	ENSG00000011304	0.3337663272	0	465	NA	0.00727687	79
SF3B1	PUM2	ENSG00000115524	ENSG00000055917	0.2058882464	1	252	NA	0.00730588	317
SF3B1	QKI	ENSG00000115524	ENSG00000112531	0.3314214876	0	359	NA	0.00709888	66
SF3B1	RBFOX2	ENSG00000115524	ENSG00000100320	0.8954731825	0	237	NA	0.00465528	64
SF3B1	RBM15	ENSG00000115524	ENSG00000162775	0.9656204816	0	384	NA	0.00291802	208
SF3B1	RBM22	ENSG00000115524	ENSG00000086589	0.0589030897	1	958	1	0.00560056	203
SF3B1	RPS11	ENSG00000115524	ENSG00000142534	0.2819337731	0	NA	NA	0.00909144	21
SF3B1	RPS3	ENSG00000115524	ENSG00000149273	0.5121858739	0	163	NA	0.00771838	NA
SF3B1	SAFB2	ENSG00000115524	ENSG00000130254	0.1785664184	1	202	NA	0.00640768	NA
SF3B1	SBDS	ENSG00000115524	ENSG00000126524	0.02731192437	1	NA	NA	0.00694371	NA
SF3B1	SERBP1	ENSG00000115524	ENSG00000142864	0.3259509131	0	375	NA	0.00457455	48
SF3B4	AGGF1	ENSG00000143368	ENSG00000164252	0.4670939496	0	NA	NA	0.00699166	3
SF3B4	AKAP8L	ENSG00000143368	ENSG00000011243	0.5333724151	0	NA	NA	0.00734803	NA
SF3B4	APOBEC3C	ENSG00000143368	ENSG00000244509	0.9656981453	0	NA	NA	0.0075408	NA
SF3B4	BUD13	ENSG00000143368	ENSG00000137656	0.01357516959	1	998	NA	0.00711547	278
SF3B4	CPSF6	ENSG00000143368	ENSG00000111605	0.8840162511	0	NA	NA	0.00277087	27
SF3B4	CSTF2T	ENSG00000143368	ENSG00000177613	0.2909181332	0	NA	NA	0.00745449	54
SF3B4	DDX21	ENSG00000143368	ENSG00000165732	0.2907840127	0	217	NA	0.00512923	NA
SF3B4	DDX3X	ENSG00000143368	ENSG00000215301	0.393304536	0	281	NA	0.00757586	323
SF3B4	DDX42	ENSG00000143368	ENSG00000198231	0.6428707332	0	955	1	0.00661145	NA
SF3B4	DDX52	ENSG00000143368	ENSG00000278053	0.5844474646	0	NA	NA	0.00730087	NA
SF3B4	DDX55	ENSG00000143368	ENSG00000111364	0.7866039463	0	223	NA	0.00736007	239
SF3B4	DDX6	ENSG00000143368	ENSG00000110367	0.1102786234	1	205	NA	0.00750731	153
SF3B4	DGCR8	ENSG00000143368	ENSG00000128191	0.3226138004	0	NA	NA	0.00738194	NA
SF3B4	DROSHA	ENSG00000143368	ENSG00000113360	0.3150141204	0	NA	NA	0.00739421	160
SF3B4	EFTUD2	ENSG00000143368	ENSG00000108883	0.007947327258	1	999	NA	0.00270806	305
SF3B4	EIF3G	ENSG00000143368	ENSG00000130811	0.6225267171	0	253	NA	0.0000181627	NA
SF3B4	EIF4G2	ENSG00000143368	ENSG00000110321	0.9002259599	0	NA	NA	0.0000049482	15
SF3B4	EWSR1	ENSG00000143368	ENSG00000182944	0.3395503955	0	515	NA	0.00734938	4
SF3B4	EXOSC5	ENSG00000143368	ENSG00000077348	0.7407641563	0	224	NA	0.00725933	NA
SF3B4	FAM120A	ENSG00000143368	ENSG00000048828	0.9769078175	0	NA	NA	0.00699178	153
SF3B4	FASTKD2	ENSG00000143368	ENSG00000118246	0.644091271	0	NA	NA	0.00691124	17
SF3B4	FMR1	ENSG00000143368	ENSG00000102081	0.4721859162	0	NA	NA	0.00727574	213
SF3B4	FTO	ENSG00000143368	ENSG00000140718	0.7609392551	0	NA	NA	0.00693431	16
SF3B4	FXR1	ENSG00000143368	ENSG00000114416	0.8694836965	0	NA	NA	0.00725889	16
SF3B4	FXR2	ENSG00000143368	ENSG00000129245	0.2417370615	1	NA	NA	0.00736175	156
SF3B4	GNL3	ENSG00000143368	ENSG00000163938	0.6049352062	0	NA	NA	0.00582245	NA
SF3B4	GPKOW	ENSG00000143368	ENSG00000068394	0.07895644263	1	566	NA	0.00757756	59
SF3B4	GTF2F1	ENSG00000143368	ENSG00000125651	0.4932898602	0	627	NA	0.000000569212	19
SF3B4	HNRNPA1	ENSG00000143368	ENSG00000135486	0.5035417603	0	418	NA	0.00755041	NA
SF3B4	HNRNPC	ENSG00000143368	ENSG00000092199	0.6241363506	0	508	NA	0.00663711	73
SF3B4	HNRNPK	ENSG00000143368	ENSG00000165119	0.6840004609	0	277	NA	0.00753625	14
SF3B4	HNRNPM	ENSG00000143368	ENSG00000099783	0.7049474353	0	243	NA	0.00340028	108
SF3B4	IGF2BP1	ENSG00000143368	ENSG00000159217	0.8222463688	0	NA	NA	0.00517773	240
SF3B4	IGF2BP2	ENSG00000143368	ENSG00000073792	0.9089900172	0	NA	NA	0.00621061	145
SF3B4	ILF3	ENSG00000143368	ENSG00000129351	0.660474418	0	771	NA	0.00741094	12
SF3B4	KHDRBS1	ENSG00000143368	ENSG00000121774	0.9471777899	0	422	NA	0.0000134598	NA
SF3B4	KHSRP	ENSG00000143368	ENSG00000088247	0.8641485302	0	256	NA	0.00765166	204
SF3B4	LARP4	ENSG00000143368	ENSG00000161813	0.8026169864	0	274	NA	0.00705192	242
SF3B4	LARP7	ENSG00000143368	ENSG00000174720	0.5252371188	0	568	NA	0.00765692	31
SF3B4	LIN28B	ENSG00000143368	ENSG00000187772	0.3366420699	0	219	NA	0.00591752	317
SF3B4	LSM11	ENSG00000143368	ENSG00000155858	0.3479420372	0	NA	NA	0.0099809	47
SF3B4	METAP2	ENSG00000143368	ENSG00000111142	0.4286471034	0	NA	NA	0.00696815	76
SF3B4	MTPAP	ENSG00000143368	ENSG00000107951	0.4285876628	0	NA	NA	0.00706539	5
SF3B4	NCBP2	ENSG00000143368	ENSG00000114503	0.3852785656	0	842	NA	0.00748222	90
[truncated: 2,008 more rows]
