# Supplementary material for: Systematic identification of post-transcriptional regulatory modules
Source: Nat Commun. 2024 Sep 9;15:7872. doi: 10.1038/s41467-024-52215-7 (PMC11385195; doi:10.1038/s41467-024-52215-7)
Supplement: Supplementary file 18 — Supplementary Dataset 15 [file 41467_2024_52215_MOESM18_ESM.txt]

Table S15. Compositions of RNA Regulons for the RBP-centered Regulatory Modules
This table includes the compositions of RNA regulons for the RBP-centered regulatory modules identified in the study. Each entry indicates whether a given RNA target is associated with a given RBP module. An RNA is considered associated with a module if at least 2 members of the RBP module bind it directly according to eCLIP data.
GeneID	AKAP8L.Module	APOBEC3C.Module	BUD13.Module	CPSF6.Module	CSTF2T.Module	DDX21.Module	DDX3X.Module	DDX42.Module	DDX52.Module	DDX55.Module	DDX6.Module	DGCR8.Module	DROSHA.Module	EFTUD2.Module	EIF3G.Module	EIF4G2.Module	EWSR1.Module	EXOSC5.Module	FAM120A.Module	FASTKD2.Module	FMR1.Module	FTO.Module	FXR1.Module	FXR2.Module	GNL3.Module	GPKOW.Module	GTF2F1.Module	HNRNPA1.Module	HNRNPC.Module	HNRNPK.Module	HNRNPM.Module	IGF2BP1.Module	IGF2BP2.Module	ILF3.Module	KHDRBS1.Module	KHSRP.Module	LARP4.Module	LARP7.Module	LIN28B.Module	LSM11.Module	METAP2.Module	MTPAP.Module	NCBP2.Module	NOLC1.Module	NONO.Module	NPM1.Module	NSUN2.Module	PABPC4.Module	PCBP1.Module
ENSG00000000419	NA	NA	1	1	NA	1	NA	NA	NA	NA	1	NA	NA	1	1	NA	NA	NA	NA	NA	NA	NA	1	1	1	1	NA	NA	NA	NA	1	NA	1	NA	1	NA	1	NA	NA	NA	NA	NA	1	NA	NA	1	1	1	NA
ENSG00000000460	NA	NA	NA	1	NA	NA	NA	1	NA	NA	NA	NA	NA	NA	NA	NA	NA	NA	NA	NA	NA	NA	1	NA	NA	1	NA	1	1	NA	NA	1	NA	NA	1	1	NA	NA	NA	NA	NA	1	1	NA	NA	1	NA	NA	NA
ENSG00000000971	NA	NA	NA	1	NA	1	NA	1	NA	NA	1	NA	NA	1	1	NA	NA	NA	1	NA	NA	1	1	1	1	1	NA	NA	NA	NA	NA	1	1	NA	NA	1	NA	NA	NA	NA	NA	1	NA	NA	NA	1	NA	NA	NA
ENSG00000001084	NA	1	NA	1	NA	1	NA	NA	NA	NA	NA	NA	NA	NA	1	NA	NA	NA	NA	NA	NA	NA	NA	NA	1	NA	NA	NA	1	NA	NA	NA	1	NA	1	1	1	NA	NA	NA	NA	NA	NA	NA	NA	1	1	NA	NA
ENSG00000231683	NA	1	NA	1	NA	1	NA	NA	NA	NA	NA	NA	NA	NA	1	NA	NA	NA	NA	NA	NA	NA	NA	NA	1	NA	NA	NA	1	NA	NA	NA	1	NA	1	1	1	NA	NA	NA	NA	NA	NA	NA	NA	1	1	NA	NA
ENSG00000001167	NA	NA	NA	NA	1	NA	NA	NA	NA	NA	NA	NA	NA	NA	NA	NA	NA	NA	NA	NA	NA	NA	NA	NA	NA	NA	NA	NA	NA	NA	NA	NA	NA	NA	NA	NA	NA	NA	NA	NA	1	NA	NA	NA	NA	NA	NA	NA	NA
ENSG00000001460	NA	NA	NA	NA	NA	NA	NA	NA	NA	NA	NA	NA	NA	NA	NA	NA	NA	NA	1	NA	NA	NA	NA	NA	NA	NA	NA	NA	NA	NA	NA	NA	1	NA	NA	NA	NA	NA	NA	NA	NA	NA	NA	NA	NA	NA	NA	NA	NA
ENSG00000001461	NA	NA	NA	NA	NA	NA	NA	NA	NA	NA	NA	NA	NA	NA	NA	NA	NA	NA	1	NA	NA	NA	NA	NA	NA	NA	NA	NA	NA	NA	NA	NA	1	NA	NA	NA	NA	NA	NA	NA	NA	NA	NA	NA	NA	NA	NA	NA	NA
ENSG00000001497	1	NA	1	1	1	1	NA	1	NA	NA	1	1	NA	1	NA	NA	NA	NA	NA	1	NA	NA	1	1	1	1	1	NA	NA	1	NA	NA	1	NA	1	1	NA	NA	1	1	1	1	1	1	1	1	NA	1	1
ENSG00000001617	NA	NA	1	NA	NA	NA	NA	NA	NA	NA	NA	NA	NA	1	NA	NA	NA	NA	NA	NA	NA	NA	NA	NA	NA	1	NA	NA	NA	NA	NA	NA	NA	NA	NA	NA	NA	NA	NA	NA	NA	1	1	NA	NA	NA	NA	NA	NA
ENSG00000001629	NA	NA	NA	NA	NA	NA	NA	NA	NA	NA	1	NA	NA	NA	NA	NA	NA	NA	NA	NA	NA	NA	NA	NA	NA	NA	NA	NA	NA	NA	NA	NA	NA	NA	NA	1	NA	NA	NA	NA	NA	NA	NA	NA	NA	1	NA	NA	NA
ENSG00000002016	NA	NA	1	NA	NA	NA	NA	NA	NA	NA	1	NA	NA	1	NA	NA	NA	NA	NA	NA	NA	NA	1	NA	NA	1	NA	NA	NA	NA	NA	NA	NA	NA	NA	NA	NA	NA	NA	NA	NA	1	1	NA	NA	NA	NA	NA	NA
ENSG00000002330	NA	NA	NA	NA	NA	NA	1	NA	NA	1	1	NA	1	NA	1	NA	NA	NA	NA	1	NA	1	NA	1	NA	NA	NA	NA	NA	NA	NA	1	1	NA	NA	NA	1	NA	NA	NA	NA	NA	NA	NA	NA	NA	NA	1	1
ENSG00000002549	NA	NA	NA	NA	NA	NA	NA	NA	NA	NA	1	NA	NA	NA	1	NA	NA	NA	NA	NA	NA	1	NA	NA	1	NA	NA	NA	NA	NA	NA	1	NA	NA	NA	NA	1	NA	1	NA	NA	NA	NA	NA	NA	NA	NA	NA	NA
ENSG00000002822	1	NA	1	1	1	1	NA	1	1	1	1	1	1	1	NA	1	1	NA	NA	1	NA	1	1	1	NA	1	1	NA	1	1	1	1	NA	NA	NA	1	NA	NA	NA	1	1	1	1	NA	1	1	NA	1	1
ENSG00000122687	1	NA	1	1	1	1	NA	1	1	1	1	1	1	1	NA	1	1	NA	NA	1	NA	1	1	1	NA	1	1	NA	1	1	1	1	NA	NA	NA	1	NA	NA	NA	1	1	1	1	NA	1	1	NA	1	1
ENSG00000286192	1	NA	1	1	1	1	NA	1	1	1	1	1	1	1	NA	1	1	NA	NA	1	1	1	1	1	NA	1	1	NA	1	1	1	1	NA	NA	NA	1	NA	NA	NA	1	1	1	1	NA	1	1	NA	1	1
ENSG00000002834	NA	NA	1	NA	1	1	NA	NA	1	NA	1	NA	NA	NA	NA	NA	1	NA	1	1	1	NA	1	NA	1	NA	1	NA	NA	1	NA	1	1	NA	NA	NA	1	NA	1	1	1	1	NA	NA	1	1	NA	1	1
ENSG00000002919	NA	NA	NA	NA	1	1	NA	1	NA	NA	1	NA	NA	NA	NA	NA	NA	NA	1	NA	NA	NA	1	NA	NA	NA	NA	NA	NA	NA	NA	NA	1	NA	NA	NA	NA	NA	NA	NA	1	1	NA	NA	NA	NA	NA	NA	NA
ENSG00000003147	NA	NA	1	1	NA	NA	NA	NA	NA	NA	1	NA	NA	1	NA	NA	NA	NA	NA	1	NA	NA	1	1	NA	1	NA	NA	NA	NA	NA	NA	NA	NA	NA	NA	NA	NA	NA	NA	NA	1	NA	NA	NA	1	NA	NA	NA
ENSG00000003249	NA	NA	1	NA	1	NA	NA	1	1	1	1	NA	1	NA	NA	NA	1	NA	1	NA	NA	1	1	NA	NA	NA	1	NA	NA	1	NA	NA	1	NA	NA	NA	NA	NA	1	1	1	1	NA	NA	1	NA	NA	NA	1
ENSG00000003393	NA	NA	NA	1	NA	NA	NA	NA	NA	NA	NA	NA	NA	NA	NA	NA	NA	NA	NA	NA	NA	NA	1	NA	NA	NA	NA	NA	NA	NA	NA	NA	NA	NA	NA	1	NA	NA	NA	NA	NA	NA	NA	NA	NA	1	NA	NA	NA
ENSG00000003400	NA	NA	NA	NA	NA	NA	NA	NA	NA	NA	NA	NA	NA	NA	NA	NA	NA	NA	NA	NA	NA	NA	NA	NA	NA	NA	NA	NA	NA	NA	NA	NA	NA	NA	NA	NA	NA	NA	NA	NA	NA	NA	NA	NA	NA	NA	NA	NA	NA
ENSG00000003402	NA	NA	1	1	1	1	NA	NA	1	NA	1	NA	1	NA	NA	NA	1	NA	NA	1	NA	NA	1	1	NA	1	1	NA	NA	1	NA	NA	1	NA	NA	1	NA	NA	NA	1	1	1	NA	1	1	1	NA	NA	1
ENSG00000003436	NA	NA	NA	1	NA	1	NA	NA	NA	NA	1	NA	NA	NA	NA	NA	NA	NA	NA	1	NA	NA	NA	NA	1	1	NA	1	1	NA	NA	1	NA	1	NA	1	NA	NA	NA	NA	NA	1	NA	NA	NA	1	NA	NA	NA
ENSG00000003509	NA	NA	NA	1	NA	1	NA	1	NA	NA	1	NA	NA	NA	1	NA	NA	NA	1	NA	NA	NA	1	NA	1	1	NA	NA	1	NA	NA	1	1	NA	NA	1	NA	NA	1	NA	NA	1	1	NA	NA	1	1	NA	NA
ENSG00000003756	NA	NA	1	1	NA	NA	NA	NA	NA	NA	1	NA	NA	1	NA	NA	NA	NA	NA	NA	NA	NA	1	1	NA	1	NA	NA	NA	NA	NA	NA	NA	NA	NA	1	NA	NA	NA	NA	NA	1	NA	NA	NA	1	NA	NA	NA
ENSG00000004534	NA	NA	1	1	NA	NA	NA	NA	NA	NA	1	NA	NA	1	NA	NA	NA	NA	NA	NA	NA	NA	1	1	NA	1	NA	NA	NA	NA	NA	NA	NA	NA	NA	1	NA	NA	NA	NA	NA	1	NA	NA	NA	1	NA	NA	NA
ENSG00000004059	NA	NA	NA	NA	NA	1	1	1	NA	1	1	NA	1	NA	1	NA	1	NA	1	1	NA	1	NA	1	1	NA	NA	NA	1	NA	NA	1	1	NA	NA	1	1	NA	1	NA	1	NA	NA	1	NA	1	1	1	1
ENSG00000004139	NA	NA	NA	NA	1	NA	NA	NA	1	NA	NA	NA	1	NA	NA	NA	1	NA	NA	NA	NA	NA	NA	NA	NA	NA	1	NA	NA	1	NA	NA	NA	NA	NA	NA	NA	NA	NA	NA	NA	NA	NA	NA	1	NA	NA	NA	NA
ENSG00000004142	NA	NA	1	NA	1	NA	1	NA	1	1	1	NA	1	NA	1	NA	1	NA	NA	1	NA	1	NA	1	1	NA	1	NA	1	1	NA	1	1	NA	NA	NA	1	NA	1	1	1	1	NA	1	NA	NA	NA	1	1
ENSG00000004399	NA	NA	1	NA	1	NA	1	NA	1	NA	1	NA	NA	1	1	NA	NA	NA	1	NA	NA	NA	1	1	NA	1	1	NA	NA	1	NA	1	1	NA	NA	NA	1	NA	1	1	1	1	1	NA	1	NA	NA	1	1
ENSG00000004455	NA	1	NA	NA	NA	1	NA	NA	NA	NA	NA	NA	NA	NA	1	NA	NA	NA	1	1	NA	NA	NA	NA	1	NA	NA	NA	NA	NA	NA	1	1	NA	NA	1	NA	NA	NA	NA	NA	NA	NA	NA	NA	1	1	NA	NA
ENSG00000004478	NA	NA	1	NA	1	1	1	1	1	1	1	NA	1	1	1	1	1	NA	1	1	1	1	1	1	1	1	1	NA	NA	1	NA	1	1	NA	NA	NA	1	NA	1	1	1	1	1	1	NA	1	NA	1	1
ENSG00000004487	NA	NA	1	1	NA	1	NA	NA	NA	NA	1	NA	NA	1	NA	NA	NA	NA	NA	1	NA	NA	1	1	1	1	NA	NA	NA	NA	NA	NA	1	NA	NA	1	NA	NA	NA	NA	NA	1	1	NA	NA	1	NA	NA	NA
ENSG00000004660	NA	NA	1	NA	1	NA	NA	1	1	NA	1	NA	1	1	NA	NA	1	NA	NA	NA	NA	NA	NA	1	NA	1	1	NA	NA	1	NA	NA	NA	NA	NA	NA	NA	NA	NA	NA	1	1	1	NA	1	NA	NA	NA	1
ENSG00000004766	NA	NA	NA	1	NA	NA	NA	1	NA	NA	1	NA	NA	NA	NA	NA	NA	NA	NA	NA	NA	NA	1	NA	NA	1	NA	1	1	NA	NA	1	NA	NA	1	1	NA	NA	NA	NA	NA	NA	NA	NA	NA	1	NA	NA	NA
ENSG00000004777	NA	NA	1	NA	1	NA	NA	1	1	NA	1	1	1	1	NA	NA	1	NA	NA	NA	NA	NA	1	1	NA	1	1	NA	NA	1	NA	NA	NA	NA	NA	NA	NA	NA	NA	1	1	1	1	NA	1	1	NA	NA	1
ENSG00000004779	NA	NA	NA	NA	NA	1	1	NA	NA	1	1	NA	1	NA	1	NA	NA	NA	NA	NA	1	1	NA	1	1	NA	NA	NA	NA	NA	NA	1	1	NA	1	NA	1	NA	1	NA	NA	NA	1	NA	NA	NA	NA	1	1
ENSG00000004866	NA	NA	NA	1	NA	NA	NA	NA	NA	NA	NA	NA	NA	NA	NA	NA	NA	NA	NA	NA	NA	NA	1	NA	NA	1	NA	1	NA	NA	NA	1	NA	NA	1	1	NA	NA	NA	NA	NA	NA	NA	NA	NA	NA	NA	NA	NA
ENSG00000004939	NA	NA	1	NA	1	1	1	NA	1	1	1	NA	1	NA	1	NA	1	NA	1	1	NA	1	1	1	1	NA	1	NA	NA	1	NA	1	1	NA	NA	1	1	NA	1	1	1	1	NA	NA	1	1	1	1	1
ENSG00000004961	NA	NA	NA	NA	NA	NA	NA	NA	NA	NA	NA	NA	NA	NA	1	NA	NA	NA	NA	NA	NA	NA	NA	NA	1	NA	NA	NA	NA	NA	NA	NA	1	NA	NA	NA	NA	NA	1	NA	NA	NA	NA	NA	NA	NA	NA	NA	NA
ENSG00000004975	NA	NA	1	NA	1	NA	NA	NA	1	NA	1	NA	1	1	NA	NA	NA	NA	NA	NA	NA	NA	1	NA	NA	1	1	NA	NA	1	NA	NA	NA	NA	NA	NA	NA	NA	NA	NA	1	1	1	NA	1	NA	NA	NA	1
ENSG00000005007	NA	NA	1	NA	1	1	NA	NA	1	NA	1	NA	1	1	NA	NA	NA	NA	1	1	1	1	1	1	1	1	1	NA	NA	1	NA	NA	1	NA	NA	NA	1	NA	1	NA	1	1	1	1	1	NA	NA	1	1
ENSG00000005020	NA	1	NA	NA	NA	1	NA	NA	NA	NA	NA	NA	NA	NA	1	NA	NA	NA	1	1	NA	NA	NA	NA	1	NA	NA	NA	NA	NA	NA	1	1	NA	NA	1	NA	NA	NA	NA	NA	NA	NA	NA	NA	1	1	NA	NA
ENSG00000005022	NA	NA	1	NA	1	1	1	NA	1	1	1	NA	1	NA	1	NA	1	NA	NA	NA	1	1	1	1	1	NA	1	NA	NA	1	NA	1	1	NA	NA	NA	1	NA	1	1	1	1	NA	1	NA	NA	NA	1	1
ENSG00000005075	NA	NA	NA	1	NA	NA	1	NA	NA	1	1	NA	NA	NA	1	NA	NA	NA	NA	NA	1	1	1	1	1	NA	1	NA	1	NA	NA	1	1	NA	NA	1	1	NA	1	NA	NA	1	NA	NA	NA	1	NA	1	1
ENSG00000005100	NA	1	NA	NA	1	1	1	NA	NA	NA	1	NA	NA	NA	1	NA	NA	NA	1	NA	1	1	1	1	1	NA	NA	1	1	NA	NA	1	1	NA	NA	1	1	NA	1	NA	1	1	NA	NA	NA	1	1	NA	1
ENSG00000005156	NA	NA	NA	NA	NA	NA	NA	NA	NA	NA	NA	NA	NA	NA	NA	NA	NA	NA	1	NA	NA	NA	NA	NA	NA	NA	NA	NA	NA	NA	NA	NA	1	NA	NA	NA	NA	NA	NA	NA	NA	1	NA	NA	NA	NA	NA	NA	NA
ENSG00000005175	NA	NA	NA	1	NA	NA	NA	1	NA	NA	1	NA	NA	NA	NA	NA	NA	NA	1	1	NA	NA	1	1	1	1	NA	1	1	NA	NA	1	NA	NA	1	1	NA	NA	1	1	NA	1	NA	NA	NA	1	1	NA	NA
ENSG00000005187	NA	NA	NA	1	NA	NA	NA	NA	NA	NA	NA	NA	NA	NA	NA	NA	NA	NA	NA	1	NA	NA	NA	NA	NA	NA	NA	NA	NA	NA	NA	NA	NA	NA	NA	NA	NA	NA	NA	NA	NA	1	NA	NA	NA	NA	NA	NA	NA
ENSG00000005189	NA	NA	1	NA	NA	1	NA	NA	NA	NA	1	NA	NA	1	NA	NA	NA	NA	NA	NA	NA	NA	1	1	1	1	NA	NA	NA	NA	NA	NA	1	NA	NA	NA	NA	NA	NA	NA	1	1	1	NA	NA	NA	NA	1	1
ENSG00000005194	NA	NA	1	NA	1	NA	NA	NA	NA	NA	1	NA	NA	NA	NA	NA	NA	NA	NA	NA	NA	NA	NA	1	NA	NA	NA	NA	NA	NA	NA	NA	1	NA	NA	NA	1	NA	1	NA	1	NA	NA	NA	NA	NA	NA	1	1
ENSG00000005206	1	NA	1	1	1	NA	1	1	1	1	1	1	1	1	NA	1	1	NA	1	1	1	1	1	1	NA	1	1	NA	NA	1	1	NA	1	NA	1	1	1	NA	1	1	1	1	1	NA	1	NA	NA	1	1
ENSG00000273734	1	NA	1	1	1	NA	1	1	1	1	1	1	1	1	NA	1	1	NA	1	1	1	1	1	1	NA	1	1	1	NA	1	1	NA	1	NA	1	1	1	NA	1	1	1	1	1	NA	1	NA	NA	1	1
ENSG00000005238	NA	NA	1	NA	1	1	NA	NA	NA	NA	1	NA	NA	1	NA	NA	NA	NA	NA	NA	NA	NA	NA	1	NA	1	1	NA	NA	1	NA	NA	NA	NA	NA	NA	NA	NA	NA	NA	1	1	1	NA	1	NA	NA	NA	1
ENSG00000005249	NA	NA	NA	NA	NA	NA	NA	NA	NA	NA	1	NA	NA	NA	NA	NA	NA	NA	NA	NA	NA	NA	1	NA	NA	NA	NA	NA	NA	NA	NA	NA	NA	NA	NA	1	NA	NA	NA	NA	NA	1	NA	NA	NA	1	NA	NA	NA
ENSG00000005302	NA	NA	NA	1	NA	NA	NA	1	NA	NA	NA	NA	NA	NA	NA	NA	NA	NA	1	NA	NA	NA	1	NA	NA	NA	NA	1	1	NA	NA	NA	NA	NA	1	1	NA	NA	NA	NA	NA	1	1	NA	NA	1	NA	NA	NA
ENSG00000005339	1	NA	1	1	1	1	NA	NA	1	NA	1	NA	NA	1	NA	NA	NA	NA	1	1	1	NA	1	1	1	1	1	NA	NA	1	NA	NA	1	NA	NA	1	1	NA	1	1	1	1	NA	NA	NA	1	NA	NA	1
ENSG00000005379	1	NA	1	NA	1	NA	NA	NA	1	NA	1	1	1	NA	NA	NA	1	NA	NA	NA	NA	1	NA	NA	NA	NA	1	NA	NA	1	NA	NA	NA	NA	NA	NA	NA	NA	NA	1	1	NA	1	NA	1	NA	NA	NA	1
ENSG00000005448	NA	NA	NA	NA	NA	NA	1	NA	NA	NA	1	NA	NA	NA	1	NA	NA	NA	NA	NA	NA	NA	NA	1	NA	NA	NA	NA	NA	NA	NA	NA	NA	NA	NA	NA	1	NA	NA	NA	1	NA	1	NA	NA	NA	NA	1	1
ENSG00000005483	1	NA	1	1	NA	NA	NA	NA	NA	NA	1	NA	NA	1	NA	NA	NA	NA	NA	1	NA	NA	1	1	NA	1	NA	NA	NA	NA	NA	NA	NA	NA	NA	NA	NA	NA	NA	NA	NA	1	1	NA	NA	1	NA	NA	NA
ENSG00000005486	NA	NA	NA	NA	1	NA	NA	NA	NA	NA	1	NA	NA	NA	1	NA	NA	NA	1	1	NA	NA	1	1	NA	NA	NA	NA	NA	NA	NA	1	1	NA	NA	NA	1	NA	1	NA	1	1	NA	NA	NA	NA	NA	NA	NA
ENSG00000005801	NA	NA	NA	1	NA	1	NA	1	NA	NA	1	NA	NA	NA	1	NA	NA	NA	1	NA	NA	NA	1	NA	1	1	NA	1	1	NA	NA	1	NA	NA	1	1	NA	NA	NA	NA	NA	NA	NA	NA	NA	1	1	NA	NA
ENSG00000005810	1	NA	1	1	NA	1	NA	1	NA	NA	1	NA	NA	1	NA	NA	NA	NA	1	1	1	NA	1	1	1	1	1	NA	NA	1	NA	NA	1	NA	1	1	1	NA	1	NA	1	1	1	NA	NA	1	1	NA	1
ENSG00000005812	NA	NA	NA	1	NA	NA	NA	1	NA	NA	NA	NA	NA	NA	NA	NA	NA	NA	1	NA	NA	NA	1	NA	NA	NA	NA	1	1	NA	NA	NA	NA	NA	1	1	NA	NA	NA	NA	NA	NA	NA	NA	NA	1	NA	NA	NA
ENSG00000005889	NA	1	NA	NA	NA	1	NA	NA	NA	NA	NA	NA	NA	NA	1	NA	NA	NA	1	1	NA	NA	NA	NA	1	NA	NA	NA	NA	NA	NA	1	1	NA	NA	1	NA	NA	NA	NA	NA	NA	NA	NA	NA	1	1	NA	NA
ENSG00000005893	NA	1	NA	1	NA	1	1	NA	NA	1	NA	NA	NA	NA	1	NA	NA	NA	1	1	NA	NA	NA	1	1	1	NA	NA	1	NA	NA	1	1	NA	NA	1	NA	NA	1	NA	NA	NA	NA	NA	NA	1	1	NA	NA
ENSG00000005961	1	NA	1	1	1	1	NA	1	1	1	1	NA	1	1	1	NA	1	NA	1	1	1	1	1	1	1	1	1	NA	1	1	NA	1	1	NA	NA	1	NA	NA	1	1	1	1	1	NA	1	1	NA	NA	1
ENSG00000006007	NA	NA	NA	NA	1	NA	1	NA	NA	NA	1	NA	NA	NA	1	NA	NA	NA	1	NA	1	1	1	1	1	NA	NA	NA	NA	NA	NA	1	1	NA	NA	NA	1	NA	1	NA	1	1	NA	NA	NA	NA	NA	1	1
ENSG00000006015	NA	NA	1	NA	1	NA	1	NA	1	1	1	NA	1	NA	NA	NA	1	NA	NA	NA	NA	1	NA	NA	NA	NA	1	1	NA	1	NA	1	NA	NA	NA	NA	1	NA	NA	1	1	1	NA	NA	1	NA	NA	1	1
ENSG00000006025	NA	NA	1	1	1	NA	NA	1	1	1	1	NA	1	1	NA	NA	1	NA	NA	NA	NA	NA	1	1	NA	1	1	NA	NA	1	NA	NA	NA	NA	NA	1	NA	NA	NA	1	1	1	1	NA	1	1	NA	1	1
ENSG00000006042	NA	NA	NA	NA	NA	1	NA	NA	NA	1	NA	NA	NA	NA	1	NA	NA	NA	1	1	NA	1	NA	1	1	NA	NA	NA	NA	NA	NA	1	1	NA	NA	1	1	NA	NA	NA	1	NA	NA	NA	NA	1	NA	NA	NA
ENSG00000006062	NA	NA	1	1	NA	1	NA	NA	NA	NA	1	NA	NA	1	NA	NA	NA	NA	NA	1	NA	NA	1	1	NA	1	NA	NA	NA	1	NA	NA	NA	NA	NA	1	NA	NA	NA	NA	1	1	1	NA	NA	1	NA	NA	1
ENSG00000006125	NA	NA	1	NA	1	1	NA	NA	1	NA	1	NA	NA	NA	NA	NA	NA	NA	1	1	1	NA	1	NA	1	NA	NA	NA	NA	1	NA	NA	1	NA	NA	NA	NA	NA	1	NA	1	1	NA	NA	NA	1	NA	NA	1
ENSG00000006194	NA	NA	1	NA	1	NA	NA	NA	NA	NA	NA	NA	1	NA	NA	NA	1	NA	NA	1	NA	NA	NA	1	NA	NA	1	NA	NA	NA	NA	NA	1	NA	NA	NA	NA	NA	NA	NA	1	1	NA	1	1	NA	NA	NA	1
ENSG00000281005	NA	NA	1	NA	1	NA	NA	NA	1	NA	NA	NA	1	NA	NA	NA	1	NA	NA	1	1	1	NA	1	NA	NA	1	NA	NA	1	NA	NA	1	NA	NA	NA	NA	NA	NA	NA	1	1	NA	1	1	NA	NA	NA	1
ENSG00000006282	NA	NA	1	1	NA	NA	NA	NA	NA	NA	NA	NA	NA	1	NA	NA	NA	NA	NA	NA	NA	NA	1	NA	NA	1	NA	NA	NA	1	NA	NA	NA	NA	NA	NA	NA	NA	NA	NA	1	1	1	NA	NA	NA	NA	NA	1
ENSG00000006327	1	NA	1	NA	1	1	1	1	1	1	1	1	1	1	NA	NA	1	NA	NA	NA	NA	1	NA	NA	1	1	1	NA	1	1	NA	NA	NA	NA	NA	NA	NA	1	NA	1	1	1	NA	NA	1	1	1	1	1
ENSG00000006432	NA	NA	1	NA	1	NA	NA	NA	1	NA	NA	NA	NA	NA	NA	NA	NA	NA	NA	NA	NA	NA	NA	NA	NA	NA	1	NA	NA	1	NA	NA	NA	NA	NA	NA	NA	NA	NA	NA	1	NA	NA	NA	NA	NA	NA	NA	1
ENSG00000006451	NA	NA	NA	NA	NA	NA	NA	NA	NA	NA	NA	NA	NA	NA	NA	NA	NA	NA	NA	NA	NA	NA	NA	1	NA	NA	NA	NA	NA	NA	NA	NA	NA	NA	NA	NA	NA	NA	NA	NA	NA	NA	NA	NA	NA	NA	NA	NA	NA
ENSG00000006453	NA	NA	1	1	1	NA	NA	NA	NA	NA	NA	NA	1	1	NA	NA	1	NA	NA	NA	NA	NA	1	1	NA	NA	1	NA	NA	1	NA	NA	NA	NA	NA	1	NA	NA	NA	1	1	1	NA	NA	1	1	NA	NA	1
ENSG00000006459	NA	1	NA	1	NA	1	NA	NA	NA	NA	NA	NA	NA	NA	1	NA	NA	NA	1	1	NA	NA	1	NA	1	NA	NA	1	1	NA	NA	1	1	NA	NA	1	NA	NA	NA	NA	NA	NA	NA	NA	NA	1	1	NA	NA
ENSG00000006530	NA	NA	NA	1	NA	NA	NA	1	NA	NA	NA	NA	NA	NA	NA	NA	NA	NA	1	NA	NA	NA	1	NA	NA	NA	NA	1	1	NA	NA	NA	NA	NA	1	1	NA	NA	NA	NA	NA	1	1	NA	NA	1	NA	NA	NA
ENSG00000006576	NA	NA	NA	NA	NA	NA	NA	NA	NA	NA	NA	NA	NA	NA	NA	NA	NA	NA	NA	NA	NA	NA	NA	NA	NA	NA	NA	NA	NA	NA	NA	NA	NA	NA	NA	NA	NA	NA	NA	NA	NA	NA	NA	NA	NA	NA	NA	NA	NA
ENSG00000006607	NA	NA	NA	NA	NA	NA	NA	NA	NA	NA	NA	NA	NA	NA	NA	NA	NA	NA	1	NA	NA	NA	NA	NA	NA	NA	NA	NA	NA	NA	NA	NA	1	NA	NA	NA	NA	NA	NA	NA	NA	NA	NA	NA	NA	NA	NA	NA	NA
ENSG00000006625	NA	NA	NA	1	NA	NA	NA	NA	NA	NA	NA	NA	NA	NA	NA	NA	NA	NA	NA	1	NA	NA	1	NA	NA	NA	NA	1	1	NA	NA	NA	NA	NA	1	1	NA	NA	NA	NA	NA	1	NA	NA	NA	1	NA	NA	NA
ENSG00000196295	NA	NA	NA	1	NA	NA	NA	NA	NA	NA	NA	NA	NA	NA	NA	NA	NA	NA	NA	1	NA	NA	1	NA	NA	NA	NA	1	1	NA	NA	NA	NA	NA	1	1	NA	NA	NA	NA	NA	1	NA	NA	NA	1	NA	NA	NA
ENSG00000281039	NA	NA	NA	1	NA	NA	NA	NA	NA	NA	NA	NA	NA	NA	NA	NA	NA	NA	NA	1	NA	NA	1	NA	NA	NA	NA	1	1	NA	NA	NA	NA	NA	1	1	NA	NA	NA	NA	NA	1	NA	NA	NA	1	NA	NA	NA
ENSG00000006634	NA	NA	1	1	NA	1	NA	NA	NA	NA	1	NA	NA	1	NA	NA	NA	NA	NA	1	NA	NA	1	1	NA	1	NA	NA	NA	NA	NA	NA	1	NA	1	1	NA	NA	NA	NA	NA	1	NA	1	NA	1	NA	NA	NA
ENSG00000006638	NA	NA	1	NA	1	NA	NA	1	1	NA	1	NA	1	NA	NA	NA	1	NA	NA	NA	NA	NA	NA	NA	NA	NA	1	NA	NA	1	NA	NA	1	NA	1	NA	NA	NA	NA	1	1	1	NA	NA	1	NA	NA	NA	1
ENSG00000006652	NA	NA	NA	1	NA	NA	NA	NA	NA	NA	NA	NA	NA	1	NA	NA	NA	NA	NA	NA	NA	NA	1	NA	NA	1	NA	NA	NA	NA	NA	NA	NA	NA	NA	1	NA	NA	NA	NA	NA	1	NA	NA	NA	NA	NA	NA	NA
ENSG00000006695	NA	NA	NA	NA	NA	NA	NA	NA	NA	NA	NA	NA	NA	NA	NA	NA	NA	NA	1	NA	NA	NA	NA	1	NA	NA	NA	NA	NA	NA	NA	NA	1	NA	NA	NA	NA	NA	NA	NA	NA	NA	NA	NA	NA	NA	NA	NA	NA
ENSG00000006704	NA	NA	1	1	1	NA	NA	NA	1	NA	1	NA	1	1	NA	NA	1	NA	NA	NA	NA	NA	1	1	NA	1	1	NA	NA	1	NA	NA	NA	NA	NA	1	NA	NA	NA	1	1	1	NA	NA	1	NA	NA	NA	1
ENSG00000006712	NA	NA	1	1	NA	NA	1	NA	NA	1	1	NA	NA	1	NA	1	NA	NA	NA	1	NA	NA	1	1	NA	1	NA	NA	NA	1	NA	NA	NA	NA	NA	1	NA	NA	NA	NA	1	1	1	NA	NA	1	NA	1	1
ENSG00000006715	NA	NA	1	1	NA	NA	NA	1	NA	NA	1	NA	NA	1	NA	NA	NA	NA	NA	NA	NA	NA	1	1	NA	1	NA	1	1	NA	NA	1	NA	NA	1	1	NA	NA	NA	NA	NA	1	1	NA	NA	1	NA	NA	NA
ENSG00000006744	NA	NA	1	NA	NA	NA	NA	NA	NA	NA	1	NA	NA	1	NA	NA	NA	NA	NA	NA	NA	NA	1	1	NA	1	NA	NA	NA	NA	NA	NA	NA	NA	NA	NA	NA	NA	NA	NA	NA	1	1	NA	NA	NA	NA	NA	NA
ENSG00000006837	NA	NA	NA	1	NA	NA	NA	NA	NA	NA	NA	NA	NA	NA	NA	1	NA	NA	NA	1	NA	NA	NA	NA	NA	NA	NA	NA	1	NA	NA	NA	NA	1	NA	1	NA	NA	NA	NA	NA	1	NA	NA	NA	1	NA	NA	NA
ENSG00000273345	NA	NA	NA	1	NA	NA	NA	NA	NA	NA	NA	NA	NA	NA	NA	1	NA	NA	NA	1	NA	NA	NA	NA	NA	NA	NA	NA	1	NA	NA	NA	NA	1	NA	1	NA	NA	NA	NA	NA	1	NA	NA	NA	1	NA	NA	NA
ENSG00000007038	1	NA	1	NA	1	1	1	1	1	1	1	1	1	1	NA	NA	1	NA	NA	1	NA	1	1	1	NA	1	1	NA	NA	1	1	NA	NA	NA	1	NA	NA	NA	NA	1	1	1	1	NA	1	NA	NA	1	1
ENSG00000007047	NA	NA	1	NA	1	NA	NA	NA	1	NA	1	NA	NA	NA	NA	NA	NA	NA	NA	NA	1	NA	1	NA	NA	NA	1	NA	NA	1	NA	NA	1	NA	NA	NA	1	NA	1	NA	1	1	NA	NA	NA	NA	NA	NA	1
ENSG00000007080	NA	NA	1	1	1	1	1	NA	NA	1	1	NA	NA	1	1	1	NA	NA	NA	1	1	1	1	1	1	1	1	NA	NA	1	NA	1	NA	NA	NA	NA	1	NA	1	NA	1	1	1	1	NA	1	NA	1	1
ENSG00000007168	NA	1	NA	1	NA	1	NA	NA	NA	NA	NA	NA	NA	NA	1	NA	NA	NA	1	1	NA	NA	1	NA	1	NA	NA	1	1	NA	NA	1	1	NA	NA	1	NA	NA	1	NA	NA	1	NA	NA	NA	1	1	NA	NA
ENSG00000007202	NA	NA	1	1	1	1	NA	1	NA	NA	1	NA	NA	1	NA	NA	NA	NA	NA	1	1	1	1	1	1	1	1	NA	NA	1	NA	NA	1	NA	NA	1	1	NA	1	NA	1	1	1	1	NA	1	NA	1	1
ENSG00000007255	NA	NA	1	NA	1	NA	1	1	1	1	1	NA	1	NA	1	NA	1	NA	NA	1	NA	1	NA	1	1	NA	1	NA	1	1	NA	1	1	NA	NA	NA	1	NA	1	1	1	NA	1	NA	1	NA	NA	1	1
ENSG00000007264	NA	NA	1	NA	1	1	1	1	1	NA	1	NA	1	1	NA	NA	1	NA	1	NA	NA	NA	1	1	NA	1	1	NA	NA	1	1	NA	1	NA	1	NA	NA	NA	NA	1	1	1	1	NA	1	NA	NA	1	1
ENSG00000007314	NA	NA	NA	NA	1	NA	NA	NA	NA	NA	NA	NA	NA	NA	NA	NA	NA	NA	NA	NA	NA	NA	NA	1	NA	NA	NA	NA	NA	NA	NA	NA	NA	NA	NA	NA	NA	NA	NA	NA	1	NA	NA	NA	NA	NA	NA	NA	NA
ENSG00000007372	1	NA	NA	1	1	NA	NA	1	1	1	NA	1	1	NA	NA	NA	1	NA	1	1	NA	1	1	NA	NA	1	1	1	1	1	NA	1	NA	NA	1	1	NA	NA	NA	1	NA	NA	NA	NA	1	1	NA	NA	1
ENSG00000007376	NA	NA	1	NA	1	NA	1	NA	1	1	1	NA	1	1	1	NA	1	NA	NA	1	NA	NA	NA	1	1	1	1	NA	NA	1	1	1	1	NA	NA	NA	1	NA	NA	1	1	NA	NA	NA	1	NA	NA	1	1
ENSG00000007384	NA	NA	1	1	NA	1	NA	NA	NA	NA	1	NA	NA	1	NA	NA	NA	NA	NA	1	NA	NA	1	1	NA	1	NA	NA	NA	1	NA	NA	NA	NA	NA	1	NA	NA	NA	NA	1	1	1	NA	NA	1	NA	NA	1
ENSG00000007392	NA	NA	NA	1	NA	1	NA	1	NA	NA	1	NA	NA	NA	1	NA	NA	NA	1	NA	NA	NA	NA	NA	1	NA	NA	1	1	NA	NA	1	NA	NA	1	1	NA	NA	NA	NA	NA	NA	NA	NA	NA	1	1	NA	NA
ENSG00000007516	1	NA	1	1	1	1	NA	1	1	NA	1	NA	1	1	NA	NA	1	NA	NA	1	NA	1	1	1	NA	1	1	NA	NA	1	NA	NA	NA	NA	NA	1	NA	NA	NA	1	1	1	1	NA	1	1	NA	NA	1
ENSG00000007520	NA	NA	1	NA	NA	NA	1	NA	NA	1	1	NA	1	NA	1	NA	NA	NA	NA	1	NA	1	NA	NA	NA	NA	NA	NA	NA	NA	NA	1	1	NA	NA	NA	1	NA	1	NA	1	NA	NA	NA	NA	NA	NA	1	1
ENSG00000007541	1	NA	1	NA	1	1	1	1	1	1	1	1	1	1	NA	NA	1	NA	NA	NA	NA	1	1	NA	NA	1	1	1	NA	1	1	NA	NA	NA	NA	NA	NA	NA	NA	1	1	1	1	NA	1	NA	NA	1	1
ENSG00000282907	1	NA	1	NA	1	1	1	1	1	1	1	1	1	1	NA	NA	1	NA	NA	NA	1	1	1	NA	NA	1	1	1	NA	1	1	NA	1	NA	1	NA	NA	NA	NA	1	1	1	1	NA	1	NA	NA	1	1
ENSG00000007545	NA	NA	1	NA	1	NA	NA	NA	1	NA	NA	NA	NA	NA	NA	NA	NA	NA	1	NA	NA	NA	1	NA	NA	NA	1	NA	NA	1	1	NA	1	NA	NA	NA	NA	NA	1	NA	1	1	NA	NA	NA	NA	NA	NA	1
ENSG00000206053	NA	NA	1	NA	1	NA	NA	NA	1	NA	NA	NA	NA	NA	NA	NA	NA	NA	1	NA	NA	NA	1	NA	NA	NA	1	NA	NA	1	1	NA	1	NA	NA	NA	NA	NA	1	NA	1	1	NA	NA	NA	NA	NA	NA	1
ENSG00000261732	NA	NA	1	NA	1	NA	NA	NA	1	NA	NA	NA	NA	NA	NA	NA	NA	NA	1	NA	NA	NA	1	NA	NA	NA	1	NA	NA	1	1	NA	1	NA	NA	NA	NA	NA	1	NA	1	1	NA	NA	NA	NA	NA	NA	1
ENSG00000007866	NA	NA	1	NA	1	1	NA	NA	NA	NA	NA	NA	NA	NA	NA	NA	NA	NA	1	NA	NA	NA	1	NA	NA	NA	1	NA	NA	1	NA	NA	1	NA	NA	NA	NA	NA	NA	NA	1	1	NA	NA	NA	NA	NA	NA	1
ENSG00000007923	NA	NA	1	NA	1	1	NA	NA	NA	NA	1	NA	NA	1	NA	NA	NA	NA	1	1	NA	NA	1	1	NA	1	NA	NA	NA	NA	NA	NA	1	NA	NA	NA	NA	NA	NA	NA	1	1	1	NA	NA	1	NA	NA	NA
ENSG00000007944	NA	NA	1	NA	NA	1	NA	1	NA	1	NA	NA	1	NA	1	NA	NA	NA	NA	1	NA	NA	NA	NA	1	1	NA	NA	1	NA	1	1	1	NA	NA	1	1	NA	NA	NA	1	NA	NA	NA	NA	1	1	1	1
ENSG00000008018	NA	NA	NA	NA	NA	1	NA	NA	NA	NA	1	NA	NA	NA	1	NA	NA	NA	NA	NA	1	1	NA	1	1	NA	NA	NA	NA	NA	NA	NA	1	NA	NA	NA	1	NA	1	NA	1	1	NA	NA	NA	NA	NA	NA	1
ENSG00000008083	1	NA	1	1	1	1	NA	NA	NA	NA	1	NA	1	1	NA	NA	1	NA	1	1	1	NA	1	1	1	1	1	NA	NA	1	NA	NA	1	NA	NA	1	NA	NA	1	1	1	1	NA	1	1	1	NA	NA	1
ENSG00000008130	1	NA	1	1	1	1	NA	1	1	1	1	1	1	1	NA	NA	1	NA	NA	1	1	1	1	1	NA	1	1	NA	NA	1	1	NA	1	NA	NA	NA	NA	1	1	1	1	1	1	NA	1	1	NA	NA	1
ENSG00000008256	NA	1	NA	1	NA	1	NA	NA	NA	NA	NA	NA	NA	NA	1	NA	NA	NA	1	1	1	NA	1	NA	1	NA	NA	1	NA	NA	NA	1	1	NA	1	1	1	NA	1	NA	1	1	NA	NA	NA	1	1	NA	NA
ENSG00000008282	NA	1	NA	1	NA	1	1	NA	NA	1	1	NA	NA	NA	1	NA	NA	NA	NA	1	NA	NA	NA	NA	1	1	NA	NA	1	NA	NA	1	1	NA	NA	1	1	NA	1	NA	NA	NA	NA	NA	NA	1	1	NA	NA
ENSG00000008283	NA	NA	1	NA	1	1	1	1	1	1	1	NA	1	NA	1	NA	1	NA	1	1	NA	1	1	1	1	NA	1	NA	1	1	NA	1	1	NA	NA	1	1	NA	1	1	1	1	NA	NA	1	1	1	1	1
ENSG00000008294	NA	NA	NA	1	NA	NA	NA	NA	NA	NA	NA	NA	NA	1	NA	NA	NA	NA	NA	NA	NA	NA	1	1	NA	NA	NA	NA	NA	NA	NA	NA	NA	NA	NA	1	NA	NA	NA	NA	NA	1	NA	NA	NA	1	NA	NA	NA
ENSG00000008300	NA	NA	1	NA	1	1	1	1	1	1	1	1	1	1	1	NA	1	NA	NA	NA	1	1	1	1	NA	1	1	NA	NA	1	NA	1	1	NA	NA	NA	1	NA	1	1	1	1	1	NA	1	NA	NA	1	1
ENSG00000008324	NA	1	NA	1	NA	1	1	NA	NA	1	1	NA	NA	NA	1	NA	NA	NA	NA	1	NA	NA	NA	1	1	NA	NA	NA	1	NA	NA	1	1	NA	NA	1	1	NA	NA	NA	NA	NA	NA	NA	NA	1	1	1	NA
ENSG00000008382	NA	NA	NA	NA	1	NA	NA	NA	1	1	NA	NA	1	NA	NA	NA	1	NA	NA	NA	NA	NA	NA	NA	NA	NA	1	NA	NA	1	NA	NA	NA	NA	NA	NA	NA	NA	NA	NA	NA	NA	NA	NA	1	NA	NA	NA	1
ENSG00000008405	NA	NA	1	NA	NA	NA	NA	NA	NA	NA	1	NA	NA	1	NA	NA	NA	NA	NA	NA	NA	NA	NA	NA	NA	1	NA	NA	NA	NA	NA	NA	NA	NA	NA	NA	NA	NA	NA	NA	NA	1	1	NA	NA	NA	NA	NA	NA
ENSG00000008441	NA	NA	1	NA	1	NA	NA	NA	1	NA	NA	NA	1	NA	NA	NA	1	NA	1	NA	NA	NA	1	NA	NA	NA	1	NA	NA	1	NA	NA	1	NA	NA	NA	NA	NA	1	1	1	1	NA	NA	1	NA	NA	NA	1
ENSG00000008513	NA	NA	NA	NA	NA	NA	NA	NA	NA	NA	NA	NA	NA	NA	NA	NA	NA	NA	NA	NA	NA	NA	NA	1	NA	NA	NA	NA	NA	NA	NA	NA	1	NA	NA	NA	NA	NA	NA	NA	NA	NA	NA	NA	NA	NA	NA	NA	NA
ENSG00000008710	1	NA	1	NA	1	NA	1	1	1	1	1	1	1	1	NA	NA	1	NA	1	1	1	1	1	1	NA	1	1	NA	NA	1	NA	NA	1	NA	NA	NA	1	NA	1	1	1	1	1	NA	1	NA	NA	1	1
ENSG00000008838	NA	NA	1	1	1	NA	NA	NA	NA	NA	1	NA	NA	1	NA	NA	NA	NA	NA	NA	NA	NA	1	1	NA	1	NA	NA	NA	1	NA	NA	NA	NA	NA	1	NA	NA	NA	1	1	1	1	NA	NA	1	NA	NA	1
ENSG00000008853	NA	NA	NA	NA	1	NA	NA	NA	NA	NA	NA	NA	NA	NA	NA	NA	NA	NA	NA	NA	NA	NA	NA	1	NA	NA	NA	NA	NA	NA	NA	NA	1	NA	NA	NA	NA	NA	NA	NA	NA	NA	NA	NA	NA	NA	NA	NA	NA
ENSG00000008869	NA	NA	1	1	NA	1	NA	1	NA	NA	1	NA	NA	1	NA	NA	NA	NA	NA	NA	NA	NA	1	NA	1	1	NA	NA	NA	NA	NA	NA	NA	NA	1	1	NA	NA	NA	NA	NA	1	1	NA	NA	1	1	NA	NA
ENSG00000008988	NA	NA	1	1	1	1	1	NA	NA	1	1	NA	1	1	1	NA	NA	NA	NA	1	1	1	1	1	1	1	1	NA	1	NA	1	1	1	NA	NA	NA	1	NA	1	NA	1	1	1	1	1	1	1	1	1
ENSG00000009307	NA	NA	NA	NA	NA	1	NA	NA	NA	NA	1	NA	NA	NA	1	NA	NA	NA	1	NA	NA	1	NA	NA	1	NA	NA	NA	1	NA	NA	1	1	NA	NA	1	1	NA	1	NA	NA	NA	NA	1	NA	1	NA	NA	NA
ENSG00000009413	NA	NA	NA	1	NA	NA	NA	NA	NA	NA	NA	NA	NA	NA	NA	NA	NA	NA	NA	1	NA	NA	1	1	NA	NA	NA	NA	NA	NA	NA	NA	NA	NA	NA	1	NA	NA	NA	NA	NA	1	NA	NA	NA	1	NA	NA	NA
ENSG00000009694	NA	NA	1	1	NA	NA	NA	NA	NA	NA	1	NA	NA	1	NA	NA	NA	NA	NA	1	NA	NA	1	1	1	1	NA	1	1	NA	NA	NA	NA	NA	NA	NA	NA	NA	NA	NA	NA	1	NA	NA	NA	1	NA	NA	NA
ENSG00000009780	NA	NA	NA	NA	NA	1	NA	NA	NA	NA	NA	NA	NA	NA	NA	NA	NA	NA	NA	NA	NA	NA	NA	NA	1	NA	NA	1	NA	NA	NA	1	NA	NA	NA	1	NA	NA	NA	NA	NA	NA	NA	NA	NA	1	NA	NA	NA
ENSG00000009830	NA	NA	1	NA	1	NA	NA	NA	NA	NA	1	NA	NA	1	NA	NA	NA	NA	NA	NA	NA	NA	1	1	NA	1	NA	NA	NA	NA	NA	NA	NA	NA	NA	NA	NA	NA	NA	NA	1	1	1	NA	NA	NA	NA	NA	NA
ENSG00000009844	NA	1	NA	1	NA	1	NA	NA	NA	NA	NA	NA	NA	NA	1	NA	NA	NA	1	NA	NA	NA	1	1	1	NA	NA	1	NA	NA	NA	NA	1	NA	NA	1	NA	NA	NA	NA	NA	1	NA	NA	NA	1	1	NA	NA
ENSG00000009950	1	NA	1	1	1	NA	NA	1	1	1	1	1	1	1	NA	NA	1	NA	NA	NA	NA	1	1	1	NA	NA	1	NA	NA	1	NA	NA	NA	NA	NA	1	NA	NA	NA	1	1	1	1	NA	1	1	NA	NA	1
ENSG00000009954	1	NA	1	1	1	1	NA	1	NA	NA	1	NA	NA	1	NA	1	NA	NA	1	1	1	NA	1	1	1	1	1	1	1	1	NA	1	1	NA	1	1	1	NA	1	NA	1	1	1	1	NA	1	1	NA	1
ENSG00000010072	NA	NA	NA	1	NA	NA	NA	NA	NA	NA	NA	NA	NA	NA	NA	NA	NA	NA	NA	NA	NA	NA	1	NA	NA	NA	NA	NA	NA	NA	NA	NA	NA	NA	1	1	NA	NA	NA	NA	NA	1	NA	NA	NA	NA	NA	NA	NA
ENSG00000010165	NA	NA	1	1	1	1	NA	1	NA	NA	1	NA	NA	1	1	NA	NA	NA	1	1	1	1	1	1	1	1	1	NA	NA	1	NA	1	1	NA	NA	1	1	NA	1	NA	1	1	1	NA	NA	1	NA	NA	1
ENSG00000010244	NA	NA	NA	1	NA	NA	NA	NA	NA	NA	NA	NA	NA	NA	NA	NA	NA	NA	1	NA	NA	NA	NA	NA	NA	NA	NA	NA	1	NA	NA	NA	NA	NA	NA	1	NA	NA	NA	NA	NA	NA	NA	NA	NA	1	NA	NA	NA
ENSG00000265794	NA	NA	NA	1	NA	NA	NA	1	NA	NA	NA	NA	NA	NA	1	NA	NA	NA	1	NA	NA	NA	1	NA	1	NA	NA	1	1	NA	NA	1	NA	NA	1	1	NA	NA	NA	NA	NA	NA	NA	NA	NA	1	1	NA	NA
ENSG00000010256	NA	NA	1	1	1	1	1	1	1	1	1	NA	1	1	1	NA	1	NA	NA	1	1	1	1	1	1	1	1	1	1	1	1	1	1	NA	1	NA	1	NA	1	1	1	1	1	1	1	1	1	1	1
ENSG00000010282	NA	1	NA	NA	NA	1	NA	NA	NA	NA	NA	NA	NA	NA	1	NA	NA	NA	1	1	NA	NA	NA	NA	1	NA	NA	NA	NA	NA	NA	1	1	NA	NA	1	NA	NA	NA	NA	NA	NA	NA	NA	NA	1	1	NA	NA
ENSG00000181061	NA	1	NA	NA	NA	1	NA	NA	NA	NA	NA	NA	NA	NA	1	NA	NA	NA	1	1	NA	NA	NA	NA	1	NA	NA	NA	NA	NA	NA	1	1	NA	NA	1	NA	NA	NA	NA	NA	NA	NA	NA	NA	1	1	NA	NA
ENSG00000235288	NA	1	NA	NA	NA	1	NA	NA	NA	NA	NA	NA	NA	NA	1	NA	NA	NA	1	1	NA	NA	NA	NA	1	NA	NA	NA	NA	NA	NA	1	1	NA	NA	1	NA	NA	NA	NA	NA	NA	NA	NA	NA	1	1	NA	NA
ENSG00000244607	NA	1	NA	NA	NA	1	NA	NA	NA	NA	NA	NA	NA	NA	1	NA	NA	NA	1	1	NA	NA	NA	NA	1	NA	NA	NA	NA	NA	NA	1	1	NA	NA	1	NA	NA	NA	NA	NA	NA	NA	NA	NA	1	1	NA	NA
ENSG00000280571	NA	1	NA	NA	NA	1	NA	NA	NA	NA	NA	NA	NA	NA	1	NA	NA	NA	1	1	NA	NA	NA	NA	1	NA	NA	NA	NA	NA	NA	1	1	NA	NA	1	NA	NA	NA	NA	NA	NA	NA	NA	NA	1	1	NA	NA
ENSG00000285539	NA	1	NA	NA	NA	1	NA	NA	NA	NA	NA	NA	NA	NA	1	NA	NA	NA	1	1	NA	NA	NA	NA	1	NA	NA	NA	NA	NA	NA	1	1	NA	NA	1	NA	NA	NA	NA	NA	NA	NA	NA	NA	1	1	NA	NA
ENSG00000010292	1	NA	1	1	1	1	1	1	NA	NA	1	NA	NA	1	1	NA	NA	NA	NA	1	1	1	1	1	1	1	1	NA	NA	1	NA	NA	1	NA	1	1	1	NA	1	NA	1	1	1	1	NA	1	NA	1	1
ENSG00000010310	1	NA	1	NA	1	NA	NA	1	1	NA	1	1	1	NA	NA	NA	1	NA	NA	NA	NA	NA	NA	NA	NA	NA	1	NA	1	1	NA	NA	NA	1	NA	NA	NA	NA	NA	1	1	NA	NA	NA	1	1	NA	NA	1
ENSG00000010318	NA	NA	1	NA	NA	1	NA	NA	NA	1	NA	NA	1	NA	1	NA	NA	NA	NA	1	NA	1	NA	1	1	1	NA	NA	NA	NA	1	1	1	NA	NA	NA	NA	NA	NA	NA	NA	NA	NA	NA	NA	NA	NA	NA	1
ENSG00000010322	1	NA	1	1	1	1	NA	NA	1	NA	1	NA	1	1	NA	1	1	NA	NA	1	NA	NA	1	1	NA	1	1	NA	NA	1	NA	NA	NA	NA	NA	1	NA	NA	NA	1	1	1	1	NA	1	1	NA	NA	1
ENSG00000010327	NA	NA	1	NA	NA	NA	NA	NA	NA	NA	1	NA	NA	1	NA	NA	NA	NA	NA	NA	NA	NA	NA	NA	NA	1	NA	NA	NA	NA	NA	NA	NA	NA	NA	NA	NA	NA	NA	NA	NA	1	1	NA	NA	NA	NA	NA	NA
ENSG00000010361	NA	NA	NA	NA	1	NA	NA	NA	NA	NA	NA	NA	NA	NA	NA	NA	NA	NA	NA	NA	NA	NA	NA	NA	NA	NA	NA	NA	NA	NA	NA	NA	NA	NA	NA	NA	NA	NA	NA	NA	1	NA	NA	NA	NA	NA	NA	NA	NA
ENSG00000010404	NA	1	1	NA	1	1	NA	NA	1	1	NA	NA	1	NA	1	NA	1	NA	1	1	NA	NA	NA	NA	1	NA	1	NA	1	1	NA	1	1	NA	NA	1	NA	NA	NA	1	1	1	NA	NA	1	1	1	NA	1
ENSG00000241489	NA	1	1	NA	1	1	NA	NA	1	1	NA	NA	1	NA	1	NA	1	NA	1	1	NA	NA	NA	NA	1	NA	1	NA	1	1	NA	1	1	NA	NA	1	NA	NA	NA	1	1	1	NA	NA	1	1	1	NA	1
ENSG00000241769	NA	1	1	NA	1	1	NA	NA	1	1	NA	NA	1	NA	1	NA	1	NA	1	1	NA	NA	NA	NA	1	NA	1	NA	1	1	NA	1	1	NA	NA	1	NA	NA	NA	1	1	1	NA	NA	1	1	1	NA	1
ENSG00000010539	NA	NA	NA	NA	NA	NA	NA	NA	NA	NA	NA	NA	NA	NA	NA	NA	NA	NA	NA	NA	NA	NA	NA	NA	NA	NA	NA	NA	NA	NA	NA	NA	NA	NA	NA	NA	NA	NA	NA	NA	NA	NA	NA	NA	NA	NA	NA	NA	NA
ENSG00000010626	NA	NA	NA	NA	NA	NA	NA	NA	NA	1	NA	NA	1	NA	NA	NA	NA	NA	NA	NA	NA	NA	NA	NA	NA	NA	1	NA	NA	NA	NA	NA	NA	NA	NA	NA	NA	NA	NA	NA	NA	NA	NA	NA	NA	NA	NA	NA	NA
ENSG00000240370	NA	NA	NA	NA	NA	NA	NA	NA	NA	1	NA	NA	1	NA	NA	NA	NA	NA	NA	NA	NA	NA	NA	NA	NA	NA	1	NA	NA	NA	NA	NA	NA	NA	NA	NA	NA	NA	NA	NA	NA	NA	NA	NA	NA	NA	NA	NA	NA
ENSG00000010671	NA	NA	1	1	NA	NA	NA	NA	NA	NA	1	NA	NA	1	NA	NA	NA	NA	NA	NA	NA	NA	1	1	NA	1	NA	NA	NA	NA	NA	NA	NA	NA	NA	NA	NA	NA	NA	NA	NA	1	1	NA	NA	1	NA	NA	NA
ENSG00000010803	NA	NA	NA	NA	NA	NA	NA	NA	NA	NA	1	NA	NA	NA	NA	NA	NA	NA	NA	NA	NA	NA	NA	1	NA	NA	NA	NA	NA	NA	NA	NA	NA	NA	NA	NA	NA	NA	NA	NA	NA	NA	NA	NA	NA	NA	NA	NA	NA
ENSG00000010818	NA	NA	1	1	1	1	NA	NA	NA	NA	1	NA	1	1	NA	1	1	NA	NA	1	NA	NA	1	1	NA	1	1	NA	NA	1	1	NA	NA	NA	NA	NA	NA	NA	NA	NA	1	1	1	1	1	NA	NA	NA	1
ENSG00000011007	NA	NA	1	1	NA	1	NA	NA	NA	NA	1	NA	NA	1	NA	NA	NA	NA	1	1	NA	NA	1	1	1	1	NA	NA	NA	NA	NA	NA	1	NA	NA	1	NA	NA	1	NA	1	1	NA	1	NA	1	NA	NA	1
ENSG00000011009	NA	NA	1	NA	1	NA	NA	NA	1	NA	NA	NA	1	NA	NA	NA	1	NA	1	NA	NA	NA	NA	NA	NA	NA	1	NA	NA	1	NA	NA	1	NA	NA	NA	NA	NA	NA	1	1	1	NA	NA	1	NA	NA	NA	1
ENSG00000011021	NA	NA	NA	NA	1	NA	NA	NA	NA	NA	1	NA	NA	1	NA	NA	NA	NA	NA	NA	NA	NA	1	1	NA	NA	NA	NA	NA	NA	NA	NA	NA	NA	NA	NA	NA	NA	NA	NA	1	1	NA	NA	NA	NA	NA	NA	NA
ENSG00000011028	NA	NA	1	NA	1	NA	NA	NA	1	NA	1	NA	NA	1	NA	NA	NA	NA	NA	NA	NA	NA	1	1	NA	1	1	NA	NA	1	NA	NA	1	NA	NA	NA	1	NA	1	NA	1	1	1	NA	1	NA	NA	1	1
ENSG00000011052	NA	NA	NA	NA	1	NA	1	NA	1	1	1	NA	NA	NA	NA	NA	NA	NA	NA	1	NA	NA	1	NA	NA	NA	1	NA	NA	1	NA	NA	NA	NA	NA	NA	1	NA	NA	NA	1	1	NA	NA	NA	NA	NA	1	1
ENSG00000239672	NA	NA	NA	NA	1	NA	1	NA	1	1	1	NA	NA	NA	NA	NA	NA	NA	NA	1	NA	NA	1	NA	NA	NA	1	NA	NA	1	NA	NA	NA	NA	NA	NA	1	NA	NA	NA	1	1	NA	NA	NA	NA	NA	1	1
ENSG00000243678	NA	NA	NA	NA	1	NA	1	NA	1	1	1	NA	NA	NA	NA	NA	NA	NA	NA	1	NA	NA	1	NA	NA	NA	1	NA	NA	1	NA	NA	NA	NA	NA	NA	1	NA	NA	NA	1	1	NA	NA	NA	NA	NA	1	1
ENSG00000011105	1	NA	NA	NA	1	NA	NA	NA	1	1	NA	NA	1	NA	NA	NA	1	NA	1	NA	NA	1	NA	NA	NA	NA	1	NA	1	1	NA	NA	1	NA	NA	NA	NA	NA	NA	NA	1	NA	NA	NA	1	NA	NA	NA	1
ENSG00000011132	NA	NA	NA	NA	NA	NA	NA	NA	NA	NA	NA	NA	NA	NA	NA	NA	NA	NA	NA	NA	NA	NA	NA	NA	NA	NA	NA	NA	NA	NA	NA	NA	NA	NA	NA	NA	NA	NA	NA	NA	NA	NA	NA	NA	NA	NA	NA	NA	NA
ENSG00000011143	NA	NA	1	1	NA	NA	NA	NA	NA	NA	1	NA	NA	1	NA	NA	NA	NA	NA	NA	NA	NA	1	1	NA	1	NA	NA	NA	NA	NA	NA	NA	NA	NA	NA	NA	NA	NA	NA	NA	1	1	NA	NA	1	NA	1	1
ENSG00000011198	NA	NA	NA	1	NA	NA	NA	NA	NA	NA	NA	NA	NA	NA	NA	NA	NA	NA	NA	1	NA	NA	NA	NA	NA	NA	NA	NA	NA	NA	NA	NA	NA	NA	NA	1	NA	NA	NA	NA	NA	NA	NA	NA	NA	NA	NA	NA	NA
ENSG00000011243	NA	NA	1	1	NA	1	NA	NA	NA	NA	1	NA	NA	1	NA	NA	NA	NA	NA	1	NA	NA	1	1	NA	1	NA	NA	NA	1	NA	NA	NA	NA	NA	1	NA	NA	1	NA	1	1	1	1	NA	1	NA	1	1
ENSG00000011258	NA	NA	NA	NA	NA	NA	NA	NA	NA	NA	NA	NA	NA	NA	NA	NA	NA	NA	NA	NA	NA	NA	NA	NA	1	NA	NA	1	1	NA	NA	1	NA	NA	1	NA	NA	NA	NA	NA	NA	NA	NA	NA	NA	1	NA	NA	NA
ENSG00000011260	NA	NA	1	1	NA	1	NA	1	NA	NA	1	NA	NA	1	NA	NA	NA	NA	1	1	1	NA	1	1	1	1	NA	NA	NA	1	NA	1	NA	NA	NA	1	NA	NA	1	NA	1	1	1	NA	NA	1	NA	NA	1
ENSG00000011275	NA	NA	1	1	1	1	NA	NA	NA	NA	1	NA	NA	1	NA	NA	NA	NA	1	1	NA	NA	1	1	1	1	NA	NA	NA	1	NA	NA	1	NA	NA	1	NA	NA	1	NA	1	1	1	1	NA	1	NA	NA	1
ENSG00000011304	1	1	1	1	1	1	NA	1	1	1	1	NA	1	1	1	NA	1	NA	1	1	NA	1	1	1	1	1	1	NA	1	1	NA	1	1	NA	NA	1	1	NA	1	1	1	1	1	NA	1	1	1	1	1
ENSG00000011332	NA	NA	1	NA	1	NA	NA	NA	NA	NA	NA	NA	NA	NA	NA	NA	NA	NA	NA	NA	NA	NA	NA	NA	NA	NA	1	NA	NA	1	NA	NA	NA	NA	NA	NA	NA	NA	NA	NA	1	NA	NA	NA	NA	NA	NA	NA	1
ENSG00000011376	NA	NA	NA	NA	NA	NA	NA	NA	NA	NA	NA	NA	NA	NA	NA	NA	NA	NA	1	NA	NA	NA	NA	NA	NA	NA	NA	NA	NA	NA	NA	NA	1	NA	NA	NA	NA	NA	NA	NA	NA	NA	NA	NA	NA	NA	NA	NA	NA
ENSG00000011405	NA	NA	NA	1	NA	NA	NA	NA	NA	NA	NA	NA	NA	NA	NA	NA	NA	NA	NA	NA	NA	NA	1	NA	NA	NA	NA	1	1	NA	NA	NA	NA	NA	1	1	NA	NA	NA	NA	NA	NA	NA	NA	NA	1	NA	NA	NA
ENSG00000011422	NA	NA	1	1	NA	NA	NA	NA	NA	NA	1	NA	NA	1	NA	1	NA	NA	NA	1	NA	NA	1	1	NA	1	NA	NA	NA	NA	NA	NA	NA	NA	NA	1	NA	NA	NA	NA	NA	1	NA	NA	NA	1	NA	NA	NA
ENSG00000011426	NA	NA	NA	1	NA	NA	NA	NA	NA	NA	NA	NA	NA	1	NA	NA	NA	NA	NA	NA	NA	NA	1	1	NA	NA	NA	NA	NA	NA	NA	NA	NA	NA	NA	NA	NA	NA	NA	NA	NA	1	NA	NA	NA	1	NA	NA	NA
ENSG00000011451	NA	NA	1	NA	1	NA	NA	NA	1	NA	1	NA	NA	NA	NA	NA	NA	NA	NA	1	NA	NA	1	NA	NA	NA	1	NA	NA	1	NA	NA	1	NA	NA	NA	NA	NA	NA	NA	1	1	NA	NA	NA	NA	NA	NA	1
ENSG00000011454	NA	NA	1	1	NA	1	NA	NA	NA	NA	1	NA	NA	1	NA	1	NA	NA	NA	1	NA	NA	1	1	NA	1	NA	NA	NA	NA	NA	NA	NA	NA	NA	NA	NA	NA	NA	NA	NA	1	1	NA	NA	1	NA	NA	NA
ENSG00000011478	NA	NA	NA	NA	1	NA	NA	NA	NA	NA	NA	NA	NA	NA	NA	NA	NA	NA	NA	NA	NA	NA	NA	NA	NA	NA	NA	NA	NA	NA	NA	NA	1	NA	NA	NA	NA	NA	NA	NA	1	NA	NA	NA	NA	NA	NA	NA	NA
ENSG00000011485	NA	NA	1	NA	NA	NA	NA	NA	NA	NA	1	NA	NA	NA	NA	NA	NA	NA	NA	NA	NA	NA	NA	NA	NA	1	NA	NA	NA	NA	NA	NA	NA	NA	NA	NA	NA	NA	NA	NA	NA	NA	NA	NA	NA	NA	NA	1	NA
ENSG00000011523	NA	NA	NA	NA	NA	1	NA	NA	NA	NA	NA	NA	NA	NA	NA	NA	NA	NA	1	1	NA	NA	NA	1	NA	NA	NA	NA	NA	NA	NA	NA	1	NA	NA	NA	NA	NA	NA	NA	NA	1	NA	NA	NA	NA	NA	NA	NA
ENSG00000011566	NA	NA	1	1	NA	NA	NA	1	NA	NA	1	NA	NA	1	NA	NA	NA	NA	NA	NA	NA	NA	1	NA	1	1	NA	1	1	NA	NA	1	NA	NA	1	1	NA	NA	NA	NA	NA	1	1	NA	NA	1	1	NA	NA
ENSG00000011600	NA	NA	NA	NA	NA	NA	1	NA	NA	NA	1	NA	NA	NA	1	NA	NA	NA	NA	NA	NA	NA	NA	1	NA	NA	NA	NA	NA	NA	NA	1	NA	NA	NA	NA	1	NA	NA	NA	NA	NA	NA	NA	NA	NA	NA	1	NA
ENSG00000011677	NA	NA	NA	NA	NA	NA	NA	NA	NA	NA	NA	NA	NA	NA	NA	NA	NA	NA	1	NA	NA	NA	NA	NA	NA	NA	NA	NA	NA	NA	NA	NA	1	NA	NA	NA	NA	NA	NA	NA	NA	NA	NA	NA	NA	NA	NA	NA	NA
ENSG00000012048	NA	NA	NA	1	NA	NA	NA	NA	NA	NA	1	NA	NA	1	NA	1	NA	NA	NA	1	NA	NA	1	1	NA	1	NA	1	1	NA	NA	NA	NA	1	1	1	1	NA	NA	NA	NA	1	1	1	NA	1	NA	NA	NA
ENSG00000012061	NA	NA	NA	NA	NA	NA	NA	NA	NA	NA	NA	NA	NA	NA	NA	NA	NA	NA	NA	NA	NA	NA	NA	NA	NA	NA	NA	NA	NA	NA	NA	NA	NA	NA	NA	NA	NA	NA	NA	NA	NA	NA	NA	NA	NA	NA	NA	NA	NA
ENSG00000012124	NA	NA	NA	NA	NA	NA	NA	NA	NA	NA	NA	NA	NA	NA	NA	NA	NA	NA	NA	NA	NA	NA	NA	NA	NA	NA	1	NA	NA	NA	NA	NA	NA	NA	NA	NA	NA	NA	NA	NA	NA	NA	NA	NA	NA	NA	NA	NA	NA
ENSG00000012171	NA	NA	1	1	1	NA	NA	NA	NA	NA	1	NA	NA	1	NA	NA	NA	NA	NA	NA	NA	NA	1	1	NA	1	1	NA	NA	1	NA	NA	NA	NA	NA	1	NA	NA	NA	1	1	1	1	NA	NA	1	NA	NA	1
ENSG00000012211	NA	NA	1	NA	1	1	1	1	1	NA	1	NA	NA	1	NA	NA	1	NA	1	1	NA	1	1	1	NA	1	1	NA	NA	1	NA	NA	1	NA	NA	NA	NA	NA	NA	NA	1	1	NA	1	1	NA	NA	1	1
ENSG00000012232	NA	NA	NA	NA	1	NA	1	NA	1	1	1	NA	1	NA	1	NA	1	NA	NA	NA	1	1	NA	1	1	NA	1	NA	NA	NA	1	1	1	NA	NA	NA	1	NA	1	NA	1	NA	NA	NA	1	NA	NA	NA	1
ENSG00000012822	1	NA	1	1	1	NA	NA	1	1	NA	1	NA	NA	1	NA	NA	1	NA	NA	NA	NA	NA	1	1	NA	1	1	NA	NA	1	NA	NA	NA	NA	1	1	NA	NA	NA	1	1	1	1	NA	1	1	NA	NA	1
ENSG00000012983	NA	NA	NA	1	NA	NA	NA	1	NA	NA	1	NA	NA	NA	NA	NA	NA	NA	NA	NA	NA	NA	1	NA	NA	1	NA	1	1	NA	NA	1	NA	NA	1	1	NA	NA	NA	NA	NA	NA	NA	NA	NA	1	NA	NA	NA
ENSG00000013275	NA	NA	1	1	NA	NA	NA	NA	NA	NA	1	NA	NA	1	NA	NA	NA	NA	NA	NA	NA	NA	1	1	NA	NA	NA	NA	NA	NA	NA	NA	NA	NA	NA	1	NA	NA	1	NA	1	1	1	NA	NA	1	NA	NA	1
ENSG00000013288	NA	NA	NA	NA	1	NA	NA	NA	NA	NA	NA	NA	NA	NA	NA	NA	NA	NA	NA	NA	NA	NA	NA	NA	NA	NA	NA	NA	NA	NA	NA	NA	1	NA	NA	NA	NA	NA	NA	NA	1	NA	NA	NA	NA	NA	NA	NA	NA
ENSG00000013306	NA	NA	1	NA	1	1	1	1	1	1	1	1	1	1	1	NA	1	NA	NA	1	NA	1	1	1	NA	1	1	NA	NA	1	1	1	1	NA	1	NA	1	NA	1	1	1	1	1	1	1	NA	NA	1	1
ENSG00000013364	NA	NA	1	NA	NA	NA	NA	NA	NA	NA	1	NA	NA	1	NA	NA	NA	NA	NA	NA	NA	NA	NA	NA	NA	1	NA	NA	NA	NA	NA	NA	NA	NA	NA	NA	NA	NA	NA	NA	NA	NA	NA	NA	NA	NA	NA	NA	NA
ENSG00000013374	NA	NA	NA	1	NA	NA	NA	NA	NA	NA	NA	NA	NA	1	NA	NA	NA	NA	1	1	NA	NA	1	1	NA	NA	NA	NA	NA	NA	NA	NA	1	NA	NA	1	NA	NA	NA	NA	NA	1	NA	NA	NA	1	NA	NA	NA
ENSG00000013375	NA	NA	NA	1	NA	NA	NA	1	NA	NA	NA	NA	NA	NA	NA	NA	NA	NA	1	NA	NA	NA	1	NA	NA	NA	NA	1	1	NA	NA	NA	1	NA	1	1	NA	NA	NA	NA	NA	NA	NA	NA	NA	1	NA	NA	NA
ENSG00000013441	NA	NA	1	1	NA	1	NA	NA	NA	NA	NA	NA	NA	1	NA	NA	NA	NA	1	1	NA	NA	1	NA	1	1	NA	NA	1	NA	1	NA	1	NA	1	1	NA	NA	NA	NA	NA	NA	1	NA	NA	1	1	NA	NA
ENSG00000013503	NA	NA	NA	NA	NA	NA	NA	NA	NA	NA	1	NA	NA	NA	NA	NA	NA	NA	NA	NA	NA	NA	NA	1	NA	NA	NA	NA	NA	NA	NA	NA	NA	NA	NA	NA	NA	NA	NA	NA	NA	NA	NA	NA	NA	NA	NA	NA	NA
ENSG00000013523	NA	NA	NA	NA	1	NA	NA	NA	NA	NA	NA	1	NA	NA	NA	NA	NA	NA	1	NA	NA	NA	NA	NA	NA	NA	NA	NA	NA	1	NA	NA	1	NA	NA	NA	NA	NA	NA	NA	1	NA	NA	NA	1	1	NA	NA	NA
ENSG00000013561	NA	NA	NA	NA	NA	NA	NA	NA	NA	NA	NA	NA	NA	NA	NA	NA	NA	NA	1	NA	NA	NA	NA	NA	NA	NA	NA	NA	NA	NA	NA	NA	1	NA	NA	NA	NA	NA	NA	NA	NA	NA	NA	NA	NA	NA	NA	NA	NA
ENSG00000013563	NA	NA	NA	NA	1	NA	NA	NA	NA	NA	NA	NA	NA	NA	NA	NA	NA	NA	1	NA	NA	NA	1	NA	NA	NA	NA	NA	NA	NA	NA	NA	1	NA	NA	NA	NA	NA	1	NA	1	1	NA	NA	NA	NA	NA	NA	NA
ENSG00000013573	NA	NA	1	1	1	1	NA	1	NA	NA	1	NA	NA	1	NA	NA	NA	NA	NA	1	NA	NA	1	1	NA	1	1	NA	NA	1	1	NA	NA	NA	1	1	NA	NA	NA	1	1	1	1	NA	1	1	NA	NA	1
ENSG00000013810	1	NA	1	1	1	1	NA	1	1	1	1	1	1	1	NA	1	1	NA	NA	1	NA	1	1	1	NA	1	1	NA	1	1	NA	NA	NA	1	NA	1	NA	NA	NA	1	1	1	1	NA	1	1	NA	NA	1
ENSG00000014123	NA	1	NA	1	NA	1	NA	NA	NA	NA	NA	NA	NA	NA	1	NA	NA	NA	1	1	NA	NA	1	NA	1	1	NA	1	1	NA	NA	1	1	NA	1	1	NA	NA	NA	NA	NA	1	NA	NA	NA	1	1	NA	NA
ENSG00000014138	NA	NA	1	NA	1	1	NA	NA	NA	NA	1	NA	NA	1	NA	NA	NA	NA	NA	NA	NA	NA	1	NA	NA	1	1	NA	NA	1	NA	NA	NA	NA	NA	NA	NA	NA	NA	NA	NA	1	1	NA	1	NA	NA	NA	NA
ENSG00000285816	NA	NA	1	NA	1	1	NA	1	1	NA	1	NA	NA	1	NA	NA	1	NA	NA	NA	NA	NA	1	NA	NA	1	1	NA	NA	1	NA	NA	NA	NA	1	NA	NA	NA	NA	NA	1	1	1	NA	1	NA	NA	NA	1
ENSG00000014164	NA	NA	1	NA	1	NA	1	NA	1	1	1	NA	1	1	NA	NA	1	NA	NA	NA	NA	1	1	1	NA	NA	1	NA	NA	1	NA	NA	NA	NA	NA	NA	1	NA	NA	NA	1	1	NA	NA	1	NA	NA	1	1
ENSG00000014216	NA	NA	1	NA	1	NA	NA	NA	1	NA	1	NA	NA	1	NA	1	NA	NA	NA	1	NA	NA	1	1	NA	1	1	NA	NA	1	NA	NA	NA	NA	NA	NA	1	NA	NA	NA	1	1	1	NA	1	NA	NA	1	1
ENSG00000014641	NA	NA	NA	NA	NA	NA	1	NA	NA	NA	1	NA	NA	NA	1	NA	NA	NA	NA	NA	NA	1	NA	1	1	NA	NA	NA	1	NA	NA	1	1	NA	NA	NA	1	NA	1	NA	NA	NA	1	NA	NA	NA	NA	1	1
ENSG00000014914	NA	NA	NA	NA	NA	NA	NA	NA	NA	NA	NA	NA	NA	NA	NA	NA	NA	NA	NA	NA	NA	NA	NA	NA	NA	1	NA	NA	NA	NA	NA	NA	NA	NA	NA	NA	NA	NA	NA	NA	NA	NA	NA	NA	NA	NA	NA	NA	NA
ENSG00000014919	NA	NA	NA	NA	NA	NA	NA	NA	NA	NA	NA	NA	NA	NA	NA	NA	NA	NA	1	NA	NA	NA	NA	NA	NA	NA	NA	NA	NA	NA	NA	NA	1	NA	NA	NA	NA	NA	NA	NA	NA	NA	NA	NA	NA	NA	NA	NA	NA
ENSG00000229278	NA	NA	NA	NA	NA	NA	NA	NA	NA	NA	NA	NA	NA	NA	NA	NA	NA	NA	1	NA	NA	NA	NA	NA	NA	NA	NA	NA	NA	NA	NA	NA	1	NA	NA	NA	NA	NA	NA	NA	NA	NA	NA	NA	NA	NA	NA	NA	NA
ENSG00000285932	NA	NA	NA	NA	NA	NA	NA	NA	NA	NA	NA	NA	NA	NA	NA	NA	NA	NA	1	NA	NA	NA	NA	NA	NA	NA	NA	NA	NA	NA	NA	NA	1	NA	NA	NA	NA	NA	NA	NA	NA	NA	NA	NA	NA	NA	NA	NA	NA
ENSG00000015133	NA	NA	1	1	1	1	NA	NA	NA	NA	1	NA	1	1	NA	NA	1	NA	NA	1	1	NA	1	1	NA	1	1	NA	NA	1	NA	NA	NA	NA	NA	1	NA	NA	1	1	1	1	1	NA	1	1	NA	NA	1
ENSG00000015285	NA	NA	1	1	1	NA	NA	NA	1	NA	1	NA	1	1	NA	NA	1	NA	NA	NA	NA	NA	1	1	NA	NA	1	NA	NA	1	NA	NA	1	NA	NA	NA	NA	NA	NA	1	1	1	1	NA	1	1	NA	NA	1
ENSG00000015475	1	NA	1	NA	1	NA	1	1	1	1	1	NA	1	NA	1	NA	1	NA	NA	NA	NA	1	NA	1	1	NA	1	NA	1	1	1	1	NA	NA	NA	NA	1	NA	1	1	1	NA	NA	NA	1	NA	NA	1	1
ENSG00000015479	NA	NA	NA	NA	NA	NA	NA	NA	NA	NA	NA	NA	NA	NA	NA	NA	NA	NA	NA	NA	NA	NA	NA	NA	1	1	NA	NA	1	NA	NA	1	NA	NA	NA	NA	NA	NA	NA	NA	NA	NA	NA	NA	NA	1	NA	NA	NA
ENSG00000280987	NA	NA	NA	NA	NA	NA	NA	NA	NA	NA	NA	NA	NA	NA	NA	NA	NA	NA	NA	NA	NA	NA	NA	NA	1	1	NA	NA	1	NA	NA	1	NA	NA	NA	NA	NA	NA	NA	NA	NA	NA	NA	NA	NA	1	NA	NA	NA
ENSG00000281398	NA	NA	NA	NA	NA	NA	NA	NA	NA	NA	NA	NA	NA	NA	NA	NA	NA	NA	NA	NA	NA	NA	NA	NA	1	1	NA	NA	1	NA	NA	1	NA	NA	NA	NA	NA	NA	NA	NA	NA	NA	NA	NA	NA	1	NA	NA	NA
ENSG00000015532	NA	NA	1	NA	1	1	NA	NA	NA	NA	1	NA	1	NA	NA	NA	1	NA	NA	NA	NA	NA	NA	1	NA	1	1	NA	NA	1	NA	NA	1	NA	NA	NA	NA	NA	NA	NA	1	1	NA	NA	1	NA	NA	NA	1
ENSG00000015676	NA	NA	1	NA	1	1	1	NA	1	1	1	1	1	NA	NA	NA	1	NA	1	NA	1	1	NA	1	NA	1	1	NA	NA	1	1	NA	1	NA	NA	NA	NA	NA	1	1	1	1	NA	1	1	NA	NA	NA	1
ENSG00000016391	NA	NA	NA	NA	1	NA	NA	NA	NA	NA	NA	NA	NA	NA	NA	NA	NA	NA	NA	NA	NA	NA	NA	1	NA	NA	NA	NA	NA	NA	NA	NA	NA	NA	NA	NA	NA	NA	NA	NA	NA	NA	NA	NA	NA	NA	NA	NA	NA
ENSG00000016864	NA	NA	NA	NA	NA	NA	NA	NA	NA	NA	NA	NA	NA	NA	NA	NA	NA	NA	NA	NA	NA	NA	NA	1	NA	NA	NA	NA	NA	NA	NA	NA	NA	NA	NA	NA	NA	NA	NA	NA	NA	NA	NA	NA	NA	NA	NA	1	NA
ENSG00000017427	NA	1	NA	1	NA	1	NA	NA	NA	NA	NA	NA	NA	NA	1	NA	NA	NA	1	1	NA	NA	NA	1	1	NA	NA	NA	1	NA	NA	1	1	NA	NA	1	NA	NA	1	NA	NA	NA	NA	NA	NA	1	1	NA	NA
ENSG00000017483	1	NA	1	NA	1	NA	NA	1	1	1	1	NA	1	1	NA	NA	1	NA	NA	NA	NA	NA	1	NA	NA	1	1	NA	NA	1	1	NA	1	NA	1	NA	1	NA	NA	1	1	1	1	NA	1	NA	NA	1	1
ENSG00000017797	1	NA	1	1	NA	1	NA	NA	NA	NA	1	NA	NA	1	NA	NA	NA	NA	1	1	NA	NA	1	1	1	1	NA	1	NA	NA	NA	NA	1	NA	NA	1	NA	NA	1	NA	1	1	NA	NA	NA	1	NA	NA	NA
ENSG00000018189	NA	NA	NA	NA	NA	NA	NA	NA	NA	NA	NA	NA	NA	NA	NA	NA	NA	NA	NA	NA	NA	NA	NA	NA	NA	NA	NA	NA	NA	NA	NA	NA	NA	NA	NA	NA	NA	NA	NA	NA	NA	NA	NA	NA	NA	NA	NA	NA	NA
ENSG00000018280	1	NA	NA	NA	1	NA	NA	NA	1	1	NA	NA	1	NA	NA	NA	1	NA	NA	NA	1	1	NA	NA	NA	NA	1	NA	NA	1	NA	NA	NA	NA	NA	NA	NA	NA	NA	NA	NA	NA	NA	NA	1	NA	NA	NA	1
ENSG00000018510	NA	1	NA	NA	NA	1	NA	NA	NA	NA	NA	NA	NA	NA	1	NA	NA	NA	1	1	NA	NA	NA	NA	1	NA	NA	NA	NA	NA	NA	1	1	NA	NA	1	NA	NA	NA	NA	NA	NA	NA	NA	NA	1	1	NA	NA
ENSG00000018610	NA	NA	NA	1	NA	NA	NA	NA	NA	NA	NA	NA	NA	NA	NA	NA	NA	NA	1	NA	NA	NA	NA	NA	NA	NA	NA	NA	1	NA	NA	NA	1	NA	NA	1	NA	NA	NA	NA	NA	NA	NA	NA	NA	1	NA	NA	NA
ENSG00000018699	NA	NA	1	NA	NA	1	NA	1	NA	NA	1	NA	NA	1	NA	NA	NA	NA	NA	NA	1	NA	1	NA	1	1	NA	NA	NA	NA	NA	NA	NA	NA	NA	1	NA	NA	1	NA	1	1	NA	NA	NA	1	NA	NA	NA
ENSG00000019144	NA	NA	1	NA	NA	NA	NA	NA	NA	NA	NA	NA	NA	1	NA	NA	NA	NA	NA	NA	NA	NA	NA	NA	NA	1	NA	NA	NA	NA	NA	NA	NA	NA	NA	NA	NA	NA	NA	NA	NA	NA	NA	NA	1	NA	NA	NA	NA
ENSG00000019485	NA	NA	NA	NA	NA	NA	NA	NA	NA	NA	NA	NA	NA	NA	NA	NA	NA	NA	NA	NA	NA	NA	NA	1	NA	NA	NA	NA	NA	NA	NA	NA	1	NA	NA	NA	NA	NA	NA	NA	NA	NA	NA	NA	NA	NA	NA	NA	NA
ENSG00000019995	NA	NA	NA	1	NA	NA	NA	NA	NA	NA	1	NA	NA	NA	NA	NA	NA	NA	NA	NA	NA	NA	1	1	NA	NA	NA	NA	NA	NA	NA	NA	NA	NA	NA	1	NA	NA	NA	NA	NA	1	NA	NA	NA	1	NA	NA	NA
ENSG00000020129	NA	NA	NA	NA	1	NA	NA	NA	1	NA	NA	NA	1	NA	NA	NA	1	NA	1	NA	NA	NA	NA	NA	NA	NA	1	NA	NA	1	NA	NA	NA	NA	NA	NA	NA	NA	NA	NA	1	NA	NA	NA	NA	NA	NA	1	1
ENSG00000020256	NA	NA	NA	NA	NA	NA	NA	NA	NA	NA	NA	NA	NA	NA	NA	NA	NA	NA	NA	NA	NA	NA	NA	NA	NA	NA	NA	NA	NA	NA	NA	NA	NA	NA	NA	NA	NA	NA	NA	NA	NA	NA	NA	NA	NA	NA	NA	NA	NA
ENSG00000020426	NA	NA	NA	1	NA	NA	NA	NA	NA	NA	NA	NA	NA	NA	NA	NA	NA	NA	NA	NA	NA	NA	1	NA	NA	NA	NA	NA	NA	NA	NA	NA	NA	NA	NA	1	NA	NA	NA	NA	NA	NA	NA	NA	NA	1	NA	NA	NA
ENSG00000258892	NA	NA	NA	1	NA	NA	NA	1	NA	NA	1	NA	NA	NA	NA	NA	NA	NA	1	NA	NA	NA	1	NA	NA	NA	NA	1	1	NA	NA	NA	NA	NA	1	1	NA	NA	NA	NA	NA	1	NA	NA	NA	1	NA	NA	NA
ENSG00000020577	NA	NA	NA	NA	1	NA	NA	NA	1	NA	NA	NA	1	NA	NA	NA	1	NA	NA	NA	NA	NA	NA	NA	NA	NA	1	NA	1	1	NA	NA	NA	NA	NA	NA	NA	NA	NA	NA	NA	NA	NA	NA	1	NA	NA	NA	1
ENSG00000020922	NA	1	NA	1	NA	1	NA	1	NA	NA	1	NA	NA	NA	1	NA	NA	NA	1	1	NA	NA	1	NA	1	NA	NA	1	1	NA	NA	1	1	NA	1	1	NA	NA	1	NA	NA	1	NA	NA	NA	1	1	NA	NA
ENSG00000021355	NA	NA	NA	NA	NA	NA	NA	NA	NA	NA	NA	NA	NA	NA	NA	NA	NA	NA	NA	NA	NA	NA	NA	NA	NA	NA	NA	NA	NA	NA	NA	NA	NA	NA	NA	NA	NA	NA	NA	NA	NA	NA	NA	NA	NA	NA	NA	NA	NA
ENSG00000021574	NA	NA	NA	NA	NA	NA	NA	NA	NA	NA	NA	NA	NA	NA	1	NA	NA	NA	1	NA	NA	NA	1	NA	1	NA	NA	1	NA	NA	NA	1	NA	NA	NA	1	NA	NA	1	NA	NA	1	NA	NA	NA	1	1	NA	NA
ENSG00000021762	1	NA	1	NA	1	1	NA	1	1	1	1	1	1	1	NA	NA	1	NA	1	NA	1	1	1	NA	1	1	1	1	NA	1	NA	1	1	NA	NA	1	1	NA	1	1	1	1	NA	NA	1	1	1	1	1
ENSG00000021776	NA	NA	1	1	NA	1	NA	1	NA	NA	1	NA	NA	1	NA	NA	NA	NA	1	1	NA	NA	1	NA	1	1	NA	1	NA	NA	NA	NA	1	NA	1	1	1	NA	1	NA	NA	1	1	NA	NA	1	1	NA	NA
ENSG00000021826	NA	NA	NA	NA	NA	1	NA	1	NA	NA	NA	NA	NA	NA	NA	NA	NA	NA	1	NA	1	NA	1	NA	1	NA	NA	NA	NA	NA	NA	NA	1	NA	NA	1	1	NA	1	NA	1	1	NA	NA	NA	1	NA	NA	NA
ENSG00000022277	1	NA	1	1	1	1	1	NA	NA	1	1	NA	NA	1	1	1	NA	NA	1	1	1	1	1	1	1	1	1	NA	1	NA	NA	1	1	NA	NA	1	1	NA	1	NA	1	1	1	1	NA	1	NA	1	1
ENSG00000022567	1	NA	1	NA	1	1	1	NA	1	1	1	NA	1	NA	NA	NA	1	NA	NA	NA	1	1	NA	1	1	NA	1	NA	1	1	NA	1	1	NA	NA	NA	1	NA	1	1	1	1	NA	1	1	NA	NA	NA	1
ENSG00000022840	NA	NA	NA	NA	1	NA	NA	NA	NA	NA	1	NA	NA	NA	NA	NA	NA	NA	NA	NA	NA	NA	NA	1	NA	NA	NA	NA	NA	NA	NA	NA	1	NA	NA	NA	1	NA	1	NA	1	NA	NA	NA	NA	NA	NA	NA	1
ENSG00000023041	NA	NA	NA	NA	NA	NA	NA	NA	NA	NA	1	NA	NA	NA	NA	NA	NA	NA	NA	NA	NA	NA	NA	NA	NA	NA	NA	NA	NA	NA	NA	NA	NA	NA	NA	NA	NA	NA	NA	NA	NA	NA	NA	NA	NA	NA	NA	NA	NA
ENSG00000023191	NA	NA	NA	NA	NA	NA	NA	NA	NA	NA	NA	NA	NA	NA	NA	NA	NA	NA	NA	NA	NA	NA	NA	NA	NA	NA	NA	NA	NA	NA	NA	NA	NA	NA	NA	NA	NA	NA	NA	NA	1	NA	NA	NA	NA	NA	NA	1	1
ENSG00000023287	NA	NA	NA	1	NA	NA	NA	NA	NA	NA	NA	NA	NA	NA	NA	NA	NA	NA	NA	1	NA	NA	1	1	NA	1	NA	1	NA	NA	NA	NA	NA	NA	1	1	1	NA	NA	NA	NA	1	NA	NA	NA	1	NA	NA	NA
ENSG00000023318	NA	NA	NA	NA	NA	NA	NA	NA	NA	NA	NA	NA	NA	NA	NA	NA	NA	NA	NA	NA	NA	NA	NA	NA	NA	NA	NA	NA	NA	NA	NA	NA	NA	NA	NA	NA	NA	NA	NA	NA	NA	NA	NA	NA	NA	NA	NA	NA	NA
ENSG00000023516	NA	1	NA	1	NA	1	NA	1	NA	NA	NA	NA	NA	NA	1	NA	NA	NA	1	1	NA	NA	1	1	1	1	NA	1	1	NA	NA	1	1	NA	1	1	1	NA	1	NA	NA	1	NA	1	NA	1	1	NA	NA
ENSG00000023572	NA	NA	NA	NA	NA	NA	NA	NA	NA	NA	NA	NA	NA	NA	NA	NA	NA	NA	NA	NA	NA	NA	NA	NA	NA	NA	NA	NA	NA	NA	NA	NA	NA	NA	NA	NA	NA	NA	NA	NA	NA	NA	NA	NA	NA	NA	NA	NA	NA
ENSG00000023734	NA	NA	NA	NA	NA	NA	NA	NA	NA	NA	1	NA	1	NA	1	NA	NA	NA	NA	NA	1	1	NA	NA	1	NA	NA	NA	NA	NA	NA	NA	1	NA	NA	NA	1	NA	1	NA	1	NA	NA	NA	NA	1	NA	NA	1
ENSG00000023892	NA	NA	1	1	NA	NA	NA	NA	NA	NA	1	NA	NA	1	NA	NA	NA	NA	NA	NA	NA	NA	1	1	NA	1	NA	NA	NA	1	NA	NA	NA	NA	NA	1	NA	NA	NA	NA	1	1	1	NA	NA	1	NA	NA	1
ENSG00000023902	NA	NA	NA	NA	1	NA	NA	NA	NA	NA	NA	NA	1	NA	NA	NA	1	NA	NA	NA	NA	NA	NA	NA	NA	NA	1	NA	NA	NA	NA	NA	NA	NA	NA	NA	NA	NA	NA	NA	NA	NA	NA	NA	1	NA	NA	NA	NA
ENSG00000023909	NA	1	NA	1	NA	1	NA	NA	NA	NA	NA	NA	NA	NA	1	NA	NA	NA	1	1	NA	NA	1	NA	1	1	NA	1	1	NA	NA	1	1	NA	NA	1	NA	NA	NA	NA	NA	NA	NA	NA	NA	1	1	NA	NA
ENSG00000024048	NA	NA	1	1	NA	1	NA	1	NA	NA	1	NA	NA	1	NA	NA	NA	NA	1	1	1	NA	1	NA	1	1	NA	NA	NA	NA	NA	NA	1	NA	1	1	1	NA	1	NA	1	1	1	NA	NA	1	1	NA	NA
ENSG00000024422	NA	NA	NA	NA	1	NA	NA	NA	NA	NA	NA	1	NA	NA	NA	NA	NA	NA	NA	NA	NA	NA	NA	NA	NA	NA	1	NA	NA	NA	NA	NA	NA	NA	NA	NA	NA	NA	NA	NA	1	NA	NA	NA	NA	NA	NA	NA	NA
ENSG00000024526	NA	1	NA	1	NA	1	NA	1	NA	NA	NA	NA	NA	NA	1	NA	NA	NA	1	1	NA	NA	1	NA	1	1	NA	1	1	NA	NA	1	1	NA	1	1	1	NA	NA	NA	NA	1	1	1	NA	1	1	NA	NA
ENSG00000025293	NA	NA	NA	1	NA	NA	NA	NA	NA	NA	1	NA	NA	1	NA	NA	NA	NA	NA	NA	NA	NA	1	1	NA	1	NA	NA	NA	NA	NA	1	NA	NA	NA	1	NA	NA	NA	NA	NA	1	NA	NA	NA	1	NA	NA	NA
ENSG00000025434	NA	NA	1	NA	1	NA	NA	1	1	NA	1	NA	1	NA	NA	NA	1	NA	NA	NA	NA	1	NA	1	NA	1	1	NA	1	1	NA	NA	NA	NA	NA	NA	NA	NA	NA	1	NA	NA	NA	NA	1	NA	NA	NA	1
ENSG00000025770	NA	NA	1	1	NA	1	NA	NA	NA	NA	1	NA	NA	1	NA	1	NA	NA	NA	1	NA	NA	1	1	NA	1	NA	NA	NA	1	NA	NA	NA	NA	NA	1	NA	NA	NA	NA	1	1	1	NA	NA	1	NA	1	1
ENSG00000025772	NA	NA	1	NA	1	1	NA	NA	NA	NA	1	NA	NA	NA	NA	NA	NA	NA	1	1	NA	NA	1	NA	1	NA	NA	NA	NA	NA	NA	NA	1	NA	NA	NA	NA	NA	1	NA	1	1	NA	NA	NA	1	NA	NA	NA
ENSG00000025796	1	NA	1	1	NA	1	NA	NA	NA	NA	1	NA	NA	1	1	NA	NA	NA	1	1	NA	NA	1	1	1	1	1	1	1	NA	NA	1	1	NA	NA	1	NA	NA	NA	NA	1	1	NA	NA	NA	1	NA	NA	NA
ENSG00000025800	NA	1	NA	NA	NA	1	NA	NA	NA	NA	NA	NA	NA	NA	1	NA	NA	NA	1	1	NA	NA	NA	NA	1	NA	NA	1	1	NA	NA	1	1	NA	NA	1	NA	NA	NA	NA	NA	NA	NA	NA	NA	1	1	NA	NA
ENSG00000026025	NA	NA	NA	NA	NA	NA	NA	NA	1	NA	1	NA	NA	NA	NA	NA	NA	NA	NA	NA	NA	NA	1	NA	NA	NA	NA	NA	NA	1	NA	NA	NA	NA	NA	NA	1	NA	1	NA	1	1	NA	NA	NA	NA	NA	1	1
ENSG00000026036	1	NA	1	1	1	1	1	1	1	1	1	1	1	1	NA	NA	1	NA	NA	1	NA	1	1	1	NA	1	1	NA	NA	1	1	NA	NA	NA	NA	1	NA	1	NA	1	1	1	1	NA	1	1	NA	1	1
ENSG00000243509	1	NA	1	1	1	1	1	1	1	1	1	1	1	1	NA	1	1	NA	NA	1	1	1	1	1	NA	1	1	1	NA	1	1	NA	1	NA	1	1	NA	1	NA	1	1	1	1	NA	1	1	NA	1	1
ENSG00000258366	1	NA	1	1	1	1	1	1	1	1	1	1	1	1	NA	NA	1	NA	NA	1	NA	1	1	1	NA	1	1	NA	NA	1	1	NA	NA	NA	NA	1	NA	1	NA	1	1	1	1	NA	1	1	NA	1	1
ENSG00000026297	1	NA	NA	NA	1	1	1	1	1	1	NA	NA	1	NA	1	NA	1	1	NA	NA	NA	1	NA	1	1	NA	1	1	1	1	1	1	NA	NA	1	NA	1	NA	NA	1	1	NA	1	NA	1	1	NA	1	1
ENSG00000249141	1	NA	NA	NA	1	1	1	1	1	1	NA	NA	1	NA	1	NA	1	1	NA	NA	NA	1	NA	1	1	NA	1	1	1	1	1	1	NA	NA	1	NA	1	NA	NA	1	1	NA	1	NA	1	1	NA	1	1
ENSG00000026508	NA	NA	NA	NA	NA	NA	NA	NA	NA	NA	NA	NA	NA	NA	NA	NA	NA	NA	NA	1	NA	NA	1	NA	NA	NA	NA	NA	NA	NA	NA	NA	NA	NA	NA	1	NA	NA	NA	NA	NA	1	NA	NA	NA	NA	NA	NA	NA
ENSG00000026652	NA	NA	NA	1	NA	NA	NA	NA	NA	NA	NA	NA	NA	NA	NA	1	NA	NA	NA	1	NA	NA	NA	NA	NA	NA	NA	NA	NA	NA	NA	NA	NA	NA	NA	NA	1	NA	NA	NA	NA	1	NA	NA	NA	NA	NA	NA	NA
ENSG00000026950	NA	NA	NA	1	NA	NA	NA	NA	NA	NA	NA	NA	NA	NA	NA	NA	NA	NA	NA	1	NA	NA	NA	1	NA	NA	NA	NA	NA	NA	NA	NA	NA	NA	NA	NA	NA	NA	NA	NA	NA	1	NA	NA	NA	NA	NA	NA	NA
ENSG00000027697	NA	NA	NA	NA	NA	1	NA	NA	NA	NA	NA	NA	NA	NA	1	NA	NA	NA	NA	NA	NA	NA	NA	NA	1	1	NA	NA	NA	NA	NA	1	1	NA	NA	NA	NA	NA	NA	NA	NA	NA	NA	NA	NA	1	1	NA	NA
ENSG00000027847	NA	NA	1	NA	1	NA	NA	1	1	NA	1	1	1	NA	NA	NA	1	NA	NA	NA	NA	NA	NA	NA	NA	NA	1	NA	NA	1	NA	NA	NA	NA	NA	NA	NA	NA	NA	1	1	NA	NA	NA	1	NA	NA	NA	1
ENSG00000027869	NA	NA	1	NA	1	NA	1	NA	1	1	1	NA	1	NA	1	NA	1	NA	NA	NA	NA	1	NA	1	1	NA	1	NA	NA	1	NA	1	1	NA	NA	NA	1	NA	1	1	1	1	1	NA	1	NA	NA	1	1
ENSG00000028116	NA	NA	NA	1	NA	NA	NA	NA	NA	NA	NA	NA	NA	NA	NA	NA	NA	NA	NA	NA	NA	NA	NA	NA	NA	NA	NA	NA	NA	NA	NA	NA	NA	NA	NA	1	NA	NA	NA	NA	NA	NA	NA	NA	NA	1	NA	NA	NA
ENSG00000028137	NA	NA	NA	NA	1	NA	1	NA	1	1	1	NA	1	NA	NA	NA	1	NA	1	1	NA	1	1	NA	NA	NA	1	NA	NA	1	NA	NA	1	NA	NA	NA	NA	NA	1	NA	1	1	NA	NA	NA	NA	NA	1	1
ENSG00000028277	1	NA	1	NA	1	NA	NA	NA	1	NA	NA	1	1	NA	NA	NA	1	NA	NA	NA	1	NA	NA	NA	NA	NA	1	NA	NA	1	NA	NA	NA	NA	1	NA	NA	NA	NA	NA	1	NA	NA	NA	1	NA	NA	NA	NA
ENSG00000028310	1	1	1	1	1	1	1	1	1	1	1	1	1	1	1	1	1	1	1	1	NA	NA	1	1	1	1	1	1	1	1	1	1	1	NA	1	1	NA	NA	1	1	1	1	1	NA	1	1	1	1	1
ENSG00000028839	NA	NA	NA	1	NA	NA	NA	NA	NA	NA	NA	NA	NA	NA	1	NA	NA	NA	1	NA	NA	NA	NA	NA	1	NA	NA	NA	1	NA	NA	1	NA	NA	NA	1	NA	NA	NA	NA	NA	NA	NA	NA	NA	1	1	NA	NA
ENSG00000029363	NA	1	NA	1	NA	1	NA	1	NA	NA	1	NA	NA	1	1	NA	NA	NA	1	NA	NA	NA	1	1	1	1	NA	1	1	NA	NA	1	1	NA	1	1	NA	NA	NA	NA	NA	1	NA	NA	NA	1	1	NA	NA
ENSG00000029364	NA	1	NA	NA	NA	1	NA	NA	NA	NA	NA	NA	NA	NA	1	NA	NA	NA	1	1	NA	NA	NA	NA	1	NA	NA	NA	NA	NA	NA	1	1	NA	NA	1	NA	NA	NA	NA	NA	NA	NA	NA	NA	1	1	NA	NA
ENSG00000029534	1	NA	1	1	1	1	NA	NA	1	1	1	1	1	1	NA	NA	1	NA	1	NA	1	NA	1	1	NA	1	1	NA	NA	1	NA	NA	1	NA	NA	1	NA	NA	1	1	1	1	1	NA	1	1	NA	NA	1
ENSG00000029725	NA	NA	NA	1	NA	NA	NA	NA	NA	NA	1	NA	NA	1	NA	NA	NA	NA	1	1	NA	1	1	1	NA	1	NA	1	1	NA	NA	NA	NA	NA	NA	1	NA	NA	NA	NA	NA	1	NA	NA	NA	1	NA	NA	NA
ENSG00000029993	NA	1	NA	NA	1	1	NA	NA	NA	NA	NA	NA	NA	NA	1	NA	NA	NA	1	NA	NA	NA	NA	NA	1	NA	1	NA	NA	NA	NA	1	1	NA	NA	1	NA	NA	1	NA	1	NA	NA	NA	NA	1	1	NA	NA
ENSG00000030066	NA	NA	1	1	NA	1	NA	1	NA	NA	1	NA	NA	1	1	NA	NA	NA	1	1	1	1	1	1	1	1	NA	NA	NA	NA	NA	NA	1	NA	NA	1	1	NA	1	NA	1	1	1	NA	NA	1	NA	NA	1
ENSG00000030110	NA	NA	NA	NA	NA	NA	1	NA	NA	1	1	NA	NA	NA	1	NA	NA	NA	1	1	NA	NA	NA	1	NA	NA	NA	NA	NA	NA	NA	1	1	NA	NA	NA	NA	NA	NA	NA	NA	NA	NA	NA	NA	NA	NA	1	NA
ENSG00000030582	NA	NA	1	NA	1	1	1	NA	1	1	1	NA	1	1	1	NA	1	NA	NA	1	1	1	1	1	1	1	1	NA	NA	1	NA	1	1	NA	NA	NA	1	NA	1	1	1	1	1	NA	1	NA	NA	1	1
ENSG00000031003	NA	NA	1	1	NA	1	NA	NA	NA	NA	1	NA	NA	1	NA	NA	NA	NA	NA	1	NA	NA	1	1	1	1	NA	NA	NA	NA	NA	NA	1	NA	NA	1	NA	NA	NA	NA	NA	1	1	NA	NA	1	1	NA	NA
ENSG00000031691	NA	1	NA	1	NA	1	NA	NA	NA	NA	NA	NA	NA	NA	1	NA	NA	NA	NA	NA	NA	NA	1	NA	1	1	NA	1	1	NA	NA	1	1	NA	1	1	NA	NA	NA	NA	NA	NA	NA	NA	NA	1	1	NA	NA
ENSG00000031698	NA	NA	1	1	NA	1	NA	NA	NA	NA	1	NA	NA	1	NA	NA	NA	NA	NA	1	1	1	1	1	1	1	NA	NA	NA	NA	NA	NA	1	NA	NA	1	NA	NA	1	NA	1	1	1	1	NA	1	NA	1	1
ENSG00000031823	NA	NA	1	NA	1	1	NA	1	1	NA	1	NA	1	1	NA	NA	1	NA	NA	NA	NA	NA	1	1	NA	1	1	NA	NA	1	1	NA	1	NA	1	NA	NA	NA	NA	1	1	1	1	NA	1	NA	NA	NA	1
ENSG00000032219	1	NA	1	1	NA	1	NA	NA	NA	NA	1	NA	NA	1	NA	1	NA	NA	NA	1	NA	NA	1	1	1	1	NA	1	1	NA	NA	1	1	NA	1	1	NA	NA	1	1	1	1	1	1	NA	1	1	NA	NA
ENSG00000032389	1	NA	NA	NA	1	1	1	1	1	1	1	1	1	NA	1	1	1	1	NA	1	1	1	1	NA	1	NA	1	1	1	1	1	1	NA	NA	1	1	NA	NA	1	1	1	1	NA	NA	1	1	NA	NA	1
ENSG00000032444	NA	NA	1	NA	1	NA	NA	NA	NA	NA	1	NA	NA	1	NA	NA	NA	NA	NA	NA	NA	NA	1	NA	NA	1	1	NA	NA	1	NA	NA	NA	NA	NA	NA	NA	NA	1	NA	1	1	NA	NA	NA	NA	NA	NA	1
ENSG00000268614	NA	NA	1	NA	1	NA	NA	NA	NA	NA	1	NA	NA	1	NA	NA	NA	NA	NA	NA	NA	NA	1	NA	NA	1	1	NA	NA	1	NA	NA	NA	NA	NA	NA	NA	NA	1	NA	1	1	NA	NA	NA	NA	NA	NA	1
ENSG00000033030	NA	NA	NA	1	NA	NA	NA	NA	NA	NA	1	NA	NA	1	NA	NA	NA	NA	NA	NA	NA	NA	1	1	NA	1	NA	1	NA	NA	NA	1	NA	NA	1	1	NA	NA	NA	NA	NA	1	NA	NA	NA	1	NA	NA	NA
ENSG00000033050	NA	NA	1	1	NA	1	NA	NA	NA	NA	1	NA	NA	1	NA	1	NA	NA	NA	1	NA	NA	1	1	1	1	NA	NA	NA	NA	NA	1	NA	NA	NA	NA	1	NA	1	NA	1	1	1	1	NA	1	NA	1	1
ENSG00000285292	NA	NA	1	1	1	1	NA	NA	NA	NA	1	NA	NA	1	NA	1	NA	NA	NA	1	NA	NA	1	1	1	1	NA	NA	NA	1	NA	1	NA	NA	NA	NA	1	NA	1	NA	1	1	1	1	NA	1	NA	1	1
ENSG00000285480	NA	NA	1	1	1	1	NA	NA	NA	NA	1	NA	NA	1	NA	1	NA	NA	NA	1	NA	NA	1	1	1	1	NA	NA	NA	1	NA	1	NA	NA	NA	NA	1	NA	1	NA	1	1	1	1	NA	1	NA	1	1
ENSG00000033100	1	1	1	1	1	1	1	1	1	1	1	1	1	1	1	NA	1	NA	1	1	1	1	1	1	1	1	1	1	1	1	1	1	1	1	NA	1	NA	1	1	1	1	1	1	1	1	1	1	NA	1
ENSG00000033327	NA	NA	1	NA	1	NA	NA	1	1	NA	NA	NA	1	NA	NA	NA	1	NA	1	NA	NA	1	1	NA	NA	NA	1	1	1	1	NA	NA	1	NA	NA	1	NA	NA	1	1	1	1	NA	NA	1	1	NA	NA	1
ENSG00000033627	NA	NA	1	NA	1	NA	NA	NA	1	NA	NA	NA	NA	NA	NA	NA	1	NA	NA	NA	NA	NA	NA	NA	NA	NA	1	NA	NA	1	NA	NA	NA	NA	NA	NA	NA	NA	NA	1	1	NA	NA	NA	1	NA	NA	NA	1
ENSG00000033800	NA	NA	NA	NA	NA	NA	NA	NA	NA	NA	NA	NA	NA	NA	NA	NA	NA	NA	NA	NA	NA	NA	NA	NA	NA	NA	NA	NA	NA	NA	NA	NA	NA	NA	NA	NA	NA	NA	NA	NA	NA	NA	NA	NA	NA	NA	NA	NA	NA
ENSG00000033867	NA	NA	NA	1	NA	NA	NA	NA	NA	NA	NA	NA	NA	NA	1	NA	NA	NA	1	NA	NA	NA	NA	NA	1	NA	NA	NA	1	NA	NA	1	NA	NA	NA	1	NA	NA	NA	NA	NA	NA	NA	NA	NA	1	1	NA	NA
ENSG00000034053	NA	NA	NA	NA	NA	NA	NA	NA	NA	NA	NA	NA	NA	NA	NA	NA	NA	NA	NA	NA	NA	NA	NA	1	NA	NA	NA	NA	NA	NA	NA	NA	NA	NA	NA	NA	NA	NA	NA	NA	NA	NA	NA	NA	NA	NA	NA	NA	NA
ENSG00000034152	NA	NA	NA	NA	1	NA	NA	NA	NA	1	NA	NA	NA	NA	NA	NA	NA	NA	1	NA	NA	NA	NA	1	NA	1	NA	NA	1	NA	NA	NA	1	NA	NA	NA	NA	NA	NA	NA	NA	NA	NA	NA	1	NA	NA	NA	NA
ENSG00000034510	NA	NA	1	NA	NA	1	1	NA	NA	1	1	NA	1	NA	1	1	NA	NA	NA	1	1	1	1	1	1	1	NA	NA	NA	NA	NA	1	1	NA	NA	NA	1	NA	1	NA	1	1	1	1	NA	1	NA	1	1
ENSG00000034677	NA	NA	NA	1	NA	NA	NA	1	NA	NA	NA	NA	NA	NA	1	NA	NA	NA	1	NA	NA	NA	1	NA	1	1	1	1	1	1	1	NA	NA	NA	1	1	NA	NA	NA	1	NA	1	1	NA	NA	1	1	NA	NA
ENSG00000034693	NA	NA	NA	1	NA	NA	NA	1	NA	NA	NA	NA	NA	NA	1	NA	NA	NA	NA	NA	NA	NA	1	NA	1	NA	NA	1	1	NA	NA	NA	NA	NA	1	1	NA	NA	NA	NA	NA	NA	1	NA	NA	1	1	NA	NA
ENSG00000035115	1	NA	NA	1	1	NA	NA	1	1	1	1	1	1	NA	1	1	1	NA	1	1	1	1	1	NA	1	1	1	1	1	1	NA	1	NA	1	1	1	NA	NA	NA	NA	NA	1	NA	NA	1	1	1	NA	1
ENSG00000035141	NA	NA	NA	NA	NA	1	NA	NA	NA	NA	1	NA	NA	NA	1	NA	NA	NA	1	NA	NA	1	1	1	1	NA	NA	NA	NA	NA	NA	1	1	NA	NA	1	1	NA	1	NA	1	1	NA	NA	NA	1	NA	NA	NA
ENSG00000035403	NA	NA	NA	NA	NA	NA	1	NA	NA	NA	1	NA	NA	NA	1	NA	NA	NA	1	NA	NA	1	NA	1	1	NA	NA	NA	NA	NA	NA	1	1	NA	NA	NA	1	NA	1	NA	1	NA	NA	NA	NA	NA	NA	1	1
ENSG00000035499	NA	NA	NA	1	NA	NA	NA	NA	NA	NA	1	NA	NA	NA	1	NA	NA	NA	NA	NA	NA	NA	1	NA	1	NA	NA	NA	1	NA	NA	1	NA	NA	1	1	NA	NA	1	NA	NA	1	NA	NA	NA	1	1	NA	NA
ENSG00000035664	NA	NA	NA	NA	1	NA	NA	NA	NA	NA	NA	NA	NA	NA	NA	NA	NA	NA	NA	NA	NA	NA	NA	NA	NA	NA	NA	NA	NA	NA	NA	NA	NA	NA	NA	NA	NA	NA	NA	NA	NA	1	NA	NA	NA	NA	NA	NA	NA
ENSG00000035681	NA	NA	1	1	NA	1	NA	1	NA	NA	1	NA	NA	1	NA	NA	NA	NA	NA	NA	NA	NA	1	1	NA	1	NA	NA	NA	NA	NA	NA	NA	NA	1	1	NA	NA	NA	NA	NA	1	1	NA	NA	1	NA	NA	NA
ENSG00000035687	NA	NA	NA	1	NA	1	NA	NA	NA	NA	NA	NA	NA	NA	1	NA	NA	NA	1	1	NA	NA	1	NA	1	1	NA	NA	1	NA	NA	1	1	NA	1	1	NA	NA	NA	NA	NA	NA	1	NA	NA	1	1	NA	NA
ENSG00000035928	1	NA	1	1	NA	1	NA	NA	NA	NA	NA	NA	NA	1	NA	1	NA	NA	1	1	NA	NA	1	1	1	1	NA	1	NA	NA	NA	1	1	NA	1	1	NA	NA	1	NA	1	1	1	NA	NA	1	1	NA	NA
ENSG00000036054	NA	NA	NA	1	NA	1	NA	NA	NA	NA	NA	NA	NA	1	NA	NA	NA	NA	NA	1	NA	NA	1	NA	1	1	NA	NA	1	NA	NA	1	1	NA	1	1	NA	NA	NA	NA	NA	NA	NA	NA	NA	1	1	NA	NA
ENSG00000036257	NA	NA	NA	NA	NA	NA	NA	1	NA	NA	1	NA	NA	NA	1	NA	NA	NA	1	NA	NA	NA	1	NA	1	NA	NA	NA	NA	NA	NA	1	NA	NA	NA	1	NA	NA	1	NA	NA	1	NA	NA	NA	1	NA	NA	NA
ENSG00000036549	NA	NA	NA	1	NA	NA	NA	1	NA	NA	1	NA	NA	NA	1	1	NA	NA	1	1	NA	NA	1	NA	1	NA	NA	1	1	NA	NA	1	1	NA	1	1	1	NA	NA	NA	NA	1	1	1	NA	1	1	NA	NA
ENSG00000036672	NA	NA	NA	NA	1	NA	NA	NA	NA	NA	NA	NA	NA	NA	NA	NA	NA	NA	1	NA	NA	NA	NA	NA	NA	NA	NA	NA	NA	NA	NA	NA	1	NA	NA	NA	NA	NA	NA	NA	1	1	NA	NA	NA	NA	NA	NA	NA
ENSG00000037474	NA	NA	1	1	NA	NA	NA	NA	NA	NA	1	NA	NA	1	NA	NA	NA	NA	NA	NA	NA	NA	1	1	NA	1	NA	NA	NA	NA	NA	NA	NA	NA	NA	NA	NA	NA	NA	NA	NA	1	NA	NA	NA	1	NA	NA	NA
ENSG00000037749	NA	NA	NA	NA	NA	NA	NA	NA	NA	NA	NA	NA	NA	NA	NA	NA	NA	NA	1	1	NA	NA	1	NA	NA	NA	NA	NA	NA	NA	NA	NA	1	NA	NA	1	NA	NA	NA	NA	NA	1	NA	NA	NA	NA	NA	NA	NA
ENSG00000164574	NA	NA	NA	NA	NA	NA	NA	NA	NA	NA	NA	NA	NA	NA	NA	NA	NA	NA	1	1	NA	NA	1	NA	NA	NA	NA	NA	NA	NA	NA	NA	1	NA	NA	1	NA	NA	NA	NA	NA	1	NA	NA	NA	NA	NA	NA	NA
ENSG00000037757	NA	NA	NA	NA	NA	NA	NA	NA	NA	NA	NA	NA	NA	NA	NA	NA	NA	NA	1	NA	NA	NA	NA	NA	NA	NA	NA	NA	NA	NA	NA	NA	1	NA	NA	NA	NA	NA	NA	NA	NA	NA	NA	NA	NA	NA	NA	NA	NA
ENSG00000037965	1	NA	NA	1	1	NA	NA	1	1	1	1	1	1	NA	1	NA	1	NA	1	1	1	1	1	NA	1	1	1	1	1	1	NA	1	NA	NA	1	1	NA	NA	NA	1	1	1	NA	NA	1	1	1	NA	1
ENSG00000038210	NA	NA	NA	NA	NA	NA	NA	NA	NA	NA	NA	NA	NA	NA	1	NA	NA	NA	1	NA	NA	NA	1	NA	1	NA	NA	1	NA	NA	NA	1	NA	NA	NA	1	NA	NA	1	NA	NA	1	NA	NA	NA	1	1	NA	NA
ENSG00000038219	1	NA	1	1	1	1	NA	1	NA	NA	1	1	NA	1	NA	1	1	NA	1	1	1	NA	1	1	1	1	1	1	1	1	1	1	1	1	1	1	1	NA	1	NA	1	1	1	1	1	1	1	NA	1
ENSG00000038274	NA	NA	NA	1	NA	NA	NA	NA	NA	NA	NA	NA	NA	NA	1	NA	NA	NA	1	NA	NA	NA	NA	NA	1	NA	NA	NA	1	NA	NA	1	NA	NA	NA	1	NA	NA	NA	NA	NA	NA	NA	NA	NA	1	1	NA	NA
ENSG00000038358	NA	NA	1	1	NA	1	NA	1	NA	NA	1	NA	NA	1	NA	NA	NA	NA	1	1	NA	NA	1	1	NA	1	NA	NA	NA	1	NA	NA	NA	NA	NA	1	NA	NA	1	NA	1	1	1	NA	NA	1	NA	1	1
ENSG00000038382	NA	NA	NA	1	NA	NA	NA	NA	NA	NA	NA	NA	NA	1	NA	NA	NA	NA	NA	NA	NA	NA	1	1	NA	NA	NA	NA	NA	NA	NA	NA	NA	NA	NA	NA	NA	NA	NA	NA	NA	1	NA	NA	NA	1	NA	NA	NA
ENSG00000038532	NA	NA	NA	NA	1	NA	NA	NA	NA	NA	1	NA	NA	1	NA	NA	NA	NA	NA	NA	NA	NA	1	1	NA	NA	1	NA	NA	NA	NA	NA	NA	NA	NA	NA	NA	NA	NA	NA	1	1	NA	NA	NA	NA	NA	NA	NA
ENSG00000039123	NA	NA	NA	1	NA	1	NA	NA	NA	NA	1	NA	NA	1	NA	NA	NA	NA	NA	NA	NA	NA	1	NA	1	NA	NA	NA	NA	NA	NA	NA	1	NA	NA	1	NA	NA	NA	NA	NA	1	NA	NA	NA	1	NA	NA	NA
ENSG00000039319	NA	NA	NA	1	NA	NA	NA	1	NA	NA	NA	NA	NA	NA	NA	NA	NA	NA	1	1	NA	NA	1	NA	1	1	NA	1	1	NA	NA	NA	NA	NA	1	1	1	NA	1	NA	NA	1	NA	NA	NA	1	1	NA	NA
ENSG00000039523	1	NA	1	NA	1	NA	NA	NA	1	1	1	1	1	NA	NA	NA	1	NA	NA	NA	NA	1	NA	NA	NA	NA	1	NA	1	1	NA	NA	NA	NA	NA	NA	NA	NA	NA	1	1	1	NA	NA	1	NA	NA	NA	1
ENSG00000039560	1	NA	1	1	NA	NA	NA	NA	NA	NA	NA	NA	NA	1	NA	1	NA	NA	1	1	NA	NA	1	1	NA	1	NA	1	NA	NA	NA	NA	NA	NA	NA	1	NA	NA	1	NA	NA	1	NA	NA	NA	1	NA	NA	NA
ENSG00000039650	NA	NA	1	1	1	1	NA	NA	1	NA	1	NA	1	1	NA	NA	1	NA	NA	NA	NA	NA	1	1	NA	1	1	1	NA	1	NA	NA	NA	NA	NA	1	NA	NA	NA	1	1	1	1	NA	1	1	NA	NA	1
ENSG00000040275	NA	NA	NA	1	NA	NA	NA	NA	NA	NA	1	NA	NA	1	NA	1	NA	NA	NA	1	NA	NA	1	1	NA	1	NA	1	1	NA	NA	1	NA	NA	1	1	NA	NA	NA	NA	NA	1	1	NA	NA	1	NA	NA	NA
ENSG00000040341	NA	NA	NA	1	NA	NA	NA	NA	NA	NA	NA	NA	NA	NA	1	NA	NA	NA	1	NA	NA	NA	NA	NA	1	NA	NA	NA	1	NA	NA	1	NA	NA	NA	1	NA	NA	NA	NA	NA	NA	NA	NA	NA	1	1	NA	NA
ENSG00000104343	NA	NA	NA	1	NA	NA	NA	NA	NA	NA	NA	NA	NA	NA	1	NA	NA	NA	1	NA	NA	NA	NA	NA	1	NA	NA	NA	1	NA	NA	1	NA	NA	NA	1	NA	NA	NA	NA	NA	NA	NA	NA	NA	1	1	NA	NA
ENSG00000258677	NA	NA	NA	1	NA	NA	NA	NA	NA	NA	NA	NA	NA	NA	1	NA	NA	NA	1	NA	NA	NA	NA	NA	1	NA	NA	NA	1	NA	NA	1	NA	NA	NA	1	NA	NA	NA	NA	NA	NA	NA	NA	NA	1	1	NA	NA
ENSG00000040487	NA	NA	1	NA	NA	1	NA	NA	NA	NA	1	NA	NA	1	NA	NA	NA	NA	NA	NA	NA	NA	1	1	NA	1	NA	NA	NA	NA	NA	NA	NA	NA	NA	NA	NA	NA	NA	NA	NA	1	NA	NA	NA	NA	NA	NA	1
ENSG00000040608	NA	NA	NA	NA	NA	NA	NA	NA	NA	NA	1	NA	NA	NA	NA	NA	NA	NA	NA	NA	1	NA	NA	NA	NA	NA	NA	NA	NA	NA	NA	NA	1	NA	NA	NA	1	NA	1	NA	NA	NA	NA	NA	NA	NA	NA	NA	NA
ENSG00000040633	1	1	1	1	1	1	1	1	1	1	1	1	1	1	1	1	1	NA	1	1	1	1	1	1	1	1	1	1	1	1	1	1	1	NA	1	1	1	1	1	1	1	1	1	1	1	1	1	1	1
ENSG00000041353	NA	1	NA	NA	NA	1	NA	NA	NA	NA	NA	NA	NA	NA	1	NA	NA	NA	NA	NA	NA	NA	1	NA	1	NA	NA	1	NA	NA	NA	NA	1	NA	NA	1	NA	NA	NA	NA	NA	NA	NA	NA	NA	1	1	NA	NA
ENSG00000041357	NA	NA	1	1	NA	1	1	1	NA	1	1	NA	NA	1	1	NA	NA	NA	1	1	1	1	1	1	1	1	NA	NA	1	1	NA	1	1	NA	NA	1	1	NA	1	NA	1	1	1	1	1	1	1	1	1
ENSG00000041802	NA	NA	NA	1	NA	1	NA	NA	NA	NA	1	NA	NA	1	1	NA	NA	NA	1	1	NA	NA	1	1	1	NA	NA	NA	NA	NA	NA	1	1	NA	NA	1	NA	NA	1	NA	1	1	NA	NA	NA	1	NA	NA	NA
ENSG00000041880	NA	NA	1	1	NA	NA	NA	NA	NA	NA	1	NA	NA	1	NA	NA	NA	NA	NA	NA	NA	NA	1	1	NA	NA	NA	NA	NA	NA	NA	NA	NA	NA	NA	1	NA	NA	1	NA	NA	1	NA	NA	NA	1	NA	NA	1
ENSG00000041988	NA	NA	1	1	1	1	NA	1	1	1	1	NA	1	1	NA	NA	1	NA	NA	1	1	1	1	NA	NA	1	1	NA	NA	1	NA	NA	1	NA	NA	1	1	NA	1	1	1	1	NA	1	1	NA	NA	NA	1
ENSG00000042062	NA	NA	1	1	1	NA	NA	1	1	NA	1	NA	1	1	NA	NA	1	NA	NA	NA	NA	NA	1	1	NA	1	1	NA	NA	1	NA	NA	NA	NA	NA	1	NA	NA	NA	1	1	1	1	NA	1	1	NA	NA	1
ENSG00000042445	NA	NA	NA	NA	NA	NA	NA	NA	NA	NA	NA	NA	NA	NA	NA	NA	NA	NA	NA	NA	NA	NA	NA	NA	NA	NA	NA	NA	NA	NA	NA	NA	NA	NA	NA	NA	NA	NA	NA	NA	NA	NA	1	NA	NA	NA	NA	NA	NA
ENSG00000042493	NA	NA	NA	NA	NA	1	1	1	NA	1	1	NA	1	NA	1	NA	NA	NA	NA	NA	1	1	1	1	1	NA	NA	NA	NA	NA	NA	1	1	NA	NA	NA	1	NA	1	NA	1	1	1	NA	NA	NA	NA	1	1
ENSG00000042753	NA	NA	1	NA	NA	NA	1	NA	NA	1	1	NA	1	NA	1	NA	NA	NA	NA	1	NA	1	NA	1	1	NA	NA	NA	1	NA	NA	1	1	NA	NA	NA	1	NA	1	NA	1	NA	NA	1	NA	NA	NA	1	1
ENSG00000043143	1	NA	1	NA	1	NA	NA	NA	1	NA	NA	NA	1	1	NA	NA	1	NA	NA	NA	1	NA	1	1	NA	1	1	NA	NA	1	NA	NA	NA	NA	NA	NA	NA	NA	NA	1	1	1	1	NA	1	NA	NA	NA	1
ENSG00000043355	NA	1	NA	1	NA	1	NA	NA	NA	NA	1	NA	NA	NA	1	NA	NA	NA	NA	NA	1	NA	1	NA	1	NA	1	NA	1	1	NA	NA	1	NA	1	1	1	NA	1	NA	NA	NA	NA	NA	NA	1	1	NA	NA
ENSG00000043462	NA	NA	1	1	NA	NA	NA	NA	NA	NA	1	NA	NA	1	NA	NA	NA	NA	NA	NA	NA	NA	1	1	NA	1	NA	NA	NA	NA	NA	NA	NA	NA	NA	1	NA	NA	NA	NA	NA	1	NA	NA	NA	1	NA	NA	NA
ENSG00000044090	NA	NA	1	1	1	1	NA	1	1	NA	1	NA	NA	1	NA	NA	NA	NA	1	1	1	NA	1	NA	NA	1	1	NA	NA	1	NA	NA	1	NA	NA	1	1	NA	1	NA	1	1	1	NA	NA	1	NA	NA	1
ENSG00000044115	NA	NA	1	1	NA	1	NA	NA	NA	NA	1	NA	NA	1	NA	NA	NA	NA	NA	1	1	NA	1	1	1	1	NA	NA	NA	NA	NA	NA	1	NA	NA	1	1	NA	1	NA	1	1	1	NA	NA	1	NA	1	NA
ENSG00000044446	NA	NA	1	1	NA	NA	NA	NA	NA	NA	1	NA	NA	1	NA	NA	NA	NA	NA	NA	NA	NA	1	1	NA	1	NA	NA	NA	NA	NA	NA	NA	NA	NA	NA	NA	NA	NA	NA	NA	1	1	NA	NA	1	NA	NA	NA
ENSG00000044574	1	NA	1	1	NA	1	1	NA	NA	NA	1	NA	NA	1	1	NA	NA	NA	NA	1	1	NA	1	1	1	1	1	NA	NA	1	NA	NA	1	NA	NA	1	NA	NA	1	NA	1	1	1	NA	NA	1	NA	1	1
ENSG00000046604	NA	NA	NA	1	NA	1	1	1	NA	NA	1	NA	NA	NA	1	NA	NA	NA	1	1	1	1	1	1	1	NA	NA	1	1	NA	NA	1	1	NA	1	1	1	NA	1	NA	NA	NA	NA	1	NA	1	1	1	NA
ENSG00000046647	NA	NA	NA	NA	NA	NA	NA	NA	NA	NA	1	NA	NA	NA	NA	NA	NA	NA	NA	NA	NA	NA	NA	1	NA	NA	NA	NA	NA	NA	NA	NA	NA	NA	NA	NA	NA	NA	NA	NA	NA	1	NA	NA	NA	NA	NA	NA	NA
ENSG00000046651	1	NA	1	1	NA	1	NA	1	NA	NA	1	NA	NA	1	NA	NA	NA	NA	1	1	NA	NA	1	1	1	1	1	1	1	1	NA	NA	NA	NA	1	1	NA	NA	1	NA	1	1	1	NA	NA	1	1	NA	1
ENSG00000046774	NA	NA	NA	1	NA	1	1	1	NA	1	1	NA	1	NA	1	NA	NA	NA	1	1	NA	1	NA	1	1	NA	NA	NA	1	NA	NA	1	1	NA	NA	1	1	NA	1	NA	1	NA	1	NA	NA	1	1	1	1
ENSG00000047056	NA	NA	1	NA	1	NA	NA	NA	1	NA	NA	NA	1	NA	NA	NA	1	1	NA	NA	NA	NA	NA	NA	NA	1	1	NA	1	1	1	1	NA	NA	1	1	NA	NA	NA	NA	NA	1	1	NA	1	NA	NA	NA	1
ENSG00000047188	NA	NA	NA	NA	NA	NA	NA	NA	NA	NA	NA	NA	NA	NA	NA	NA	NA	NA	NA	NA	NA	NA	NA	NA	NA	NA	NA	NA	NA	NA	NA	NA	NA	NA	NA	NA	NA	NA	NA	NA	NA	NA	NA	NA	NA	NA	NA	NA	NA
ENSG00000047230	NA	NA	NA	NA	NA	NA	NA	NA	NA	NA	NA	NA	NA	NA	NA	NA	NA	NA	1	NA	NA	NA	NA	NA	NA	NA	NA	NA	NA	NA	NA	NA	1	NA	NA	NA	NA	NA	NA	NA	NA	NA	NA	NA	NA	NA	NA	NA	NA
ENSG00000047315	NA	NA	1	1	NA	1	NA	1	NA	NA	1	NA	NA	1	1	NA	NA	NA	1	1	1	NA	1	1	1	1	NA	1	NA	NA	1	1	1	NA	1	1	1	NA	1	NA	1	1	1	NA	NA	1	1	NA	NA
ENSG00000047346	1	NA	1	1	1	NA	NA	1	1	NA	NA	NA	1	NA	NA	NA	1	NA	1	NA	NA	1	1	NA	NA	NA	1	1	1	1	NA	NA	NA	NA	1	1	NA	NA	NA	1	1	1	NA	NA	1	1	NA	NA	1
ENSG00000047410	1	NA	1	1	NA	1	NA	1	NA	NA	1	NA	NA	1	NA	1	NA	NA	1	1	NA	NA	1	1	1	1	1	1	1	1	NA	NA	1	NA	1	1	1	NA	1	NA	1	1	1	NA	NA	1	1	NA	1
ENSG00000047578	NA	NA	NA	1	NA	NA	NA	NA	NA	NA	NA	NA	NA	1	NA	NA	NA	NA	NA	NA	NA	NA	1	1	NA	NA	NA	NA	NA	NA	NA	NA	NA	NA	NA	NA	NA	NA	NA	NA	NA	1	NA	NA	NA	1	NA	NA	NA
ENSG00000047579	NA	NA	1	1	NA	NA	NA	NA	NA	NA	1	NA	NA	1	NA	NA	NA	NA	NA	1	NA	NA	1	1	NA	1	NA	NA	NA	NA	NA	NA	NA	NA	NA	NA	NA	NA	NA	NA	NA	1	NA	NA	NA	1	NA	NA	NA
ENSG00000047597	NA	NA	NA	NA	NA	NA	NA	NA	NA	NA	NA	NA	NA	NA	NA	NA	NA	NA	1	NA	NA	NA	NA	NA	NA	NA	NA	NA	NA	NA	NA	NA	1	NA	NA	NA	NA	NA	NA	NA	NA	NA	NA	NA	NA	NA	NA	NA	NA
ENSG00000047644	NA	NA	NA	NA	1	NA	NA	NA	NA	NA	1	NA	NA	NA	1	NA	NA	NA	1	NA	NA	NA	1	NA	1	NA	NA	1	NA	NA	NA	1	1	NA	NA	1	NA	NA	1	NA	1	1	NA	NA	NA	1	1	NA	NA
ENSG00000047648	NA	NA	NA	1	NA	NA	NA	NA	NA	NA	NA	NA	NA	1	NA	NA	NA	NA	NA	NA	NA	NA	1	1	NA	NA	NA	NA	NA	NA	NA	NA	NA	NA	NA	NA	NA	NA	NA	NA	NA	1	NA	NA	NA	1	NA	NA	NA
ENSG00000047849	NA	NA	1	1	1	NA	NA	NA	NA	NA	NA	NA	1	1	NA	1	1	NA	1	1	NA	NA	1	1	NA	1	1	1	1	NA	NA	NA	1	1	NA	1	NA	NA	NA	NA	1	1	NA	NA	1	1	NA	NA	NA
ENSG00000047932	NA	NA	NA	NA	NA	NA	NA	NA	NA	NA	NA	NA	NA	NA	NA	NA	NA	NA	1	NA	NA	NA	NA	NA	NA	NA	NA	NA	NA	NA	NA	NA	1	NA	NA	NA	NA	NA	NA	NA	NA	NA	NA	NA	NA	NA	NA	NA	NA
ENSG00000047936	NA	NA	NA	NA	NA	NA	NA	NA	NA	NA	NA	NA	NA	NA	NA	NA	NA	NA	1	NA	NA	NA	NA	NA	NA	NA	NA	NA	NA	NA	NA	NA	1	NA	NA	NA	NA	NA	NA	NA	NA	NA	NA	NA	NA	NA	NA	NA	NA
ENSG00000282218	NA	NA	NA	NA	NA	NA	NA	NA	NA	NA	NA	NA	NA	NA	NA	NA	NA	NA	1	NA	NA	NA	NA	NA	NA	NA	NA	NA	NA	NA	NA	NA	1	NA	NA	NA	NA	NA	NA	NA	NA	NA	NA	NA	NA	NA	NA	NA	NA
ENSG00000048028	NA	NA	1	NA	NA	1	NA	1	NA	NA	NA	NA	NA	NA	NA	NA	NA	NA	NA	NA	NA	NA	1	NA	NA	1	NA	NA	NA	NA	NA	NA	NA	NA	NA	NA	NA	NA	NA	NA	1	1	NA	NA	NA	NA	NA	NA	NA
ENSG00000048140	1	NA	1	NA	1	1	1	1	1	1	1	1	1	NA	1	NA	1	NA	1	1	NA	1	NA	1	1	NA	1	NA	1	1	NA	1	1	NA	NA	NA	1	NA	1	1	1	NA	NA	NA	1	1	NA	1	1
ENSG00000048162	NA	NA	1	1	1	1	1	1	NA	1	1	NA	1	1	1	1	NA	NA	NA	1	1	1	1	1	1	1	NA	NA	NA	1	NA	1	1	NA	NA	1	1	NA	1	NA	1	1	1	NA	NA	1	NA	1	1
ENSG00000048392	NA	NA	NA	NA	NA	NA	NA	NA	NA	NA	NA	NA	NA	NA	NA	NA	NA	NA	1	NA	NA	NA	1	NA	NA	NA	NA	1	NA	NA	NA	NA	1	NA	NA	1	NA	NA	NA	NA	NA	NA	NA	NA	NA	1	NA	NA	NA
ENSG00000048405	NA	NA	NA	1	NA	NA	NA	NA	NA	NA	NA	NA	NA	NA	NA	NA	NA	NA	NA	NA	NA	NA	1	NA	NA	NA	NA	NA	NA	NA	NA	NA	NA	NA	1	1	1	NA	NA	NA	NA	NA	NA	1	NA	NA	NA	NA	NA
ENSG00000048471	NA	NA	1	1	1	NA	NA	NA	NA	NA	1	NA	NA	1	NA	NA	NA	NA	1	1	NA	NA	1	1	NA	1	NA	NA	NA	NA	NA	NA	1	NA	NA	1	NA	NA	NA	NA	1	1	NA	NA	NA	1	NA	NA	1
ENSG00000048544	NA	1	NA	NA	NA	1	NA	NA	NA	NA	NA	NA	NA	NA	1	NA	NA	NA	1	1	NA	NA	NA	NA	1	NA	NA	NA	NA	NA	NA	1	1	NA	NA	1	NA	NA	NA	NA	NA	NA	NA	NA	NA	1	1	NA	NA
ENSG00000048649	1	NA	NA	1	NA	NA	NA	NA	NA	NA	NA	NA	NA	1	NA	1	NA	NA	NA	1	NA	NA	1	1	NA	1	NA	1	1	NA	NA	NA	NA	NA	1	1	NA	NA	NA	NA	NA	1	NA	NA	NA	1	NA	NA	NA
ENSG00000048707	NA	NA	1	1	NA	1	NA	1	NA	NA	1	NA	NA	1	NA	NA	NA	NA	NA	1	1	NA	1	1	1	1	NA	NA	NA	NA	NA	NA	NA	NA	NA	1	NA	NA	1	NA	1	1	1	NA	NA	1	NA	NA	NA
ENSG00000048740	NA	1	NA	NA	NA	1	NA	NA	NA	NA	NA	NA	NA	NA	1	NA	NA	NA	1	1	NA	NA	NA	NA	1	NA	NA	NA	NA	NA	NA	1	1	NA	NA	1	NA	NA	NA	NA	NA	NA	NA	NA	NA	1	1	NA	NA
ENSG00000049089	NA	NA	1	NA	NA	NA	NA	NA	NA	NA	NA	NA	NA	1	NA	NA	NA	NA	NA	NA	NA	NA	NA	1	NA	1	NA	NA	NA	NA	NA	NA	NA	NA	NA	NA	NA	NA	NA	NA	NA	1	1	NA	NA	NA	NA	NA	NA
ENSG00000049239	NA	NA	NA	NA	1	NA	NA	NA	NA	NA	1	NA	NA	NA	NA	NA	NA	NA	NA	NA	1	NA	NA	1	NA	NA	1	NA	NA	NA	NA	NA	1	NA	NA	NA	1	NA	1	NA	1	NA	NA	NA	NA	NA	NA	NA	1
ENSG00000049245	NA	NA	NA	NA	NA	1	NA	NA	NA	NA	NA	NA	NA	NA	1	NA	NA	NA	1	NA	NA	NA	1	NA	1	NA	NA	NA	NA	NA	NA	1	1	NA	NA	1	NA	NA	1	NA	1	1	NA	NA	NA	1	NA	NA	NA
ENSG00000049246	NA	1	NA	NA	NA	1	NA	NA	NA	NA	NA	NA	NA	NA	1	NA	NA	NA	1	1	NA	NA	NA	NA	1	NA	NA	NA	NA	NA	NA	1	1	NA	NA	1	NA	NA	NA	NA	NA	NA	NA	NA	NA	1	1	NA	NA
ENSG00000049323	NA	NA	NA	NA	NA	NA	NA	NA	NA	NA	NA	NA	NA	NA	NA	NA	NA	NA	NA	NA	NA	NA	NA	NA	NA	NA	NA	NA	NA	NA	NA	NA	NA	NA	NA	NA	NA	NA	NA	NA	NA	NA	NA	NA	NA	NA	NA	NA	NA
ENSG00000049541	NA	NA	NA	NA	NA	NA	1	NA	NA	NA	1	NA	NA	NA	1	NA	NA	NA	NA	NA	NA	1	NA	1	1	NA	NA	NA	NA	NA	NA	NA	NA	NA	NA	NA	1	NA	1	NA	NA	NA	NA	NA	NA	NA	NA	1	1
ENSG00000049656	NA	NA	1	NA	NA	1	NA	NA	NA	NA	1	NA	NA	NA	NA	NA	NA	NA	NA	1	NA	1	1	1	NA	1	NA	NA	NA	NA	NA	NA	1	NA	NA	NA	NA	NA	NA	NA	NA	1	NA	NA	NA	1	NA	NA	NA
ENSG00000049759	1	NA	1	NA	1	NA	NA	NA	1	1	NA	NA	1	NA	NA	NA	1	NA	NA	NA	NA	NA	NA	NA	NA	NA	1	NA	1	1	NA	NA	NA	NA	NA	NA	NA	NA	NA	NA	1	NA	NA	NA	1	NA	NA	NA	1
ENSG00000049769	1	NA	1	NA	1	1	NA	1	1	1	1	1	1	NA	NA	NA	1	NA	NA	1	1	1	NA	NA	NA	1	1	NA	NA	1	NA	NA	NA	NA	NA	NA	NA	NA	NA	NA	1	1	NA	1	1	NA	NA	NA	1
ENSG00000049860	NA	NA	NA	NA	NA	1	1	NA	NA	NA	1	NA	NA	NA	1	NA	NA	NA	NA	NA	NA	1	NA	1	1	1	NA	NA	NA	NA	NA	1	1	NA	NA	NA	1	NA	1	NA	NA	NA	NA	NA	NA	1	NA	1	NA
ENSG00000050130	NA	NA	NA	1	NA	NA	NA	NA	NA	NA	NA	NA	NA	NA	1	NA	NA	NA	1	NA	NA	NA	NA	NA	1	NA	NA	NA	1	NA	NA	1	NA	NA	NA	1	NA	NA	NA	NA	NA	NA	NA	NA	NA	1	1	NA	NA
ENSG00000050393	NA	NA	NA	NA	NA	NA	NA	NA	NA	NA	NA	NA	NA	NA	1	NA	NA	NA	1	NA	NA	NA	NA	1	1	NA	NA	NA	NA	NA	NA	1	1	NA	NA	NA	NA	NA	1	NA	NA	NA	NA	NA	NA	NA	NA	NA	NA
ENSG00000050405	NA	NA	NA	1	NA	NA	NA	NA	NA	NA	NA	NA	NA	1	NA	NA	NA	NA	NA	NA	NA	NA	1	1	NA	NA	NA	NA	NA	NA	NA	NA	NA	NA	NA	NA	NA	NA	NA	NA	NA	1	NA	NA	NA	1	NA	NA	NA
ENSG00000050426	NA	NA	NA	NA	NA	NA	NA	NA	NA	NA	NA	NA	NA	NA	NA	NA	NA	NA	NA	NA	NA	NA	NA	NA	NA	NA	NA	NA	NA	NA	NA	NA	NA	NA	NA	NA	NA	NA	NA	NA	NA	NA	NA	NA	NA	NA	NA	NA	NA
ENSG00000050748	NA	NA	NA	NA	NA	NA	NA	NA	NA	NA	1	NA	NA	NA	1	NA	NA	NA	1	NA	NA	1	NA	1	1	NA	NA	NA	NA	NA	NA	1	1	NA	NA	NA	1	NA	1	NA	1	NA	NA	NA	NA	NA	NA	NA	NA
ENSG00000050820	1	NA	1	NA	1	1	NA	1	1	1	1	1	1	NA	NA	NA	1	NA	NA	NA	NA	1	NA	NA	1	1	1	NA	1	1	NA	1	NA	NA	NA	NA	NA	NA	NA	1	1	NA	NA	NA	1	1	1	NA	1
ENSG00000051009	NA	NA	1	NA	1	1	NA	1	NA	NA	1	NA	NA	1	NA	NA	NA	NA	NA	NA	NA	NA	NA	NA	NA	1	1	NA	NA	1	NA	NA	NA	NA	NA	NA	NA	NA	NA	NA	1	1	1	NA	1	NA	NA	NA	1
ENSG00000051108	NA	NA	1	1	NA	1	NA	NA	NA	NA	NA	NA	NA	1	NA	NA	NA	NA	NA	1	NA	NA	NA	NA	1	1	NA	NA	NA	NA	NA	NA	1	NA	NA	NA	NA	NA	NA	NA	NA	NA	1	NA	NA	1	1	NA	NA
ENSG00000051128	NA	NA	1	NA	1	NA	1	NA	1	1	1	NA	1	1	1	NA	1	NA	NA	NA	1	1	NA	1	1	1	1	NA	1	1	NA	1	1	NA	NA	NA	1	NA	1	1	1	1	1	NA	1	NA	NA	1	1
ENSG00000105669	1	NA	1	NA	1	NA	1	NA	1	1	1	1	1	1	1	NA	1	NA	NA	NA	1	1	NA	1	1	1	1	NA	1	1	NA	1	1	NA	NA	NA	1	NA	1	1	1	1	1	NA	1	NA	NA	1	1
ENSG00000268193	NA	NA	1	NA	1	NA	1	NA	1	1	1	NA	1	1	1	NA	1	NA	NA	NA	1	1	NA	1	1	1	1	NA	1	1	NA	1	1	NA	NA	NA	1	NA	1	1	1	1	1	NA	1	NA	NA	1	1
ENSG00000051180	NA	NA	1	NA	1	NA	1	NA	NA	NA	1	NA	NA	1	1	NA	NA	NA	NA	NA	NA	1	NA	1	1	1	NA	NA	NA	NA	NA	NA	1	NA	NA	NA	1	NA	1	NA	1	1	1	NA	NA	NA	NA	1	1
ENSG00000051341	NA	NA	NA	1	NA	NA	NA	1	NA	NA	NA	NA	NA	1	NA	1	NA	NA	NA	1	NA	NA	1	1	NA	1	NA	1	1	NA	NA	NA	NA	NA	1	1	1	NA	NA	NA	NA	1	1	1	NA	1	NA	NA	NA
ENSG00000051382	NA	NA	NA	1	NA	1	NA	1	NA	NA	NA	NA	NA	NA	1	NA	NA	NA	1	1	NA	NA	1	NA	1	1	NA	1	1	NA	NA	1	1	NA	1	1	NA	NA	NA	NA	NA	NA	1	NA	NA	1	1	NA	NA
ENSG00000051523	1	NA	1	NA	1	1	1	1	1	1	1	1	1	1	1	NA	1	NA	NA	1	1	1	NA	1	1	1	1	1	1	1	1	1	NA	NA	1	NA	1	NA	1	1	1	1	1	NA	1	1	NA	1	1
ENSG00000051620	NA	NA	NA	1	1	NA	1	NA	NA	1	1	NA	1	NA	1	1	1	NA	NA	1	NA	NA	NA	1	NA	NA	1	NA	1	NA	NA	1	NA	NA	NA	NA	1	NA	NA	NA	NA	1	NA	1	1	NA	NA	1	1
ENSG00000052126	NA	NA	NA	1	NA	NA	NA	NA	NA	NA	NA	NA	NA	1	NA	1	NA	NA	NA	1	NA	NA	1	1	NA	1	NA	NA	NA	NA	NA	NA	NA	NA	NA	1	NA	NA	NA	NA	NA	1	NA	NA	NA	1	NA	NA	NA
ENSG00000052344	NA	NA	1	NA	1	NA	NA	NA	NA	NA	1	NA	1	NA	NA	NA	NA	NA	NA	NA	NA	1	NA	1	NA	1	NA	NA	NA	NA	NA	NA	1	NA	NA	NA	NA	NA	NA	NA	1	1	1	NA	NA	NA	NA	NA	1
ENSG00000052723	NA	1	NA	1	NA	1	NA	1	NA	NA	NA	NA	NA	NA	1	NA	NA	NA	1	1	NA	NA	1	NA	1	1	NA	1	1	NA	NA	1	1	NA	1	1	NA	NA	NA	NA	NA	NA	NA	NA	NA	1	1	NA	NA
ENSG00000052749	NA	NA	1	1	NA	1	NA	NA	NA	NA	1	NA	NA	1	NA	NA	NA	NA	NA	1	NA	NA	1	1	NA	1	NA	NA	NA	NA	NA	NA	NA	NA	NA	NA	NA	NA	NA	NA	1	1	1	NA	NA	1	NA	1	NA
ENSG00000052802	NA	1	1	1	NA	1	NA	1	NA	NA	NA	NA	NA	NA	1	NA	NA	NA	1	1	NA	NA	1	NA	1	1	NA	1	1	NA	NA	1	1	NA	1	1	NA	NA	1	NA	1	1	NA	NA	NA	1	1	NA	NA
ENSG00000052841	NA	NA	NA	1	NA	NA	NA	NA	NA	NA	1	NA	NA	1	NA	NA	NA	NA	NA	NA	NA	NA	1	1	NA	1	NA	NA	NA	NA	NA	NA	NA	NA	NA	1	NA	NA	NA	NA	NA	NA	NA	NA	NA	1	NA	NA	NA
ENSG00000052850	NA	NA	NA	NA	NA	NA	NA	NA	NA	NA	NA	NA	NA	NA	NA	NA	NA	NA	NA	NA	NA	NA	NA	1	NA	NA	NA	NA	NA	NA	NA	NA	1	NA	NA	NA	NA	NA	NA	NA	NA	NA	NA	NA	NA	NA	NA	NA	NA
ENSG00000053371	NA	NA	NA	NA	NA	NA	1	NA	NA	NA	1	NA	NA	NA	1	NA	NA	NA	NA	NA	NA	1	NA	1	1	NA	NA	NA	NA	NA	NA	1	NA	NA	NA	NA	1	NA	1	NA	NA	NA	1	NA	NA	NA	NA	1	1
ENSG00000053372	NA	NA	NA	NA	NA	NA	1	NA	NA	1	1	NA	1	NA	1	NA	NA	NA	1	1	NA	1	NA	1	1	NA	NA	NA	NA	NA	NA	1	1	NA	NA	NA	1	NA	1	NA	1	NA	1	NA	NA	NA	NA	1	1
ENSG00000053501	NA	NA	1	1	NA	NA	NA	NA	NA	NA	1	NA	NA	1	NA	NA	NA	NA	NA	NA	NA	NA	1	1	NA	1	NA	NA	NA	1	NA	NA	NA	NA	NA	1	NA	NA	1	NA	1	1	1	NA	NA	1	NA	NA	1
ENSG00000053524	NA	NA	NA	NA	NA	NA	NA	NA	NA	NA	NA	NA	NA	NA	NA	NA	NA	NA	NA	NA	NA	NA	NA	NA	NA	NA	NA	NA	NA	NA	NA	NA	NA	NA	NA	NA	NA	NA	NA	NA	NA	NA	NA	NA	NA	NA	NA	NA	NA
ENSG00000053770	NA	NA	NA	1	NA	NA	NA	1	NA	NA	NA	NA	NA	NA	1	NA	NA	NA	1	NA	NA	NA	1	NA	1	NA	NA	1	1	NA	NA	1	NA	NA	1	1	NA	NA	NA	NA	NA	NA	NA	NA	NA	1	1	NA	NA
ENSG00000053900	NA	NA	1	1	NA	NA	NA	1	NA	NA	1	NA	NA	1	NA	NA	NA	NA	NA	NA	NA	NA	1	NA	1	1	NA	1	1	NA	NA	1	NA	NA	1	1	NA	NA	NA	NA	NA	1	1	NA	NA	1	1	NA	NA
ENSG00000054116	NA	NA	1	NA	1	1	1	1	1	1	1	NA	1	1	1	1	1	NA	1	1	NA	1	NA	1	1	1	1	1	1	1	1	1	1	NA	NA	1	1	NA	1	1	1	1	1	NA	1	1	1	1	1
ENSG00000054118	NA	NA	1	1	NA	1	NA	NA	NA	NA	1	NA	NA	1	NA	NA	NA	NA	1	1	NA	NA	1	1	1	1	NA	NA	NA	1	NA	NA	1	NA	NA	1	NA	NA	1	NA	1	1	1	1	NA	1	NA	NA	1
ENSG00000054148	1	NA	1	1	1	1	1	1	1	1	1	NA	1	1	1	1	1	NA	NA	1	NA	1	1	1	1	1	1	NA	1	1	1	1	NA	NA	NA	1	1	NA	1	1	1	1	1	1	1	1	NA	1	1
ENSG00000054267	1	NA	1	1	1	1	NA	1	NA	NA	1	NA	NA	1	NA	NA	NA	NA	1	1	NA	1	1	1	1	1	1	1	1	1	1	1	1	NA	1	1	NA	NA	1	1	1	1	1	NA	1	1	1	NA	1
ENSG00000188739	1	NA	1	1	1	1	NA	1	NA	NA	1	NA	NA	1	NA	NA	NA	NA	1	1	NA	1	1	1	1	1	1	1	1	1	1	1	1	NA	1	1	NA	NA	1	1	1	1	1	1	1	1	1	NA	1
ENSG00000054282	NA	NA	NA	1	NA	NA	NA	NA	NA	NA	NA	NA	NA	1	NA	NA	NA	NA	NA	NA	NA	NA	1	1	NA	NA	NA	NA	NA	NA	NA	NA	NA	NA	NA	NA	NA	NA	NA	NA	NA	1	NA	NA	NA	1	NA	NA	NA
ENSG00000054523	NA	NA	NA	1	NA	NA	NA	NA	NA	NA	NA	NA	NA	NA	NA	NA	NA	NA	NA	1	NA	NA	1	NA	NA	NA	NA	NA	NA	NA	NA	NA	NA	NA	1	1	1	NA	NA	NA	NA	1	NA	NA	NA	NA	NA	NA	NA
ENSG00000054611	1	NA	NA	NA	1	NA	NA	NA	1	NA	NA	NA	1	NA	NA	NA	1	NA	NA	NA	NA	NA	NA	NA	NA	NA	1	NA	NA	1	1	NA	NA	NA	NA	NA	NA	NA	NA	1	1	NA	NA	NA	1	NA	NA	NA	1
ENSG00000054965	NA	NA	NA	NA	1	NA	NA	NA	NA	NA	NA	NA	NA	NA	NA	NA	NA	NA	1	NA	NA	NA	1	NA	NA	NA	NA	1	NA	NA	NA	NA	1	NA	NA	1	NA	NA	NA	1	1	NA	NA	NA	NA	1	NA	NA	NA
ENSG00000054967	1	NA	1	NA	1	1	1	1	1	1	1	1	1	1	NA	NA	1	NA	NA	NA	NA	1	NA	1	NA	1	1	1	1	1	1	NA	NA	NA	NA	NA	NA	NA	NA	1	1	1	1	NA	1	1	NA	NA	1
ENSG00000054983	NA	NA	NA	NA	NA	NA	NA	NA	NA	NA	NA	NA	NA	NA	NA	NA	NA	NA	1	NA	NA	NA	NA	NA	NA	NA	NA	NA	NA	NA	NA	NA	1	NA	NA	NA	NA	NA	NA	NA	NA	NA	NA	NA	NA	NA	NA	NA	NA
ENSG00000055044	1	NA	1	1	1	1	NA	1	NA	NA	1	NA	NA	1	NA	NA	NA	NA	NA	1	NA	NA	1	1	1	1	1	1	1	NA	NA	1	1	NA	1	1	NA	NA	1	NA	1	1	1	1	NA	1	1	NA	NA
ENSG00000055070	NA	1	NA	NA	1	1	1	NA	1	1	1	NA	1	NA	1	NA	1	NA	1	1	NA	1	NA	1	1	NA	1	NA	1	NA	NA	1	1	NA	NA	1	NA	NA	1	1	1	NA	NA	NA	1	1	1	NA	1
ENSG00000055118	NA	NA	1	NA	1	NA	1	NA	1	1	1	NA	1	NA	NA	NA	1	NA	1	1	NA	1	1	1	NA	NA	1	NA	NA	1	NA	NA	1	NA	NA	NA	1	NA	NA	1	1	1	NA	NA	1	NA	NA	1	1
ENSG00000055130	NA	NA	1	1	1	1	NA	1	NA	NA	1	NA	NA	1	NA	NA	NA	NA	1	1	1	1	1	1	1	1	1	NA	NA	1	NA	NA	1	NA	NA	1	1	NA	1	NA	1	1	1	1	NA	1	NA	NA	1
ENSG00000055163	NA	NA	1	NA	NA	NA	NA	NA	NA	NA	NA	NA	NA	NA	NA	NA	NA	NA	NA	NA	NA	NA	NA	NA	NA	NA	NA	NA	NA	NA	NA	NA	NA	NA	NA	NA	NA	NA	NA	NA	1	NA	NA	NA	NA	NA	NA	NA	NA
ENSG00000055208	NA	1	NA	1	NA	1	NA	NA	NA	NA	NA	NA	NA	NA	1	NA	NA	NA	1	1	NA	NA	NA	NA	1	NA	NA	NA	1	NA	NA	1	1	NA	NA	1	NA	NA	NA	NA	NA	NA	NA	NA	NA	1	1	NA	NA
ENSG00000055332	NA	1	NA	NA	NA	1	NA	NA	NA	NA	NA	NA	NA	NA	1	NA	NA	NA	1	1	NA	NA	NA	NA	1	NA	NA	NA	1	NA	NA	1	1	NA	NA	1	NA	NA	NA	NA	NA	NA	NA	NA	NA	1	1	NA	NA
ENSG00000055483	1	NA	1	1	1	1	NA	1	1	1	1	NA	1	1	NA	1	1	NA	1	1	NA	1	1	1	NA	1	1	NA	NA	1	1	NA	1	NA	NA	1	NA	NA	NA	1	1	1	1	NA	1	1	NA	NA	1
ENSG00000055609	NA	NA	1	1	NA	1	NA	NA	NA	NA	1	NA	NA	1	NA	1	NA	NA	NA	1	NA	NA	1	1	NA	1	NA	NA	NA	1	NA	NA	NA	NA	NA	1	NA	NA	NA	NA	1	1	1	1	NA	1	NA	NA	1
ENSG00000055813	NA	NA	NA	NA	NA	NA	NA	NA	NA	NA	NA	NA	NA	NA	NA	NA	NA	NA	NA	NA	NA	NA	NA	NA	NA	NA	NA	NA	NA	NA	NA	NA	NA	NA	NA	NA	NA	NA	NA	NA	NA	NA	NA	NA	NA	NA	NA	NA	NA
ENSG00000271894	NA	NA	NA	NA	NA	NA	NA	NA	NA	NA	NA	NA	NA	NA	NA	NA	NA	NA	NA	NA	NA	NA	NA	NA	NA	NA	NA	NA	NA	NA	NA	NA	NA	NA	NA	NA	NA	NA	NA	NA	NA	NA	NA	NA	NA	NA	NA	NA	NA
ENSG00000272180	NA	NA	NA	NA	NA	NA	NA	NA	NA	NA	NA	NA	NA	NA	NA	NA	NA	NA	NA	NA	NA	NA	NA	NA	NA	NA	NA	NA	NA	NA	NA	NA	NA	NA	NA	NA	NA	NA	NA	NA	NA	NA	NA	NA	NA	NA	NA	NA	NA
ENSG00000055917	NA	1	NA	1	NA	1	NA	NA	NA	NA	NA	NA	NA	NA	1	NA	NA	NA	NA	NA	NA	NA	NA	NA	1	NA	NA	NA	1	NA	NA	1	1	NA	NA	1	NA	NA	NA	NA	NA	NA	NA	NA	NA	1	1	NA	NA
ENSG00000055950	NA	NA	NA	NA	NA	1	1	NA	NA	1	1	NA	1	NA	1	NA	NA	NA	NA	1	NA	1	NA	1	1	NA	NA	NA	NA	NA	NA	1	1	NA	NA	NA	1	NA	NA	NA	NA	1	NA	NA	NA	NA	NA	1	1
ENSG00000055955	NA	NA	NA	NA	1	NA	NA	NA	NA	NA	NA	NA	NA	NA	NA	NA	NA	NA	1	NA	NA	NA	NA	NA	NA	NA	NA	NA	NA	NA	NA	NA	1	NA	NA	NA	NA	NA	NA	NA	NA	NA	NA	NA	NA	NA	NA	NA	NA
ENSG00000213533	NA	NA	NA	NA	NA	NA	NA	NA	NA	NA	NA	NA	NA	NA	NA	NA	NA	NA	1	NA	NA	NA	NA	NA	NA	NA	NA	NA	NA	NA	NA	NA	1	NA	NA	NA	NA	NA	NA	NA	NA	NA	NA	NA	NA	NA	NA	NA	NA
ENSG00000243696	NA	NA	NA	NA	1	NA	NA	NA	NA	NA	NA	NA	NA	NA	NA	NA	NA	NA	1	NA	NA	NA	NA	NA	NA	NA	NA	NA	NA	NA	NA	NA	1	NA	NA	NA	NA	NA	NA	NA	NA	NA	NA	NA	NA	NA	NA	NA	NA
ENSG00000248592	NA	NA	NA	NA	NA	NA	NA	NA	NA	NA	NA	NA	NA	NA	NA	NA	NA	NA	1	NA	NA	NA	NA	NA	NA	NA	NA	NA	NA	NA	NA	NA	1	NA	NA	NA	NA	NA	NA	NA	NA	NA	NA	NA	NA	NA	NA	NA	NA
ENSG00000272573	NA	NA	NA	NA	1	NA	NA	NA	NA	NA	NA	NA	NA	NA	NA	NA	NA	NA	1	NA	NA	NA	NA	NA	NA	NA	NA	NA	NA	NA	NA	NA	1	NA	NA	NA	NA	NA	NA	NA	NA	NA	NA	NA	NA	NA	NA	NA	NA
ENSG00000056050	NA	NA	NA	NA	NA	NA	NA	NA	NA	NA	1	NA	NA	NA	NA	NA	NA	NA	NA	NA	NA	NA	1	NA	NA	NA	NA	NA	NA	NA	NA	NA	NA	NA	NA	1	NA	NA	NA	NA	NA	1	NA	NA	NA	1	NA	NA	NA
ENSG00000056097	NA	NA	NA	1	NA	1	NA	NA	NA	NA	NA	NA	NA	1	NA	NA	NA	NA	NA	1	NA	NA	1	NA	1	1	NA	NA	NA	NA	NA	NA	1	NA	NA	1	NA	NA	NA	NA	NA	NA	NA	NA	NA	1	1	NA	NA
ENSG00000056586	NA	NA	NA	1	NA	NA	NA	NA	NA	NA	NA	NA	NA	NA	NA	NA	NA	NA	1	NA	NA	NA	NA	NA	NA	NA	NA	NA	1	NA	NA	NA	NA	NA	NA	1	NA	NA	NA	NA	NA	NA	NA	NA	NA	1	NA	NA	NA
ENSG00000056972	NA	NA	NA	NA	NA	NA	NA	NA	NA	NA	1	NA	NA	NA	1	NA	NA	NA	NA	NA	NA	NA	1	NA	1	NA	NA	NA	NA	NA	NA	1	1	NA	NA	NA	1	NA	1	NA	1	NA	NA	NA	NA	NA	NA	NA	1
ENSG00000056998	NA	NA	NA	NA	1	NA	NA	NA	NA	NA	NA	NA	NA	NA	NA	NA	NA	NA	NA	NA	NA	NA	NA	NA	NA	NA	NA	NA	NA	NA	NA	NA	NA	NA	NA	NA	NA	NA	NA	NA	1	NA	NA	NA	NA	NA	NA	NA	NA
ENSG00000057252	NA	1	NA	NA	NA	1	NA	NA	NA	NA	NA	NA	NA	NA	1	NA	NA	NA	1	1	NA	NA	NA	NA	1	NA	NA	NA	NA	NA	NA	1	1	NA	NA	1	NA	NA	NA	NA	NA	NA	NA	NA	NA	1	1	NA	NA
ENSG00000057608	NA	NA	NA	NA	NA	NA	NA	NA	NA	NA	NA	NA	NA	NA	1	NA	NA	NA	1	NA	NA	NA	NA	1	1	NA	NA	NA	NA	NA	NA	1	1	NA	NA	NA	NA	NA	1	NA	NA	NA	NA	NA	NA	NA	NA	NA	NA
ENSG00000057663	NA	NA	NA	1	1	NA	NA	NA	NA	NA	1	NA	NA	NA	NA	NA	NA	NA	NA	NA	NA	NA	1	1	NA	NA	NA	NA	NA	NA	NA	1	NA	NA	1	1	1	NA	NA	NA	1	1	NA	1	NA	NA	NA	NA	1
ENSG00000057757	NA	NA	1	NA	NA	NA	NA	NA	NA	NA	1	NA	NA	1	NA	NA	NA	NA	1	NA	NA	NA	NA	1	NA	1	NA	NA	NA	NA	NA	NA	1	NA	NA	NA	NA	NA	NA	NA	1	1	NA	NA	NA	NA	NA	NA	NA
ENSG00000058063	NA	1	NA	1	NA	1	NA	NA	NA	NA	NA	NA	NA	NA	1	NA	NA	NA	1	1	NA	NA	1	NA	1	NA	NA	1	1	NA	NA	1	1	NA	NA	1	NA	NA	NA	NA	NA	NA	NA	NA	NA	1	1	NA	NA
ENSG00000058091	NA	NA	NA	NA	NA	NA	NA	NA	NA	NA	NA	NA	NA	NA	NA	NA	NA	NA	NA	NA	NA	NA	NA	NA	NA	NA	NA	NA	NA	NA	NA	NA	NA	NA	NA	NA	NA	NA	NA	NA	NA	NA	NA	NA	NA	NA	NA	NA	NA
ENSG00000157224	NA	NA	NA	NA	NA	NA	NA	NA	NA	NA	NA	NA	NA	NA	NA	NA	NA	NA	NA	NA	NA	NA	NA	NA	NA	NA	NA	NA	NA	NA	NA	NA	NA	NA	NA	NA	NA	NA	NA	NA	NA	NA	NA	NA	NA	NA	NA	NA	NA
ENSG00000251154	NA	NA	NA	NA	NA	NA	NA	NA	NA	NA	NA	NA	NA	NA	NA	NA	NA	NA	NA	NA	NA	NA	NA	NA	NA	1	NA	NA	NA	NA	NA	NA	NA	NA	NA	NA	NA	NA	NA	NA	NA	NA	NA	NA	NA	NA	NA	NA	NA
ENSG00000273299	NA	NA	NA	NA	NA	NA	NA	NA	NA	NA	NA	NA	NA	NA	NA	NA	NA	NA	NA	NA	NA	NA	NA	NA	NA	NA	NA	NA	NA	NA	NA	NA	NA	NA	NA	NA	NA	NA	NA	NA	NA	NA	NA	NA	NA	NA	NA	NA	NA
ENSG00000058262	NA	NA	NA	NA	1	NA	NA	NA	NA	NA	NA	NA	NA	NA	NA	NA	NA	NA	NA	NA	NA	NA	NA	1	NA	NA	NA	NA	NA	NA	NA	NA	1	NA	NA	NA	NA	NA	NA	NA	1	NA	NA	NA	NA	NA	NA	NA	NA
ENSG00000058272	1	NA	1	1	NA	1	NA	NA	NA	NA	1	NA	NA	1	NA	NA	NA	NA	NA	1	NA	NA	1	1	1	1	NA	1	1	NA	NA	1	1	NA	1	1	NA	NA	NA	NA	NA	1	1	NA	NA	1	1	NA	NA
ENSG00000058453	1	NA	1	1	1	NA	NA	1	1	NA	1	NA	1	1	NA	1	1	NA	NA	NA	NA	NA	1	1	NA	1	1	NA	NA	1	NA	NA	NA	NA	NA	1	NA	NA	NA	1	1	1	1	NA	1	1	NA	NA	1
ENSG00000058600	NA	NA	1	1	NA	NA	NA	NA	NA	NA	1	NA	NA	1	NA	NA	NA	NA	NA	NA	NA	NA	1	1	NA	1	NA	NA	NA	NA	NA	NA	NA	NA	NA	NA	NA	NA	NA	NA	NA	1	1	NA	NA	1	NA	NA	NA
ENSG00000058668	NA	NA	NA	NA	NA	NA	NA	NA	NA	NA	NA	NA	NA	NA	NA	NA	NA	NA	1	NA	NA	NA	NA	NA	NA	NA	NA	NA	NA	NA	NA	NA	1	NA	NA	NA	NA	NA	NA	NA	NA	NA	NA	NA	NA	NA	NA	NA	NA
ENSG00000058673	NA	NA	NA	1	NA	NA	NA	NA	NA	NA	NA	NA	NA	NA	NA	NA	NA	NA	NA	1	NA	NA	NA	NA	NA	1	NA	NA	1	NA	NA	NA	NA	NA	NA	1	NA	NA	NA	NA	NA	1	NA	NA	NA	1	NA	NA	NA
ENSG00000257315	NA	NA	NA	1	NA	NA	NA	NA	NA	NA	NA	NA	NA	NA	NA	NA	NA	NA	NA	1	NA	NA	NA	NA	NA	1	NA	NA	1	NA	NA	NA	NA	NA	NA	1	NA	NA	NA	NA	NA	1	NA	NA	NA	1	NA	NA	NA
ENSG00000058729	NA	1	NA	1	NA	1	NA	1	NA	NA	NA	NA	NA	NA	1	NA	NA	NA	NA	NA	NA	1	1	NA	1	NA	NA	1	1	NA	NA	NA	NA	NA	1	1	NA	NA	NA	NA	NA	NA	NA	NA	NA	1	1	NA	NA
ENSG00000058799	NA	NA	NA	NA	NA	NA	NA	NA	NA	NA	NA	NA	NA	NA	NA	NA	NA	NA	NA	NA	NA	NA	NA	1	NA	NA	NA	NA	NA	NA	NA	NA	NA	NA	NA	NA	NA	NA	NA	NA	NA	NA	NA	NA	NA	NA	NA	NA	NA
ENSG00000058804	NA	NA	NA	1	NA	1	NA	1	NA	NA	1	NA	NA	NA	1	NA	NA	NA	1	NA	NA	1	1	NA	1	NA	NA	NA	1	NA	NA	1	1	NA	NA	1	1	NA	1	NA	NA	NA	NA	NA	NA	1	NA	NA	NA
ENSG00000058866	NA	1	NA	1	1	1	NA	NA	NA	NA	NA	NA	NA	NA	1	NA	NA	NA	1	NA	NA	NA	NA	NA	1	NA	NA	NA	1	NA	NA	1	1	NA	NA	1	NA	NA	NA	NA	1	NA	NA	NA	NA	1	1	NA	NA
ENSG00000244405	NA	1	NA	1	1	1	NA	NA	NA	NA	NA	NA	NA	NA	1	NA	NA	NA	1	NA	NA	NA	NA	NA	1	NA	NA	NA	1	NA	NA	1	1	NA	NA	1	NA	NA	NA	NA	1	NA	NA	NA	NA	1	1	NA	NA
ENSG00000059122	NA	NA	NA	NA	1	NA	NA	NA	1	NA	NA	NA	NA	NA	NA	NA	NA	NA	1	NA	NA	NA	NA	1	NA	NA	NA	NA	NA	1	NA	NA	NA	NA	NA	NA	NA	NA	NA	NA	1	NA	NA	NA	1	NA	NA	1	1
ENSG00000059145	1	NA	NA	1	1	1	1	1	1	1	1	1	1	NA	1	NA	1	1	1	1	NA	1	NA	NA	1	1	1	1	1	1	1	1	NA	1	1	1	NA	NA	NA	1	1	1	1	NA	1	1	1	NA	1
ENSG00000059573	NA	NA	NA	NA	1	NA	NA	NA	NA	NA	1	NA	NA	NA	1	NA	NA	NA	1	NA	1	NA	1	1	1	NA	NA	NA	NA	NA	NA	NA	1	NA	NA	NA	1	NA	1	NA	1	1	NA	NA	NA	NA	NA	NA	1
ENSG00000059588	NA	NA	1	1	NA	NA	NA	1	NA	NA	NA	NA	NA	NA	NA	NA	NA	NA	1	NA	NA	NA	1	NA	NA	NA	NA	1	NA	NA	NA	NA	NA	NA	1	1	NA	NA	NA	1	1	NA	NA	NA	NA	1	NA	NA	NA
ENSG00000059728	NA	1	NA	NA	NA	1	NA	NA	NA	NA	NA	NA	NA	NA	1	NA	NA	NA	1	1	NA	NA	NA	NA	1	NA	NA	1	1	NA	NA	1	1	NA	NA	1	NA	NA	NA	NA	NA	NA	NA	NA	NA	1	1	NA	NA
ENSG00000124380	NA	1	NA	NA	NA	1	NA	NA	NA	NA	NA	NA	NA	NA	1	NA	NA	NA	1	1	NA	NA	NA	NA	1	NA	NA	1	1	NA	NA	1	1	NA	NA	1	NA	NA	NA	NA	NA	NA	NA	NA	NA	1	1	NA	NA
ENSG00000059758	NA	NA	NA	1	NA	NA	NA	NA	NA	NA	NA	NA	NA	NA	1	NA	NA	NA	1	NA	NA	NA	NA	NA	1	NA	NA	NA	1	NA	NA	1	NA	NA	NA	1	NA	NA	NA	NA	NA	NA	NA	NA	NA	1	1	NA	NA
ENSG00000059769	NA	NA	1	1	NA	1	NA	NA	NA	NA	1	NA	NA	1	NA	1	NA	NA	NA	1	NA	NA	1	1	NA	1	NA	1	1	NA	NA	NA	1	NA	1	1	1	NA	NA	NA	NA	1	1	1	NA	1	NA	NA	NA
ENSG00000059804	NA	1	NA	NA	NA	1	NA	NA	NA	1	NA	NA	NA	NA	1	NA	NA	NA	1	1	NA	NA	NA	1	1	1	NA	NA	NA	NA	NA	1	1	NA	NA	NA	NA	NA	NA	NA	NA	NA	NA	NA	NA	1	1	NA	NA
ENSG00000059915	1	NA	NA	NA	1	NA	NA	NA	1	NA	NA	NA	1	NA	NA	NA	1	NA	NA	NA	NA	NA	NA	NA	NA	NA	1	NA	NA	1	NA	NA	NA	NA	NA	NA	NA	NA	NA	1	1	NA	NA	NA	1	NA	NA	NA	1
ENSG00000060069	1	NA	1	NA	1	NA	NA	NA	1	1	NA	NA	1	NA	NA	NA	1	NA	NA	NA	NA	NA	NA	NA	NA	NA	1	NA	NA	1	NA	NA	NA	NA	NA	NA	NA	NA	NA	NA	NA	1	NA	NA	1	NA	NA	NA	1
ENSG00000060138	NA	NA	NA	NA	NA	NA	NA	NA	NA	NA	1	NA	NA	NA	NA	NA	NA	NA	NA	NA	NA	NA	NA	NA	NA	NA	NA	NA	NA	NA	NA	NA	NA	NA	NA	NA	1	NA	1	NA	NA	NA	NA	NA	NA	NA	NA	NA	1
ENSG00000060237	NA	NA	1	NA	NA	NA	NA	NA	NA	NA	NA	NA	NA	NA	NA	NA	NA	NA	NA	NA	1	NA	1	NA	NA	NA	NA	NA	NA	NA	NA	NA	1	NA	NA	NA	1	NA	1	NA	1	1	NA	NA	NA	NA	NA	NA	NA
ENSG00000060339	1	NA	1	1	1	1	NA	1	NA	NA	1	NA	NA	1	NA	NA	NA	NA	1	1	NA	NA	1	1	1	1	1	1	1	1	NA	1	1	NA	1	1	NA	NA	1	1	1	1	1	1	NA	1	1	NA	1
ENSG00000060491	1	NA	1	1	1	1	1	1	1	1	1	1	1	1	NA	NA	1	NA	NA	1	1	1	1	1	1	1	1	NA	NA	1	NA	NA	1	NA	NA	NA	NA	1	1	1	1	1	1	1	1	1	NA	1	1
ENSG00000060642	NA	NA	NA	NA	NA	NA	NA	1	NA	NA	NA	NA	NA	NA	NA	NA	NA	NA	NA	NA	NA	NA	NA	NA	NA	NA	NA	NA	NA	NA	NA	NA	NA	NA	NA	NA	NA	NA	NA	NA	NA	NA	NA	NA	NA	NA	NA	NA	NA
ENSG00000060656	NA	NA	1	NA	1	NA	NA	NA	NA	NA	1	NA	NA	NA	NA	NA	NA	NA	NA	NA	NA	NA	1	NA	NA	NA	1	NA	NA	1	NA	NA	1	NA	NA	NA	NA	NA	NA	NA	1	1	NA	NA	NA	NA	NA	NA	1
ENSG00000060688	NA	NA	NA	1	NA	1	NA	1	NA	NA	1	NA	NA	NA	1	NA	NA	NA	1	NA	NA	1	1	NA	1	1	NA	1	1	NA	NA	1	1	NA	1	1	NA	NA	NA	NA	NA	NA	NA	NA	NA	1	NA	NA	NA
ENSG00000060749	NA	NA	NA	1	NA	1	NA	NA	NA	NA	NA	NA	NA	NA	NA	NA	NA	NA	NA	1	NA	NA	NA	NA	NA	1	NA	NA	NA	NA	NA	NA	1	NA	NA	1	NA	NA	NA	NA	NA	1	NA	1	NA	NA	NA	NA	NA
ENSG00000060762	NA	1	NA	NA	NA	1	1	NA	NA	NA	1	NA	NA	NA	1	NA	NA	NA	NA	1	NA	NA	1	NA	1	1	NA	1	1	NA	NA	1	1	NA	1	1	1	NA	NA	NA	NA	NA	1	1	NA	1	1	NA	NA
ENSG00000060971	NA	NA	1	NA	NA	NA	NA	NA	NA	NA	NA	NA	NA	1	NA	NA	NA	NA	NA	NA	NA	NA	NA	NA	NA	1	NA	NA	NA	NA	NA	NA	NA	NA	NA	NA	NA	NA	NA	NA	NA	NA	NA	NA	NA	NA	NA	NA	NA
ENSG00000060982	NA	1	NA	1	NA	1	NA	NA	NA	NA	NA	NA	NA	NA	1	NA	NA	NA	1	1	NA	NA	NA	1	1	NA	NA	NA	1	NA	NA	1	1	NA	NA	1	NA	NA	1	NA	NA	NA	NA	NA	NA	1	1	NA	NA
ENSG00000061273	NA	NA	1	NA	1	NA	NA	NA	1	NA	1	NA	NA	1	NA	1	NA	NA	1	1	NA	NA	1	1	NA	1	1	NA	NA	1	NA	NA	1	NA	NA	NA	1	NA	NA	NA	1	1	1	NA	1	NA	NA	1	1
ENSG00000061656	NA	NA	1	NA	1	NA	NA	NA	NA	NA	1	NA	NA	1	NA	NA	NA	NA	NA	NA	NA	NA	1	1	NA	1	1	NA	NA	1	NA	NA	NA	NA	NA	NA	NA	NA	NA	NA	1	1	NA	NA	1	NA	NA	NA	1
ENSG00000061676	NA	NA	NA	1	NA	1	NA	1	NA	NA	1	NA	NA	NA	1	NA	NA	NA	1	1	NA	NA	1	NA	1	1	NA	1	1	NA	NA	1	1	NA	1	1	NA	NA	1	NA	NA	1	NA	NA	NA	1	1	NA	NA
ENSG00000061794	NA	1	NA	NA	NA	1	NA	NA	NA	NA	NA	NA	NA	NA	1	NA	NA	NA	1	1	NA	NA	NA	NA	1	NA	NA	NA	NA	NA	NA	1	1	NA	NA	1	NA	NA	NA	NA	NA	NA	NA	NA	NA	1	1	NA	NA
ENSG00000061936	1	NA	1	1	1	NA	NA	NA	1	NA	1	NA	1	1	NA	NA	1	NA	1	NA	NA	NA	1	1	NA	1	1	NA	NA	1	NA	NA	NA	NA	NA	1	NA	NA	1	1	1	1	1	NA	1	1	NA	NA	1
ENSG00000061938	1	NA	1	NA	1	1	1	1	1	1	1	1	1	1	1	1	1	NA	1	1	1	1	1	1	1	1	1	1	1	1	NA	1	1	1	NA	1	1	1	1	1	1	1	1	1	1	1	1	1	1
ENSG00000061987	NA	NA	NA	1	NA	NA	NA	1	NA	NA	1	NA	NA	NA	NA	NA	NA	NA	1	NA	NA	NA	1	NA	NA	NA	NA	1	1	NA	NA	NA	NA	NA	1	1	NA	NA	NA	NA	NA	1	NA	NA	NA	1	NA	NA	NA
ENSG00000062194	NA	NA	NA	1	NA	NA	NA	NA	NA	NA	1	NA	NA	NA	NA	NA	NA	NA	NA	1	NA	NA	1	1	NA	1	NA	1	1	NA	NA	1	NA	NA	1	1	NA	NA	NA	NA	NA	1	NA	NA	NA	1	NA	NA	NA
ENSG00000062370	NA	NA	NA	1	NA	NA	NA	NA	NA	NA	NA	NA	NA	NA	NA	NA	NA	NA	NA	1	NA	1	1	1	NA	1	NA	1	1	NA	NA	NA	NA	NA	1	1	NA	NA	NA	NA	NA	1	NA	1	NA	1	NA	NA	NA
ENSG00000267173	NA	NA	NA	1	NA	NA	NA	NA	NA	NA	NA	NA	NA	NA	NA	NA	NA	NA	NA	1	NA	1	1	1	NA	1	NA	1	1	NA	NA	NA	NA	NA	1	1	NA	NA	NA	NA	NA	1	NA	1	NA	1	NA	NA	NA
ENSG00000267188	NA	NA	NA	1	NA	NA	NA	NA	NA	NA	NA	NA	NA	NA	NA	NA	NA	NA	NA	1	NA	1	1	1	NA	1	NA	1	1	NA	NA	NA	NA	NA	1	1	NA	NA	NA	NA	NA	1	NA	1	NA	1	NA	NA	NA
ENSG00000267508	NA	NA	NA	1	NA	NA	NA	NA	NA	NA	NA	NA	NA	NA	NA	NA	NA	NA	NA	1	NA	1	1	1	NA	1	NA	1	1	NA	NA	NA	NA	NA	1	1	NA	NA	NA	NA	NA	1	NA	1	NA	1	NA	NA	NA
ENSG00000278318	NA	NA	NA	1	NA	NA	NA	NA	NA	NA	NA	NA	NA	NA	NA	NA	NA	NA	NA	1	NA	1	1	1	NA	1	NA	1	1	NA	NA	NA	NA	NA	1	1	NA	NA	NA	NA	NA	1	NA	1	NA	1	NA	NA	NA
ENSG00000062485	NA	NA	NA	NA	1	NA	NA	NA	NA	NA	NA	NA	NA	NA	NA	NA	NA	NA	1	NA	NA	NA	NA	NA	NA	NA	NA	NA	NA	NA	NA	NA	1	NA	NA	NA	NA	NA	NA	NA	1	1	NA	NA	NA	NA	NA	NA	NA
ENSG00000144785	NA	NA	NA	NA	1	NA	NA	NA	NA	NA	NA	NA	NA	NA	NA	NA	NA	NA	1	NA	NA	NA	NA	NA	NA	NA	NA	NA	NA	NA	NA	NA	1	NA	NA	NA	NA	NA	NA	NA	1	1	NA	NA	NA	NA	NA	NA	NA
ENSG00000257727	NA	NA	1	NA	1	NA	NA	NA	1	NA	NA	NA	NA	NA	NA	NA	1	NA	1	NA	NA	NA	NA	NA	NA	NA	NA	NA	NA	1	NA	NA	1	NA	NA	NA	NA	NA	NA	1	1	1	NA	NA	NA	NA	NA	NA	1
ENSG00000062524	1	NA	1	1	1	NA	1	1	1	1	1	NA	1	1	NA	NA	1	NA	NA	NA	NA	1	1	1	NA	1	1	NA	NA	1	1	NA	NA	NA	NA	1	NA	NA	NA	1	1	1	1	NA	1	1	NA	1	1
ENSG00000062582	NA	NA	NA	NA	1	NA	1	NA	NA	1	1	NA	1	NA	1	NA	NA	NA	NA	NA	1	NA	NA	1	NA	NA	1	NA	NA	NA	NA	NA	1	NA	NA	NA	1	NA	1	NA	1	NA	1	NA	NA	NA	NA	1	1
ENSG00000106608	NA	NA	NA	NA	1	NA	1	NA	NA	1	1	NA	1	NA	1	NA	NA	NA	NA	NA	1	NA	NA	1	NA	NA	1	NA	NA	NA	NA	NA	1	NA	NA	NA	1	NA	1	NA	1	NA	1	NA	NA	NA	NA	1	1
ENSG00000270617	NA	NA	NA	NA	1	NA	1	NA	NA	1	1	NA	1	NA	1	NA	NA	NA	NA	NA	1	NA	NA	1	NA	NA	1	NA	NA	NA	NA	NA	1	NA	NA	NA	1	NA	1	NA	1	NA	1	NA	NA	NA	NA	1	1
ENSG00000062598	NA	NA	1	NA	NA	NA	NA	NA	NA	NA	NA	NA	NA	1	NA	NA	NA	NA	NA	NA	NA	NA	NA	NA	NA	1	NA	NA	NA	NA	NA	NA	NA	NA	NA	NA	NA	NA	NA	NA	NA	1	1	NA	NA	NA	NA	NA	NA
ENSG00000062650	NA	NA	NA	1	NA	NA	NA	NA	NA	NA	NA	NA	NA	NA	NA	NA	NA	NA	NA	1	NA	NA	1	NA	NA	1	NA	1	NA	NA	NA	NA	NA	NA	1	1	1	NA	NA	NA	NA	1	NA	NA	NA	1	NA	NA	NA
ENSG00000062716	NA	NA	NA	1	NA	1	NA	1	NA	1	1	1	1	NA	NA	NA	1	NA	NA	NA	NA	1	1	NA	1	1	NA	1	1	NA	NA	1	NA	1	1	1	NA	NA	NA	1	NA	NA	NA	NA	1	1	1	NA	NA
ENSG00000062725	NA	NA	NA	NA	NA	NA	NA	NA	NA	NA	NA	NA	NA	NA	NA	NA	NA	NA	1	NA	NA	NA	NA	NA	NA	NA	NA	NA	NA	NA	NA	NA	1	NA	NA	NA	NA	NA	NA	NA	NA	NA	NA	NA	NA	NA	NA	NA	NA
ENSG00000062822	NA	NA	1	NA	1	NA	1	NA	1	NA	1	NA	1	1	1	NA	NA	NA	NA	1	1	1	1	1	1	1	1	NA	NA	1	NA	NA	1	NA	NA	NA	1	NA	1	NA	1	1	1	NA	NA	NA	NA	1	1
ENSG00000142539	NA	NA	1	NA	1	NA	1	1	1	NA	1	NA	1	1	1	NA	1	NA	NA	1	1	1	1	1	1	1	1	NA	NA	1	NA	NA	1	NA	NA	NA	1	NA	1	NA	1	1	1	NA	1	NA	NA	1	1
ENSG00000269404	NA	NA	1	NA	1	NA	1	1	1	1	1	NA	1	1	1	NA	1	NA	NA	1	1	1	1	1	1	1	1	NA	NA	1	NA	NA	1	NA	NA	NA	1	NA	1	1	1	1	1	NA	1	NA	NA	1	1
ENSG00000063046	NA	NA	NA	NA	NA	1	NA	NA	NA	NA	1	NA	NA	NA	1	NA	NA	NA	1	1	1	NA	1	NA	1	NA	NA	NA	NA	NA	NA	1	1	NA	NA	1	NA	NA	1	NA	1	1	NA	NA	NA	1	NA	NA	NA
ENSG00000063127	NA	NA	NA	NA	1	NA	NA	NA	1	NA	NA	1	1	NA	NA	NA	1	NA	NA	NA	NA	NA	NA	NA	NA	NA	1	NA	NA	1	NA	NA	NA	NA	NA	NA	NA	NA	NA	NA	NA	NA	NA	NA	1	NA	NA	NA	NA
ENSG00000063169	NA	NA	1	NA	1	NA	NA	NA	1	NA	NA	NA	NA	NA	NA	NA	1	NA	NA	NA	NA	NA	NA	NA	NA	NA	1	NA	NA	1	NA	NA	NA	NA	NA	NA	NA	NA	NA	1	1	1	NA	NA	1	NA	NA	NA	1
ENSG00000063176	NA	NA	NA	NA	1	NA	NA	NA	1	NA	NA	NA	1	NA	NA	NA	1	NA	NA	NA	NA	NA	NA	NA	NA	NA	1	NA	1	1	NA	NA	NA	NA	NA	NA	NA	NA	NA	NA	1	NA	NA	NA	1	NA	NA	NA	1
ENSG00000063177	NA	NA	1	NA	1	1	1	1	1	1	1	NA	1	1	1	NA	1	NA	1	1	1	1	1	1	1	1	1	NA	NA	1	NA	1	1	NA	NA	NA	1	NA	1	1	1	1	1	1	1	1	NA	1	1
ENSG00000063180	NA	NA	NA	1	NA	NA	NA	NA	NA	NA	NA	NA	NA	1	NA	NA	NA	NA	NA	NA	NA	NA	1	1	NA	NA	NA	NA	NA	NA	NA	NA	NA	NA	NA	NA	NA	NA	NA	NA	NA	1	NA	NA	NA	1	NA	NA	NA
ENSG00000063241	NA	NA	1	NA	1	NA	1	1	1	1	1	NA	1	1	1	NA	1	NA	NA	1	NA	1	NA	1	NA	1	1	NA	NA	1	NA	1	NA	NA	NA	NA	1	NA	NA	1	1	1	1	NA	1	NA	NA	1	1
ENSG00000063244	NA	1	1	1	1	1	1	NA	NA	1	1	NA	1	1	1	1	1	NA	1	1	NA	NA	1	1	1	1	1	NA	NA	1	NA	1	1	NA	NA	1	NA	NA	NA	NA	1	1	1	NA	NA	1	1	1	1
ENSG00000063245	1	NA	1	NA	1	NA	NA	NA	1	1	1	NA	1	NA	NA	NA	1	NA	NA	NA	NA	1	1	NA	NA	NA	1	NA	NA	1	NA	NA	NA	NA	NA	NA	NA	NA	NA	1	1	1	NA	NA	1	NA	NA	NA	1
ENSG00000063322	NA	NA	1	NA	1	NA	NA	1	1	NA	NA	NA	NA	NA	NA	NA	1	NA	1	NA	NA	NA	NA	NA	NA	NA	1	NA	NA	1	NA	NA	1	NA	NA	NA	NA	NA	NA	1	1	1	NA	NA	1	NA	NA	NA	1
ENSG00000063438	1	NA	1	NA	1	NA	NA	NA	1	NA	1	NA	1	NA	NA	NA	1	NA	NA	NA	NA	NA	NA	NA	NA	NA	1	NA	1	1	1	NA	NA	NA	NA	NA	NA	NA	NA	1	1	NA	NA	NA	1	NA	NA	NA	1
ENSG00000073578	1	NA	1	NA	1	NA	NA	NA	1	NA	1	NA	1	NA	NA	NA	1	NA	NA	NA	NA	NA	NA	NA	NA	NA	1	NA	1	1	1	NA	NA	NA	NA	NA	NA	NA	NA	1	1	NA	NA	NA	1	NA	NA	NA	1
ENSG00000249915	1	NA	1	NA	1	NA	NA	NA	1	NA	1	NA	1	NA	NA	NA	1	NA	NA	NA	NA	NA	NA	NA	NA	NA	1	NA	1	1	1	NA	NA	NA	NA	NA	NA	NA	NA	1	1	NA	NA	NA	1	NA	NA	NA	1
ENSG00000286001	1	NA	1	NA	1	NA	NA	NA	1	NA	1	NA	1	NA	NA	NA	1	NA	NA	NA	1	1	NA	NA	NA	NA	1	NA	1	1	1	NA	NA	NA	NA	NA	NA	NA	NA	1	1	NA	NA	NA	1	NA	NA	NA	1
ENSG00000286169	1	NA	1	NA	1	NA	NA	NA	1	NA	1	NA	1	NA	NA	NA	1	NA	NA	NA	1	1	NA	NA	NA	NA	1	NA	1	1	1	NA	NA	NA	NA	NA	NA	NA	NA	1	1	NA	NA	NA	1	NA	NA	NA	1
ENSG00000063587	NA	1	NA	NA	NA	1	NA	NA	NA	1	1	NA	NA	NA	1	NA	NA	NA	1	1	NA	NA	NA	NA	1	1	NA	NA	NA	NA	NA	1	1	NA	NA	1	NA	NA	NA	NA	NA	1	NA	NA	NA	1	1	NA	NA
ENSG00000063601	NA	NA	NA	NA	NA	NA	NA	NA	NA	NA	NA	NA	NA	NA	NA	NA	NA	NA	1	NA	NA	NA	NA	NA	NA	NA	NA	NA	NA	NA	NA	NA	1	NA	NA	NA	NA	NA	NA	NA	NA	NA	NA	NA	NA	NA	NA	NA	NA
ENSG00000063854	NA	NA	NA	NA	1	NA	NA	NA	1	1	1	1	1	NA	NA	NA	1	NA	NA	NA	NA	1	NA	NA	NA	NA	1	NA	1	1	NA	NA	NA	NA	NA	NA	NA	NA	NA	1	NA	NA	NA	NA	1	NA	NA	NA	1
ENSG00000063978	NA	NA	1	1	NA	NA	NA	NA	NA	NA	1	NA	NA	1	NA	NA	NA	NA	NA	NA	NA	NA	1	1	NA	1	NA	NA	NA	NA	NA	NA	NA	NA	NA	NA	NA	NA	NA	NA	NA	1	NA	NA	NA	1	NA	NA	NA
ENSG00000125386	1	NA	1	1	NA	NA	NA	NA	NA	NA	1	NA	NA	1	NA	NA	NA	NA	NA	NA	NA	NA	1	1	NA	1	NA	NA	NA	NA	NA	NA	NA	NA	NA	NA	NA	NA	NA	NA	NA	1	NA	NA	1	1	NA	NA	NA
ENSG00000064012	NA	NA	NA	1	NA	NA	NA	NA	NA	NA	NA	NA	NA	NA	NA	NA	NA	NA	1	1	NA	NA	NA	NA	NA	NA	NA	NA	NA	NA	NA	NA	1	NA	NA	1	NA	NA	NA	NA	NA	NA	NA	NA	NA	NA	NA	NA	NA
ENSG00000064201	1	NA	1	NA	1	1	1	1	1	1	1	1	1	1	NA	1	1	NA	1	1	NA	1	1	NA	1	1	1	1	1	1	1	1	1	1	1	1	NA	NA	NA	1	1	1	1	NA	1	1	1	1	1
ENSG00000064300	NA	NA	NA	NA	1	NA	NA	NA	NA	NA	NA	NA	NA	NA	NA	NA	NA	NA	NA	NA	NA	NA	NA	NA	NA	NA	NA	NA	NA	NA	NA	NA	NA	NA	NA	NA	NA	NA	NA	NA	1	NA	NA	NA	NA	NA	NA	NA	NA
ENSG00000064313	NA	NA	NA	1	NA	NA	NA	1	NA	NA	1	NA	NA	NA	NA	NA	NA	NA	1	NA	NA	NA	1	NA	NA	NA	NA	1	1	NA	NA	NA	NA	NA	1	1	NA	NA	NA	NA	NA	1	NA	NA	NA	1	NA	NA	NA
ENSG00000064393	NA	NA	1	NA	1	1	NA	NA	1	NA	1	NA	NA	NA	1	NA	NA	NA	1	NA	1	1	1	NA	1	NA	1	NA	NA	1	NA	1	1	NA	NA	1	1	NA	1	NA	1	1	NA	NA	NA	1	NA	NA	1
ENSG00000064419	NA	NA	NA	NA	NA	NA	NA	NA	NA	NA	NA	NA	NA	NA	NA	NA	NA	NA	1	NA	NA	NA	NA	NA	NA	NA	NA	NA	NA	NA	NA	NA	1	NA	NA	NA	NA	NA	NA	NA	NA	NA	NA	NA	NA	NA	NA	NA	NA
ENSG00000064489	1	NA	1	NA	1	NA	NA	NA	1	NA	NA	1	1	NA	NA	NA	1	NA	NA	NA	NA	NA	NA	NA	NA	NA	1	NA	NA	1	NA	NA	NA	1	NA	NA	NA	NA	NA	1	1	NA	NA	NA	1	NA	NA	NA	1
ENSG00000213999	1	NA	1	NA	1	NA	NA	NA	1	NA	NA	1	1	NA	NA	NA	1	NA	NA	NA	NA	NA	NA	NA	NA	NA	1	NA	NA	1	NA	NA	NA	1	NA	NA	NA	NA	NA	1	1	NA	NA	NA	1	NA	NA	NA	1
ENSG00000254901	1	NA	1	NA	1	NA	NA	1	1	NA	NA	1	1	NA	NA	NA	1	NA	NA	NA	NA	NA	NA	NA	NA	NA	1	NA	NA	1	NA	NA	NA	1	NA	NA	NA	NA	NA	1	1	NA	NA	NA	1	NA	NA	NA	1
ENSG00000064490	NA	NA	1	NA	NA	NA	1	NA	NA	1	1	NA	1	1	1	NA	NA	NA	NA	NA	NA	1	NA	1	NA	1	NA	NA	NA	NA	NA	NA	NA	NA	NA	NA	1	NA	NA	NA	1	1	1	NA	NA	NA	NA	1	1
ENSG00000064545	1	NA	1	NA	1	1	1	1	1	1	1	NA	1	1	NA	NA	1	NA	NA	NA	NA	1	NA	1	NA	1	1	NA	NA	1	NA	NA	1	NA	NA	NA	NA	NA	NA	1	1	1	NA	NA	1	NA	NA	1	1
ENSG00000064547	1	NA	1	NA	1	1	1	1	1	1	1	1	1	NA	1	NA	1	NA	1	1	1	1	NA	1	1	1	1	1	1	1	NA	1	1	NA	1	1	1	NA	1	1	1	1	1	1	1	1	1	1	1
ENSG00000064601	NA	NA	1	NA	1	1	NA	NA	NA	NA	1	NA	NA	1	NA	NA	NA	NA	NA	NA	NA	NA	NA	NA	NA	1	NA	NA	NA	NA	NA	NA	NA	NA	NA	NA	NA	NA	NA	NA	NA	1	1	NA	1	NA	NA	NA	1
ENSG00000064607	NA	NA	1	NA	1	NA	NA	1	NA	NA	1	NA	NA	1	NA	NA	NA	NA	NA	NA	NA	NA	NA	NA	NA	1	1	NA	NA	1	NA	NA	NA	NA	NA	NA	NA	NA	NA	NA	1	1	NA	NA	1	NA	NA	NA	1
ENSG00000064666	NA	NA	NA	NA	1	1	NA	NA	1	NA	1	NA	NA	NA	1	NA	1	NA	1	1	NA	NA	1	1	1	NA	1	1	NA	1	NA	1	1	NA	NA	1	1	NA	1	NA	1	1	NA	NA	NA	1	NA	NA	1
ENSG00000064687	NA	NA	1	1	1	1	NA	NA	NA	NA	1	NA	1	1	NA	NA	1	NA	NA	1	NA	NA	1	1	NA	1	1	NA	NA	1	NA	NA	NA	NA	NA	1	NA	NA	NA	1	1	1	1	NA	1	1	NA	1	1
ENSG00000064703	NA	NA	1	1	NA	NA	NA	NA	NA	NA	1	NA	NA	1	NA	NA	NA	NA	NA	NA	NA	NA	1	NA	1	1	NA	NA	NA	NA	NA	NA	NA	NA	1	NA	NA	NA	NA	NA	NA	1	1	NA	NA	1	1	NA	NA
ENSG00000064726	NA	NA	NA	NA	NA	NA	1	NA	NA	NA	1	NA	NA	NA	1	NA	NA	NA	NA	NA	NA	1	NA	NA	1	NA	NA	NA	1	NA	NA	1	NA	NA	NA	NA	1	NA	1	NA	NA	NA	NA	NA	NA	1	NA	NA	NA
ENSG00000064932	1	NA	1	1	1	NA	NA	NA	1	NA	1	NA	1	1	NA	1	1	NA	NA	NA	NA	NA	1	1	NA	NA	1	NA	NA	1	NA	NA	NA	NA	NA	1	1	NA	1	1	1	1	NA	NA	1	1	NA	NA	1
ENSG00000064933	NA	NA	NA	1	NA	1	NA	1	NA	NA	1	NA	NA	NA	1	NA	NA	NA	NA	NA	NA	NA	1	NA	1	1	NA	1	1	NA	NA	1	NA	1	1	1	NA	NA	NA	NA	NA	1	1	NA	NA	1	1	NA	NA
ENSG00000064961	1	NA	1	1	1	1	1	NA	NA	1	1	NA	1	1	NA	1	1	NA	NA	1	NA	1	1	1	NA	1	1	NA	NA	1	NA	NA	NA	NA	NA	1	NA	NA	NA	1	1	1	1	NA	1	1	NA	1	1
ENSG00000064995	NA	NA	NA	NA	NA	1	NA	NA	NA	NA	NA	NA	NA	NA	NA	NA	NA	NA	NA	NA	NA	NA	NA	NA	1	NA	NA	NA	1	NA	NA	1	NA	NA	NA	1	NA	NA	NA	NA	NA	NA	NA	NA	NA	1	NA	NA	NA
ENSG00000064999	NA	NA	1	1	1	NA	NA	NA	NA	NA	1	NA	NA	1	NA	NA	NA	NA	1	NA	NA	NA	1	1	NA	1	1	NA	NA	1	NA	NA	NA	NA	NA	1	NA	NA	NA	1	1	1	1	NA	NA	1	NA	NA	1
ENSG00000065000	1	NA	1	1	1	1	NA	1	1	1	1	NA	1	1	NA	NA	1	NA	1	1	1	1	1	1	NA	1	1	NA	NA	1	NA	NA	1	NA	NA	1	NA	NA	1	1	1	1	1	1	1	1	NA	1	1
ENSG00000065029	NA	NA	1	1	1	NA	NA	NA	NA	NA	1	NA	NA	1	NA	NA	NA	NA	NA	NA	NA	NA	1	1	NA	1	1	NA	NA	1	NA	NA	NA	NA	NA	1	NA	NA	NA	1	1	1	1	NA	1	1	NA	NA	1
ENSG00000065054	1	NA	1	NA	1	1	1	1	1	1	1	1	1	NA	1	NA	1	NA	NA	1	1	1	NA	1	1	NA	1	1	1	1	1	1	1	NA	NA	NA	1	1	1	1	1	1	NA	1	1	1	1	1	1
ENSG00000065057	NA	NA	NA	NA	1	NA	NA	NA	1	1	NA	NA	1	NA	NA	NA	1	NA	NA	NA	NA	NA	NA	NA	NA	NA	1	NA	NA	1	NA	NA	NA	NA	NA	NA	NA	NA	NA	NA	NA	NA	NA	NA	1	NA	NA	NA	1
ENSG00000065060	NA	NA	NA	NA	NA	1	NA	NA	NA	NA	NA	NA	NA	NA	1	NA	NA	NA	1	NA	NA	NA	1	NA	1	NA	NA	NA	NA	NA	NA	1	1	NA	NA	1	NA	NA	1	NA	1	1	NA	NA	NA	1	NA	NA	NA
ENSG00000065135	NA	NA	NA	NA	NA	NA	NA	NA	NA	NA	NA	NA	NA	NA	NA	NA	NA	NA	1	NA	NA	NA	NA	NA	NA	NA	NA	NA	NA	NA	NA	NA	NA	NA	NA	NA	NA	NA	NA	NA	NA	NA	NA	NA	NA	NA	NA	NA	NA
ENSG00000065150	NA	NA	1	NA	NA	1	NA	NA	NA	NA	1	NA	NA	NA	NA	NA	NA	NA	NA	1	1	NA	1	NA	1	1	1	NA	NA	NA	NA	NA	1	NA	NA	NA	1	NA	1	NA	1	1	NA	1	NA	1	NA	1	1
ENSG00000065154	NA	NA	NA	1	NA	1	1	1	NA	1	1	NA	1	NA	1	NA	NA	NA	1	1	NA	1	NA	1	1	1	NA	1	1	NA	NA	1	1	NA	1	1	1	NA	1	NA	1	NA	1	1	NA	1	1	1	1
ENSG00000065183	NA	NA	NA	NA	NA	NA	NA	1	NA	NA	1	NA	NA	NA	1	NA	NA	NA	1	NA	1	1	1	NA	1	NA	NA	NA	NA	NA	NA	1	1	NA	NA	1	1	NA	1	NA	1	1	1	NA	NA	1	NA	NA	NA
ENSG00000065243	NA	NA	NA	1	NA	1	NA	1	NA	NA	1	NA	NA	1	NA	NA	NA	NA	NA	NA	NA	NA	1	NA	1	1	NA	1	1	NA	NA	1	NA	NA	1	1	NA	NA	NA	NA	NA	1	NA	NA	NA	1	NA	NA	NA
ENSG00000065268	NA	NA	1	NA	1	NA	1	NA	1	1	1	NA	1	1	1	NA	NA	NA	1	1	1	1	1	1	NA	1	1	NA	NA	1	NA	NA	1	NA	NA	NA	1	NA	1	1	1	1	1	NA	1	NA	NA	1	1
ENSG00000065308	NA	NA	NA	NA	1	NA	NA	NA	NA	NA	NA	NA	NA	NA	NA	NA	NA	NA	1	NA	NA	NA	NA	NA	NA	NA	NA	NA	NA	1	NA	NA	1	NA	NA	NA	NA	NA	NA	NA	1	NA	NA	NA	1	NA	NA	NA	NA
ENSG00000065328	NA	NA	1	1	1	1	NA	NA	NA	NA	1	NA	NA	1	1	NA	NA	NA	1	1	NA	NA	1	1	1	1	NA	NA	NA	NA	NA	1	1	NA	NA	1	NA	NA	1	NA	1	1	1	1	NA	1	1	1	1
ENSG00000065357	NA	NA	1	1	1	NA	NA	1	NA	NA	1	NA	NA	1	NA	NA	NA	NA	NA	NA	NA	NA	1	1	NA	1	1	NA	NA	1	NA	NA	NA	NA	1	1	NA	NA	NA	NA	1	1	1	NA	1	1	NA	NA	1
ENSG00000065361	NA	NA	1	NA	NA	NA	NA	NA	NA	NA	NA	NA	NA	NA	NA	NA	NA	NA	NA	NA	NA	NA	NA	NA	NA	NA	NA	NA	NA	NA	NA	NA	NA	NA	NA	NA	NA	NA	NA	NA	NA	1	NA	NA	NA	NA	NA	NA	NA
ENSG00000065427	NA	NA	1	NA	NA	NA	1	NA	NA	NA	1	NA	NA	NA	1	NA	NA	NA	NA	NA	1	1	1	1	1	NA	1	NA	NA	NA	NA	NA	1	NA	NA	NA	1	NA	1	NA	1	1	NA	1	NA	NA	NA	1	1
ENSG00000065457	NA	NA	NA	NA	NA	NA	NA	NA	NA	NA	NA	NA	NA	NA	NA	NA	NA	NA	NA	NA	NA	NA	NA	1	NA	NA	NA	NA	NA	NA	NA	NA	NA	NA	NA	NA	NA	NA	NA	NA	NA	NA	NA	NA	NA	NA	NA	NA	NA
ENSG00000135702	NA	NA	NA	NA	NA	NA	NA	NA	NA	NA	NA	NA	NA	NA	NA	NA	NA	NA	NA	NA	NA	NA	NA	1	NA	NA	NA	NA	NA	NA	NA	NA	NA	NA	NA	NA	NA	NA	NA	NA	NA	NA	NA	NA	NA	NA	NA	NA	NA
ENSG00000205084	NA	NA	NA	NA	NA	NA	NA	NA	NA	NA	NA	NA	NA	NA	NA	NA	NA	NA	NA	NA	NA	NA	NA	1	NA	NA	NA	NA	NA	NA	NA	NA	NA	NA	NA	NA	NA	NA	NA	NA	NA	NA	NA	NA	NA	NA	NA	NA	NA
ENSG00000259992	NA	NA	NA	NA	NA	NA	NA	NA	NA	NA	NA	NA	NA	NA	NA	NA	NA	NA	NA	NA	NA	NA	NA	1	NA	NA	NA	NA	NA	NA	NA	NA	NA	NA	NA	NA	NA	NA	NA	NA	NA	NA	NA	NA	NA	NA	NA	NA	NA
ENSG00000260092	NA	NA	NA	NA	NA	NA	NA	NA	NA	NA	NA	NA	NA	NA	NA	NA	NA	NA	NA	NA	NA	NA	NA	1	NA	NA	NA	NA	NA	NA	NA	NA	NA	NA	NA	NA	NA	NA	NA	NA	NA	NA	NA	NA	NA	NA	NA	NA	NA
ENSG00000065485	NA	NA	1	1	1	1	NA	1	1	1	1	NA	1	1	NA	NA	1	NA	NA	1	NA	NA	1	1	1	1	1	NA	NA	1	1	NA	1	NA	NA	NA	NA	NA	NA	NA	1	1	1	NA	1	1	1	NA	1
ENSG00000121542	NA	NA	1	1	1	1	NA	1	1	1	1	NA	1	1	NA	NA	1	NA	NA	1	NA	NA	1	1	1	1	1	NA	NA	1	1	NA	1	NA	NA	NA	NA	NA	NA	NA	1	1	1	NA	1	1	1	NA	1
ENSG00000065491	NA	1	NA	1	NA	1	NA	NA	NA	NA	1	NA	NA	NA	1	NA	NA	NA	NA	1	NA	NA	1	NA	1	NA	NA	NA	1	NA	NA	1	1	NA	NA	1	1	NA	1	NA	NA	1	NA	NA	NA	1	1	NA	NA
ENSG00000065518	NA	NA	NA	NA	NA	NA	1	NA	NA	NA	1	NA	NA	NA	1	NA	NA	NA	NA	NA	NA	1	NA	1	1	NA	NA	NA	NA	NA	NA	NA	NA	NA	NA	NA	1	NA	1	NA	NA	NA	NA	NA	NA	NA	NA	1	1
ENSG00000065526	1	NA	1	1	1	1	NA	1	1	1	1	NA	1	1	NA	1	1	NA	1	1	1	NA	1	1	NA	1	1	1	NA	1	1	NA	1	NA	1	1	1	NA	1	1	1	1	1	1	1	1	NA	NA	1
ENSG00000065548	1	NA	1	1	NA	1	NA	NA	NA	NA	1	NA	NA	1	NA	1	NA	NA	1	1	NA	NA	1	1	1	1	NA	1	1	NA	NA	NA	NA	NA	1	1	NA	NA	1	1	1	1	1	1	NA	1	NA	NA	NA
ENSG00000065559	NA	NA	NA	NA	NA	NA	NA	NA	NA	NA	NA	NA	NA	NA	NA	NA	NA	NA	NA	NA	NA	NA	1	NA	NA	NA	NA	1	NA	NA	NA	1	NA	NA	NA	1	NA	NA	NA	NA	NA	1	NA	NA	NA	NA	NA	NA	NA
ENSG00000065613	1	NA	1	1	NA	NA	NA	NA	NA	NA	NA	NA	NA	1	NA	1	NA	NA	1	1	NA	NA	1	1	NA	1	NA	1	NA	NA	NA	NA	1	NA	1	1	1	NA	NA	NA	1	1	NA	NA	NA	1	NA	NA	NA
ENSG00000065675	NA	NA	1	1	NA	1	NA	1	NA	NA	1	NA	NA	1	NA	NA	NA	NA	NA	1	NA	NA	1	1	NA	1	NA	NA	NA	NA	NA	NA	1	NA	NA	1	NA	NA	NA	NA	1	1	NA	NA	NA	1	NA	NA	1
ENSG00000065717	NA	NA	NA	NA	NA	NA	NA	NA	NA	NA	1	NA	NA	NA	NA	NA	NA	NA	NA	NA	NA	NA	NA	NA	NA	NA	NA	NA	NA	NA	NA	NA	NA	NA	NA	NA	NA	NA	NA	NA	NA	NA	NA	NA	NA	NA	NA	NA	1
ENSG00000065802	NA	NA	NA	1	1	NA	1	1	1	1	1	1	1	NA	NA	NA	1	1	1	NA	NA	1	1	NA	NA	NA	1	1	1	1	1	1	NA	NA	1	1	NA	NA	NA	1	1	NA	1	NA	1	1	NA	NA	1
ENSG00000065882	NA	NA	1	NA	NA	NA	NA	NA	NA	NA	1	NA	NA	NA	NA	NA	NA	NA	NA	NA	1	NA	1	NA	1	NA	NA	NA	NA	NA	NA	NA	1	NA	NA	NA	1	NA	1	NA	1	1	NA	NA	NA	NA	NA	NA	1
ENSG00000065911	NA	NA	NA	NA	NA	NA	NA	NA	NA	NA	NA	NA	NA	NA	1	NA	NA	NA	1	NA	NA	NA	NA	1	1	NA	NA	NA	1	NA	NA	1	1	NA	NA	NA	NA	NA	NA	NA	NA	NA	NA	NA	NA	NA	NA	NA	NA
ENSG00000065970	NA	NA	NA	NA	1	NA	NA	NA	NA	NA	NA	NA	NA	NA	NA	NA	NA	NA	1	NA	NA	NA	NA	NA	NA	NA	NA	NA	NA	NA	NA	NA	1	NA	NA	NA	NA	NA	NA	NA	1	NA	NA	NA	NA	1	NA	NA	NA
ENSG00000065978	1	NA	1	1	NA	NA	1	NA	NA	NA	1	NA	NA	1	1	1	NA	NA	NA	1	1	NA	1	1	1	1	1	NA	NA	NA	NA	1	NA	NA	NA	NA	1	NA	1	NA	1	1	1	1	NA	1	NA	1	1
ENSG00000065989	NA	NA	1	NA	1	NA	NA	NA	1	NA	1	NA	NA	1	NA	NA	NA	NA	NA	NA	NA	NA	NA	1	NA	1	1	NA	NA	1	NA	NA	1	NA	NA	NA	1	NA	NA	NA	1	1	NA	NA	1	NA	NA	1	1
ENSG00000066044	NA	1	NA	NA	NA	1	NA	NA	NA	NA	NA	NA	NA	NA	1	NA	NA	NA	1	1	NA	NA	NA	1	1	NA	NA	NA	1	NA	NA	1	1	NA	NA	1	NA	NA	1	NA	NA	NA	NA	NA	NA	1	1	NA	NA
ENSG00000066084	NA	1	NA	NA	NA	1	NA	NA	NA	NA	NA	NA	NA	NA	1	NA	NA	NA	1	NA	NA	NA	NA	NA	1	NA	NA	NA	NA	NA	NA	1	1	NA	NA	1	NA	NA	1	NA	NA	NA	NA	NA	NA	1	1	NA	NA
ENSG00000066117	NA	NA	1	NA	1	NA	1	NA	1	1	1	NA	1	NA	1	NA	1	NA	1	1	NA	NA	NA	1	1	NA	1	NA	1	1	NA	1	1	NA	NA	NA	1	NA	1	1	1	1	NA	NA	1	1	NA	1	1
ENSG00000066135	NA	NA	NA	NA	1	NA	NA	NA	NA	NA	NA	NA	NA	NA	NA	NA	NA	NA	1	NA	NA	NA	NA	NA	NA	NA	NA	NA	NA	NA	NA	NA	1	NA	NA	NA	NA	NA	NA	NA	1	NA	NA	NA	NA	NA	NA	NA	NA
ENSG00000126091	NA	NA	NA	NA	1	NA	NA	NA	NA	NA	NA	NA	NA	NA	NA	NA	NA	NA	1	NA	NA	NA	NA	NA	NA	NA	NA	NA	NA	NA	NA	NA	1	NA	NA	NA	NA	NA	NA	NA	1	NA	NA	NA	NA	NA	NA	NA	NA
ENSG00000284989	NA	NA	NA	NA	1	NA	NA	NA	NA	NA	NA	NA	NA	NA	NA	NA	NA	NA	1	NA	NA	NA	NA	NA	NA	NA	NA	NA	NA	NA	NA	NA	1	NA	NA	NA	NA	NA	NA	NA	1	NA	NA	NA	NA	NA	NA	NA	NA
ENSG00000066136	NA	NA	1	NA	NA	NA	NA	NA	NA	NA	NA	NA	NA	1	NA	NA	NA	NA	NA	NA	NA	NA	NA	NA	NA	1	NA	NA	NA	NA	NA	NA	NA	NA	NA	NA	NA	NA	NA	NA	NA	NA	NA	NA	NA	NA	NA	NA	NA
ENSG00000066279	NA	NA	NA	1	NA	1	NA	1	NA	NA	NA	NA	NA	NA	NA	NA	NA	NA	NA	1	NA	1	1	1	NA	1	1	1	1	NA	NA	NA	1	NA	1	1	1	NA	NA	NA	NA	1	NA	1	NA	1	NA	NA	NA
ENSG00000066294	NA	NA	NA	NA	NA	NA	NA	NA	NA	NA	NA	NA	NA	NA	NA	NA	NA	NA	1	1	NA	NA	1	NA	NA	NA	NA	NA	NA	NA	NA	NA	1	NA	NA	1	NA	NA	NA	NA	NA	1	NA	NA	NA	NA	NA	NA	NA
ENSG00000066322	NA	NA	1	NA	1	NA	1	NA	NA	1	1	NA	NA	1	1	NA	NA	NA	NA	1	NA	NA	NA	1	NA	1	NA	NA	NA	NA	NA	1	1	NA	NA	NA	NA	NA	NA	NA	1	NA	1	NA	1	NA	NA	1	NA
ENSG00000066336	1	1	1	1	1	1	1	1	1	1	1	NA	1	NA	1	1	1	NA	1	1	NA	NA	1	NA	1	NA	1	1	1	1	1	1	1	NA	1	1	1	NA	1	1	1	1	1	NA	1	1	1	1	1
ENSG00000066379	NA	NA	NA	NA	NA	NA	1	NA	NA	NA	NA	NA	1	NA	1	NA	NA	NA	NA	NA	NA	1	NA	1	1	NA	NA	NA	NA	NA	NA	NA	NA	NA	NA	NA	1	NA	NA	NA	NA	NA	NA	NA	NA	NA	NA	1	NA
ENSG00000066427	NA	1	NA	NA	NA	1	NA	NA	NA	NA	NA	NA	NA	NA	1	NA	NA	NA	1	1	NA	NA	NA	NA	1	NA	NA	NA	NA	NA	NA	1	1	NA	NA	1	NA	NA	NA	NA	NA	NA	NA	NA	NA	1	1	NA	NA
ENSG00000066455	NA	NA	1	1	NA	NA	NA	NA	NA	NA	NA	NA	NA	1	NA	NA	NA	NA	1	1	NA	NA	1	1	NA	1	NA	NA	NA	NA	NA	NA	NA	NA	NA	1	NA	NA	1	NA	1	1	NA	NA	NA	1	NA	NA	NA
ENSG00000066557	NA	NA	NA	1	NA	NA	NA	NA	NA	NA	NA	NA	NA	NA	NA	NA	NA	NA	NA	NA	NA	NA	1	NA	NA	NA	NA	NA	NA	NA	NA	NA	NA	NA	NA	1	NA	NA	NA	NA	NA	1	NA	NA	NA	NA	NA	NA	NA
ENSG00000066583	NA	1	NA	1	NA	1	NA	1	NA	NA	1	NA	NA	NA	1	NA	NA	NA	1	1	NA	NA	1	NA	1	NA	NA	1	1	NA	NA	1	1	NA	NA	1	NA	NA	1	NA	NA	1	NA	NA	NA	1	1	NA	NA
ENSG00000066651	NA	NA	1	1	NA	NA	NA	1	NA	NA	1	NA	NA	1	NA	NA	NA	NA	NA	NA	NA	NA	1	1	1	1	NA	1	1	NA	NA	1	NA	NA	1	1	NA	NA	NA	NA	NA	1	1	NA	NA	1	1	NA	NA
ENSG00000066654	NA	NA	NA	NA	NA	NA	NA	NA	NA	NA	NA	NA	NA	NA	NA	NA	NA	NA	1	1	NA	NA	1	NA	NA	NA	NA	NA	NA	NA	NA	NA	1	NA	NA	1	NA	NA	NA	NA	NA	1	NA	NA	NA	NA	NA	NA	NA
ENSG00000066739	NA	NA	1	1	NA	1	NA	NA	NA	NA	NA	NA	NA	1	NA	NA	NA	NA	NA	1	NA	NA	1	NA	1	1	NA	NA	NA	NA	NA	NA	1	NA	1	1	NA	NA	NA	NA	NA	1	NA	NA	NA	1	1	NA	NA
ENSG00000066777	NA	NA	NA	1	NA	NA	NA	NA	NA	NA	NA	NA	NA	NA	NA	NA	NA	NA	NA	1	NA	NA	1	1	NA	1	NA	1	NA	NA	NA	NA	NA	NA	NA	1	NA	NA	NA	NA	NA	1	NA	NA	NA	1	NA	NA	NA
ENSG00000066827	NA	NA	NA	NA	NA	NA	NA	NA	NA	NA	NA	NA	NA	NA	NA	NA	NA	NA	NA	NA	NA	NA	NA	NA	NA	NA	NA	NA	NA	NA	NA	NA	NA	NA	NA	NA	NA	NA	NA	NA	NA	NA	NA	NA	NA	NA	NA	NA	NA
ENSG00000066923	NA	NA	1	1	NA	NA	NA	NA	NA	NA	1	NA	NA	1	NA	1	NA	NA	NA	NA	NA	NA	1	1	NA	1	NA	NA	NA	NA	NA	NA	NA	NA	NA	NA	NA	NA	NA	NA	NA	1	1	NA	1	1	NA	1	NA
ENSG00000213413	NA	NA	1	1	1	NA	NA	NA	1	NA	1	NA	1	1	NA	1	1	NA	NA	NA	NA	NA	1	1	NA	1	NA	NA	NA	NA	NA	NA	NA	NA	NA	NA	NA	NA	NA	1	NA	1	1	NA	1	1	NA	1	1
ENSG00000066926	NA	1	NA	1	NA	1	NA	1	NA	NA	1	NA	NA	NA	1	NA	NA	NA	1	1	NA	NA	1	NA	1	NA	NA	1	1	NA	NA	1	1	NA	NA	1	NA	NA	1	NA	1	1	NA	NA	NA	1	1	NA	NA
ENSG00000066933	NA	NA	NA	1	NA	NA	NA	NA	NA	NA	NA	NA	NA	NA	NA	NA	NA	NA	NA	NA	NA	NA	1	NA	NA	NA	NA	NA	NA	NA	NA	NA	NA	NA	NA	1	NA	NA	NA	NA	NA	1	NA	NA	NA	1	NA	NA	NA
ENSG00000067057	1	NA	1	1	1	1	NA	1	1	1	1	NA	1	1	1	NA	1	NA	1	NA	1	1	1	1	1	1	1	NA	1	1	NA	1	NA	NA	NA	1	1	NA	1	1	1	1	1	NA	1	1	NA	1	1
ENSG00000237399	1	NA	1	1	1	1	NA	1	1	1	1	NA	1	1	1	NA	1	NA	1	NA	1	1	1	1	1	1	1	NA	1	1	NA	1	NA	NA	NA	1	1	NA	1	1	1	1	1	NA	1	1	NA	1	1
ENSG00000278419	1	NA	1	1	1	1	NA	1	1	1	1	NA	1	1	1	NA	1	NA	1	NA	1	1	1	1	1	1	1	NA	1	1	NA	1	NA	NA	NA	1	1	NA	1	1	1	1	1	NA	1	1	NA	1	1
ENSG00000067064	NA	NA	NA	1	NA	NA	NA	1	NA	NA	NA	NA	NA	NA	NA	NA	NA	NA	NA	NA	NA	NA	1	NA	NA	NA	1	1	1	NA	1	NA	NA	NA	1	1	NA	NA	NA	NA	NA	NA	NA	NA	NA	1	NA	NA	NA
ENSG00000067066	1	NA	NA	1	NA	NA	NA	NA	NA	NA	1	NA	NA	1	NA	1	NA	NA	NA	1	NA	NA	1	1	NA	1	NA	NA	NA	NA	NA	NA	NA	NA	NA	1	1	NA	NA	NA	NA	1	NA	NA	NA	1	NA	NA	NA
ENSG00000067082	NA	NA	NA	NA	1	NA	NA	NA	NA	NA	NA	NA	NA	NA	NA	NA	NA	NA	1	NA	NA	NA	NA	NA	NA	NA	NA	NA	NA	NA	NA	NA	1	NA	NA	NA	NA	NA	NA	NA	1	NA	NA	NA	NA	NA	NA	NA	NA
ENSG00000067141	NA	NA	NA	NA	NA	NA	NA	NA	NA	NA	NA	NA	NA	NA	NA	NA	NA	NA	1	NA	NA	NA	NA	NA	NA	NA	NA	NA	NA	NA	NA	NA	1	NA	NA	NA	NA	NA	NA	NA	NA	NA	NA	NA	NA	NA	NA	NA	NA
ENSG00000067167	NA	1	NA	1	NA	1	NA	NA	NA	NA	NA	NA	NA	NA	1	NA	NA	NA	1	1	NA	NA	NA	NA	1	NA	NA	NA	1	NA	NA	1	1	NA	NA	1	NA	NA	NA	NA	NA	NA	NA	NA	NA	1	1	NA	NA
ENSG00000067177	NA	NA	1	1	NA	1	NA	1	NA	NA	1	NA	NA	1	NA	1	NA	NA	NA	1	NA	NA	1	1	1	1	NA	NA	NA	NA	NA	NA	1	NA	1	1	NA	NA	NA	NA	1	1	1	NA	NA	1	1	NA	NA
ENSG00000067182	NA	NA	NA	NA	NA	NA	NA	NA	NA	NA	1	NA	NA	NA	NA	NA	NA	NA	NA	NA	NA	NA	NA	NA	NA	NA	NA	NA	NA	NA	NA	NA	1	NA	NA	NA	NA	NA	NA	NA	NA	NA	NA	NA	NA	NA	NA	NA	NA
ENSG00000067191	NA	NA	1	NA	1	NA	NA	1	1	NA	NA	NA	NA	NA	NA	1	1	NA	NA	NA	NA	NA	NA	NA	NA	NA	1	NA	NA	1	NA	NA	NA	NA	NA	NA	NA	NA	NA	1	1	1	NA	NA	1	NA	NA	NA	1
ENSG00000067221	NA	NA	NA	NA	NA	NA	NA	NA	NA	NA	NA	NA	NA	NA	NA	NA	NA	NA	NA	NA	NA	NA	NA	1	NA	NA	NA	NA	NA	NA	NA	NA	1	NA	NA	NA	NA	NA	NA	NA	NA	NA	NA	NA	NA	NA	NA	NA	NA
ENSG00000067225	NA	NA	1	NA	NA	1	1	NA	NA	NA	1	NA	NA	1	1	NA	NA	NA	1	1	1	1	1	1	1	1	NA	NA	NA	NA	NA	1	1	NA	NA	1	1	NA	1	NA	1	1	1	NA	NA	1	NA	1	1
ENSG00000067248	1	NA	1	1	NA	1	NA	NA	NA	NA	1	NA	NA	1	NA	1	NA	NA	NA	1	NA	NA	1	1	NA	1	1	1	NA	1	NA	NA	NA	NA	1	1	NA	NA	NA	NA	1	1	1	NA	NA	1	NA	NA	1
ENSG00000067334	1	NA	1	1	1	1	NA	NA	NA	NA	1	NA	NA	1	NA	1	NA	NA	NA	1	NA	NA	1	1	1	1	1	1	1	1	NA	NA	1	NA	1	1	NA	NA	1	1	1	1	1	1	NA	1	1	NA	1
ENSG00000067365	NA	NA	1	NA	1	NA	NA	NA	1	NA	NA	NA	NA	1	NA	NA	1	NA	NA	NA	NA	NA	NA	NA	NA	1	1	NA	NA	1	NA	NA	NA	NA	1	NA	NA	NA	NA	1	1	1	NA	NA	1	NA	NA	NA	1
ENSG00000067369	NA	NA	1	1	NA	1	NA	1	NA	NA	NA	NA	NA	1	NA	NA	NA	NA	1	1	NA	NA	1	1	1	1	NA	1	NA	NA	NA	NA	1	NA	1	1	NA	NA	NA	NA	NA	1	1	NA	NA	1	1	NA	NA
ENSG00000067533	NA	NA	NA	NA	NA	NA	NA	NA	NA	NA	NA	NA	NA	NA	NA	NA	NA	NA	1	NA	NA	NA	NA	NA	NA	NA	NA	NA	NA	NA	NA	NA	1	NA	NA	NA	NA	NA	NA	NA	NA	NA	NA	NA	NA	NA	NA	NA	NA
ENSG00000067560	NA	1	NA	NA	NA	1	1	NA	NA	1	1	NA	NA	NA	1	NA	NA	NA	1	1	NA	1	NA	1	1	NA	NA	NA	1	NA	NA	1	1	NA	NA	1	1	NA	1	NA	1	NA	1	NA	NA	1	1	1	1
ENSG00000067596	NA	NA	1	1	1	1	NA	NA	NA	NA	1	NA	NA	NA	NA	NA	NA	NA	1	1	1	NA	1	1	1	1	NA	1	NA	NA	NA	NA	1	NA	1	1	1	NA	1	NA	1	1	NA	1	NA	1	1	NA	NA
ENSG00000067606	1	NA	1	NA	1	NA	NA	NA	1	NA	NA	NA	1	NA	NA	NA	1	NA	NA	NA	NA	NA	NA	NA	NA	NA	1	NA	NA	1	NA	NA	NA	NA	NA	NA	NA	NA	NA	NA	NA	NA	NA	NA	1	NA	NA	NA	1
ENSG00000067704	NA	NA	1	NA	NA	1	1	1	NA	NA	1	NA	NA	NA	1	NA	NA	NA	1	1	1	1	1	1	1	1	NA	NA	1	NA	1	1	1	NA	1	1	1	NA	1	NA	1	1	1	1	NA	1	1	1	NA
ENSG00000067829	NA	NA	1	1	1	NA	NA	NA	1	NA	1	NA	NA	1	NA	NA	NA	NA	NA	NA	1	1	1	1	NA	1	1	NA	NA	1	NA	NA	NA	NA	NA	1	1	NA	1	NA	1	1	NA	NA	1	NA	NA	1	1
ENSG00000067836	1	NA	1	NA	1	NA	NA	1	1	1	1	1	1	1	NA	NA	1	NA	NA	NA	NA	1	1	NA	NA	1	1	NA	NA	1	NA	NA	NA	NA	1	NA	NA	NA	1	1	1	1	1	NA	1	NA	NA	NA	1
ENSG00000140623	1	NA	1	NA	1	NA	NA	1	1	1	1	1	1	1	NA	NA	1	NA	NA	NA	1	1	1	NA	NA	1	1	NA	NA	1	NA	NA	1	NA	1	NA	NA	NA	1	1	1	1	1	NA	1	NA	NA	NA	1
ENSG00000285952	1	NA	1	NA	1	NA	NA	1	1	1	1	1	1	1	NA	NA	1	NA	NA	NA	1	1	1	NA	NA	1	1	NA	NA	1	NA	NA	1	NA	1	NA	NA	NA	1	1	1	1	1	NA	1	NA	NA	NA	1
ENSG00000067900	1	NA	1	1	NA	1	NA	NA	NA	NA	NA	NA	NA	1	NA	1	NA	NA	1	1	NA	NA	1	1	1	1	NA	1	NA	NA	NA	NA	1	NA	1	1	1	NA	1	NA	1	1	1	NA	NA	1	1	NA	NA
ENSG00000067955	NA	NA	NA	NA	NA	1	NA	NA	NA	NA	NA	NA	NA	NA	NA	NA	NA	NA	NA	NA	NA	NA	NA	NA	1	NA	NA	NA	1	NA	NA	1	NA	NA	NA	1	NA	NA	NA	NA	NA	NA	NA	NA	NA	1	NA	NA	NA
ENSG00000068024	1	NA	1	1	1	1	NA	NA	1	1	1	NA	1	NA	NA	NA	1	NA	1	NA	1	NA	1	NA	NA	NA	1	NA	1	1	NA	NA	1	NA	NA	1	NA	NA	1	1	1	1	NA	NA	1	NA	NA	NA	1
ENSG00000068028	1	NA	1	NA	1	1	1	1	1	1	1	1	1	1	1	1	1	NA	1	1	NA	1	1	1	1	1	1	1	1	1	1	1	1	NA	1	1	1	1	1	1	1	1	1	1	1	1	1	1	1
ENSG00000068078	1	NA	1	1	1	1	1	1	1	1	1	NA	1	1	NA	NA	1	NA	1	1	NA	1	1	1	NA	1	1	NA	1	1	NA	NA	1	NA	NA	1	1	NA	1	1	1	1	1	NA	1	1	NA	1	1
ENSG00000068097	NA	NA	1	NA	NA	1	NA	NA	NA	NA	1	NA	NA	1	NA	NA	NA	NA	NA	NA	NA	NA	1	1	NA	1	NA	NA	NA	NA	NA	NA	NA	NA	NA	NA	NA	NA	NA	NA	NA	1	NA	NA	NA	NA	NA	NA	1
ENSG00000068120	1	NA	1	NA	1	1	1	NA	1	1	1	NA	1	1	NA	NA	1	NA	NA	1	1	1	1	1	NA	1	1	NA	NA	1	NA	NA	1	NA	NA	NA	1	NA	1	1	1	1	1	NA	1	NA	NA	1	1
ENSG00000068137	1	NA	1	NA	1	1	NA	1	1	NA	1	NA	1	1	NA	NA	1	NA	NA	1	NA	1	1	1	NA	1	1	NA	NA	1	NA	NA	NA	NA	NA	NA	NA	NA	NA	NA	1	1	1	NA	1	NA	NA	1	1
ENSG00000068308	1	NA	1	1	1	NA	NA	NA	1	1	1	1	1	1	NA	NA	1	NA	1	1	NA	NA	1	1	NA	NA	1	NA	NA	1	NA	NA	1	NA	NA	NA	NA	NA	NA	1	1	1	1	NA	1	1	NA	NA	1
ENSG00000068323	NA	NA	NA	NA	1	NA	NA	NA	NA	NA	1	NA	NA	NA	1	NA	NA	NA	1	NA	NA	NA	1	1	1	NA	NA	NA	NA	NA	NA	1	1	NA	NA	NA	1	NA	1	NA	1	1	NA	NA	NA	NA	NA	NA	1
ENSG00000068354	NA	NA	1	NA	NA	1	1	NA	NA	1	1	NA	1	NA	1	NA	1	NA	NA	1	NA	1	NA	1	1	1	NA	NA	NA	NA	NA	1	1	NA	NA	NA	NA	NA	NA	NA	1	1	NA	NA	NA	1	NA	1	1
ENSG00000147155	NA	NA	1	NA	NA	1	1	NA	NA	1	1	NA	1	NA	1	NA	1	NA	NA	1	NA	1	NA	1	1	1	NA	NA	NA	NA	NA	1	1	NA	NA	NA	NA	NA	NA	NA	1	1	NA	NA	NA	1	NA	1	1
ENSG00000286268	NA	NA	1	NA	NA	1	1	NA	NA	1	1	NA	1	NA	1	NA	1	NA	NA	1	NA	1	NA	1	1	1	NA	NA	NA	NA	NA	1	1	NA	NA	NA	NA	NA	NA	NA	1	1	NA	NA	NA	1	NA	1	1
ENSG00000068383	1	NA	NA	NA	1	NA	NA	NA	1	NA	NA	NA	1	NA	NA	NA	1	NA	NA	NA	NA	1	NA	NA	NA	NA	1	NA	NA	1	NA	NA	NA	NA	NA	NA	NA	NA	NA	NA	1	NA	NA	NA	1	NA	NA	NA	1
ENSG00000068394	NA	NA	1	1	NA	1	NA	1	NA	NA	1	NA	NA	1	1	NA	NA	NA	1	NA	1	1	1	1	1	1	NA	NA	NA	1	NA	NA	1	NA	NA	1	1	NA	1	NA	1	1	1	NA	NA	1	NA	NA	1
ENSG00000068400	NA	NA	1	1	1	1	NA	1	NA	NA	1	NA	1	1	NA	NA	1	NA	NA	1	NA	NA	1	1	NA	1	1	NA	NA	1	NA	NA	NA	NA	NA	1	NA	NA	1	1	1	1	1	NA	1	1	NA	1	1
ENSG00000068438	NA	NA	1	NA	1	1	NA	NA	1	NA	1	NA	1	1	NA	NA	1	NA	NA	NA	NA	1	NA	1	NA	1	1	NA	NA	1	NA	NA	NA	NA	NA	NA	NA	NA	NA	1	1	1	1	1	1	NA	NA	NA	1
ENSG00000068489	NA	1	NA	NA	NA	1	NA	NA	NA	NA	NA	NA	NA	NA	1	NA	NA	NA	1	NA	NA	NA	1	NA	1	NA	NA	1	NA	NA	NA	NA	1	NA	NA	1	NA	NA	NA	NA	NA	NA	NA	NA	NA	1	1	NA	NA
ENSG00000265303	NA	1	NA	NA	NA	1	NA	NA	NA	NA	NA	NA	NA	NA	1	NA	NA	NA	1	NA	NA	NA	1	1	1	NA	NA	1	1	NA	NA	1	1	NA	NA	1	1	NA	1	NA	NA	NA	NA	1	NA	1	1	NA	NA
ENSG00000068650	1	NA	1	NA	1	1	NA	NA	1	NA	1	NA	1	NA	NA	NA	1	NA	NA	1	NA	NA	NA	1	NA	1	1	NA	NA	1	NA	NA	1	NA	NA	NA	NA	NA	NA	1	1	1	NA	NA	1	NA	NA	NA	1
ENSG00000068654	NA	NA	1	NA	1	1	1	1	NA	NA	1	NA	NA	1	1	NA	NA	NA	1	1	1	1	1	1	1	1	1	NA	NA	1	NA	1	1	NA	NA	NA	1	NA	1	NA	1	1	1	1	NA	1	NA	1	1
ENSG00000068697	NA	1	1	NA	NA	1	1	1	NA	1	1	NA	1	NA	1	NA	1	NA	NA	1	NA	1	NA	1	1	1	NA	1	1	NA	NA	1	1	NA	NA	1	NA	NA	1	NA	NA	NA	NA	NA	1	1	1	1	NA
ENSG00000068724	NA	NA	NA	NA	1	NA	NA	NA	NA	NA	NA	NA	NA	NA	NA	NA	NA	NA	NA	NA	NA	NA	NA	NA	NA	NA	NA	NA	NA	NA	NA	NA	1	NA	NA	NA	NA	NA	NA	NA	1	NA	NA	NA	NA	NA	NA	NA	NA
ENSG00000068745	NA	NA	NA	1	NA	NA	NA	NA	NA	NA	1	NA	NA	1	NA	NA	NA	NA	NA	NA	NA	NA	1	NA	NA	NA	NA	NA	NA	NA	NA	NA	NA	NA	NA	1	NA	NA	NA	NA	NA	1	1	NA	NA	1	NA	NA	NA
ENSG00000068784	NA	NA	1	1	NA	NA	NA	NA	NA	NA	NA	NA	NA	1	NA	NA	NA	NA	NA	1	NA	NA	1	1	NA	1	NA	NA	NA	NA	NA	NA	NA	NA	NA	NA	NA	NA	NA	NA	NA	1	1	NA	NA	1	NA	NA	NA
ENSG00000068831	1	1	1	1	1	1	1	1	1	1	1	1	1	1	1	1	1	NA	1	1	1	1	1	1	1	1	1	1	1	1	1	1	1	1	1	1	1	1	1	1	1	1	1	NA	1	1	1	1	1
ENSG00000068878	NA	NA	1	1	NA	1	NA	1	NA	NA	NA	NA	NA	1	NA	NA	NA	NA	1	1	NA	NA	1	NA	1	1	NA	1	NA	NA	1	NA	1	NA	1	1	NA	NA	NA	1	1	1	1	NA	NA	1	1	NA	NA
ENSG00000068885	NA	NA	NA	NA	NA	1	NA	NA	NA	NA	NA	NA	NA	NA	NA	NA	NA	NA	NA	NA	NA	NA	NA	NA	1	NA	NA	NA	1	NA	NA	1	NA	NA	NA	1	NA	NA	NA	NA	NA	NA	NA	NA	NA	1	NA	NA	NA
ENSG00000213186	NA	NA	NA	NA	NA	1	NA	NA	NA	NA	NA	NA	NA	NA	NA	NA	NA	NA	NA	NA	NA	NA	NA	NA	1	NA	NA	NA	1	NA	NA	1	NA	NA	NA	1	NA	NA	NA	NA	NA	NA	NA	NA	NA	1	NA	NA	NA
ENSG00000248710	NA	NA	NA	NA	NA	1	NA	NA	NA	NA	NA	NA	NA	NA	NA	NA	NA	NA	NA	NA	NA	NA	NA	NA	1	NA	NA	NA	1	NA	NA	1	NA	NA	NA	1	NA	NA	NA	NA	NA	NA	NA	NA	NA	1	NA	NA	NA
ENSG00000068903	NA	NA	NA	NA	NA	NA	NA	NA	NA	NA	NA	NA	NA	NA	NA	NA	NA	NA	NA	NA	NA	NA	NA	NA	NA	NA	NA	NA	NA	NA	NA	NA	NA	NA	NA	NA	NA	NA	NA	NA	NA	NA	NA	NA	NA	NA	NA	NA	NA
ENSG00000068912	NA	NA	NA	1	NA	1	NA	NA	NA	NA	1	NA	NA	NA	1	NA	NA	NA	NA	NA	1	NA	1	NA	1	NA	NA	NA	NA	NA	NA	1	1	NA	NA	1	1	NA	1	NA	1	1	NA	NA	NA	1	NA	NA	NA
ENSG00000068971	NA	NA	1	NA	1	NA	NA	NA	NA	NA	1	NA	1	1	NA	NA	1	NA	NA	NA	NA	NA	1	1	NA	1	1	NA	NA	1	NA	NA	NA	NA	NA	NA	NA	NA	NA	NA	1	1	1	NA	1	NA	NA	1	1
ENSG00000068976	1	NA	NA	NA	1	NA	NA	NA	1	1	NA	NA	1	NA	NA	NA	1	NA	NA	NA	NA	1	NA	NA	NA	NA	1	NA	NA	1	NA	NA	NA	NA	NA	NA	NA	NA	NA	NA	NA	NA	NA	NA	1	NA	NA	NA	1
ENSG00000068985	NA	NA	1	1	NA	NA	1	NA	NA	1	1	NA	1	1	1	1	NA	NA	NA	1	NA	1	1	1	1	NA	NA	NA	NA	NA	NA	1	NA	NA	NA	1	1	NA	1	NA	1	1	1	NA	NA	1	NA	1	1
ENSG00000069011	NA	NA	1	NA	1	1	1	NA	1	1	1	1	1	NA	1	NA	1	NA	1	1	1	1	1	1	NA	NA	1	NA	NA	1	NA	1	1	NA	NA	NA	1	NA	1	1	1	1	1	1	1	NA	NA	1	1
ENSG00000069020	NA	NA	NA	1	NA	1	NA	NA	NA	NA	1	NA	NA	NA	NA	NA	NA	NA	NA	NA	1	NA	1	NA	NA	NA	NA	NA	NA	NA	NA	NA	NA	NA	NA	1	NA	NA	NA	NA	NA	1	NA	NA	NA	1	NA	NA	NA
ENSG00000069248	NA	NA	1	1	NA	1	NA	1	NA	NA	1	NA	NA	1	NA	NA	NA	NA	NA	1	NA	NA	1	1	1	1	NA	NA	NA	NA	NA	1	1	NA	1	NA	1	NA	1	NA	1	1	1	1	NA	1	1	1	1
ENSG00000069275	NA	1	1	1	NA	1	NA	NA	NA	NA	1	NA	NA	1	1	NA	NA	NA	1	1	NA	NA	1	1	1	1	NA	NA	NA	NA	NA	1	1	NA	NA	1	NA	NA	1	NA	1	1	NA	NA	NA	1	1	NA	NA
ENSG00000069329	NA	NA	NA	NA	NA	1	NA	NA	NA	NA	NA	NA	NA	NA	NA	NA	NA	NA	1	1	NA	NA	1	NA	1	NA	NA	1	NA	NA	NA	NA	1	NA	NA	1	NA	NA	1	NA	1	1	NA	NA	NA	1	1	NA	NA
ENSG00000069399	NA	NA	1	NA	1	NA	NA	NA	1	NA	NA	NA	NA	NA	NA	NA	1	NA	NA	NA	NA	NA	NA	NA	NA	NA	1	NA	NA	1	NA	NA	NA	NA	NA	NA	NA	NA	NA	1	1	1	NA	NA	1	NA	NA	NA	1
ENSG00000069424	1	NA	1	NA	1	1	NA	1	1	1	1	1	1	1	NA	1	1	NA	1	1	NA	1	1	1	NA	1	1	NA	1	1	NA	1	1	NA	NA	1	NA	NA	NA	1	1	1	NA	NA	1	1	NA	1	1
ENSG00000069482	NA	NA	NA	NA	NA	NA	1	NA	NA	1	1	NA	NA	NA	1	NA	NA	NA	NA	1	NA	1	NA	1	1	NA	NA	NA	NA	NA	NA	1	NA	NA	NA	NA	1	NA	NA	NA	NA	NA	NA	NA	NA	NA	NA	1	NA
ENSG00000069493	NA	NA	NA	1	NA	NA	NA	1	NA	NA	NA	NA	NA	NA	1	NA	NA	NA	1	NA	NA	NA	1	NA	1	NA	NA	1	1	NA	NA	NA	NA	NA	1	1	1	NA	NA	NA	NA	1	1	1	NA	1	1	NA	NA
ENSG00000069702	NA	NA	NA	NA	NA	NA	NA	NA	NA	NA	NA	NA	NA	NA	1	NA	NA	NA	1	NA	NA	NA	NA	1	1	NA	NA	NA	NA	NA	NA	1	1	NA	NA	NA	NA	NA	1	NA	NA	NA	NA	NA	NA	NA	NA	NA	NA
ENSG00000069849	NA	1	NA	NA	NA	1	1	NA	NA	1	1	NA	NA	NA	1	NA	NA	NA	1	1	NA	NA	NA	1	1	1	NA	NA	1	NA	NA	1	1	NA	NA	1	NA	NA	NA	NA	NA	NA	1	NA	NA	1	1	NA	NA
ENSG00000069869	NA	NA	NA	1	NA	NA	NA	NA	NA	NA	1	NA	NA	NA	1	NA	NA	NA	NA	1	NA	NA	1	1	1	1	NA	1	1	NA	NA	NA	NA	NA	1	1	1	NA	NA	NA	NA	1	NA	1	NA	1	NA	NA	NA
ENSG00000069956	NA	NA	NA	1	NA	1	NA	NA	NA	NA	NA	NA	NA	NA	NA	NA	NA	NA	1	1	NA	NA	NA	NA	1	1	NA	NA	NA	NA	NA	NA	1	NA	NA	1	NA	NA	NA	NA	NA	NA	NA	NA	NA	1	1	NA	NA
ENSG00000069974	NA	1	NA	1	NA	1	NA	1	NA	NA	NA	NA	NA	NA	1	NA	NA	NA	1	1	NA	NA	1	NA	1	1	NA	1	1	NA	NA	1	1	NA	1	1	NA	NA	NA	NA	NA	NA	NA	NA	NA	1	1	NA	NA
ENSG00000069998	NA	NA	1	NA	1	NA	NA	NA	1	NA	1	NA	NA	NA	NA	NA	NA	NA	NA	NA	NA	NA	1	NA	NA	NA	1	NA	NA	1	NA	NA	NA	NA	NA	NA	NA	NA	NA	NA	1	1	NA	NA	NA	NA	NA	NA	1
ENSG00000070010	NA	NA	NA	1	NA	NA	NA	NA	NA	NA	NA	NA	NA	NA	NA	NA	NA	NA	NA	NA	NA	NA	NA	NA	NA	1	NA	1	1	NA	NA	NA	NA	NA	NA	NA	NA	NA	NA	NA	NA	1	NA	NA	NA	1	NA	NA	NA
ENSG00000070047	NA	NA	1	1	NA	1	NA	NA	NA	NA	1	NA	NA	1	NA	NA	NA	NA	NA	1	NA	NA	1	1	NA	1	NA	NA	NA	1	NA	NA	NA	NA	NA	1	NA	NA	1	NA	1	1	1	NA	NA	1	NA	NA	1
ENSG00000070061	NA	NA	1	1	NA	1	NA	1	NA	NA	1	NA	NA	1	NA	NA	NA	NA	NA	1	NA	NA	1	1	1	1	NA	NA	NA	NA	NA	NA	1	NA	1	1	NA	NA	NA	NA	1	1	1	NA	NA	1	1	NA	NA
ENSG00000070081	1	NA	1	1	NA	NA	NA	NA	NA	NA	1	NA	NA	1	NA	1	NA	NA	NA	1	NA	NA	1	1	1	1	NA	NA	1	NA	NA	NA	NA	NA	1	1	1	NA	NA	NA	NA	1	1	1	NA	1	NA	NA	NA
ENSG00000070182	1	NA	1	1	1	1	1	1	NA	NA	1	NA	NA	1	NA	NA	NA	NA	1	1	1	1	1	1	1	1	1	1	1	1	NA	1	1	NA	NA	1	1	NA	1	NA	1	1	1	1	1	1	NA	1	1
ENSG00000070190	NA	NA	NA	NA	NA	NA	NA	NA	NA	NA	NA	NA	NA	NA	NA	NA	NA	NA	1	NA	NA	NA	NA	NA	NA	NA	NA	NA	NA	NA	NA	NA	1	NA	NA	NA	NA	NA	NA	NA	NA	NA	NA	NA	NA	NA	NA	NA	NA
ENSG00000070269	NA	NA	NA	1	NA	NA	NA	NA	NA	NA	NA	NA	NA	NA	NA	NA	NA	NA	NA	NA	NA	NA	1	NA	NA	NA	NA	NA	NA	NA	NA	NA	NA	NA	1	1	1	NA	NA	NA	NA	NA	NA	1	NA	NA	NA	NA	NA
ENSG00000070366	NA	NA	1	1	1	1	NA	NA	1	1	1	NA	1	1	NA	1	1	NA	1	1	1	1	1	1	1	1	1	NA	NA	1	NA	NA	1	NA	NA	1	1	NA	1	1	1	1	NA	1	1	1	NA	NA	1
ENSG00000070367	NA	1	NA	NA	NA	1	NA	NA	NA	NA	NA	NA	NA	NA	1	NA	NA	NA	1	1	NA	NA	1	NA	1	NA	NA	NA	NA	NA	NA	1	1	NA	NA	1	NA	NA	1	NA	NA	1	NA	NA	NA	1	1	NA	NA
ENSG00000070371	NA	NA	1	1	1	NA	NA	NA	NA	NA	1	NA	NA	1	NA	NA	NA	NA	NA	NA	NA	NA	1	1	NA	1	1	NA	NA	1	NA	NA	NA	NA	NA	NA	NA	NA	NA	NA	1	1	1	NA	NA	1	NA	NA	1
ENSG00000070388	1	NA	1	NA	1	1	NA	NA	1	1	1	1	1	NA	NA	NA	1	NA	NA	NA	NA	1	NA	NA	1	NA	1	1	NA	1	NA	NA	NA	NA	NA	NA	NA	NA	NA	1	1	1	NA	NA	1	1	1	NA	1
ENSG00000070404	NA	NA	1	NA	1	NA	1	1	1	1	1	NA	1	NA	NA	NA	1	NA	NA	NA	NA	1	NA	1	NA	1	1	NA	NA	1	NA	NA	1	NA	NA	NA	NA	NA	NA	1	1	1	NA	NA	1	NA	NA	1	1
ENSG00000070413	1	NA	1	NA	1	NA	NA	NA	1	1	1	1	1	NA	NA	NA	1	NA	1	1	NA	1	1	1	NA	NA	1	NA	NA	1	NA	NA	1	NA	NA	NA	NA	NA	NA	1	1	1	NA	NA	1	NA	NA	NA	1
ENSG00000070423	NA	NA	1	1	1	1	NA	1	1	NA	1	NA	1	1	NA	NA	1	NA	NA	NA	NA	NA	1	1	NA	1	1	NA	NA	1	NA	NA	NA	NA	NA	1	NA	NA	1	1	1	1	1	NA	1	1	NA	NA	1
ENSG00000070444	1	NA	1	NA	1	NA	NA	NA	1	1	1	1	1	NA	NA	NA	1	NA	NA	NA	NA	1	NA	NA	NA	NA	1	NA	1	1	NA	NA	1	1	NA	NA	NA	NA	NA	1	1	NA	NA	NA	1	1	NA	NA	1
ENSG00000070476	1	NA	NA	NA	1	NA	NA	NA	1	NA	NA	1	1	NA	NA	NA	1	NA	NA	NA	NA	1	NA	NA	NA	NA	1	NA	1	1	NA	NA	NA	NA	NA	NA	NA	NA	NA	NA	NA	NA	NA	NA	1	NA	NA	NA	1
ENSG00000070495	NA	NA	1	1	NA	1	1	NA	NA	NA	1	NA	1	1	NA	NA	NA	NA	NA	1	1	1	1	1	1	1	NA	NA	NA	NA	NA	NA	1	NA	NA	NA	NA	NA	1	NA	1	1	1	1	NA	1	NA	1	1
ENSG00000070501	NA	NA	NA	NA	NA	NA	NA	NA	NA	NA	NA	NA	NA	NA	NA	NA	NA	NA	NA	NA	NA	NA	NA	NA	NA	NA	NA	NA	NA	NA	NA	NA	NA	NA	NA	NA	NA	NA	NA	NA	NA	NA	NA	NA	NA	NA	NA	NA	NA
ENSG00000070526	NA	NA	1	1	NA	NA	NA	NA	NA	NA	1	NA	NA	1	NA	NA	NA	NA	1	1	NA	NA	1	1	NA	1	NA	NA	NA	NA	NA	NA	1	NA	NA	1	NA	NA	NA	NA	1	1	NA	NA	NA	1	NA	NA	1
ENSG00000070540	NA	NA	NA	1	NA	NA	NA	NA	NA	NA	NA	NA	NA	1	NA	NA	NA	NA	NA	NA	NA	NA	1	1	NA	NA	NA	NA	NA	NA	NA	NA	NA	NA	NA	NA	NA	NA	NA	NA	NA	1	NA	NA	NA	1	NA	NA	NA
ENSG00000070610	NA	NA	1	1	NA	NA	NA	NA	NA	NA	1	NA	NA	1	NA	NA	NA	NA	NA	NA	NA	NA	1	1	NA	1	NA	NA	NA	1	NA	NA	NA	NA	NA	1	NA	NA	NA	NA	1	1	1	NA	NA	1	NA	NA	1
ENSG00000070614	1	NA	1	NA	1	1	NA	NA	1	1	1	NA	1	NA	NA	NA	1	NA	1	1	NA	1	1	1	NA	NA	1	NA	NA	1	NA	NA	1	NA	NA	NA	NA	NA	1	1	1	1	NA	NA	1	NA	NA	NA	1
ENSG00000070669	NA	NA	1	1	NA	1	1	NA	NA	NA	1	NA	NA	NA	1	NA	NA	NA	NA	1	1	1	1	1	1	1	NA	NA	NA	NA	NA	NA	1	NA	NA	NA	1	NA	1	NA	1	NA	1	1	NA	1	1	1	NA
ENSG00000284707	NA	NA	1	1	NA	1	1	NA	NA	NA	1	NA	NA	NA	1	NA	NA	NA	NA	1	1	1	1	1	1	1	NA	NA	NA	NA	NA	NA	1	NA	NA	NA	1	NA	1	NA	1	NA	1	1	NA	1	1	1	NA
ENSG00000070756	NA	NA	NA	NA	NA	NA	1	NA	NA	1	1	NA	NA	NA	1	NA	NA	NA	NA	1	NA	NA	NA	NA	NA	NA	NA	NA	NA	NA	NA	1	1	NA	NA	NA	1	NA	NA	NA	NA	NA	NA	NA	NA	NA	NA	1	1
ENSG00000070761	NA	NA	1	1	NA	1	NA	1	NA	NA	1	NA	NA	1	1	NA	NA	NA	1	NA	1	1	1	1	1	1	NA	NA	1	NA	NA	1	1	NA	NA	1	1	NA	1	NA	1	1	1	NA	NA	1	1	1	NA
ENSG00000070770	NA	1	NA	NA	NA	1	NA	NA	NA	NA	NA	NA	NA	NA	1	NA	NA	NA	1	1	NA	NA	1	1	1	NA	NA	NA	1	NA	NA	1	1	NA	NA	1	NA	NA	1	NA	1	1	NA	NA	NA	1	1	1	1
ENSG00000070785	NA	NA	NA	1	NA	NA	1	NA	NA	NA	1	NA	NA	1	1	1	NA	NA	NA	1	NA	1	1	1	1	NA	NA	NA	NA	NA	NA	NA	NA	NA	NA	1	1	NA	1	NA	NA	1	1	1	NA	1	NA	1	1
ENSG00000070814	1	NA	1	1	1	1	NA	1	1	NA	1	NA	NA	1	NA	NA	NA	NA	1	1	1	NA	1	1	1	1	1	1	1	1	NA	NA	1	NA	1	1	1	NA	1	1	1	1	1	NA	1	1	NA	1	1
ENSG00000070831	NA	1	NA	NA	1	1	NA	NA	NA	NA	NA	NA	NA	NA	1	NA	1	NA	1	1	NA	NA	NA	NA	1	NA	NA	1	1	NA	1	1	1	NA	NA	1	NA	NA	NA	NA	1	NA	NA	NA	NA	1	1	NA	NA
ENSG00000142789	NA	1	NA	NA	1	1	NA	NA	NA	NA	NA	NA	NA	NA	1	NA	1	NA	1	1	NA	NA	NA	NA	1	NA	NA	1	1	NA	1	1	1	NA	NA	1	NA	NA	NA	NA	1	NA	NA	NA	NA	1	1	NA	NA
ENSG00000218510	NA	1	NA	NA	1	1	NA	NA	NA	NA	NA	NA	NA	NA	1	NA	1	NA	1	1	NA	NA	NA	NA	1	NA	NA	1	1	NA	1	1	1	NA	NA	1	NA	NA	NA	NA	1	NA	NA	NA	NA	1	1	NA	NA
ENSG00000219073	NA	1	NA	NA	1	1	NA	NA	NA	NA	NA	NA	NA	NA	1	NA	1	NA	1	1	NA	NA	NA	NA	1	NA	NA	1	1	NA	1	1	1	NA	NA	1	NA	NA	NA	NA	1	NA	NA	NA	NA	1	1	NA	NA
ENSG00000285959	NA	1	NA	NA	1	1	NA	NA	NA	NA	NA	NA	NA	NA	1	NA	1	NA	1	1	NA	NA	NA	NA	1	NA	NA	1	1	NA	1	1	1	NA	NA	1	NA	NA	NA	NA	1	NA	NA	NA	NA	1	1	NA	NA
ENSG00000070950	NA	NA	NA	NA	NA	NA	NA	1	NA	NA	NA	NA	NA	NA	NA	NA	NA	NA	NA	NA	NA	NA	NA	NA	NA	NA	NA	NA	NA	NA	NA	NA	NA	NA	NA	NA	NA	NA	NA	NA	NA	NA	NA	NA	NA	NA	NA	NA	NA
ENSG00000070961	NA	1	NA	1	NA	1	NA	NA	NA	NA	NA	NA	NA	NA	1	NA	NA	NA	NA	NA	NA	NA	1	NA	1	1	NA	NA	1	NA	NA	NA	1	NA	NA	1	NA	NA	NA	NA	NA	NA	NA	NA	NA	1	1	NA	NA
ENSG00000071051	1	NA	1	1	1	NA	NA	NA	NA	NA	NA	NA	1	1	NA	NA	1	NA	1	NA	NA	NA	1	1	NA	NA	1	NA	NA	1	NA	NA	NA	NA	NA	1	NA	NA	NA	1	1	1	NA	NA	1	1	NA	NA	1
ENSG00000071054	NA	NA	1	1	1	1	NA	NA	NA	NA	1	NA	NA	1	NA	1	NA	NA	1	1	1	NA	1	1	1	1	NA	1	NA	NA	NA	NA	1	NA	1	1	NA	NA	1	NA	1	1	1	1	NA	1	1	NA	NA
ENSG00000071082	NA	NA	1	1	NA	1	1	NA	NA	NA	1	NA	NA	1	1	1	NA	NA	NA	1	1	1	1	1	1	1	NA	NA	NA	NA	NA	1	NA	NA	NA	1	1	NA	1	NA	1	1	1	1	NA	1	NA	1	NA
ENSG00000071127	1	NA	1	1	1	1	1	1	1	1	1	NA	1	1	NA	1	1	NA	NA	1	1	1	1	1	NA	1	1	NA	1	1	1	NA	1	NA	NA	NA	1	NA	1	1	1	1	1	1	1	NA	NA	NA	1
ENSG00000071189	NA	NA	NA	1	NA	NA	NA	NA	NA	NA	NA	NA	NA	NA	NA	NA	NA	NA	NA	NA	NA	NA	1	NA	NA	NA	NA	1	1	NA	NA	NA	NA	NA	1	1	NA	NA	NA	NA	NA	NA	NA	NA	NA	1	NA	NA	NA
ENSG00000071243	NA	NA	1	1	NA	1	NA	1	NA	NA	1	NA	NA	1	1	NA	NA	NA	NA	1	NA	NA	1	1	1	1	NA	1	1	NA	1	1	1	NA	1	1	NA	NA	NA	NA	NA	1	1	NA	NA	1	1	NA	NA
ENSG00000071462	NA	NA	1	NA	NA	NA	NA	NA	NA	NA	NA	NA	NA	1	NA	NA	NA	NA	NA	NA	NA	NA	NA	NA	NA	1	NA	NA	NA	NA	NA	NA	NA	NA	NA	NA	NA	NA	NA	NA	NA	NA	NA	NA	NA	NA	NA	NA	NA
ENSG00000071537	NA	1	NA	NA	NA	1	NA	NA	NA	NA	NA	NA	NA	NA	1	NA	NA	NA	1	1	NA	NA	NA	NA	1	NA	NA	NA	NA	NA	NA	1	1	NA	NA	1	NA	NA	NA	NA	NA	NA	NA	NA	NA	1	1	NA	NA
ENSG00000071553	NA	1	1	NA	NA	1	1	NA	NA	1	1	NA	1	1	1	NA	1	NA	NA	1	1	1	NA	1	1	1	NA	NA	1	NA	NA	1	1	NA	NA	NA	1	NA	1	NA	1	1	1	NA	NA	1	1	1	1
ENSG00000071564	1	NA	1	NA	1	NA	1	NA	1	1	1	NA	1	NA	1	NA	1	NA	1	1	NA	1	1	1	NA	NA	1	NA	NA	1	NA	1	1	NA	NA	NA	1	NA	1	1	1	1	NA	NA	1	NA	NA	1	1
ENSG00000071575	NA	NA	1	NA	NA	1	NA	1	NA	NA	1	NA	NA	NA	NA	NA	NA	NA	NA	NA	NA	1	NA	1	NA	1	NA	NA	NA	NA	NA	NA	NA	NA	NA	NA	NA	NA	NA	NA	NA	1	NA	NA	NA	NA	NA	NA	1
ENSG00000071626	1	1	1	NA	1	1	1	1	1	1	1	1	1	1	1	1	1	NA	1	1	1	1	1	1	1	1	1	1	1	1	1	1	1	1	1	1	1	NA	1	1	1	1	1	NA	1	1	1	1	1
ENSG00000071655	1	NA	1	NA	1	1	1	1	1	1	1	1	1	NA	1	NA	1	NA	1	1	1	1	1	1	1	NA	1	1	1	1	1	1	1	NA	NA	1	1	NA	1	1	1	1	NA	1	1	1	1	1	1
ENSG00000127540	1	NA	1	NA	1	1	1	1	1	1	1	1	1	NA	1	NA	1	NA	1	1	1	1	1	1	1	NA	1	1	1	1	1	1	1	NA	NA	1	1	NA	1	1	1	1	NA	1	1	1	1	1	1
ENSG00000267059	1	NA	1	NA	1	1	1	1	1	1	1	1	1	NA	1	NA	1	NA	1	1	1	1	1	1	1	NA	1	1	1	1	1	1	1	NA	NA	1	1	NA	1	1	1	1	NA	1	1	1	1	1	1
ENSG00000071794	NA	NA	NA	1	NA	NA	NA	NA	NA	NA	NA	NA	NA	1	NA	NA	NA	NA	NA	1	NA	NA	1	1	NA	1	NA	1	1	NA	NA	NA	NA	NA	1	1	NA	NA	NA	NA	NA	1	NA	NA	NA	1	NA	NA	NA
ENSG00000071859	1	NA	1	1	NA	1	1	1	NA	1	1	NA	NA	1	NA	1	NA	NA	NA	1	NA	1	1	1	NA	1	NA	1	1	1	NA	1	NA	NA	1	1	NA	NA	1	NA	1	1	1	NA	1	1	NA	1	1
ENSG00000071889	NA	NA	1	NA	1	NA	1	NA	1	1	1	NA	1	NA	NA	NA	1	NA	NA	NA	NA	NA	NA	1	NA	NA	1	NA	NA	1	NA	NA	1	NA	NA	NA	1	NA	NA	1	1	1	NA	NA	1	NA	NA	1	1
ENSG00000071894	NA	NA	1	1	1	NA	NA	NA	1	NA	1	NA	NA	1	NA	NA	NA	NA	1	1	1	NA	1	1	NA	1	1	NA	NA	1	NA	NA	1	NA	NA	1	1	NA	1	NA	1	1	1	NA	NA	1	NA	1	1
ENSG00000071967	NA	NA	NA	NA	1	NA	NA	NA	1	NA	NA	NA	1	NA	NA	NA	1	NA	NA	NA	NA	NA	NA	NA	NA	NA	1	NA	NA	1	NA	NA	NA	NA	NA	NA	NA	NA	NA	NA	NA	NA	NA	NA	1	NA	NA	NA	1
ENSG00000071994	NA	NA	NA	NA	NA	1	NA	1	NA	NA	NA	NA	NA	NA	1	NA	NA	NA	NA	NA	NA	NA	1	NA	1	NA	NA	NA	NA	NA	NA	NA	1	NA	NA	1	1	NA	NA	NA	NA	NA	NA	NA	NA	1	NA	NA	NA
ENSG00000072042	NA	1	NA	1	NA	1	NA	1	NA	NA	NA	NA	NA	NA	1	NA	NA	NA	1	NA	NA	NA	1	NA	1	1	NA	1	1	NA	NA	1	1	NA	1	1	NA	NA	NA	NA	NA	NA	NA	NA	NA	1	1	NA	NA
ENSG00000100568	NA	1	NA	1	NA	1	NA	1	NA	NA	NA	NA	NA	NA	1	NA	NA	NA	1	NA	NA	NA	1	NA	1	1	NA	1	1	NA	NA	1	1	NA	1	1	NA	NA	NA	NA	NA	NA	NA	NA	NA	1	1	NA	NA
ENSG00000258466	NA	1	NA	1	NA	1	NA	1	NA	NA	NA	NA	NA	NA	1	NA	NA	NA	1	NA	NA	NA	1	NA	1	1	NA	1	1	NA	NA	1	1	NA	1	1	NA	NA	NA	NA	NA	NA	NA	NA	NA	1	1	NA	NA
ENSG00000072062	NA	1	NA	NA	1	1	1	NA	NA	1	1	NA	1	NA	1	NA	1	NA	1	1	NA	NA	NA	1	1	NA	NA	NA	1	NA	NA	1	1	NA	NA	1	NA	NA	NA	NA	1	NA	NA	NA	NA	1	1	1	1
ENSG00000072071	1	NA	1	NA	1	NA	1	NA	1	NA	1	NA	1	1	NA	NA	1	NA	1	1	NA	1	1	1	NA	1	1	NA	1	1	NA	NA	1	NA	NA	NA	1	NA	1	1	1	1	1	NA	1	1	NA	1	1
ENSG00000072110	NA	NA	1	NA	1	1	NA	NA	1	NA	1	NA	1	1	NA	NA	1	NA	NA	NA	1	NA	1	1	NA	NA	1	NA	NA	1	NA	NA	NA	NA	NA	NA	1	NA	1	NA	1	1	NA	NA	1	NA	NA	NA	1
ENSG00000072134	NA	NA	NA	NA	1	NA	NA	NA	1	NA	NA	NA	NA	NA	NA	NA	1	NA	NA	NA	NA	NA	NA	NA	NA	NA	1	NA	NA	1	NA	NA	NA	NA	NA	NA	NA	NA	NA	NA	1	NA	NA	NA	1	NA	NA	NA	NA
ENSG00000072135	NA	NA	NA	NA	1	NA	NA	NA	NA	NA	NA	NA	1	NA	NA	NA	1	NA	1	NA	NA	1	1	NA	NA	NA	NA	1	NA	NA	NA	NA	1	NA	NA	1	NA	NA	NA	1	1	NA	NA	NA	NA	1	NA	NA	1
ENSG00000072182	1	NA	1	1	1	1	1	1	1	1	1	1	1	1	1	NA	1	NA	1	1	NA	1	1	1	1	1	1	1	1	1	1	1	1	NA	1	1	1	1	1	1	1	1	1	1	1	1	1	1	1
ENSG00000072195	1	NA	1	1	1	NA	NA	1	1	NA	1	NA	1	1	NA	1	1	NA	NA	NA	NA	NA	1	1	NA	1	1	NA	NA	1	NA	NA	NA	NA	NA	1	NA	NA	NA	1	1	1	1	NA	1	1	NA	NA	1
ENSG00000286095	1	NA	1	1	1	NA	NA	1	1	NA	1	NA	1	1	NA	1	1	NA	NA	NA	NA	NA	1	1	NA	1	1	NA	NA	1	NA	NA	NA	NA	NA	1	NA	NA	NA	1	1	1	1	NA	1	1	NA	NA	1
ENSG00000286143	1	NA	1	1	1	NA	NA	1	1	NA	1	NA	1	1	NA	1	1	NA	NA	NA	NA	NA	1	1	NA	1	1	NA	NA	1	NA	NA	NA	NA	NA	1	NA	NA	NA	1	1	1	1	NA	1	1	NA	NA	1
ENSG00000072274	NA	NA	1	NA	NA	NA	NA	NA	NA	NA	NA	NA	NA	1	NA	NA	NA	NA	NA	NA	NA	NA	NA	NA	NA	1	NA	NA	NA	NA	NA	NA	NA	NA	NA	NA	NA	NA	NA	NA	NA	NA	NA	NA	NA	NA	NA	NA	NA
ENSG00000072310	1	NA	1	1	1	1	NA	1	1	NA	1	1	1	1	NA	NA	1	NA	NA	1	NA	1	1	1	NA	1	1	NA	NA	1	NA	NA	NA	NA	NA	1	NA	NA	NA	1	1	1	1	NA	1	1	NA	NA	1
ENSG00000072364	NA	NA	NA	1	NA	NA	NA	NA	NA	NA	NA	NA	NA	NA	NA	NA	NA	NA	1	NA	NA	NA	1	NA	NA	NA	NA	1	NA	NA	NA	NA	NA	NA	NA	1	NA	NA	NA	NA	NA	1	NA	NA	NA	1	NA	NA	NA
ENSG00000072401	NA	1	NA	1	NA	1	NA	NA	NA	NA	NA	NA	NA	NA	1	NA	NA	NA	1	1	NA	NA	1	NA	1	NA	NA	1	1	NA	NA	1	1	NA	NA	1	NA	NA	1	NA	NA	1	NA	NA	NA	1	1	NA	NA
ENSG00000072422	NA	NA	1	1	NA	1	NA	NA	NA	NA	1	NA	NA	1	NA	NA	NA	NA	NA	1	NA	NA	1	1	NA	1	NA	NA	NA	NA	NA	NA	NA	NA	NA	NA	NA	NA	NA	NA	NA	1	1	NA	NA	1	NA	NA	NA
ENSG00000072501	1	NA	1	1	NA	1	NA	NA	NA	NA	1	NA	NA	1	1	NA	NA	NA	1	1	NA	1	1	1	1	1	NA	1	1	NA	NA	1	1	1	1	1	NA	NA	1	NA	1	1	NA	1	NA	1	NA	1	1
ENSG00000072506	NA	NA	NA	NA	NA	NA	1	NA	NA	1	1	NA	1	NA	1	NA	NA	NA	NA	NA	NA	1	NA	1	1	NA	NA	NA	NA	NA	NA	1	NA	NA	NA	NA	1	NA	1	NA	NA	NA	1	NA	NA	NA	NA	1	1
ENSG00000072518	NA	NA	1	NA	1	1	NA	1	1	NA	1	NA	1	1	NA	NA	1	NA	1	NA	NA	NA	1	1	NA	1	1	NA	NA	1	NA	NA	1	NA	NA	NA	NA	NA	NA	1	1	1	NA	NA	1	NA	NA	NA	1
ENSG00000072571	1	NA	1	1	NA	1	NA	1	NA	NA	1	NA	NA	1	NA	1	NA	NA	1	1	NA	NA	1	1	1	1	1	1	1	1	NA	1	1	NA	1	1	NA	NA	1	NA	1	1	1	1	NA	1	1	NA	1
ENSG00000072609	NA	NA	NA	NA	1	NA	NA	NA	1	NA	NA	NA	1	NA	NA	NA	1	NA	NA	NA	NA	NA	NA	NA	NA	NA	1	NA	NA	1	NA	NA	NA	NA	NA	NA	NA	NA	NA	NA	1	NA	NA	NA	1	NA	NA	NA	1
ENSG00000196458	1	NA	NA	NA	1	NA	NA	NA	1	NA	NA	NA	1	NA	NA	NA	1	NA	NA	NA	NA	1	NA	NA	NA	NA	1	NA	NA	1	NA	NA	NA	NA	NA	NA	NA	NA	NA	NA	1	NA	NA	NA	1	NA	NA	NA	1
ENSG00000072682	NA	NA	1	NA	1	1	NA	NA	NA	NA	1	NA	NA	1	NA	NA	NA	NA	NA	NA	NA	NA	1	1	NA	1	NA	NA	NA	NA	NA	NA	1	NA	NA	NA	NA	NA	NA	NA	1	1	1	NA	NA	1	NA	NA	NA
ENSG00000072694	NA	NA	NA	NA	NA	NA	NA	NA	NA	NA	NA	NA	NA	NA	NA	NA	1	NA	NA	NA	NA	NA	NA	NA	NA	NA	NA	NA	NA	NA	NA	NA	NA	NA	NA	NA	NA	NA	NA	NA	NA	NA	NA	NA	1	NA	NA	NA	NA
ENSG00000072736	NA	1	1	NA	1	1	NA	NA	NA	NA	1	NA	NA	NA	1	NA	NA	NA	1	1	NA	1	NA	1	1	NA	NA	NA	NA	NA	NA	1	1	NA	NA	1	NA	NA	1	NA	1	1	NA	1	NA	1	1	NA	1
ENSG00000072756	NA	NA	NA	1	NA	NA	NA	NA	NA	NA	NA	NA	NA	NA	NA	NA	NA	NA	NA	NA	NA	NA	1	NA	NA	NA	NA	NA	NA	NA	NA	NA	NA	NA	1	1	NA	NA	NA	NA	NA	1	NA	NA	NA	1	NA	NA	NA
ENSG00000072778	NA	NA	1	1	NA	1	NA	NA	NA	NA	1	NA	NA	1	NA	NA	NA	NA	NA	1	NA	NA	1	1	NA	1	NA	NA	NA	1	NA	NA	NA	NA	NA	1	NA	NA	NA	NA	1	1	1	NA	NA	1	NA	1	1
ENSG00000072786	NA	NA	NA	1	NA	NA	NA	NA	NA	NA	NA	NA	NA	1	NA	NA	NA	NA	NA	NA	NA	NA	1	1	NA	NA	NA	NA	NA	NA	NA	NA	NA	NA	NA	NA	NA	NA	NA	NA	NA	1	NA	NA	NA	1	NA	NA	NA
ENSG00000072803	NA	1	NA	1	NA	1	1	NA	NA	NA	1	NA	NA	NA	1	NA	NA	NA	1	1	NA	NA	NA	1	1	NA	NA	NA	1	NA	NA	1	1	NA	NA	1	1	NA	1	NA	NA	NA	NA	NA	NA	1	1	NA	NA
ENSG00000072818	NA	NA	NA	NA	NA	NA	NA	NA	NA	NA	1	NA	NA	1	NA	NA	NA	NA	NA	NA	NA	NA	1	NA	NA	NA	NA	NA	NA	NA	NA	NA	NA	NA	NA	NA	NA	NA	NA	NA	NA	1	NA	NA	NA	NA	NA	NA	NA
ENSG00000072840	NA	NA	NA	NA	NA	NA	NA	NA	NA	NA	NA	NA	NA	NA	NA	NA	NA	NA	NA	NA	NA	NA	NA	1	NA	NA	NA	NA	NA	NA	NA	NA	NA	NA	NA	NA	NA	NA	NA	NA	NA	NA	NA	NA	NA	NA	NA	NA	NA
ENSG00000072849	NA	NA	NA	NA	NA	NA	NA	1	NA	NA	1	NA	NA	NA	NA	NA	1	NA	NA	NA	NA	NA	NA	NA	1	NA	NA	1	1	NA	NA	1	NA	NA	1	1	NA	NA	NA	NA	NA	NA	NA	NA	NA	1	NA	NA	NA
ENSG00000072864	NA	NA	NA	1	NA	NA	NA	NA	NA	NA	NA	NA	NA	1	NA	NA	NA	NA	NA	NA	NA	NA	1	1	NA	NA	NA	NA	NA	NA	NA	NA	NA	NA	NA	NA	NA	NA	NA	NA	NA	1	NA	NA	NA	1	NA	NA	NA
ENSG00000072958	NA	NA	NA	NA	NA	NA	1	NA	NA	NA	1	NA	NA	NA	1	NA	NA	NA	NA	NA	NA	NA	NA	1	NA	NA	NA	NA	NA	NA	NA	1	NA	NA	NA	NA	1	NA	NA	NA	NA	NA	NA	NA	NA	NA	NA	1	NA
ENSG00000073008	NA	NA	NA	NA	1	NA	NA	NA	NA	NA	NA	NA	NA	NA	NA	NA	NA	NA	NA	NA	NA	NA	NA	NA	NA	NA	NA	NA	NA	NA	NA	NA	NA	NA	NA	NA	NA	NA	NA	NA	NA	1	NA	NA	NA	NA	NA	NA	NA
ENSG00000073050	1	NA	NA	1	NA	NA	NA	NA	NA	NA	NA	NA	NA	1	NA	NA	NA	NA	NA	NA	NA	NA	1	1	NA	NA	NA	NA	NA	NA	NA	NA	NA	NA	NA	NA	NA	NA	NA	NA	NA	1	NA	NA	NA	1	NA	NA	NA
ENSG00000268361	1	NA	NA	1	NA	NA	NA	NA	NA	NA	NA	NA	NA	1	NA	NA	NA	NA	NA	NA	NA	NA	1	1	NA	NA	NA	NA	NA	NA	NA	NA	NA	NA	NA	NA	NA	NA	NA	NA	NA	1	NA	NA	NA	1	NA	NA	NA
ENSG00000073060	NA	NA	NA	NA	1	NA	NA	1	1	NA	NA	NA	1	NA	NA	NA	1	NA	NA	NA	NA	1	NA	NA	NA	NA	1	NA	1	1	NA	NA	NA	NA	NA	NA	NA	NA	NA	1	NA	NA	NA	NA	1	NA	NA	NA	1
ENSG00000073111	NA	NA	1	NA	1	1	1	1	1	NA	1	NA	NA	NA	1	NA	NA	NA	1	1	1	1	1	1	1	1	1	NA	NA	1	NA	1	1	NA	NA	1	1	NA	1	NA	1	1	1	NA	NA	1	NA	1	1
ENSG00000073150	1	NA	1	1	1	NA	1	1	1	1	1	1	1	1	NA	1	1	NA	NA	1	1	1	1	1	NA	1	1	NA	1	1	NA	1	1	NA	NA	1	1	NA	1	1	1	1	NA	NA	1	1	NA	1	1
ENSG00000073169	1	NA	1	1	1	1	NA	1	1	1	1	NA	1	1	NA	NA	1	NA	1	NA	NA	1	1	NA	NA	1	1	NA	1	1	NA	NA	NA	NA	NA	1	NA	NA	NA	1	1	1	NA	NA	1	NA	NA	NA	1
ENSG00000073331	NA	NA	NA	1	NA	NA	NA	NA	NA	NA	NA	NA	NA	NA	NA	NA	NA	NA	NA	NA	NA	NA	1	NA	NA	NA	NA	NA	NA	NA	NA	NA	NA	NA	1	1	NA	NA	NA	NA	NA	1	NA	NA	NA	NA	NA	NA	NA
ENSG00000073350	NA	NA	1	NA	1	NA	NA	NA	NA	NA	1	NA	NA	1	NA	NA	NA	NA	NA	NA	NA	NA	1	NA	NA	1	1	NA	NA	1	NA	NA	NA	NA	NA	NA	NA	NA	NA	NA	1	1	1	NA	NA	NA	NA	NA	1
ENSG00000073536	NA	NA	1	NA	1	NA	NA	NA	1	NA	1	NA	NA	NA	NA	NA	NA	NA	NA	NA	NA	NA	NA	1	NA	NA	NA	NA	NA	1	NA	NA	1	NA	NA	NA	1	NA	1	NA	1	1	NA	NA	NA	NA	NA	NA	1
ENSG00000073584	NA	NA	NA	1	NA	NA	NA	1	NA	NA	1	NA	NA	NA	NA	NA	NA	NA	1	NA	NA	NA	1	NA	1	NA	NA	1	1	NA	NA	NA	NA	NA	1	1	NA	NA	1	NA	NA	1	NA	NA	NA	1	NA	NA	NA
ENSG00000213424	NA	NA	NA	1	NA	NA	NA	1	NA	NA	1	NA	NA	NA	NA	NA	NA	NA	1	NA	NA	NA	1	NA	1	NA	NA	1	1	NA	NA	NA	NA	NA	1	1	NA	NA	1	NA	NA	1	NA	NA	NA	1	NA	NA	NA
ENSG00000264058	NA	NA	NA	1	NA	NA	NA	1	NA	NA	1	NA	NA	NA	NA	NA	NA	NA	1	NA	NA	NA	1	NA	1	NA	NA	1	1	NA	NA	NA	NA	NA	1	1	NA	NA	1	NA	NA	1	NA	NA	NA	1	NA	NA	NA
ENSG00000073605	1	NA	NA	1	1	NA	NA	1	1	NA	1	1	1	NA	NA	NA	1	NA	NA	NA	NA	1	1	NA	NA	NA	1	NA	1	1	NA	NA	NA	1	NA	1	NA	NA	NA	1	NA	NA	NA	NA	1	1	NA	NA	1
ENSG00000073614	NA	NA	1	1	NA	1	NA	NA	NA	NA	1	NA	NA	1	NA	NA	NA	NA	1	1	1	NA	1	1	1	1	NA	1	NA	NA	NA	1	1	NA	1	1	NA	NA	1	NA	1	1	1	1	NA	1	1	NA	NA
ENSG00000073792	NA	NA	1	1	1	NA	NA	NA	NA	NA	NA	NA	NA	1	NA	NA	NA	NA	1	1	NA	NA	1	1	1	1	NA	1	NA	NA	NA	1	1	NA	NA	1	NA	NA	NA	NA	1	1	NA	NA	NA	1	NA	NA	NA
ENSG00000073849	NA	NA	NA	NA	1	NA	NA	1	NA	NA	NA	NA	NA	NA	NA	NA	1	NA	NA	NA	NA	NA	NA	NA	NA	NA	NA	NA	NA	NA	NA	NA	NA	NA	1	NA	NA	NA	NA	NA	1	NA	NA	NA	NA	NA	NA	NA	NA
ENSG00000073921	NA	NA	NA	NA	NA	NA	NA	NA	NA	NA	NA	NA	NA	NA	NA	NA	NA	NA	NA	NA	NA	NA	NA	NA	NA	NA	NA	NA	NA	NA	NA	NA	NA	NA	NA	NA	NA	NA	NA	NA	NA	NA	NA	NA	NA	NA	NA	NA	NA
ENSG00000074054	NA	NA	NA	NA	1	NA	NA	NA	NA	NA	1	NA	NA	1	NA	NA	NA	NA	NA	NA	NA	NA	1	1	NA	NA	NA	NA	NA	NA	NA	NA	NA	NA	NA	NA	NA	NA	NA	NA	1	1	NA	NA	NA	NA	NA	NA	NA
ENSG00000074071	NA	NA	1	1	1	1	1	NA	NA	1	1	NA	1	1	1	1	NA	NA	NA	1	1	1	1	1	1	1	1	NA	NA	1	NA	1	1	NA	NA	NA	1	NA	1	NA	1	1	1	1	NA	1	NA	1	1
ENSG00000074201	NA	NA	1	1	NA	1	NA	NA	NA	NA	1	NA	NA	1	NA	NA	NA	NA	NA	1	1	NA	1	1	1	1	NA	NA	NA	NA	NA	1	NA	NA	NA	1	NA	NA	1	NA	1	1	NA	1	NA	1	NA	NA	NA
ENSG00000074219	1	NA	NA	NA	1	NA	NA	1	1	1	NA	1	1	NA	NA	NA	1	NA	NA	NA	NA	1	NA	NA	NA	NA	1	NA	1	1	NA	NA	NA	NA	NA	NA	NA	NA	NA	1	NA	NA	NA	NA	1	NA	NA	NA	1
ENSG00000074266	NA	NA	1	1	NA	NA	NA	NA	NA	NA	NA	NA	NA	NA	NA	NA	NA	NA	NA	NA	NA	NA	1	NA	NA	NA	NA	NA	NA	NA	1	NA	NA	NA	1	NA	NA	NA	NA	1	NA	NA	NA	NA	NA	1	NA	NA	NA
ENSG00000074319	NA	NA	NA	NA	NA	NA	1	NA	NA	1	1	NA	1	NA	1	1	1	NA	NA	1	1	1	NA	1	1	NA	NA	NA	NA	NA	NA	1	1	NA	NA	NA	1	NA	1	NA	1	NA	1	NA	NA	NA	NA	1	1
ENSG00000074356	NA	NA	NA	1	NA	NA	NA	NA	NA	NA	NA	NA	NA	NA	NA	NA	NA	NA	1	NA	NA	NA	1	NA	NA	NA	NA	1	NA	NA	NA	1	NA	NA	1	1	NA	NA	NA	NA	NA	1	NA	NA	NA	NA	NA	NA	NA
ENSG00000074370	1	NA	1	1	1	NA	NA	1	1	1	1	NA	1	1	NA	1	1	NA	1	1	NA	1	1	1	NA	1	1	NA	NA	1	NA	NA	1	NA	NA	NA	1	NA	1	1	1	1	1	NA	1	NA	NA	1	1
ENSG00000074582	NA	NA	NA	NA	NA	NA	NA	NA	NA	NA	NA	NA	1	NA	NA	NA	NA	NA	NA	NA	NA	NA	NA	NA	NA	NA	NA	NA	NA	NA	NA	NA	NA	NA	NA	NA	NA	NA	NA	NA	1	NA	NA	NA	NA	NA	NA	NA	NA
ENSG00000074621	NA	NA	1	1	NA	NA	NA	NA	NA	NA	1	NA	NA	NA	NA	NA	NA	NA	NA	1	NA	NA	1	1	NA	NA	NA	NA	NA	NA	NA	NA	NA	NA	1	1	NA	NA	NA	NA	NA	1	NA	1	NA	NA	NA	NA	1
ENSG00000074695	NA	1	NA	1	NA	1	NA	NA	NA	NA	NA	NA	NA	NA	1	NA	NA	NA	1	1	NA	NA	NA	1	1	NA	NA	NA	1	NA	NA	1	1	NA	NA	1	NA	NA	1	NA	NA	NA	NA	NA	NA	1	1	NA	NA
ENSG00000074696	NA	NA	NA	NA	NA	NA	NA	NA	NA	NA	1	NA	NA	NA	1	NA	NA	NA	1	NA	NA	1	NA	1	1	NA	NA	NA	NA	NA	NA	1	1	NA	NA	NA	1	NA	1	NA	1	NA	NA	NA	NA	NA	NA	NA	NA
ENSG00000074755	NA	NA	1	1	NA	1	NA	1	NA	NA	1	NA	NA	1	NA	NA	NA	NA	1	1	NA	NA	1	1	NA	1	NA	NA	NA	1	NA	NA	1	NA	NA	1	NA	NA	1	NA	1	1	1	NA	NA	1	NA	NA	1
ENSG00000074800	NA	NA	1	NA	NA	1	1	NA	1	NA	1	NA	NA	NA	1	NA	NA	NA	1	1	1	1	1	1	1	NA	NA	NA	NA	1	NA	1	1	NA	NA	NA	1	NA	1	NA	1	1	1	NA	NA	1	NA	1	1
ENSG00000074842	NA	NA	NA	NA	NA	1	1	1	NA	1	1	NA	1	NA	1	NA	1	NA	NA	1	1	1	NA	1	1	NA	NA	NA	1	NA	NA	1	1	NA	NA	NA	1	NA	1	NA	1	NA	1	NA	NA	1	1	1	1
ENSG00000074855	1	NA	1	1	1	NA	NA	1	1	NA	1	NA	1	1	NA	NA	1	NA	NA	NA	NA	NA	1	1	NA	1	1	NA	NA	1	NA	NA	NA	NA	NA	1	NA	NA	NA	1	1	1	1	NA	1	1	NA	NA	1
ENSG00000074935	NA	NA	NA	1	NA	NA	NA	1	NA	NA	NA	NA	NA	NA	NA	NA	NA	NA	NA	NA	NA	NA	1	NA	NA	1	NA	1	1	NA	NA	1	NA	NA	1	1	NA	NA	NA	NA	NA	NA	NA	NA	NA	1	NA	NA	NA
ENSG00000075035	NA	NA	NA	NA	NA	NA	NA	NA	NA	NA	NA	NA	NA	NA	1	NA	NA	NA	1	1	NA	NA	NA	1	1	NA	NA	NA	NA	NA	NA	1	1	NA	NA	NA	NA	NA	NA	NA	NA	NA	NA	NA	NA	NA	NA	NA	NA
ENSG00000075089	NA	NA	NA	1	NA	1	NA	NA	NA	NA	1	NA	NA	1	1	NA	NA	NA	1	1	1	1	1	1	1	1	NA	NA	1	NA	NA	1	1	NA	NA	1	1	NA	1	NA	1	1	1	NA	NA	1	1	NA	NA
ENSG00000075131	NA	NA	NA	1	NA	NA	NA	NA	NA	NA	1	NA	NA	NA	NA	NA	NA	NA	NA	NA	NA	NA	1	NA	NA	NA	NA	NA	NA	NA	NA	NA	NA	NA	NA	1	NA	NA	NA	NA	NA	1	NA	NA	NA	1	NA	NA	NA
ENSG00000075142	NA	NA	NA	NA	NA	NA	1	NA	NA	1	1	NA	1	NA	1	NA	NA	NA	NA	1	NA	1	NA	1	1	NA	NA	NA	1	NA	NA	1	NA	NA	NA	NA	1	NA	1	NA	NA	NA	NA	NA	NA	NA	NA	1	NA
ENSG00000075151	NA	NA	NA	1	NA	NA	NA	NA	NA	NA	NA	NA	NA	1	NA	NA	NA	NA	NA	NA	NA	NA	1	1	NA	NA	NA	NA	NA	NA	NA	NA	NA	NA	NA	NA	NA	NA	NA	NA	NA	1	NA	NA	NA	1	NA	NA	NA
ENSG00000075188	NA	NA	NA	1	NA	NA	NA	NA	NA	NA	1	NA	NA	NA	1	NA	NA	NA	NA	NA	NA	NA	1	NA	1	NA	NA	1	NA	NA	NA	1	NA	NA	1	1	NA	NA	1	NA	NA	1	1	NA	NA	NA	NA	NA	NA
ENSG00000075218	NA	NA	1	NA	1	NA	NA	NA	NA	NA	1	NA	NA	NA	NA	NA	NA	NA	NA	NA	NA	NA	NA	1	NA	NA	NA	NA	NA	NA	NA	NA	1	NA	NA	NA	NA	NA	NA	NA	1	1	NA	NA	NA	NA	NA	NA	1
ENSG00000075234	NA	NA	1	NA	1	NA	NA	NA	NA	NA	1	NA	NA	1	NA	NA	NA	NA	NA	NA	NA	NA	NA	1	NA	1	NA	NA	NA	NA	NA	NA	NA	NA	NA	NA	NA	NA	NA	NA	1	NA	NA	NA	NA	NA	NA	NA	NA
ENSG00000075239	1	NA	1	1	NA	1	NA	1	NA	NA	1	NA	NA	1	1	NA	NA	NA	NA	NA	1	1	1	1	1	1	1	NA	NA	NA	NA	1	1	NA	NA	1	1	NA	1	NA	1	1	1	NA	NA	1	NA	NA	1
ENSG00000075240	1	NA	1	NA	1	1	NA	1	1	1	1	1	1	1	NA	NA	1	NA	NA	NA	1	1	1	1	NA	1	1	NA	1	1	NA	NA	NA	NA	NA	NA	NA	NA	NA	1	1	1	1	NA	1	1	NA	NA	1
ENSG00000075292	1	NA	1	1	NA	NA	NA	1	NA	NA	1	NA	NA	1	NA	1	NA	NA	1	1	NA	NA	1	1	1	1	1	1	1	NA	1	1	NA	NA	1	1	NA	NA	NA	1	NA	1	1	NA	NA	1	1	NA	NA
ENSG00000075303	NA	1	NA	1	NA	1	NA	1	NA	NA	NA	NA	NA	NA	1	NA	NA	NA	1	NA	NA	NA	1	NA	1	1	NA	1	1	NA	NA	1	1	NA	1	1	NA	NA	NA	NA	NA	NA	1	NA	NA	1	1	NA	NA
ENSG00000075340	NA	NA	1	NA	1	1	NA	1	1	1	1	NA	1	NA	1	NA	NA	NA	1	1	NA	1	1	NA	1	NA	1	NA	NA	1	NA	1	1	NA	NA	1	1	NA	1	NA	1	1	NA	NA	NA	1	1	NA	1
ENSG00000075399	NA	NA	1	NA	NA	NA	NA	NA	NA	NA	NA	NA	NA	NA	NA	NA	NA	NA	NA	NA	NA	NA	NA	NA	NA	NA	NA	NA	NA	NA	NA	NA	NA	NA	NA	NA	NA	NA	NA	NA	NA	NA	NA	NA	1	NA	NA	NA	NA
ENSG00000075407	NA	1	NA	1	NA	1	NA	1	NA	NA	1	NA	NA	NA	1	1	1	NA	NA	1	NA	NA	1	NA	1	1	1	1	1	NA	NA	1	NA	1	1	1	1	NA	NA	NA	NA	1	1	1	1	1	NA	NA	NA
ENSG00000224761	NA	1	NA	1	1	1	NA	1	NA	NA	1	NA	1	NA	1	1	1	NA	NA	1	1	NA	1	NA	1	1	1	1	1	NA	NA	1	NA	1	1	1	1	NA	NA	1	NA	1	1	1	1	1	NA	NA	NA
ENSG00000226113	NA	1	NA	1	1	1	NA	1	NA	NA	1	NA	1	NA	1	1	1	NA	NA	1	1	NA	1	NA	1	1	1	1	1	NA	NA	1	NA	1	1	1	1	NA	NA	1	NA	1	1	1	1	1	NA	NA	NA
ENSG00000283930	NA	1	NA	1	1	1	NA	1	NA	NA	1	NA	1	NA	1	1	1	NA	NA	1	1	NA	1	NA	1	1	1	1	1	NA	NA	1	NA	1	1	1	1	NA	NA	1	NA	1	1	1	1	1	NA	NA	NA
ENSG00000075413	NA	NA	NA	NA	NA	NA	NA	NA	NA	NA	NA	NA	NA	NA	NA	NA	NA	NA	NA	NA	NA	NA	NA	NA	NA	NA	NA	NA	NA	NA	NA	NA	NA	NA	NA	NA	NA	NA	NA	NA	NA	NA	NA	NA	NA	NA	NA	NA	NA
ENSG00000075415	NA	NA	NA	NA	NA	1	1	NA	NA	NA	1	NA	NA	NA	1	NA	NA	NA	NA	NA	1	1	NA	1	1	NA	NA	NA	NA	NA	NA	1	1	NA	NA	NA	1	NA	1	NA	1	NA	1	NA	NA	NA	NA	1	NA
ENSG00000075426	NA	NA	1	NA	1	1	NA	NA	NA	NA	1	NA	NA	NA	NA	NA	NA	NA	NA	NA	NA	NA	NA	NA	NA	NA	1	NA	NA	1	NA	NA	NA	NA	NA	NA	NA	NA	NA	NA	1	NA	NA	NA	NA	NA	NA	NA	1
ENSG00000075539	NA	NA	1	1	NA	NA	NA	NA	NA	NA	NA	NA	NA	1	NA	NA	NA	NA	NA	NA	NA	NA	1	NA	NA	1	NA	NA	NA	NA	NA	NA	NA	NA	NA	NA	NA	NA	NA	NA	NA	1	1	NA	NA	1	NA	NA	NA
ENSG00000075618	NA	NA	1	NA	1	NA	1	NA	1	1	1	NA	1	NA	1	NA	1	NA	1	1	NA	NA	1	1	NA	NA	1	NA	NA	1	NA	1	1	NA	NA	NA	1	NA	1	1	1	1	NA	NA	1	NA	NA	1	1
ENSG00000075624	NA	NA	NA	NA	NA	NA	1	NA	NA	NA	1	NA	NA	NA	1	NA	NA	NA	1	1	NA	1	1	1	1	NA	NA	NA	NA	NA	NA	1	1	NA	NA	NA	1	NA	1	NA	1	1	NA	NA	NA	NA	NA	1	1
ENSG00000075643	NA	NA	NA	NA	NA	NA	NA	NA	NA	NA	NA	NA	NA	NA	NA	NA	NA	NA	1	NA	NA	NA	NA	NA	NA	NA	NA	NA	NA	NA	NA	NA	1	NA	NA	NA	NA	NA	NA	NA	1	NA	NA	NA	NA	NA	NA	NA	NA
ENSG00000075651	NA	NA	NA	NA	NA	NA	NA	NA	NA	NA	NA	NA	NA	NA	NA	NA	NA	NA	NA	NA	NA	NA	NA	NA	NA	NA	NA	NA	NA	NA	NA	NA	NA	NA	NA	NA	NA	NA	NA	NA	NA	NA	NA	NA	NA	NA	NA	NA	NA
ENSG00000075702	NA	NA	1	NA	NA	NA	NA	NA	NA	NA	1	NA	NA	1	NA	NA	NA	NA	NA	NA	NA	NA	1	1	NA	1	NA	NA	NA	NA	NA	NA	NA	NA	NA	NA	NA	NA	NA	NA	NA	1	NA	NA	NA	NA	NA	NA	NA
ENSG00000075785	NA	1	NA	NA	NA	1	NA	NA	NA	1	NA	NA	NA	NA	1	NA	1	NA	1	1	NA	NA	NA	NA	1	NA	1	NA	NA	NA	NA	1	1	NA	NA	1	NA	NA	NA	NA	NA	1	NA	NA	NA	1	1	NA	1
ENSG00000075826	1	NA	1	1	NA	NA	NA	1	NA	NA	1	1	NA	1	NA	1	NA	NA	NA	1	NA	NA	1	1	NA	1	1	NA	NA	1	NA	NA	NA	NA	NA	NA	NA	NA	NA	NA	NA	1	1	NA	1	1	NA	1	NA
ENSG00000166136	1	NA	1	1	NA	NA	NA	1	NA	NA	1	1	NA	1	NA	1	NA	NA	NA	1	NA	NA	1	1	NA	1	1	NA	NA	1	NA	NA	NA	NA	NA	NA	NA	NA	NA	NA	NA	1	1	NA	1	1	NA	1	NA
ENSG00000255339	1	NA	1	1	1	NA	NA	1	NA	NA	1	1	NA	1	NA	1	NA	NA	NA	1	NA	NA	1	1	NA	1	1	NA	NA	1	NA	NA	NA	NA	NA	NA	NA	NA	NA	NA	1	1	1	NA	1	1	NA	1	1
ENSG00000075856	NA	NA	1	1	NA	1	NA	NA	NA	NA	1	NA	NA	1	NA	NA	NA	NA	NA	1	NA	NA	1	1	1	1	NA	NA	NA	NA	NA	NA	NA	NA	NA	NA	NA	NA	NA	NA	1	1	1	NA	NA	1	NA	1	NA
ENSG00000075945	NA	NA	NA	NA	NA	NA	NA	NA	NA	NA	1	NA	NA	1	NA	NA	NA	NA	NA	NA	NA	NA	1	1	NA	NA	NA	NA	NA	NA	NA	NA	NA	NA	NA	NA	NA	NA	NA	NA	NA	1	NA	NA	NA	NA	NA	NA	1
ENSG00000075975	NA	NA	NA	NA	NA	NA	NA	NA	NA	NA	NA	NA	NA	NA	NA	NA	NA	NA	1	NA	NA	NA	NA	NA	NA	NA	NA	NA	NA	NA	NA	NA	1	NA	NA	NA	NA	NA	NA	NA	NA	NA	NA	NA	NA	NA	NA	NA	NA
ENSG00000076003	NA	NA	1	NA	NA	1	1	1	NA	NA	1	NA	NA	NA	1	NA	NA	NA	1	1	1	1	1	1	1	1	NA	NA	NA	NA	NA	1	1	NA	1	1	1	NA	1	NA	1	1	NA	1	NA	1	NA	1	1
ENSG00000076043	NA	NA	NA	1	NA	1	NA	1	NA	NA	NA	NA	NA	NA	NA	NA	NA	NA	1	NA	NA	1	NA	NA	1	NA	NA	1	1	NA	NA	1	NA	NA	1	1	NA	NA	NA	NA	NA	NA	NA	NA	NA	1	NA	NA	NA
ENSG00000076053	NA	NA	NA	1	NA	1	NA	1	NA	NA	NA	NA	NA	NA	NA	NA	NA	NA	1	NA	NA	1	NA	NA	1	NA	NA	1	1	NA	NA	1	NA	NA	1	1	NA	NA	NA	NA	NA	NA	NA	NA	NA	1	NA	NA	NA
ENSG00000255663	NA	NA	NA	1	NA	1	NA	1	NA	NA	NA	NA	NA	NA	NA	NA	NA	NA	1	NA	NA	1	NA	NA	1	NA	NA	1	1	NA	NA	1	NA	NA	1	1	NA	NA	NA	NA	NA	NA	NA	NA	NA	1	NA	NA	NA
ENSG00000076108	NA	NA	1	1	1	1	NA	1	1	NA	1	NA	NA	1	NA	1	NA	NA	NA	1	1	NA	1	1	1	1	1	NA	NA	1	NA	NA	1	NA	NA	1	1	NA	1	NA	1	1	1	NA	1	1	NA	1	1
ENSG00000076201	NA	NA	1	1	1	NA	NA	1	1	NA	1	1	1	1	NA	NA	1	NA	1	1	NA	NA	1	1	NA	1	1	NA	NA	1	NA	NA	NA	NA	NA	1	NA	NA	NA	1	1	1	1	NA	1	1	NA	1	1
ENSG00000076242	NA	NA	1	1	NA	1	NA	1	NA	NA	1	NA	NA	1	1	NA	NA	NA	NA	NA	1	1	1	1	1	1	NA	NA	NA	NA	NA	NA	1	NA	NA	1	1	NA	1	NA	1	1	1	NA	NA	1	NA	NA	1
ENSG00000076248	NA	NA	NA	NA	NA	1	1	NA	NA	NA	1	NA	NA	NA	1	NA	NA	NA	1	NA	NA	1	1	1	1	NA	NA	NA	NA	NA	NA	1	1	NA	NA	1	1	NA	1	NA	1	1	NA	NA	NA	1	NA	1	1
ENSG00000076382	NA	NA	1	1	NA	1	NA	1	NA	NA	1	NA	NA	1	NA	NA	NA	NA	1	1	NA	NA	1	1	NA	1	NA	NA	NA	1	NA	NA	NA	NA	NA	1	NA	NA	1	1	1	1	1	NA	NA	1	NA	1	1
ENSG00000167524	NA	NA	1	1	NA	1	NA	1	NA	NA	1	NA	NA	1	NA	NA	NA	NA	1	1	NA	NA	1	1	NA	1	NA	NA	NA	1	NA	NA	NA	NA	NA	1	NA	NA	1	1	1	1	1	NA	NA	1	NA	1	1
ENSG00000258472	NA	NA	1	1	NA	1	NA	1	NA	NA	1	NA	NA	1	NA	NA	NA	NA	1	1	NA	NA	1	1	NA	1	NA	NA	NA	1	NA	NA	NA	NA	NA	1	NA	NA	1	1	1	1	1	NA	NA	1	NA	1	1
ENSG00000076513	NA	NA	NA	NA	NA	NA	NA	NA	NA	NA	NA	NA	NA	NA	NA	NA	NA	NA	1	NA	NA	NA	NA	NA	NA	NA	NA	NA	NA	NA	NA	NA	1	NA	NA	NA	NA	NA	NA	NA	1	NA	NA	NA	NA	NA	NA	NA	NA
ENSG00000076604	1	NA	1	NA	1	1	1	1	1	1	1	1	1	1	NA	NA	1	NA	NA	1	NA	1	1	1	NA	1	1	NA	NA	1	1	NA	1	NA	NA	NA	NA	1	NA	1	1	1	1	NA	1	1	NA	1	1
ENSG00000076650	NA	NA	1	1	NA	NA	NA	NA	NA	NA	1	NA	NA	1	NA	NA	NA	NA	NA	NA	NA	NA	1	1	NA	1	NA	NA	NA	NA	NA	NA	NA	NA	NA	NA	NA	NA	NA	NA	NA	1	NA	NA	NA	1	NA	NA	NA
ENSG00000076662	NA	NA	NA	NA	NA	NA	1	NA	NA	1	1	NA	NA	NA	1	NA	NA	NA	NA	NA	NA	1	NA	NA	NA	NA	NA	NA	NA	NA	NA	1	NA	NA	NA	NA	1	NA	NA	NA	NA	NA	NA	NA	NA	NA	NA	NA	NA
ENSG00000076685	NA	NA	NA	NA	NA	NA	NA	NA	NA	NA	NA	NA	NA	NA	NA	NA	NA	NA	NA	NA	NA	NA	NA	1	NA	NA	NA	NA	NA	NA	NA	NA	NA	NA	NA	NA	NA	NA	NA	NA	NA	NA	NA	NA	NA	NA	NA	NA	NA
ENSG00000076706	1	NA	1	NA	1	NA	NA	NA	1	NA	1	NA	1	1	NA	NA	1	NA	NA	NA	NA	NA	1	1	NA	1	1	NA	NA	1	NA	NA	1	NA	NA	NA	NA	NA	NA	1	1	1	1	NA	1	NA	NA	NA	1
ENSG00000076864	1	NA	1	NA	1	NA	NA	1	1	NA	1	NA	1	1	NA	NA	1	NA	NA	NA	NA	NA	1	1	NA	1	1	NA	NA	1	NA	NA	1	NA	NA	NA	NA	NA	NA	1	1	1	1	NA	1	NA	NA	NA	1
ENSG00000076924	NA	NA	1	1	1	NA	NA	NA	1	NA	1	NA	1	1	NA	NA	NA	NA	NA	NA	1	NA	1	1	NA	1	1	NA	NA	1	NA	NA	1	NA	NA	NA	1	NA	1	NA	1	1	1	NA	NA	1	NA	1	1
ENSG00000076928	NA	NA	1	1	1	NA	NA	NA	NA	NA	1	NA	NA	1	NA	NA	NA	NA	NA	NA	NA	NA	1	1	NA	1	1	NA	NA	1	NA	NA	NA	NA	NA	1	NA	NA	NA	1	1	1	1	NA	1	1	NA	NA	1
ENSG00000076944	1	NA	1	1	1	1	1	1	1	1	1	NA	1	1	1	1	1	NA	1	1	NA	1	1	1	1	1	1	1	1	1	NA	1	1	NA	NA	1	1	NA	1	1	1	1	1	NA	1	1	1	1	1
ENSG00000229833	1	NA	1	1	1	1	1	1	1	1	1	1	1	1	1	1	1	NA	1	1	NA	1	1	1	1	1	1	1	1	1	NA	1	1	NA	1	1	1	NA	1	1	1	1	1	NA	1	1	1	1	1
ENSG00000268400	1	NA	1	1	1	1	1	1	1	1	1	NA	1	1	1	1	1	NA	1	1	NA	1	1	1	1	1	1	1	1	1	NA	1	1	NA	NA	1	1	NA	1	1	1	1	1	NA	1	1	1	1	1
ENSG00000076984	1	1	1	NA	1	1	1	1	1	1	1	NA	1	1	1	NA	1	NA	1	1	NA	1	1	1	1	1	1	NA	1	1	NA	1	1	NA	NA	1	1	NA	1	1	1	1	1	NA	1	1	1	1	1
ENSG00000077044	1	NA	1	1	1	NA	NA	NA	NA	NA	1	NA	NA	1	NA	NA	NA	NA	1	NA	NA	NA	1	1	NA	1	1	NA	NA	1	NA	NA	NA	NA	NA	1	NA	NA	NA	NA	1	1	1	NA	NA	1	NA	NA	1
ENSG00000077097	1	NA	1	1	NA	1	NA	1	NA	NA	1	NA	NA	1	1	1	NA	NA	1	1	1	NA	1	1	1	1	NA	1	1	NA	NA	1	1	NA	1	1	1	NA	1	NA	1	1	NA	NA	NA	1	1	NA	NA
ENSG00000077147	NA	1	NA	NA	NA	1	NA	NA	NA	NA	NA	NA	NA	NA	1	NA	NA	NA	1	1	NA	NA	NA	NA	1	1	NA	NA	NA	NA	NA	1	1	NA	NA	1	NA	NA	NA	NA	NA	NA	NA	NA	NA	1	1	NA	NA
ENSG00000077150	NA	NA	1	1	1	1	NA	1	NA	NA	1	NA	NA	1	NA	NA	NA	NA	1	NA	NA	NA	1	NA	NA	1	1	NA	NA	1	NA	NA	NA	NA	NA	1	NA	NA	1	NA	1	1	1	NA	1	NA	NA	NA	1
ENSG00000077152	NA	NA	1	1	NA	1	1	1	NA	NA	1	NA	1	1	1	NA	NA	NA	1	1	1	1	1	1	1	1	NA	1	1	NA	1	1	1	NA	1	1	1	NA	1	NA	1	1	1	NA	NA	1	1	1	1
ENSG00000077232	NA	NA	NA	1	NA	NA	NA	NA	NA	NA	1	NA	NA	NA	NA	NA	NA	NA	NA	NA	NA	NA	1	NA	NA	NA	NA	NA	NA	NA	NA	NA	NA	NA	1	1	NA	NA	NA	NA	NA	1	NA	NA	NA	1	NA	NA	NA
ENSG00000077235	NA	NA	1	1	1	1	NA	1	NA	NA	1	NA	NA	1	NA	NA	NA	NA	1	1	1	NA	1	1	1	1	1	NA	NA	1	NA	NA	1	NA	NA	1	1	NA	1	NA	1	1	1	1	1	1	NA	1	1
ENSG00000077238	NA	NA	NA	NA	1	NA	NA	NA	NA	NA	NA	NA	NA	NA	NA	NA	NA	NA	NA	NA	NA	NA	NA	NA	NA	NA	NA	NA	NA	NA	NA	NA	1	NA	NA	NA	NA	NA	NA	NA	1	NA	NA	NA	NA	NA	NA	NA	NA
ENSG00000077254	NA	NA	NA	NA	NA	NA	NA	NA	NA	NA	NA	NA	NA	NA	NA	NA	NA	NA	NA	NA	NA	NA	NA	NA	NA	NA	NA	NA	NA	NA	NA	NA	NA	NA	NA	NA	NA	NA	NA	NA	NA	NA	NA	NA	NA	NA	NA	NA	NA
ENSG00000077312	NA	NA	1	NA	1	NA	1	NA	1	1	1	NA	1	NA	1	NA	1	NA	NA	1	1	1	1	1	NA	NA	1	NA	NA	1	NA	NA	1	NA	NA	NA	1	NA	1	1	1	1	1	NA	NA	NA	NA	1	1
ENSG00000077327	NA	NA	NA	1	NA	NA	NA	1	NA	NA	NA	NA	NA	NA	NA	NA	NA	NA	NA	NA	NA	NA	1	NA	NA	NA	NA	1	1	NA	NA	NA	NA	NA	1	1	NA	NA	NA	NA	NA	NA	NA	NA	NA	1	NA	NA	NA
ENSG00000077348	NA	NA	NA	NA	NA	NA	NA	NA	NA	NA	1	NA	NA	NA	NA	NA	NA	NA	NA	NA	NA	NA	NA	NA	NA	NA	NA	NA	NA	NA	NA	NA	NA	NA	NA	NA	1	NA	NA	NA	NA	NA	NA	NA	NA	NA	NA	NA	NA
ENSG00000077380	1	NA	1	1	NA	1	NA	1	NA	NA	1	NA	NA	1	NA	NA	NA	NA	1	1	NA	NA	1	1	1	1	1	1	NA	1	NA	1	NA	NA	1	1	NA	NA	1	NA	1	1	1	NA	NA	1	1	NA	1
ENSG00000077454	1	NA	1	1	1	1	1	1	1	1	1	1	1	1	NA	1	1	NA	NA	1	NA	1	1	1	1	1	1	1	1	1	NA	1	NA	NA	NA	1	1	1	1	1	1	1	1	NA	1	1	1	1	1
ENSG00000205307	1	NA	1	1	1	1	1	1	1	1	1	1	1	1	NA	1	1	NA	NA	1	1	1	1	1	1	1	1	1	1	1	NA	1	1	NA	1	1	1	1	1	1	1	1	1	NA	1	1	1	1	1
ENSG00000274272	1	NA	1	1	1	1	1	1	1	1	1	1	1	1	NA	1	1	NA	NA	1	1	1	1	1	1	1	1	1	1	1	NA	1	1	NA	1	1	1	1	1	1	1	1	1	NA	1	1	1	1	1
ENSG00000077458	NA	1	1	1	1	1	NA	NA	1	1	1	NA	1	1	1	NA	1	NA	1	1	NA	NA	1	1	1	1	1	1	1	1	NA	1	1	NA	NA	1	NA	NA	NA	NA	NA	1	NA	NA	1	1	1	NA	1
ENSG00000077463	NA	NA	NA	NA	1	NA	1	NA	NA	1	1	NA	1	NA	NA	NA	1	NA	NA	NA	NA	NA	NA	1	NA	NA	NA	NA	NA	NA	NA	NA	NA	NA	NA	NA	NA	NA	NA	NA	1	NA	NA	NA	NA	NA	NA	1	1
ENSG00000077514	NA	NA	NA	NA	NA	NA	NA	NA	NA	NA	NA	NA	NA	NA	NA	NA	NA	NA	1	NA	NA	NA	NA	NA	NA	NA	NA	NA	NA	NA	NA	NA	1	NA	NA	NA	NA	NA	NA	NA	1	NA	NA	NA	NA	NA	NA	NA	NA
ENSG00000077549	NA	NA	1	NA	1	NA	1	1	1	1	1	1	1	NA	1	NA	1	NA	1	NA	NA	1	NA	1	1	NA	1	NA	1	1	NA	1	1	NA	NA	NA	1	NA	1	1	1	1	NA	NA	1	1	NA	1	1
ENSG00000077684	NA	NA	NA	NA	NA	NA	NA	NA	NA	NA	NA	NA	NA	NA	NA	NA	NA	NA	1	NA	NA	NA	NA	NA	NA	NA	NA	NA	NA	NA	NA	NA	1	NA	NA	NA	NA	NA	NA	NA	1	NA	NA	NA	NA	NA	NA	NA	NA
ENSG00000077721	NA	NA	1	NA	NA	NA	NA	NA	NA	NA	NA	NA	NA	NA	NA	NA	NA	NA	NA	NA	NA	NA	NA	NA	NA	NA	NA	NA	NA	NA	NA	NA	NA	NA	NA	NA	NA	NA	NA	NA	NA	NA	1	NA	NA	NA	NA	NA	NA
ENSG00000078043	NA	NA	NA	NA	NA	NA	NA	1	NA	NA	NA	NA	NA	NA	NA	NA	NA	NA	NA	NA	NA	1	NA	NA	NA	NA	NA	1	1	NA	NA	NA	NA	NA	1	1	NA	NA	NA	NA	NA	NA	NA	NA	NA	1	NA	NA	NA
ENSG00000078061	NA	NA	1	NA	NA	NA	1	NA	NA	NA	1	NA	NA	1	1	NA	NA	NA	NA	NA	1	1	1	1	1	1	NA	NA	NA	NA	NA	1	1	NA	NA	1	1	NA	1	NA	1	1	NA	NA	NA	1	NA	1	1
ENSG00000078114	NA	NA	NA	NA	NA	NA	NA	NA	NA	NA	NA	NA	NA	NA	NA	NA	NA	NA	1	NA	NA	NA	1	1	NA	NA	NA	NA	NA	NA	NA	NA	1	NA	NA	1	NA	NA	NA	NA	NA	1	NA	NA	NA	1	NA	NA	NA
ENSG00000078124	NA	NA	NA	NA	NA	NA	NA	NA	NA	NA	NA	NA	NA	NA	NA	NA	NA	NA	1	NA	NA	NA	NA	NA	NA	NA	NA	NA	NA	NA	NA	NA	1	NA	NA	NA	NA	NA	NA	NA	NA	NA	NA	NA	NA	NA	NA	NA	NA
ENSG00000078140	NA	1	NA	1	1	1	NA	NA	NA	NA	NA	NA	NA	NA	1	NA	NA	NA	1	1	NA	NA	1	NA	1	1	1	1	1	1	1	1	1	NA	NA	1	NA	NA	NA	NA	1	NA	NA	NA	NA	1	1	NA	NA
ENSG00000078142	NA	NA	NA	1	NA	NA	NA	NA	NA	NA	1	NA	NA	NA	NA	NA	NA	NA	NA	NA	NA	NA	1	NA	NA	NA	NA	NA	NA	NA	NA	NA	NA	NA	NA	1	NA	NA	NA	NA	NA	1	NA	NA	NA	1	NA	NA	NA
ENSG00000078177	NA	1	NA	1	NA	1	NA	1	NA	NA	1	NA	NA	NA	1	NA	NA	NA	1	1	NA	NA	1	1	1	1	NA	1	1	NA	NA	1	1	NA	1	1	1	NA	1	NA	NA	1	1	1	NA	1	1	NA	NA
ENSG00000078237	NA	1	NA	NA	NA	1	NA	NA	NA	NA	NA	NA	NA	NA	1	NA	NA	NA	1	1	NA	NA	NA	NA	1	NA	NA	NA	NA	NA	NA	1	1	NA	NA	1	NA	NA	NA	NA	NA	NA	NA	NA	NA	1	1	NA	NA
ENSG00000118971	NA	1	NA	NA	NA	1	NA	NA	NA	NA	NA	NA	NA	NA	1	NA	NA	NA	1	1	NA	NA	NA	NA	1	NA	NA	NA	NA	NA	NA	1	1	NA	NA	1	NA	NA	NA	NA	NA	NA	NA	NA	NA	1	1	NA	NA
ENSG00000285901	NA	1	NA	NA	NA	1	NA	NA	NA	NA	NA	NA	NA	NA	1	NA	NA	NA	1	1	NA	NA	NA	NA	1	NA	NA	NA	NA	NA	NA	1	1	NA	NA	1	NA	NA	NA	NA	NA	NA	NA	NA	NA	1	1	NA	NA
ENSG00000078246	NA	NA	NA	NA	NA	NA	NA	NA	NA	NA	NA	NA	NA	NA	NA	NA	NA	NA	NA	NA	NA	NA	NA	1	NA	NA	NA	NA	NA	NA	NA	NA	NA	NA	NA	NA	NA	NA	NA	NA	NA	NA	NA	NA	NA	NA	NA	NA	NA
ENSG00000171792	NA	NA	NA	NA	NA	NA	NA	NA	NA	NA	NA	NA	NA	NA	NA	NA	NA	NA	NA	NA	NA	NA	NA	1	NA	NA	NA	NA	NA	NA	NA	NA	NA	NA	NA	NA	NA	NA	NA	NA	NA	NA	NA	NA	NA	NA	NA	NA	NA
ENSG00000078269	1	NA	1	NA	1	NA	NA	1	1	NA	NA	NA	1	1	NA	NA	1	NA	NA	NA	NA	NA	1	NA	NA	1	1	NA	NA	1	NA	NA	NA	NA	NA	NA	NA	NA	NA	NA	1	1	1	NA	1	NA	NA	NA	1
ENSG00000078319	NA	NA	NA	1	NA	NA	NA	NA	NA	NA	NA	NA	NA	1	NA	NA	NA	NA	NA	1	NA	NA	1	1	NA	NA	NA	NA	NA	NA	NA	NA	NA	NA	NA	NA	NA	NA	NA	NA	NA	1	NA	NA	NA	1	NA	NA	NA
ENSG00000078369	NA	NA	1	NA	1	NA	NA	NA	1	NA	1	NA	NA	NA	1	NA	NA	NA	1	NA	NA	NA	1	1	1	NA	1	NA	NA	1	NA	1	1	NA	NA	NA	1	NA	1	NA	1	1	NA	NA	NA	NA	NA	NA	1
ENSG00000078403	NA	NA	NA	1	NA	NA	NA	NA	NA	NA	1	NA	NA	1	NA	NA	NA	NA	NA	NA	NA	NA	1	NA	NA	NA	NA	NA	NA	NA	NA	NA	NA	NA	NA	1	NA	NA	NA	NA	NA	1	1	NA	NA	1	NA	NA	NA
ENSG00000078596	NA	1	NA	1	NA	1	1	NA	NA	1	1	NA	NA	NA	1	1	NA	NA	1	1	1	1	NA	1	1	1	NA	NA	1	NA	NA	1	1	NA	NA	1	1	NA	1	NA	NA	NA	1	NA	NA	1	1	1	NA
ENSG00000078618	1	NA	1	1	NA	1	NA	1	NA	NA	1	NA	NA	1	NA	NA	NA	NA	1	1	1	1	1	1	1	1	1	1	NA	1	NA	1	1	NA	1	1	1	NA	1	NA	1	1	1	1	NA	1	1	NA	1
ENSG00000078668	NA	NA	1	1	NA	1	NA	NA	NA	NA	1	NA	NA	1	NA	NA	NA	NA	NA	1	NA	NA	1	NA	1	1	NA	NA	NA	NA	NA	1	NA	NA	1	NA	NA	NA	NA	NA	NA	NA	1	NA	NA	1	NA	NA	NA
ENSG00000078674	1	NA	1	1	NA	NA	NA	1	NA	NA	NA	NA	NA	1	NA	1	NA	NA	1	1	NA	NA	1	1	NA	1	NA	1	1	NA	NA	NA	NA	NA	1	1	1	NA	1	1	1	1	NA	NA	NA	1	NA	NA	NA
ENSG00000078687	1	NA	1	1	1	NA	NA	NA	NA	NA	NA	NA	1	1	NA	1	NA	NA	NA	1	NA	NA	1	NA	NA	1	1	NA	NA	1	NA	NA	NA	NA	1	1	NA	NA	NA	1	1	1	1	NA	1	NA	NA	NA	1
ENSG00000078699	NA	NA	NA	NA	NA	NA	NA	NA	NA	NA	NA	NA	NA	NA	NA	NA	NA	NA	NA	NA	NA	NA	NA	1	NA	NA	NA	NA	NA	NA	NA	NA	1	NA	NA	NA	NA	NA	NA	NA	NA	NA	NA	NA	NA	NA	NA	NA	NA
ENSG00000078804	NA	NA	NA	NA	1	NA	NA	NA	NA	NA	NA	NA	NA	NA	NA	NA	NA	NA	1	NA	NA	NA	NA	NA	NA	NA	NA	NA	NA	1	NA	NA	1	NA	NA	NA	NA	NA	NA	NA	1	NA	NA	NA	1	NA	NA	NA	NA
ENSG00000078808	1	1	1	1	1	1	1	1	1	1	1	1	1	1	1	1	1	NA	1	1	1	1	1	1	1	1	1	1	1	1	1	1	1	1	1	1	1	1	1	1	1	1	1	NA	1	1	1	NA	1
ENSG00000078814	NA	NA	NA	1	NA	NA	NA	NA	NA	NA	NA	NA	NA	1	NA	NA	NA	NA	NA	NA	NA	NA	1	1	NA	NA	NA	NA	NA	NA	NA	NA	NA	NA	NA	NA	NA	NA	NA	NA	NA	1	NA	NA	NA	1	NA	NA	NA
ENSG00000078900	1	NA	1	NA	1	NA	NA	NA	1	1	1	NA	1	NA	NA	NA	1	NA	1	NA	1	1	1	NA	NA	NA	1	NA	NA	1	NA	1	1	NA	NA	1	1	NA	1	1	1	1	NA	NA	1	NA	NA	NA	1
ENSG00000078902	1	1	1	NA	1	1	1	1	1	1	1	1	1	NA	1	NA	1	NA	1	1	1	1	1	1	1	NA	1	1	1	1	NA	1	1	NA	NA	1	1	NA	1	1	1	1	NA	NA	1	1	1	NA	1
ENSG00000079134	NA	NA	1	1	NA	1	NA	NA	NA	NA	NA	NA	NA	1	NA	NA	NA	NA	1	1	NA	NA	1	1	1	1	NA	1	1	NA	NA	NA	1	NA	1	1	NA	NA	NA	NA	NA	1	1	NA	NA	1	1	NA	NA
ENSG00000079246	NA	NA	1	1	NA	1	1	1	NA	NA	1	NA	NA	1	1	NA	NA	NA	1	1	1	1	1	1	1	1	NA	NA	NA	NA	NA	1	1	NA	1	1	1	NA	1	NA	1	1	1	1	NA	1	NA	1	1
ENSG00000079277	NA	NA	NA	NA	NA	NA	NA	NA	NA	NA	NA	NA	NA	NA	NA	NA	NA	NA	NA	NA	NA	NA	NA	1	NA	NA	NA	NA	NA	NA	NA	NA	NA	NA	NA	NA	NA	NA	NA	NA	NA	NA	NA	NA	NA	NA	NA	NA	NA
ENSG00000079308	1	NA	1	NA	1	NA	NA	1	1	1	1	1	1	1	NA	NA	1	NA	NA	NA	NA	NA	1	1	NA	1	1	NA	NA	1	NA	NA	1	NA	NA	NA	NA	NA	NA	1	1	1	NA	NA	1	NA	NA	NA	1
ENSG00000079313	NA	NA	1	1	1	1	NA	NA	1	NA	1	NA	1	1	NA	NA	1	NA	1	1	NA	1	1	1	NA	1	1	NA	NA	1	NA	NA	1	NA	NA	1	NA	NA	1	1	1	1	1	NA	NA	1	NA	1	1
ENSG00000079332	NA	1	NA	1	NA	1	NA	1	NA	NA	NA	NA	NA	NA	1	NA	NA	NA	1	1	NA	1	1	NA	1	NA	NA	1	1	NA	NA	1	1	NA	1	1	NA	NA	NA	NA	NA	NA	NA	NA	NA	1	1	NA	NA
ENSG00000079335	NA	NA	NA	1	NA	NA	NA	NA	NA	NA	NA	NA	NA	NA	NA	NA	NA	NA	NA	NA	NA	NA	1	NA	NA	1	NA	1	NA	NA	NA	NA	NA	NA	1	1	NA	NA	NA	NA	NA	NA	NA	NA	NA	NA	NA	NA	NA
ENSG00000079337	NA	NA	1	1	1	NA	NA	NA	1	NA	1	NA	NA	1	NA	NA	1	NA	1	NA	NA	NA	1	1	NA	NA	1	NA	NA	1	NA	NA	NA	NA	NA	1	NA	NA	NA	1	1	1	NA	NA	1	NA	NA	NA	1
ENSG00000079387	NA	NA	NA	NA	NA	NA	NA	NA	NA	NA	NA	NA	NA	NA	NA	NA	NA	NA	1	NA	NA	NA	NA	NA	NA	NA	NA	NA	NA	NA	NA	NA	1	NA	NA	NA	NA	NA	NA	NA	NA	NA	NA	NA	NA	NA	NA	NA	NA
ENSG00000079393	NA	NA	NA	NA	1	NA	NA	NA	NA	NA	NA	NA	NA	NA	NA	NA	NA	NA	NA	NA	NA	NA	NA	1	NA	NA	NA	NA	NA	NA	NA	NA	1	NA	NA	NA	1	NA	NA	NA	1	NA	NA	NA	NA	NA	NA	NA	NA
ENSG00000079432	1	NA	1	1	1	1	NA	NA	1	1	1	NA	1	1	NA	NA	1	NA	1	1	1	1	1	1	NA	1	1	NA	NA	1	NA	NA	1	NA	NA	1	NA	NA	1	1	1	1	1	NA	1	1	NA	NA	1
ENSG00000079459	NA	NA	1	NA	1	NA	1	NA	1	NA	1	NA	1	NA	1	NA	NA	NA	NA	NA	1	1	1	1	1	NA	NA	NA	NA	1	NA	NA	1	NA	NA	NA	1	NA	1	NA	1	1	NA	NA	NA	NA	NA	1	1
ENSG00000079462	NA	NA	NA	NA	NA	NA	1	NA	NA	1	1	NA	NA	NA	1	NA	NA	NA	NA	1	NA	1	NA	1	1	NA	NA	NA	NA	NA	NA	1	NA	NA	NA	NA	1	NA	NA	NA	NA	NA	NA	NA	NA	NA	NA	1	NA
ENSG00000079616	1	NA	1	1	NA	1	NA	NA	NA	NA	1	NA	NA	1	NA	NA	NA	NA	NA	1	NA	NA	1	1	NA	1	1	NA	NA	1	NA	NA	NA	NA	NA	1	NA	NA	NA	NA	1	1	1	NA	NA	1	NA	NA	1
ENSG00000079785	NA	NA	1	1	NA	1	NA	1	NA	NA	1	NA	NA	1	1	NA	NA	NA	NA	NA	1	1	1	1	1	1	NA	NA	NA	NA	NA	NA	1	NA	NA	1	1	NA	1	NA	1	1	1	NA	NA	1	NA	1	1
ENSG00000079805	NA	NA	1	NA	1	NA	NA	1	1	NA	1	NA	1	1	NA	NA	1	NA	NA	NA	NA	NA	1	1	NA	1	1	NA	1	1	NA	NA	1	NA	NA	NA	NA	NA	NA	NA	1	1	NA	NA	1	NA	NA	NA	1
ENSG00000079819	NA	NA	NA	1	NA	NA	NA	NA	NA	NA	NA	NA	NA	1	NA	NA	NA	NA	NA	NA	NA	NA	1	1	NA	NA	NA	NA	NA	NA	NA	NA	NA	NA	NA	NA	NA	NA	NA	NA	NA	1	NA	NA	NA	1	NA	NA	NA
ENSG00000079950	NA	NA	NA	1	NA	NA	NA	NA	NA	NA	NA	NA	NA	NA	NA	NA	NA	NA	1	NA	NA	NA	NA	NA	NA	NA	NA	NA	1	NA	NA	NA	NA	NA	NA	1	NA	NA	NA	NA	NA	NA	NA	NA	NA	1	NA	NA	NA
ENSG00000079999	NA	NA	1	NA	1	1	1	NA	1	NA	1	NA	NA	NA	1	NA	NA	NA	NA	NA	1	1	NA	1	1	NA	1	NA	1	1	NA	1	1	NA	NA	NA	1	NA	1	NA	1	1	NA	1	NA	NA	NA	NA	1
ENSG00000080031	NA	NA	1	NA	NA	NA	NA	NA	NA	NA	1	NA	NA	1	NA	NA	NA	NA	NA	NA	NA	NA	1	1	NA	NA	NA	NA	NA	NA	NA	NA	NA	NA	NA	NA	NA	NA	NA	NA	NA	1	NA	NA	NA	NA	NA	NA	NA
ENSG00000080189	1	NA	1	NA	1	NA	1	1	1	1	1	NA	1	NA	NA	NA	1	NA	NA	NA	NA	1	NA	NA	NA	NA	1	NA	NA	1	NA	NA	NA	NA	NA	NA	NA	NA	NA	1	1	NA	NA	NA	1	NA	NA	NA	1
ENSG00000080298	NA	NA	NA	NA	NA	NA	NA	NA	NA	NA	NA	NA	NA	NA	1	NA	NA	NA	1	NA	NA	NA	1	NA	1	NA	NA	1	NA	NA	NA	1	NA	NA	NA	1	NA	NA	1	NA	NA	1	NA	NA	NA	1	1	NA	NA
ENSG00000080345	NA	NA	NA	1	NA	NA	NA	NA	NA	NA	NA	NA	NA	NA	NA	NA	NA	NA	NA	1	NA	NA	1	1	NA	1	NA	1	1	NA	NA	NA	NA	NA	1	1	1	NA	NA	NA	NA	1	NA	1	NA	1	NA	NA	NA
ENSG00000080371	NA	1	NA	1	NA	1	NA	1	NA	NA	NA	NA	NA	NA	1	NA	NA	NA	1	1	NA	1	1	NA	1	NA	NA	1	1	NA	NA	1	1	NA	1	1	NA	NA	NA	NA	NA	NA	NA	NA	NA	1	1	NA	NA
ENSG00000080503	NA	NA	NA	NA	NA	NA	NA	NA	NA	NA	NA	NA	NA	NA	NA	NA	NA	NA	NA	NA	NA	NA	NA	NA	NA	NA	NA	NA	NA	NA	NA	NA	NA	NA	NA	NA	NA	NA	NA	NA	NA	NA	NA	NA	NA	NA	NA	NA	NA
ENSG00000080603	NA	NA	1	1	1	1	NA	NA	1	NA	1	NA	NA	1	NA	NA	NA	NA	NA	1	NA	NA	1	1	NA	1	1	NA	NA	1	NA	NA	1	NA	NA	NA	NA	NA	NA	NA	1	1	1	NA	1	1	NA	1	1
ENSG00000156873	NA	NA	1	1	1	1	NA	1	1	NA	1	1	1	1	NA	NA	1	NA	NA	1	NA	NA	1	1	NA	1	1	NA	NA	1	NA	NA	1	NA	NA	NA	NA	NA	NA	1	1	1	1	NA	1	1	NA	1	1
ENSG00000260899	NA	NA	1	1	1	1	NA	1	1	NA	1	1	1	1	NA	NA	1	NA	NA	1	NA	NA	1	1	NA	1	1	NA	NA	1	NA	NA	1	NA	NA	NA	NA	NA	NA	1	1	1	1	NA	1	1	NA	1	1
ENSG00000281991	NA	NA	1	1	1	1	NA	1	1	NA	1	1	1	1	NA	NA	1	NA	NA	1	NA	NA	1	1	NA	1	1	NA	NA	1	NA	NA	1	NA	NA	NA	NA	NA	NA	1	1	1	1	NA	1	1	NA	1	1
ENSG00000282034	NA	NA	1	1	1	1	NA	1	1	NA	1	1	1	1	NA	NA	1	NA	NA	1	NA	NA	1	1	NA	1	1	NA	NA	1	NA	NA	1	NA	NA	NA	NA	NA	NA	1	1	1	1	NA	1	1	NA	1	1
ENSG00000080608	NA	NA	1	1	NA	NA	NA	NA	NA	NA	NA	NA	NA	1	NA	NA	NA	NA	NA	1	NA	NA	1	1	NA	1	NA	1	NA	NA	NA	NA	NA	NA	1	1	NA	NA	NA	NA	NA	1	1	NA	NA	1	NA	NA	NA
ENSG00000080802	NA	NA	NA	1	NA	NA	NA	NA	NA	NA	NA	NA	NA	NA	NA	NA	NA	NA	NA	NA	NA	NA	1	NA	NA	NA	NA	NA	NA	NA	NA	NA	NA	NA	NA	1	NA	NA	NA	NA	NA	NA	NA	NA	NA	1	NA	NA	NA
ENSG00000080815	NA	NA	NA	NA	NA	NA	NA	NA	NA	NA	NA	NA	NA	NA	NA	NA	NA	NA	1	NA	NA	NA	NA	NA	NA	NA	NA	NA	NA	NA	NA	NA	1	NA	NA	NA	NA	NA	NA	NA	NA	NA	NA	NA	NA	NA	NA	NA	NA
ENSG00000080823	NA	NA	NA	NA	NA	NA	NA	NA	NA	NA	NA	NA	NA	NA	NA	NA	NA	NA	NA	NA	NA	NA	NA	NA	NA	NA	NA	NA	NA	NA	NA	NA	NA	NA	NA	NA	NA	NA	NA	NA	NA	1	NA	NA	NA	NA	NA	NA	NA
ENSG00000080824	1	NA	1	1	NA	1	1	1	NA	1	1	NA	NA	1	1	1	NA	NA	1	1	1	1	1	1	1	1	1	1	1	1	NA	1	1	NA	1	1	1	NA	1	NA	1	1	1	1	NA	1	1	1	1
ENSG00000080845	NA	NA	1	NA	1	NA	NA	1	1	NA	NA	1	NA	NA	1	NA	1	NA	1	NA	NA	NA	NA	1	1	NA	1	NA	1	1	NA	1	1	NA	NA	NA	NA	NA	NA	1	1	NA	NA	NA	1	1	NA	NA	1
ENSG00000080947	NA	NA	NA	1	NA	NA	NA	NA	NA	NA	1	NA	NA	1	NA	1	NA	NA	NA	1	NA	NA	1	1	NA	1	NA	NA	NA	NA	NA	NA	NA	NA	NA	1	NA	NA	NA	NA	NA	1	NA	NA	NA	1	NA	NA	NA
ENSG00000080986	1	NA	1	1	NA	NA	NA	NA	NA	NA	NA	NA	NA	1	NA	1	NA	NA	NA	1	NA	NA	1	1	NA	1	NA	1	NA	NA	NA	NA	NA	NA	1	1	NA	NA	NA	NA	NA	1	1	NA	NA	1	NA	NA	NA
ENSG00000081019	NA	1	NA	NA	NA	1	NA	NA	NA	NA	NA	NA	NA	NA	1	NA	NA	NA	1	1	NA	NA	NA	NA	1	NA	NA	NA	NA	NA	NA	1	1	NA	NA	1	NA	NA	NA	NA	NA	NA	NA	NA	NA	1	1	NA	NA
ENSG00000081026	NA	NA	1	1	NA	1	NA	NA	NA	NA	NA	NA	NA	NA	NA	NA	NA	NA	NA	1	NA	NA	1	1	NA	1	NA	1	NA	NA	NA	NA	1	NA	1	1	1	NA	NA	NA	NA	1	NA	1	NA	1	NA	NA	NA
ENSG00000081041	NA	NA	NA	1	NA	NA	NA	NA	NA	NA	NA	NA	NA	NA	NA	NA	NA	NA	NA	NA	NA	NA	1	NA	NA	NA	NA	NA	NA	NA	NA	NA	NA	NA	NA	1	NA	NA	NA	NA	NA	1	NA	NA	NA	NA	NA	NA	NA
ENSG00000081051	1	NA	NA	NA	NA	NA	NA	NA	NA	NA	NA	NA	NA	NA	NA	NA	NA	NA	NA	NA	NA	NA	NA	NA	NA	NA	1	NA	NA	NA	NA	NA	NA	NA	NA	NA	NA	NA	NA	NA	NA	NA	NA	NA	NA	NA	NA	NA	NA
ENSG00000081087	NA	NA	NA	1	NA	NA	NA	NA	NA	NA	NA	NA	NA	NA	1	NA	NA	NA	1	NA	NA	NA	NA	NA	1	1	NA	1	1	NA	NA	1	1	NA	1	1	NA	NA	NA	NA	NA	NA	NA	NA	NA	1	1	NA	NA
ENSG00000081154	NA	1	NA	NA	NA	1	NA	NA	NA	NA	NA	NA	NA	NA	1	NA	NA	NA	1	1	NA	NA	NA	NA	1	NA	NA	NA	NA	NA	NA	1	1	NA	NA	1	NA	NA	NA	NA	NA	NA	NA	NA	NA	1	1	NA	NA
ENSG00000081181	NA	1	NA	NA	NA	1	1	1	NA	1	1	NA	1	NA	1	1	NA	NA	1	1	1	1	NA	1	1	NA	NA	NA	1	NA	NA	1	1	NA	NA	1	1	NA	1	NA	1	NA	1	1	NA	1	1	1	1
ENSG00000081189	NA	1	NA	1	NA	1	NA	NA	NA	NA	NA	NA	NA	NA	1	NA	NA	NA	1	1	NA	NA	1	1	1	1	NA	1	1	NA	NA	1	1	NA	NA	1	1	NA	1	NA	NA	NA	NA	1	NA	1	1	NA	NA
ENSG00000081237	NA	NA	NA	1	NA	1	1	1	NA	NA	1	NA	NA	NA	1	1	NA	NA	1	NA	1	1	1	1	1	NA	NA	NA	NA	NA	NA	1	1	NA	NA	1	1	NA	1	NA	1	1	NA	NA	NA	1	NA	1	NA
ENSG00000081307	NA	NA	NA	1	NA	NA	NA	1	NA	NA	NA	NA	NA	NA	1	NA	NA	NA	1	NA	NA	NA	1	NA	1	NA	NA	1	1	NA	NA	NA	NA	NA	1	1	NA	NA	NA	NA	NA	NA	1	NA	NA	1	1	NA	NA
ENSG00000081320	NA	1	NA	NA	NA	1	NA	NA	NA	NA	NA	NA	NA	NA	1	NA	NA	NA	1	1	NA	NA	NA	NA	1	NA	NA	NA	NA	NA	NA	1	1	NA	NA	1	NA	NA	NA	NA	NA	NA	NA	NA	NA	1	1	NA	NA
ENSG00000081377	NA	1	NA	NA	NA	1	NA	NA	NA	NA	NA	NA	NA	NA	1	NA	NA	NA	1	1	NA	NA	NA	NA	1	NA	NA	NA	NA	NA	NA	1	1	NA	NA	1	NA	NA	NA	NA	NA	NA	NA	NA	NA	1	1	NA	NA
ENSG00000081386	NA	NA	NA	1	NA	NA	NA	NA	NA	NA	1	1	NA	NA	NA	1	NA	NA	NA	1	NA	NA	NA	1	NA	1	NA	NA	1	NA	NA	NA	1	1	NA	1	NA	NA	NA	NA	NA	1	NA	1	NA	1	NA	NA	NA
ENSG00000081692	1	NA	1	NA	1	1	NA	1	1	1	1	NA	1	1	NA	NA	1	NA	NA	1	NA	1	1	1	NA	1	1	NA	NA	1	NA	NA	1	NA	NA	NA	NA	NA	NA	1	1	1	1	1	1	NA	NA	1	1
ENSG00000081721	NA	NA	1	1	1	1	NA	1	NA	NA	1	NA	NA	NA	1	NA	NA	NA	1	NA	NA	1	1	1	1	1	NA	1	1	NA	NA	1	1	NA	1	1	NA	NA	1	NA	1	1	1	1	NA	1	NA	NA	1
ENSG00000081760	1	NA	NA	NA	1	NA	NA	1	1	1	NA	1	1	NA	NA	1	1	NA	NA	NA	1	1	NA	NA	NA	NA	1	NA	1	1	1	1	NA	NA	NA	1	NA	NA	NA	1	1	NA	NA	NA	1	1	NA	NA	1
ENSG00000081791	NA	NA	NA	NA	NA	NA	NA	NA	NA	NA	1	NA	NA	NA	1	NA	NA	NA	1	NA	NA	NA	NA	1	1	NA	NA	NA	NA	NA	NA	1	1	NA	NA	NA	NA	NA	1	NA	NA	NA	NA	NA	NA	NA	NA	1	NA
ENSG00000081853	NA	NA	NA	1	NA	NA	NA	NA	NA	NA	NA	NA	NA	NA	NA	NA	NA	NA	NA	1	NA	NA	NA	NA	NA	NA	NA	NA	NA	NA	NA	NA	NA	NA	NA	NA	NA	NA	NA	NA	NA	1	NA	NA	NA	NA	NA	NA	NA
ENSG00000204956	NA	NA	NA	1	NA	NA	NA	NA	NA	NA	NA	NA	NA	NA	NA	NA	NA	NA	NA	1	NA	NA	NA	NA	NA	NA	NA	NA	NA	NA	NA	NA	NA	NA	NA	NA	NA	NA	NA	NA	NA	1	NA	NA	NA	NA	NA	NA	NA
ENSG00000240184	NA	NA	NA	1	NA	NA	NA	NA	NA	NA	NA	NA	NA	NA	NA	NA	NA	NA	NA	1	NA	NA	NA	NA	NA	NA	NA	NA	NA	NA	NA	NA	NA	NA	NA	NA	NA	NA	NA	NA	NA	1	NA	NA	NA	NA	NA	NA	NA
ENSG00000240764	NA	NA	NA	1	NA	NA	NA	NA	NA	NA	NA	NA	NA	NA	NA	NA	NA	NA	NA	1	NA	NA	NA	NA	NA	NA	NA	NA	NA	NA	NA	NA	NA	NA	NA	NA	NA	NA	NA	NA	NA	1	NA	NA	NA	NA	NA	NA	NA
ENSG00000242419	NA	NA	NA	1	NA	NA	NA	NA	NA	NA	NA	NA	NA	NA	NA	NA	NA	NA	NA	1	NA	NA	NA	NA	NA	NA	NA	NA	NA	NA	NA	NA	NA	NA	NA	NA	NA	NA	NA	NA	NA	1	NA	NA	NA	NA	NA	NA	NA
ENSG00000253159	NA	NA	NA	1	NA	NA	NA	NA	NA	NA	NA	NA	NA	NA	NA	NA	NA	NA	NA	1	NA	NA	NA	NA	NA	NA	NA	NA	NA	NA	NA	NA	NA	NA	NA	NA	NA	NA	NA	NA	NA	1	NA	NA	NA	NA	NA	NA	NA
ENSG00000253305	NA	NA	NA	1	NA	NA	NA	NA	NA	NA	NA	NA	NA	NA	NA	NA	NA	NA	NA	1	NA	NA	NA	NA	NA	NA	NA	NA	NA	NA	NA	NA	NA	NA	NA	NA	NA	NA	NA	NA	NA	1	NA	NA	NA	NA	NA	NA	NA
ENSG00000253485	NA	NA	NA	1	NA	NA	NA	NA	NA	NA	NA	NA	NA	NA	NA	NA	NA	NA	NA	1	NA	NA	NA	NA	NA	NA	NA	NA	NA	NA	NA	NA	NA	NA	NA	NA	NA	NA	NA	NA	NA	1	NA	NA	NA	NA	NA	NA	NA
ENSG00000253537	NA	NA	NA	1	NA	NA	NA	NA	NA	NA	NA	NA	NA	NA	NA	NA	NA	NA	NA	1	NA	NA	NA	NA	NA	NA	NA	NA	NA	NA	NA	NA	NA	NA	NA	NA	NA	NA	NA	NA	NA	1	NA	NA	NA	NA	NA	NA	NA
ENSG00000253731	NA	NA	NA	1	NA	NA	NA	NA	NA	NA	NA	NA	NA	NA	NA	NA	NA	NA	NA	1	NA	NA	NA	NA	NA	NA	NA	NA	NA	NA	NA	NA	NA	NA	NA	NA	NA	NA	NA	NA	NA	1	NA	NA	NA	NA	NA	NA	NA
ENSG00000253767	NA	NA	NA	1	NA	NA	NA	NA	NA	NA	NA	NA	NA	NA	NA	NA	NA	NA	NA	1	NA	NA	NA	NA	NA	NA	NA	NA	NA	NA	NA	NA	NA	NA	NA	NA	NA	NA	NA	NA	NA	1	NA	NA	NA	NA	NA	NA	NA
ENSG00000253846	NA	NA	NA	1	NA	NA	NA	NA	NA	NA	NA	NA	NA	NA	NA	NA	NA	NA	NA	1	NA	NA	NA	NA	NA	NA	NA	NA	NA	NA	NA	NA	NA	NA	NA	NA	NA	NA	NA	NA	NA	1	NA	NA	NA	NA	NA	NA	NA
ENSG00000253873	NA	NA	NA	1	NA	NA	NA	NA	NA	NA	NA	NA	NA	NA	NA	NA	NA	NA	NA	1	NA	NA	NA	NA	NA	NA	NA	NA	NA	NA	NA	NA	NA	NA	NA	NA	NA	NA	NA	NA	NA	1	NA	NA	NA	NA	NA	NA	NA
ENSG00000253910	NA	NA	NA	1	NA	NA	NA	NA	NA	NA	NA	NA	NA	NA	NA	NA	NA	NA	NA	1	NA	NA	NA	NA	NA	NA	NA	NA	NA	NA	NA	NA	NA	NA	NA	NA	NA	NA	NA	NA	NA	1	NA	NA	NA	NA	NA	NA	NA
ENSG00000253953	NA	NA	NA	1	NA	NA	NA	NA	NA	NA	NA	NA	NA	NA	NA	NA	NA	NA	NA	1	NA	NA	NA	NA	NA	NA	NA	NA	NA	NA	NA	NA	NA	NA	NA	NA	NA	NA	NA	NA	NA	1	NA	NA	NA	NA	NA	NA	NA
ENSG00000254122	NA	NA	NA	1	NA	NA	NA	NA	NA	NA	NA	NA	NA	NA	NA	NA	NA	NA	NA	1	NA	NA	NA	NA	NA	NA	NA	NA	NA	NA	NA	NA	NA	NA	NA	NA	NA	NA	NA	NA	NA	1	NA	NA	NA	NA	NA	NA	NA
ENSG00000254221	NA	NA	NA	1	NA	NA	NA	NA	NA	NA	NA	NA	NA	NA	NA	NA	NA	NA	NA	1	NA	NA	NA	NA	NA	NA	NA	NA	NA	NA	NA	NA	NA	NA	NA	NA	NA	NA	NA	NA	NA	1	NA	NA	NA	NA	NA	NA	NA
ENSG00000254245	NA	NA	NA	1	NA	NA	NA	NA	NA	NA	NA	NA	NA	NA	NA	NA	NA	NA	NA	1	NA	NA	NA	NA	NA	NA	NA	NA	NA	NA	NA	NA	NA	NA	NA	NA	NA	NA	NA	NA	NA	1	NA	NA	NA	NA	NA	NA	NA
ENSG00000261934	NA	NA	NA	1	NA	NA	NA	NA	NA	NA	NA	NA	NA	NA	NA	NA	NA	NA	NA	1	NA	NA	NA	NA	NA	NA	NA	NA	NA	NA	NA	NA	NA	NA	NA	NA	NA	NA	NA	NA	NA	1	NA	NA	NA	NA	NA	NA	NA
ENSG00000262209	NA	NA	NA	1	NA	NA	NA	NA	NA	NA	NA	NA	NA	NA	NA	NA	NA	NA	NA	1	NA	NA	NA	NA	NA	NA	NA	NA	NA	NA	NA	NA	NA	NA	NA	NA	NA	NA	NA	NA	NA	1	NA	NA	NA	NA	NA	NA	NA
ENSG00000262576	NA	NA	NA	1	NA	NA	NA	NA	NA	NA	NA	NA	NA	NA	NA	NA	NA	NA	NA	1	NA	NA	NA	NA	NA	NA	NA	NA	NA	NA	NA	NA	NA	NA	NA	NA	NA	NA	NA	NA	NA	1	NA	NA	NA	NA	NA	NA	NA
ENSG00000276547	NA	NA	NA	1	NA	NA	NA	NA	NA	NA	NA	NA	NA	NA	NA	NA	NA	NA	NA	1	NA	NA	NA	NA	NA	NA	NA	NA	NA	NA	NA	NA	NA	NA	NA	NA	NA	NA	NA	NA	NA	1	NA	NA	NA	NA	NA	NA	NA
ENSG00000081870	NA	NA	NA	NA	NA	NA	NA	NA	NA	NA	NA	NA	NA	NA	NA	NA	NA	NA	NA	NA	NA	NA	NA	NA	NA	NA	NA	NA	NA	NA	NA	NA	NA	NA	NA	NA	NA	NA	NA	NA	NA	NA	NA	NA	NA	NA	NA	NA	NA
ENSG00000081913	NA	NA	NA	NA	NA	NA	NA	NA	NA	NA	NA	NA	NA	NA	NA	NA	NA	NA	NA	1	NA	NA	NA	NA	NA	NA	NA	NA	NA	NA	NA	NA	NA	NA	NA	NA	NA	NA	NA	NA	NA	1	NA	NA	NA	NA	NA	NA	1
ENSG00000081985	1	NA	NA	NA	NA	NA	NA	NA	NA	NA	NA	NA	NA	NA	NA	NA	NA	NA	NA	NA	NA	NA	NA	NA	NA	NA	NA	NA	NA	NA	NA	NA	NA	NA	NA	NA	NA	NA	NA	NA	NA	NA	NA	NA	NA	NA	NA	NA	NA
ENSG00000082068	1	NA	1	1	1	1	NA	NA	NA	NA	1	NA	NA	1	NA	NA	NA	NA	NA	1	NA	NA	1	1	1	1	1	NA	NA	NA	NA	NA	1	NA	1	1	NA	NA	NA	NA	1	1	1	NA	NA	1	1	NA	NA
ENSG00000082074	NA	NA	1	1	NA	1	NA	NA	NA	NA	NA	NA	NA	1	NA	NA	NA	NA	1	1	NA	NA	1	1	1	1	NA	1	1	NA	NA	1	1	NA	1	1	NA	NA	1	NA	NA	1	1	NA	NA	1	1	NA	NA
ENSG00000082146	NA	NA	NA	NA	NA	NA	NA	NA	NA	NA	NA	NA	NA	NA	NA	NA	NA	NA	NA	NA	NA	NA	NA	NA	NA	NA	NA	NA	NA	NA	NA	NA	NA	NA	NA	NA	NA	NA	NA	NA	NA	NA	NA	NA	NA	NA	NA	NA	NA
ENSG00000082153	NA	NA	NA	NA	NA	NA	NA	NA	NA	NA	1	NA	NA	NA	1	NA	NA	NA	1	NA	NA	NA	NA	1	1	NA	NA	NA	NA	NA	NA	NA	1	NA	NA	NA	NA	NA	1	NA	1	NA	1	NA	NA	NA	NA	NA	NA
ENSG00000082175	NA	NA	NA	NA	NA	NA	NA	NA	NA	NA	NA	NA	NA	NA	NA	NA	NA	NA	1	NA	NA	NA	NA	NA	NA	NA	NA	NA	NA	NA	NA	NA	1	NA	NA	NA	NA	NA	NA	NA	NA	NA	NA	NA	NA	NA	NA	NA	NA
ENSG00000082212	NA	NA	NA	1	NA	NA	NA	NA	NA	NA	NA	NA	NA	NA	NA	NA	NA	NA	NA	1	NA	NA	1	NA	NA	NA	NA	1	1	NA	NA	NA	NA	NA	1	1	NA	NA	NA	NA	NA	1	NA	NA	NA	1	NA	NA	NA
ENSG00000082213	NA	1	NA	NA	NA	1	NA	NA	NA	NA	NA	NA	NA	NA	1	NA	NA	NA	1	1	NA	NA	NA	NA	1	NA	NA	NA	NA	NA	NA	1	1	NA	NA	1	NA	NA	NA	NA	NA	NA	NA	NA	NA	1	1	NA	NA
ENSG00000082258	NA	1	NA	1	NA	1	NA	1	NA	NA	1	NA	NA	NA	1	NA	NA	NA	1	1	NA	NA	1	1	1	1	NA	1	1	NA	NA	1	1	NA	1	1	1	NA	NA	NA	NA	1	1	1	NA	1	1	NA	NA
ENSG00000082269	NA	NA	NA	NA	NA	NA	NA	NA	NA	NA	NA	NA	NA	NA	NA	NA	NA	NA	NA	NA	NA	NA	NA	NA	NA	NA	NA	NA	NA	NA	NA	NA	NA	NA	NA	NA	NA	NA	NA	NA	NA	NA	NA	NA	NA	NA	NA	NA	NA
ENSG00000082515	NA	NA	1	NA	NA	NA	NA	NA	NA	NA	1	NA	NA	1	NA	NA	NA	NA	NA	NA	NA	NA	NA	1	NA	1	NA	NA	NA	NA	NA	NA	NA	NA	NA	NA	NA	NA	NA	NA	NA	NA	1	NA	NA	NA	NA	1	NA
ENSG00000082516	NA	NA	1	NA	NA	1	NA	NA	NA	NA	1	NA	NA	1	NA	NA	NA	NA	NA	NA	1	1	1	1	1	1	NA	NA	NA	NA	NA	NA	1	NA	NA	NA	NA	NA	1	NA	1	1	1	NA	1	NA	NA	1	1
ENSG00000082641	NA	NA	1	NA	1	1	1	NA	1	1	1	1	1	NA	1	NA	1	NA	1	1	1	1	1	1	1	NA	1	1	NA	1	NA	1	1	NA	NA	NA	NA	NA	1	1	1	1	NA	NA	1	1	NA	NA	1
ENSG00000082701	NA	NA	NA	NA	1	NA	NA	NA	NA	NA	NA	NA	NA	NA	NA	NA	NA	NA	1	NA	NA	NA	NA	NA	NA	NA	NA	NA	NA	NA	NA	NA	1	NA	NA	NA	NA	NA	NA	NA	1	NA	NA	NA	NA	NA	NA	NA	NA
ENSG00000082781	NA	NA	NA	NA	NA	NA	NA	NA	NA	NA	1	NA	NA	NA	NA	NA	NA	NA	NA	NA	NA	NA	NA	1	NA	NA	NA	NA	NA	NA	NA	NA	NA	NA	NA	NA	NA	NA	NA	NA	NA	NA	NA	NA	NA	NA	NA	1	NA
ENSG00000082805	NA	NA	1	1	NA	1	NA	NA	NA	NA	1	NA	NA	1	NA	NA	NA	NA	1	1	NA	NA	1	1	1	1	NA	NA	NA	NA	NA	NA	1	NA	NA	1	NA	NA	1	NA	1	1	NA	NA	NA	1	NA	NA	NA
ENSG00000082898	NA	NA	1	1	NA	NA	NA	NA	NA	NA	NA	NA	NA	NA	NA	1	NA	NA	1	NA	NA	NA	NA	NA	NA	1	NA	NA	1	NA	1	1	NA	NA	NA	1	NA	NA	NA	1	NA	NA	NA	NA	NA	1	NA	NA	NA
ENSG00000083093	1	NA	1	1	NA	NA	NA	NA	NA	NA	1	NA	NA	1	NA	NA	NA	NA	1	1	NA	NA	1	1	1	1	NA	NA	NA	NA	NA	NA	NA	NA	NA	1	1	NA	1	NA	1	1	NA	NA	NA	1	NA	NA	1
ENSG00000083099	NA	NA	NA	1	NA	NA	NA	NA	NA	NA	NA	NA	NA	NA	NA	NA	NA	NA	NA	1	NA	NA	1	1	NA	1	NA	1	1	NA	NA	NA	1	NA	1	1	1	NA	NA	NA	NA	1	NA	1	NA	1	NA	NA	NA
ENSG00000083168	NA	NA	NA	NA	NA	1	NA	NA	NA	NA	1	NA	NA	NA	NA	NA	NA	NA	NA	NA	NA	NA	NA	1	NA	NA	NA	NA	NA	NA	NA	NA	NA	NA	NA	NA	NA	NA	NA	NA	NA	1	NA	NA	NA	NA	NA	NA	NA
ENSG00000083223	1	NA	1	1	NA	1	NA	1	NA	NA	1	NA	NA	1	NA	1	NA	NA	1	1	NA	NA	1	1	NA	1	1	1	1	1	NA	NA	NA	NA	1	1	1	NA	1	NA	1	1	1	NA	NA	1	NA	NA	1
ENSG00000083312	NA	1	NA	NA	NA	1	NA	NA	NA	NA	NA	NA	NA	NA	1	NA	NA	NA	1	1	NA	NA	NA	NA	1	NA	NA	NA	NA	NA	NA	1	1	NA	NA	1	NA	NA	NA	NA	NA	NA	NA	NA	NA	1	1	NA	NA
ENSG00000083444	NA	NA	1	NA	1	1	1	NA	1	1	1	NA	1	NA	1	NA	NA	NA	1	1	1	1	1	1	1	1	1	NA	NA	1	NA	1	1	NA	NA	NA	1	NA	1	NA	1	1	1	NA	NA	NA	NA	1	1
ENSG00000083454	NA	NA	NA	NA	1	NA	1	NA	NA	1	1	NA	1	NA	1	NA	NA	NA	NA	1	NA	NA	NA	1	NA	NA	NA	NA	NA	NA	NA	1	1	NA	NA	NA	1	NA	NA	NA	1	NA	NA	NA	NA	NA	NA	1	NA
ENSG00000213977	NA	NA	NA	NA	1	NA	1	NA	NA	1	1	NA	1	NA	1	NA	NA	NA	NA	1	NA	NA	NA	1	NA	NA	NA	NA	NA	NA	NA	1	1	NA	NA	NA	1	NA	NA	NA	1	NA	NA	NA	NA	NA	NA	1	NA
ENSG00000257950	NA	NA	NA	NA	1	NA	1	NA	NA	1	1	NA	1	NA	1	NA	NA	NA	NA	1	NA	NA	NA	1	NA	NA	NA	NA	NA	NA	NA	1	1	NA	NA	NA	1	NA	NA	NA	1	NA	NA	NA	NA	NA	NA	1	NA
ENSG00000083520	NA	NA	NA	1	NA	NA	NA	NA	NA	NA	NA	NA	NA	NA	NA	NA	NA	NA	NA	NA	NA	NA	1	NA	NA	NA	NA	NA	NA	NA	NA	NA	NA	NA	1	1	1	NA	NA	NA	NA	1	NA	1	NA	1	NA	NA	NA
ENSG00000083535	NA	NA	1	1	NA	NA	NA	NA	NA	NA	NA	NA	NA	1	NA	NA	NA	NA	NA	1	NA	NA	1	1	NA	1	NA	NA	NA	NA	NA	NA	NA	NA	NA	1	NA	NA	NA	NA	NA	1	NA	NA	NA	1	NA	NA	NA
ENSG00000083544	NA	NA	NA	1	NA	NA	NA	NA	NA	NA	1	NA	NA	NA	1	NA	NA	NA	1	NA	NA	NA	1	NA	1	NA	NA	NA	1	NA	NA	1	NA	NA	NA	1	NA	NA	NA	NA	NA	1	NA	NA	NA	1	1	NA	NA
ENSG00000083642	NA	NA	1	1	NA	1	NA	NA	NA	NA	1	NA	NA	1	1	NA	NA	NA	1	1	NA	NA	1	NA	1	1	NA	NA	1	NA	NA	1	1	NA	1	1	NA	NA	NA	NA	NA	1	1	NA	NA	1	1	NA	NA
ENSG00000083720	NA	NA	NA	NA	NA	NA	NA	NA	NA	NA	NA	NA	NA	NA	NA	NA	NA	NA	1	NA	NA	NA	NA	NA	NA	NA	NA	NA	NA	NA	NA	NA	1	NA	NA	NA	NA	NA	NA	NA	1	NA	NA	NA	NA	NA	NA	NA	NA
ENSG00000083750	NA	NA	NA	NA	NA	NA	NA	NA	NA	NA	1	NA	NA	NA	NA	NA	NA	NA	NA	NA	NA	NA	NA	NA	NA	NA	NA	NA	NA	NA	NA	NA	NA	NA	NA	NA	NA	NA	NA	NA	NA	1	NA	NA	NA	NA	NA	NA	NA
ENSG00000083807	1	1	1	1	1	1	NA	1	1	1	1	1	1	NA	1	NA	1	NA	1	1	NA	1	1	NA	1	1	1	1	1	1	1	1	1	NA	1	1	NA	1	NA	1	1	1	1	1	1	1	1	NA	1
ENSG00000083812	NA	NA	1	NA	1	1	NA	NA	1	NA	1	NA	1	NA	NA	NA	1	NA	NA	NA	NA	NA	NA	1	NA	NA	1	NA	NA	1	NA	NA	1	NA	NA	NA	NA	NA	NA	1	1	1	NA	NA	1	NA	NA	NA	1
ENSG00000083817	NA	NA	NA	NA	NA	NA	NA	NA	NA	NA	NA	NA	NA	NA	NA	NA	NA	NA	NA	1	NA	NA	NA	NA	NA	NA	NA	NA	NA	NA	NA	NA	NA	NA	NA	NA	NA	NA	NA	NA	NA	1	NA	1	NA	NA	NA	NA	NA
ENSG00000083828	NA	NA	NA	1	NA	NA	NA	1	NA	NA	NA	NA	NA	NA	NA	NA	NA	NA	NA	NA	NA	1	1	NA	NA	NA	NA	1	1	NA	NA	NA	NA	1	1	1	NA	NA	NA	NA	NA	NA	NA	NA	NA	1	NA	NA	NA
ENSG00000083845	NA	NA	1	NA	NA	1	1	NA	1	NA	1	NA	NA	NA	1	NA	NA	NA	1	1	1	1	1	1	1	NA	NA	NA	NA	1	NA	1	1	NA	NA	NA	1	NA	1	NA	1	1	1	1	NA	1	NA	1	1
ENSG00000083857	1	NA	1	1	1	1	NA	1	NA	NA	1	NA	NA	1	NA	1	NA	NA	NA	1	1	1	1	1	1	1	1	1	1	1	NA	1	1	NA	1	1	1	NA	1	NA	1	1	1	1	NA	1	NA	NA	1
ENSG00000083896	NA	NA	1	1	NA	NA	NA	NA	NA	NA	NA	NA	NA	1	NA	NA	NA	NA	NA	1	NA	NA	1	1	NA	1	NA	1	1	NA	NA	NA	NA	NA	NA	1	NA	NA	NA	NA	NA	1	NA	NA	NA	1	NA	NA	NA
ENSG00000084070	NA	NA	1	NA	1	NA	1	NA	1	1	1	NA	1	NA	NA	1	1	NA	NA	1	NA	NA	NA	NA	NA	NA	1	NA	NA	1	NA	1	NA	NA	NA	NA	1	NA	NA	1	1	1	NA	NA	1	1	NA	1	1
ENSG00000084073	NA	1	NA	NA	NA	1	NA	NA	NA	NA	NA	NA	NA	NA	1	NA	NA	NA	1	1	NA	NA	NA	NA	1	NA	NA	NA	NA	NA	NA	1	1	NA	NA	1	NA	NA	NA	NA	NA	NA	NA	NA	NA	1	1	NA	NA
ENSG00000084090	NA	1	NA	NA	NA	1	NA	NA	NA	NA	NA	NA	NA	NA	1	NA	NA	NA	1	1	NA	NA	NA	NA	1	NA	NA	1	1	NA	NA	1	1	NA	NA	1	NA	NA	NA	NA	NA	NA	NA	NA	NA	1	1	NA	NA
ENSG00000084092	NA	NA	1	NA	NA	NA	1	NA	NA	NA	1	NA	NA	NA	1	NA	NA	NA	NA	NA	1	1	NA	1	1	NA	NA	NA	NA	NA	NA	NA	1	NA	NA	NA	1	NA	1	NA	1	1	NA	1	NA	NA	NA	1	1
ENSG00000084093	NA	1	NA	1	NA	1	NA	NA	NA	1	NA	NA	NA	NA	1	NA	NA	NA	1	1	NA	NA	1	NA	1	1	NA	1	1	NA	NA	1	1	NA	NA	1	NA	NA	NA	NA	NA	1	NA	NA	NA	1	1	NA	NA
ENSG00000084207	NA	NA	1	NA	1	1	1	1	1	1	1	NA	1	1	1	NA	1	NA	1	1	1	1	1	1	1	1	1	NA	NA	1	NA	1	1	NA	NA	NA	1	NA	1	1	1	1	1	NA	1	NA	NA	1	1
ENSG00000084234	1	NA	1	1	NA	1	NA	NA	NA	NA	1	NA	NA	1	1	NA	NA	NA	NA	1	1	NA	1	1	1	1	NA	NA	NA	NA	NA	1	1	NA	NA	1	NA	NA	1	NA	1	1	NA	NA	NA	1	NA	NA	NA
ENSG00000084444	NA	NA	NA	NA	NA	NA	NA	NA	NA	NA	NA	NA	NA	NA	NA	NA	NA	NA	1	NA	NA	NA	NA	NA	NA	NA	NA	NA	NA	NA	NA	NA	1	NA	NA	NA	NA	NA	NA	NA	NA	NA	NA	NA	NA	NA	NA	NA	NA
ENSG00000084453	NA	NA	NA	1	NA	NA	NA	1	NA	NA	NA	NA	NA	NA	1	NA	NA	NA	1	NA	NA	NA	1	NA	1	NA	NA	1	1	NA	NA	NA	NA	NA	1	1	NA	NA	NA	NA	NA	NA	1	NA	NA	1	1	NA	NA
ENSG00000084463	NA	NA	1	1	NA	NA	NA	NA	NA	NA	1	NA	NA	1	NA	NA	NA	NA	NA	1	NA	NA	1	1	NA	1	NA	NA	NA	NA	NA	NA	NA	NA	NA	1	NA	NA	1	NA	1	1	NA	NA	NA	1	NA	NA	NA
ENSG00000084623	NA	NA	1	NA	1	NA	1	NA	NA	NA	1	NA	NA	NA	1	NA	NA	NA	NA	NA	1	1	1	1	1	NA	NA	NA	NA	NA	NA	NA	1	NA	NA	NA	1	NA	1	NA	1	1	NA	1	NA	NA	NA	1	1
ENSG00000084652	NA	NA	NA	NA	NA	1	NA	NA	NA	NA	1	NA	NA	NA	NA	NA	NA	NA	1	1	NA	NA	1	1	1	NA	NA	NA	NA	NA	NA	NA	1	NA	NA	1	NA	NA	1	NA	1	1	NA	NA	NA	1	NA	NA	NA
ENSG00000084674	1	NA	NA	NA	NA	NA	NA	NA	NA	NA	NA	NA	NA	NA	NA	NA	NA	NA	NA	NA	NA	NA	NA	NA	NA	NA	1	NA	NA	1	NA	NA	NA	NA	NA	NA	NA	NA	NA	1	1	NA	NA	NA	NA	NA	NA	NA	1
ENSG00000084676	NA	NA	NA	1	NA	NA	NA	NA	NA	NA	1	NA	NA	NA	NA	NA	NA	NA	NA	NA	NA	NA	1	1	1	NA	NA	NA	NA	NA	NA	NA	NA	NA	NA	1	1	NA	1	NA	NA	1	NA	NA	NA	1	NA	NA	NA
ENSG00000084693	NA	NA	1	NA	1	NA	NA	NA	1	1	1	NA	NA	NA	NA	NA	NA	NA	NA	1	NA	NA	NA	1	NA	NA	NA	NA	NA	1	NA	NA	1	NA	NA	NA	1	NA	NA	NA	1	1	NA	NA	NA	NA	NA	NA	1
ENSG00000084731	NA	NA	1	1	1	1	NA	NA	NA	NA	1	NA	NA	1	NA	NA	NA	NA	NA	1	1	NA	1	1	NA	1	1	NA	NA	1	NA	NA	1	NA	NA	1	NA	NA	1	NA	1	1	1	1	NA	1	NA	NA	1
ENSG00000084733	NA	1	NA	NA	NA	1	NA	NA	NA	NA	NA	NA	NA	NA	1	NA	NA	NA	1	1	NA	NA	NA	NA	1	NA	NA	NA	NA	NA	NA	1	1	NA	NA	1	NA	NA	NA	NA	NA	NA	NA	NA	NA	1	1	NA	NA
ENSG00000084754	NA	NA	1	NA	1	1	1	1	NA	NA	1	NA	NA	NA	1	NA	NA	NA	1	1	1	1	1	1	1	1	1	NA	NA	1	NA	1	1	NA	1	1	1	NA	1	NA	1	1	1	1	NA	1	NA	1	1
ENSG00000084764	NA	1	1	1	1	1	1	NA	1	1	1	NA	1	1	1	1	1	NA	1	1	NA	1	1	1	1	1	NA	NA	1	1	NA	1	1	NA	NA	1	1	NA	1	NA	1	1	1	NA	NA	1	1	1	1
ENSG00000084774	NA	NA	1	NA	1	1	1	1	1	NA	1	NA	1	1	NA	NA	NA	NA	1	1	1	1	1	1	1	1	1	NA	NA	1	NA	NA	1	NA	NA	NA	1	NA	1	NA	1	1	1	1	NA	1	NA	1	1
ENSG00000085063	NA	NA	NA	NA	NA	NA	NA	NA	NA	NA	NA	NA	NA	NA	NA	NA	NA	NA	1	NA	NA	NA	1	NA	NA	NA	NA	1	NA	NA	NA	NA	1	NA	NA	1	NA	NA	NA	NA	NA	NA	NA	NA	NA	1	NA	NA	NA
ENSG00000205177	NA	NA	NA	NA	NA	NA	NA	NA	NA	NA	NA	NA	NA	NA	NA	NA	NA	NA	1	NA	NA	NA	1	NA	NA	NA	NA	1	NA	NA	NA	NA	1	NA	NA	1	NA	NA	NA	NA	NA	NA	NA	NA	NA	1	NA	NA	NA
ENSG00000284969	NA	NA	NA	NA	NA	NA	NA	NA	NA	NA	NA	NA	NA	NA	NA	NA	NA	NA	1	NA	NA	NA	1	NA	NA	NA	NA	1	NA	NA	NA	NA	1	NA	NA	1	NA	NA	NA	NA	NA	NA	NA	NA	NA	1	NA	NA	NA
ENSG00000085117	NA	1	NA	NA	1	1	1	1	NA	1	1	NA	1	NA	1	NA	NA	NA	1	1	NA	1	NA	1	1	NA	NA	NA	1	NA	NA	1	1	NA	NA	1	1	NA	1	NA	1	NA	NA	NA	NA	1	1	1	1
ENSG00000085185	NA	NA	1	1	1	1	NA	NA	1	NA	1	1	1	1	NA	NA	1	NA	NA	1	1	1	1	1	NA	1	1	NA	NA	1	NA	NA	1	NA	NA	NA	NA	NA	1	1	1	1	NA	1	1	1	NA	NA	1
ENSG00000085224	1	NA	1	1	NA	NA	NA	NA	NA	NA	1	NA	NA	1	NA	1	NA	NA	NA	1	NA	NA	1	1	1	1	NA	1	1	NA	NA	1	NA	NA	1	1	NA	NA	1	NA	NA	1	1	1	NA	1	1	NA	NA
ENSG00000085276	NA	NA	NA	NA	NA	NA	NA	1	NA	NA	1	NA	NA	NA	1	NA	NA	NA	1	NA	NA	NA	1	NA	1	NA	NA	NA	NA	NA	NA	1	NA	NA	NA	1	NA	NA	1	NA	NA	1	NA	NA	NA	1	NA	NA	NA
ENSG00000085365	NA	NA	NA	NA	NA	1	NA	NA	NA	NA	NA	NA	NA	NA	1	NA	NA	NA	1	NA	NA	NA	NA	NA	1	NA	NA	NA	NA	NA	NA	1	1	NA	NA	1	NA	NA	NA	NA	NA	NA	NA	NA	NA	1	NA	NA	NA
ENSG00000085377	NA	NA	NA	1	NA	1	1	NA	NA	NA	1	NA	NA	NA	1	NA	NA	NA	1	1	1	1	NA	1	1	1	NA	NA	1	NA	NA	1	1	NA	NA	1	1	NA	1	NA	1	NA	NA	NA	NA	1	1	1	1
ENSG00000085382	NA	NA	NA	NA	NA	NA	NA	1	NA	NA	1	NA	NA	NA	NA	NA	NA	NA	NA	NA	NA	NA	NA	NA	1	NA	NA	1	1	NA	NA	1	NA	NA	1	1	NA	NA	NA	NA	NA	NA	NA	NA	NA	1	NA	NA	NA
ENSG00000085415	NA	NA	NA	1	NA	NA	NA	1	NA	NA	NA	NA	NA	NA	1	NA	NA	NA	1	NA	NA	NA	1	NA	1	NA	NA	1	1	NA	NA	1	NA	NA	1	1	NA	NA	NA	NA	NA	NA	NA	NA	NA	1	1	NA	NA
ENSG00000085449	NA	1	NA	NA	NA	1	NA	NA	NA	NA	NA	NA	NA	NA	1	NA	NA	NA	1	1	NA	NA	NA	1	1	NA	NA	NA	1	NA	NA	1	1	NA	NA	1	NA	NA	1	NA	NA	NA	NA	NA	NA	1	1	NA	NA
ENSG00000152056	NA	1	NA	NA	NA	1	NA	NA	NA	NA	NA	NA	NA	NA	1	NA	NA	NA	1	1	NA	NA	NA	1	1	NA	NA	NA	1	NA	NA	1	1	NA	NA	1	NA	NA	1	NA	NA	NA	NA	NA	NA	1	1	NA	NA
ENSG00000286239	NA	1	NA	NA	NA	1	NA	NA	NA	NA	NA	NA	NA	NA	1	NA	NA	NA	1	1	NA	NA	NA	1	1	NA	NA	NA	1	NA	NA	1	1	NA	NA	1	NA	NA	1	NA	NA	NA	NA	NA	NA	1	1	NA	NA
ENSG00000085511	NA	NA	NA	1	NA	NA	NA	NA	NA	NA	NA	NA	NA	NA	NA	NA	NA	NA	NA	NA	NA	NA	1	NA	NA	NA	NA	NA	NA	NA	NA	NA	NA	NA	NA	1	NA	NA	NA	NA	NA	1	NA	NA	NA	1	NA	NA	NA
ENSG00000085644	NA	NA	1	NA	1	NA	NA	NA	1	NA	1	NA	NA	NA	NA	NA	NA	NA	NA	NA	NA	NA	NA	1	NA	1	1	NA	NA	1	NA	NA	1	NA	NA	NA	NA	NA	NA	NA	1	1	NA	NA	1	NA	NA	NA	1
ENSG00000085719	NA	1	NA	1	NA	1	NA	NA	NA	NA	NA	NA	NA	NA	1	NA	NA	NA	1	1	NA	NA	NA	1	1	NA	NA	NA	1	NA	NA	1	1	NA	NA	1	NA	NA	1	NA	NA	NA	NA	NA	NA	1	1	NA	NA
ENSG00000085733	NA	NA	NA	NA	NA	NA	NA	NA	NA	NA	1	NA	NA	NA	NA	NA	NA	NA	NA	NA	NA	NA	NA	NA	NA	NA	NA	NA	NA	NA	NA	NA	NA	NA	NA	1	NA	NA	NA	NA	NA	NA	NA	NA	NA	1	NA	NA	NA
ENSG00000085760	1	NA	1	1	NA	1	NA	1	NA	NA	1	NA	NA	1	NA	1	NA	NA	1	1	1	NA	1	1	1	1	NA	NA	NA	NA	NA	NA	1	NA	1	1	1	NA	1	NA	1	1	1	NA	NA	1	1	NA	NA
ENSG00000085788	NA	NA	NA	1	NA	NA	NA	1	NA	NA	NA	NA	NA	NA	1	NA	NA	NA	1	NA	NA	NA	1	NA	1	NA	NA	1	1	NA	NA	1	NA	NA	1	1	NA	NA	NA	NA	NA	NA	NA	NA	NA	1	1	NA	NA
ENSG00000085832	NA	NA	NA	1	NA	NA	NA	NA	NA	NA	NA	NA	NA	NA	NA	NA	NA	NA	NA	NA	NA	NA	NA	NA	NA	NA	NA	NA	NA	NA	NA	NA	NA	NA	NA	1	NA	NA	NA	NA	NA	NA	NA	NA	NA	1	NA	NA	NA
ENSG00000085840	NA	NA	1	1	1	1	NA	NA	NA	NA	1	NA	NA	1	NA	NA	NA	NA	NA	1	1	1	1	1	1	1	1	NA	NA	1	NA	NA	1	NA	NA	NA	1	NA	1	NA	1	1	1	1	NA	1	NA	1	1
ENSG00000085871	NA	1	NA	NA	NA	1	NA	NA	NA	1	NA	NA	NA	NA	1	NA	NA	NA	NA	1	NA	NA	NA	NA	1	1	NA	NA	NA	NA	NA	1	1	NA	NA	NA	NA	NA	NA	NA	NA	NA	NA	NA	NA	1	1	NA	NA
ENSG00000085872	NA	NA	1	1	1	NA	NA	NA	NA	NA	1	NA	NA	1	NA	NA	NA	NA	1	1	NA	NA	1	1	NA	1	NA	NA	NA	1	NA	NA	NA	NA	NA	1	NA	NA	NA	NA	1	1	1	NA	NA	1	NA	1	1
ENSG00000085982	NA	NA	NA	NA	NA	NA	NA	NA	NA	NA	NA	NA	NA	NA	NA	NA	NA	NA	NA	NA	NA	NA	NA	1	NA	NA	NA	NA	NA	NA	NA	NA	NA	NA	NA	NA	NA	NA	NA	NA	NA	NA	NA	NA	NA	NA	NA	NA	NA
ENSG00000085998	NA	NA	1	1	NA	NA	NA	NA	NA	NA	1	NA	NA	1	NA	NA	NA	NA	NA	NA	NA	NA	1	1	NA	1	NA	NA	NA	1	NA	NA	NA	NA	NA	1	NA	NA	NA	NA	1	1	1	NA	NA	NA	NA	1	1
ENSG00000085999	NA	NA	1	1	1	NA	NA	1	1	NA	1	NA	NA	1	NA	NA	1	NA	NA	NA	NA	NA	1	1	NA	1	1	NA	NA	1	NA	NA	NA	NA	NA	NA	NA	NA	NA	1	1	1	1	NA	1	1	NA	NA	1
ENSG00000086015	NA	NA	1	1	NA	1	NA	1	NA	NA	1	NA	NA	1	NA	NA	NA	NA	1	1	NA	NA	1	1	NA	1	NA	NA	NA	1	NA	NA	1	NA	NA	1	NA	NA	1	NA	1	1	1	NA	NA	1	NA	NA	1
ENSG00000086061	1	NA	1	1	NA	1	NA	1	NA	NA	1	NA	NA	1	1	NA	NA	NA	1	1	NA	1	1	1	1	1	NA	1	1	NA	NA	1	1	NA	1	1	1	NA	1	NA	1	1	1	NA	NA	1	1	NA	1
ENSG00000086062	NA	1	1	NA	1	1	NA	NA	1	1	NA	1	1	NA	1	NA	1	NA	1	1	NA	NA	NA	NA	1	NA	NA	NA	1	1	NA	1	1	NA	NA	1	NA	NA	NA	1	1	1	NA	NA	1	1	1	NA	1
ENSG00000086065	NA	NA	1	1	NA	1	NA	NA	NA	NA	1	NA	NA	1	NA	NA	NA	NA	NA	1	NA	NA	1	1	1	1	NA	NA	NA	NA	NA	NA	NA	NA	NA	1	NA	NA	NA	NA	NA	1	NA	NA	NA	1	NA	NA	NA
ENSG00000086189	NA	NA	NA	NA	NA	NA	NA	NA	NA	NA	NA	NA	NA	NA	1	NA	NA	NA	NA	NA	NA	NA	NA	NA	1	NA	NA	NA	1	NA	NA	NA	NA	NA	NA	NA	1	NA	NA	NA	NA	NA	NA	1	NA	NA	NA	NA	NA
ENSG00000086232	NA	NA	NA	NA	NA	1	NA	1	NA	NA	NA	NA	NA	NA	1	NA	NA	NA	1	NA	NA	NA	NA	NA	1	NA	NA	NA	NA	NA	NA	1	1	NA	NA	1	NA	NA	NA	NA	1	1	NA	NA	NA	1	NA	NA	NA
ENSG00000086300	NA	1	NA	NA	NA	1	NA	NA	NA	NA	NA	NA	NA	NA	1	NA	NA	NA	1	1	NA	NA	NA	NA	1	NA	NA	NA	1	NA	NA	1	1	NA	NA	1	NA	NA	1	NA	NA	NA	NA	NA	NA	1	1	NA	NA
ENSG00000086475	NA	NA	NA	NA	NA	NA	NA	NA	NA	NA	1	NA	NA	NA	1	NA	NA	NA	NA	NA	NA	1	NA	NA	1	NA	NA	NA	NA	NA	NA	1	NA	NA	NA	NA	1	NA	1	NA	NA	NA	NA	NA	NA	NA	NA	NA	NA
ENSG00000086504	NA	NA	1	NA	1	1	1	1	NA	1	1	NA	1	1	1	1	1	NA	NA	1	NA	1	1	1	1	1	1	NA	1	1	1	1	1	NA	NA	NA	1	1	1	NA	1	1	1	1	1	1	NA	1	1
ENSG00000086506	NA	NA	NA	NA	1	NA	1	NA	1	1	1	NA	1	NA	1	NA	1	NA	NA	1	NA	1	NA	1	1	NA	NA	NA	NA	NA	NA	1	NA	NA	NA	NA	1	NA	NA	1	NA	NA	NA	NA	NA	NA	NA	1	1
ENSG00000086544	NA	NA	1	NA	1	1	NA	NA	NA	NA	1	NA	NA	1	NA	NA	NA	NA	1	NA	NA	NA	1	1	NA	1	NA	NA	NA	1	NA	NA	1	NA	NA	NA	NA	NA	NA	NA	1	1	NA	NA	NA	NA	NA	NA	1
ENSG00000086589	NA	NA	1	NA	NA	1	NA	1	NA	NA	1	NA	NA	1	1	NA	NA	NA	1	1	NA	NA	1	1	1	1	NA	1	NA	NA	NA	1	1	NA	1	1	1	NA	1	NA	1	1	1	NA	NA	1	1	1	NA
ENSG00000086598	NA	1	NA	1	NA	1	NA	1	NA	NA	1	NA	NA	NA	1	NA	NA	NA	1	1	NA	1	NA	NA	1	NA	NA	NA	1	NA	NA	1	1	NA	NA	1	NA	NA	NA	NA	NA	NA	NA	NA	NA	1	1	NA	NA
ENSG00000086666	NA	NA	NA	1	NA	NA	NA	1	NA	NA	NA	NA	NA	NA	NA	NA	NA	NA	1	NA	NA	NA	1	NA	NA	NA	NA	1	1	NA	NA	NA	NA	NA	1	1	NA	NA	NA	NA	NA	1	NA	NA	NA	1	NA	NA	NA
ENSG00000086712	NA	NA	1	1	NA	1	NA	NA	NA	NA	1	NA	NA	1	NA	NA	NA	NA	NA	1	NA	NA	1	1	1	1	NA	1	NA	NA	NA	1	NA	NA	NA	1	NA	NA	1	NA	NA	1	NA	NA	NA	1	NA	NA	NA
ENSG00000086758	1	NA	1	1	1	1	NA	1	NA	NA	1	NA	NA	1	NA	NA	NA	NA	NA	1	1	NA	1	1	1	1	1	NA	NA	1	NA	NA	1	NA	NA	1	1	NA	1	NA	1	1	1	1	1	1	NA	1	1
ENSG00000086827	NA	NA	1	1	NA	1	NA	NA	NA	NA	1	NA	NA	1	NA	NA	NA	NA	NA	1	NA	NA	1	1	NA	1	NA	NA	NA	NA	NA	NA	NA	NA	NA	NA	NA	NA	NA	NA	NA	1	1	NA	NA	1	NA	NA	1
ENSG00000087053	NA	1	NA	NA	NA	1	NA	1	NA	NA	1	NA	NA	NA	1	NA	NA	NA	1	1	1	1	1	NA	1	NA	NA	NA	NA	NA	NA	1	1	NA	NA	1	1	NA	1	NA	NA	1	NA	NA	NA	1	1	NA	NA
ENSG00000087074	NA	NA	1	1	1	1	1	1	NA	1	1	NA	1	1	1	1	1	NA	1	1	1	1	1	1	1	1	1	1	1	1	NA	1	1	NA	NA	1	1	1	1	NA	1	1	1	1	NA	1	NA	1	1
ENSG00000087077	1	NA	1	NA	1	NA	1	1	1	1	1	NA	1	1	1	NA	1	NA	NA	1	NA	1	1	1	NA	1	1	NA	NA	1	1	NA	NA	NA	NA	NA	1	NA	NA	1	1	1	1	NA	1	NA	NA	1	1
ENSG00000087085	NA	NA	1	NA	1	NA	NA	NA	NA	NA	NA	NA	1	NA	NA	NA	1	NA	NA	NA	NA	NA	NA	NA	NA	NA	1	NA	NA	1	NA	NA	NA	NA	NA	NA	NA	NA	NA	NA	NA	NA	NA	NA	1	NA	NA	NA	1
ENSG00000087086	NA	NA	NA	NA	NA	NA	1	NA	1	NA	1	NA	NA	NA	1	NA	NA	NA	NA	1	NA	NA	1	1	NA	NA	NA	NA	NA	1	NA	1	NA	NA	NA	NA	1	NA	1	NA	1	1	NA	NA	NA	NA	NA	1	1
ENSG00000087087	NA	NA	1	1	1	1	NA	NA	NA	NA	1	NA	NA	1	NA	NA	NA	NA	NA	1	NA	NA	1	1	1	1	NA	NA	NA	1	NA	NA	1	NA	NA	1	NA	NA	1	1	1	1	1	1	NA	1	NA	1	1
ENSG00000087088	NA	1	1	1	1	1	1	NA	1	1	1	NA	1	NA	1	NA	1	NA	NA	1	1	1	NA	1	1	NA	1	NA	1	1	1	1	1	NA	NA	1	1	NA	1	NA	1	NA	NA	1	NA	1	1	1	1
ENSG00000087095	NA	NA	NA	NA	NA	1	NA	NA	NA	NA	1	NA	NA	NA	NA	NA	NA	NA	NA	NA	NA	1	NA	NA	NA	NA	NA	NA	NA	NA	NA	NA	NA	NA	NA	NA	NA	NA	NA	NA	NA	NA	NA	NA	NA	NA	NA	NA	NA
ENSG00000087111	NA	NA	1	NA	1	1	NA	NA	NA	NA	1	NA	NA	1	NA	NA	NA	NA	NA	NA	NA	1	1	1	NA	1	1	NA	NA	1	NA	1	1	NA	NA	NA	1	NA	1	NA	1	1	NA	1	NA	NA	NA	1	1
ENSG00000087152	1	1	1	1	1	1	1	NA	1	1	1	1	1	1	1	NA	1	NA	1	1	1	1	1	1	1	1	1	NA	1	1	NA	1	1	NA	NA	1	1	NA	1	1	1	1	1	NA	1	1	1	1	1
ENSG00000087157	NA	NA	1	NA	1	NA	NA	NA	1	NA	1	NA	1	NA	NA	NA	1	NA	NA	1	NA	1	NA	NA	NA	NA	1	NA	1	1	NA	NA	NA	NA	NA	NA	NA	NA	NA	NA	NA	NA	NA	NA	1	NA	NA	NA	1
ENSG00000087191	NA	NA	1	1	NA	1	1	1	NA	1	1	NA	NA	1	1	1	NA	NA	NA	1	1	1	1	1	1	1	NA	NA	NA	NA	NA	1	NA	NA	NA	1	1	NA	1	NA	1	1	1	1	NA	1	NA	1	1
ENSG00000087206	NA	NA	1	1	NA	1	NA	NA	NA	NA	1	NA	NA	1	NA	NA	NA	NA	NA	1	NA	NA	1	1	NA	1	NA	NA	NA	NA	NA	NA	NA	NA	NA	NA	NA	NA	NA	NA	NA	1	1	NA	NA	1	NA	NA	NA
ENSG00000087263	NA	NA	NA	NA	NA	1	NA	NA	NA	NA	NA	NA	NA	NA	1	NA	NA	NA	1	NA	NA	NA	1	NA	1	NA	NA	NA	NA	NA	NA	1	1	NA	NA	1	NA	NA	1	NA	1	1	NA	NA	NA	1	NA	NA	NA
ENSG00000087266	NA	NA	1	NA	1	NA	NA	NA	1	NA	NA	NA	1	NA	NA	NA	1	NA	NA	NA	NA	NA	NA	1	NA	NA	1	NA	NA	1	NA	NA	NA	NA	NA	NA	NA	NA	NA	NA	1	NA	NA	NA	1	NA	NA	NA	1
ENSG00000087269	NA	NA	1	1	1	1	NA	1	NA	NA	1	NA	NA	1	NA	1	NA	NA	1	1	NA	NA	1	1	1	1	NA	1	1	1	NA	1	NA	NA	NA	1	1	NA	1	NA	1	1	1	1	NA	1	NA	1	1
ENSG00000087274	NA	NA	NA	NA	NA	NA	NA	NA	NA	NA	NA	NA	NA	NA	NA	NA	NA	NA	1	NA	NA	NA	NA	NA	NA	NA	NA	NA	NA	NA	NA	NA	NA	NA	NA	NA	NA	NA	NA	NA	NA	NA	NA	NA	NA	NA	NA	NA	NA
ENSG00000087365	1	NA	1	1	NA	1	NA	1	NA	NA	1	1	NA	1	NA	NA	NA	NA	1	1	1	NA	1	1	1	1	1	1	NA	1	NA	NA	NA	NA	NA	1	NA	NA	1	NA	1	1	1	NA	1	1	NA	1	1
ENSG00000087460	NA	NA	NA	NA	NA	NA	NA	NA	1	NA	NA	NA	NA	NA	NA	NA	NA	NA	NA	NA	NA	NA	NA	NA	NA	NA	NA	NA	NA	1	NA	NA	NA	NA	NA	NA	NA	NA	NA	NA	1	NA	NA	NA	NA	NA	NA	1	1
ENSG00000087470	NA	NA	NA	NA	NA	NA	NA	NA	NA	NA	NA	NA	NA	NA	NA	NA	NA	NA	1	NA	NA	NA	NA	NA	NA	NA	NA	NA	NA	NA	NA	NA	1	NA	NA	NA	NA	NA	NA	NA	NA	NA	NA	NA	NA	NA	NA	NA	NA
ENSG00000087502	NA	NA	NA	1	NA	NA	NA	1	NA	NA	NA	NA	NA	NA	NA	NA	NA	NA	NA	NA	NA	NA	1	NA	NA	1	NA	1	1	NA	NA	NA	NA	NA	1	1	NA	NA	NA	NA	NA	NA	NA	NA	NA	1	NA	NA	NA
ENSG00000087586	NA	NA	NA	NA	NA	NA	NA	NA	NA	NA	NA	NA	NA	NA	NA	NA	NA	NA	NA	NA	NA	NA	NA	NA	NA	NA	NA	NA	NA	NA	1	NA	NA	NA	NA	NA	NA	NA	NA	1	NA	NA	NA	NA	NA	NA	NA	NA	NA
ENSG00000087589	NA	NA	1	NA	1	NA	NA	NA	NA	NA	1	NA	NA	NA	NA	NA	NA	NA	NA	NA	NA	NA	NA	1	NA	NA	NA	NA	NA	NA	NA	NA	1	NA	NA	NA	NA	NA	NA	NA	1	1	NA	NA	NA	NA	NA	NA	1
ENSG00000087842	NA	NA	NA	NA	NA	NA	NA	NA	NA	NA	1	NA	NA	NA	1	NA	NA	NA	NA	NA	1	1	NA	NA	1	NA	NA	NA	NA	NA	NA	NA	1	NA	NA	NA	1	NA	1	NA	1	NA	NA	NA	NA	NA	NA	NA	NA
ENSG00000087903	NA	NA	NA	NA	1	NA	NA	NA	NA	NA	NA	NA	NA	NA	NA	NA	NA	NA	NA	NA	NA	NA	NA	NA	NA	NA	NA	NA	NA	NA	NA	NA	NA	NA	NA	NA	NA	NA	NA	NA	NA	1	NA	NA	NA	NA	NA	NA	NA
ENSG00000087995	NA	NA	NA	NA	NA	NA	NA	NA	NA	NA	NA	NA	NA	NA	NA	NA	NA	NA	1	NA	NA	NA	NA	NA	NA	NA	NA	NA	NA	NA	NA	NA	1	NA	NA	NA	NA	NA	NA	NA	NA	NA	NA	NA	NA	NA	NA	NA	NA
ENSG00000088035	NA	NA	NA	1	NA	NA	NA	NA	NA	NA	NA	NA	NA	NA	1	NA	NA	NA	1	NA	NA	NA	NA	NA	1	NA	NA	NA	1	NA	NA	1	NA	NA	NA	1	NA	NA	NA	NA	NA	NA	NA	NA	NA	1	1	NA	NA
ENSG00000088038	NA	NA	1	1	NA	NA	NA	NA	NA	NA	NA	NA	NA	1	NA	NA	NA	NA	NA	NA	NA	NA	1	1	NA	NA	NA	NA	NA	NA	NA	NA	NA	NA	NA	1	NA	NA	NA	NA	NA	1	NA	NA	NA	1	NA	NA	NA
ENSG00000088205	NA	NA	NA	NA	NA	NA	NA	NA	NA	NA	NA	NA	NA	NA	NA	NA	NA	NA	NA	NA	NA	NA	NA	NA	NA	NA	NA	NA	NA	NA	NA	NA	NA	NA	NA	NA	NA	NA	NA	NA	NA	NA	NA	NA	NA	NA	NA	NA	NA
ENSG00000088247	NA	1	1	NA	1	1	NA	NA	1	1	1	NA	NA	1	1	NA	1	NA	1	1	NA	NA	1	1	1	1	1	NA	NA	1	NA	1	1	NA	NA	1	1	NA	1	1	1	1	1	NA	1	1	1	1	1
ENSG00000088256	1	1	1	1	1	1	NA	NA	1	1	1	1	1	1	1	NA	1	NA	1	1	1	1	1	1	1	1	1	1	1	1	NA	1	1	NA	NA	1	NA	NA	1	1	1	1	NA	NA	1	1	1	NA	1
ENSG00000088280	NA	NA	1	1	NA	NA	NA	NA	NA	NA	NA	NA	NA	1	NA	NA	NA	NA	1	NA	NA	NA	1	NA	NA	NA	NA	NA	NA	NA	NA	NA	NA	NA	NA	1	NA	NA	1	NA	1	1	NA	NA	NA	1	NA	NA	NA
ENSG00000088325	1	NA	1	1	1	1	NA	NA	NA	NA	1	NA	NA	1	NA	NA	NA	NA	NA	1	NA	1	1	1	1	1	1	1	1	1	NA	1	1	NA	1	1	NA	NA	1	1	1	1	1	1	NA	1	1	1	1
ENSG00000088356	NA	NA	NA	NA	NA	1	1	NA	NA	1	1	NA	1	NA	1	NA	NA	NA	1	1	NA	1	NA	1	1	NA	NA	NA	NA	NA	NA	1	1	NA	NA	1	1	NA	1	NA	1	NA	NA	NA	NA	1	1	1	NA
ENSG00000088367	NA	NA	NA	NA	NA	NA	NA	NA	NA	NA	NA	NA	NA	NA	NA	NA	NA	NA	NA	NA	NA	NA	NA	NA	NA	NA	NA	NA	NA	NA	NA	NA	NA	NA	NA	NA	NA	NA	NA	NA	NA	NA	NA	NA	NA	NA	NA	NA	NA
ENSG00000088387	NA	NA	NA	1	NA	NA	NA	NA	NA	NA	NA	NA	NA	NA	NA	NA	NA	NA	NA	NA	NA	NA	1	NA	NA	NA	NA	NA	NA	NA	NA	NA	NA	NA	NA	1	NA	NA	NA	NA	NA	1	NA	NA	NA	1	NA	NA	NA
ENSG00000088448	NA	NA	NA	1	NA	NA	NA	1	NA	NA	1	NA	NA	NA	NA	NA	NA	NA	NA	NA	NA	NA	1	NA	1	NA	NA	1	1	NA	NA	1	NA	NA	1	1	NA	NA	NA	NA	NA	1	NA	NA	NA	1	NA	NA	NA
ENSG00000088543	NA	NA	NA	NA	1	NA	NA	NA	NA	NA	NA	NA	NA	NA	NA	NA	NA	NA	NA	NA	NA	NA	NA	NA	NA	NA	NA	NA	NA	NA	NA	NA	NA	NA	NA	NA	NA	NA	NA	NA	1	NA	NA	NA	NA	NA	NA	NA	NA
ENSG00000088682	NA	NA	1	NA	NA	NA	NA	NA	NA	NA	1	NA	NA	1	NA	NA	NA	NA	NA	NA	NA	NA	NA	NA	NA	1	NA	NA	NA	NA	NA	NA	NA	NA	NA	NA	NA	NA	NA	NA	NA	1	1	NA	NA	NA	NA	NA	NA
ENSG00000088766	NA	NA	NA	1	NA	NA	NA	1	NA	NA	NA	NA	NA	NA	1	NA	NA	NA	NA	NA	NA	NA	1	NA	1	NA	1	1	1	NA	NA	NA	NA	NA	1	1	NA	NA	NA	NA	NA	NA	1	NA	NA	1	1	NA	NA
ENSG00000125885	NA	NA	NA	1	NA	NA	NA	1	NA	NA	NA	NA	NA	NA	1	NA	NA	NA	NA	NA	NA	NA	1	NA	1	NA	1	1	1	NA	NA	NA	NA	NA	1	1	NA	NA	NA	NA	NA	NA	1	NA	NA	1	1	NA	NA
ENSG00000286235	NA	NA	NA	1	NA	NA	NA	1	NA	NA	NA	NA	NA	NA	1	NA	NA	NA	NA	NA	NA	NA	1	NA	1	NA	1	1	1	NA	NA	NA	NA	NA	1	1	NA	NA	NA	NA	NA	NA	1	NA	NA	1	1	NA	NA
ENSG00000088812	NA	NA	NA	NA	NA	NA	NA	NA	NA	NA	NA	NA	NA	NA	NA	NA	NA	NA	1	NA	NA	NA	NA	NA	NA	NA	NA	NA	NA	NA	NA	NA	1	NA	NA	NA	NA	NA	NA	NA	NA	NA	NA	NA	NA	NA	NA	NA	NA
ENSG00000088826	NA	NA	NA	NA	1	NA	1	NA	NA	1	1	NA	1	NA	NA	NA	1	NA	NA	NA	NA	NA	NA	1	NA	NA	NA	NA	NA	NA	NA	NA	NA	NA	NA	NA	NA	NA	NA	NA	1	NA	NA	NA	NA	NA	NA	1	1
ENSG00000088832	NA	NA	NA	NA	NA	1	NA	NA	NA	NA	NA	NA	NA	NA	NA	NA	NA	NA	NA	NA	NA	NA	NA	NA	1	NA	NA	NA	1	NA	NA	1	NA	NA	NA	1	NA	NA	NA	NA	NA	NA	NA	NA	NA	1	NA	NA	NA
ENSG00000125775	NA	NA	NA	NA	NA	1	NA	NA	NA	1	1	NA	NA	NA	NA	NA	1	NA	NA	NA	NA	NA	NA	NA	1	NA	NA	NA	1	NA	NA	1	1	NA	NA	1	NA	NA	NA	NA	NA	NA	NA	NA	NA	1	NA	NA	NA
ENSG00000274322	NA	NA	NA	NA	NA	1	NA	NA	NA	1	1	NA	NA	NA	NA	NA	1	NA	NA	NA	NA	NA	NA	NA	1	NA	NA	NA	1	NA	NA	1	1	NA	NA	1	NA	NA	NA	NA	NA	NA	NA	NA	NA	1	NA	NA	NA
ENSG00000088833	NA	NA	1	1	1	NA	NA	NA	NA	NA	1	NA	NA	1	NA	NA	NA	NA	NA	NA	NA	NA	1	1	NA	1	NA	NA	NA	NA	NA	NA	NA	NA	NA	NA	NA	NA	NA	NA	1	1	1	NA	NA	1	NA	NA	NA
ENSG00000196209	NA	NA	1	1	1	NA	NA	NA	NA	NA	1	NA	NA	1	NA	NA	NA	NA	NA	NA	NA	NA	1	1	NA	1	NA	NA	NA	NA	NA	NA	NA	NA	NA	NA	NA	NA	NA	NA	1	1	1	NA	NA	1	NA	NA	NA
ENSG00000088854	NA	NA	1	1	1	NA	NA	NA	NA	NA	1	NA	NA	1	NA	NA	NA	NA	NA	NA	NA	NA	1	1	NA	1	NA	NA	NA	NA	NA	NA	NA	NA	NA	NA	NA	NA	NA	NA	1	1	1	NA	NA	1	NA	NA	NA
ENSG00000088876	NA	NA	1	NA	1	1	1	1	1	1	1	NA	1	NA	1	NA	1	NA	NA	1	1	1	1	1	1	NA	1	NA	1	1	NA	1	1	NA	NA	1	1	NA	1	1	1	1	1	1	1	1	1	1	1
ENSG00000125835	NA	NA	1	NA	1	1	1	1	1	1	1	NA	1	NA	1	NA	1	NA	NA	1	1	1	1	1	1	NA	1	NA	1	1	NA	1	1	NA	NA	1	1	NA	1	1	1	1	1	1	1	1	1	1	1
ENSG00000256566	NA	NA	1	NA	1	1	1	1	1	1	1	NA	1	NA	1	NA	1	NA	NA	1	1	1	1	1	1	NA	1	NA	1	1	NA	1	1	NA	NA	1	1	NA	1	1	1	1	1	1	1	1	1	1	1
ENSG00000088888	NA	NA	1	NA	1	NA	NA	NA	1	NA	NA	NA	NA	NA	NA	NA	1	NA	1	NA	NA	NA	NA	NA	NA	NA	1	NA	NA	1	NA	NA	1	NA	NA	NA	NA	NA	NA	1	1	1	NA	NA	1	NA	NA	NA	1
ENSG00000088899	NA	NA	1	NA	1	NA	NA	1	1	1	1	NA	1	NA	NA	NA	1	NA	NA	NA	1	1	NA	NA	NA	NA	1	NA	NA	1	NA	NA	NA	NA	NA	NA	NA	NA	NA	1	1	1	NA	NA	1	NA	NA	NA	1
ENSG00000088930	NA	NA	1	1	NA	1	NA	1	NA	NA	1	NA	NA	1	1	NA	NA	NA	1	1	1	1	1	1	1	1	NA	1	1	NA	NA	1	1	NA	1	1	1	NA	1	NA	1	1	1	NA	NA	1	1	1	1
ENSG00000088970	NA	NA	1	1	1	NA	NA	1	NA	NA	1	NA	NA	1	NA	NA	NA	NA	NA	NA	NA	NA	1	1	NA	1	1	NA	NA	1	NA	NA	NA	NA	NA	NA	NA	NA	NA	NA	1	1	1	NA	NA	1	NA	NA	1
ENSG00000088986	NA	NA	NA	NA	NA	1	1	NA	NA	1	1	NA	1	NA	1	NA	NA	NA	NA	1	NA	1	NA	1	1	1	NA	NA	1	NA	NA	1	1	NA	NA	NA	1	NA	NA	NA	NA	NA	NA	1	NA	NA	NA	1	1
ENSG00000088992	NA	NA	1	1	1	NA	1	NA	NA	1	1	NA	1	1	NA	1	1	NA	NA	1	NA	NA	1	1	NA	1	1	NA	NA	1	NA	NA	NA	NA	NA	1	NA	NA	NA	1	1	1	1	NA	1	1	NA	1	1
ENSG00000089009	NA	NA	1	1	NA	1	NA	NA	NA	NA	1	NA	NA	1	NA	NA	NA	NA	NA	1	NA	NA	1	1	1	1	NA	NA	NA	NA	NA	NA	NA	NA	NA	NA	NA	NA	1	NA	NA	1	1	1	NA	1	NA	1	NA
ENSG00000089022	NA	NA	NA	NA	NA	NA	NA	NA	NA	NA	NA	NA	NA	NA	NA	NA	NA	NA	NA	NA	NA	NA	NA	NA	NA	NA	NA	NA	NA	NA	NA	NA	NA	NA	NA	NA	NA	NA	NA	NA	NA	NA	NA	NA	NA	NA	NA	NA	NA
ENSG00000089048	1	NA	1	1	NA	1	NA	NA	NA	NA	1	NA	NA	1	NA	1	NA	NA	NA	1	NA	NA	1	1	1	1	NA	1	1	NA	NA	NA	1	NA	1	1	NA	NA	1	1	1	1	1	1	NA	1	1	NA	NA
ENSG00000089060	1	NA	1	NA	1	NA	NA	NA	NA	NA	1	NA	NA	1	NA	NA	NA	NA	NA	NA	NA	NA	NA	1	NA	1	1	NA	NA	1	NA	NA	NA	NA	NA	NA	NA	NA	NA	NA	1	1	1	NA	1	NA	NA	NA	1
ENSG00000089063	NA	1	NA	NA	NA	1	NA	NA	NA	NA	NA	NA	NA	NA	1	NA	NA	NA	1	1	NA	NA	NA	NA	1	NA	NA	NA	NA	NA	NA	1	1	NA	NA	1	NA	NA	NA	NA	NA	NA	NA	NA	NA	1	1	NA	NA
ENSG00000089094	NA	NA	1	1	1	NA	NA	NA	NA	NA	1	NA	NA	1	NA	NA	NA	NA	NA	NA	NA	NA	1	1	NA	1	1	NA	NA	1	NA	NA	NA	NA	NA	1	NA	NA	1	NA	1	1	1	NA	NA	1	NA	NA	1
ENSG00000089123	NA	NA	NA	1	NA	NA	NA	NA	NA	NA	1	NA	NA	NA	NA	NA	NA	NA	NA	NA	NA	NA	1	NA	NA	NA	NA	NA	NA	NA	NA	NA	NA	NA	NA	1	NA	NA	NA	NA	NA	1	NA	NA	NA	1	NA	NA	NA
ENSG00000089154	NA	NA	1	1	1	1	NA	1	1	NA	1	NA	NA	1	NA	NA	NA	NA	1	1	1	1	1	1	1	1	1	NA	NA	1	NA	NA	1	NA	NA	NA	1	NA	1	NA	1	1	1	NA	1	1	NA	1	1
ENSG00000089157	NA	NA	1	NA	1	NA	1	NA	1	1	1	NA	NA	1	1	NA	NA	NA	NA	NA	NA	1	NA	1	NA	1	1	NA	NA	NA	NA	1	NA	NA	NA	NA	1	NA	1	NA	NA	1	1	NA	1	NA	NA	1	1
ENSG00000089159	NA	NA	1	NA	1	NA	NA	NA	1	NA	1	1	1	NA	NA	NA	1	NA	1	NA	NA	NA	1	NA	NA	NA	1	NA	NA	1	NA	NA	1	NA	NA	NA	NA	NA	1	1	1	1	NA	NA	1	1	NA	NA	1
ENSG00000089177	NA	NA	1	1	NA	1	NA	NA	NA	NA	1	NA	NA	1	NA	1	NA	NA	1	1	NA	NA	1	1	NA	1	NA	1	1	NA	NA	NA	1	NA	1	1	1	NA	1	NA	1	1	NA	1	NA	1	NA	NA	1
ENSG00000089195	NA	NA	NA	1	NA	NA	NA	NA	NA	NA	1	NA	NA	1	NA	NA	NA	NA	NA	NA	NA	NA	1	1	NA	NA	NA	NA	NA	NA	NA	NA	NA	NA	NA	1	NA	NA	NA	NA	NA	1	1	NA	NA	1	NA	NA	NA
ENSG00000089220	NA	NA	NA	NA	NA	1	1	NA	NA	1	1	NA	1	NA	1	NA	NA	NA	NA	1	1	1	NA	1	1	NA	NA	NA	1	NA	NA	1	1	NA	NA	1	1	NA	1	NA	1	NA	1	1	NA	1	1	1	1
ENSG00000089234	NA	NA	NA	NA	NA	NA	NA	NA	NA	NA	1	NA	NA	NA	1	NA	NA	NA	1	NA	NA	NA	1	1	1	NA	NA	NA	NA	NA	NA	1	1	NA	NA	1	NA	NA	1	NA	NA	1	NA	NA	NA	1	NA	NA	NA
ENSG00000089248	NA	NA	1	NA	1	1	1	NA	1	1	1	NA	1	NA	1	NA	1	NA	NA	1	1	1	1	1	1	1	1	NA	1	1	NA	1	1	NA	NA	NA	1	NA	1	1	1	1	1	1	NA	1	1	1	1
ENSG00000089280	NA	1	1	1	1	1	NA	1	1	1	1	NA	1	1	1	NA	1	NA	NA	1	NA	1	1	1	1	1	1	1	1	1	1	1	1	1	1	1	1	NA	NA	1	NA	1	1	1	1	1	1	NA	1
ENSG00000089289	1	NA	1	NA	NA	1	1	NA	NA	NA	1	NA	NA	NA	1	1	NA	NA	NA	1	1	NA	1	1	1	1	1	NA	NA	NA	NA	1	NA	NA	NA	NA	1	NA	1	NA	1	1	1	1	NA	1	NA	1	1
ENSG00000089327	NA	NA	1	NA	NA	NA	NA	NA	NA	NA	1	NA	NA	1	NA	NA	NA	NA	NA	NA	NA	NA	NA	1	NA	1	NA	NA	NA	NA	NA	NA	NA	NA	NA	NA	NA	NA	NA	NA	NA	1	NA	NA	NA	NA	NA	1	NA
ENSG00000089351	NA	NA	1	NA	1	NA	NA	NA	1	NA	1	NA	NA	1	NA	NA	NA	NA	NA	NA	NA	NA	1	NA	NA	1	1	NA	NA	1	NA	NA	NA	NA	NA	NA	NA	NA	NA	NA	1	1	1	NA	1	NA	NA	NA	1
ENSG00000089472	1	NA	1	1	NA	1	1	1	NA	NA	1	NA	NA	1	1	NA	NA	NA	NA	1	NA	1	1	1	1	1	NA	NA	NA	NA	NA	1	1	NA	NA	1	1	NA	1	NA	1	1	1	NA	NA	1	NA	1	1
ENSG00000089505	NA	NA	NA	NA	NA	NA	1	NA	NA	NA	NA	NA	NA	NA	1	NA	NA	NA	NA	NA	NA	1	NA	1	1	NA	NA	NA	NA	NA	NA	1	NA	NA	NA	NA	1	NA	NA	NA	NA	NA	NA	NA	NA	NA	NA	1	NA
ENSG00000217555	NA	NA	NA	NA	NA	NA	1	NA	NA	NA	NA	NA	NA	NA	1	NA	NA	NA	NA	NA	NA	1	NA	1	1	NA	NA	NA	NA	NA	NA	1	NA	NA	NA	NA	1	NA	NA	NA	NA	NA	NA	NA	NA	NA	NA	1	NA
ENSG00000254788	NA	NA	NA	NA	NA	NA	1	NA	NA	NA	NA	NA	NA	NA	1	NA	NA	NA	NA	NA	NA	1	NA	1	1	NA	NA	NA	NA	NA	NA	1	NA	NA	NA	NA	1	NA	NA	NA	NA	NA	NA	NA	NA	NA	NA	1	NA
ENSG00000089597	NA	1	1	NA	1	1	1	1	1	1	1	NA	1	NA	1	NA	1	NA	1	1	1	1	1	1	1	NA	1	NA	1	1	1	1	1	NA	NA	1	1	NA	1	1	1	1	1	1	NA	1	1	1	1
ENSG00000089639	NA	NA	1	1	1	NA	NA	NA	1	NA	1	NA	1	1	NA	NA	1	NA	1	NA	NA	NA	1	1	NA	1	1	NA	NA	1	NA	NA	NA	NA	NA	1	NA	NA	NA	1	1	1	1	NA	1	NA	NA	1	1
ENSG00000089682	NA	1	1	1	NA	1	NA	1	NA	NA	1	NA	NA	1	1	1	NA	NA	1	1	NA	NA	1	1	1	1	NA	1	1	1	1	1	1	1	1	1	1	NA	1	1	1	1	1	1	NA	1	1	NA	NA
ENSG00000089685	NA	NA	NA	NA	NA	1	NA	NA	NA	1	1	NA	NA	NA	1	NA	NA	NA	1	1	NA	NA	NA	1	1	NA	NA	NA	1	NA	NA	1	1	NA	NA	1	NA	NA	NA	NA	NA	NA	NA	NA	NA	1	NA	NA	NA
ENSG00000089692	NA	NA	NA	NA	NA	NA	NA	NA	NA	NA	NA	NA	NA	NA	NA	NA	NA	NA	NA	NA	NA	NA	NA	NA	NA	NA	NA	NA	NA	NA	NA	NA	NA	NA	NA	NA	NA	NA	NA	NA	NA	NA	NA	NA	1	NA	NA	NA	NA
ENSG00000089693	NA	NA	1	NA	1	NA	1	NA	1	1	1	1	1	1	NA	NA	1	NA	NA	NA	NA	1	NA	1	NA	1	1	NA	NA	1	NA	NA	NA	NA	NA	NA	NA	NA	NA	1	1	1	1	NA	1	NA	NA	1	1
ENSG00000089737	NA	NA	1	1	NA	1	NA	1	NA	NA	1	NA	NA	1	NA	NA	NA	NA	1	1	1	NA	1	1	1	1	NA	NA	NA	1	NA	NA	NA	NA	NA	1	NA	NA	1	NA	1	1	1	NA	NA	1	NA	NA	1
ENSG00000089775	NA	NA	NA	1	NA	NA	NA	1	NA	NA	1	NA	NA	NA	NA	NA	NA	NA	NA	NA	NA	NA	1	NA	1	NA	NA	1	1	NA	NA	1	NA	NA	1	1	NA	NA	NA	NA	NA	1	NA	NA	NA	1	NA	NA	NA
ENSG00000089818	NA	NA	NA	1	NA	NA	NA	1	NA	NA	NA	NA	NA	NA	1	NA	NA	NA	1	NA	NA	NA	1	NA	1	NA	NA	1	1	NA	NA	1	NA	NA	1	1	NA	NA	NA	NA	NA	NA	NA	NA	NA	1	1	NA	NA
ENSG00000111729	NA	NA	NA	1	NA	NA	NA	1	NA	NA	NA	NA	NA	NA	1	NA	NA	NA	1	NA	NA	NA	1	NA	1	NA	NA	1	1	NA	NA	1	NA	NA	1	1	NA	NA	NA	NA	NA	NA	NA	NA	NA	1	1	NA	NA
ENSG00000284697	NA	NA	NA	1	NA	NA	NA	1	NA	NA	NA	NA	NA	NA	1	NA	NA	NA	1	NA	NA	NA	1	NA	1	NA	NA	1	1	NA	NA	1	NA	NA	1	1	NA	NA	NA	NA	NA	NA	NA	NA	NA	1	1	NA	NA
ENSG00000089820	NA	NA	1	1	1	NA	1	NA	1	1	1	NA	1	1	NA	1	1	NA	NA	1	NA	1	1	1	NA	1	1	NA	NA	1	1	NA	NA	NA	NA	NA	1	NA	NA	1	1	1	1	NA	1	1	NA	1	1
ENSG00000102030	1	NA	1	1	1	NA	1	NA	1	1	1	NA	1	1	NA	1	1	NA	NA	1	NA	1	1	1	NA	1	1	NA	NA	1	1	NA	NA	NA	NA	NA	1	NA	NA	1	1	1	1	NA	1	1	NA	1	1
ENSG00000089876	NA	NA	1	NA	NA	1	NA	NA	NA	NA	1	NA	NA	NA	NA	NA	NA	NA	NA	1	NA	1	1	1	1	1	NA	NA	NA	NA	NA	1	NA	NA	NA	NA	NA	NA	1	NA	NA	1	NA	1	NA	NA	NA	NA	1
ENSG00000089902	NA	NA	NA	NA	NA	NA	NA	NA	NA	NA	NA	NA	NA	NA	NA	NA	NA	NA	1	1	NA	NA	NA	NA	NA	NA	NA	NA	NA	NA	NA	NA	1	NA	NA	NA	NA	NA	NA	NA	1	NA	NA	NA	NA	NA	NA	NA	NA
ENSG00000089916	NA	NA	NA	1	NA	NA	NA	NA	NA	NA	NA	NA	NA	NA	NA	NA	NA	NA	NA	NA	NA	NA	1	NA	NA	NA	NA	NA	NA	NA	NA	NA	NA	NA	1	1	NA	NA	NA	NA	NA	NA	NA	NA	NA	NA	NA	NA	NA
ENSG00000258454	NA	NA	NA	1	NA	NA	NA	NA	NA	NA	NA	NA	NA	NA	NA	NA	NA	NA	NA	NA	NA	NA	1	NA	NA	NA	NA	NA	NA	NA	NA	NA	NA	NA	1	1	NA	NA	NA	NA	NA	NA	NA	NA	NA	NA	NA	NA	NA
ENSG00000090006	1	NA	1	1	1	NA	NA	NA	1	NA	1	NA	1	1	NA	NA	1	NA	1	1	NA	NA	1	NA	NA	1	1	NA	NA	1	NA	NA	NA	NA	NA	NA	NA	NA	1	1	1	1	1	NA	1	NA	NA	NA	1
ENSG00000090013	NA	NA	1	NA	1	1	1	1	1	1	1	1	1	1	1	NA	1	NA	NA	1	1	1	NA	1	1	1	NA	NA	NA	1	1	1	1	NA	NA	NA	1	NA	1	1	1	1	1	NA	1	1	NA	1	1
ENSG00000090020	NA	NA	1	NA	1	NA	NA	NA	1	NA	1	NA	1	NA	NA	NA	1	NA	NA	NA	NA	1	NA	NA	NA	NA	1	NA	NA	NA	NA	NA	NA	NA	NA	NA	NA	NA	NA	1	NA	NA	NA	NA	1	NA	NA	NA	1
ENSG00000090054	NA	NA	NA	1	NA	NA	NA	NA	NA	NA	NA	NA	NA	NA	NA	NA	NA	NA	NA	NA	NA	NA	NA	NA	NA	NA	NA	NA	NA	NA	NA	NA	NA	NA	NA	1	NA	NA	NA	NA	NA	NA	NA	NA	NA	1	NA	NA	NA
ENSG00000090060	NA	NA	NA	1	NA	NA	NA	NA	NA	NA	NA	NA	NA	NA	NA	NA	NA	NA	1	NA	NA	NA	NA	NA	NA	NA	NA	NA	1	NA	NA	NA	NA	NA	NA	1	NA	NA	NA	NA	NA	NA	NA	NA	NA	1	NA	NA	NA
ENSG00000090061	NA	NA	1	NA	1	NA	NA	NA	1	NA	1	NA	1	NA	NA	NA	1	NA	NA	NA	NA	NA	NA	NA	NA	NA	1	NA	NA	1	NA	NA	NA	NA	NA	NA	NA	NA	NA	1	1	1	NA	NA	1	1	NA	NA	1
ENSG00000090097	1	NA	1	NA	1	NA	1	NA	1	1	1	1	1	NA	NA	NA	1	NA	NA	NA	1	1	NA	NA	NA	NA	1	NA	NA	1	NA	NA	1	NA	NA	NA	1	NA	NA	1	1	1	NA	NA	1	NA	NA	1	1
ENSG00000114779	NA	NA	1	NA	1	NA	1	NA	1	1	1	1	1	NA	NA	NA	1	NA	NA	NA	NA	1	NA	NA	NA	NA	1	NA	NA	1	NA	NA	1	NA	NA	NA	1	NA	NA	1	1	1	NA	NA	1	NA	NA	1	1
ENSG00000272762	NA	NA	1	NA	1	NA	1	NA	1	1	1	1	1	NA	NA	NA	1	NA	NA	NA	NA	1	NA	NA	NA	NA	1	NA	NA	1	NA	NA	1	NA	NA	NA	1	NA	NA	1	1	1	NA	NA	1	NA	NA	1	1
ENSG00000090238	NA	NA	1	NA	NA	1	1	NA	NA	1	1	NA	NA	1	1	NA	NA	NA	NA	NA	NA	NA	NA	1	NA	1	NA	NA	NA	NA	NA	1	NA	NA	NA	NA	1	NA	NA	NA	NA	1	1	NA	NA	NA	NA	1	1
ENSG00000090263	NA	NA	1	NA	NA	NA	1	NA	NA	1	1	NA	1	NA	1	1	NA	NA	NA	1	NA	1	NA	1	1	NA	NA	NA	NA	NA	1	1	NA	NA	NA	NA	1	NA	NA	NA	NA	NA	1	NA	NA	NA	NA	1	1
ENSG00000090266	NA	NA	NA	NA	NA	NA	1	NA	NA	1	1	NA	1	NA	1	NA	1	NA	NA	1	NA	1	NA	1	1	NA	NA	NA	NA	NA	1	1	NA	NA	NA	NA	1	NA	NA	NA	NA	NA	NA	NA	1	NA	NA	1	NA
ENSG00000090273	1	NA	1	1	NA	1	1	1	NA	1	1	1	1	1	1	1	1	NA	1	1	1	1	1	1	1	1	1	1	1	1	NA	1	1	NA	NA	1	1	NA	1	NA	1	1	1	1	1	1	NA	1	1
ENSG00000090316	1	NA	1	1	1	1	NA	1	1	1	1	1	1	1	1	1	1	NA	1	1	NA	1	1	1	1	1	1	1	1	1	1	1	1	1	1	1	NA	NA	1	1	1	1	1	NA	1	1	1	1	1
ENSG00000090339	NA	NA	1	NA	1	1	1	NA	NA	NA	1	NA	NA	1	1	NA	NA	NA	NA	1	NA	1	NA	1	1	1	NA	NA	NA	NA	NA	NA	1	NA	NA	NA	NA	NA	NA	NA	1	1	1	NA	NA	NA	NA	1	1
ENSG00000090372	NA	NA	1	NA	1	NA	NA	NA	NA	NA	1	NA	NA	1	NA	NA	NA	NA	NA	NA	NA	NA	1	1	NA	1	1	NA	NA	1	NA	NA	NA	NA	NA	NA	NA	NA	NA	NA	1	1	1	NA	1	NA	NA	NA	1
ENSG00000090382	NA	1	NA	NA	NA	1	1	NA	NA	1	NA	NA	NA	NA	1	NA	NA	NA	1	1	NA	NA	NA	1	1	1	NA	NA	NA	NA	NA	1	1	NA	NA	1	1	NA	NA	NA	NA	NA	NA	NA	NA	1	1	1	NA
ENSG00000090432	NA	NA	1	NA	1	1	NA	NA	NA	NA	1	NA	NA	NA	NA	NA	NA	NA	1	1	NA	NA	1	1	NA	NA	NA	NA	NA	NA	NA	NA	1	NA	NA	NA	NA	NA	1	NA	1	1	NA	NA	NA	NA	NA	NA	1
ENSG00000090447	1	1	NA	NA	1	1	NA	NA	1	1	NA	1	1	NA	1	NA	1	NA	1	1	NA	NA	NA	NA	1	NA	1	NA	1	1	NA	1	1	NA	NA	1	NA	NA	NA	1	1	1	NA	NA	1	1	1	NA	1
ENSG00000090470	NA	NA	NA	NA	NA	NA	1	NA	1	1	1	NA	NA	NA	1	NA	NA	NA	NA	1	NA	NA	NA	NA	NA	NA	NA	NA	NA	1	NA	1	1	NA	NA	NA	1	NA	NA	NA	1	1	NA	NA	NA	NA	NA	1	1
ENSG00000090487	NA	1	NA	1	NA	1	NA	NA	NA	NA	NA	NA	NA	NA	1	NA	NA	NA	NA	NA	NA	NA	NA	NA	1	NA	NA	NA	1	NA	NA	1	1	NA	NA	1	NA	NA	NA	NA	NA	NA	NA	NA	NA	1	1	NA	NA
ENSG00000090520	NA	NA	NA	NA	NA	NA	NA	NA	NA	NA	NA	NA	NA	NA	NA	NA	NA	NA	NA	NA	NA	NA	NA	NA	NA	NA	NA	NA	NA	NA	NA	NA	NA	NA	NA	NA	NA	NA	NA	NA	NA	NA	NA	NA	NA	NA	NA	NA	NA
ENSG00000283149	NA	NA	NA	NA	NA	NA	NA	NA	NA	NA	NA	NA	NA	NA	NA	NA	NA	NA	NA	NA	NA	NA	NA	NA	1	NA	NA	1	1	NA	NA	1	NA	NA	1	NA	NA	NA	NA	NA	NA	NA	NA	NA	NA	1	NA	NA	NA
ENSG00000090554	1	NA	1	NA	1	1	1	1	1	1	1	1	1	NA	1	NA	1	NA	1	1	1	1	1	1	1	NA	1	1	1	1	NA	1	1	NA	NA	NA	1	NA	1	1	1	1	1	NA	1	1	NA	1	1
ENSG00000161618	1	NA	1	NA	1	1	1	1	1	1	1	NA	1	NA	1	NA	1	NA	1	1	1	1	1	1	1	NA	1	1	1	1	NA	1	1	NA	NA	NA	1	NA	1	1	1	1	1	NA	1	1	NA	1	1
ENSG00000269469	1	NA	1	NA	1	1	1	1	1	1	1	1	1	1	1	NA	1	NA	1	1	1	1	1	1	1	NA	1	1	1	1	NA	1	1	NA	NA	NA	1	NA	1	1	1	1	1	NA	1	1	NA	1	1
ENSG00000273189	1	NA	1	NA	1	1	1	1	1	1	1	NA	1	NA	1	NA	1	NA	1	1	1	1	1	1	1	NA	1	1	NA	1	NA	1	1	NA	NA	NA	1	NA	1	1	1	1	1	NA	1	1	NA	1	1
ENSG00000090581	NA	NA	1	NA	1	NA	NA	NA	1	1	NA	NA	1	1	NA	NA	1	NA	NA	NA	NA	NA	NA	NA	NA	1	1	NA	NA	1	NA	NA	NA	NA	NA	NA	NA	NA	NA	NA	NA	NA	NA	NA	1	NA	NA	NA	1
ENSG00000090612	NA	NA	NA	1	NA	NA	NA	NA	NA	NA	NA	NA	NA	NA	NA	NA	NA	NA	NA	1	NA	NA	NA	NA	NA	NA	NA	NA	NA	NA	NA	NA	NA	NA	NA	NA	NA	NA	NA	NA	NA	1	NA	NA	NA	NA	NA	NA	NA
ENSG00000256223	NA	NA	NA	1	NA	NA	NA	NA	NA	NA	NA	NA	NA	NA	NA	NA	NA	NA	NA	1	NA	NA	1	NA	NA	NA	NA	1	1	NA	NA	NA	NA	NA	1	1	NA	NA	NA	NA	NA	1	NA	NA	NA	1	NA	NA	NA
ENSG00000256825	NA	NA	NA	1	NA	NA	NA	NA	NA	NA	NA	NA	NA	NA	NA	NA	NA	NA	NA	1	NA	NA	NA	NA	NA	NA	NA	NA	NA	NA	NA	NA	NA	NA	NA	NA	NA	NA	NA	NA	NA	1	NA	NA	NA	NA	NA	NA	NA
ENSG00000090615	1	NA	1	1	1	1	NA	1	NA	1	1	NA	1	1	NA	NA	1	NA	1	1	1	NA	1	1	1	1	1	1	NA	1	NA	NA	1	NA	NA	1	NA	NA	1	NA	1	1	NA	NA	1	1	1	NA	1
ENSG00000090621	NA	NA	1	NA	NA	1	1	NA	1	NA	1	NA	NA	1	1	NA	NA	NA	1	1	NA	1	1	1	1	1	NA	NA	NA	1	NA	1	1	NA	NA	NA	1	NA	1	NA	1	1	1	1	NA	NA	NA	1	1
ENSG00000090661	NA	NA	1	NA	1	NA	NA	1	1	NA	1	NA	1	1	NA	NA	1	NA	NA	NA	NA	NA	NA	NA	NA	1	1	NA	1	1	NA	NA	NA	NA	NA	NA	NA	NA	NA	NA	1	1	1	NA	1	NA	NA	NA	1
ENSG00000090674	NA	NA	NA	NA	NA	NA	NA	NA	NA	NA	1	NA	NA	1	NA	NA	NA	NA	NA	NA	NA	NA	NA	1	NA	NA	NA	NA	NA	NA	NA	NA	NA	NA	NA	NA	NA	NA	NA	NA	NA	NA	NA	NA	NA	NA	NA	NA	NA
ENSG00000090686	NA	NA	1	1	NA	1	NA	NA	NA	NA	NA	NA	NA	1	NA	1	NA	NA	1	1	NA	NA	1	1	1	1	NA	NA	1	NA	NA	NA	1	NA	1	1	NA	NA	NA	NA	NA	1	1	NA	NA	1	1	NA	NA
ENSG00000090857	NA	NA	NA	NA	NA	1	NA	NA	NA	NA	NA	NA	NA	NA	NA	NA	NA	NA	1	1	NA	NA	NA	1	NA	NA	NA	NA	NA	NA	NA	NA	1	NA	NA	NA	NA	NA	NA	NA	NA	1	NA	NA	NA	NA	NA	NA	NA
ENSG00000090861	NA	NA	1	1	1	1	NA	1	NA	NA	1	NA	1	1	NA	NA	NA	NA	1	1	1	1	1	1	1	1	1	NA	NA	1	NA	NA	1	NA	1	1	1	NA	1	NA	1	1	1	1	1	1	1	1	1
ENSG00000090863	NA	NA	NA	NA	NA	NA	NA	NA	NA	NA	NA	NA	NA	NA	NA	NA	NA	NA	NA	NA	NA	NA	NA	1	NA	NA	NA	NA	NA	NA	NA	NA	1	NA	NA	NA	NA	NA	NA	NA	NA	NA	NA	NA	NA	NA	NA	NA	NA
ENSG00000090889	1	NA	1	1	1	1	NA	1	NA	NA	1	NA	NA	1	NA	1	NA	NA	1	1	1	NA	1	1	1	1	1	1	NA	1	1	NA	1	NA	1	1	1	NA	1	NA	1	1	1	1	NA	1	1	1	1
ENSG00000090905	1	NA	1	1	1	NA	1	NA	NA	NA	1	1	1	1	NA	1	1	NA	NA	1	NA	NA	1	1	NA	1	1	1	1	1	1	1	NA	1	1	1	NA	NA	NA	1	1	1	1	NA	1	1	NA	1	1
ENSG00000090924	NA	NA	1	1	1	1	NA	NA	NA	NA	1	NA	NA	1	NA	NA	NA	NA	NA	1	NA	NA	1	1	NA	1	1	NA	NA	1	NA	NA	NA	NA	NA	NA	NA	NA	NA	NA	1	1	1	NA	1	1	NA	NA	1
ENSG00000090932	NA	NA	NA	NA	NA	NA	NA	NA	NA	NA	NA	NA	NA	NA	NA	NA	NA	NA	NA	NA	NA	NA	NA	NA	NA	NA	NA	NA	NA	NA	NA	NA	NA	NA	NA	NA	NA	NA	NA	NA	NA	NA	NA	NA	NA	NA	NA	NA	NA
ENSG00000090971	1	NA	1	NA	1	1	1	1	1	1	1	1	1	NA	1	NA	1	NA	1	1	1	1	1	1	1	NA	1	NA	1	1	1	1	1	NA	NA	1	1	NA	1	1	1	1	1	NA	1	1	1	1	1
ENSG00000090975	NA	NA	1	1	1	1	NA	1	1	NA	1	NA	NA	1	NA	NA	1	NA	NA	1	NA	NA	1	1	NA	1	1	NA	NA	1	NA	NA	NA	NA	NA	1	NA	NA	NA	1	1	1	1	NA	1	1	NA	NA	1
ENSG00000090989	NA	NA	1	1	NA	1	NA	1	NA	NA	1	NA	NA	1	NA	NA	NA	NA	1	1	NA	NA	1	1	1	1	NA	1	1	1	NA	1	NA	NA	1	1	NA	NA	1	NA	1	1	1	NA	NA	1	1	NA	1
ENSG00000091009	NA	1	NA	NA	NA	1	NA	NA	NA	NA	NA	NA	NA	NA	1	NA	NA	NA	1	NA	NA	NA	NA	NA	1	NA	NA	NA	NA	NA	NA	1	1	NA	NA	1	NA	NA	1	NA	NA	NA	NA	NA	NA	1	1	NA	NA
ENSG00000275740	NA	1	NA	NA	NA	1	NA	NA	NA	NA	NA	NA	NA	NA	1	NA	NA	NA	1	NA	NA	NA	NA	NA	1	NA	NA	NA	NA	NA	NA	1	1	NA	NA	1	NA	NA	1	NA	NA	NA	NA	NA	NA	1	1	NA	NA
ENSG00000091039	NA	1	NA	NA	NA	1	NA	NA	NA	NA	NA	NA	NA	NA	1	NA	NA	NA	1	1	NA	NA	NA	NA	1	NA	NA	NA	NA	NA	NA	1	1	NA	NA	1	NA	NA	NA	NA	NA	NA	NA	NA	NA	1	1	NA	NA
ENSG00000091073	1	NA	1	NA	1	1	NA	NA	1	NA	NA	NA	1	NA	NA	NA	1	NA	NA	1	NA	1	NA	NA	NA	NA	1	NA	NA	1	NA	NA	1	NA	NA	NA	NA	NA	NA	1	1	1	NA	NA	1	NA	NA	NA	1
ENSG00000091127	NA	NA	NA	1	NA	NA	NA	NA	NA	NA	NA	NA	NA	1	NA	NA	NA	NA	NA	NA	NA	NA	1	1	NA	NA	NA	NA	NA	NA	NA	NA	NA	NA	NA	NA	NA	NA	NA	NA	NA	1	NA	NA	NA	1	NA	NA	NA
ENSG00000091136	1	NA	1	1	1	1	NA	1	NA	NA	1	NA	NA	1	1	NA	NA	NA	1	1	1	NA	1	1	1	1	1	NA	NA	1	NA	1	1	NA	NA	1	1	NA	1	NA	1	1	1	NA	NA	1	1	NA	1
ENSG00000091140	NA	NA	NA	1	NA	NA	NA	NA	NA	NA	NA	NA	NA	NA	NA	NA	NA	NA	1	NA	NA	NA	NA	NA	NA	NA	NA	NA	1	NA	NA	NA	NA	NA	NA	1	NA	NA	NA	NA	NA	NA	NA	NA	NA	1	NA	NA	NA
ENSG00000091164	NA	NA	NA	NA	NA	NA	NA	NA	NA	NA	NA	NA	NA	NA	NA	NA	NA	NA	NA	NA	NA	NA	NA	NA	NA	NA	NA	NA	NA	NA	NA	NA	NA	NA	NA	NA	NA	NA	NA	NA	NA	NA	NA	NA	NA	NA	NA	NA	NA
ENSG00000091317	NA	1	NA	1	NA	1	NA	1	NA	NA	1	NA	NA	NA	1	NA	NA	NA	1	1	NA	NA	1	NA	1	NA	NA	1	1	NA	NA	1	1	NA	1	1	NA	NA	1	NA	NA	1	NA	NA	NA	1	1	NA	NA
ENSG00000091483	NA	NA	NA	NA	NA	NA	NA	NA	NA	NA	NA	NA	NA	NA	1	NA	NA	NA	NA	NA	NA	1	NA	NA	1	NA	NA	NA	NA	NA	NA	NA	1	NA	NA	NA	NA	NA	NA	NA	NA	NA	1	NA	NA	NA	NA	NA	NA
ENSG00000091490	NA	NA	NA	NA	NA	NA	NA	NA	NA	NA	NA	NA	NA	NA	NA	NA	NA	NA	NA	NA	NA	NA	NA	NA	NA	1	NA	NA	NA	NA	NA	NA	NA	NA	NA	NA	NA	NA	NA	NA	NA	NA	NA	NA	NA	NA	NA	NA	NA
ENSG00000091513	1	NA	NA	NA	NA	NA	NA	NA	NA	NA	NA	NA	NA	NA	NA	NA	NA	NA	NA	NA	NA	NA	NA	NA	NA	NA	1	NA	NA	1	1	NA	NA	NA	NA	NA	NA	NA	NA	NA	NA	NA	NA	NA	NA	NA	NA	NA	NA
ENSG00000242337	1	NA	NA	NA	NA	NA	NA	NA	NA	NA	NA	NA	NA	NA	NA	NA	NA	NA	NA	NA	NA	NA	NA	NA	NA	NA	1	NA	NA	1	1	NA	NA	NA	NA	NA	NA	NA	NA	NA	NA	NA	NA	NA	NA	NA	NA	NA	NA
ENSG00000091527	NA	NA	NA	NA	NA	1	NA	NA	NA	NA	NA	NA	NA	NA	NA	NA	NA	NA	1	1	NA	NA	1	NA	1	NA	NA	NA	NA	NA	NA	NA	1	NA	NA	NA	NA	NA	1	NA	1	1	NA	NA	NA	1	NA	NA	NA
ENSG00000091542	NA	1	1	NA	1	1	1	NA	NA	1	1	NA	NA	NA	1	NA	NA	NA	1	1	NA	1	1	1	1	NA	NA	NA	1	NA	NA	1	1	NA	NA	1	1	NA	1	NA	1	1	NA	1	NA	1	1	1	1
ENSG00000091592	1	NA	1	1	1	1	NA	NA	NA	1	1	NA	1	1	NA	NA	1	NA	NA	1	NA	NA	1	1	NA	1	1	NA	NA	1	NA	NA	1	NA	NA	1	NA	NA	NA	1	1	1	1	NA	NA	1	NA	NA	1
ENSG00000091622	1	NA	1	NA	1	NA	NA	NA	1	NA	NA	1	1	NA	NA	NA	1	NA	NA	NA	NA	NA	NA	NA	NA	NA	1	NA	NA	1	NA	NA	NA	NA	NA	NA	NA	NA	NA	NA	1	NA	NA	NA	1	NA	NA	NA	NA
ENSG00000091640	NA	NA	1	1	1	NA	NA	NA	1	1	1	NA	1	1	NA	1	1	NA	NA	1	1	NA	1	1	NA	1	1	NA	NA	1	NA	NA	NA	NA	NA	1	1	NA	1	1	1	1	1	NA	1	1	NA	1	1
ENSG00000091651	NA	1	NA	1	NA	1	NA	1	NA	NA	1	NA	NA	NA	1	NA	NA	NA	1	1	NA	1	1	1	1	1	NA	1	1	NA	NA	1	1	NA	1	1	NA	NA	NA	NA	NA	1	1	NA	NA	1	1	NA	NA
ENSG00000091656	NA	NA	NA	NA	NA	NA	NA	NA	NA	NA	NA	NA	NA	NA	NA	NA	NA	NA	NA	NA	NA	NA	NA	NA	1	1	NA	1	1	NA	NA	NA	NA	NA	1	NA	NA	NA	NA	NA	NA	NA	NA	NA	NA	1	NA	NA	NA
ENSG00000091947	NA	1	1	1	1	1	1	1	1	1	1	NA	1	NA	1	NA	1	NA	1	1	1	1	1	1	1	1	1	NA	1	1	NA	1	1	NA	1	1	1	NA	1	NA	1	1	1	1	NA	1	1	1	1
ENSG00000092010	NA	NA	1	1	NA	1	1	1	NA	1	1	NA	1	1	1	NA	NA	NA	NA	1	1	1	1	1	1	1	NA	NA	NA	NA	NA	1	NA	NA	NA	1	1	NA	1	NA	1	1	NA	NA	NA	1	NA	1	NA
ENSG00000092036	NA	NA	1	NA	NA	1	NA	1	NA	NA	1	NA	NA	1	1	NA	NA	NA	NA	NA	NA	1	1	NA	1	1	NA	NA	NA	NA	NA	1	NA	NA	NA	NA	1	NA	1	NA	1	1	1	1	NA	NA	NA	NA	1
ENSG00000259132	NA	NA	1	NA	NA	1	NA	1	NA	NA	1	NA	NA	1	1	NA	NA	NA	NA	NA	NA	1	1	NA	1	1	NA	NA	NA	NA	NA	1	NA	NA	NA	NA	1	NA	1	NA	1	1	1	1	NA	NA	NA	NA	1
ENSG00000092068	NA	NA	1	NA	1	1	1	NA	1	1	1	1	1	NA	1	NA	1	NA	1	1	NA	1	1	1	1	NA	1	NA	1	1	NA	1	1	NA	NA	1	1	NA	1	1	1	1	NA	NA	1	1	1	1	1
ENSG00000092094	NA	NA	1	1	NA	NA	NA	1	NA	NA	1	NA	NA	1	NA	NA	NA	NA	NA	NA	NA	NA	1	1	NA	1	NA	1	1	NA	NA	NA	NA	NA	1	1	NA	NA	NA	NA	NA	1	NA	NA	NA	1	NA	NA	NA
ENSG00000092108	NA	NA	1	1	NA	NA	NA	1	NA	NA	1	NA	NA	1	NA	NA	NA	NA	1	NA	NA	NA	1	NA	NA	1	NA	1	1	NA	NA	NA	NA	NA	1	1	NA	NA	NA	NA	NA	1	1	NA	NA	1	NA	NA	NA
ENSG00000092140	NA	1	NA	1	NA	1	NA	1	NA	NA	NA	NA	NA	NA	1	NA	NA	NA	1	NA	NA	NA	1	NA	1	1	NA	1	1	NA	NA	1	1	NA	1	1	NA	NA	NA	NA	NA	NA	1	NA	NA	1	1	NA	NA
ENSG00000092148	NA	NA	1	1	NA	1	NA	NA	NA	NA	NA	NA	NA	1	NA	NA	NA	NA	NA	1	NA	NA	1	1	1	1	NA	1	NA	NA	NA	NA	1	NA	1	1	NA	NA	NA	NA	NA	1	1	NA	NA	1	1	NA	NA
ENSG00000092201	1	NA	1	1	NA	1	NA	1	NA	NA	1	1	NA	1	1	NA	NA	NA	1	1	1	1	1	1	1	1	1	1	1	1	NA	1	1	NA	1	1	1	NA	1	NA	1	1	1	1	NA	1	NA	1	1
ENSG00000092203	NA	NA	NA	NA	NA	NA	NA	NA	NA	NA	NA	NA	NA	NA	NA	NA	NA	NA	NA	NA	NA	NA	NA	1	NA	NA	NA	NA	NA	NA	NA	NA	NA	NA	NA	NA	NA	NA	NA	NA	NA	NA	NA	NA	NA	NA	NA	NA	NA
ENSG00000092439	NA	NA	NA	1	NA	NA	NA	NA	NA	NA	NA	NA	NA	1	NA	NA	NA	NA	NA	NA	NA	NA	1	NA	NA	NA	NA	NA	NA	NA	NA	NA	NA	NA	NA	NA	NA	NA	NA	NA	NA	NA	NA	NA	NA	1	NA	NA	NA
ENSG00000092445	NA	NA	NA	NA	1	NA	NA	NA	NA	NA	NA	NA	NA	NA	NA	NA	NA	NA	NA	NA	NA	NA	NA	NA	NA	NA	NA	NA	NA	NA	NA	NA	1	NA	NA	NA	NA	NA	NA	NA	1	NA	NA	NA	NA	NA	NA	NA	NA
ENSG00000092470	NA	NA	NA	1	NA	NA	NA	NA	NA	NA	1	NA	NA	NA	NA	NA	NA	NA	NA	NA	NA	NA	1	NA	NA	NA	NA	NA	NA	NA	NA	NA	NA	NA	NA	1	NA	NA	NA	NA	NA	1	NA	NA	NA	1	NA	NA	NA
ENSG00000092531	NA	NA	NA	NA	NA	NA	NA	NA	NA	NA	NA	NA	NA	NA	NA	NA	NA	NA	1	NA	NA	NA	NA	NA	NA	NA	NA	NA	NA	NA	NA	NA	1	NA	NA	NA	NA	NA	NA	NA	NA	NA	NA	NA	NA	NA	NA	NA	NA
ENSG00000092607	1	NA	NA	NA	NA	NA	NA	NA	1	NA	NA	1	NA	NA	NA	NA	1	NA	NA	NA	NA	NA	NA	NA	NA	NA	1	NA	NA	NA	NA	NA	NA	NA	NA	NA	NA	NA	NA	NA	NA	NA	NA	NA	1	NA	NA	NA	NA
ENSG00000092621	NA	NA	1	NA	NA	NA	1	NA	1	NA	1	NA	NA	1	1	NA	NA	NA	NA	1	1	1	1	1	1	1	NA	NA	NA	1	NA	NA	1	NA	NA	NA	1	NA	1	NA	1	1	1	1	NA	NA	NA	1	1
ENSG00000092820	NA	NA	1	1	NA	1	NA	NA	NA	NA	1	NA	NA	1	NA	NA	NA	NA	1	1	1	NA	1	1	1	1	NA	NA	NA	NA	NA	NA	1	NA	NA	1	NA	NA	1	NA	1	1	NA	NA	NA	1	NA	NA	NA
ENSG00000092841	NA	NA	1	1	1	1	1	1	1	1	1	NA	1	1	1	NA	1	NA	NA	1	NA	1	1	1	1	1	1	NA	1	1	1	1	1	NA	1	1	1	NA	1	1	1	1	1	NA	1	1	1	1	1
ENSG00000196465	NA	NA	1	1	1	1	1	1	1	1	1	NA	1	1	1	NA	1	NA	NA	1	NA	1	1	1	1	1	1	NA	1	1	1	1	1	NA	1	1	1	NA	1	1	1	1	1	NA	1	1	1	1	1
ENSG00000092847	NA	NA	NA	NA	NA	1	NA	1	NA	NA	NA	NA	NA	NA	NA	NA	NA	NA	1	NA	NA	1	1	NA	1	NA	NA	1	1	NA	NA	1	1	NA	1	1	NA	NA	NA	NA	NA	NA	NA	NA	NA	1	NA	NA	NA
ENSG00000092853	1	NA	1	1	NA	NA	NA	NA	NA	NA	NA	NA	NA	1	NA	NA	NA	NA	NA	1	NA	NA	1	1	NA	1	NA	1	1	NA	NA	NA	NA	NA	1	1	NA	NA	NA	NA	NA	1	NA	NA	NA	1	NA	NA	NA
ENSG00000092871	NA	NA	NA	NA	NA	NA	NA	NA	NA	NA	NA	NA	NA	NA	NA	NA	NA	NA	1	NA	NA	NA	NA	NA	NA	NA	NA	NA	NA	NA	NA	NA	1	NA	NA	NA	NA	NA	NA	NA	NA	NA	NA	NA	NA	1	NA	NA	NA
ENSG00000185379	NA	NA	NA	NA	NA	NA	NA	NA	NA	NA	NA	NA	NA	NA	NA	NA	NA	NA	1	NA	NA	NA	NA	NA	NA	NA	NA	NA	NA	NA	NA	NA	1	NA	NA	NA	NA	NA	NA	NA	NA	NA	NA	NA	NA	1	NA	NA	NA
ENSG00000267618	NA	NA	NA	NA	NA	NA	NA	NA	NA	NA	NA	NA	NA	NA	NA	NA	NA	NA	1	NA	NA	NA	NA	NA	NA	NA	NA	NA	NA	NA	NA	NA	1	NA	NA	NA	NA	NA	NA	NA	NA	NA	NA	NA	NA	1	NA	NA	NA
ENSG00000092929	NA	NA	1	NA	1	1	NA	NA	1	NA	1	NA	NA	1	NA	NA	NA	NA	1	1	1	NA	1	1	NA	1	1	NA	NA	1	NA	NA	1	NA	NA	NA	NA	NA	NA	NA	1	1	1	NA	NA	1	NA	1	1
ENSG00000092931	NA	NA	NA	NA	NA	NA	NA	NA	NA	NA	NA	NA	NA	NA	NA	NA	NA	NA	NA	NA	NA	NA	NA	NA	NA	NA	NA	NA	NA	NA	NA	NA	NA	NA	NA	NA	NA	NA	NA	NA	NA	NA	NA	NA	NA	NA	NA	NA	NA
ENSG00000092964	NA	NA	NA	NA	NA	NA	NA	NA	NA	NA	NA	NA	NA	NA	NA	NA	NA	NA	1	NA	NA	NA	NA	NA	NA	NA	NA	NA	NA	NA	NA	NA	1	NA	NA	NA	NA	NA	NA	NA	NA	NA	NA	NA	NA	NA	NA	NA	NA
ENSG00000093009	1	NA	1	1	NA	1	NA	1	NA	NA	1	NA	NA	1	1	NA	NA	NA	1	1	NA	NA	1	1	1	1	NA	NA	NA	1	1	NA	1	NA	1	1	1	NA	1	NA	1	1	1	NA	NA	1	NA	1	1
ENSG00000093010	1	NA	1	NA	1	NA	1	NA	1	1	1	1	1	1	NA	NA	1	NA	NA	NA	NA	1	NA	1	1	1	1	NA	1	1	1	1	NA	NA	NA	NA	1	NA	NA	1	1	1	1	NA	1	NA	NA	1	1
ENSG00000093100	1	NA	1	NA	1	1	NA	1	1	NA	1	NA	1	1	NA	NA	1	NA	NA	NA	1	NA	1	1	NA	1	1	NA	NA	1	NA	NA	NA	NA	1	NA	NA	NA	NA	1	1	1	1	NA	1	1	NA	NA	1
ENSG00000243156	NA	NA	1	NA	1	1	NA	NA	NA	NA	1	NA	1	1	NA	NA	1	NA	NA	NA	NA	NA	1	1	NA	1	1	NA	NA	1	NA	NA	NA	NA	NA	NA	NA	NA	NA	NA	1	1	1	NA	1	1	NA	NA	1
ENSG00000093144	NA	NA	NA	1	NA	NA	NA	1	NA	NA	NA	NA	NA	NA	1	NA	NA	NA	1	NA	NA	NA	1	NA	1	1	NA	1	1	NA	NA	1	1	NA	1	1	NA	NA	NA	NA	NA	NA	1	NA	NA	1	1	NA	NA
ENSG00000093167	NA	NA	NA	1	NA	NA	NA	1	NA	NA	NA	NA	NA	NA	NA	NA	NA	NA	1	NA	NA	NA	1	NA	NA	NA	NA	1	1	NA	NA	NA	NA	NA	1	1	NA	NA	NA	NA	NA	NA	NA	NA	NA	1	NA	NA	NA
ENSG00000093183	NA	NA	NA	NA	NA	NA	NA	NA	NA	NA	NA	NA	NA	NA	NA	NA	NA	NA	1	NA	NA	NA	NA	NA	NA	NA	NA	NA	NA	NA	NA	NA	1	NA	NA	NA	NA	NA	NA	NA	NA	NA	NA	NA	NA	NA	NA	NA	NA
ENSG00000093217	NA	NA	NA	1	NA	NA	NA	NA	NA	NA	NA	NA	NA	NA	NA	NA	NA	NA	NA	1	NA	NA	NA	NA	NA	NA	NA	NA	NA	NA	NA	NA	NA	NA	NA	NA	NA	NA	NA	NA	NA	1	NA	NA	NA	NA	NA	NA	NA
ENSG00000094631	1	NA	1	1	NA	NA	NA	1	NA	NA	1	NA	NA	1	NA	NA	NA	NA	NA	NA	NA	NA	1	1	NA	1	NA	NA	NA	1	NA	NA	NA	NA	NA	1	NA	NA	NA	NA	1	1	1	NA	NA	1	NA	1	1
ENSG00000094804	NA	NA	NA	NA	NA	NA	1	NA	NA	NA	1	NA	NA	NA	1	NA	NA	NA	NA	NA	NA	1	NA	1	1	NA	NA	NA	1	NA	NA	NA	NA	NA	NA	NA	1	NA	1	NA	NA	NA	NA	NA	NA	NA	NA	1	1
ENSG00000094880	NA	1	NA	NA	NA	1	NA	NA	NA	NA	1	NA	NA	NA	1	NA	NA	NA	1	1	1	1	1	1	1	1	NA	NA	NA	NA	NA	1	1	NA	NA	1	1	NA	1	NA	1	1	1	NA	NA	1	1	NA	NA
ENSG00000094914	NA	NA	1	NA	1	NA	1	1	1	NA	1	NA	1	1	NA	NA	1	NA	NA	NA	NA	NA	NA	1	NA	1	1	NA	NA	1	NA	NA	1	NA	NA	NA	NA	NA	NA	1	1	1	1	NA	1	NA	NA	1	1
ENSG00000094916	NA	1	NA	NA	NA	1	NA	NA	NA	NA	NA	NA	NA	NA	1	NA	NA	NA	1	1	NA	NA	NA	NA	1	NA	NA	1	1	NA	NA	1	1	NA	NA	1	NA	NA	NA	NA	NA	NA	NA	NA	NA	1	1	NA	NA
ENSG00000094975	NA	NA	NA	1	NA	NA	NA	NA	NA	NA	1	NA	NA	1	NA	NA	NA	NA	NA	NA	NA	NA	1	NA	1	1	NA	1	NA	NA	NA	1	NA	NA	1	1	NA	NA	NA	NA	NA	1	1	NA	NA	1	1	NA	NA
ENSG00000095002	NA	NA	NA	NA	NA	1	1	1	NA	NA	1	NA	NA	NA	1	NA	NA	NA	NA	NA	1	1	1	1	1	1	NA	NA	1	NA	NA	1	1	NA	NA	1	1	NA	1	NA	1	NA	1	1	NA	1	1	1	1
ENSG00000095059	NA	NA	1	NA	1	1	NA	NA	NA	NA	1	NA	NA	1	NA	1	NA	NA	NA	1	NA	NA	1	1	NA	1	1	NA	NA	1	NA	NA	1	NA	NA	NA	1	NA	NA	NA	1	1	1	NA	NA	NA	NA	1	1
ENSG00000104774	NA	NA	1	NA	1	1	1	NA	NA	NA	1	NA	NA	1	1	1	NA	NA	NA	1	NA	1	1	1	NA	1	1	NA	NA	1	NA	1	1	NA	NA	NA	1	NA	1	NA	1	1	1	1	NA	NA	NA	1	1
ENSG00000105583	NA	NA	1	NA	1	1	NA	NA	NA	NA	1	NA	NA	1	NA	1	NA	NA	NA	1	NA	NA	1	1	NA	1	1	NA	NA	1	NA	NA	1	NA	NA	NA	1	NA	NA	NA	1	1	1	NA	NA	NA	NA	1	1
ENSG00000269242	NA	NA	1	NA	1	1	1	NA	NA	NA	1	NA	NA	1	1	1	NA	NA	NA	1	NA	1	1	1	NA	1	1	NA	NA	1	NA	1	1	NA	NA	NA	1	NA	1	NA	1	1	1	1	NA	NA	NA	1	1
ENSG00000269590	NA	NA	1	NA	1	1	1	NA	NA	NA	1	NA	NA	1	1	1	NA	NA	NA	1	NA	1	1	1	NA	1	1	NA	NA	1	NA	1	1	NA	NA	NA	1	NA	1	NA	1	1	1	1	NA	NA	NA	1	1
ENSG00000285589	NA	NA	1	NA	1	1	1	NA	NA	NA	1	NA	NA	1	1	1	NA	NA	NA	1	NA	1	1	1	NA	1	1	NA	NA	1	NA	1	1	NA	NA	NA	1	NA	1	NA	1	1	1	1	NA	NA	NA	1	1
ENSG00000095066	1	NA	1	1	NA	1	NA	1	NA	NA	1	NA	NA	1	NA	NA	NA	NA	NA	NA	NA	1	1	1	NA	1	1	NA	NA	NA	NA	NA	NA	NA	NA	1	NA	NA	NA	NA	1	1	1	NA	NA	1	NA	1	1
ENSG00000095139	NA	1	NA	1	NA	1	NA	NA	NA	NA	1	NA	NA	NA	1	NA	NA	NA	1	1	1	NA	1	1	1	1	NA	NA	1	NA	NA	1	1	NA	NA	1	NA	NA	1	NA	1	1	NA	1	NA	1	1	1	NA
ENSG00000095209	NA	NA	NA	NA	NA	1	NA	NA	NA	1	NA	NA	NA	NA	1	NA	NA	NA	NA	NA	NA	NA	NA	NA	1	NA	NA	NA	1	NA	NA	1	NA	NA	NA	NA	NA	NA	NA	NA	NA	NA	NA	NA	NA	1	NA	NA	NA
ENSG00000095261	NA	1	NA	NA	NA	1	NA	NA	NA	NA	NA	NA	NA	NA	1	NA	NA	NA	1	1	NA	NA	NA	NA	1	NA	NA	1	1	NA	NA	1	1	NA	NA	1	NA	NA	NA	NA	NA	NA	NA	NA	NA	1	1	NA	NA
ENSG00000095303	NA	NA	NA	NA	1	NA	NA	NA	NA	NA	NA	NA	NA	NA	NA	NA	NA	NA	1	NA	NA	NA	NA	NA	NA	NA	NA	NA	NA	1	NA	NA	1	NA	NA	NA	NA	NA	NA	NA	1	1	NA	NA	NA	NA	NA	NA	NA
ENSG00000095319	NA	NA	1	1	1	1	NA	1	1	NA	1	NA	NA	1	NA	NA	NA	NA	1	1	1	1	1	1	1	1	1	NA	NA	1	NA	NA	1	NA	1	NA	1	NA	1	NA	1	1	1	NA	1	1	1	1	1
ENSG00000251184	NA	NA	1	1	1	1	1	1	1	NA	1	NA	1	1	1	NA	NA	NA	1	1	1	1	1	1	1	1	1	NA	NA	1	NA	1	1	NA	1	NA	1	NA	1	NA	1	1	1	1	1	1	1	1	1
ENSG00000095321	NA	NA	1	NA	1	NA	NA	NA	1	NA	1	NA	NA	NA	NA	NA	NA	NA	NA	NA	NA	NA	NA	1	NA	NA	1	NA	NA	1	NA	NA	1	NA	NA	NA	1	NA	1	NA	1	1	NA	NA	NA	NA	NA	NA	1
ENSG00000095370	NA	NA	NA	NA	NA	NA	NA	NA	NA	NA	NA	NA	NA	NA	NA	NA	NA	NA	NA	NA	NA	NA	NA	NA	NA	NA	NA	NA	NA	NA	NA	NA	NA	NA	NA	NA	NA	NA	NA	NA	NA	NA	NA	NA	NA	NA	NA	NA	NA
ENSG00000095380	NA	NA	NA	NA	NA	1	1	NA	NA	NA	1	NA	1	NA	1	NA	NA	NA	NA	NA	1	1	NA	1	1	NA	NA	NA	1	NA	NA	1	NA	NA	NA	NA	1	NA	1	NA	1	NA	NA	1	NA	1	NA	1	1
ENSG00000095397	NA	NA	1	NA	NA	NA	NA	NA	NA	NA	NA	NA	NA	NA	NA	NA	NA	NA	NA	NA	NA	NA	NA	NA	NA	NA	NA	NA	NA	NA	NA	NA	NA	NA	NA	NA	NA	NA	NA	NA	NA	1	NA	NA	NA	NA	NA	NA	1
ENSG00000095485	NA	NA	NA	NA	NA	NA	NA	NA	NA	NA	NA	NA	NA	NA	NA	NA	NA	NA	NA	NA	NA	NA	NA	1	NA	NA	NA	NA	NA	NA	NA	NA	NA	NA	NA	NA	NA	NA	NA	NA	NA	NA	NA	NA	NA	NA	NA	NA	NA
ENSG00000095539	NA	NA	1	NA	1	NA	NA	NA	1	NA	1	NA	1	NA	NA	NA	1	NA	NA	NA	NA	NA	NA	NA	NA	NA	1	NA	NA	1	NA	NA	1	NA	NA	NA	NA	NA	NA	1	1	1	NA	NA	1	NA	NA	NA	1
ENSG00000095564	NA	NA	1	1	NA	1	NA	1	NA	NA	1	NA	NA	1	NA	NA	NA	NA	1	1	NA	NA	1	1	1	1	NA	1	1	1	NA	NA	1	NA	1	1	NA	NA	1	1	1	1	1	NA	NA	1	1	NA	1
ENSG00000095637	NA	NA	1	NA	1	NA	NA	NA	1	NA	NA	NA	NA	NA	NA	NA	1	NA	NA	NA	NA	NA	NA	1	NA	NA	1	NA	NA	1	NA	NA	NA	NA	NA	NA	NA	NA	NA	1	1	1	NA	NA	1	NA	NA	NA	1
ENSG00000095739	NA	NA	NA	NA	NA	NA	NA	NA	NA	NA	1	NA	NA	NA	NA	NA	NA	NA	NA	NA	NA	NA	NA	NA	NA	NA	NA	NA	NA	NA	NA	NA	NA	NA	NA	NA	NA	NA	NA	NA	NA	1	NA	NA	NA	NA	NA	NA	NA
ENSG00000095787	NA	NA	1	NA	NA	NA	NA	NA	NA	NA	NA	NA	NA	NA	NA	NA	NA	NA	NA	NA	NA	NA	NA	NA	NA	1	NA	NA	NA	NA	NA	NA	NA	NA	NA	NA	NA	NA	NA	NA	NA	NA	NA	NA	1	NA	NA	NA	NA
ENSG00000095906	1	NA	1	1	1	1	1	1	1	1	1	1	1	1	1	1	1	NA	1	1	1	1	1	1	1	1	1	1	1	1	1	1	1	1	NA	1	1	1	1	1	1	1	1	NA	1	1	1	1	1
ENSG00000095951	NA	NA	1	1	1	1	NA	NA	NA	NA	1	NA	NA	1	NA	1	NA	NA	NA	1	NA	NA	1	1	NA	1	1	1	NA	NA	NA	NA	NA	NA	1	1	NA	NA	NA	NA	NA	1	1	1	NA	1	NA	NA	1
ENSG00000096060	NA	NA	NA	NA	NA	NA	NA	NA	NA	NA	NA	NA	NA	NA	NA	NA	NA	NA	1	NA	NA	NA	NA	NA	NA	NA	NA	NA	NA	NA	NA	NA	1	NA	NA	NA	NA	NA	NA	NA	NA	NA	NA	NA	NA	NA	NA	NA	NA
ENSG00000096063	NA	NA	NA	NA	NA	1	NA	NA	NA	NA	1	NA	NA	NA	NA	NA	NA	NA	NA	NA	NA	NA	1	NA	1	NA	NA	1	NA	NA	NA	1	NA	NA	NA	1	NA	NA	NA	NA	NA	1	NA	NA	NA	1	NA	NA	NA
ENSG00000096070	NA	NA	1	1	1	1	NA	1	1	NA	NA	NA	NA	NA	NA	NA	NA	NA	1	1	1	NA	1	NA	1	1	1	NA	NA	1	NA	NA	1	NA	NA	1	1	NA	1	NA	1	1	NA	NA	1	1	1	NA	1
ENSG00000096080	NA	NA	NA	NA	NA	NA	1	NA	NA	1	1	NA	1	NA	1	NA	NA	NA	NA	NA	NA	1	NA	1	NA	NA	NA	NA	NA	NA	NA	NA	NA	NA	NA	NA	1	NA	NA	NA	1	NA	1	NA	NA	NA	NA	1	1
ENSG00000096093	NA	NA	NA	NA	NA	NA	NA	NA	NA	NA	NA	NA	NA	NA	NA	NA	NA	NA	NA	NA	NA	NA	NA	NA	NA	NA	NA	NA	NA	NA	NA	NA	NA	NA	NA	NA	NA	NA	NA	NA	NA	NA	NA	NA	NA	NA	NA	NA	NA
ENSG00000096384	1	NA	1	1	1	1	NA	NA	NA	NA	1	NA	NA	1	NA	NA	NA	NA	NA	1	1	NA	1	1	1	1	1	1	NA	1	NA	1	1	NA	1	1	NA	NA	1	NA	1	1	1	1	NA	1	NA	NA	1
ENSG00000096401	NA	NA	1	1	NA	1	NA	NA	NA	NA	1	NA	NA	1	NA	NA	NA	NA	1	1	NA	NA	1	1	1	1	NA	NA	NA	NA	NA	NA	1	NA	NA	1	NA	NA	1	NA	1	1	1	NA	NA	1	NA	NA	NA
ENSG00000096433	NA	NA	1	1	1	1	NA	1	NA	NA	1	NA	NA	1	NA	NA	NA	NA	1	1	1	NA	1	1	1	1	1	NA	NA	1	NA	NA	1	NA	NA	1	1	NA	1	NA	1	1	1	NA	NA	1	1	NA	1
ENSG00000096654	NA	NA	1	1	NA	1	NA	NA	NA	NA	1	NA	NA	1	NA	1	NA	NA	NA	1	NA	NA	1	1	NA	1	NA	1	1	NA	NA	1	1	1	1	1	1	NA	NA	NA	NA	1	NA	1	NA	1	NA	NA	NA
ENSG00000096746	NA	1	1	1	NA	1	NA	1	NA	NA	1	NA	NA	1	1	NA	1	NA	1	1	NA	1	1	1	1	1	1	1	1	1	1	1	1	1	1	1	1	NA	NA	1	1	1	1	NA	1	1	1	NA	NA
ENSG00000096968	NA	NA	NA	1	NA	NA	NA	NA	NA	NA	NA	NA	NA	1	NA	NA	NA	NA	NA	NA	NA	NA	1	NA	NA	NA	NA	NA	NA	NA	NA	NA	NA	NA	NA	NA	NA	NA	NA	NA	NA	NA	NA	NA	NA	1	NA	NA	NA
ENSG00000097007	NA	NA	1	NA	1	1	NA	1	1	NA	1	NA	NA	NA	NA	NA	NA	NA	1	1	1	1	1	1	1	1	1	NA	NA	1	NA	NA	1	NA	NA	NA	1	NA	1	NA	1	1	NA	1	NA	NA	NA	1	1
ENSG00000097021	NA	NA	NA	NA	NA	NA	1	NA	NA	NA	1	NA	NA	NA	1	NA	NA	NA	NA	1	NA	NA	NA	1	NA	NA	NA	NA	NA	NA	NA	1	NA	NA	NA	NA	1	NA	NA	NA	NA	NA	NA	NA	NA	NA	NA	1	1
ENSG00000097033	NA	1	NA	NA	NA	1	NA	NA	NA	NA	NA	NA	NA	NA	1	NA	NA	NA	1	1	NA	NA	NA	NA	1	NA	NA	NA	NA	NA	NA	1	1	NA	NA	1	NA	NA	1	NA	NA	NA	NA	NA	NA	1	1	NA	NA
ENSG00000099194	NA	1	NA	NA	1	1	NA	NA	NA	1	1	NA	NA	NA	1	NA	NA	NA	1	1	NA	NA	NA	1	1	NA	NA	NA	1	NA	NA	1	1	NA	NA	1	NA	NA	1	NA	1	1	NA	NA	NA	1	1	NA	1
ENSG00000099203	NA	NA	NA	NA	NA	NA	1	NA	NA	1	1	NA	1	NA	1	NA	NA	NA	NA	1	NA	1	NA	1	1	NA	NA	NA	NA	NA	NA	1	1	NA	NA	NA	1	NA	NA	NA	1	NA	1	NA	NA	NA	NA	1	NA
ENSG00000099219	NA	1	NA	NA	NA	1	NA	1	NA	1	1	NA	NA	NA	1	NA	NA	NA	1	1	1	1	1	1	1	1	NA	NA	1	NA	1	1	1	NA	NA	1	1	NA	1	NA	1	1	NA	NA	NA	1	1	NA	NA
ENSG00000099246	NA	NA	NA	1	NA	NA	NA	NA	NA	NA	NA	NA	NA	NA	1	NA	NA	NA	1	NA	NA	NA	NA	NA	1	NA	NA	NA	1	NA	NA	1	NA	NA	NA	1	NA	NA	NA	NA	NA	NA	NA	NA	NA	1	1	NA	NA
ENSG00000099290	NA	NA	1	1	NA	NA	NA	NA	NA	NA	1	NA	NA	1	NA	NA	NA	NA	NA	1	NA	NA	1	1	NA	1	NA	NA	NA	NA	NA	NA	NA	NA	NA	1	NA	NA	1	NA	1	1	NA	NA	NA	1	NA	NA	NA
ENSG00000099308	NA	NA	1	NA	1	NA	NA	NA	NA	NA	1	NA	NA	NA	NA	NA	NA	NA	NA	NA	NA	NA	1	NA	NA	NA	1	NA	NA	1	NA	NA	NA	NA	NA	NA	NA	NA	NA	NA	1	1	NA	NA	NA	NA	NA	NA	1
ENSG00000099326	NA	NA	1	NA	1	1	NA	NA	1	1	1	1	1	NA	NA	NA	1	NA	NA	1	NA	1	NA	1	NA	1	1	NA	1	1	NA	NA	NA	NA	NA	NA	NA	NA	NA	1	NA	1	NA	NA	1	NA	NA	NA	1
ENSG00000099330	NA	NA	NA	NA	NA	NA	1	NA	NA	NA	1	NA	NA	NA	1	NA	NA	NA	NA	NA	NA	NA	NA	1	NA	NA	NA	NA	NA	NA	NA	1	NA	NA	NA	NA	1	NA	NA	NA	NA	NA	NA	NA	NA	NA	NA	1	NA
ENSG00000099331	NA	NA	1	1	1	1	NA	1	NA	NA	1	NA	NA	1	NA	NA	NA	NA	1	1	1	NA	1	1	1	1	1	1	NA	1	NA	NA	1	NA	1	1	1	NA	1	NA	1	1	1	NA	1	1	NA	1	1
ENSG00000099338	NA	NA	NA	NA	NA	NA	NA	NA	NA	NA	NA	NA	NA	NA	NA	NA	NA	NA	NA	NA	NA	NA	NA	NA	NA	NA	NA	NA	NA	NA	NA	NA	NA	NA	NA	NA	NA	NA	NA	NA	NA	NA	NA	NA	NA	NA	NA	NA	NA
ENSG00000099341	NA	NA	1	1	1	1	1	NA	1	NA	1	NA	1	1	1	1	NA	NA	NA	1	1	1	1	1	1	1	1	NA	NA	1	NA	1	1	NA	NA	1	1	NA	1	NA	1	1	1	1	NA	1	NA	1	1
ENSG00000099364	1	NA	1	NA	1	1	1	1	1	1	1	1	1	NA	1	NA	1	NA	1	1	1	1	1	1	1	NA	1	1	1	1	NA	1	1	NA	NA	1	1	NA	1	1	1	1	1	NA	1	1	1	1	1
ENSG00000099365	1	NA	NA	NA	1	NA	NA	NA	1	NA	NA	1	1	NA	NA	NA	1	NA	NA	NA	NA	1	NA	NA	NA	NA	1	NA	1	1	NA	NA	NA	1	NA	NA	NA	NA	NA	NA	NA	NA	NA	NA	1	NA	NA	NA	1
ENSG00000099377	NA	NA	NA	NA	NA	NA	1	NA	NA	1	1	NA	NA	NA	NA	NA	NA	NA	NA	NA	NA	NA	NA	1	NA	NA	NA	NA	NA	NA	NA	NA	NA	NA	NA	NA	NA	NA	NA	NA	NA	NA	NA	NA	NA	NA	NA	1	NA
ENSG00000099381	NA	NA	1	1	1	1	NA	NA	1	NA	1	NA	NA	1	NA	NA	NA	NA	1	1	1	NA	1	1	NA	1	1	NA	NA	1	NA	NA	1	NA	NA	1	1	NA	1	1	1	1	1	NA	1	1	NA	1	1
ENSG00000099385	NA	NA	NA	NA	NA	NA	1	NA	NA	1	1	NA	1	NA	1	1	NA	NA	NA	1	NA	1	NA	1	NA	NA	NA	NA	NA	NA	NA	1	NA	NA	NA	NA	1	NA	NA	NA	NA	NA	NA	NA	NA	NA	NA	1	NA
ENSG00000099399	NA	NA	NA	NA	NA	1	NA	NA	NA	NA	1	NA	NA	NA	1	NA	NA	NA	1	NA	1	1	NA	NA	1	NA	NA	NA	NA	NA	NA	1	1	NA	NA	1	1	NA	1	NA	1	NA	NA	NA	NA	1	NA	NA	NA
ENSG00000099622	NA	NA	1	NA	1	1	NA	1	1	NA	1	NA	1	1	NA	NA	1	NA	NA	NA	NA	1	NA	NA	NA	1	1	NA	1	1	NA	NA	NA	NA	NA	NA	NA	NA	NA	NA	1	1	1	NA	1	NA	NA	NA	1
ENSG00000099624	NA	NA	1	NA	1	NA	1	NA	1	1	1	NA	1	NA	1	NA	1	NA	NA	1	1	1	1	1	1	NA	1	NA	NA	1	NA	1	1	NA	NA	NA	1	NA	1	1	1	1	NA	1	1	NA	NA	1	1
ENSG00000099625	NA	NA	1	1	1	1	1	1	1	1	1	1	1	1	NA	NA	1	NA	1	1	1	1	1	NA	NA	1	1	NA	1	1	NA	NA	1	NA	NA	1	NA	NA	1	1	1	1	NA	NA	1	NA	NA	1	1
ENSG00000099783	1	NA	1	1	1	1	1	1	NA	NA	1	NA	1	1	1	1	1	1	1	1	1	1	1	1	1	1	1	NA	1	1	1	1	1	NA	1	1	1	NA	1	1	1	1	1	1	1	1	1	1	1
ENSG00000099795	NA	NA	1	NA	1	1	1	1	1	1	1	NA	1	NA	1	NA	1	NA	NA	1	1	1	NA	1	1	NA	NA	NA	1	NA	NA	1	1	NA	NA	1	1	NA	1	1	1	1	1	1	1	1	NA	1	1
ENSG00000099797	NA	NA	1	NA	NA	NA	NA	NA	NA	NA	1	NA	NA	1	NA	NA	NA	NA	NA	NA	NA	NA	NA	1	NA	1	NA	NA	NA	NA	NA	NA	NA	NA	NA	NA	1	NA	NA	NA	NA	1	1	NA	NA	NA	NA	1	NA
ENSG00000099800	1	1	1	1	1	1	1	1	1	1	1	1	1	1	1	1	1	NA	1	1	1	1	1	1	1	1	1	1	1	1	1	1	1	NA	1	1	1	NA	1	1	1	1	1	NA	1	1	1	1	1
ENSG00000099804	NA	NA	1	NA	1	NA	1	NA	1	1	1	NA	1	NA	1	NA	1	NA	NA	NA	NA	1	NA	1	NA	NA	1	NA	1	1	NA	1	1	NA	NA	NA	1	NA	1	NA	1	NA	NA	NA	1	NA	NA	1	1
ENSG00000099814	1	NA	1	1	1	1	NA	1	1	1	1	NA	1	1	NA	1	1	NA	1	1	1	1	1	1	NA	1	1	NA	NA	1	NA	1	1	NA	NA	1	1	NA	1	1	1	1	1	NA	1	1	NA	NA	1
ENSG00000099817	1	NA	1	NA	1	NA	1	1	1	1	1	NA	1	1	1	NA	1	NA	1	1	NA	1	1	1	1	1	1	NA	1	1	NA	1	1	NA	NA	NA	1	NA	1	1	1	1	1	NA	1	NA	NA	1	1
ENSG00000099821	1	NA	1	1	1	NA	NA	1	1	1	1	NA	1	1	NA	NA	1	NA	1	1	NA	1	1	1	NA	1	1	NA	NA	1	NA	NA	NA	NA	NA	NA	NA	NA	1	1	1	1	1	NA	1	NA	NA	1	1
ENSG00000099822	NA	NA	NA	NA	1	NA	NA	NA	1	1	NA	NA	1	NA	NA	NA	1	NA	NA	NA	NA	1	NA	NA	NA	NA	1	NA	NA	1	NA	NA	NA	NA	NA	NA	NA	NA	NA	NA	NA	NA	NA	NA	1	NA	NA	NA	1
ENSG00000099840	1	NA	1	1	1	1	NA	1	1	1	1	1	1	1	NA	NA	1	NA	NA	NA	NA	1	1	1	1	1	1	1	1	1	NA	1	1	NA	1	1	NA	NA	1	1	1	1	1	NA	1	1	NA	NA	1
ENSG00000099860	NA	NA	1	1	NA	1	NA	NA	NA	NA	1	NA	NA	1	NA	NA	NA	NA	NA	1	NA	NA	1	1	1	1	NA	NA	NA	NA	NA	1	1	NA	NA	NA	NA	NA	NA	NA	NA	1	1	1	NA	1	NA	NA	1
ENSG00000099864	NA	NA	1	NA	1	NA	1	1	1	1	1	NA	1	NA	NA	NA	1	NA	NA	NA	NA	1	NA	NA	NA	NA	1	NA	NA	1	NA	NA	1	NA	NA	NA	1	NA	NA	1	1	1	NA	NA	1	NA	NA	1	1
ENSG00000099875	1	NA	1	NA	1	NA	NA	NA	1	1	1	NA	1	NA	NA	NA	1	NA	1	1	NA	1	1	NA	NA	NA	1	NA	NA	1	NA	NA	1	NA	NA	NA	NA	NA	1	1	1	1	NA	NA	1	NA	NA	1	1
ENSG00000099889	1	NA	1	1	1	1	1	1	1	1	1	1	1	1	NA	NA	1	NA	1	1	1	1	1	1	1	1	1	NA	1	1	1	1	1	NA	1	NA	1	1	1	1	1	1	1	1	1	1	1	1	1
ENSG00000099899	1	NA	1	1	1	1	1	1	1	1	1	1	1	1	NA	NA	1	NA	NA	1	NA	1	1	1	NA	1	1	1	NA	1	1	NA	1	NA	NA	1	NA	1	NA	1	1	1	1	NA	1	1	NA	1	1
ENSG00000099901	1	1	1	NA	1	1	1	1	1	1	1	NA	1	1	1	1	1	NA	1	1	NA	1	NA	1	1	1	1	1	1	1	NA	1	1	NA	NA	1	1	NA	1	1	1	1	1	NA	1	1	1	1	1
ENSG00000099904	1	NA	1	1	1	1	NA	1	1	1	1	1	1	1	NA	NA	1	NA	1	1	NA	1	1	1	1	1	1	1	1	1	NA	NA	1	NA	NA	1	NA	NA	1	1	1	1	NA	NA	1	1	1	1	1
ENSG00000099910	1	NA	NA	NA	1	NA	NA	NA	1	NA	NA	NA	1	NA	NA	NA	1	NA	NA	NA	NA	NA	NA	NA	NA	NA	1	NA	1	1	NA	NA	NA	NA	NA	NA	NA	NA	NA	1	1	NA	NA	NA	1	NA	NA	NA	1
ENSG00000099917	1	NA	1	1	1	NA	NA	1	1	NA	1	NA	1	1	NA	NA	1	NA	1	NA	NA	NA	1	1	NA	1	1	NA	NA	1	1	NA	1	NA	NA	1	NA	NA	1	1	1	1	1	NA	1	NA	NA	1	1
ENSG00000099940	NA	NA	NA	NA	NA	1	NA	NA	NA	NA	NA	NA	NA	NA	1	NA	NA	NA	1	NA	NA	NA	1	NA	1	NA	NA	NA	NA	NA	NA	1	1	NA	NA	1	NA	NA	1	NA	1	1	NA	NA	NA	1	NA	NA	NA
ENSG00000099942	NA	NA	NA	NA	NA	1	NA	NA	NA	NA	1	NA	NA	NA	NA	NA	NA	NA	1	1	NA	1	NA	1	1	NA	NA	1	NA	NA	NA	1	1	NA	NA	1	NA	NA	NA	NA	NA	1	NA	NA	NA	1	NA	NA	NA
ENSG00000099949	1	NA	1	1	1	NA	1	1	1	1	1	1	1	1	NA	NA	1	NA	1	NA	NA	1	1	1	NA	1	1	NA	NA	1	1	NA	1	NA	1	1	1	NA	1	1	1	1	1	NA	1	1	NA	1	1
ENSG00000183773	1	NA	1	1	1	NA	1	1	1	1	1	1	1	1	NA	NA	1	NA	1	NA	1	1	1	1	NA	1	1	NA	NA	1	1	NA	1	NA	1	1	1	NA	1	1	1	1	1	NA	1	1	NA	1	1
ENSG00000285314	1	NA	1	1	1	NA	1	1	1	1	1	1	1	1	NA	NA	1	NA	1	NA	1	1	1	1	NA	1	1	NA	NA	1	1	NA	1	NA	1	1	1	NA	1	1	1	1	1	NA	1	1	NA	1	1
ENSG00000099957	1	NA	1	1	1	1	1	1	1	1	1	1	1	NA	NA	NA	1	NA	1	1	1	1	1	1	1	1	1	1	NA	1	1	NA	1	NA	1	1	NA	NA	1	1	1	1	1	NA	1	1	1	NA	1
ENSG00000099968	NA	NA	NA	NA	NA	1	NA	NA	NA	NA	NA	NA	NA	NA	1	NA	NA	NA	1	NA	NA	NA	1	NA	1	NA	NA	NA	NA	NA	NA	1	1	NA	NA	1	NA	NA	1	NA	1	1	NA	NA	NA	1	NA	NA	NA
ENSG00000099991	NA	NA	1	1	1	1	NA	1	1	NA	1	NA	NA	1	NA	NA	NA	NA	1	1	1	NA	1	1	1	1	1	NA	NA	1	NA	NA	1	NA	NA	1	1	NA	1	NA	1	1	1	NA	NA	1	NA	1	1
ENSG00000099992	NA	NA	1	NA	1	NA	NA	1	1	NA	NA	NA	NA	NA	NA	NA	1	NA	NA	NA	NA	NA	NA	NA	NA	NA	1	NA	NA	1	NA	NA	NA	NA	NA	NA	NA	NA	NA	NA	1	1	NA	NA	1	NA	NA	NA	1
ENSG00000239282	1	NA	1	NA	1	NA	NA	1	1	NA	NA	NA	1	NA	NA	NA	1	NA	NA	NA	NA	1	NA	NA	NA	NA	1	NA	NA	1	NA	NA	NA	NA	NA	NA	NA	NA	NA	NA	1	1	NA	NA	1	NA	NA	NA	1
ENSG00000248751	1	NA	1	NA	1	NA	NA	1	1	NA	NA	NA	1	NA	NA	NA	1	NA	NA	NA	NA	1	NA	NA	NA	NA	1	NA	NA	1	NA	NA	NA	NA	NA	NA	NA	NA	NA	NA	1	1	NA	NA	1	NA	NA	NA	1
ENSG00000099995	NA	NA	1	1	1	1	1	1	1	NA	1	NA	NA	1	1	NA	NA	NA	1	1	1	1	1	1	1	1	1	NA	NA	1	NA	1	1	NA	NA	1	1	NA	1	NA	1	1	1	1	NA	1	NA	1	1
ENSG00000099999	NA	NA	1	NA	NA	NA	NA	NA	NA	NA	NA	NA	NA	1	NA	NA	NA	NA	NA	NA	NA	NA	NA	1	NA	1	NA	NA	NA	NA	NA	NA	NA	NA	NA	NA	NA	NA	NA	NA	NA	NA	NA	NA	NA	NA	NA	NA	NA
ENSG00000100003	NA	NA	NA	NA	NA	NA	1	NA	NA	1	1	NA	NA	NA	1	NA	NA	NA	NA	1	NA	1	NA	1	1	NA	NA	NA	NA	NA	NA	1	NA	NA	NA	NA	1	NA	NA	NA	NA	NA	NA	NA	NA	NA	NA	1	NA
ENSG00000242114	NA	NA	NA	NA	NA	NA	1	NA	NA	1	1	NA	NA	NA	1	NA	NA	NA	NA	1	NA	1	NA	1	1	NA	NA	NA	NA	NA	NA	1	NA	NA	NA	NA	1	NA	NA	NA	NA	NA	NA	NA	NA	NA	NA	1	NA
ENSG00000249590	NA	NA	NA	NA	NA	NA	1	NA	NA	1	1	NA	NA	NA	1	NA	NA	NA	NA	1	NA	1	NA	1	1	NA	NA	NA	NA	NA	NA	1	NA	NA	NA	NA	1	NA	NA	NA	NA	NA	NA	NA	NA	NA	NA	1	NA
ENSG00000100014	1	NA	1	1	1	1	NA	NA	NA	NA	1	NA	NA	1	1	1	NA	NA	1	1	NA	NA	1	1	1	1	1	1	NA	1	NA	1	1	NA	1	1	1	NA	1	1	1	1	NA	1	NA	1	1	NA	1
ENSG00000128271	1	NA	1	1	1	1	NA	NA	NA	NA	1	NA	NA	1	1	1	NA	NA	1	1	NA	NA	1	1	1	1	1	1	NA	1	NA	1	1	NA	1	1	1	NA	1	1	1	1	NA	1	NA	1	1	NA	1
ENSG00000258555	1	NA	1	1	1	1	NA	NA	NA	NA	1	NA	NA	1	1	1	NA	NA	1	1	NA	NA	1	1	1	1	1	1	NA	1	NA	1	1	NA	1	1	1	NA	1	1	1	1	NA	1	NA	1	1	NA	1
ENSG00000100023	NA	NA	1	1	1	NA	NA	1	1	NA	1	NA	NA	1	NA	NA	1	NA	NA	NA	NA	NA	1	1	NA	1	1	NA	NA	1	NA	NA	NA	NA	NA	NA	NA	NA	NA	1	1	1	1	NA	1	1	NA	NA	1
ENSG00000100028	NA	NA	NA	NA	NA	1	NA	NA	NA	NA	1	NA	NA	NA	1	NA	NA	NA	1	NA	NA	NA	NA	1	1	NA	NA	NA	NA	NA	NA	1	1	NA	NA	NA	NA	NA	1	NA	1	NA	NA	NA	NA	NA	NA	NA	NA
ENSG00000100031	NA	NA	NA	NA	NA	1	NA	NA	NA	NA	1	NA	NA	NA	1	NA	NA	NA	1	NA	NA	NA	NA	1	1	NA	NA	NA	NA	NA	NA	1	1	NA	NA	NA	NA	NA	1	NA	1	NA	NA	NA	NA	NA	NA	NA	NA
ENSG00000286070	NA	NA	NA	NA	NA	1	NA	NA	NA	NA	1	NA	NA	NA	1	NA	NA	NA	1	NA	NA	NA	NA	1	1	NA	NA	NA	NA	NA	NA	1	1	NA	NA	NA	NA	NA	1	NA	1	NA	NA	NA	NA	NA	NA	NA	NA
ENSG00000100029	NA	NA	1	1	1	1	1	NA	1	1	1	NA	1	1	1	1	1	NA	NA	1	1	1	1	1	1	1	1	NA	NA	1	NA	1	1	NA	NA	1	1	NA	1	1	1	1	1	1	NA	1	NA	1	1
ENSG00000100030	NA	NA	NA	NA	NA	NA	NA	NA	NA	NA	NA	NA	NA	NA	NA	NA	NA	NA	1	NA	NA	NA	NA	NA	NA	NA	NA	NA	NA	NA	NA	NA	1	NA	NA	NA	NA	NA	NA	NA	NA	NA	NA	NA	NA	NA	NA	NA	NA
ENSG00000100034	1	NA	1	NA	1	NA	NA	1	1	1	1	1	1	NA	NA	NA	1	NA	1	1	1	1	1	NA	NA	NA	1	NA	NA	1	NA	NA	1	NA	NA	NA	NA	NA	1	1	1	1	NA	NA	1	NA	NA	NA	1
ENSG00000100038	NA	NA	1	1	1	1	NA	1	NA	NA	1	NA	NA	1	NA	NA	NA	NA	NA	1	NA	NA	1	1	NA	1	1	NA	NA	1	NA	NA	NA	NA	NA	1	NA	NA	NA	1	1	1	1	NA	1	1	NA	NA	1
ENSG00000100056	NA	NA	1	1	1	1	NA	NA	1	1	1	NA	1	1	NA	NA	1	NA	NA	1	1	1	1	1	NA	1	1	NA	NA	1	NA	NA	1	NA	NA	NA	NA	1	NA	1	1	1	1	NA	1	1	NA	1	1
ENSG00000100058	NA	NA	NA	1	NA	NA	NA	NA	NA	NA	NA	NA	NA	NA	NA	NA	NA	NA	NA	NA	NA	NA	1	NA	1	1	NA	1	1	NA	NA	NA	NA	NA	1	1	1	NA	NA	NA	NA	NA	NA	1	NA	1	NA	NA	NA
ENSG00000100065	1	NA	1	1	1	NA	NA	1	1	NA	1	NA	1	1	NA	NA	1	NA	NA	NA	NA	NA	1	1	NA	1	1	NA	NA	1	NA	NA	NA	NA	NA	NA	NA	NA	NA	1	1	1	1	NA	1	NA	NA	NA	1
ENSG00000100068	1	NA	1	1	1	1	NA	NA	1	1	1	1	1	1	NA	1	1	NA	1	1	1	1	1	1	1	1	1	1	1	1	NA	1	1	1	1	1	NA	NA	1	1	1	1	1	NA	1	1	1	NA	1
ENSG00000100075	NA	NA	1	NA	1	NA	1	NA	1	1	1	NA	1	NA	1	NA	1	NA	1	1	1	1	1	1	1	NA	NA	NA	NA	1	NA	1	1	NA	NA	NA	1	NA	1	NA	1	1	NA	1	NA	NA	NA	1	1
ENSG00000100077	NA	NA	NA	NA	NA	NA	NA	NA	NA	NA	NA	NA	NA	NA	NA	1	NA	NA	NA	NA	NA	NA	NA	NA	NA	NA	NA	NA	NA	NA	NA	1	NA	NA	NA	NA	NA	NA	NA	NA	NA	NA	NA	NA	NA	1	NA	NA	NA
ENSG00000100083	NA	NA	1	1	1	NA	NA	1	1	NA	1	NA	NA	1	NA	NA	1	NA	1	NA	NA	NA	1	1	NA	1	1	NA	NA	1	NA	NA	NA	NA	NA	1	NA	NA	NA	1	1	1	1	NA	1	1	NA	NA	1
ENSG00000100084	NA	NA	1	NA	1	NA	NA	NA	1	NA	1	NA	1	NA	NA	NA	1	NA	1	NA	NA	NA	1	NA	NA	NA	1	NA	NA	1	NA	NA	1	NA	NA	NA	NA	NA	1	1	1	1	NA	NA	1	NA	NA	NA	1
ENSG00000242259	NA	NA	1	NA	1	NA	NA	NA	1	NA	1	NA	1	NA	NA	NA	1	NA	1	NA	NA	NA	1	NA	NA	NA	1	NA	NA	1	NA	NA	1	NA	NA	NA	NA	NA	1	1	1	1	NA	NA	1	NA	NA	NA	1
ENSG00000100092	NA	NA	1	NA	1	NA	1	NA	1	1	1	1	1	NA	1	NA	1	NA	1	1	NA	1	1	1	NA	NA	1	NA	NA	1	NA	1	1	NA	NA	NA	1	NA	1	1	1	1	NA	NA	1	1	NA	1	1
ENSG00000241360	NA	NA	1	NA	1	NA	1	NA	1	1	1	1	1	NA	1	NA	1	NA	1	1	NA	1	1	1	NA	NA	1	NA	NA	1	NA	1	1	NA	NA	NA	1	NA	1	1	1	1	NA	NA	1	1	NA	1	1
ENSG00000285304	NA	NA	1	NA	1	NA	1	NA	1	1	1	1	1	NA	1	NA	1	NA	1	1	NA	1	1	1	NA	NA	1	NA	NA	1	NA	1	1	NA	NA	NA	1	NA	1	1	1	1	NA	NA	1	1	NA	1	1
ENSG00000100097	NA	NA	NA	NA	1	1	1	NA	1	1	1	NA	1	NA	1	NA	1	NA	NA	1	1	1	NA	1	1	NA	NA	NA	NA	NA	NA	1	1	NA	NA	NA	1	NA	1	1	1	1	1	NA	NA	1	NA	1	1
ENSG00000100100	NA	NA	1	NA	1	NA	NA	NA	NA	NA	1	NA	NA	1	NA	NA	NA	NA	NA	NA	NA	NA	NA	1	NA	1	NA	NA	NA	NA	NA	NA	NA	NA	NA	NA	NA	NA	NA	NA	1	1	1	NA	NA	NA	NA	NA	NA
ENSG00000100101	1	NA	1	1	1	NA	NA	NA	1	NA	1	1	1	1	NA	NA	1	NA	NA	NA	NA	NA	1	1	NA	1	1	NA	NA	1	NA	NA	NA	NA	NA	NA	NA	NA	NA	NA	1	1	1	NA	1	1	NA	NA	1
ENSG00000100106	1	NA	1	1	1	NA	NA	NA	NA	NA	1	NA	NA	1	NA	NA	NA	NA	NA	NA	NA	NA	1	1	NA	1	1	NA	NA	1	NA	NA	NA	NA	NA	NA	NA	NA	NA	NA	1	1	1	NA	1	1	NA	NA	1
ENSG00000273899	1	NA	1	1	1	NA	NA	NA	1	NA	1	1	1	1	NA	NA	1	NA	NA	NA	1	NA	1	1	NA	1	1	NA	NA	1	NA	NA	NA	NA	NA	NA	NA	NA	NA	1	1	1	1	NA	1	1	NA	NA	1
ENSG00000100104	NA	NA	NA	NA	NA	NA	NA	NA	NA	NA	1	NA	NA	NA	NA	NA	NA	NA	NA	NA	NA	1	NA	1	NA	NA	NA	NA	NA	NA	NA	NA	1	NA	NA	NA	NA	NA	NA	NA	NA	NA	NA	1	NA	NA	NA	NA	1
ENSG00000100105	NA	NA	1	NA	1	NA	NA	NA	1	1	1	1	1	NA	NA	NA	1	NA	NA	NA	NA	1	NA	NA	NA	NA	1	NA	NA	1	NA	NA	NA	NA	NA	NA	NA	NA	NA	1	1	NA	NA	NA	1	NA	NA	NA	1
ENSG00000100109	NA	NA	1	1	NA	NA	NA	NA	NA	NA	1	NA	NA	1	NA	NA	NA	NA	NA	NA	NA	NA	1	1	NA	1	NA	NA	NA	NA	NA	NA	NA	NA	NA	NA	NA	NA	NA	NA	NA	1	1	NA	NA	1	NA	NA	NA
ENSG00000100116	NA	NA	1	NA	1	NA	1	NA	NA	NA	1	NA	NA	NA	1	NA	NA	NA	NA	NA	NA	NA	1	1	NA	NA	1	NA	NA	1	NA	1	NA	NA	NA	NA	1	NA	1	NA	1	1	1	NA	NA	NA	NA	1	1
ENSG00000100124	NA	NA	NA	NA	NA	NA	NA	NA	NA	NA	NA	NA	NA	NA	NA	NA	NA	NA	1	NA	NA	NA	NA	NA	NA	NA	NA	NA	NA	NA	NA	NA	1	NA	NA	NA	NA	NA	NA	NA	NA	NA	NA	NA	NA	NA	NA	NA	NA
ENSG00000100129	NA	NA	1	NA	NA	1	1	1	NA	NA	1	NA	NA	NA	1	1	NA	NA	1	1	1	1	1	1	1	NA	NA	NA	1	NA	NA	1	1	NA	NA	1	1	NA	1	NA	1	1	1	1	NA	1	NA	1	1
ENSG00000100138	NA	NA	1	NA	1	NA	1	NA	1	1	1	NA	1	NA	1	NA	1	NA	NA	NA	1	1	NA	1	1	NA	NA	NA	1	1	NA	1	1	NA	NA	NA	1	NA	1	1	1	NA	1	NA	NA	NA	NA	1	1
ENSG00000100139	1	NA	1	NA	1	NA	NA	NA	1	1	1	1	1	NA	NA	NA	1	NA	NA	NA	1	1	NA	NA	NA	NA	1	NA	1	1	NA	NA	1	NA	NA	NA	NA	NA	NA	1	1	1	NA	NA	1	NA	NA	NA	1
ENSG00000100142	1	NA	1	1	1	1	1	1	1	1	1	1	1	1	1	1	1	NA	NA	1	1	1	1	1	1	1	1	NA	1	1	1	1	1	NA	1	1	1	NA	1	1	1	1	1	NA	1	1	NA	1	1
ENSG00000100151	NA	NA	1	NA	1	NA	NA	1	1	NA	1	NA	1	1	NA	NA	1	NA	NA	NA	NA	NA	1	1	NA	1	1	NA	NA	1	NA	NA	NA	NA	NA	NA	NA	NA	NA	1	1	1	1	NA	1	NA	NA	NA	1
ENSG00000100154	NA	NA	1	1	1	1	NA	NA	NA	NA	1	NA	NA	NA	NA	NA	NA	NA	1	1	1	NA	1	1	NA	1	NA	NA	NA	NA	NA	NA	1	NA	NA	1	1	NA	1	NA	1	1	NA	NA	NA	1	NA	NA	1
ENSG00000100162	NA	NA	NA	NA	1	NA	NA	1	NA	NA	NA	NA	1	NA	NA	NA	NA	NA	NA	NA	NA	NA	NA	NA	NA	NA	1	NA	NA	1	NA	NA	NA	NA	NA	NA	NA	NA	NA	NA	1	NA	NA	NA	1	NA	NA	NA	1
ENSG00000100181	NA	NA	NA	1	NA	NA	NA	NA	NA	NA	NA	NA	NA	NA	NA	NA	NA	NA	NA	1	NA	NA	NA	NA	NA	NA	NA	NA	NA	NA	1	NA	NA	NA	NA	1	NA	NA	NA	NA	NA	NA	NA	NA	NA	NA	NA	NA	NA
ENSG00000283633	NA	NA	1	1	1	NA	NA	NA	1	NA	NA	NA	NA	NA	NA	NA	1	NA	NA	1	NA	NA	NA	NA	NA	NA	1	NA	NA	1	1	NA	NA	NA	1	1	NA	NA	NA	1	1	1	NA	NA	1	NA	NA	NA	1
ENSG00000100196	NA	1	NA	NA	NA	1	1	1	NA	NA	1	NA	NA	NA	1	NA	NA	NA	1	1	NA	1	NA	1	1	1	NA	NA	1	NA	NA	1	1	NA	NA	NA	1	NA	1	NA	NA	NA	NA	1	NA	1	1	1	1
ENSG00000100211	NA	NA	NA	NA	NA	NA	NA	NA	NA	NA	NA	NA	NA	NA	NA	NA	NA	NA	NA	NA	NA	NA	NA	NA	NA	NA	NA	NA	NA	NA	NA	NA	NA	NA	NA	NA	NA	NA	NA	NA	NA	NA	NA	NA	NA	NA	NA	NA	NA
ENSG00000100216	NA	NA	NA	NA	NA	1	NA	NA	NA	1	1	NA	NA	NA	1	NA	NA	NA	NA	1	NA	NA	NA	NA	1	NA	NA	NA	1	NA	NA	1	NA	NA	NA	1	NA	NA	NA	NA	NA	NA	NA	NA	NA	1	NA	NA	NA
ENSG00000100219	NA	NA	NA	NA	NA	NA	NA	NA	NA	NA	NA	NA	NA	NA	NA	NA	NA	NA	1	NA	NA	NA	NA	1	NA	NA	NA	NA	NA	NA	NA	NA	1	NA	NA	NA	NA	NA	NA	NA	NA	NA	NA	NA	NA	NA	NA	NA	NA
ENSG00000100220	NA	NA	NA	NA	NA	NA	1	NA	NA	NA	1	NA	NA	NA	1	NA	NA	NA	NA	NA	1	1	NA	1	1	NA	NA	NA	NA	NA	NA	1	1	NA	NA	NA	1	NA	1	NA	1	NA	1	NA	NA	NA	NA	1	NA
ENSG00000100221	NA	NA	1	NA	1	1	NA	NA	1	NA	1	NA	NA	NA	1	NA	NA	NA	1	1	NA	1	1	1	1	NA	1	NA	NA	1	NA	1	1	NA	NA	NA	1	NA	1	NA	1	1	NA	1	NA	NA	NA	NA	1
ENSG00000100226	NA	NA	1	NA	1	NA	NA	NA	1	NA	1	NA	1	NA	NA	NA	1	NA	NA	NA	NA	NA	NA	1	NA	NA	1	NA	NA	1	NA	NA	1	NA	NA	NA	1	NA	NA	1	1	1	NA	NA	1	NA	NA	1	1
ENSG00000100227	NA	NA	1	NA	1	1	NA	1	NA	NA	1	NA	NA	1	NA	NA	NA	NA	1	NA	1	1	1	1	NA	1	1	NA	NA	1	NA	NA	1	NA	NA	NA	1	NA	1	NA	1	1	NA	NA	NA	NA	NA	NA	1
ENSG00000100239	1	NA	1	1	1	1	NA	1	1	NA	1	NA	1	1	NA	NA	1	NA	NA	NA	NA	1	1	1	NA	1	1	1	1	1	NA	NA	NA	NA	NA	1	NA	NA	NA	1	1	1	1	NA	1	1	NA	NA	1
ENSG00000100241	1	NA	1	1	1	NA	NA	1	1	1	1	NA	1	1	NA	NA	1	NA	1	NA	1	1	1	1	NA	1	1	NA	NA	1	NA	NA	1	NA	NA	NA	NA	NA	1	1	1	1	1	NA	1	NA	NA	NA	1
ENSG00000100242	NA	1	1	NA	1	1	1	1	1	1	1	NA	1	1	1	NA	1	NA	1	1	1	1	1	1	1	1	1	NA	1	1	NA	1	1	NA	NA	1	1	NA	1	1	1	1	1	NA	1	1	1	1	1
ENSG00000100246	NA	1	1	NA	1	1	1	1	1	1	1	NA	1	1	1	NA	1	NA	1	1	1	1	1	1	1	1	1	NA	1	1	NA	1	1	NA	NA	1	1	NA	1	1	1	1	1	NA	1	1	1	1	1
ENSG00000100243	NA	NA	1	NA	1	NA	1	NA	1	NA	1	NA	1	NA	1	NA	1	NA	NA	NA	1	1	NA	1	1	NA	1	NA	NA	1	NA	NA	1	NA	1	NA	1	NA	1	1	1	NA	NA	NA	1	NA	NA	1	1
ENSG00000100258	NA	NA	1	NA	1	1	NA	1	1	1	1	NA	1	1	NA	NA	1	NA	NA	NA	NA	1	1	1	NA	1	1	NA	NA	1	NA	NA	NA	NA	NA	NA	NA	NA	NA	1	1	1	1	NA	1	1	NA	1	1
ENSG00000100263	NA	NA	NA	NA	NA	NA	NA	NA	NA	NA	1	NA	NA	NA	NA	NA	NA	NA	NA	NA	NA	NA	NA	1	NA	NA	NA	NA	NA	NA	NA	NA	NA	NA	NA	NA	NA	NA	NA	NA	NA	NA	NA	NA	NA	NA	NA	1	NA
ENSG00000100266	NA	NA	1	NA	NA	NA	NA	NA	NA	NA	NA	NA	NA	NA	NA	NA	NA	NA	NA	1	NA	NA	1	1	NA	1	NA	NA	NA	NA	NA	NA	NA	NA	NA	NA	NA	NA	NA	NA	1	1	NA	NA	NA	1	NA	NA	NA
ENSG00000242247	NA	NA	1	NA	NA	NA	NA	NA	NA	NA	NA	NA	NA	NA	NA	NA	NA	NA	NA	1	NA	NA	1	1	NA	1	NA	NA	NA	NA	NA	NA	NA	NA	NA	NA	NA	NA	NA	NA	1	1	NA	NA	NA	1	NA	NA	NA
ENSG00000100280	NA	NA	1	1	1	1	NA	1	1	NA	1	NA	NA	1	NA	NA	NA	NA	1	1	1	1	1	1	1	1	1	NA	NA	1	NA	1	1	NA	NA	NA	1	NA	1	NA	1	1	1	1	NA	1	NA	1	1
ENSG00000242156	NA	NA	1	1	1	1	NA	1	1	NA	1	NA	NA	1	NA	NA	NA	NA	1	1	1	1	1	1	1	1	1	NA	NA	1	NA	1	1	NA	NA	NA	1	NA	1	NA	1	1	1	1	NA	1	NA	1	1
ENSG00000100281	1	NA	1	1	NA	1	NA	NA	NA	NA	1	NA	NA	1	NA	NA	NA	NA	NA	1	NA	NA	1	1	NA	1	1	1	1	NA	NA	1	1	NA	1	1	NA	NA	NA	NA	NA	1	1	NA	NA	1	NA	NA	1
ENSG00000100284	1	NA	1	NA	1	1	NA	1	1	NA	1	1	1	1	1	NA	1	NA	1	1	NA	1	1	1	1	1	1	1	1	1	1	1	1	NA	1	1	NA	NA	NA	1	1	1	1	1	1	1	1	1	1
ENSG00000100285	NA	NA	NA	1	NA	1	NA	NA	NA	NA	1	NA	NA	1	NA	1	NA	NA	NA	1	1	1	1	1	1	1	NA	1	NA	NA	NA	1	NA	NA	NA	1	NA	NA	1	NA	NA	1	NA	NA	1	1	NA	1	NA
ENSG00000100288	1	NA	1	1	1	NA	NA	1	1	1	1	NA	1	1	NA	NA	1	NA	NA	NA	NA	1	1	1	NA	1	1	1	1	1	NA	NA	1	NA	NA	1	NA	NA	NA	1	1	1	1	NA	1	1	NA	NA	1
ENSG00000205560	1	NA	1	1	1	NA	NA	1	1	1	1	NA	1	1	NA	NA	1	NA	NA	NA	1	1	1	1	NA	1	1	1	1	1	NA	NA	1	NA	1	1	NA	NA	NA	1	1	1	1	NA	1	1	NA	NA	1
ENSG00000254413	1	NA	1	1	1	NA	NA	1	1	1	1	NA	1	1	NA	NA	1	NA	NA	NA	NA	1	1	1	NA	1	1	1	1	1	NA	NA	1	NA	NA	1	NA	NA	NA	1	1	1	1	NA	1	1	NA	NA	1
ENSG00000100296	NA	NA	1	1	1	1	NA	NA	NA	NA	1	NA	NA	1	NA	NA	NA	NA	NA	1	NA	NA	1	1	NA	1	NA	NA	NA	NA	NA	NA	NA	NA	NA	NA	NA	NA	NA	NA	1	1	1	NA	NA	1	NA	NA	NA
ENSG00000100297	1	NA	1	1	1	1	1	NA	1	NA	1	NA	1	1	NA	NA	1	NA	NA	1	1	1	1	1	1	1	1	NA	NA	1	NA	NA	1	NA	NA	NA	1	NA	1	NA	1	1	1	NA	1	1	NA	1	1
ENSG00000100299	NA	NA	NA	NA	1	NA	NA	NA	1	NA	NA	NA	NA	NA	NA	NA	NA	NA	NA	NA	NA	NA	NA	NA	NA	NA	NA	NA	NA	1	NA	NA	NA	NA	NA	NA	NA	NA	NA	1	NA	1	NA	NA	NA	NA	NA	NA	1
ENSG00000100300	1	NA	NA	NA	1	1	1	1	1	1	1	1	1	NA	1	1	1	NA	NA	1	1	1	NA	1	1	NA	1	NA	NA	1	NA	1	1	NA	NA	NA	1	NA	1	1	1	NA	1	NA	1	NA	NA	1	1
ENSG00000100304	NA	NA	1	NA	1	1	NA	NA	1	NA	1	NA	NA	NA	1	NA	NA	NA	1	1	1	NA	1	1	1	1	1	NA	NA	1	NA	1	1	NA	NA	NA	1	NA	1	NA	1	1	NA	1	NA	1	NA	1	1
ENSG00000100307	1	1	1	NA	1	1	NA	1	1	1	NA	1	1	NA	1	NA	1	NA	1	1	1	1	NA	NA	1	NA	1	NA	1	1	NA	1	1	1	1	1	NA	NA	NA	1	1	1	NA	NA	1	1	1	NA	1
ENSG00000100311	NA	NA	NA	NA	1	NA	NA	NA	NA	NA	NA	NA	NA	NA	NA	NA	NA	NA	NA	NA	NA	NA	NA	NA	NA	NA	NA	NA	NA	NA	NA	NA	NA	NA	NA	NA	NA	NA	NA	NA	1	NA	NA	NA	NA	NA	NA	NA	NA
ENSG00000100316	1	NA	1	1	1	1	1	1	NA	NA	1	NA	NA	1	1	1	NA	NA	1	1	1	1	1	1	1	1	1	NA	NA	1	NA	1	1	NA	NA	1	1	NA	1	NA	1	1	1	1	NA	1	NA	1	1
ENSG00000100320	1	NA	1	NA	1	NA	NA	NA	1	1	NA	1	1	NA	NA	NA	1	NA	NA	NA	NA	1	NA	NA	NA	NA	1	NA	NA	1	NA	NA	NA	NA	NA	NA	NA	NA	NA	1	1	NA	NA	NA	1	NA	NA	NA	1
ENSG00000100321	1	NA	1	NA	1	NA	NA	1	1	1	1	1	1	NA	NA	NA	1	NA	NA	NA	NA	1	NA	NA	NA	NA	1	NA	1	1	NA	NA	1	NA	NA	NA	NA	NA	NA	1	1	1	NA	NA	1	NA	NA	NA	1
ENSG00000100324	1	NA	1	NA	1	NA	NA	NA	1	1	1	NA	1	NA	NA	NA	1	NA	NA	NA	1	1	NA	NA	NA	NA	1	NA	NA	1	NA	NA	1	NA	NA	NA	NA	NA	NA	1	1	1	NA	NA	1	NA	NA	NA	1
ENSG00000100325	NA	NA	1	1	NA	NA	NA	NA	NA	NA	1	NA	NA	1	NA	NA	NA	NA	NA	1	NA	NA	1	1	NA	1	NA	NA	NA	NA	NA	NA	NA	NA	NA	NA	NA	NA	NA	NA	NA	1	NA	NA	NA	1	NA	NA	NA
ENSG00000100330	NA	NA	1	NA	NA	1	NA	1	NA	NA	1	NA	NA	NA	NA	NA	NA	NA	1	NA	NA	NA	NA	1	1	1	NA	1	NA	NA	NA	NA	1	NA	1	1	NA	NA	1	NA	1	NA	NA	NA	NA	1	1	NA	NA
ENSG00000100335	NA	NA	NA	NA	NA	NA	NA	NA	NA	NA	NA	NA	NA	NA	1	NA	NA	NA	1	NA	NA	NA	NA	1	1	NA	NA	NA	NA	NA	NA	1	1	NA	NA	NA	NA	NA	1	NA	NA	NA	NA	NA	NA	NA	NA	NA	NA
ENSG00000100342	NA	1	NA	NA	NA	1	NA	NA	NA	NA	1	NA	NA	NA	1	NA	NA	NA	1	1	NA	NA	NA	1	1	1	NA	1	1	NA	NA	1	1	NA	NA	1	NA	NA	1	NA	NA	1	NA	1	NA	1	1	NA	NA
ENSG00000100345	NA	NA	1	1	1	1	NA	1	NA	NA	1	NA	NA	1	NA	NA	NA	NA	1	1	1	1	1	1	1	1	1	1	1	1	NA	NA	1	NA	1	1	1	NA	1	NA	1	1	1	1	NA	1	NA	1	1
ENSG00000100346	1	NA	1	1	1	NA	NA	1	1	NA	1	NA	1	1	NA	NA	1	NA	1	NA	NA	NA	1	1	NA	1	1	NA	NA	1	NA	NA	NA	NA	NA	1	NA	NA	NA	1	1	1	1	NA	1	1	NA	NA	1
ENSG00000100348	NA	NA	1	NA	1	NA	1	NA	1	1	1	NA	1	NA	1	NA	1	NA	1	1	1	NA	1	1	1	NA	1	NA	NA	1	NA	1	1	NA	NA	NA	1	NA	1	1	1	1	1	NA	NA	NA	NA	1	1
ENSG00000100350	NA	NA	NA	NA	1	NA	NA	NA	NA	NA	NA	NA	NA	NA	NA	NA	NA	NA	1	NA	NA	NA	NA	NA	NA	NA	NA	NA	NA	NA	NA	NA	1	NA	NA	NA	NA	NA	NA	NA	1	1	NA	NA	NA	1	NA	NA	NA
ENSG00000100351	NA	NA	NA	NA	1	NA	NA	NA	NA	NA	NA	1	NA	NA	NA	NA	1	NA	1	1	NA	NA	1	NA	NA	NA	1	1	1	NA	NA	1	1	NA	NA	1	NA	NA	NA	1	1	NA	NA	NA	1	1	NA	NA	NA
ENSG00000100353	1	NA	1	1	1	1	1	1	NA	NA	1	1	NA	1	1	NA	NA	NA	1	1	1	1	1	1	1	1	1	NA	NA	1	NA	1	1	NA	NA	1	1	NA	1	NA	1	1	1	1	1	1	NA	1	1
ENSG00000100354	NA	1	NA	1	NA	1	NA	NA	NA	NA	NA	NA	NA	NA	1	NA	NA	NA	1	1	NA	NA	1	NA	1	NA	NA	NA	NA	NA	NA	1	1	NA	NA	1	NA	NA	NA	NA	NA	1	NA	NA	NA	1	1	NA	NA
ENSG00000100359	1	NA	1	1	NA	NA	NA	1	NA	NA	1	NA	NA	1	NA	NA	NA	NA	NA	NA	NA	NA	1	1	NA	1	NA	NA	NA	1	NA	NA	NA	NA	NA	1	NA	NA	NA	NA	1	1	1	NA	NA	1	NA	1	1
ENSG00000239900	1	NA	1	1	NA	NA	NA	1	NA	NA	1	NA	NA	1	NA	NA	NA	NA	NA	NA	NA	NA	1	1	NA	1	NA	NA	NA	1	NA	NA	NA	NA	NA	1	NA	NA	NA	NA	1	1	1	NA	NA	1	NA	1	1
ENSG00000284431	1	NA	1	1	NA	NA	NA	1	NA	NA	1	NA	NA	1	NA	NA	NA	NA	NA	NA	NA	NA	1	1	NA	1	NA	NA	NA	1	NA	NA	NA	NA	NA	1	NA	NA	NA	NA	1	1	1	NA	NA	1	NA	1	1
ENSG00000100364	NA	NA	NA	NA	1	NA	NA	NA	NA	NA	1	NA	NA	NA	NA	NA	NA	NA	NA	NA	NA	NA	NA	1	NA	NA	NA	NA	NA	NA	NA	NA	1	NA	NA	NA	1	NA	NA	NA	1	NA	NA	NA	NA	NA	NA	NA	NA
ENSG00000100372	NA	NA	NA	NA	NA	NA	NA	NA	NA	NA	NA	NA	NA	NA	NA	NA	NA	NA	NA	NA	NA	NA	NA	NA	NA	NA	NA	NA	NA	NA	NA	NA	NA	NA	NA	NA	NA	NA	NA	NA	NA	NA	NA	NA	NA	NA	NA	NA	NA
ENSG00000100376	NA	NA	1	1	1	1	NA	1	1	NA	1	NA	1	NA	1	NA	1	NA	1	1	NA	1	1	1	1	1	1	1	1	1	1	1	1	1	1	1	NA	NA	NA	1	NA	NA	NA	1	1	1	1	NA	1
ENSG00000100380	NA	NA	NA	1	NA	1	NA	NA	NA	NA	1	NA	NA	NA	NA	NA	NA	NA	NA	1	NA	NA	1	NA	1	1	NA	NA	NA	NA	NA	NA	NA	NA	NA	1	NA	NA	NA	NA	NA	1	NA	NA	NA	1	NA	NA	NA
ENSG00000100387	NA	NA	NA	1	NA	NA	NA	NA	NA	NA	NA	NA	NA	NA	1	NA	NA	NA	1	NA	NA	NA	NA	NA	1	NA	NA	NA	1	NA	NA	1	NA	NA	NA	1	NA	NA	NA	NA	NA	NA	NA	NA	NA	1	1	NA	NA
ENSG00000100393	1	NA	1	1	NA	1	NA	NA	NA	NA	1	NA	NA	1	NA	NA	NA	NA	NA	1	NA	NA	1	1	NA	1	NA	NA	NA	NA	NA	NA	1	NA	NA	1	NA	NA	NA	NA	1	1	NA	NA	NA	1	NA	NA	1
ENSG00000100395	NA	NA	1	NA	1	NA	NA	NA	NA	NA	1	NA	NA	1	NA	NA	NA	NA	NA	NA	NA	NA	NA	1	NA	1	NA	NA	NA	NA	NA	NA	NA	NA	NA	NA	NA	NA	NA	NA	1	NA	NA	NA	NA	NA	NA	NA	NA
ENSG00000100401	NA	NA	1	NA	1	NA	NA	NA	NA	NA	1	NA	NA	1	NA	1	NA	NA	NA	1	NA	NA	1	1	NA	1	1	NA	NA	1	NA	NA	1	NA	NA	NA	1	NA	NA	NA	1	1	1	NA	NA	NA	NA	NA	1
ENSG00000100403	NA	NA	1	NA	1	NA	NA	NA	1	NA	NA	NA	1	NA	NA	NA	1	NA	1	NA	NA	NA	1	NA	NA	NA	1	NA	NA	1	NA	NA	1	NA	NA	NA	NA	NA	1	NA	1	1	NA	NA	1	NA	NA	NA	1
ENSG00000100410	NA	1	NA	NA	1	1	1	NA	NA	1	1	NA	1	NA	1	NA	1	NA	1	1	NA	1	NA	1	1	NA	NA	NA	1	NA	NA	1	1	NA	NA	1	1	NA	1	NA	1	NA	1	NA	NA	1	1	1	1
ENSG00000100412	NA	NA	1	NA	1	NA	NA	NA	1	NA	1	NA	1	NA	NA	NA	NA	NA	NA	NA	1	NA	1	NA	NA	NA	1	NA	NA	1	NA	NA	1	NA	NA	NA	1	NA	1	NA	1	1	1	NA	NA	NA	NA	1	1
ENSG00000100413	1	NA	1	NA	1	1	NA	NA	1	1	1	1	1	NA	NA	1	1	NA	NA	1	1	1	NA	1	NA	NA	1	NA	1	1	NA	1	1	1	NA	NA	NA	NA	NA	1	1	1	NA	NA	1	1	NA	NA	1
ENSG00000100416	1	NA	1	1	1	1	1	1	1	1	1	1	1	1	NA	1	1	NA	NA	1	NA	1	1	1	1	1	1	1	1	1	1	1	NA	1	1	1	NA	1	NA	1	1	1	1	1	1	1	NA	1	1
ENSG00000100417	NA	NA	1	NA	1	NA	NA	1	NA	NA	1	NA	NA	1	NA	NA	NA	NA	NA	NA	NA	NA	NA	NA	NA	1	1	NA	NA	1	NA	NA	NA	NA	NA	NA	NA	NA	NA	NA	1	1	NA	NA	1	NA	NA	NA	1
ENSG00000100418	NA	NA	NA	NA	NA	NA	NA	NA	NA	NA	NA	NA	NA	NA	NA	NA	NA	NA	NA	NA	NA	NA	NA	NA	NA	NA	NA	NA	NA	NA	NA	NA	NA	NA	NA	NA	NA	NA	NA	NA	NA	NA	NA	NA	NA	NA	NA	NA	NA
ENSG00000100425	1	1	1	1	1	1	NA	NA	1	1	1	NA	1	1	1	NA	1	NA	1	1	1	1	1	1	1	1	1	NA	1	1	1	1	1	NA	NA	1	NA	NA	1	1	1	1	NA	NA	1	1	1	NA	1
ENSG00000100426	NA	NA	1	1	1	1	NA	NA	NA	NA	1	NA	NA	NA	NA	NA	NA	NA	NA	1	1	NA	1	1	NA	1	1	1	NA	NA	NA	NA	1	NA	1	1	1	NA	1	NA	1	1	NA	1	NA	1	NA	NA	1
ENSG00000100429	1	NA	1	1	1	1	NA	1	1	NA	1	1	1	1	NA	NA	1	NA	NA	NA	NA	NA	1	1	1	1	1	1	1	1	1	NA	NA	NA	NA	1	NA	NA	NA	1	1	1	1	NA	1	1	1	1	1
ENSG00000188130	1	NA	1	1	1	1	NA	1	1	NA	1	1	1	1	NA	NA	1	NA	NA	NA	NA	NA	1	1	1	1	1	1	1	1	1	NA	NA	NA	NA	1	NA	NA	NA	1	1	1	1	NA	1	1	1	1	1
ENSG00000100439	NA	1	NA	NA	1	1	NA	NA	NA	NA	NA	NA	NA	NA	1	NA	NA	NA	1	1	NA	NA	1	NA	1	1	NA	1	1	NA	NA	1	1	NA	1	NA	NA	NA	1	NA	1	NA	NA	NA	NA	1	1	NA	1
ENSG00000100441	1	NA	1	NA	1	1	1	1	1	1	1	1	1	NA	NA	NA	1	NA	1	NA	1	1	1	1	NA	NA	1	1	1	1	NA	NA	1	NA	NA	NA	NA	NA	1	1	1	1	NA	NA	1	1	NA	NA	1
ENSG00000100445	NA	NA	NA	NA	NA	NA	NA	NA	NA	NA	NA	NA	NA	NA	NA	NA	NA	NA	NA	NA	NA	NA	NA	NA	NA	NA	NA	NA	NA	NA	NA	NA	NA	NA	NA	NA	NA	NA	NA	NA	NA	NA	NA	NA	NA	NA	NA	NA	NA
ENSG00000100461	NA	NA	1	NA	NA	NA	NA	NA	NA	NA	NA	NA	NA	1	NA	NA	NA	NA	NA	NA	NA	NA	NA	NA	NA	1	NA	NA	NA	NA	NA	NA	NA	NA	NA	NA	NA	NA	NA	NA	NA	NA	NA	NA	NA	NA	NA	NA	NA
ENSG00000100462	NA	NA	1	NA	1	1	1	1	NA	NA	1	NA	NA	1	1	NA	NA	NA	NA	NA	1	1	1	1	1	1	1	NA	NA	1	NA	1	1	NA	NA	NA	1	NA	1	NA	1	1	1	NA	NA	NA	NA	1	1
ENSG00000100473	NA	NA	1	NA	NA	NA	NA	NA	NA	NA	NA	NA	NA	1	NA	NA	NA	NA	NA	NA	NA	NA	NA	NA	NA	1	NA	NA	NA	NA	NA	NA	NA	NA	NA	NA	NA	NA	NA	NA	NA	NA	1	NA	NA	NA	NA	NA	NA
ENSG00000100479	NA	NA	1	1	NA	1	NA	1	NA	NA	1	NA	NA	1	1	NA	NA	NA	1	1	NA	NA	1	NA	1	1	NA	1	1	NA	NA	1	1	NA	1	1	NA	NA	NA	NA	NA	1	1	NA	NA	1	1	NA	NA
ENSG00000100483	NA	NA	NA	NA	NA	NA	NA	NA	NA	NA	NA	NA	NA	NA	NA	NA	NA	NA	NA	NA	NA	NA	NA	NA	NA	NA	NA	NA	NA	NA	NA	NA	NA	NA	NA	NA	NA	NA	NA	NA	NA	NA	NA	NA	NA	NA	NA	NA	NA
ENSG00000100503	NA	NA	1	1	NA	1	NA	NA	NA	NA	1	NA	NA	1	NA	1	NA	NA	1	1	NA	NA	1	1	NA	1	NA	1	NA	NA	NA	NA	NA	NA	1	1	1	NA	1	NA	1	1	NA	NA	NA	1	NA	NA	NA
ENSG00000100504	NA	NA	1	1	NA	NA	NA	NA	NA	NA	1	NA	NA	1	NA	NA	NA	NA	NA	NA	NA	NA	1	1	NA	1	NA	NA	NA	NA	NA	NA	NA	NA	NA	NA	NA	NA	NA	NA	NA	1	NA	NA	NA	1	NA	1	NA
ENSG00000100519	NA	NA	1	1	NA	1	NA	1	NA	NA	NA	NA	NA	1	1	NA	NA	NA	1	1	NA	NA	1	NA	1	1	NA	1	1	NA	NA	1	1	NA	1	1	NA	NA	NA	NA	NA	1	1	NA	NA	1	1	NA	NA
ENSG00000100522	NA	1	NA	NA	NA	1	NA	NA	NA	NA	NA	NA	NA	NA	1	NA	NA	NA	1	1	NA	NA	1	NA	1	NA	NA	NA	NA	NA	NA	1	1	NA	NA	1	NA	NA	1	NA	1	1	NA	NA	NA	1	1	NA	NA
ENSG00000100523	NA	NA	NA	1	NA	NA	NA	NA	NA	NA	NA	NA	NA	NA	NA	NA	NA	NA	NA	NA	NA	NA	1	NA	1	NA	NA	1	1	NA	NA	1	NA	NA	1	1	NA	NA	NA	NA	NA	1	NA	NA	NA	1	NA	NA	NA
ENSG00000100528	NA	1	NA	1	NA	1	1	NA	NA	1	1	NA	NA	NA	1	1	NA	NA	1	1	NA	NA	NA	1	1	NA	NA	NA	1	NA	NA	1	1	NA	NA	1	1	NA	1	NA	NA	NA	NA	NA	NA	1	1	1	NA
ENSG00000100554	NA	NA	NA	1	NA	NA	NA	NA	NA	NA	NA	NA	NA	1	NA	NA	NA	NA	NA	NA	NA	NA	1	1	NA	NA	NA	NA	NA	NA	NA	NA	NA	NA	NA	NA	NA	NA	NA	NA	NA	1	NA	NA	NA	1	NA	NA	NA
ENSG00000100567	NA	NA	1	1	NA	1	NA	NA	NA	NA	1	NA	NA	1	1	NA	NA	NA	1	1	NA	NA	1	NA	1	1	NA	NA	1	NA	1	1	1	NA	1	1	NA	NA	NA	NA	NA	1	1	NA	NA	1	1	NA	NA
ENSG00000100575	NA	NA	NA	NA	NA	NA	1	NA	NA	NA	1	NA	NA	NA	1	1	NA	NA	NA	1	NA	1	NA	1	1	NA	NA	NA	1	NA	NA	1	NA	NA	NA	NA	1	NA	1	NA	NA	NA	NA	1	NA	NA	NA	1	NA
ENSG00000100578	NA	NA	NA	1	NA	NA	NA	NA	NA	NA	NA	NA	NA	NA	NA	NA	NA	NA	NA	NA	NA	NA	1	NA	NA	NA	NA	NA	NA	NA	NA	NA	NA	NA	NA	1	NA	NA	NA	NA	NA	1	NA	NA	NA	NA	NA	NA	NA
ENSG00000100580	NA	1	NA	NA	NA	1	NA	NA	NA	NA	NA	NA	NA	NA	1	NA	NA	NA	1	1	NA	NA	NA	NA	1	NA	NA	NA	NA	NA	NA	1	1	NA	NA	1	NA	NA	NA	NA	NA	NA	NA	NA	NA	1	1	NA	NA
ENSG00000100591	NA	NA	1	NA	1	1	1	1	1	1	1	NA	1	1	1	NA	1	NA	NA	1	1	1	1	1	1	1	1	NA	1	1	NA	1	1	NA	NA	NA	1	NA	1	NA	1	1	1	1	1	1	NA	1	1
ENSG00000100592	NA	NA	NA	1	NA	NA	NA	NA	NA	NA	NA	NA	NA	NA	NA	NA	NA	NA	NA	NA	NA	NA	NA	1	NA	NA	NA	NA	NA	NA	NA	NA	NA	NA	NA	NA	NA	NA	NA	NA	NA	1	NA	NA	NA	1	NA	NA	NA
ENSG00000100596	NA	1	NA	NA	NA	1	NA	NA	NA	NA	NA	NA	NA	NA	1	NA	NA	NA	1	1	NA	NA	NA	NA	1	NA	NA	NA	NA	NA	NA	1	1	NA	NA	1	NA	NA	NA	NA	NA	NA	NA	NA	NA	1	1	NA	NA
ENSG00000100603	NA	NA	NA	1	NA	NA	NA	NA	NA	NA	1	NA	NA	1	NA	NA	NA	NA	NA	1	NA	NA	1	1	NA	1	NA	NA	NA	NA	NA	NA	NA	NA	NA	1	NA	NA	NA	NA	NA	1	NA	NA	NA	1	NA	NA	NA
ENSG00000100614	NA	1	NA	1	NA	1	NA	1	NA	NA	1	NA	NA	NA	1	NA	NA	NA	1	1	NA	NA	1	NA	1	1	NA	1	1	NA	NA	1	1	NA	1	1	1	NA	1	NA	NA	1	1	NA	NA	1	1	NA	NA
ENSG00000100629	NA	NA	NA	1	NA	NA	NA	NA	NA	NA	NA	NA	NA	1	NA	NA	NA	NA	NA	NA	NA	NA	1	1	NA	NA	NA	NA	NA	NA	NA	NA	NA	NA	NA	NA	NA	NA	NA	NA	NA	1	NA	NA	NA	1	NA	NA	NA
ENSG00000100632	NA	1	NA	1	NA	1	1	1	NA	1	1	1	1	NA	1	1	1	NA	1	1	1	1	1	1	1	1	NA	1	1	NA	NA	1	1	NA	1	1	1	NA	1	NA	1	1	1	1	1	1	1	1	1
ENSG00000100647	NA	NA	1	NA	1	1	NA	NA	NA	NA	NA	NA	NA	NA	NA	NA	NA	NA	1	1	NA	NA	NA	1	NA	NA	NA	NA	NA	NA	NA	NA	1	NA	NA	NA	NA	NA	NA	NA	1	1	NA	NA	NA	NA	NA	NA	1
ENSG00000100650	NA	1	1	1	NA	1	NA	1	NA	1	1	NA	1	1	1	NA	1	NA	1	1	NA	1	1	NA	1	1	1	1	1	1	1	1	1	NA	1	1	1	NA	NA	NA	1	1	1	1	1	1	1	1	1
ENSG00000100664	NA	1	NA	1	NA	1	NA	NA	NA	NA	NA	NA	NA	NA	1	NA	NA	NA	1	1	NA	NA	1	NA	1	1	NA	1	1	NA	NA	1	1	NA	NA	1	NA	NA	NA	NA	NA	1	NA	NA	NA	1	1	NA	NA
ENSG00000100697	NA	NA	NA	1	NA	1	NA	1	NA	NA	1	NA	NA	NA	1	NA	NA	NA	1	1	NA	NA	1	NA	1	NA	NA	1	NA	NA	NA	1	1	NA	1	1	NA	NA	1	NA	NA	1	NA	NA	NA	1	1	NA	NA
ENSG00000100711	1	NA	1	NA	1	1	1	1	1	1	1	1	1	1	NA	NA	1	NA	1	1	NA	1	1	NA	1	1	1	1	1	1	1	1	1	1	NA	1	NA	NA	NA	1	1	1	1	NA	1	1	1	1	1
ENSG00000100714	NA	NA	1	NA	NA	1	1	NA	NA	NA	1	NA	NA	NA	1	NA	NA	NA	NA	NA	1	1	1	1	1	1	NA	NA	NA	NA	NA	1	1	NA	NA	NA	1	NA	1	NA	1	1	NA	1	NA	1	NA	1	1
ENSG00000100722	NA	NA	1	1	NA	NA	NA	NA	NA	NA	NA	NA	NA	1	NA	NA	NA	NA	NA	NA	NA	NA	1	1	NA	1	NA	NA	NA	NA	NA	NA	NA	NA	NA	NA	NA	NA	NA	NA	NA	1	1	NA	NA	1	NA	NA	NA
ENSG00000100726	1	NA	1	1	1	1	1	1	1	1	1	NA	1	1	NA	NA	1	NA	1	1	NA	1	1	1	NA	1	1	1	NA	1	1	NA	NA	NA	NA	1	NA	1	NA	1	1	1	1	NA	1	1	NA	1	1
ENSG00000100749	NA	NA	1	1	NA	1	NA	NA	NA	NA	1	NA	NA	1	1	NA	NA	NA	1	1	NA	NA	1	1	1	1	NA	NA	NA	NA	NA	1	1	NA	NA	1	NA	NA	NA	NA	NA	1	1	NA	NA	1	NA	NA	NA
ENSG00000100764	NA	NA	1	1	NA	1	NA	1	NA	NA	1	NA	NA	1	NA	NA	NA	NA	NA	1	NA	NA	1	1	1	1	NA	NA	NA	NA	NA	NA	NA	NA	NA	1	NA	NA	1	NA	1	1	1	NA	NA	1	NA	NA	NA
ENSG00000100767	1	NA	1	NA	1	NA	NA	1	1	1	1	1	1	1	NA	NA	1	NA	NA	NA	1	1	1	NA	NA	1	1	NA	NA	1	NA	NA	NA	NA	NA	NA	NA	NA	NA	1	1	1	1	NA	1	NA	NA	NA	1
ENSG00000100784	NA	NA	NA	1	NA	NA	NA	NA	NA	NA	NA	NA	NA	NA	1	NA	NA	NA	1	NA	NA	NA	NA	NA	1	NA	NA	NA	1	NA	NA	1	NA	NA	NA	1	NA	NA	NA	NA	NA	NA	NA	NA	NA	1	1	NA	NA
ENSG00000100796	NA	NA	1	1	NA	1	NA	NA	NA	NA	1	NA	NA	1	NA	NA	NA	NA	NA	1	NA	NA	1	1	NA	1	NA	NA	NA	NA	NA	NA	1	NA	NA	NA	NA	NA	NA	NA	NA	1	NA	NA	NA	1	NA	NA	NA
ENSG00000100804	NA	1	1	NA	1	1	1	NA	1	1	1	NA	1	NA	1	NA	NA	NA	1	1	1	1	1	1	1	1	1	NA	1	NA	NA	1	1	NA	NA	1	1	NA	1	NA	1	1	1	1	NA	1	1	1	1
ENSG00000100811	NA	NA	1	NA	NA	1	NA	NA	NA	NA	1	NA	NA	NA	1	NA	NA	NA	NA	1	1	NA	1	NA	1	NA	NA	NA	NA	NA	NA	1	1	NA	NA	NA	1	NA	1	NA	1	1	NA	NA	NA	1	NA	1	NA
ENSG00000100813	1	NA	1	1	1	1	NA	NA	NA	NA	1	NA	NA	1	NA	NA	NA	NA	1	1	NA	NA	1	1	NA	1	1	NA	NA	1	NA	NA	1	NA	NA	1	NA	NA	1	NA	1	1	1	1	NA	1	NA	1	1
ENSG00000100814	NA	NA	NA	NA	NA	NA	NA	NA	NA	NA	NA	NA	NA	NA	NA	NA	NA	NA	NA	NA	NA	NA	NA	1	NA	NA	NA	NA	NA	NA	NA	NA	NA	NA	NA	NA	NA	NA	NA	NA	NA	NA	NA	NA	NA	NA	NA	NA	NA
ENSG00000100815	1	NA	1	1	NA	1	NA	NA	NA	NA	1	NA	NA	1	NA	1	NA	NA	NA	1	NA	NA	1	1	NA	1	NA	1	1	NA	NA	NA	1	NA	1	1	NA	NA	NA	NA	NA	1	1	1	NA	1	NA	NA	1
ENSG00000100823	NA	NA	NA	NA	NA	NA	1	NA	NA	NA	1	NA	NA	NA	1	NA	NA	NA	NA	NA	1	1	NA	1	1	NA	NA	NA	NA	NA	NA	1	1	NA	NA	NA	1	NA	1	NA	1	NA	1	NA	NA	NA	NA	1	1
ENSG00000100836	NA	NA	1	NA	NA	1	1	1	NA	1	1	NA	1	1	1	NA	1	NA	NA	1	NA	1	1	1	1	1	NA	1	1	NA	1	1	NA	NA	1	1	NA	NA	NA	1	NA	1	1	NA	1	1	1	1	1
ENSG00000129473	NA	NA	1	NA	NA	1	1	1	NA	1	1	NA	1	1	1	NA	1	NA	NA	1	NA	1	1	1	1	1	NA	1	1	NA	1	1	NA	NA	1	1	NA	NA	NA	1	NA	1	1	NA	1	1	1	1	1
ENSG00000258643	NA	NA	1	NA	NA	1	1	1	NA	1	1	NA	1	1	1	NA	1	NA	NA	1	NA	1	1	1	1	1	NA	1	1	NA	1	1	NA	NA	1	1	NA	NA	NA	1	NA	1	1	NA	1	1	1	1	1
ENSG00000100852	NA	1	NA	1	NA	1	NA	NA	NA	NA	NA	NA	NA	NA	1	NA	NA	NA	1	1	NA	NA	1	NA	1	1	1	1	1	1	1	1	1	NA	1	1	1	NA	NA	NA	NA	1	NA	1	NA	1	1	NA	NA
ENSG00000100865	NA	NA	NA	NA	NA	NA	NA	NA	NA	NA	NA	NA	NA	NA	NA	NA	NA	NA	NA	NA	NA	NA	NA	1	NA	NA	NA	NA	NA	NA	NA	NA	NA	NA	NA	NA	NA	NA	NA	NA	NA	NA	NA	NA	NA	NA	NA	NA	NA
ENSG00000100867	NA	NA	1	NA	1	1	NA	1	1	NA	1	NA	1	1	NA	NA	1	NA	NA	1	NA	NA	NA	1	NA	1	1	NA	NA	1	NA	NA	NA	NA	NA	NA	NA	NA	NA	1	1	1	1	NA	1	NA	NA	1	1
ENSG00000100883	NA	NA	1	1	NA	1	NA	1	NA	NA	1	NA	NA	1	1	NA	NA	NA	1	NA	NA	NA	1	1	1	1	NA	1	1	NA	NA	1	NA	NA	1	1	NA	NA	NA	NA	NA	1	1	NA	1	1	1	NA	NA
ENSG00000100888	NA	NA	1	1	NA	1	NA	1	NA	NA	1	NA	NA	1	NA	NA	NA	NA	1	1	NA	NA	1	1	NA	1	NA	NA	NA	1	NA	NA	1	NA	NA	1	NA	NA	1	NA	1	1	1	NA	NA	1	NA	NA	1
ENSG00000100897	NA	NA	1	NA	1	NA	NA	NA	NA	NA	1	NA	NA	1	NA	NA	NA	NA	NA	NA	NA	NA	1	1	NA	1	NA	NA	NA	NA	NA	NA	1	NA	NA	NA	NA	NA	NA	NA	1	1	1	NA	NA	NA	NA	NA	1
ENSG00000259371	NA	NA	1	NA	1	NA	NA	NA	NA	NA	1	NA	NA	1	NA	NA	NA	NA	NA	NA	NA	NA	1	1	NA	1	NA	NA	NA	NA	NA	NA	1	NA	NA	NA	NA	NA	NA	NA	1	1	1	NA	NA	NA	NA	NA	1
ENSG00000100906	NA	NA	1	1	1	1	1	1	1	1	1	1	1	1	1	NA	1	NA	NA	1	1	NA	1	1	1	1	1	NA	1	1	1	1	1	NA	1	1	1	1	1	1	1	1	1	NA	1	1	1	1	1
ENSG00000100911	NA	NA	NA	NA	NA	NA	1	NA	NA	NA	NA	NA	1	NA	1	NA	NA	NA	NA	NA	NA	1	NA	1	1	NA	NA	NA	NA	NA	NA	NA	NA	NA	NA	NA	1	NA	NA	NA	NA	NA	NA	NA	NA	NA	NA	1	NA
ENSG00000100926	NA	NA	1	1	NA	NA	NA	NA	NA	NA	1	NA	NA	1	NA	NA	NA	NA	NA	1	NA	NA	1	1	NA	1	NA	NA	NA	NA	NA	NA	NA	NA	NA	1	NA	NA	1	NA	1	1	NA	NA	NA	1	NA	1	1
ENSG00000129559	NA	NA	1	1	NA	NA	NA	NA	NA	NA	1	NA	NA	1	NA	NA	NA	NA	NA	1	NA	NA	1	1	NA	1	NA	NA	NA	1	NA	NA	NA	NA	NA	1	NA	NA	1	NA	1	1	NA	NA	NA	1	NA	1	1
ENSG00000213920	NA	NA	1	1	NA	NA	NA	NA	NA	NA	1	NA	NA	1	NA	NA	NA	NA	NA	1	NA	NA	1	1	NA	1	NA	NA	NA	1	NA	NA	NA	NA	NA	1	NA	NA	1	NA	1	1	NA	NA	NA	1	NA	1	1
ENSG00000254505	NA	NA	1	1	NA	NA	NA	NA	NA	NA	1	NA	NA	1	NA	NA	NA	NA	NA	1	NA	NA	1	1	NA	1	NA	NA	NA	1	NA	NA	NA	NA	NA	1	NA	NA	1	NA	1	1	NA	NA	NA	1	NA	1	1
ENSG00000254692	NA	NA	1	1	NA	NA	NA	NA	NA	NA	1	NA	NA	1	NA	NA	NA	NA	NA	1	NA	NA	1	1	NA	1	NA	NA	NA	1	NA	NA	NA	NA	NA	1	NA	NA	1	NA	1	1	NA	NA	NA	1	NA	1	1
ENSG00000255526	NA	NA	1	1	NA	NA	NA	NA	NA	NA	1	NA	NA	1	NA	NA	NA	NA	NA	1	NA	NA	1	1	NA	1	NA	NA	NA	1	NA	NA	NA	NA	NA	1	NA	NA	1	NA	1	1	NA	NA	NA	1	NA	1	1
ENSG00000260669	NA	NA	1	1	NA	NA	NA	NA	NA	NA	1	NA	NA	1	NA	NA	NA	NA	NA	1	NA	NA	1	1	NA	1	NA	NA	NA	1	NA	NA	NA	NA	NA	1	NA	NA	1	NA	1	1	NA	NA	NA	1	NA	1	1
ENSG00000100934	NA	1	NA	1	NA	1	NA	NA	NA	NA	NA	NA	NA	NA	1	NA	NA	NA	1	1	NA	NA	NA	NA	1	NA	NA	NA	1	NA	NA	1	1	NA	NA	1	NA	NA	NA	NA	NA	NA	NA	NA	NA	1	1	NA	NA
ENSG00000100941	1	NA	1	1	NA	NA	NA	1	NA	NA	1	1	NA	1	NA	1	1	NA	1	1	NA	NA	1	1	NA	1	1	1	1	1	1	1	NA	1	1	1	NA	NA	NA	1	1	1	1	NA	1	1	NA	NA	1
ENSG00000100979	NA	NA	1	NA	1	NA	1	NA	1	1	1	NA	NA	NA	1	NA	1	NA	NA	1	NA	NA	NA	1	NA	NA	NA	NA	NA	1	NA	1	1	NA	NA	NA	NA	NA	NA	1	1	1	NA	NA	NA	NA	NA	NA	1
ENSG00000100982	NA	NA	1	1	NA	1	1	NA	NA	NA	1	NA	NA	1	1	NA	NA	NA	NA	NA	NA	NA	1	1	1	1	NA	NA	1	NA	NA	1	NA	NA	NA	NA	1	NA	1	NA	NA	1	1	NA	NA	1	NA	NA	1
ENSG00000100983	NA	NA	1	NA	1	NA	NA	NA	NA	NA	1	NA	NA	1	NA	NA	NA	NA	NA	NA	NA	NA	1	1	NA	1	NA	NA	NA	1	NA	NA	NA	NA	NA	NA	NA	NA	NA	NA	1	1	1	NA	NA	NA	NA	NA	1
ENSG00000100991	NA	NA	1	1	1	NA	NA	NA	NA	NA	1	NA	NA	1	NA	NA	NA	NA	1	NA	NA	NA	1	1	NA	1	NA	NA	NA	1	NA	NA	NA	NA	NA	1	NA	NA	NA	NA	1	1	1	NA	NA	1	NA	NA	1
ENSG00000100994	NA	NA	NA	NA	NA	NA	NA	NA	NA	NA	NA	NA	NA	NA	NA	NA	NA	NA	1	NA	NA	NA	NA	NA	NA	NA	NA	NA	NA	NA	NA	NA	NA	NA	NA	NA	NA	NA	NA	NA	1	NA	NA	NA	NA	NA	NA	NA	NA
ENSG00000100997	NA	NA	NA	NA	1	NA	NA	NA	1	NA	1	1	1	NA	NA	NA	1	NA	NA	NA	NA	1	NA	NA	NA	NA	1	NA	NA	1	NA	NA	NA	NA	NA	NA	NA	NA	NA	NA	1	NA	NA	NA	1	NA	NA	NA	1
ENSG00000101000	NA	NA	NA	NA	NA	NA	NA	NA	NA	NA	1	NA	NA	NA	1	NA	NA	NA	NA	NA	NA	1	NA	NA	1	NA	NA	NA	NA	NA	NA	1	NA	NA	NA	NA	1	NA	1	NA	NA	NA	NA	NA	NA	NA	NA	NA	NA
ENSG00000101003	NA	1	NA	NA	NA	1	NA	NA	NA	NA	NA	NA	NA	NA	1	NA	NA	NA	1	1	NA	NA	NA	NA	1	NA	NA	NA	1	NA	NA	1	1	NA	NA	1	NA	NA	NA	NA	NA	NA	NA	NA	NA	1	1	NA	NA
ENSG00000101019	NA	NA	NA	NA	NA	NA	NA	1	NA	NA	1	NA	NA	NA	NA	NA	1	NA	NA	NA	NA	1	NA	NA	NA	NA	NA	1	1	NA	NA	1	NA	1	1	1	NA	NA	NA	NA	NA	NA	NA	NA	NA	1	NA	NA	NA
ENSG00000101040	NA	NA	1	1	NA	NA	NA	NA	NA	NA	NA	NA	NA	1	NA	NA	NA	NA	NA	NA	NA	NA	1	1	NA	NA	NA	NA	NA	NA	NA	NA	NA	NA	NA	1	NA	NA	NA	NA	NA	1	NA	NA	NA	1	NA	NA	NA
ENSG00000101049	NA	NA	NA	NA	NA	NA	NA	NA	NA	NA	NA	NA	NA	NA	NA	NA	NA	NA	NA	NA	NA	NA	NA	NA	NA	NA	NA	NA	NA	NA	NA	NA	NA	NA	NA	NA	NA	NA	NA	1	NA	NA	NA	NA	NA	NA	NA	NA	NA
ENSG00000124193	NA	NA	NA	NA	NA	NA	NA	NA	NA	NA	NA	NA	NA	NA	NA	NA	NA	NA	NA	NA	NA	NA	NA	NA	NA	NA	NA	NA	NA	NA	NA	NA	NA	NA	NA	NA	NA	NA	NA	1	NA	NA	NA	NA	NA	NA	NA	NA	NA
ENSG00000185513	NA	NA	NA	NA	NA	NA	NA	NA	NA	NA	NA	NA	NA	NA	NA	NA	NA	NA	NA	NA	NA	NA	NA	NA	NA	NA	NA	NA	NA	NA	NA	NA	NA	NA	NA	NA	NA	NA	NA	1	NA	NA	NA	NA	NA	NA	NA	NA	NA
ENSG00000277611	NA	NA	NA	NA	NA	NA	NA	NA	NA	NA	NA	NA	NA	NA	NA	NA	NA	NA	NA	NA	NA	NA	NA	NA	NA	NA	NA	NA	NA	NA	NA	NA	NA	NA	NA	NA	NA	NA	NA	1	NA	NA	NA	NA	NA	NA	NA	NA	NA
ENSG00000288000	NA	NA	NA	NA	NA	NA	NA	NA	NA	NA	NA	NA	NA	NA	NA	NA	NA	NA	NA	NA	NA	NA	NA	NA	NA	NA	NA	NA	NA	NA	NA	NA	NA	NA	NA	NA	NA	NA	NA	1	NA	NA	NA	NA	NA	NA	NA	NA	NA
ENSG00000101057	NA	NA	1	NA	1	NA	NA	NA	1	NA	1	NA	NA	1	NA	NA	NA	NA	NA	1	NA	NA	1	NA	NA	1	1	NA	NA	1	NA	NA	NA	NA	NA	NA	NA	NA	NA	NA	1	1	1	NA	NA	NA	NA	NA	1
ENSG00000101079	NA	1	NA	NA	NA	1	NA	NA	NA	NA	NA	NA	NA	NA	1	NA	NA	NA	1	1	NA	NA	NA	1	1	NA	NA	NA	NA	NA	NA	1	1	NA	NA	1	NA	NA	1	NA	NA	NA	NA	NA	NA	1	1	NA	NA
ENSG00000101084	NA	1	NA	NA	1	1	1	1	NA	1	1	NA	1	NA	1	NA	1	NA	1	1	NA	1	NA	1	1	NA	NA	1	1	NA	NA	1	1	NA	NA	1	1	NA	1	NA	1	NA	NA	NA	1	1	1	1	1
ENSG00000118707	NA	1	NA	NA	1	1	1	1	NA	1	1	NA	1	NA	1	NA	1	NA	1	1	NA	1	NA	1	1	NA	NA	1	1	NA	NA	1	1	NA	NA	1	1	NA	1	NA	1	NA	NA	NA	1	1	1	1	NA
ENSG00000259399	NA	1	NA	NA	1	1	1	1	NA	1	1	NA	1	NA	1	NA	1	NA	1	1	NA	1	NA	1	1	NA	NA	1	1	NA	NA	1	1	NA	NA	1	1	NA	1	NA	1	NA	NA	NA	1	1	1	1	NA
ENSG00000101096	NA	NA	NA	NA	NA	1	NA	NA	NA	NA	NA	NA	NA	NA	NA	NA	NA	NA	1	1	NA	NA	NA	1	NA	NA	NA	NA	NA	NA	NA	NA	1	NA	NA	NA	NA	NA	NA	NA	NA	1	NA	NA	NA	NA	NA	NA	NA
ENSG00000101104	NA	NA	1	1	1	NA	NA	1	1	NA	1	NA	NA	1	NA	NA	1	NA	NA	NA	NA	NA	1	1	NA	1	1	NA	NA	1	NA	NA	NA	NA	NA	NA	NA	NA	NA	1	1	1	1	NA	1	1	NA	NA	1
ENSG00000101109	NA	NA	NA	1	NA	NA	NA	NA	NA	NA	NA	NA	NA	NA	NA	NA	NA	NA	1	1	NA	NA	1	1	NA	NA	NA	1	NA	NA	NA	NA	1	NA	NA	1	NA	NA	NA	NA	NA	1	NA	NA	NA	1	NA	NA	NA
ENSG00000101126	NA	NA	NA	1	NA	1	NA	NA	NA	1	1	NA	NA	NA	NA	NA	NA	NA	1	1	NA	NA	1	1	NA	1	NA	NA	1	NA	NA	NA	1	NA	NA	1	NA	NA	NA	NA	NA	1	NA	1	NA	1	NA	NA	1
ENSG00000101132	1	NA	1	1	NA	1	NA	1	NA	NA	1	1	NA	1	1	1	NA	NA	1	1	1	NA	1	1	1	1	1	1	NA	1	NA	1	NA	NA	1	1	1	NA	1	NA	1	1	1	NA	NA	1	NA	1	1
ENSG00000101138	NA	NA	NA	NA	NA	1	NA	NA	NA	NA	NA	NA	NA	NA	NA	NA	NA	NA	NA	1	NA	NA	NA	NA	NA	1	NA	NA	NA	NA	NA	NA	1	NA	NA	NA	NA	NA	NA	NA	NA	NA	NA	NA	NA	NA	NA	NA	NA
ENSG00000101146	NA	NA	1	NA	1	1	1	NA	NA	NA	1	NA	1	1	NA	NA	NA	NA	NA	1	NA	1	1	1	NA	1	1	NA	NA	NA	NA	NA	1	NA	NA	NA	1	NA	NA	NA	1	1	1	1	NA	NA	NA	NA	1
ENSG00000101150	1	1	NA	NA	1	1	1	1	1	1	1	NA	1	NA	1	NA	1	NA	1	1	NA	1	NA	1	1	1	1	1	1	1	1	1	1	NA	NA	1	NA	NA	1	1	1	NA	NA	NA	1	1	1	1	1
ENSG00000101152	1	1	1	NA	1	1	1	NA	1	1	1	1	1	NA	1	NA	1	1	1	1	NA	1	1	NA	1	1	1	NA	1	1	1	1	1	NA	NA	1	NA	NA	1	1	1	1	1	NA	1	1	1	NA	1
ENSG00000101158	NA	NA	1	1	NA	1	NA	1	NA	NA	1	NA	NA	1	NA	NA	NA	NA	NA	1	NA	NA	1	1	1	1	NA	NA	NA	NA	NA	NA	NA	NA	1	1	NA	NA	NA	NA	NA	1	1	NA	NA	1	1	NA	NA
ENSG00000101160	NA	NA	1	NA	1	1	1	NA	1	1	1	NA	1	NA	1	NA	1	NA	NA	1	NA	1	NA	1	1	NA	1	NA	1	1	1	1	1	NA	NA	1	1	NA	1	1	1	NA	NA	1	1	1	1	1	1
ENSG00000101161	1	NA	1	1	1	1	NA	1	NA	NA	1	NA	NA	1	1	NA	NA	NA	1	1	1	1	1	1	1	1	1	NA	NA	1	NA	NA	1	NA	NA	1	1	NA	1	NA	1	1	1	1	NA	1	NA	1	1
ENSG00000101166	NA	1	NA	1	NA	1	NA	1	NA	NA	1	NA	NA	NA	1	NA	NA	NA	1	1	NA	NA	1	NA	1	1	NA	1	1	NA	NA	1	1	NA	1	1	1	NA	1	NA	NA	NA	NA	1	NA	1	1	NA	NA
ENSG00000101181	NA	NA	NA	NA	1	NA	NA	NA	NA	NA	NA	NA	NA	NA	NA	NA	NA	NA	NA	NA	NA	NA	NA	NA	NA	NA	NA	NA	NA	NA	NA	NA	NA	NA	NA	NA	NA	NA	NA	NA	NA	NA	NA	NA	NA	NA	NA	NA	NA
ENSG00000101182	1	NA	1	1	1	1	1	NA	NA	NA	1	NA	NA	1	1	NA	NA	NA	NA	1	1	1	1	1	1	1	1	NA	NA	1	1	1	1	NA	1	1	1	NA	1	NA	1	1	1	1	NA	1	NA	1	1
ENSG00000101187	NA	NA	1	NA	1	1	NA	1	1	NA	1	NA	1	1	NA	NA	1	NA	NA	NA	NA	NA	NA	NA	NA	1	1	NA	NA	1	NA	NA	NA	NA	NA	NA	NA	NA	NA	NA	NA	NA	NA	NA	1	NA	NA	NA	1
ENSG00000101189	NA	NA	NA	NA	NA	NA	NA	NA	NA	NA	NA	NA	NA	NA	NA	NA	NA	NA	NA	NA	NA	NA	NA	1	NA	NA	NA	NA	NA	NA	NA	NA	NA	NA	NA	NA	NA	NA	NA	NA	NA	NA	NA	NA	NA	NA	NA	NA	NA
ENSG00000101191	1	NA	1	1	NA	1	NA	NA	NA	NA	1	NA	NA	1	NA	NA	NA	NA	NA	1	NA	NA	1	1	NA	1	1	NA	NA	NA	NA	NA	NA	NA	NA	NA	NA	NA	NA	NA	NA	1	NA	NA	NA	1	NA	NA	NA
ENSG00000101193	NA	1	1	NA	NA	1	NA	NA	NA	1	1	NA	NA	NA	1	NA	NA	NA	1	1	NA	1	NA	1	1	1	NA	NA	1	NA	NA	1	1	NA	NA	1	NA	1	1	NA	1	1	NA	1	NA	1	1	NA	1
ENSG00000101199	1	NA	1	NA	1	NA	NA	1	1	1	1	1	1	1	NA	NA	1	NA	1	NA	NA	1	1	1	NA	1	1	NA	NA	1	1	NA	NA	NA	NA	1	NA	NA	NA	1	1	1	1	NA	1	NA	NA	1	1
ENSG00000101203	NA	NA	NA	NA	1	NA	NA	NA	1	NA	NA	NA	1	NA	NA	NA	1	NA	NA	NA	NA	NA	NA	NA	NA	NA	1	NA	NA	1	NA	NA	NA	NA	NA	NA	NA	NA	NA	NA	NA	NA	NA	NA	1	NA	NA	NA	1
ENSG00000101210	1	NA	1	1	1	NA	1	1	1	1	1	1	1	1	1	1	1	NA	NA	1	1	1	1	1	1	1	1	NA	1	1	NA	1	NA	NA	1	1	1	NA	1	1	1	1	1	1	1	1	NA	1	1
ENSG00000101216	NA	NA	1	NA	1	NA	NA	NA	NA	NA	1	NA	NA	NA	NA	NA	NA	NA	NA	NA	NA	NA	NA	1	NA	1	NA	NA	NA	NA	NA	NA	NA	NA	NA	NA	NA	NA	NA	NA	1	NA	NA	NA	1	NA	NA	1	NA
ENSG00000101220	NA	NA	NA	NA	1	NA	1	NA	NA	1	1	NA	1	NA	1	NA	1	NA	NA	1	NA	1	NA	1	NA	NA	NA	NA	NA	NA	NA	1	NA	NA	NA	NA	1	NA	NA	NA	NA	NA	NA	NA	NA	NA	NA	1	1
ENSG00000101224	NA	NA	1	NA	1	NA	1	NA	1	1	1	1	1	NA	NA	NA	1	NA	1	1	NA	1	1	1	NA	NA	1	NA	NA	1	NA	NA	NA	NA	NA	NA	NA	NA	NA	1	1	1	1	NA	1	NA	NA	1	1
ENSG00000101236	NA	NA	NA	NA	1	NA	NA	NA	NA	NA	NA	NA	NA	NA	NA	NA	NA	NA	1	NA	NA	NA	NA	NA	NA	NA	NA	NA	NA	NA	NA	NA	1	NA	NA	NA	NA	NA	NA	NA	1	1	NA	NA	NA	NA	NA	NA	NA
ENSG00000101246	1	1	1	1	1	1	1	1	1	1	1	1	1	1	1	NA	1	NA	1	1	1	1	1	1	1	1	1	1	1	1	1	1	1	1	1	1	1	1	1	1	1	1	1	1	1	1	1	1	1
ENSG00000101247	NA	NA	1	NA	NA	NA	NA	NA	NA	NA	NA	NA	NA	1	NA	NA	NA	NA	NA	NA	NA	NA	NA	NA	NA	1	NA	NA	NA	NA	NA	NA	NA	NA	NA	NA	NA	NA	NA	NA	NA	1	NA	NA	NA	NA	NA	NA	NA
ENSG00000101255	NA	NA	1	NA	1	1	1	1	1	1	1	NA	1	NA	1	NA	1	NA	1	1	1	1	1	1	1	NA	1	NA	1	1	NA	1	1	NA	NA	NA	1	1	1	1	1	1	NA	1	1	1	NA	1	1
ENSG00000101266	NA	1	NA	1	NA	1	NA	NA	NA	NA	NA	NA	NA	NA	1	NA	NA	NA	1	1	NA	NA	1	NA	1	NA	NA	1	1	NA	NA	1	1	NA	NA	1	NA	NA	NA	NA	NA	NA	NA	NA	NA	1	1	NA	NA
ENSG00000101290	NA	NA	NA	NA	NA	NA	NA	1	NA	NA	NA	NA	NA	NA	NA	NA	NA	NA	1	NA	NA	1	1	NA	NA	NA	NA	NA	NA	NA	NA	NA	1	NA	NA	1	NA	NA	NA	NA	1	NA	NA	NA	NA	1	NA	NA	NA
ENSG00000101294	NA	NA	NA	NA	NA	NA	NA	NA	NA	NA	NA	NA	NA	NA	NA	NA	NA	NA	NA	NA	NA	NA	NA	1	NA	NA	NA	NA	NA	NA	NA	NA	NA	NA	NA	NA	NA	NA	NA	NA	NA	NA	NA	NA	NA	NA	NA	NA	NA
ENSG00000101298	NA	NA	NA	NA	1	NA	NA	NA	NA	NA	NA	NA	NA	NA	NA	NA	NA	NA	NA	NA	NA	NA	NA	NA	NA	NA	NA	NA	NA	NA	NA	NA	1	NA	NA	NA	NA	NA	NA	NA	1	NA	NA	NA	NA	NA	NA	NA	NA
ENSG00000244588	NA	NA	NA	NA	1	NA	NA	NA	NA	NA	NA	NA	NA	NA	NA	NA	NA	NA	NA	NA	NA	NA	NA	NA	NA	NA	NA	NA	NA	NA	NA	NA	1	NA	NA	NA	NA	NA	NA	NA	1	NA	NA	NA	NA	NA	NA	NA	NA
ENSG00000101310	NA	1	NA	NA	NA	1	1	1	NA	NA	1	NA	NA	NA	1	NA	NA	NA	NA	1	1	1	NA	1	1	1	NA	NA	NA	NA	NA	1	1	NA	NA	NA	1	NA	1	NA	1	NA	1	NA	NA	1	1	1	1
ENSG00000101335	NA	NA	NA	NA	1	NA	NA	NA	NA	NA	NA	NA	NA	NA	NA	NA	NA	NA	NA	NA	NA	NA	NA	NA	NA	NA	NA	NA	NA	NA	NA	NA	NA	NA	NA	NA	NA	NA	NA	NA	1	NA	NA	NA	NA	NA	NA	NA	NA
ENSG00000101337	NA	NA	1	NA	1	1	NA	NA	NA	NA	1	NA	NA	NA	NA	NA	NA	NA	NA	1	NA	NA	1	1	NA	1	NA	NA	NA	NA	NA	NA	1	NA	NA	NA	NA	NA	NA	NA	1	1	NA	NA	NA	1	NA	NA	1
ENSG00000101343	1	NA	NA	1	NA	NA	NA	NA	NA	NA	1	NA	NA	1	NA	NA	NA	NA	NA	1	NA	NA	1	1	NA	1	NA	NA	NA	NA	NA	NA	NA	NA	NA	1	NA	NA	NA	NA	NA	1	NA	NA	NA	1	NA	NA	NA
ENSG00000101346	NA	NA	NA	NA	1	1	NA	NA	NA	NA	1	NA	NA	NA	1	NA	NA	NA	1	NA	1	NA	1	NA	1	NA	NA	NA	NA	NA	NA	1	1	NA	NA	1	1	NA	1	NA	1	1	NA	NA	NA	1	NA	NA	NA
ENSG00000101347	NA	NA	NA	NA	NA	NA	NA	NA	NA	NA	NA	NA	NA	NA	NA	NA	NA	NA	1	NA	NA	NA	NA	NA	NA	NA	NA	NA	NA	NA	NA	NA	1	NA	NA	NA	NA	NA	NA	NA	NA	NA	NA	NA	NA	NA	NA	NA	NA
ENSG00000101350	NA	NA	NA	1	NA	1	NA	1	NA	NA	1	NA	NA	NA	NA	1	NA	NA	1	1	NA	1	1	1	NA	NA	NA	NA	NA	NA	NA	NA	1	NA	1	1	1	NA	NA	NA	1	1	NA	NA	NA	1	NA	NA	NA
ENSG00000101361	1	NA	1	1	NA	1	NA	NA	NA	NA	1	NA	NA	1	NA	NA	NA	NA	NA	1	NA	NA	1	1	1	1	1	NA	NA	1	1	NA	1	NA	1	1	NA	NA	1	NA	1	1	1	1	NA	1	NA	1	1
ENSG00000101365	NA	NA	1	NA	1	1	1	1	NA	1	1	1	1	1	1	NA	1	NA	NA	NA	1	1	1	1	1	1	1	NA	NA	1	NA	1	1	NA	NA	NA	1	NA	1	NA	1	1	1	NA	1	NA	NA	1	1
ENSG00000101367	NA	1	NA	NA	NA	1	NA	NA	NA	NA	1	NA	NA	NA	1	NA	NA	NA	1	1	1	NA	1	NA	1	1	NA	NA	NA	NA	NA	1	1	NA	NA	1	NA	NA	1	NA	1	1	NA	NA	NA	1	1	NA	NA
ENSG00000101391	NA	NA	NA	NA	NA	NA	NA	NA	NA	NA	NA	1	NA	NA	NA	NA	NA	NA	NA	NA	NA	NA	NA	NA	NA	NA	NA	NA	NA	NA	NA	NA	NA	NA	NA	NA	NA	NA	NA	NA	NA	NA	NA	NA	NA	NA	NA	NA	NA
ENSG00000101400	NA	NA	NA	NA	NA	NA	1	NA	NA	NA	1	NA	NA	NA	1	NA	NA	NA	NA	NA	NA	NA	NA	1	NA	NA	NA	NA	NA	NA	NA	1	NA	NA	NA	NA	1	NA	1	NA	NA	NA	NA	NA	NA	NA	NA	1	1
ENSG00000101407	NA	NA	1	1	NA	1	1	1	NA	NA	1	NA	NA	1	NA	NA	NA	NA	NA	1	1	1	1	1	1	1	NA	NA	NA	NA	NA	NA	1	NA	NA	NA	1	NA	1	NA	1	1	1	NA	NA	1	NA	1	1
ENSG00000101412	1	NA	1	NA	1	1	1	1	1	1	1	NA	1	NA	NA	NA	1	NA	1	NA	NA	1	NA	1	NA	1	1	1	1	1	1	1	1	NA	1	NA	NA	NA	NA	1	1	1	NA	1	1	NA	NA	1	1
ENSG00000101413	NA	NA	NA	NA	NA	NA	NA	NA	NA	NA	NA	NA	NA	NA	NA	NA	NA	NA	1	NA	NA	NA	NA	NA	NA	NA	NA	NA	NA	NA	NA	NA	1	NA	NA	NA	NA	NA	NA	NA	NA	NA	NA	NA	NA	NA	NA	NA	NA
ENSG00000101417	NA	NA	NA	NA	NA	NA	NA	NA	NA	NA	NA	NA	NA	NA	NA	NA	NA	NA	1	NA	NA	NA	NA	NA	NA	NA	NA	NA	1	NA	NA	NA	1	NA	NA	NA	NA	NA	NA	NA	NA	NA	NA	NA	NA	1	NA	NA	NA
ENSG00000101421	1	NA	1	1	1	1	1	1	NA	1	1	1	1	1	1	1	1	NA	NA	1	NA	1	1	1	1	1	1	1	1	1	1	1	1	NA	1	1	1	NA	1	1	1	1	1	1	1	1	1	1	1
ENSG00000101439	NA	NA	1	NA	1	1	1	NA	1	1	1	1	1	NA	1	NA	1	NA	NA	1	NA	1	NA	1	1	NA	1	NA	1	NA	NA	1	1	NA	NA	NA	1	NA	1	1	1	NA	1	NA	1	1	1	1	1
ENSG00000101442	NA	NA	1	1	NA	NA	NA	NA	NA	NA	1	NA	NA	1	NA	NA	NA	NA	NA	NA	NA	NA	1	1	NA	1	NA	NA	NA	NA	NA	NA	NA	NA	NA	NA	NA	NA	NA	NA	NA	1	1	NA	NA	1	NA	NA	NA
ENSG00000101444	NA	NA	NA	NA	1	1	1	NA	NA	NA	1	NA	NA	NA	1	NA	NA	NA	1	NA	1	1	1	1	1	NA	NA	NA	NA	NA	NA	1	1	NA	NA	NA	1	NA	1	NA	1	1	NA	1	NA	NA	NA	1	1
ENSG00000101445	NA	NA	NA	NA	1	NA	NA	NA	NA	NA	1	NA	NA	NA	1	NA	NA	NA	1	NA	NA	NA	1	1	1	NA	1	NA	NA	NA	NA	1	1	NA	NA	NA	1	NA	1	NA	1	1	NA	NA	NA	NA	NA	NA	1
ENSG00000101447	NA	NA	1	NA	NA	1	NA	NA	NA	NA	1	NA	NA	NA	NA	NA	NA	NA	NA	1	NA	NA	NA	NA	NA	1	NA	NA	NA	NA	NA	NA	1	NA	NA	NA	NA	NA	NA	NA	NA	1	NA	NA	NA	NA	NA	NA	1
ENSG00000101452	NA	NA	NA	NA	1	NA	NA	NA	NA	NA	NA	NA	NA	NA	NA	NA	NA	NA	NA	NA	NA	NA	NA	NA	NA	NA	NA	NA	NA	NA	NA	NA	NA	NA	NA	NA	NA	NA	NA	NA	1	NA	NA	NA	NA	NA	NA	NA	NA
ENSG00000101457	NA	NA	1	NA	NA	NA	NA	NA	NA	NA	1	NA	NA	1	NA	NA	NA	NA	NA	NA	NA	NA	1	NA	NA	1	NA	NA	NA	NA	NA	NA	NA	NA	NA	NA	NA	NA	NA	NA	NA	1	1	NA	NA	NA	NA	NA	NA
ENSG00000101474	NA	NA	NA	NA	NA	NA	NA	NA	NA	NA	NA	NA	NA	NA	NA	NA	NA	NA	NA	NA	NA	NA	NA	1	NA	NA	NA	NA	NA	NA	NA	NA	1	NA	NA	NA	NA	NA	NA	NA	NA	NA	NA	NA	NA	NA	NA	NA	NA
ENSG00000101544	NA	NA	NA	NA	NA	NA	NA	NA	NA	NA	NA	NA	NA	NA	NA	NA	NA	NA	NA	1	NA	NA	NA	NA	NA	NA	NA	NA	NA	NA	NA	NA	NA	NA	NA	NA	NA	NA	NA	NA	NA	1	NA	1	NA	NA	NA	NA	NA
ENSG00000101546	NA	NA	NA	NA	1	NA	NA	1	1	NA	1	NA	1	NA	NA	NA	1	1	NA	NA	NA	NA	NA	NA	NA	NA	1	NA	1	1	1	1	NA	NA	1	1	NA	NA	NA	NA	NA	NA	1	NA	1	1	NA	NA	1
ENSG00000101557	NA	1	NA	NA	NA	1	NA	NA	NA	NA	NA	NA	NA	NA	1	NA	NA	NA	1	1	NA	NA	NA	NA	1	1	NA	NA	NA	NA	NA	1	1	NA	NA	1	NA	NA	NA	NA	NA	1	NA	NA	NA	1	1	NA	NA
ENSG00000101558	NA	1	NA	NA	NA	1	NA	NA	NA	NA	NA	NA	NA	NA	1	NA	NA	NA	1	1	NA	NA	NA	NA	1	1	NA	1	1	NA	NA	1	1	NA	NA	1	NA	NA	1	NA	NA	NA	NA	NA	NA	1	1	NA	NA
ENSG00000101577	NA	NA	NA	NA	NA	1	NA	NA	NA	NA	NA	NA	NA	NA	NA	NA	NA	NA	1	1	NA	NA	1	NA	1	NA	NA	1	NA	NA	NA	NA	1	NA	NA	1	NA	NA	1	NA	1	1	NA	NA	NA	1	1	NA	NA
ENSG00000101596	NA	NA	1	1	NA	1	NA	NA	NA	NA	NA	NA	NA	1	NA	NA	NA	NA	NA	1	NA	NA	1	NA	1	1	NA	NA	NA	NA	NA	NA	1	NA	1	1	NA	NA	NA	NA	NA	1	NA	NA	NA	1	1	NA	NA
ENSG00000101608	NA	NA	NA	NA	NA	NA	1	NA	NA	NA	1	NA	1	NA	1	NA	NA	NA	NA	NA	1	1	NA	1	1	NA	NA	NA	1	NA	NA	1	NA	NA	NA	NA	1	NA	1	NA	NA	NA	NA	NA	NA	NA	NA	1	1
ENSG00000101624	NA	NA	NA	1	NA	NA	NA	NA	NA	NA	1	NA	NA	NA	NA	NA	NA	NA	NA	NA	NA	NA	1	NA	NA	NA	NA	NA	NA	NA	NA	NA	NA	NA	NA	1	NA	NA	NA	NA	NA	1	NA	NA	NA	1	NA	NA	NA
ENSG00000101639	NA	NA	1	1	NA	1	NA	1	NA	NA	1	NA	NA	1	NA	NA	NA	NA	NA	1	NA	1	1	1	NA	1	NA	NA	NA	NA	NA	NA	1	NA	1	1	NA	NA	NA	NA	NA	1	1	NA	NA	1	NA	NA	1
ENSG00000101654	NA	NA	NA	NA	NA	NA	NA	NA	NA	NA	NA	NA	NA	NA	NA	NA	NA	NA	1	NA	NA	NA	NA	NA	NA	NA	NA	NA	NA	NA	NA	NA	NA	NA	NA	NA	NA	NA	NA	NA	NA	NA	NA	NA	NA	NA	NA	NA	NA
ENSG00000101665	NA	NA	1	NA	1	1	NA	NA	1	NA	1	NA	NA	NA	NA	NA	1	NA	NA	NA	NA	1	NA	NA	NA	NA	1	NA	NA	1	NA	NA	1	NA	NA	NA	NA	NA	NA	NA	1	1	NA	NA	NA	NA	NA	NA	1
ENSG00000101745	1	NA	NA	1	NA	NA	NA	1	NA	NA	NA	NA	NA	1	NA	1	NA	NA	NA	1	NA	NA	1	1	NA	1	1	1	1	NA	NA	NA	NA	NA	1	1	1	NA	NA	NA	NA	1	1	1	NA	1	NA	NA	NA
ENSG00000101773	1	NA	1	1	NA	NA	NA	NA	NA	NA	1	NA	NA	1	NA	1	NA	NA	NA	1	NA	NA	1	1	NA	1	1	NA	NA	1	NA	1	NA	NA	1	1	1	NA	1	NA	1	1	NA	1	NA	1	NA	NA	1
ENSG00000101811	NA	NA	1	1	NA	NA	NA	NA	NA	NA	1	NA	NA	1	NA	NA	NA	NA	NA	NA	NA	NA	1	1	NA	1	NA	NA	NA	NA	NA	NA	NA	NA	NA	NA	NA	NA	NA	NA	1	1	1	NA	NA	1	NA	NA	1
ENSG00000101843	NA	1	NA	1	NA	1	1	1	NA	1	1	NA	1	NA	1	NA	NA	NA	1	1	1	1	NA	1	1	1	NA	NA	1	NA	NA	1	1	NA	1	1	1	NA	1	NA	1	NA	NA	1	NA	1	1	1	1
ENSG00000101844	NA	NA	1	NA	NA	NA	NA	NA	NA	NA	NA	NA	NA	NA	NA	NA	NA	NA	NA	NA	NA	NA	NA	NA	NA	1	NA	NA	NA	NA	NA	NA	NA	NA	NA	NA	NA	NA	NA	NA	NA	1	NA	NA	NA	NA	NA	NA	NA
ENSG00000101849	NA	NA	NA	NA	1	NA	NA	NA	NA	NA	NA	NA	NA	NA	NA	NA	NA	NA	NA	NA	NA	NA	NA	NA	NA	NA	NA	NA	NA	NA	NA	NA	NA	NA	NA	NA	NA	NA	NA	NA	NA	NA	NA	NA	NA	NA	NA	NA	NA
ENSG00000101856	NA	NA	NA	NA	NA	NA	1	NA	NA	NA	1	NA	NA	NA	1	NA	NA	NA	NA	NA	NA	1	NA	1	1	NA	NA	NA	NA	NA	NA	1	1	NA	NA	NA	1	NA	1	NA	1	NA	NA	NA	NA	NA	NA	1	1
ENSG00000101868	NA	NA	1	1	NA	NA	NA	1	NA	NA	1	NA	NA	1	NA	NA	NA	NA	1	NA	NA	NA	1	1	NA	1	NA	1	NA	1	NA	NA	NA	NA	1	1	NA	NA	NA	1	1	1	1	NA	NA	1	NA	NA	1
ENSG00000101882	1	NA	1	1	NA	1	NA	NA	NA	NA	1	NA	NA	1	NA	NA	NA	NA	1	1	NA	NA	1	1	1	1	NA	1	NA	NA	NA	1	1	NA	NA	1	NA	NA	1	NA	1	1	NA	NA	NA	1	NA	NA	NA
ENSG00000101888	NA	1	NA	1	NA	1	1	NA	NA	NA	NA	NA	NA	NA	1	NA	NA	NA	1	1	NA	NA	NA	NA	1	1	NA	NA	1	NA	NA	1	1	NA	NA	1	NA	NA	NA	NA	NA	NA	NA	NA	NA	1	1	NA	NA
ENSG00000101901	NA	NA	NA	1	NA	NA	NA	1	NA	NA	NA	NA	NA	NA	NA	NA	NA	NA	NA	NA	NA	NA	1	NA	NA	1	NA	1	1	NA	NA	NA	NA	NA	1	1	NA	NA	NA	NA	NA	NA	NA	NA	NA	1	NA	NA	NA
ENSG00000101911	NA	1	NA	NA	NA	1	1	NA	NA	NA	1	NA	NA	NA	1	NA	NA	NA	NA	NA	NA	NA	NA	NA	1	NA	NA	NA	1	NA	NA	1	1	NA	NA	1	1	NA	1	NA	NA	NA	NA	NA	NA	1	1	NA	NA
ENSG00000101935	NA	1	NA	NA	NA	1	NA	NA	NA	NA	NA	NA	NA	NA	1	NA	NA	NA	1	1	NA	NA	NA	1	1	NA	NA	NA	1	NA	NA	1	1	NA	NA	1	NA	NA	1	NA	NA	NA	NA	NA	NA	1	1	NA	NA
ENSG00000101940	NA	NA	1	NA	1	NA	NA	NA	1	NA	1	NA	1	1	NA	NA	1	NA	NA	NA	NA	NA	NA	1	NA	1	1	NA	NA	1	NA	NA	1	NA	NA	NA	NA	NA	NA	1	1	1	1	NA	1	NA	NA	1	1
ENSG00000101945	NA	NA	1	NA	1	NA	1	NA	1	1	1	1	1	NA	NA	NA	1	NA	NA	1	NA	1	NA	1	NA	NA	1	NA	NA	1	NA	NA	1	NA	NA	NA	NA	NA	NA	1	1	1	NA	NA	1	NA	NA	NA	1
ENSG00000101966	NA	1	NA	1	NA	1	NA	NA	NA	NA	NA	NA	NA	NA	1	NA	NA	NA	1	1	NA	NA	1	NA	1	NA	NA	1	1	NA	NA	1	1	NA	NA	1	NA	NA	NA	NA	NA	NA	NA	NA	NA	1	1	NA	NA
ENSG00000101972	NA	NA	NA	1	NA	1	NA	1	NA	NA	1	NA	NA	NA	1	NA	NA	NA	1	1	1	1	1	NA	1	1	NA	NA	1	NA	NA	1	1	NA	NA	1	1	NA	1	NA	1	1	NA	NA	NA	1	1	NA	NA
ENSG00000101974	NA	NA	NA	NA	NA	1	NA	NA	NA	NA	NA	NA	NA	NA	1	NA	NA	NA	1	NA	NA	NA	NA	NA	1	NA	NA	NA	NA	NA	NA	1	1	NA	NA	1	NA	NA	NA	NA	NA	NA	NA	NA	NA	1	NA	NA	NA
ENSG00000101986	NA	NA	1	NA	1	NA	NA	NA	NA	NA	1	NA	NA	NA	NA	NA	NA	NA	NA	1	NA	NA	NA	1	NA	NA	NA	NA	NA	NA	NA	NA	1	NA	NA	NA	NA	NA	NA	NA	1	NA	NA	NA	NA	NA	NA	NA	1
ENSG00000101997	NA	NA	1	NA	1	NA	NA	NA	1	1	1	NA	NA	1	NA	NA	NA	NA	NA	1	NA	NA	1	1	NA	1	1	NA	NA	1	NA	NA	NA	NA	NA	NA	NA	NA	NA	NA	1	1	1	NA	NA	NA	NA	1	1
ENSG00000102001	NA	NA	NA	1	NA	NA	NA	NA	NA	NA	NA	NA	NA	1	NA	NA	NA	NA	NA	NA	NA	NA	1	1	NA	NA	NA	NA	NA	NA	NA	NA	NA	NA	NA	NA	NA	NA	NA	NA	NA	1	NA	NA	NA	1	NA	NA	NA
ENSG00000102003	NA	NA	NA	NA	1	NA	NA	NA	NA	NA	NA	NA	1	NA	NA	NA	1	NA	NA	NA	NA	NA	NA	NA	NA	NA	NA	NA	NA	NA	NA	NA	NA	NA	NA	NA	NA	NA	NA	NA	1	NA	NA	NA	NA	NA	NA	NA	1
ENSG00000102007	NA	NA	1	NA	1	NA	1	NA	1	1	1	NA	1	NA	1	NA	1	NA	NA	1	NA	1	NA	1	1	NA	1	NA	NA	1	NA	1	1	NA	NA	NA	1	NA	1	1	1	1	NA	NA	1	NA	NA	1	1
ENSG00000102032	1	NA	1	1	NA	NA	NA	NA	NA	NA	1	NA	NA	1	NA	NA	NA	NA	NA	NA	NA	1	1	1	NA	1	NA	NA	NA	NA	NA	NA	NA	NA	NA	NA	NA	NA	NA	NA	NA	1	1	NA	NA	1	NA	1	1
ENSG00000102034	NA	NA	1	NA	1	1	1	NA	1	NA	1	1	1	NA	1	NA	1	NA	1	1	NA	1	1	1	1	NA	1	NA	1	1	NA	1	1	NA	NA	NA	1	NA	1	1	1	1	NA	1	1	1	NA	NA	1
ENSG00000102054	NA	NA	NA	NA	NA	NA	NA	NA	NA	NA	NA	NA	NA	NA	NA	NA	NA	NA	NA	NA	NA	NA	NA	NA	NA	NA	NA	NA	NA	NA	NA	NA	NA	NA	NA	NA	NA	NA	NA	NA	NA	NA	1	NA	NA	NA	NA	NA	NA
ENSG00000102057	NA	NA	1	NA	1	NA	NA	NA	1	NA	1	NA	1	NA	NA	NA	1	NA	NA	NA	NA	NA	NA	NA	NA	NA	1	NA	NA	1	NA	NA	1	NA	NA	NA	NA	NA	NA	1	1	1	NA	NA	1	NA	NA	NA	1
ENSG00000102081	NA	NA	NA	1	NA	NA	NA	1	NA	NA	NA	NA	NA	NA	NA	NA	NA	NA	1	NA	NA	NA	1	NA	NA	NA	NA	1	1	NA	NA	NA	NA	NA	1	1	NA	NA	NA	NA	NA	NA	NA	NA	NA	1	NA	NA	NA
ENSG00000102096	NA	NA	1	NA	1	1	NA	1	1	NA	1	NA	NA	NA	1	NA	1	NA	1	1	NA	1	1	1	1	NA	NA	1	NA	1	NA	1	1	NA	1	1	NA	NA	1	1	1	1	NA	NA	NA	1	NA	NA	1
ENSG00000102098	NA	NA	NA	1	NA	NA	NA	NA	NA	NA	NA	NA	NA	NA	1	NA	NA	NA	1	NA	NA	NA	NA	NA	1	NA	NA	NA	1	NA	NA	1	NA	NA	NA	1	NA	NA	NA	NA	NA	NA	NA	NA	NA	1	1	NA	NA
ENSG00000102100	1	NA	1	NA	1	1	NA	NA	1	1	1	1	1	NA	1	NA	1	NA	1	1	NA	1	NA	1	1	1	1	NA	1	1	NA	1	1	NA	NA	1	NA	1	NA	1	1	NA	NA	1	1	1	1	NA	1
ENSG00000102103	NA	NA	1	NA	NA	NA	1	NA	NA	NA	1	NA	NA	1	1	1	NA	NA	NA	1	1	1	1	1	1	1	NA	NA	NA	NA	NA	1	1	NA	NA	NA	1	NA	1	NA	1	1	1	NA	NA	NA	NA	1	1
ENSG00000102119	NA	NA	1	NA	1	1	1	1	NA	1	1	NA	1	1	1	NA	NA	NA	NA	1	NA	1	1	1	1	1	1	NA	1	1	NA	1	1	NA	NA	NA	1	1	1	NA	1	1	1	1	NA	NA	NA	1	1
ENSG00000102125	1	NA	1	1	1	1	NA	1	1	1	1	NA	1	1	NA	NA	1	NA	1	NA	NA	1	1	1	NA	1	1	1	1	1	NA	NA	NA	NA	NA	1	NA	NA	NA	1	1	1	1	NA	1	1	NA	NA	1
ENSG00000102145	NA	NA	1	NA	1	1	1	1	1	1	1	1	1	NA	1	NA	1	NA	NA	1	1	1	1	NA	1	NA	1	NA	1	1	NA	NA	1	NA	NA	NA	1	NA	1	1	1	1	1	NA	1	1	1	1	1
ENSG00000102158	NA	1	NA	NA	NA	1	NA	NA	NA	1	NA	NA	NA	NA	1	NA	NA	NA	1	1	NA	NA	NA	1	1	1	NA	NA	NA	NA	NA	1	1	NA	NA	1	NA	NA	NA	NA	NA	NA	NA	NA	NA	1	1	NA	NA
ENSG00000102172	NA	NA	NA	NA	NA	1	NA	NA	NA	NA	1	NA	NA	NA	1	NA	NA	NA	1	NA	NA	1	NA	NA	1	NA	NA	NA	1	NA	NA	1	1	NA	NA	1	1	NA	1	NA	NA	NA	NA	1	NA	1	NA	NA	NA
ENSG00000102178	NA	NA	1	NA	1	1	1	1	1	1	1	NA	1	NA	1	NA	1	NA	NA	1	1	1	1	1	1	1	1	NA	1	1	NA	1	1	NA	NA	NA	1	NA	1	1	1	1	1	1	1	NA	NA	1	1
ENSG00000102181	NA	NA	1	NA	1	NA	1	NA	1	1	1	NA	1	NA	1	NA	1	NA	NA	NA	1	NA	NA	1	NA	NA	NA	NA	NA	1	NA	1	1	NA	NA	NA	1	NA	1	NA	1	1	NA	NA	NA	NA	NA	NA	1
ENSG00000102189	NA	1	NA	1	NA	1	NA	NA	NA	NA	NA	NA	NA	1	1	1	NA	NA	NA	1	NA	NA	1	1	1	1	NA	1	1	NA	NA	1	1	NA	1	1	1	NA	NA	NA	NA	1	1	1	NA	1	1	NA	NA
ENSG00000102218	NA	1	NA	1	NA	1	NA	NA	NA	NA	NA	NA	NA	NA	1	NA	NA	NA	1	1	NA	NA	1	NA	1	NA	NA	1	1	NA	NA	1	1	NA	NA	1	NA	NA	1	NA	NA	1	NA	NA	NA	1	1	NA	NA
ENSG00000102221	NA	NA	NA	NA	1	NA	NA	NA	NA	NA	NA	NA	NA	NA	NA	NA	NA	NA	1	NA	NA	NA	NA	NA	NA	NA	NA	NA	NA	NA	NA	NA	1	NA	NA	NA	NA	NA	NA	NA	1	NA	NA	NA	NA	NA	NA	NA	NA
ENSG00000102225	NA	NA	1	NA	1	NA	1	NA	1	1	1	NA	1	1	1	NA	1	NA	NA	NA	NA	1	NA	1	NA	1	1	NA	NA	1	NA	1	1	NA	NA	NA	1	NA	1	1	1	1	1	NA	1	NA	NA	1	1
ENSG00000102226	NA	NA	1	NA	1	NA	1	NA	NA	1	1	NA	1	1	NA	NA	1	NA	NA	NA	NA	1	NA	NA	NA	1	NA	NA	NA	1	NA	NA	1	NA	NA	NA	NA	NA	NA	NA	1	1	1	NA	NA	NA	NA	1	1
ENSG00000102241	1	NA	1	1	NA	1	1	1	NA	NA	1	1	NA	1	1	1	NA	NA	1	1	1	1	1	1	1	1	1	1	1	1	NA	1	1	NA	1	1	1	NA	1	NA	1	1	1	1	1	1	NA	1	1
ENSG00000102265	NA	1	1	NA	1	1	1	1	1	1	1	NA	1	NA	1	NA	1	NA	NA	1	1	1	1	1	1	1	1	NA	1	1	NA	1	1	NA	1	NA	1	NA	1	1	1	1	1	1	NA	1	1	1	1
ENSG00000102287	1	NA	1	1	1	1	NA	1	1	1	1	1	1	NA	NA	NA	1	NA	1	NA	NA	1	1	NA	1	1	1	1	1	1	NA	1	NA	1	1	1	NA	NA	NA	1	1	NA	NA	NA	1	1	NA	NA	1
ENSG00000102309	NA	NA	NA	1	NA	1	NA	1	NA	NA	1	NA	NA	NA	1	NA	NA	NA	NA	NA	1	1	1	NA	1	NA	NA	NA	NA	NA	NA	NA	1	NA	1	1	1	NA	1	NA	1	1	1	1	NA	1	NA	NA	NA
ENSG00000102316	NA	NA	1	1	NA	1	1	NA	NA	NA	1	NA	NA	1	1	NA	NA	NA	NA	1	NA	NA	1	1	1	1	NA	NA	NA	1	NA	NA	1	NA	NA	1	NA	NA	1	NA	1	1	1	NA	NA	1	NA	1	1
ENSG00000102317	NA	1	1	NA	NA	1	NA	NA	NA	NA	1	NA	NA	1	1	NA	NA	NA	1	1	NA	NA	NA	1	1	1	NA	1	1	NA	NA	1	1	NA	NA	1	NA	NA	NA	NA	NA	1	NA	NA	NA	1	1	NA	NA
ENSG00000102362	NA	NA	NA	1	NA	NA	NA	NA	NA	NA	NA	NA	NA	1	NA	NA	NA	NA	NA	1	NA	NA	1	1	NA	1	NA	NA	NA	NA	NA	NA	NA	NA	NA	1	NA	NA	NA	NA	NA	1	NA	NA	NA	1	NA	NA	NA
ENSG00000102384	NA	NA	NA	1	NA	NA	NA	NA	NA	NA	1	NA	NA	NA	NA	NA	NA	NA	NA	NA	NA	NA	1	NA	NA	NA	NA	NA	NA	NA	NA	NA	NA	NA	NA	1	NA	NA	NA	NA	NA	1	NA	NA	NA	1	NA	NA	NA
ENSG00000102390	NA	NA	NA	1	NA	NA	NA	NA	NA	NA	NA	NA	NA	1	NA	NA	NA	NA	NA	NA	NA	NA	1	1	NA	1	NA	NA	NA	NA	NA	NA	NA	NA	NA	1	NA	NA	NA	NA	NA	1	NA	NA	NA	1	NA	NA	NA
ENSG00000102393	NA	NA	1	NA	NA	1	NA	1	NA	NA	1	NA	NA	1	1	NA	NA	NA	NA	1	NA	NA	1	1	1	1	NA	NA	NA	NA	NA	1	1	NA	NA	NA	NA	NA	NA	NA	1	1	1	NA	NA	1	NA	NA	NA
ENSG00000102401	NA	1	NA	1	1	1	NA	1	NA	1	1	NA	1	NA	1	NA	1	NA	1	1	NA	1	1	1	1	NA	1	1	1	1	1	1	1	NA	1	1	NA	NA	1	NA	NA	NA	NA	NA	1	1	1	NA	NA
ENSG00000102409	NA	1	NA	1	NA	1	1	1	NA	1	1	NA	1	NA	1	NA	1	NA	NA	1	1	1	NA	1	1	NA	NA	1	1	NA	NA	1	1	NA	1	1	1	NA	1	NA	NA	NA	NA	NA	NA	1	1	1	NA
ENSG00000102471	NA	NA	NA	1	NA	NA	NA	NA	NA	NA	NA	NA	NA	NA	1	NA	NA	NA	1	NA	NA	NA	NA	NA	1	NA	NA	NA	1	NA	NA	1	NA	NA	NA	1	NA	NA	NA	NA	NA	NA	NA	NA	NA	1	1	NA	NA
ENSG00000102524	NA	NA	NA	1	NA	NA	NA	NA	NA	NA	NA	NA	NA	NA	NA	NA	NA	NA	NA	1	NA	NA	NA	NA	NA	NA	NA	NA	NA	NA	NA	NA	NA	NA	NA	1	NA	NA	NA	NA	NA	NA	NA	NA	NA	NA	NA	NA	NA
ENSG00000102531	NA	NA	NA	1	NA	NA	NA	NA	NA	NA	NA	NA	NA	NA	NA	NA	NA	NA	NA	NA	NA	NA	1	NA	NA	NA	NA	NA	NA	NA	NA	NA	NA	NA	NA	1	NA	NA	NA	NA	NA	NA	NA	NA	NA	1	NA	NA	NA
ENSG00000102572	NA	1	NA	NA	NA	1	NA	NA	NA	NA	NA	NA	NA	NA	1	NA	NA	NA	1	1	NA	NA	NA	NA	1	NA	NA	NA	NA	NA	NA	1	1	NA	NA	1	NA	NA	NA	NA	NA	NA	NA	NA	NA	1	1	NA	NA
ENSG00000102580	NA	1	NA	NA	NA	1	NA	NA	NA	NA	NA	NA	NA	NA	1	NA	NA	NA	1	1	NA	NA	1	NA	1	NA	NA	NA	NA	NA	NA	1	1	NA	NA	1	NA	NA	1	NA	1	1	NA	NA	NA	1	1	NA	NA
ENSG00000102595	NA	NA	NA	1	NA	NA	NA	1	NA	NA	NA	NA	NA	NA	NA	NA	NA	NA	NA	NA	NA	NA	1	NA	NA	NA	NA	1	1	NA	NA	NA	NA	NA	1	1	NA	NA	NA	NA	NA	NA	NA	NA	NA	1	NA	NA	NA
ENSG00000102606	NA	NA	NA	NA	NA	NA	NA	NA	NA	NA	1	NA	NA	1	NA	NA	NA	NA	NA	NA	NA	NA	1	NA	NA	NA	NA	NA	NA	NA	NA	NA	NA	NA	NA	NA	NA	NA	NA	NA	NA	1	NA	NA	NA	NA	NA	NA	NA
ENSG00000102699	NA	NA	1	1	NA	NA	NA	NA	NA	NA	NA	NA	NA	1	NA	NA	NA	NA	NA	1	NA	NA	1	1	NA	1	NA	NA	NA	NA	NA	NA	NA	NA	NA	1	NA	NA	NA	NA	NA	1	NA	NA	NA	1	NA	NA	NA
ENSG00000102738	NA	NA	NA	NA	NA	NA	NA	1	NA	NA	NA	NA	NA	NA	NA	NA	NA	NA	NA	NA	NA	NA	1	NA	NA	NA	NA	NA	NA	NA	NA	NA	NA	NA	NA	NA	NA	NA	NA	NA	NA	NA	NA	NA	NA	NA	NA	NA	NA
ENSG00000102743	NA	NA	NA	NA	1	NA	NA	NA	NA	NA	1	NA	NA	NA	NA	NA	NA	NA	NA	NA	NA	NA	NA	1	NA	NA	NA	NA	1	NA	NA	NA	1	NA	NA	NA	1	NA	1	NA	1	NA	NA	NA	NA	NA	NA	NA	1
ENSG00000102753	NA	NA	NA	NA	NA	1	NA	NA	NA	NA	NA	NA	NA	NA	NA	NA	NA	NA	NA	1	NA	NA	1	NA	1	NA	NA	NA	NA	NA	NA	NA	NA	NA	NA	NA	NA	NA	1	NA	NA	1	NA	NA	NA	1	NA	NA	NA
ENSG00000102763	NA	NA	NA	1	NA	1	NA	1	NA	NA	1	NA	NA	NA	NA	NA	NA	NA	1	NA	1	NA	1	NA	1	NA	NA	NA	NA	NA	NA	NA	1	NA	NA	1	1	NA	1	NA	1	1	NA	NA	NA	1	NA	NA	NA
ENSG00000102786	NA	NA	NA	1	NA	NA	NA	1	NA	NA	NA	NA	NA	NA	NA	NA	NA	NA	1	NA	NA	NA	1	NA	NA	NA	NA	1	1	NA	NA	NA	NA	NA	1	1	NA	NA	NA	NA	NA	NA	NA	NA	NA	1	NA	NA	NA
ENSG00000102804	NA	NA	1	NA	NA	1	NA	NA	NA	NA	1	NA	NA	NA	1	NA	NA	NA	NA	1	NA	1	NA	1	1	NA	NA	NA	1	NA	NA	1	1	NA	NA	1	1	1	1	NA	1	NA	NA	1	NA	1	1	NA	1
ENSG00000102805	NA	1	NA	1	NA	1	NA	1	NA	NA	NA	NA	NA	NA	1	NA	NA	NA	1	1	NA	NA	1	NA	1	1	NA	1	1	NA	NA	1	1	NA	1	1	1	NA	NA	NA	NA	1	1	1	NA	1	1	NA	NA
ENSG00000236051	NA	1	NA	1	NA	1	NA	1	NA	NA	NA	NA	NA	NA	1	NA	NA	NA	1	1	NA	NA	1	NA	1	1	NA	1	1	NA	NA	1	1	NA	1	1	1	NA	NA	NA	NA	1	1	1	NA	1	1	NA	NA
ENSG00000283208	NA	1	NA	1	NA	1	NA	1	NA	NA	NA	NA	NA	NA	1	NA	NA	NA	1	1	NA	NA	1	NA	1	1	NA	1	1	NA	NA	1	1	NA	1	1	1	NA	NA	NA	NA	1	1	1	NA	1	1	NA	NA
ENSG00000102858	1	NA	1	NA	1	NA	NA	NA	1	NA	NA	NA	1	NA	NA	NA	1	NA	NA	NA	NA	NA	NA	1	NA	NA	1	NA	NA	1	NA	NA	NA	NA	NA	NA	NA	NA	NA	1	1	NA	NA	NA	1	NA	NA	NA	1
ENSG00000102870	NA	NA	1	1	1	1	NA	NA	NA	1	1	NA	1	1	NA	1	1	NA	1	1	NA	NA	1	1	NA	1	NA	1	NA	1	NA	NA	1	NA	NA	1	NA	NA	1	1	1	1	NA	1	NA	1	NA	NA	1
ENSG00000102871	1	NA	1	NA	1	NA	NA	1	1	1	1	1	1	NA	NA	NA	1	NA	NA	NA	NA	1	NA	1	NA	1	1	NA	NA	1	NA	NA	NA	NA	NA	NA	NA	NA	NA	1	1	1	NA	NA	1	NA	NA	NA	1
ENSG00000102878	1	NA	1	1	1	1	1	1	1	1	1	1	1	1	NA	NA	1	NA	NA	1	NA	1	1	1	NA	1	1	NA	NA	1	1	NA	NA	NA	NA	1	NA	NA	NA	1	1	1	1	NA	1	1	NA	1	1
ENSG00000135722	1	NA	1	1	1	1	1	1	1	1	1	1	1	1	NA	NA	1	NA	NA	1	NA	1	1	1	NA	1	1	NA	NA	1	1	NA	NA	NA	NA	1	NA	NA	NA	1	1	1	1	NA	1	1	NA	1	1
ENSG00000265690	1	NA	1	1	1	1	1	1	1	1	1	1	1	1	NA	NA	1	NA	NA	1	1	1	1	1	NA	1	1	NA	NA	1	1	NA	1	NA	1	1	NA	NA	NA	1	1	1	1	NA	1	1	NA	1	1
ENSG00000102879	NA	NA	NA	NA	NA	NA	NA	NA	NA	NA	NA	NA	NA	NA	NA	NA	NA	NA	NA	NA	NA	NA	NA	NA	NA	NA	NA	NA	NA	1	NA	NA	NA	NA	NA	NA	NA	NA	NA	NA	NA	NA	NA	NA	1	NA	NA	NA	NA
ENSG00000102882	NA	NA	1	NA	1	1	NA	NA	1	1	1	NA	1	1	NA	1	1	NA	NA	1	1	NA	1	1	NA	1	1	NA	NA	1	NA	NA	1	NA	NA	NA	1	NA	1	1	1	1	1	NA	1	1	NA	1	1
ENSG00000102886	NA	NA	1	1	NA	NA	NA	NA	NA	NA	1	NA	NA	1	NA	NA	NA	NA	NA	NA	NA	NA	1	1	NA	1	NA	NA	NA	NA	NA	NA	NA	NA	NA	1	NA	NA	NA	NA	NA	1	1	NA	NA	1	NA	NA	NA
ENSG00000102890	1	NA	1	1	1	1	NA	NA	1	NA	1	NA	1	1	NA	NA	1	NA	NA	NA	NA	NA	1	1	NA	1	NA	1	NA	1	NA	NA	1	NA	NA	NA	NA	NA	NA	1	1	1	1	NA	1	1	NA	NA	1
ENSG00000102897	NA	1	NA	NA	NA	1	NA	NA	NA	NA	NA	NA	NA	NA	1	NA	NA	NA	1	1	NA	NA	NA	NA	1	NA	NA	NA	1	NA	NA	1	1	NA	NA	1	NA	NA	NA	NA	NA	NA	NA	NA	NA	1	1	NA	NA
ENSG00000102898	NA	NA	NA	NA	NA	NA	1	NA	NA	1	1	NA	NA	NA	1	NA	NA	NA	NA	1	NA	NA	NA	1	NA	NA	NA	NA	NA	NA	NA	1	NA	NA	NA	NA	1	NA	NA	NA	NA	NA	NA	NA	NA	NA	NA	1	NA
ENSG00000102900	NA	NA	1	NA	NA	1	NA	NA	NA	NA	1	NA	NA	1	NA	NA	NA	NA	NA	NA	NA	NA	1	NA	1	1	NA	NA	NA	NA	NA	NA	NA	NA	NA	NA	NA	NA	1	NA	1	1	1	1	NA	NA	NA	1	1
ENSG00000102901	1	NA	1	1	1	1	NA	1	NA	NA	1	NA	1	1	NA	NA	NA	NA	NA	1	NA	1	1	1	NA	1	NA	NA	NA	1	NA	NA	NA	NA	NA	1	NA	NA	NA	1	1	1	1	NA	NA	1	NA	1	1
ENSG00000102908	NA	NA	NA	1	NA	NA	NA	NA	NA	NA	NA	NA	NA	NA	NA	NA	NA	NA	NA	NA	NA	NA	NA	NA	NA	NA	NA	NA	NA	NA	NA	NA	NA	NA	NA	1	NA	NA	NA	NA	NA	NA	NA	NA	NA	1	NA	NA	NA
ENSG00000102910	NA	NA	NA	NA	NA	NA	NA	NA	NA	NA	NA	NA	NA	NA	1	NA	NA	NA	1	NA	NA	NA	NA	1	1	NA	NA	NA	NA	NA	NA	1	1	NA	NA	NA	NA	NA	1	NA	NA	NA	NA	NA	NA	NA	NA	NA	NA
ENSG00000102921	NA	NA	1	NA	1	NA	NA	NA	1	NA	1	NA	1	NA	NA	NA	1	NA	NA	NA	NA	NA	NA	1	NA	NA	1	NA	NA	1	NA	NA	1	NA	NA	NA	NA	NA	NA	1	1	1	NA	NA	1	NA	NA	NA	1
ENSG00000102931	NA	1	NA	1	NA	1	NA	NA	NA	NA	1	NA	NA	NA	1	NA	NA	NA	1	1	1	NA	NA	NA	1	NA	NA	NA	1	NA	NA	1	1	NA	NA	1	1	NA	1	NA	NA	NA	NA	NA	NA	1	1	NA	NA
ENSG00000102974	NA	NA	1	1	NA	NA	NA	NA	NA	NA	1	NA	NA	1	NA	NA	NA	NA	NA	1	NA	NA	1	1	NA	1	NA	NA	NA	NA	NA	NA	NA	NA	NA	NA	NA	NA	NA	NA	NA	1	NA	NA	NA	1	NA	NA	NA
ENSG00000102977	NA	NA	1	NA	NA	NA	NA	NA	NA	NA	1	NA	NA	1	NA	NA	NA	NA	NA	NA	NA	NA	NA	1	NA	1	NA	NA	NA	NA	NA	NA	NA	NA	NA	NA	NA	NA	NA	NA	NA	NA	1	NA	NA	NA	NA	1	NA
ENSG00000102978	NA	NA	1	NA	NA	NA	NA	NA	NA	NA	1	NA	NA	1	1	NA	NA	NA	1	1	NA	NA	NA	1	NA	1	NA	NA	NA	NA	NA	1	1	NA	NA	NA	NA	NA	NA	NA	NA	1	1	NA	NA	NA	NA	1	NA
ENSG00000102996	NA	NA	NA	NA	1	NA	1	NA	1	1	1	NA	1	NA	NA	NA	1	NA	NA	NA	NA	NA	NA	1	NA	NA	1	NA	NA	NA	NA	NA	NA	NA	NA	NA	NA	NA	NA	1	1	NA	NA	NA	1	NA	NA	NA	1
ENSG00000103005	NA	NA	NA	NA	1	NA	NA	1	NA	NA	NA	NA	NA	NA	NA	NA	NA	NA	1	NA	NA	NA	NA	NA	NA	NA	NA	NA	NA	1	NA	NA	NA	NA	NA	NA	NA	NA	NA	1	1	NA	NA	NA	1	NA	NA	NA	NA
ENSG00000103018	NA	1	NA	NA	NA	1	NA	NA	NA	NA	NA	NA	NA	NA	1	NA	NA	NA	1	1	NA	NA	NA	NA	1	NA	NA	1	1	NA	NA	1	1	NA	NA	1	NA	NA	NA	NA	NA	NA	NA	NA	NA	1	1	NA	NA
ENSG00000103024	NA	NA	1	NA	1	1	1	NA	1	1	1	1	1	1	NA	NA	1	NA	NA	1	NA	1	NA	1	NA	1	1	NA	NA	1	NA	NA	NA	NA	NA	NA	NA	NA	NA	1	NA	1	1	NA	1	NA	NA	1	1
ENSG00000103035	NA	NA	1	1	NA	1	1	1	NA	NA	1	NA	1	1	1	NA	NA	NA	NA	1	1	1	1	1	1	1	NA	NA	1	NA	NA	1	1	NA	NA	NA	1	NA	1	NA	1	1	1	1	NA	1	NA	1	1
ENSG00000103037	NA	NA	NA	NA	NA	NA	NA	NA	NA	NA	1	NA	NA	NA	NA	NA	NA	NA	NA	NA	NA	NA	NA	NA	NA	1	NA	NA	1	NA	NA	NA	NA	NA	NA	1	NA	NA	NA	NA	NA	NA	NA	NA	1	1	NA	NA	NA
ENSG00000103042	NA	NA	1	NA	1	NA	NA	NA	1	NA	NA	NA	NA	NA	NA	NA	1	NA	NA	NA	NA	NA	NA	NA	NA	NA	1	NA	NA	1	NA	NA	NA	NA	NA	NA	NA	NA	NA	1	1	NA	NA	NA	1	NA	NA	NA	1
ENSG00000103043	NA	NA	1	NA	1	NA	NA	1	1	NA	NA	NA	1	NA	NA	NA	1	NA	NA	NA	NA	NA	NA	NA	NA	NA	1	NA	NA	1	NA	NA	NA	NA	NA	NA	NA	NA	NA	1	1	1	NA	NA	1	NA	NA	NA	1
ENSG00000103051	NA	NA	1	NA	1	NA	NA	NA	NA	NA	1	NA	NA	1	NA	NA	NA	NA	NA	NA	1	NA	1	NA	NA	1	1	NA	NA	1	NA	NA	1	NA	NA	NA	1	NA	1	NA	1	1	1	NA	NA	NA	NA	NA	1
ENSG00000103061	NA	NA	NA	1	NA	NA	NA	NA	NA	NA	NA	NA	NA	NA	NA	1	NA	NA	NA	1	NA	NA	NA	1	NA	NA	NA	NA	1	NA	NA	NA	NA	1	NA	1	NA	NA	NA	NA	NA	1	NA	NA	NA	1	NA	NA	NA
ENSG00000103064	NA	NA	NA	NA	NA	NA	NA	NA	NA	NA	NA	NA	NA	NA	NA	NA	NA	NA	1	NA	NA	NA	NA	NA	NA	NA	NA	NA	NA	NA	NA	NA	NA	NA	NA	NA	NA	NA	NA	NA	NA	NA	NA	NA	NA	NA	NA	NA	NA
ENSG00000103066	NA	NA	NA	NA	1	NA	NA	NA	NA	NA	NA	NA	NA	NA	NA	NA	NA	NA	NA	NA	NA	NA	NA	NA	NA	NA	NA	NA	NA	NA	NA	NA	1	NA	NA	NA	NA	NA	NA	NA	1	NA	NA	NA	NA	NA	NA	NA	NA
ENSG00000103091	NA	NA	1	1	NA	NA	NA	NA	NA	NA	1	NA	NA	1	NA	NA	NA	NA	NA	NA	NA	NA	1	1	NA	1	NA	NA	NA	NA	NA	NA	NA	NA	NA	NA	NA	NA	NA	NA	NA	1	1	NA	NA	1	NA	NA	NA
ENSG00000103111	NA	NA	NA	NA	NA	1	NA	NA	NA	NA	NA	NA	NA	NA	NA	NA	NA	NA	1	1	NA	NA	NA	1	NA	NA	NA	NA	NA	NA	NA	NA	1	NA	NA	NA	NA	NA	NA	NA	NA	1	NA	NA	NA	NA	NA	NA	NA
ENSG00000103126	1	NA	1	1	1	1	1	1	1	1	1	1	1	1	1	NA	1	NA	1	1	1	1	1	1	1	1	1	NA	1	1	1	1	1	1	NA	1	1	1	1	1	1	1	1	NA	1	1	1	1	1
ENSG00000103145	NA	NA	NA	NA	NA	NA	1	NA	NA	1	1	NA	1	NA	1	NA	NA	NA	NA	1	NA	1	NA	1	NA	NA	NA	NA	NA	NA	NA	1	NA	NA	NA	NA	1	NA	NA	NA	NA	NA	NA	NA	NA	NA	NA	1	NA
ENSG00000103148	NA	NA	1	NA	1	NA	NA	1	1	1	1	NA	1	NA	NA	NA	1	NA	1	NA	NA	1	NA	1	NA	NA	1	NA	NA	1	NA	NA	1	NA	NA	NA	NA	NA	NA	1	1	1	NA	NA	1	NA	NA	1	1
ENSG00000103150	1	NA	1	NA	1	1	NA	1	1	1	1	1	1	NA	NA	1	1	NA	NA	1	NA	NA	1	NA	NA	NA	1	NA	1	1	1	1	NA	NA	1	1	1	NA	NA	1	1	1	1	NA	1	1	NA	NA	1
ENSG00000140961	1	NA	1	NA	1	1	NA	1	1	1	1	1	1	NA	NA	1	1	NA	NA	1	NA	NA	1	NA	NA	NA	1	NA	1	1	1	1	NA	NA	1	1	1	NA	NA	1	1	1	1	NA	1	1	NA	NA	1
ENSG00000260300	1	NA	NA	NA	1	1	NA	1	1	1	1	1	1	NA	NA	1	1	NA	NA	1	NA	NA	1	NA	NA	NA	1	NA	1	1	1	1	NA	NA	1	1	1	NA	NA	1	1	1	1	NA	1	1	NA	NA	1
ENSG00000103152	NA	NA	NA	NA	NA	NA	1	NA	NA	1	1	NA	NA	NA	1	NA	NA	NA	NA	1	NA	1	NA	1	1	NA	NA	NA	NA	NA	NA	1	NA	NA	NA	NA	1	NA	NA	NA	NA	NA	1	NA	NA	NA	NA	1	1
ENSG00000103160	NA	1	NA	1	1	1	NA	1	NA	NA	NA	NA	NA	NA	1	NA	NA	NA	1	1	NA	NA	1	NA	1	1	NA	1	1	NA	NA	1	1	NA	1	1	NA	NA	1	NA	1	1	NA	NA	NA	1	1	NA	NA
ENSG00000103168	NA	NA	1	1	1	1	NA	NA	1	NA	1	NA	1	1	NA	NA	NA	NA	NA	1	NA	NA	1	1	NA	1	NA	1	NA	1	NA	NA	NA	NA	NA	1	NA	1	NA	1	1	1	1	NA	1	1	NA	NA	1
ENSG00000103187	NA	NA	NA	NA	1	NA	1	NA	1	NA	1	NA	NA	NA	1	NA	NA	NA	1	1	NA	NA	1	1	1	NA	NA	NA	NA	1	NA	1	1	NA	NA	NA	1	NA	1	NA	1	1	NA	NA	NA	NA	NA	1	1
ENSG00000103197	1	NA	1	1	1	1	NA	1	1	1	1	1	1	1	NA	NA	1	NA	NA	NA	NA	1	1	1	NA	1	1	NA	NA	1	NA	NA	1	NA	NA	1	NA	NA	1	1	1	1	1	NA	1	1	NA	NA	1
ENSG00000103199	1	NA	1	NA	1	NA	NA	NA	1	NA	NA	1	1	NA	NA	NA	1	NA	NA	NA	NA	1	NA	1	NA	NA	1	NA	1	1	NA	NA	1	NA	NA	NA	NA	NA	NA	NA	1	NA	NA	NA	1	NA	NA	NA	1
ENSG00000103202	1	1	1	NA	1	1	1	1	1	1	1	1	1	1	1	NA	1	NA	1	1	1	1	1	1	1	1	1	1	1	1	1	1	1	NA	1	1	1	1	1	1	1	1	1	1	1	1	1	1	1
ENSG00000242612	1	1	1	NA	1	1	1	1	1	1	1	1	1	1	1	NA	1	NA	1	1	1	1	1	1	1	1	1	1	1	1	1	1	1	1	1	1	1	1	1	1	1	1	1	1	1	1	1	1	1
ENSG00000103222	NA	NA	1	NA	1	NA	NA	NA	NA	NA	1	NA	NA	NA	NA	NA	NA	NA	NA	NA	NA	NA	1	NA	NA	NA	1	NA	NA	1	NA	NA	NA	NA	NA	NA	NA	NA	NA	NA	1	1	NA	NA	NA	NA	NA	NA	1
ENSG00000103227	1	NA	NA	NA	1	NA	NA	NA	1	1	NA	NA	1	NA	NA	NA	1	NA	NA	NA	NA	NA	NA	NA	NA	NA	1	NA	NA	1	NA	NA	NA	NA	NA	NA	NA	NA	NA	NA	NA	NA	NA	NA	1	NA	NA	NA	1
ENSG00000103245	1	NA	1	NA	1	NA	NA	1	1	NA	1	NA	1	1	NA	NA	1	NA	NA	NA	NA	NA	1	NA	NA	1	1	NA	NA	1	NA	NA	NA	NA	NA	NA	NA	NA	NA	1	1	1	NA	NA	1	NA	NA	NA	1
ENSG00000103248	NA	NA	NA	NA	1	NA	NA	NA	NA	NA	NA	NA	NA	NA	NA	NA	NA	NA	NA	NA	NA	NA	NA	NA	NA	NA	NA	NA	NA	NA	NA	NA	NA	NA	NA	NA	NA	NA	NA	NA	NA	NA	NA	NA	NA	NA	NA	NA	NA
ENSG00000103249	1	NA	1	1	1	1	NA	1	1	1	1	1	1	1	NA	NA	1	NA	1	NA	NA	1	1	1	NA	1	1	1	NA	1	NA	NA	1	NA	NA	1	NA	NA	NA	1	1	1	1	NA	1	1	NA	NA	1
ENSG00000103253	1	NA	1	NA	1	1	1	1	1	1	1	1	1	1	1	NA	1	NA	NA	1	NA	1	NA	1	1	1	1	1	NA	1	1	1	NA	NA	1	NA	1	1	NA	1	1	1	1	1	1	NA	NA	1	1
ENSG00000103254	1	NA	1	NA	1	1	1	1	1	1	1	1	1	1	1	NA	1	NA	NA	1	1	1	1	1	1	1	1	1	1	1	1	1	1	NA	1	NA	1	1	1	1	1	1	1	NA	1	1	1	1	1
ENSG00000103257	NA	NA	1	NA	1	1	NA	NA	1	1	1	NA	1	NA	NA	NA	1	NA	1	1	NA	1	1	1	NA	1	1	NA	NA	1	NA	NA	1	NA	NA	NA	NA	NA	NA	1	1	1	NA	NA	1	NA	NA	NA	1
ENSG00000103260	1	NA	1	NA	1	1	1	1	1	1	1	1	1	1	1	NA	1	NA	1	1	1	1	1	1	1	1	1	1	1	1	NA	1	1	NA	NA	NA	1	NA	1	1	1	1	1	NA	1	1	1	1	1
ENSG00000103264	NA	NA	1	NA	1	1	NA	1	1	1	1	NA	1	NA	NA	NA	1	NA	1	1	1	1	1	1	NA	1	1	NA	1	1	1	NA	1	NA	NA	NA	1	1	1	1	1	1	NA	1	1	NA	NA	NA	1
ENSG00000103266	NA	NA	1	1	1	1	1	1	NA	1	1	NA	1	1	1	1	1	NA	NA	1	1	1	1	1	1	1	1	NA	NA	1	NA	1	NA	NA	NA	1	1	NA	1	NA	1	1	1	NA	1	1	NA	1	1
ENSG00000103269	1	NA	1	1	1	1	1	1	1	1	1	1	1	1	NA	NA	1	NA	NA	1	NA	1	1	1	NA	1	1	1	NA	1	1	NA	NA	NA	NA	1	NA	1	NA	1	1	1	1	NA	1	1	1	1	1
ENSG00000103275	1	NA	1	1	1	1	1	1	1	1	1	1	1	1	NA	1	1	NA	1	1	NA	1	1	1	1	1	1	NA	1	1	1	1	NA	1	1	1	NA	NA	NA	1	1	1	1	1	1	1	NA	1	1
ENSG00000103326	1	NA	1	NA	1	1	1	1	1	1	1	1	1	1	NA	NA	1	NA	1	1	1	1	1	NA	1	1	1	1	1	1	1	NA	1	NA	1	1	NA	NA	1	1	1	1	1	NA	1	1	1	1	1
ENSG00000103335	NA	NA	1	1	1	NA	NA	NA	1	NA	1	NA	NA	1	NA	NA	NA	NA	1	1	NA	NA	1	1	NA	1	1	NA	NA	1	NA	NA	NA	NA	NA	1	NA	NA	1	NA	1	1	1	NA	NA	1	NA	1	1
ENSG00000103343	NA	NA	1	NA	1	NA	NA	NA	1	NA	1	NA	NA	NA	NA	NA	NA	NA	NA	NA	NA	NA	NA	1	NA	NA	NA	NA	NA	1	NA	NA	1	NA	NA	NA	NA	NA	NA	NA	1	1	NA	NA	NA	NA	NA	NA	1
ENSG00000103351	NA	NA	1	NA	1	NA	NA	NA	1	NA	1	NA	NA	NA	NA	NA	NA	NA	NA	NA	NA	NA	NA	1	NA	NA	NA	NA	NA	1	NA	NA	1	NA	NA	NA	NA	NA	NA	NA	1	1	NA	NA	NA	NA	NA	NA	1
ENSG00000122390	NA	NA	1	NA	1	NA	NA	NA	NA	NA	1	NA	NA	NA	NA	NA	NA	NA	NA	NA	NA	NA	NA	1	NA	NA	NA	NA	NA	NA	NA	NA	1	NA	NA	NA	NA	NA	NA	NA	1	1	NA	NA	NA	NA	NA	NA	1
ENSG00000263212	NA	NA	1	NA	1	NA	NA	NA	1	NA	1	NA	NA	NA	NA	NA	NA	NA	NA	NA	NA	NA	NA	1	NA	NA	NA	NA	NA	1	NA	NA	1	NA	NA	NA	NA	NA	NA	NA	1	1	NA	NA	NA	NA	NA	NA	1
ENSG00000285329	NA	NA	1	NA	1	NA	NA	NA	1	NA	1	NA	NA	NA	NA	NA	NA	NA	NA	NA	NA	NA	NA	1	NA	NA	NA	NA	NA	1	NA	NA	1	NA	NA	NA	NA	NA	NA	NA	1	1	NA	NA	NA	NA	NA	NA	1
ENSG00000103353	NA	NA	NA	NA	NA	NA	NA	NA	NA	NA	NA	NA	NA	NA	NA	NA	NA	NA	1	NA	NA	NA	NA	NA	NA	NA	NA	NA	NA	NA	NA	NA	1	NA	NA	NA	NA	NA	NA	NA	NA	NA	NA	NA	NA	NA	NA	NA	NA
ENSG00000103356	NA	NA	NA	NA	1	NA	NA	NA	NA	NA	NA	NA	NA	NA	NA	NA	NA	NA	NA	NA	NA	NA	NA	NA	NA	NA	NA	NA	NA	NA	NA	NA	1	NA	NA	NA	NA	NA	NA	NA	1	NA	NA	NA	NA	NA	NA	NA	NA
ENSG00000103363	NA	NA	1	NA	1	NA	1	NA	1	1	1	NA	1	NA	1	NA	1	NA	NA	1	NA	1	NA	1	1	NA	1	NA	NA	1	1	1	NA	NA	NA	NA	1	NA	1	NA	1	NA	NA	NA	NA	NA	NA	1	1
ENSG00000103365	NA	NA	NA	NA	NA	NA	NA	NA	NA	NA	NA	NA	NA	NA	NA	NA	NA	NA	1	NA	NA	NA	NA	NA	NA	NA	NA	NA	NA	NA	NA	NA	NA	NA	NA	NA	NA	NA	NA	NA	NA	NA	NA	NA	NA	NA	NA	NA	NA
ENSG00000103381	NA	NA	NA	NA	NA	NA	NA	NA	NA	NA	NA	NA	NA	NA	NA	NA	NA	NA	1	NA	NA	NA	NA	NA	NA	NA	NA	NA	NA	NA	NA	NA	1	NA	NA	NA	NA	NA	NA	NA	NA	NA	NA	NA	NA	NA	NA	NA	NA
ENSG00000103423	NA	NA	NA	NA	NA	NA	NA	NA	NA	NA	NA	NA	NA	NA	NA	NA	NA	NA	NA	NA	NA	NA	NA	1	NA	NA	NA	NA	NA	NA	NA	NA	NA	NA	NA	NA	NA	NA	NA	NA	NA	NA	NA	NA	NA	NA	NA	NA	NA
ENSG00000103426	NA	NA	NA	NA	NA	NA	1	NA	NA	1	1	NA	1	NA	1	NA	NA	NA	NA	1	1	1	NA	1	1	NA	NA	NA	NA	NA	NA	1	1	NA	NA	NA	1	NA	1	NA	1	NA	1	NA	NA	NA	NA	1	1
ENSG00000217930	NA	NA	NA	NA	NA	NA	1	NA	NA	1	1	NA	1	NA	1	NA	NA	NA	NA	1	1	1	NA	1	1	NA	NA	NA	NA	NA	NA	1	1	NA	NA	NA	1	NA	1	NA	1	NA	1	NA	NA	NA	NA	1	1
ENSG00000262246	NA	NA	NA	NA	NA	NA	1	NA	NA	1	1	NA	1	NA	1	NA	NA	NA	NA	1	1	1	NA	1	1	NA	NA	NA	NA	NA	NA	1	1	NA	NA	NA	1	NA	1	NA	1	NA	1	NA	NA	NA	NA	1	1
ENSG00000103479	NA	NA	1	NA	NA	NA	NA	NA	NA	NA	NA	NA	NA	NA	NA	NA	NA	NA	NA	NA	NA	NA	NA	NA	NA	1	NA	NA	NA	NA	NA	NA	NA	NA	NA	NA	NA	NA	NA	NA	NA	1	NA	NA	NA	NA	NA	NA	NA
ENSG00000103485	NA	NA	1	NA	1	NA	1	NA	1	1	1	NA	1	NA	1	NA	1	NA	1	1	NA	1	1	1	1	NA	NA	NA	1	1	NA	1	1	NA	NA	NA	1	NA	1	NA	1	1	NA	NA	NA	1	NA	1	1
ENSG00000103490	NA	NA	NA	NA	NA	NA	1	NA	NA	1	NA	NA	NA	NA	1	NA	NA	NA	NA	1	NA	NA	NA	1	NA	NA	NA	NA	NA	NA	NA	1	NA	NA	NA	NA	1	NA	NA	NA	NA	NA	NA	NA	NA	NA	NA	1	NA
ENSG00000103495	NA	NA	1	NA	1	1	1	1	1	1	1	NA	1	NA	1	NA	1	NA	1	1	NA	1	1	1	1	NA	1	NA	1	1	NA	1	1	NA	NA	1	1	NA	1	1	1	1	NA	1	1	1	1	1	1
ENSG00000280607	NA	NA	1	NA	1	1	1	1	1	1	1	NA	1	NA	1	NA	1	NA	1	1	NA	1	1	1	1	NA	1	NA	1	1	NA	1	1	NA	NA	1	1	NA	1	1	1	1	NA	1	1	1	1	1	1
ENSG00000103496	1	NA	1	1	1	NA	1	1	1	1	1	1	1	1	1	1	1	NA	NA	1	NA	1	1	1	NA	1	1	1	1	1	1	1	NA	1	1	1	1	NA	1	1	1	1	1	NA	1	1	NA	1	1
ENSG00000103502	NA	NA	1	NA	1	NA	NA	NA	1	NA	1	NA	1	NA	NA	NA	1	NA	NA	NA	NA	NA	NA	1	NA	NA	NA	NA	NA	1	NA	NA	1	NA	NA	NA	NA	NA	NA	1	1	NA	NA	NA	NA	NA	NA	NA	1
ENSG00000103507	NA	NA	1	1	1	NA	NA	NA	NA	NA	1	NA	NA	1	NA	NA	NA	NA	NA	NA	NA	NA	1	1	NA	1	NA	NA	NA	NA	NA	NA	NA	NA	NA	NA	NA	NA	NA	NA	1	1	1	NA	NA	1	NA	NA	NA
ENSG00000103522	NA	NA	NA	NA	1	NA	NA	NA	NA	NA	NA	NA	NA	NA	NA	NA	NA	NA	NA	NA	NA	NA	NA	NA	NA	NA	NA	NA	NA	NA	NA	NA	NA	NA	NA	NA	NA	NA	NA	NA	1	NA	NA	NA	NA	NA	NA	NA	NA
ENSG00000103540	NA	NA	NA	1	NA	NA	NA	NA	NA	NA	NA	NA	NA	NA	NA	NA	NA	NA	1	1	NA	NA	1	NA	NA	NA	NA	NA	1	NA	NA	NA	NA	NA	1	1	NA	NA	NA	NA	NA	NA	NA	NA	NA	1	NA	NA	NA
ENSG00000103549	NA	NA	1	1	1	1	NA	1	1	NA	1	NA	NA	1	NA	NA	1	NA	1	1	1	NA	1	1	NA	1	1	NA	NA	1	NA	NA	1	NA	NA	1	NA	NA	1	1	1	1	1	NA	1	1	NA	1	1
ENSG00000103550	1	NA	1	1	NA	NA	NA	NA	NA	NA	1	1	NA	1	NA	1	NA	NA	NA	1	NA	NA	1	1	NA	1	NA	1	1	NA	NA	NA	1	1	1	1	NA	NA	NA	NA	NA	1	1	1	NA	1	NA	NA	NA
ENSG00000103591	NA	NA	NA	NA	NA	1	NA	NA	NA	NA	1	NA	NA	NA	1	NA	NA	NA	1	NA	NA	1	1	1	1	NA	NA	NA	NA	NA	NA	1	1	NA	NA	1	1	NA	1	NA	1	1	NA	NA	NA	1	NA	NA	NA
ENSG00000103653	NA	NA	1	NA	1	NA	NA	NA	1	NA	NA	NA	1	NA	NA	NA	1	NA	1	1	NA	NA	NA	1	NA	NA	1	NA	NA	1	NA	NA	NA	NA	NA	NA	NA	NA	NA	1	1	1	1	NA	1	NA	NA	1	1
ENSG00000103657	1	NA	1	1	NA	1	NA	1	NA	NA	1	NA	NA	1	NA	NA	NA	NA	1	1	1	NA	1	1	1	1	NA	NA	NA	1	1	NA	1	NA	1	1	1	NA	1	NA	1	1	1	1	NA	1	1	1	1
ENSG00000103769	NA	NA	NA	1	1	NA	NA	NA	NA	NA	NA	NA	NA	NA	NA	NA	NA	NA	1	NA	NA	NA	NA	NA	NA	NA	NA	NA	1	NA	NA	NA	1	NA	NA	1	NA	NA	NA	1	1	NA	NA	NA	NA	1	NA	NA	NA
ENSG00000103811	NA	NA	1	NA	NA	1	1	NA	NA	1	1	NA	NA	1	1	NA	NA	NA	NA	1	NA	1	NA	1	1	1	NA	NA	NA	NA	NA	1	1	NA	NA	NA	1	NA	1	NA	1	1	1	NA	NA	NA	NA	1	1
ENSG00000103855	NA	NA	1	NA	1	NA	NA	NA	1	1	1	NA	1	NA	NA	NA	1	NA	NA	NA	NA	NA	NA	NA	NA	NA	1	NA	NA	1	NA	NA	1	NA	NA	NA	NA	NA	NA	1	1	NA	NA	NA	NA	NA	NA	NA	1
ENSG00000103876	NA	NA	1	NA	1	NA	NA	NA	NA	NA	1	NA	NA	1	NA	NA	NA	NA	NA	NA	NA	NA	1	1	NA	1	1	NA	NA	1	NA	NA	NA	NA	NA	NA	1	NA	NA	NA	1	1	1	NA	NA	NA	NA	1	1
ENSG00000103932	NA	NA	1	NA	1	1	NA	NA	1	NA	1	NA	NA	NA	NA	NA	NA	NA	NA	NA	1	1	1	1	NA	1	NA	NA	NA	1	NA	NA	1	NA	NA	NA	NA	NA	1	NA	1	1	NA	NA	1	NA	NA	NA	1
ENSG00000103966	NA	NA	NA	NA	NA	NA	NA	NA	NA	NA	NA	NA	NA	NA	NA	NA	NA	NA	1	NA	NA	NA	NA	NA	NA	NA	NA	NA	NA	NA	NA	NA	1	NA	NA	NA	NA	NA	NA	NA	NA	NA	NA	NA	NA	NA	NA	NA	NA
ENSG00000103978	NA	1	NA	1	NA	1	NA	NA	NA	1	NA	NA	NA	NA	1	NA	NA	NA	1	1	NA	NA	NA	1	1	1	NA	NA	1	NA	NA	1	1	NA	NA	1	NA	NA	NA	NA	NA	1	1	NA	NA	1	1	NA	NA
ENSG00000103994	NA	NA	NA	1	NA	1	NA	1	NA	NA	NA	NA	NA	NA	1	NA	NA	NA	1	1	NA	1	1	1	1	NA	NA	1	1	NA	NA	1	1	NA	1	1	1	NA	1	NA	1	1	NA	NA	NA	1	1	NA	NA
ENSG00000103995	1	NA	1	1	NA	1	NA	1	NA	NA	1	NA	NA	1	NA	1	NA	NA	1	1	NA	NA	1	1	1	1	1	1	1	1	1	NA	1	NA	1	1	1	NA	NA	1	1	1	1	1	NA	1	1	NA	1
ENSG00000104047	NA	NA	NA	1	NA	NA	NA	NA	NA	NA	NA	NA	NA	NA	NA	NA	NA	NA	NA	NA	NA	NA	1	NA	NA	NA	NA	NA	NA	NA	NA	NA	NA	NA	1	1	NA	NA	NA	1	NA	NA	NA	NA	NA	NA	NA	NA	NA
ENSG00000104064	NA	NA	NA	1	NA	1	NA	NA	NA	NA	NA	NA	NA	NA	1	NA	NA	NA	1	NA	NA	NA	NA	NA	1	1	NA	1	1	NA	NA	1	1	NA	1	1	NA	NA	NA	NA	NA	NA	NA	NA	NA	1	1	NA	NA
ENSG00000104067	1	NA	1	1	NA	NA	NA	NA	NA	NA	NA	NA	NA	1	NA	NA	NA	NA	NA	1	NA	NA	1	1	NA	1	NA	NA	NA	NA	NA	NA	NA	NA	NA	1	NA	NA	NA	NA	NA	1	NA	NA	NA	1	NA	NA	NA
ENSG00000104093	NA	NA	NA	1	NA	NA	NA	1	NA	NA	NA	NA	NA	NA	NA	NA	NA	NA	1	NA	NA	NA	1	NA	NA	NA	NA	1	NA	NA	NA	NA	NA	NA	1	1	NA	NA	NA	NA	NA	1	NA	NA	NA	1	NA	NA	NA
ENSG00000104112	NA	NA	NA	1	NA	NA	NA	NA	NA	NA	NA	NA	NA	1	NA	NA	NA	NA	NA	1	NA	NA	1	1	NA	NA	NA	NA	NA	NA	NA	NA	NA	NA	NA	1	NA	NA	NA	NA	NA	1	NA	NA	NA	1	NA	NA	NA
ENSG00000104129	1	NA	1	NA	1	NA	NA	1	1	NA	1	NA	1	1	NA	1	1	NA	NA	1	NA	NA	1	1	NA	1	1	NA	1	1	NA	NA	NA	NA	NA	NA	NA	NA	NA	NA	1	1	1	NA	1	1	NA	NA	1
ENSG00000104131	1	NA	1	1	NA	1	NA	NA	NA	NA	NA	NA	NA	1	NA	NA	NA	NA	NA	1	NA	NA	1	1	1	1	NA	1	1	NA	NA	1	1	NA	1	1	NA	NA	NA	NA	NA	1	1	NA	NA	1	1	NA	NA
ENSG00000104133	NA	NA	NA	1	NA	NA	NA	NA	NA	NA	NA	NA	NA	NA	NA	NA	NA	NA	NA	NA	NA	NA	1	NA	NA	NA	NA	NA	NA	NA	NA	NA	NA	NA	NA	1	NA	NA	NA	NA	NA	1	NA	NA	NA	1	NA	NA	NA
ENSG00000104140	NA	NA	1	NA	NA	1	NA	NA	NA	NA	1	NA	NA	NA	NA	NA	NA	NA	NA	1	NA	1	NA	1	NA	NA	NA	NA	NA	NA	NA	NA	1	NA	NA	NA	NA	1	NA	NA	1	NA	NA	1	NA	NA	NA	NA	1
ENSG00000104142	NA	NA	1	NA	1	1	NA	1	1	NA	1	NA	1	NA	1	NA	1	NA	1	1	1	1	1	1	1	1	1	NA	NA	1	NA	1	1	NA	NA	NA	1	1	1	NA	1	1	1	1	1	NA	NA	NA	1
ENSG00000104164	NA	1	NA	1	NA	1	NA	NA	NA	NA	NA	NA	NA	NA	1	NA	NA	NA	1	1	NA	NA	1	NA	1	NA	NA	1	1	NA	NA	1	1	NA	NA	1	NA	NA	NA	NA	NA	NA	NA	NA	NA	1	1	NA	NA
ENSG00000104205	NA	NA	NA	1	NA	NA	NA	1	NA	NA	NA	NA	NA	NA	1	NA	NA	NA	NA	NA	NA	NA	1	NA	1	1	NA	1	1	NA	NA	1	NA	NA	1	1	NA	NA	NA	NA	NA	NA	1	NA	NA	1	1	NA	NA
ENSG00000104218	1	NA	1	1	NA	NA	NA	NA	NA	NA	1	NA	NA	1	NA	NA	NA	NA	NA	1	NA	NA	1	1	1	1	NA	1	1	NA	NA	1	NA	NA	1	1	NA	NA	NA	NA	NA	1	1	NA	NA	1	1	NA	NA
ENSG00000104221	NA	NA	1	NA	1	NA	1	NA	1	NA	1	1	1	NA	NA	NA	1	NA	NA	NA	1	1	NA	1	NA	NA	1	NA	NA	1	NA	NA	1	NA	NA	NA	NA	NA	NA	1	1	NA	NA	NA	1	NA	NA	NA	1
ENSG00000104228	NA	NA	NA	NA	1	NA	NA	NA	NA	NA	NA	NA	NA	NA	NA	NA	NA	NA	1	NA	NA	NA	1	NA	NA	NA	NA	NA	NA	NA	NA	NA	1	NA	NA	NA	NA	NA	1	NA	1	1	NA	NA	NA	NA	NA	NA	NA
ENSG00000104231	NA	1	NA	1	NA	1	NA	1	NA	NA	NA	NA	NA	NA	1	NA	NA	NA	1	1	NA	NA	1	NA	1	NA	NA	1	1	NA	NA	1	1	NA	1	1	NA	NA	1	NA	NA	1	NA	NA	NA	1	1	NA	NA
ENSG00000104299	NA	NA	1	NA	NA	1	NA	1	NA	NA	1	NA	NA	NA	NA	NA	NA	NA	NA	NA	1	NA	1	NA	1	1	NA	NA	NA	NA	NA	NA	1	NA	NA	NA	1	NA	1	NA	1	1	1	NA	NA	NA	NA	NA	1
ENSG00000104312	NA	NA	NA	NA	NA	NA	1	NA	NA	NA	1	NA	NA	NA	1	NA	NA	NA	NA	NA	NA	1	NA	1	1	NA	NA	NA	1	NA	NA	1	NA	NA	NA	NA	1	NA	1	NA	NA	NA	NA	1	NA	NA	NA	1	NA
ENSG00000104320	NA	1	NA	1	NA	1	NA	NA	NA	NA	NA	NA	NA	NA	1	NA	NA	NA	1	1	NA	NA	1	NA	1	1	NA	1	1	NA	NA	1	1	NA	NA	1	NA	NA	NA	NA	NA	NA	NA	NA	NA	1	1	NA	NA
ENSG00000104324	NA	NA	NA	NA	NA	NA	NA	NA	NA	NA	NA	NA	NA	NA	NA	NA	NA	NA	NA	NA	NA	NA	NA	1	NA	NA	NA	NA	NA	NA	NA	NA	NA	NA	NA	NA	NA	NA	NA	NA	NA	NA	NA	NA	NA	1	NA	NA	NA
ENSG00000104325	NA	NA	NA	1	NA	1	NA	NA	NA	NA	NA	NA	NA	NA	1	NA	NA	NA	1	1	NA	NA	1	NA	1	1	NA	NA	1	NA	NA	1	1	NA	NA	1	1	NA	NA	NA	NA	1	NA	NA	NA	1	NA	NA	NA
ENSG00000104331	NA	1	NA	NA	NA	1	NA	NA	NA	NA	NA	NA	NA	NA	1	NA	NA	NA	1	1	NA	NA	NA	NA	1	NA	NA	NA	NA	NA	NA	1	1	NA	NA	1	NA	NA	NA	NA	NA	NA	NA	NA	NA	1	1	NA	NA
ENSG00000104341	NA	1	NA	NA	NA	1	1	NA	NA	1	1	NA	NA	NA	1	NA	NA	NA	NA	1	NA	1	NA	1	1	1	NA	NA	1	NA	NA	1	1	NA	NA	NA	NA	NA	1	NA	NA	NA	NA	NA	NA	1	1	NA	NA
ENSG00000104356	NA	NA	NA	1	NA	NA	NA	NA	NA	NA	NA	NA	NA	1	NA	NA	NA	NA	NA	NA	NA	NA	1	1	NA	NA	NA	NA	NA	NA	NA	NA	NA	NA	NA	NA	NA	NA	NA	NA	NA	1	NA	NA	NA	1	NA	NA	NA
ENSG00000104365	NA	NA	1	1	NA	1	NA	1	NA	NA	1	NA	NA	1	1	NA	NA	NA	1	1	NA	NA	1	1	1	1	NA	1	1	NA	NA	1	NA	NA	1	1	NA	NA	NA	NA	NA	1	1	NA	1	1	1	NA	NA
ENSG00000104375	NA	NA	NA	1	NA	NA	NA	NA	NA	NA	1	NA	NA	NA	NA	NA	NA	NA	NA	NA	NA	NA	1	NA	NA	NA	NA	1	NA	NA	NA	1	NA	NA	1	1	NA	NA	NA	NA	NA	1	NA	NA	NA	1	NA	NA	NA
ENSG00000104388	NA	NA	NA	NA	NA	NA	NA	NA	NA	NA	NA	NA	NA	NA	NA	NA	NA	NA	NA	NA	NA	NA	NA	NA	NA	NA	NA	NA	NA	NA	NA	NA	NA	NA	NA	NA	NA	NA	NA	NA	NA	NA	NA	NA	NA	NA	NA	NA	NA
ENSG00000104408	NA	1	NA	1	NA	1	1	1	NA	1	1	NA	NA	NA	1	1	NA	NA	1	1	NA	1	NA	1	1	NA	NA	NA	1	NA	NA	1	1	NA	NA	1	1	NA	NA	NA	NA	NA	NA	NA	NA	1	1	1	NA
ENSG00000104412	NA	1	NA	1	NA	1	NA	1	NA	NA	1	NA	NA	NA	1	NA	NA	NA	1	NA	NA	NA	1	NA	1	1	NA	1	1	NA	NA	1	1	NA	1	1	NA	NA	NA	NA	NA	1	1	NA	NA	1	1	NA	NA
ENSG00000104419	NA	1	1	NA	1	1	NA	1	1	NA	1	NA	1	1	1	NA	1	NA	1	1	NA	1	1	1	1	1	1	NA	1	1	NA	1	1	NA	NA	1	NA	NA	1	NA	1	1	NA	NA	1	1	1	1	1
ENSG00000104447	NA	NA	NA	1	NA	NA	NA	NA	NA	NA	NA	NA	NA	NA	NA	NA	NA	NA	NA	NA	NA	NA	NA	1	NA	NA	NA	NA	NA	NA	NA	NA	NA	NA	NA	NA	NA	NA	NA	NA	NA	1	NA	NA	NA	1	NA	NA	NA
ENSG00000104472	NA	1	NA	NA	NA	1	NA	NA	NA	NA	NA	NA	NA	NA	1	NA	NA	NA	1	1	NA	NA	NA	NA	1	NA	NA	1	1	NA	NA	1	1	NA	NA	1	NA	NA	NA	NA	NA	NA	NA	NA	NA	1	1	NA	NA
ENSG00000104490	NA	NA	NA	NA	NA	NA	NA	NA	NA	NA	NA	NA	NA	NA	NA	NA	NA	NA	1	NA	NA	NA	NA	NA	NA	NA	NA	NA	NA	NA	NA	NA	1	NA	NA	NA	NA	NA	NA	NA	NA	NA	NA	NA	NA	NA	NA	NA	NA
ENSG00000104517	NA	NA	1	1	NA	1	NA	1	NA	NA	1	NA	NA	1	NA	NA	NA	NA	NA	1	NA	NA	1	1	NA	1	NA	NA	NA	NA	NA	NA	NA	NA	NA	1	NA	NA	NA	NA	1	1	1	NA	NA	1	NA	NA	NA
ENSG00000104522	NA	NA	NA	NA	NA	NA	NA	NA	NA	NA	NA	NA	NA	NA	NA	NA	NA	NA	NA	NA	NA	NA	NA	NA	NA	NA	NA	NA	NA	NA	NA	NA	NA	NA	NA	NA	NA	NA	NA	NA	NA	NA	NA	NA	NA	NA	NA	NA	NA
ENSG00000104529	NA	NA	1	NA	NA	NA	1	NA	NA	1	1	NA	1	NA	1	NA	NA	NA	NA	1	1	1	1	1	1	NA	NA	NA	NA	NA	NA	1	1	NA	NA	NA	1	NA	1	NA	1	1	1	1	NA	NA	NA	1	1
ENSG00000104549	NA	NA	NA	NA	NA	1	1	1	NA	1	NA	NA	NA	NA	1	NA	NA	NA	NA	1	1	NA	NA	1	1	1	NA	1	NA	NA	NA	1	1	NA	NA	NA	NA	NA	1	NA	NA	NA	NA	NA	NA	1	1	NA	NA
ENSG00000104613	NA	NA	NA	NA	NA	NA	NA	1	NA	NA	1	NA	NA	NA	1	NA	NA	NA	1	NA	NA	NA	1	NA	1	NA	NA	NA	NA	NA	NA	1	NA	NA	NA	1	NA	NA	1	NA	NA	1	NA	NA	NA	1	NA	NA	NA
ENSG00000104660	NA	1	NA	1	NA	1	NA	NA	NA	NA	NA	NA	NA	NA	1	NA	NA	NA	1	1	NA	NA	NA	NA	1	NA	NA	NA	1	NA	NA	1	1	NA	NA	1	NA	NA	NA	NA	NA	NA	NA	NA	NA	1	1	NA	NA
ENSG00000104671	NA	1	NA	1	NA	1	NA	NA	NA	NA	NA	NA	NA	NA	1	NA	NA	NA	1	1	NA	NA	NA	NA	1	NA	NA	NA	1	NA	NA	1	1	NA	NA	1	NA	NA	NA	NA	NA	NA	NA	NA	NA	1	1	NA	NA
ENSG00000104679	NA	NA	NA	NA	NA	NA	1	NA	NA	1	1	NA	1	NA	1	NA	NA	NA	NA	1	NA	1	NA	1	NA	NA	NA	NA	NA	NA	NA	1	NA	NA	NA	NA	1	NA	NA	NA	NA	NA	NA	NA	NA	NA	NA	1	NA
ENSG00000104687	NA	NA	NA	NA	NA	NA	NA	NA	NA	NA	NA	NA	NA	NA	1	NA	NA	NA	1	NA	NA	NA	NA	1	1	NA	NA	NA	1	NA	NA	1	1	NA	NA	NA	NA	NA	NA	NA	NA	NA	NA	NA	NA	NA	NA	NA	NA
ENSG00000104689	NA	NA	NA	NA	NA	NA	NA	NA	NA	NA	NA	NA	NA	NA	NA	NA	NA	NA	NA	NA	NA	NA	NA	1	NA	NA	NA	NA	NA	NA	NA	NA	1	NA	NA	NA	NA	NA	NA	NA	1	NA	1	NA	NA	NA	NA	NA	NA
ENSG00000104691	NA	NA	1	1	NA	NA	NA	NA	NA	NA	1	NA	NA	1	NA	NA	NA	NA	NA	NA	NA	NA	1	1	NA	1	NA	NA	NA	NA	NA	NA	NA	NA	NA	NA	NA	NA	NA	NA	NA	1	NA	NA	NA	1	NA	NA	NA
ENSG00000104695	1	1	1	NA	1	1	1	1	1	1	1	1	1	NA	1	NA	1	NA	1	1	1	1	1	1	1	1	1	1	1	1	1	1	1	NA	1	1	1	NA	1	1	1	1	1	NA	1	1	1	1	1
ENSG00000104714	1	NA	1	1	1	1	NA	1	1	1	1	NA	1	NA	NA	1	1	NA	NA	1	NA	1	1	1	NA	1	1	1	1	1	1	NA	NA	1	1	1	NA	NA	NA	1	NA	1	NA	1	1	1	NA	NA	1
ENSG00000104728	NA	NA	NA	1	NA	NA	NA	NA	NA	NA	NA	NA	NA	1	NA	NA	NA	NA	NA	NA	NA	NA	1	1	NA	NA	NA	NA	NA	NA	NA	NA	NA	NA	NA	NA	NA	NA	NA	NA	NA	1	NA	NA	NA	1	NA	NA	NA
ENSG00000182372	NA	NA	NA	1	NA	NA	NA	NA	NA	NA	NA	NA	NA	1	NA	NA	NA	NA	NA	NA	NA	NA	1	1	NA	NA	NA	NA	NA	NA	NA	NA	NA	NA	NA	NA	NA	NA	NA	NA	NA	1	NA	NA	NA	1	NA	NA	NA
ENSG00000283239	NA	NA	NA	1	NA	NA	NA	NA	NA	NA	NA	NA	NA	1	NA	NA	NA	NA	NA	NA	NA	NA	1	1	NA	NA	NA	NA	NA	NA	NA	NA	NA	NA	NA	NA	NA	NA	NA	NA	NA	1	NA	NA	NA	1	NA	NA	NA
ENSG00000104731	1	NA	1	1	1	1	1	1	1	1	1	1	1	1	NA	1	1	1	NA	1	1	1	1	1	NA	1	1	NA	1	1	1	NA	NA	1	1	1	NA	NA	NA	1	1	1	1	NA	1	1	NA	NA	1
ENSG00000104738	NA	NA	NA	NA	NA	NA	NA	NA	NA	NA	NA	NA	NA	NA	1	NA	NA	NA	1	NA	NA	NA	NA	1	1	NA	NA	NA	1	NA	NA	1	1	NA	NA	NA	NA	NA	NA	NA	NA	NA	NA	NA	NA	NA	NA	NA	NA
ENSG00000104756	NA	NA	NA	NA	1	NA	NA	NA	1	1	NA	NA	1	NA	NA	NA	1	NA	NA	NA	NA	NA	NA	NA	NA	NA	1	NA	1	1	NA	NA	NA	NA	NA	NA	NA	NA	NA	NA	NA	NA	NA	NA	1	NA	NA	NA	1
ENSG00000104763	NA	NA	NA	1	NA	NA	NA	NA	NA	NA	NA	NA	NA	NA	NA	NA	NA	NA	1	NA	NA	NA	NA	NA	NA	NA	NA	NA	1	NA	NA	NA	NA	NA	NA	1	NA	NA	NA	NA	NA	NA	NA	NA	NA	1	NA	NA	NA
ENSG00000104765	NA	1	NA	1	NA	1	NA	NA	NA	NA	NA	NA	NA	NA	1	NA	NA	NA	1	1	NA	NA	NA	1	1	NA	NA	NA	1	NA	NA	1	1	NA	NA	1	NA	NA	NA	NA	NA	NA	NA	NA	NA	1	1	NA	NA
ENSG00000104783	NA	NA	1	NA	1	1	NA	1	1	NA	1	NA	1	1	NA	NA	1	NA	NA	NA	NA	NA	1	NA	1	1	1	NA	NA	1	NA	NA	NA	NA	NA	NA	NA	NA	NA	1	1	1	1	NA	1	1	1	NA	1
ENSG00000104805	NA	NA	1	1	1	1	1	NA	1	1	1	NA	1	1	1	1	1	NA	1	1	1	1	1	1	1	1	1	NA	1	1	NA	1	1	NA	NA	NA	1	NA	1	1	1	1	1	1	NA	1	NA	1	1
ENSG00000104812	NA	NA	1	NA	1	NA	1	NA	1	NA	1	NA	1	NA	1	NA	1	NA	NA	NA	NA	1	NA	1	1	NA	1	NA	NA	1	NA	NA	NA	NA	NA	NA	1	NA	1	1	1	NA	NA	NA	1	NA	NA	1	1
ENSG00000104823	NA	NA	1	NA	1	1	1	NA	1	NA	1	NA	1	NA	1	NA	NA	NA	1	1	1	1	1	1	1	NA	NA	NA	NA	1	NA	1	1	NA	NA	NA	1	NA	1	NA	1	1	1	1	NA	1	NA	1	1
ENSG00000104824	NA	NA	1	NA	NA	1	1	NA	1	NA	1	NA	NA	NA	1	NA	NA	NA	1	1	1	1	1	NA	1	NA	NA	NA	NA	1	NA	NA	1	NA	NA	NA	1	NA	1	NA	1	1	1	NA	NA	1	NA	1	1
ENSG00000268083	NA	NA	1	NA	1	1	1	NA	1	NA	1	NA	1	NA	1	NA	NA	NA	1	1	1	1	1	1	1	NA	NA	NA	NA	1	NA	1	1	NA	NA	NA	1	NA	1	NA	1	1	1	1	NA	1	NA	1	1
ENSG00000104833	NA	NA	NA	NA	NA	NA	NA	NA	NA	NA	NA	1	NA	NA	NA	NA	NA	NA	NA	NA	NA	NA	NA	NA	NA	NA	NA	NA	1	1	NA	NA	NA	NA	NA	NA	NA	NA	NA	NA	NA	NA	NA	NA	1	1	NA	NA	NA
ENSG00000104835	NA	NA	NA	NA	NA	NA	NA	NA	NA	NA	NA	NA	NA	NA	NA	NA	NA	NA	NA	NA	NA	NA	NA	NA	NA	NA	NA	NA	NA	NA	NA	NA	NA	NA	NA	NA	NA	NA	NA	NA	NA	NA	NA	NA	NA	NA	NA	NA	NA
ENSG00000269190	NA	NA	NA	NA	NA	NA	NA	NA	NA	NA	NA	NA	NA	NA	NA	NA	NA	NA	NA	NA	NA	NA	NA	NA	NA	NA	NA	NA	NA	NA	NA	NA	NA	NA	NA	NA	NA	NA	NA	NA	NA	NA	NA	NA	NA	NA	NA	NA	NA
ENSG00000269547	NA	NA	NA	NA	NA	NA	NA	NA	NA	NA	NA	NA	NA	NA	NA	NA	NA	NA	NA	NA	NA	NA	NA	NA	NA	NA	NA	NA	NA	NA	NA	NA	NA	NA	NA	NA	NA	NA	NA	NA	NA	NA	NA	NA	NA	NA	NA	NA	NA
ENSG00000104852	1	NA	1	1	1	1	1	1	1	1	1	1	1	1	NA	1	1	NA	1	1	NA	1	1	1	1	1	1	1	1	1	1	1	NA	1	NA	1	NA	NA	NA	1	1	1	1	NA	1	1	1	1	1
ENSG00000104853	NA	NA	1	1	1	NA	NA	NA	1	NA	1	NA	NA	1	NA	NA	1	NA	NA	NA	NA	NA	1	1	NA	1	1	NA	NA	1	NA	NA	1	NA	NA	1	NA	NA	1	1	1	1	NA	NA	1	1	NA	NA	1
ENSG00000104859	NA	NA	1	1	NA	NA	NA	NA	NA	NA	1	NA	NA	1	NA	NA	NA	NA	NA	NA	NA	NA	1	1	NA	1	NA	NA	NA	1	NA	NA	NA	NA	NA	1	NA	NA	NA	NA	1	1	1	NA	NA	1	NA	NA	1
ENSG00000104863	NA	NA	1	NA	NA	NA	NA	NA	NA	NA	1	NA	NA	1	NA	NA	NA	NA	NA	NA	NA	NA	NA	NA	NA	1	NA	NA	NA	NA	NA	NA	NA	NA	NA	NA	NA	NA	NA	NA	NA	NA	NA	NA	NA	NA	NA	NA	NA
ENSG00000104866	1	NA	1	1	1	1	NA	1	1	1	1	NA	1	1	NA	NA	1	NA	1	1	NA	1	1	1	NA	1	1	NA	NA	1	NA	NA	1	NA	NA	1	NA	NA	NA	1	1	1	1	NA	1	1	NA	1	1
ENSG00000104870	1	NA	1	NA	1	NA	NA	1	1	1	1	1	1	NA	NA	NA	1	NA	NA	1	NA	1	NA	1	NA	NA	1	NA	1	1	NA	NA	1	NA	NA	NA	NA	NA	NA	1	1	1	NA	NA	1	NA	NA	NA	1
ENSG00000104872	NA	NA	1	NA	1	1	NA	1	1	NA	1	NA	NA	1	NA	NA	NA	NA	NA	NA	1	NA	1	NA	NA	1	1	NA	NA	1	NA	NA	1	NA	NA	NA	1	NA	1	NA	1	1	1	NA	1	NA	NA	NA	1
ENSG00000104880	NA	NA	NA	NA	1	NA	NA	NA	1	NA	NA	NA	NA	NA	NA	NA	NA	NA	1	NA	NA	NA	1	NA	NA	NA	NA	NA	NA	1	NA	NA	1	NA	NA	NA	NA	NA	NA	NA	1	1	NA	NA	NA	NA	NA	NA	1
ENSG00000268861	NA	NA	NA	NA	1	NA	NA	NA	1	NA	NA	NA	NA	NA	NA	NA	NA	NA	1	NA	NA	NA	1	NA	NA	NA	NA	NA	NA	1	NA	NA	1	NA	NA	NA	NA	NA	NA	NA	1	1	NA	NA	NA	NA	NA	NA	1
ENSG00000104881	NA	NA	1	1	1	NA	NA	NA	1	NA	1	NA	NA	1	NA	NA	1	NA	NA	NA	NA	NA	1	1	NA	1	NA	NA	NA	1	NA	NA	NA	NA	NA	1	NA	NA	NA	1	1	1	NA	NA	1	1	NA	NA	1
ENSG00000104884	1	NA	1	1	1	1	1	1	1	1	1	1	1	1	NA	NA	1	NA	1	1	NA	1	1	1	NA	1	1	NA	NA	1	1	NA	1	NA	1	1	1	NA	1	1	1	1	1	NA	1	NA	NA	1	1
ENSG00000104885	1	NA	1	1	1	NA	NA	1	1	NA	1	NA	1	1	NA	NA	1	NA	1	1	NA	NA	1	1	NA	1	1	NA	NA	1	NA	NA	1	NA	NA	1	NA	NA	1	1	1	1	1	NA	1	1	NA	1	1
ENSG00000104886	1	NA	1	NA	1	1	1	1	1	1	1	NA	1	1	1	NA	1	NA	1	1	1	1	1	1	1	1	1	1	1	1	1	1	1	NA	NA	1	1	NA	1	1	1	1	1	NA	1	1	NA	1	1
ENSG00000104888	NA	NA	1	NA	1	NA	NA	NA	1	NA	NA	NA	1	NA	NA	NA	1	NA	NA	NA	NA	NA	NA	NA	NA	NA	NA	NA	NA	1	NA	NA	NA	NA	NA	NA	NA	NA	NA	1	1	NA	NA	NA	NA	NA	NA	NA	1
ENSG00000104889	NA	NA	NA	NA	NA	NA	1	NA	NA	1	1	NA	1	NA	1	NA	NA	NA	NA	1	NA	1	NA	1	1	NA	NA	NA	NA	NA	NA	1	NA	NA	NA	NA	1	NA	1	NA	NA	NA	1	NA	NA	NA	NA	1	1
ENSG00000284491	NA	NA	NA	NA	NA	NA	1	NA	NA	1	1	NA	1	NA	1	NA	NA	NA	NA	1	NA	1	NA	1	1	NA	NA	NA	NA	NA	NA	1	1	NA	NA	NA	1	NA	1	NA	1	NA	1	NA	NA	NA	NA	1	1
ENSG00000104894	NA	NA	1	NA	1	NA	NA	1	1	NA	1	NA	NA	NA	NA	NA	1	NA	NA	NA	NA	NA	NA	NA	NA	NA	1	NA	NA	1	NA	NA	NA	NA	NA	NA	NA	NA	NA	1	1	1	NA	NA	1	NA	NA	NA	1
ENSG00000104897	NA	NA	1	1	1	NA	1	NA	1	1	1	NA	1	1	NA	NA	1	NA	NA	1	NA	1	1	1	NA	NA	1	NA	NA	1	NA	NA	NA	NA	NA	NA	1	NA	1	1	1	1	NA	NA	1	1	NA	1	1
ENSG00000104899	1	NA	1	NA	1	1	NA	1	1	1	1	1	1	1	NA	NA	1	NA	1	NA	1	1	1	1	1	1	1	1	1	1	1	NA	1	NA	1	NA	NA	1	1	1	1	1	1	NA	1	1	1	NA	1
ENSG00000104903	NA	NA	1	NA	1	NA	1	NA	1	1	1	NA	1	1	1	NA	1	NA	NA	1	NA	1	1	1	NA	1	1	NA	NA	1	NA	1	NA	NA	NA	NA	1	NA	NA	1	1	1	1	NA	1	NA	NA	1	1
ENSG00000104904	1	1	1	1	1	1	1	1	1	1	1	1	1	1	1	NA	1	NA	1	1	1	1	1	1	1	1	1	1	1	1	1	1	1	NA	1	1	1	1	1	1	1	1	1	1	1	1	1	1	1
ENSG00000104907	NA	NA	1	NA	1	1	1	NA	NA	NA	1	NA	NA	1	NA	NA	NA	NA	NA	1	1	NA	1	1	NA	1	1	NA	NA	1	NA	NA	NA	NA	NA	NA	NA	NA	NA	NA	1	1	1	NA	NA	1	NA	1	1
ENSG00000104915	NA	NA	1	1	1	NA	1	NA	1	1	1	NA	1	1	NA	1	1	NA	NA	1	NA	1	1	1	NA	1	1	NA	NA	1	1	NA	NA	NA	NA	1	NA	NA	NA	1	1	1	1	NA	1	1	NA	1	1
ENSG00000104936	1	NA	1	NA	1	1	1	1	1	1	1	1	1	1	NA	NA	1	NA	1	1	NA	1	1	1	NA	1	1	NA	1	1	NA	1	1	NA	NA	NA	1	NA	1	1	1	1	1	NA	1	NA	NA	1	1
ENSG00000185800	1	NA	1	NA	1	1	1	1	1	1	1	1	1	1	NA	NA	1	NA	1	1	NA	1	1	1	NA	1	1	NA	1	1	NA	1	1	NA	1	NA	1	NA	1	1	1	1	1	NA	1	NA	NA	1	1
ENSG00000268434	1	NA	1	NA	1	1	1	1	1	1	1	1	1	1	NA	NA	1	NA	1	1	1	1	1	1	NA	1	1	NA	1	1	NA	1	1	NA	1	NA	1	NA	1	1	1	1	1	NA	1	NA	NA	1	1
ENSG00000104946	NA	NA	1	NA	NA	1	NA	NA	NA	NA	1	NA	NA	1	NA	NA	NA	NA	NA	NA	NA	1	1	1	NA	1	NA	NA	NA	NA	NA	NA	NA	NA	NA	NA	NA	NA	NA	NA	NA	1	1	NA	NA	NA	NA	NA	1
ENSG00000104951	NA	NA	1	NA	1	1	NA	NA	1	NA	1	NA	NA	NA	1	NA	NA	NA	1	1	NA	1	1	1	1	NA	NA	NA	NA	1	NA	1	1	NA	NA	NA	1	NA	1	NA	1	1	NA	1	NA	NA	NA	1	1
ENSG00000213024	NA	NA	1	NA	1	1	NA	NA	1	NA	1	NA	NA	NA	1	NA	NA	NA	1	1	NA	1	1	1	1	NA	NA	NA	NA	1	NA	1	1	NA	NA	NA	1	NA	1	NA	1	1	NA	1	NA	NA	NA	1	1
ENSG00000104953	NA	NA	NA	NA	NA	NA	NA	NA	NA	NA	NA	NA	NA	1	NA	NA	NA	NA	NA	NA	NA	NA	NA	NA	NA	NA	NA	NA	NA	NA	NA	NA	NA	NA	NA	NA	NA	NA	NA	NA	NA	1	NA	NA	NA	NA	NA	NA	NA
ENSG00000104957	NA	NA	1	1	NA	NA	NA	NA	NA	NA	1	NA	NA	1	NA	NA	NA	NA	NA	NA	NA	NA	1	1	NA	1	NA	NA	NA	1	NA	NA	NA	NA	NA	1	NA	NA	NA	NA	1	1	1	NA	NA	1	NA	NA	1
ENSG00000104960	1	NA	1	NA	1	NA	1	1	1	1	1	NA	1	1	NA	NA	1	NA	1	1	NA	1	1	1	NA	1	1	NA	NA	1	1	NA	NA	NA	NA	NA	1	NA	1	1	1	1	1	NA	1	NA	NA	1	1
ENSG00000104964	NA	NA	1	NA	1	NA	1	NA	1	1	1	NA	1	NA	1	NA	1	NA	1	1	NA	1	1	1	1	NA	1	NA	NA	1	NA	1	1	NA	NA	NA	1	NA	1	1	1	1	NA	NA	1	NA	NA	1	1
ENSG00000104969	NA	NA	1	NA	1	1	1	1	1	1	1	NA	1	NA	1	NA	1	NA	1	1	1	1	1	1	1	NA	1	NA	1	1	NA	1	1	NA	NA	1	1	NA	1	1	1	1	1	NA	1	1	1	1	1
[truncated: 9,943 more rows]
[truncated: 41 more columns]
