# Supplementary material for: Systematic identification of post-transcriptional regulatory modules
Source: Nat Commun. 2024 Sep 9;15:7872. doi: 10.1038/s41467-024-52215-7 (PMC11385195; doi:10.1038/s41467-024-52215-7)
Supplement: Supplementary file 20 — Source Data [file 41467_2024_52215_MOESM20_ESM.zip]

Archive with 111 entries (110 files):
- Source_data/
- Source_data/Fig5C_left_subpanel.tsv
- Source_data/FigS6B_western_tubulin.TIF
- __MACOSX/Source_data/._FigS6B_western_tubulin.TIF
- Source_data/FigS6A_western_2_HA.TIF
- __MACOSX/Source_data/._FigS6A_western_2_HA.TIF
- Source_data/FigS2C.tsv
- Source_data/EIF3G_fusion.czi
- __MACOSX/Source_data/._EIF3G_fusion.czi
- Source_data/FigS2B.tsv
- Source_data/FigS3D.tsv
- Source_data/FigS6A_western_3_GAPDH.TIF
- __MACOSX/Source_data/._FigS6A_western_3_GAPDH.TIF
- Source_data/Fig6B_right_subpanel_peaks.tsv
- Source_data/FigS2A.tsv
- Source_data/FigS6A_western_6_Tubulin.TIF
- __MACOSX/Source_data/._FigS6A_western_6_Tubulin.TIF
- Source_data/FigS9C_ATACseq.tsv
- Source_data/FigS6F_right_subpanel.tsv
- Source_data/FigS3A.tsv
- Source_data/.DS_Store
- Source_data/Fig6B_right_subpanel_annotation.tsv
- Source_data/FigS2D.tsv
- Source_data/FigS4.tsv
- Source_data/FigS3B.tsv
- Source_data/FigS3C.tsv
- Source_data/DDX21-WT.czi
- __MACOSX/Source_data/._DDX21-WT.czi
- Source_data/FigS6A_western_5_GAPDH.TIF
- __MACOSX/Source_data/._FigS6A_western_5_GAPDH.TIF
- Source_data/Fig2A_bottom_subpanel_BioID.tsv
- Source_data/Fig5A_left_subpanel.tsv
- Source_data/FigS8C.tsv
- Source_data/FigS6F_left_subpanel.tsv
- Source_data/FigS9F_right_subpanel.tsv
- Source_data/Fig6C.tsv
- Source_data/Fig2A_top_subpanel_PerSeq.tsv
- Source_data/FigS6A_western_4_HA.TIF
- __MACOSX/Source_data/._FigS6A_western_4_HA.TIF
- Source_data/Fig5C_right_subpanel.tsv
- Source_data/Fig6D.tsv
- Source_data/FigS5B.tsv
- Source_data/FigS9A.tsv
- Source_data/FigS8D.tsv
- Source_data/FigS5C.tsv
- Source_data/Fig6E.tsv
- Source_data/SMNDC1_fusion.czi
- __MACOSX/Source_data/._SMNDC1_fusion.czi
- Source_data/FigS6A_western_6_HA.TIF
- __MACOSX/Source_data/._FigS6A_western_6_HA.TIF
- Source_data/FigS9E_right_subpanel.tsv
- Source_data/FigS5A.tsv
- Source_data/FigS8F.tsv
- Source_data/FigS8G.tsv
- Source_data/Fig6B_left_subpanel_annotation.tsv
- Source_data/Fig4C.tsv
- Source_data/FigS7E.tsv
- Source_data/Fig4B.tsv
- Source_data/Fig5A_right_subpanel.tsv
- Source_data/FigS6A_western_2_Tubulin.TIF
- __MACOSX/Source_data/._FigS6A_western_2_Tubulin.TIF
- Source_data/FigS7F.tsv
- Source_data/FigS6A_western_3_HA.TIF
- __MACOSX/Source_data/._FigS6A_western_3_HA.TIF
- Source_data/Fig6B_left_subpanel_peaks.tsv
- Source_data/Fig5E.tsv
- Source_data/DDX6-WT.czi
- __MACOSX/Source_data/._DDX6-WT.czi
- Source_data/Fig4E.tsv
- Source_data/FigS7C.tsv
- Source_data/FigS6G.tsv
- Source_data/FigS6A_western_7_Tubulin.TIF
- __MACOSX/Source_data/._FigS6A_western_7_Tubulin.TIF
- Source_data/SMNDC1-WT.czi
- __MACOSX/Source_data/._SMNDC1-WT.czi
- Source_data/FigS7B.tsv
- Source_data/Fig4D.tsv
- Source_data/FigS6A_western_1_HA.TIF
- __MACOSX/Source_data/._FigS6A_western_1_HA.TIF
- Source_data/DDX55_fusion.czi
- __MACOSX/Source_data/._DDX55_fusion.czi
- Source_data/FigS6D.tsv
- Source_data/FigS7A.tsv
- Source_data/FigS6E.tsv
- Source_data/FigS9C_RNAseq.tsv
- Source_data/FigS6A_western_5_HA.TIF
- __MACOSX/Source_data/._FigS6A_western_5_HA.TIF
- Source_data/FigS6B_western_eIF3I.TIF
- __MACOSX/Source_data/._FigS6B_western_eIF3I.TIF
- Source_data/Fig2A_top_subpanel_eCLIP.tsv
- Source_data/DDx55-WT.czi
- __MACOSX/Source_data/._DDx55-WT.czi
- Source_data/DDX21_fusion.czi
- __MACOSX/Source_data/._DDX21_fusion.czi
- Source_data/Fig2C.tsv
- Source_data/FigS6A_western_4_Tubulin.TIF
- __MACOSX/Source_data/._FigS6A_western_4_Tubulin.TIF
- Source_data/Fig2A_bottom_subpanel_eCLIP.tsv
- Source_data/Fig2B.tsv
- Source_data/Fig2F.tsv
- Source_data/Fig3B.tsv
- Source_data/FigS6A_western_1_Tubulin.TIF
- __MACOSX/Source_data/._FigS6A_western_1_Tubulin.TIF
- Source_data/DDX6_fusion.czi
- __MACOSX/Source_data/._DDX6_fusion.czi
- Source_data/Fig2E.tsv
- Source_data/EIF3G-WT.czi
- __MACOSX/Source_data/._EIF3G-WT.czi
- Source_data/FigS6A_western_7_HA.TIF
- __MACOSX/Source_data/._FigS6A_western_7_HA.TIF
- Source_data/Fig2D.tsv
