# Supplementary material for: Systematic identification of post-transcriptional regulatory modules
Source: Nat Commun. 2024 Sep 9;15:7872. doi: 10.1038/s41467-024-52215-7 (PMC11385195; doi:10.1038/s41467-024-52215-7)
Supplement: Supplementary file 20 — Source Data [file 41467_2024_52215_MOESM20_ESM.zip › Source_data/Fig5C_left_subpanel.tsv]

GeneID	LogFC	eCLIP.target
ENSG00000215301	-2.2032707763553	-
ENSG00000114867	-2.07688211295567	-
ENSG00000166340	-2.0594222429851	-
ENSG00000148334	-1.86716844373767	-
ENSG00000153187	-1.43319752662746	-
ENSG00000133835	-1.92515773081045	-
ENSG00000092199	-1.69866913752672	-
ENSG00000275895	-2.10419320030206	-
ENSG00000124570	-1.81660893925124	-
ENSG00000168036	-1.78175239661096	-
ENSG00000167460	-2.00003393920548	-
ENSG00000183010	-2.01531593034086	-
ENSG00000198836	-1.51748068351154	-
ENSG00000070814	-2.1144061545619	-
ENSG00000164924	-1.71102175939847	-
ENSG00000159023	-1.63503100501038	-
ENSG00000197111	-1.42996749503865	-
ENSG00000143549	-1.93145919652838	-
ENSG00000184009	-1.68576844756661	-
ENSG00000131467	-1.54099256693232	-
ENSG00000101246	-1.73657087144531	+
ENSG00000168385	-1.42043098176541	-
ENSG00000131051	-1.51384999613841	-
ENSG00000169045	-1.3356167456715	-
ENSG00000204843	-1.49054636879002	-
ENSG00000276043	-1.69506314755489	-
ENSG00000164081	-2.03204778097718	-
ENSG00000161526	-1.9827015296819	+
ENSG00000140332	-1.92494641433295	-
ENSG00000100650	-1.38526827331117	+
ENSG00000162783	1.49298399723072	-
ENSG00000184182	-1.69428573474453	-
ENSG00000106348	-1.78045481857185	-
ENSG00000204628	-1.75300173662478	-
ENSG00000136279	-1.84997923484866	+
ENSG00000160201	-2.0633264181014	-
ENSG00000099968	-1.50880790294522	-
ENSG00000029363	-1.61891513737898	-
ENSG00000121057	-1.50544868440029	-
ENSG00000185787	-1.54958338729437	-
ENSG00000129351	-1.51971480918767	-
ENSG00000148019	-1.51262010257198	-
ENSG00000166197	-1.64626074379004	-
ENSG00000174748	-1.43763597760961	-
ENSG00000143569	-1.39299254547732	-
ENSG00000187109	-1.41774423551915	-
ENSG00000151967	3.32799232686241	-
ENSG00000100413	-1.64667964518484	+
ENSG00000163374	-1.81258794796663	-
ENSG00000172757	-1.4979553142102	-
ENSG00000110931	-1.59817275901505	-
ENSG00000168397	-1.60908958902065	+
ENSG00000087470	-1.55883793284391	-
ENSG00000182196	-2.04215464401121	+
ENSG00000112531	-1.5044533075778	-
ENSG00000166411	-1.2526166101765	-
ENSG00000249624	9.04078978448727	-
ENSG00000173110	1.92433279757591	-
ENSG00000130429	-1.56029306416844	-
ENSG00000048740	-1.57669852786151	-
ENSG00000145725	-1.46094739562354	-
ENSG00000103653	-1.65003772605818	-
ENSG00000108654	-1.33622071226572	-
ENSG00000169398	-1.36660886944495	-
ENSG00000113163	-1.37632149697376	-
ENSG00000131238	-1.54207180650554	-
ENSG00000087266	-1.68848144155572	-
ENSG00000143774	-1.73208860192557	+
ENSG00000143761	-1.42694567434757	-
ENSG00000197451	-1.37568801977136	-
ENSG00000114054	-1.3527682015541	-
ENSG00000161960	-1.6555283998306	-
ENSG00000055483	-1.30725938565164	-
ENSG00000168214	-1.51767418833103	-
ENSG00000079819	-1.72831032816884	-
ENSG00000153234	2.35966315412766	-
ENSG00000068078	-1.33666452928967	-
ENSG00000134138	-1.74754773722125	-
ENSG00000077380	-1.72375284291223	-
ENSG00000161547	-1.24857445287093	-
ENSG00000079459	-1.81474803093483	-
ENSG00000149273	-1.4694459453016	-
ENSG00000028310	-1.37812441466375	-
ENSG00000184640	-1.42087283539657	-
ENSG00000111325	-2.73204944824232	+
ENSG00000162521	-1.37081221304665	-
ENSG00000160193	-1.34934686532079	-
ENSG00000172053	-1.52456218699033	-
ENSG00000164402	-1.47047122630334	-
ENSG00000165916	-1.38511026243099	-
ENSG00000001631	-1.36659318146537	-
ENSG00000160818	-1.58047136447443	-
ENSG00000142208	-1.43703337239397	-
ENSG00000124222	-1.68585597552214	-
ENSG00000099899	-1.31960860932225	+
ENSG00000161405	-1.47539385069925	-
ENSG00000176542	-1.6361198804373	-
ENSG00000126214	-1.71068031710593	-
ENSG00000173933	-1.58954757986651	-
ENSG00000160014	-1.67813005349974	-
ENSG00000043514	-1.43729355821127	-
ENSG00000125740	2.31907474686712	-
ENSG00000145604	-1.29691013673511	-
ENSG00000125630	-1.76763068945183	-
ENSG00000172775	-1.40287335562048	-
ENSG00000173638	-1.42110351986457	+
ENSG00000166845	-1.8832092089481	-
ENSG00000168066	-1.28272864945672	-
ENSG00000080345	-1.08727303486326	-
ENSG00000009307	-1.23676349293153	-
ENSG00000110075	-1.22948921309981	-
ENSG00000155366	-1.43756528328458	-
ENSG00000071054	-1.29984417708036	-
ENSG00000115694	-1.36765346032929	-
ENSG00000241506	-2.62044230722259	-
ENSG00000135632	-1.60514421225805	-
ENSG00000011376	-1.22968769831062	-
ENSG00000132330	-1.29170890426791	-
ENSG00000100106	-1.67593719999919	-
ENSG00000089280	-1.0493489656145	+
ENSG00000129292	-1.15021685155216	-
ENSG00000096746	-1.25786534272618	+
ENSG00000110321	-1.19404410179241	-
ENSG00000165819	-1.24483195896812	+
ENSG00000135679	-1.29000213573355	-
ENSG00000138668	-1.46225222916636	-
ENSG00000221978	-1.19272061931065	-
ENSG00000015475	-1.58203245183749	-
ENSG00000161203	-1.67312001792313	-
ENSG00000148248	-1.29791972729991	-
ENSG00000092439	-1.53804533486009	-
ENSG00000171793	-1.08868951006149	-
ENSG00000099901	-1.46835685861931	+
ENSG00000076067	-1.75353561660901	-
ENSG00000132361	-1.78900066103035	-
ENSG00000132466	-1.15602025084353	-
ENSG00000104884	-1.47885435376258	-
ENSG00000171848	-1.45271636573576	-
ENSG00000128609	-1.13155490329491	-
ENSG00000136811	-1.27259262322047	-
ENSG00000214078	-1.32147163092841	-
ENSG00000090316	-1.49842558821266	+
ENSG00000258289	-1.65630928788243	-
ENSG00000114491	-1.43792295529479	-
ENSG00000131236	-1.39624994169531	-
ENSG00000147526	-1.40115078588546	-
ENSG00000100983	-1.43111257214092	-
ENSG00000163468	-1.62803420579168	-
ENSG00000101361	-1.20106894556249	-
ENSG00000168209	1.78718875495348	-
ENSG00000136450	-1.0203104645954	-
ENSG00000182199	-1.37554616261792	-
ENSG00000109332	-1.11236787362197	-
ENSG00000159692	-1.30970992455559	+
ENSG00000140632	-1.1739459338213	-
ENSG00000131504	-1.08213464675965	-
ENSG00000109685	-1.41034599816569	-
ENSG00000100897	-1.43112376327295	-
ENSG00000099139	1.83549447552285	-
ENSG00000164031	-1.41498098106703	-
ENSG00000074800	-1.03243971449771	-
ENSG00000163728	-1.39211854123052	-
ENSG00000124813	-1.90451831751127	-
ENSG00000101557	-1.13595635482252	-
ENSG00000071564	-1.31371866957104	-
ENSG00000116001	-1.30367777006237	-
ENSG00000123992	-1.46143512790876	-
ENSG00000099817	-1.49167368900081	-
ENSG00000132002	1.37959166545826	-
ENSG00000068654	-1.17707764551837	-
ENSG00000064607	-1.38634586428371	-
ENSG00000106133	-1.48608175407904	-
ENSG00000087460	-1.04838222559147	-
ENSG00000006744	-1.3165611442738	-
ENSG00000172046	-1.42350800160481	-
ENSG00000148296	-1.0647753180493	-
ENSG00000175575	-1.93546296082769	-
ENSG00000137074	-1.49111505790219	-
ENSG00000241553	-1.63160220163902	-
ENSG00000244687	-1.06735201045014	-
ENSG00000088833	-1.32553249245619	-
ENSG00000095002	-1.07859001445633	-
ENSG00000182307	-1.39329668963339	-
ENSG00000105364	-1.2570696239438	-
ENSG00000138092	-1.32714289811505	-
ENSG00000138363	-1.07749595511216	-
ENSG00000104960	-1.2717121246226	+
ENSG00000105993	-1.24979772385659	-
ENSG00000178761	-1.88579206074604	+
ENSG00000006125	-1.37708174946231	-
ENSG00000135387	-1.10973192010401	-
ENSG00000089157	-1.34716503610028	-
ENSG00000110583	-1.5869788485643	-
ENSG00000197586	-1.47990787311409	-
ENSG00000151090	-1.49552717788713	-
ENSG00000100350	-1.3943503632246	-
ENSG00000143401	-1.28205331802503	-
ENSG00000115053	-1.27890154385489	-
ENSG00000146918	-1.35392413798462	-
ENSG00000015171	-1.36083698389931	-
ENSG00000138326	-0.966008259982072	-
ENSG00000134294	1.15407365466069	-
ENSG00000163939	-1.40876950892256	-
ENSG00000162065	-1.24599000835071	-
ENSG00000148411	-1.24036605116557	-
ENSG00000249915	-1.12130111031988	-
ENSG00000160200	-1.32039213332247	-
ENSG00000119408	-1.55563148421413	-
ENSG00000197713	-1.55632262106353	-
ENSG00000117859	-1.26603012948524	-
ENSG00000115875	-1.04361205547015	-
ENSG00000185515	-1.59403260996611	-
ENSG00000132530	1.9811827392502	-
ENSG00000081059	-1.64533612843366	-
ENSG00000090857	-1.07725683076333	-
ENSG00000114098	-1.25427305879215	-
ENSG00000168724	-1.2961104175523	-
ENSG00000129187	-1.24640591316479	-
ENSG00000134369	-1.08821539341466	-
ENSG00000160087	-1.33203957777809	+
ENSG00000198301	-1.16506800321897	-
ENSG00000161016	-1.11013575448346	-
ENSG00000148396	-1.0407508516922	-
ENSG00000103319	-1.4127166630005	-
ENSG00000214160	-1.36925676401738	-
ENSG00000131323	-1.45364908133583	-
ENSG00000114209	-1.57392149976256	-
ENSG00000131844	-1.24566930852085	-
ENSG00000265681	-1.38477496313799	-
ENSG00000111640	-1.13632173972993	-
ENSG00000185813	-1.55672008706975	-
ENSG00000270647	-1.33791215682481	+
ENSG00000090621	-1.04888935439498	-
ENSG00000198231	-1.08589779055115	+
ENSG00000128059	-1.01915304124082	-
ENSG00000109180	-1.35851061240185	-
ENSG00000179115	-1.52552609062631	-
ENSG00000132341	-0.990830327854247	-
ENSG00000188529	-1.24474173349466	-
ENSG00000110697	-1.24448436208529	-
ENSG00000197858	-1.58690570198317	-
ENSG00000051825	-1.38409040653494	-
ENSG00000033627	-0.998541036875216	-
ENSG00000175455	-1.0770059136695	+
ENSG00000072736	-1.21741702000167	-
ENSG00000112983	-1.32728355640867	-
ENSG00000187446	-1.07013496192563	-
ENSG00000048140	-1.75603701443654	-
ENSG00000090372	-1.53820193083846	-
ENSG00000104852	-1.27701665882871	+
ENSG00000160789	-0.980806832705813	-
ENSG00000113387	-0.982064754535	-
ENSG00000129197	-1.68441806433346	+
ENSG00000148337	-1.15422029468992	-
ENSG00000152601	-1.32519161129799	-
ENSG00000134779	-1.24060572271475	-
ENSG00000109519	-1.15987199796762	-
ENSG00000156253	-1.44008644128907	-
ENSG00000007392	-1.16705705623705	-
ENSG00000164187	-1.25562884094625	-
ENSG00000163811	-0.942708886683191	-
ENSG00000106638	-1.50429961984371	-
ENSG00000120800	-0.931072617766183	-
ENSG00000184787	-1.11185244772785	-
ENSG00000173334	2.02513931947247	-
ENSG00000012048	-1.07879931032191	+
ENSG00000163714	-1.12737904943113	-
ENSG00000126247	-1.33783684530647	-
ENSG00000093144	-1.35324701419419	-
ENSG00000197343	-1.11341061577274	-
ENSG00000141564	-1.0043733577262	-
ENSG00000165891	-1.52261815753421	-
ENSG00000136270	-1.13308150242799	-
ENSG00000160072	-1.19261177107501	-
ENSG00000154310	-1.09030585514095	-
ENSG00000163938	-1.19566448005957	-
ENSG00000125944	-0.915941658012027	-
ENSG00000021574	-1.35385653582885	-
ENSG00000113648	-1.21718863377409	-
ENSG00000187514	-1.40146128075702	-
ENSG00000100836	-0.961528073608955	-
ENSG00000155090	1.45154343341243	-
ENSG00000120129	1.83261747846396	-
ENSG00000177606	1.36754428020139	-
ENSG00000163918	-1.33125877397664	-
ENSG00000112308	-0.997909760190488	-
ENSG00000155506	-1.09908181043587	-
ENSG00000142207	-0.917347609527236	-
ENSG00000150753	-1.19697847995224	-
ENSG00000153113	-1.34822983432241	-
ENSG00000215193	-1.0933076959506	-
ENSG00000177239	-1.15259674223924	+
ENSG00000122591	-1.23062421062354	-
ENSG00000180822	-1.51986206634407	+
ENSG00000116062	-1.29316481871382	-
ENSG00000160752	-1.29401295677692	+
ENSG00000040275	-1.15199950444015	-
ENSG00000161513	-1.61774728706385	+
ENSG00000167900	-1.20260737630514	-
ENSG00000145495	-0.900837025329265	-
ENSG00000048162	-1.07307172945642	-
ENSG00000075624	-1.05977749421194	-
ENSG00000136731	-1.1194950626965	-
ENSG00000129103	-1.2053580134128	-
ENSG00000213625	-1.3454575595196	-
ENSG00000071994	-1.13972909925589	-
ENSG00000278996	1.17508259700979	-
ENSG00000219329	-1.6130531395703	-
ENSG00000148341	-1.35974514823577	-
ENSG00000197785	-1.2654717241137	-
ENSG00000117713	-1.13606880907189	-
ENSG00000234420	-1.18481852733777	+
ENSG00000114648	-1.09422264774623	-
ENSG00000244968	1.61378109997088	-
ENSG00000178104	-1.19992860775483	-
ENSG00000166508	-1.03181504094662	-
ENSG00000075391	2.20873670561381	-
ENSG00000198431	-1.19877846215657	-
ENSG00000138674	-1.2135668858258	-
ENSG00000173442	-1.08102285390814	+
ENSG00000095906	-1.26571532983656	+
ENSG00000115966	-1.2716408999578	-
ENSG00000146963	-1.18624650068014	-
ENSG00000163463	-1.25913191191868	-
ENSG00000157193	-1.3646220806767	-
ENSG00000147536	-1.25748113271639	-
ENSG00000106290	-1.31413241037918	-
ENSG00000168395	-1.17701718624865	+
ENSG00000167491	-1.10042887354742	-
ENSG00000159267	-1.12437235092416	-
ENSG00000101040	-1.11146010674679	-
ENSG00000160957	-1.21723828765624	-
ENSG00000143353	-1.54925568370098	-
ENSG00000090266	-1.21832654736101	-
ENSG00000116649	-1.05921540143223	-
ENSG00000132382	-1.16712767594435	-
ENSG00000127922	-1.15632574501412	-
ENSG00000108349	-1.11811286762483	-
ENSG00000124733	-1.37899296813712	-
ENSG00000105576	-1.38536240155088	-
ENSG00000116133	-0.995549194406269	-
ENSG00000048991	-0.939180328753686	-
ENSG00000099783	-1.21184069630786	-
ENSG00000182473	-0.929125429146452	-
ENSG00000112851	-1.11781987947769	-
ENSG00000170345	2.81133403561746	-
ENSG00000075711	-1.04395067411508	-
ENSG00000076248	-1.1079138076949	-
ENSG00000110492	-1.1673038279223	-
ENSG00000151576	-1.36025398039046	-
ENSG00000123505	-1.16178890679971	-
ENSG00000101191	-0.925005825488401	-
ENSG00000177646	-1.24906374629892	-
ENSG00000113739	1.79496749603632	-
ENSG00000100084	-1.01441331382339	+
ENSG00000164548	-1.09265109246188	-
ENSG00000164733	-1.15032301844425	-
ENSG00000063978	-1.67505999845445	-
ENSG00000162066	-1.54317106465149	+
ENSG00000169375	-0.968530875018753	-
ENSG00000106603	-1.04972654683377	-
ENSG00000111605	-0.95561946130967	-
ENSG00000162772	1.96123054695578	-
ENSG00000164574	-1.17909660886775	-
ENSG00000111142	-1.09328846851465	-
ENSG00000063177	-1.06427266596049	-
ENSG00000184470	-1.16984245934731	+
ENSG00000254996	-1.05877534547601	-
ENSG00000140350	-1.16235672566545	-
ENSG00000124532	-0.996252262127961	-
ENSG00000145907	-1.02302175104224	-
ENSG00000100285	-1.2456234604924	-
ENSG00000010322	-0.990502407263543	+
ENSG00000074054	-1.03569928961604	-
ENSG00000164889	-1.24240870261237	-
ENSG00000248333	-1.22925920712859	-
ENSG00000118515	1.34136660072173	-
ENSG00000114030	-1.2327571621825	-
ENSG00000152455	-1.17802582057301	-
ENSG00000148843	-0.918510999723315	-
ENSG00000116171	-1.03354056933695	-
ENSG00000270800	-1.17903865407123	-
ENSG00000105221	-1.09459959903077	+
ENSG00000162777	-1.07119624745591	-
ENSG00000134697	-1.01500521072403	-
ENSG00000082516	-0.943294876696707	-
ENSG00000169288	-1.30421751903848	-
ENSG00000174238	-1.3732042915528	-
ENSG00000167526	-1.12793853244434	-
ENSG00000087087	-1.119746957447	-
ENSG00000138074	-1.2550776823446	-
ENSG00000105726	-1.09199768259483	-
ENSG00000114353	-1.06182644934584	-
ENSG00000110801	-1.14177550468892	-
ENSG00000144283	-1.13669682551212	-
ENSG00000179409	-1.19076612782174	-
ENSG00000065989	-1.13552928449467	-
ENSG00000164919	-1.43893548203022	-
ENSG00000261236	-1.03707850869557	-
ENSG00000070614	-0.932925114641166	-
ENSG00000186193	-1.2460898133106	-
ENSG00000092531	-1.26171007218002	-
ENSG00000116353	-1.31356040474195	-
ENSG00000007923	-1.17530424994291	-
ENSG00000186575	-1.20693344048943	-
ENSG00000112419	-1.00645776006121	-
ENSG00000112576	-1.03722038300276	-
ENSG00000185252	-1.08327904874445	-
ENSG00000084234	-1.21746462554293	-
ENSG00000013573	-1.0310780829077	-
ENSG00000053372	-0.992565862038401	-
ENSG00000196367	-0.853059429548335	-
ENSG00000166181	-0.920981165444663	-
ENSG00000072609	-1.11954270976098	-
ENSG00000244462	-0.91930073004131	-
ENSG00000004897	-0.887656361498851	-
ENSG00000119707	-1.08869906217243	-
ENSG00000140525	-0.894493143878422	-
ENSG00000168883	-1.11637101792752	-
ENSG00000048828	-0.949775693629245	-
ENSG00000070413	-0.954728038566842	-
ENSG00000128191	-0.904001160809592	+
ENSG00000280987	-1.52898941704537	-
ENSG00000107929	-0.902165588434056	-
ENSG00000010165	-1.04036774122768	-
ENSG00000186960	2.17505014570947	-
ENSG00000106443	-1.10646019910723	-
ENSG00000064201	-1.35535737673325	+
ENSG00000167986	-0.91209014228125	-
ENSG00000145833	-1.09036630403213	-
ENSG00000130414	-1.09861319576796	-
ENSG00000082641	-1.10230562211552	-
ENSG00000215012	-1.13480759756519	+
ENSG00000182087	-0.98818296853763	-
ENSG00000163875	-1.12755799335975	-
ENSG00000116127	-1.0041889799289	-
ENSG00000124356	-1.10755991218043	-
ENSG00000175166	-0.907404641646948	-
ENSG00000145901	-1.44489716534656	-
ENSG00000185049	-1.17977401786961	-
ENSG00000137497	-0.898748213249708	-
ENSG00000060237	-1.06719412299774	-
ENSG00000173674	-0.856260739359117	-
ENSG00000154920	-1.61395704211638	+
ENSG00000153786	-1.22727660609755	-
ENSG00000117877	-1.43483938458445	-
ENSG00000213672	-1.446376449046	-
ENSG00000135316	-0.962302945282495	-
ENSG00000126088	-0.986517728418906	-
ENSG00000023228	-0.953975355036303	-
ENSG00000198721	-1.26254599222039	-
ENSG00000124783	-1.09958532964307	-
ENSG00000172009	-1.14300081671109	-
ENSG00000134255	-0.985253300633664	-
ENSG00000084754	-0.908926927159725	-
ENSG00000117395	-1.12169562933277	-
ENSG00000073111	-0.969972414329037	-
ENSG00000121766	-1.27056865538483	-
ENSG00000133872	-1.03823843742102	-
ENSG00000065000	-1.21762116324824	-
ENSG00000109065	-1.44045064654448	+
ENSG00000170365	-1.51551576669239	-
ENSG00000168386	1.39237504969394	-
ENSG00000096063	-0.920265689808183	-
ENSG00000105771	-1.04946024059391	-
ENSG00000121579	-1.07267205505173	-
ENSG00000141873	-1.04908735824665	-
ENSG00000171316	-1.05935719162596	-
ENSG00000136271	-0.99485965974929	-
ENSG00000242372	-1.19617685780046	-
ENSG00000245532	-0.902003750809408	+
ENSG00000169554	-1.29507028221161	-
ENSG00000114439	-1.21806408945361	-
ENSG00000179912	-1.10286711419296	-
ENSG00000186918	-1.12489843016587	-
ENSG00000147804	-1.62658125557834	-
ENSG00000133422	-0.994185209697823	-
ENSG00000129003	-1.04602669173594	-
ENSG00000284770	-1.33605847692312	-
ENSG00000114857	-0.907805035092733	-
ENSG00000047849	-0.865710236157031	-
ENSG00000093009	-1.15919101895508	-
ENSG00000167721	-0.865134603041345	-
ENSG00000124193	-1.00209927783876	-
ENSG00000186815	-1.26360256339508	-
ENSG00000205176	1.61188186599716	-
ENSG00000103275	-1.10901708483181	+
ENSG00000196628	-1.29820437823132	-
ENSG00000100697	-0.955995027942877	-
ENSG00000150907	2.04811645630453	-
ENSG00000101199	-1.33721775021699	-
ENSG00000149532	-1.00377804009873	-
ENSG00000099860	1.45292089171873	-
ENSG00000173599	-1.28494302596863	-
ENSG00000112096	-0.853048912878416	-
ENSG00000239264	-0.873590852045183	-
ENSG00000165209	-0.923320474830674	-
ENSG00000270066	-1.448298677325	-
ENSG00000165238	-0.960657098382888	-
ENSG00000178927	-1.45877192445131	+
ENSG00000143321	-1.28662432305814	-
ENSG00000211460	-1.16134493147758	-
ENSG00000055917	-0.910705669479704	-
ENSG00000259953	-0.982401381352393	-
ENSG00000196642	-1.17519684388258	-
ENSG00000164209	-1.05293616698788	-
ENSG00000157570	-1.104354998954	-
ENSG00000129480	-1.058257160862	-
ENSG00000006634	-1.32058944868678	-
ENSG00000070756	-0.834127550569629	-
ENSG00000092847	-1.05577302801021	-
ENSG00000134014	-1.04272516139702	-
ENSG00000123349	-1.1178559051223	-
ENSG00000165119	-1.1969990812254	-
ENSG00000068796	-0.944421504852285	-
ENSG00000166913	-1.19576019147955	-
ENSG00000099889	-1.10553064710554	+
ENSG00000187741	-1.10457012235385	-
ENSG00000116337	-1.14742521208333	-
ENSG00000013561	-1.01196339034394	-
ENSG00000168291	-1.08894540311331	-
ENSG00000118513	-1.30928858526127	-
ENSG00000106263	-0.887581608167004	-
ENSG00000165699	-0.937342203301708	-
ENSG00000198336	-1.16268467390048	-
ENSG00000138443	-0.918891767891377	-
ENSG00000037474	-0.899208041848351	-
ENSG00000119403	-0.962277788723331	-
ENSG00000116455	-1.26931337723755	-
ENSG00000161013	-1.03200194444286	-
ENSG00000101019	-1.00493894713136	+
ENSG00000100418	-1.18936936944203	-
ENSG00000197471	-0.833148935388054	-
ENSG00000105671	-0.903051312342635	-
ENSG00000104738	-1.08269885497425	-
ENSG00000138398	-0.957903274602099	-
ENSG00000138758	-1.04477497601915	-
ENSG00000081320	1.05888961307087	-
ENSG00000074211	2.30103768774733	-
ENSG00000110880	-0.900184298178986	-
ENSG00000176890	-1.10846373393163	-
ENSG00000261226	-2.02360230169759	+
ENSG00000134644	-1.08196990940551	-
ENSG00000113552	-1.22734932109168	-
ENSG00000136925	-1.11482692205016	-
ENSG00000089685	-1.09888198917374	-
ENSG00000134905	-0.959924214269433	+
ENSG00000272325	-0.822297796912519	-
ENSG00000111906	-1.21232130548342	-
ENSG00000120948	-1.08106890026001	-
ENSG00000130713	-1.09439264563847	-
ENSG00000148308	-0.966220621489191	-
ENSG00000054611	-1.19799869481458	-
ENSG00000140464	-1.24630717282828	-
ENSG00000136143	-1.28381846876652	-
ENSG00000100034	-0.999408498789196	-
ENSG00000148229	-1.07575360562625	-
ENSG00000167770	-1.07835491235282	-
ENSG00000149554	-0.959845890994719	-
ENSG00000124214	-0.895400536626117	-
ENSG00000091039	-0.898658765090834	-
ENSG00000168802	-1.18773613502167	-
ENSG00000151532	-0.990976039233217	-
ENSG00000004455	-0.935499141717967	-
ENSG00000130294	-1.00641824146963	-
ENSG00000160214	-1.09453063279047	+
ENSG00000086666	-1.0657259318815	-
ENSG00000164828	-1.52995274633212	-
ENSG00000103356	-0.998281166749046	-
ENSG00000160310	-1.17766279921719	+
ENSG00000080608	-1.00553332550595	-
ENSG00000103148	-1.2340699807716	-
ENSG00000164062	-1.08508563133145	-
ENSG00000279662	1.47309275888051	-
ENSG00000145220	-1.14656760444091	-
ENSG00000119335	-0.943616481125952	-
ENSG00000161888	-1.00592367259085	-
ENSG00000137124	-1.00897247146433	-
ENSG00000093000	-1.31827589477518	-
ENSG00000160991	-1.01681318404651	-
ENSG00000105323	-0.914981014694758	-
ENSG00000178028	-1.17910123970219	-
ENSG00000113368	-1.00673426378344	-
ENSG00000154814	-1.14943117278812	-
ENSG00000135720	-1.28887253717995	-
ENSG00000180957	-0.980708369314057	-
ENSG00000184007	-0.921176170380251	-
ENSG00000129250	-1.01612067948182	-
ENSG00000273899	-1.44842055297482	-
ENSG00000085511	-1.07033598165091	-
ENSG00000241878	-1.10984776033787	+
ENSG00000154743	-1.07000513632346	-
ENSG00000134470	-1.60399556325879	-
ENSG00000106070	-1.05514965626741	-
ENSG00000103342	-1.0422056082069	-
ENSG00000196263	1.29884587436059	-
ENSG00000171552	-0.956478793815792	-
ENSG00000122566	-0.810990805029119	-
ENSG00000088682	-1.22914974307516	-
ENSG00000164934	-1.13380575852044	-
ENSG00000131374	-1.02308482711774	-
ENSG00000143793	-1.32229584980884	-
ENSG00000163681	-1.10825494143075	-
ENSG00000133019	2.36554396320355	-
ENSG00000203666	-1.35811440845898	-
ENSG00000129071	-0.869102349728607	-
ENSG00000113810	-0.762857882013948	-
ENSG00000160799	-1.23669918601918	-
ENSG00000067082	1.17224763802554	-
ENSG00000168268	-1.2505690848084	-
ENSG00000140391	-0.949604416868695	-
ENSG00000279417	1.06591891001265	-
ENSG00000166435	-1.21341276321364	-
ENSG00000161021	-1.07000702110128	-
ENSG00000132475	-1.06304994054969	-
ENSG00000171453	-1.05141899230965	-
ENSG00000163075	2.1210141516667	-
ENSG00000077782	-1.03516125020099	-
ENSG00000142541	-1.08949931278855	-
ENSG00000136718	-1.40227627454394	-
ENSG00000109572	-0.810119957348458	-
ENSG00000093183	-0.928927017349992	-
ENSG00000015676	-1.14358799017038	-
ENSG00000148335	-1.26042006811189	-
ENSG00000111196	-1.43994376757053	-
ENSG00000144591	-1.16433610695963	-
ENSG00000116741	1.66349485904069	-
ENSG00000144043	-1.06098454154715	-
ENSG00000196497	-1.34500142125937	-
ENSG00000185803	-1.10416900382894	-
ENSG00000074695	-0.909114751293103	-
ENSG00000203635	1.42330012808182	-
ENSG00000095319	-0.810270023283576	-
ENSG00000129911	-1.01356613131616	-
ENSG00000132274	1.29562867169347	-
ENSG00000169925	-0.981164478331634	-
ENSG00000196943	-0.843899723350833	-
ENSG00000165283	-1.02016879439134	-
ENSG00000178636	1.57372143879606	-
ENSG00000015479	-0.781909341323589	-
ENSG00000106355	-0.921721223371744	-
ENSG00000047579	-1.0872533301037	-
ENSG00000079999	-1.00968770051328	-
ENSG00000180921	-0.965450905631337	-
ENSG00000002834	-1.13474276914246	-
ENSG00000259380	1.16800233493011	-
ENSG00000163832	-0.990635718789581	-
ENSG00000132436	-1.0184240372718	-
ENSG00000113558	-0.910984488496679	-
ENSG00000141252	-1.01773829550406	-
ENSG00000094916	-0.778316350220539	-
ENSG00000116793	-1.06920120654581	-
ENSG00000150093	-0.770554434833679	-
ENSG00000075790	-0.886782783630959	-
ENSG00000105953	-0.906093339277727	-
ENSG00000198105	-1.59421916870937	+
ENSG00000185624	-1.04998800070847	-
ENSG00000115687	-1.21735959840894	+
ENSG00000090615	-0.963781736355012	-
ENSG00000109846	1.83359546750474	-
ENSG00000236901	-1.09847083977861	+
ENSG00000089250	2.06906952609182	-
ENSG00000176619	-0.901364463743739	-
ENSG00000123374	-1.12999564067722	-
ENSG00000051108	1.040331107238	-
ENSG00000227372	-0.946694553135729	+
ENSG00000142002	-0.927445749149521	-
ENSG00000137692	-1.01377620271372	-
ENSG00000138434	-1.12007981894991	-
ENSG00000168411	-0.944307269095808	-
ENSG00000124782	-1.07868716062218	-
ENSG00000231419	-1.02765602910443	-
ENSG00000075914	-0.959081166082316	-
ENSG00000082258	-0.912679526130327	-
ENSG00000188938	-1.05376187569042	-
ENSG00000111361	-1.05263673786006	-
ENSG00000157020	-0.972719535694353	-
ENSG00000143179	-0.980724802157448	-
ENSG00000124422	-0.818360699349166	-
ENSG00000075292	-0.81012010392996	-
ENSG00000159720	-1.07224096856544	-
ENSG00000132300	-0.820177513406326	-
ENSG00000183148	1.56345150809878	-
ENSG00000085999	-1.10870857516163	-
ENSG00000273079	10.1409122376314	-
ENSG00000113013	-0.895828274501402	-
ENSG00000115761	-0.993607722471881	-
ENSG00000130204	-0.953033161097692	-
ENSG00000168872	-1.03493409568332	-
ENSG00000173166	-1.26323675748154	-
ENSG00000141959	-1.0677540091101	+
ENSG00000169016	-1.05522967821055	-
ENSG00000132967	-1.18375987420896	-
ENSG00000083168	-0.766179119348745	-
ENSG00000123297	-1.12964624011563	-
ENSG00000125676	-1.09603865808918	-
ENSG00000101266	-0.818880210909205	-
ENSG00000138073	-1.08191921791707	-
ENSG00000055118	-0.942163710298056	-
ENSG00000129691	-1.00009594175492	-
ENSG00000049541	-1.06907026272743	-
ENSG00000162585	-1.16872189130255	-
ENSG00000281392	1.31845299578222	-
ENSG00000092853	-0.969620604671348	-
ENSG00000187266	-1.24034969177805	-
ENSG00000122644	1.06548562857574	-
ENSG00000155115	-0.949972466308214	-
ENSG00000010803	-1.19703170330796	-
ENSG00000108848	-1.0984636384287	-
ENSG00000073578	-0.909854964187262	-
ENSG00000115355	-0.846329957350658	-
ENSG00000162813	-1.02910584514366	-
ENSG00000187790	-0.924520631660269	-
ENSG00000163636	-1.02921820159476	-
ENSG00000214706	-1.09594564194871	-
ENSG00000143977	-0.992455593024584	-
ENSG00000122705	-0.92455594185008	-
ENSG00000065183	-0.775204806802503	-
ENSG00000173692	-1.10853540157072	-
ENSG00000131473	-1.02993514046361	-
ENSG00000108443	-1.0189917354965	-
ENSG00000143183	-1.02932956993764	-
ENSG00000114767	-1.10444124770955	-
ENSG00000085788	-0.894777238975287	-
ENSG00000166938	-0.913459605206968	-
ENSG00000100372	-1.41892596544876	-
ENSG00000151835	-0.886699279248409	-
ENSG00000132716	-1.20687300454516	-
ENSG00000153395	-0.967191471192035	-
ENSG00000143476	-1.16503195554913	-
ENSG00000167136	-1.18358449005959	-
ENSG00000173898	-0.939260682394939	-
ENSG00000249267	1.70600374369819	-
ENSG00000133265	-1.15333313866961	-
ENSG00000146350	1.61852390165933	-
ENSG00000103194	-1.10370719165171	-
ENSG00000131558	-0.862494311699539	-
ENSG00000124444	-1.15677192975093	-
ENSG00000103160	-1.04648890419076	-
ENSG00000175756	-1.11700079561608	-
ENSG00000175768	-1.10185021416082	-
ENSG00000144785	-1.21952770034457	-
ENSG00000198498	-1.16357063343188	-
ENSG00000203667	-1.20627127805469	-
ENSG00000177225	-1.00799569002097	+
ENSG00000105483	-1.03488420686203	-
ENSG00000189306	-1.14521863823221	-
ENSG00000241685	-0.926893484670023	-
ENSG00000141905	-1.11087666114617	-
ENSG00000177189	-0.916609070847573	-
ENSG00000152683	-0.961688743034391	-
ENSG00000168393	-0.928193613726976	-
ENSG00000164077	-1.20891174221512	-
ENSG00000163029	-1.10147785526205	-
ENSG00000182841	-1.18497272838678	+
ENSG00000089063	-1.01234032156593	-
ENSG00000147457	-1.00146640915907	-
ENSG00000049167	-1.16061103048082	-
ENSG00000170037	-1.10024319951698	-
ENSG00000058673	-0.919857776890477	-
ENSG00000002549	-0.834659275181011	-
ENSG00000196365	-0.97958377374893	-
ENSG00000179295	-0.800590295335596	-
ENSG00000138166	1.54574663925566	-
ENSG00000163956	-1.02733825619569	-
ENSG00000140479	-1.08639571460205	-
ENSG00000127603	-0.929472058923945	-
ENSG00000160298	-1.04824914606816	+
ENSG00000163528	-1.02593603043583	-
ENSG00000117523	-0.877971239581839	-
ENSG00000116750	-0.900918455550255	-
ENSG00000176046	1.20835483773901	-
ENSG00000055070	-1.10822885308159	-
ENSG00000084072	-0.92978812159987	-
ENSG00000177192	-1.10743677786804	-
ENSG00000167515	-1.68831515833523	-
ENSG00000075151	-0.894335389587953	-
ENSG00000104290	-1.14709888774151	-
ENSG00000141646	-0.98812220919862	-
ENSG00000133612	-0.904065654403321	+
ENSG00000120992	-0.835258292363655	-
ENSG00000168924	-0.915241806725362	-
ENSG00000087269	-1.14358453032484	-
ENSG00000119777	-1.08760123804185	-
ENSG00000277161	-1.0402846522162	-
ENSG00000132182	-0.890702005593617	-
ENSG00000147654	-1.16763551948656	-
ENSG00000130517	-1.02780240023725	-
ENSG00000172115	-0.871452623721148	-
ENSG00000078668	-1.19914456571357	-
ENSG00000250151	-1.18968000328633	-
ENSG00000197912	-1.18691995380095	+
ENSG00000177200	-0.794987659683956	-
ENSG00000148824	-1.27830972307296	+
ENSG00000153560	-1.01880995133787	-
ENSG00000070061	-0.877681148891819	-
ENSG00000135164	-1.00175814366623	-
ENSG00000112118	-1.08936247142209	-
ENSG00000169230	-1.00057911704793	-
ENSG00000157216	-0.854904281884249	-
ENSG00000113593	-0.990490093400449	-
ENSG00000142687	-0.941006462713114	-
ENSG00000113407	-0.957046377638117	-
ENSG00000225506	1.65688507818339	-
ENSG00000112200	-0.974394517642372	-
ENSG00000110107	-1.03543463225446	-
ENSG00000185420	-0.897550005924164	-
ENSG00000167967	-1.1017551521631	+
ENSG00000139324	-1.29922950633835	-
ENSG00000124614	-0.928663900596318	-
ENSG00000253729	-0.681301026561577	-
ENSG00000178188	-1.04168879255763	+
ENSG00000127022	-0.809503702058473	-
ENSG00000188976	-1.00956340948651	-
ENSG00000183579	-1.166162328125	-
ENSG00000147274	-0.863936265849505	-
ENSG00000214021	-0.884256835260691	-
ENSG00000163006	-0.944496288849652	-
ENSG00000176087	-0.94639976536266	-
ENSG00000179041	-0.900621898621989	-
ENSG00000074603	-0.949643518449134	-
ENSG00000170854	-0.905735345164699	-
ENSG00000214114	-1.07762344951923	-
ENSG00000163848	-0.859836831619914	-
ENSG00000136861	-0.966073968716464	-
ENSG00000173559	-0.958110734154789	-
ENSG00000012061	-0.970047676683696	-
ENSG00000258643	-1.17164524778037	-
ENSG00000143418	-0.826277706231055	-
ENSG00000088247	-0.791627007767363	-
ENSG00000184436	-0.97625090863962	-
ENSG00000074966	-1.02843654645613	-
ENSG00000125637	-1.01200191947049	-
ENSG00000165060	-1.10468585874769	-
ENSG00000104129	-1.36081170852311	+
ENSG00000126215	-1.44044806467635	+
ENSG00000226259	-1.47863637100896	-
ENSG00000089022	-0.966580801584374	-
ENSG00000160219	-1.62915365201512	-
ENSG00000180398	-0.751249529943229	-
ENSG00000005100	-0.946572686152413	-
ENSG00000115504	-0.99078540812592	-
ENSG00000170846	-0.973806169153667	+
ENSG00000160208	-0.831143382815189	-
ENSG00000135821	-0.830565316225937	-
ENSG00000102910	-0.810653240777072	-
ENSG00000131788	-1.16234662015663	-
ENSG00000081913	1.39862871537135	-
ENSG00000188511	-1.11537715792409	+
ENSG00000164045	-0.781535572263834	-
ENSG00000187699	-1.27648857645295	-
ENSG00000168259	-0.817135555672749	-
ENSG00000100304	-0.916520506593637	-
ENSG00000116984	-0.766205812226051	-
ENSG00000181690	1.84636010861885	-
ENSG00000174469	5.58416572506673	-
ENSG00000127483	-0.989667282382673	-
ENSG00000213160	-0.826928111596666	-
ENSG00000106628	-0.94537047784757	-
ENSG00000167522	-0.849573834975641	+
ENSG00000284196	1.2987434941413	-
ENSG00000100726	-0.862763546874077	-
ENSG00000144579	-0.922214916953642	-
ENSG00000128563	-1.03318048926355	+
ENSG00000132254	-1.16793353062134	+
ENSG00000089154	-0.753691217235897	-
ENSG00000279278	1.35981485442746	-
ENSG00000099364	-1.119762431145	-
ENSG00000167613	1.72085919932214	-
ENSG00000225778	-0.930770303553672	-
ENSG00000113108	-1.62194404103125	-
ENSG00000155368	-1.01631221984473	-
ENSG00000148399	-1.03192333102956	+
ENSG00000071655	-0.826519804352544	-
ENSG00000053900	-1.0017546148041	-
ENSG00000171298	-0.918605608986228	-
ENSG00000156853	-1.15240718180024	-
ENSG00000160216	-0.901950932970943	-
ENSG00000211456	-0.779735694731423	-
ENSG00000103335	-0.753209856488435	-
ENSG00000172534	-0.866520913569807	-
ENSG00000219545	-1.291948914283	-
ENSG00000176393	-0.883426522488771	-
ENSG00000219626	0.999118649373694	-
ENSG00000109814	-1.13205449320602	-
ENSG00000196405	-0.98001894660839	+
ENSG00000130723	-0.905261606759001	-
ENSG00000085415	-0.885754645234601	-
ENSG00000119812	-0.985068655318927	-
ENSG00000126001	-1.09302979859561	+
ENSG00000269858	-1.03174729093372	+
ENSG00000196262	-0.792224640453072	-
ENSG00000096060	-0.872113878416931	-
ENSG00000103266	-0.894917989189631	-
ENSG00000067334	-0.880390867721774	-
ENSG00000196482	2.11127158590197	-
ENSG00000198925	-1.08232031895683	-
ENSG00000102898	-0.888499264479568	-
ENSG00000206195	-1.02301782032692	-
ENSG00000136819	-0.90882968910505	-
ENSG00000145425	-0.829040799044505	-
ENSG00000176978	-1.06449724928533	-
ENSG00000119772	-1.21574996868917	-
ENSG00000182606	-0.885155743636474	-
ENSG00000100321	-1.1810695706355	-
ENSG00000180376	-0.888630037743243	-
ENSG00000144354	-1.08609075909077	-
ENSG00000128908	-1.18091977507184	-
ENSG00000128050	-0.796509231094083	-
ENSG00000116497	-0.973355430717931	-
ENSG00000157978	-1.1073493534405	-
ENSG00000043093	-0.880047613328278	-
ENSG00000125885	-0.76639417181636	-
ENSG00000091732	-1.07943305098778	-
ENSG00000068024	-1.08388950358296	-
ENSG00000112242	-0.852716248820082	-
ENSG00000174197	-0.947015308711411	-
ENSG00000114631	-0.947840376804055	-
ENSG00000108107	-1.02050702064151	-
ENSG00000077157	-1.09174231486329	-
ENSG00000068001	-1.28393548884698	-
ENSG00000183283	-0.849224785778545	-
ENSG00000153207	-0.932816041687325	-
ENSG00000184216	-0.936128860646631	-
ENSG00000031823	-0.952023331324116	-
ENSG00000155100	-1.09173534094774	-
ENSG00000169756	-0.777806625002842	-
ENSG00000017483	-1.14297430561315	-
ENSG00000233270	-1.47616997772615	-
ENSG00000214022	-0.960683741924303	-
ENSG00000091140	-0.717080910546638	-
ENSG00000198791	-0.95509658714554	-
ENSG00000179958	-1.05987655034423	-
ENSG00000135775	-0.901811457078358	-
ENSG00000119333	-0.959504059101498	-
ENSG00000117298	-1.23187846452353	-
ENSG00000135317	-0.975044621026587	-
ENSG00000071626	-0.943847843801508	+
ENSG00000153914	-0.908110424257579	-
ENSG00000176695	1.28349774258118	-
ENSG00000171608	-0.956069398757899	-
ENSG00000118482	-0.758047788574236	+
ENSG00000185504	-1.04953693584201	-
ENSG00000078618	-0.885586058711765	-
ENSG00000185800	-0.860817725985948	-
ENSG00000100968	-1.37111202478413	-
ENSG00000033867	-0.983250393130324	-
ENSG00000125107	-0.857436968695045	-
ENSG00000117450	-0.848719101172247	-
ENSG00000206560	-0.956933204782637	-
ENSG00000159352	-0.935473122591401	-
ENSG00000107164	-0.785710128405305	+
ENSG00000178177	-1.29318678985197	-
ENSG00000272578	-1.14445435547833	+
ENSG00000104635	-1.10766504818232	-
ENSG00000139428	-1.31206741790287	-
ENSG00000069011	-1.14907719723244	-
ENSG00000164627	2.09938711558688	-
ENSG00000274997	-0.991198935779941	-
ENSG00000143333	1.05855605545645	-
ENSG00000276180	-1.15906041050472	-
ENSG00000051341	-0.776372484872168	-
ENSG00000086015	-0.87447554450637	-
ENSG00000131368	-1.21442997324919	+
ENSG00000100280	-1.03762725845541	-
ENSG00000136048	1.04256891112436	-
ENSG00000221867	-0.797905697516947	-
ENSG00000015153	-1.1101246434738	-
ENSG00000213585	-0.905933238447505	-
ENSG00000111011	-1.16546044516048	-
ENSG00000060982	-0.715043487824712	-
ENSG00000167487	-1.38711235937675	-
ENSG00000113621	-1.29372905242485	-
ENSG00000148773	-0.932413613630665	-
ENSG00000108468	-1.18567776159797	-
ENSG00000180228	-1.06917092413675	-
ENSG00000127952	-1.20333975116902	-
ENSG00000110958	-0.924623617064999	-
ENSG00000049618	-0.76722737984057	-
ENSG00000112081	-0.831282036154612	-
ENSG00000214087	-1.11953813241267	-
ENSG00000197114	-1.22571942123473	+
ENSG00000128973	-0.92532192244028	+
ENSG00000175164	-0.963986862949041	-
ENSG00000272655	-1.55197520962687	-
ENSG00000178950	-1.14559711588987	+
ENSG00000126953	-1.16571447107325	-
ENSG00000279912	1.11418760795609	-
ENSG00000284540	-2.04819518637698	-
ENSG00000157106	-0.812143760216946	-
ENSG00000166135	-1.01816863442537	-
ENSG00000148200	-0.883194744263859	-
ENSG00000251379	1.29771173633198	-
ENSG00000120798	-1.07053029428368	-
ENSG00000107077	-1.53783821829879	-
ENSG00000163864	1.18087558330295	-
ENSG00000119969	-1.2093879020406	-
ENSG00000285437	-0.849566784549841	+
ENSG00000136261	-0.968841465831896	-
ENSG00000177479	-0.821631901227144	-
ENSG00000134453	-0.940127217779263	-
ENSG00000123143	-0.835371971095165	-
ENSG00000150779	-0.941729900812665	-
ENSG00000142856	-1.0395802987262	-
ENSG00000077549	-0.942679831770297	-
ENSG00000127837	-1.07635282213419	-
ENSG00000163399	-0.710152667908766	-
ENSG00000136104	-0.90993689996139	-
ENSG00000119004	-0.939360036453557	-
ENSG00000156968	1.72230834451459	-
ENSG00000266985	1.89293906533132	-
ENSG00000168495	-0.937723454911523	-
ENSG00000020129	-0.834987279754905	-
ENSG00000100023	-0.963388978880822	-
ENSG00000101574	-1.07365260730885	-
ENSG00000104442	-0.957050000888206	-
ENSG00000116288	-0.804314595832682	-
ENSG00000163682	-0.758160564571532	-
ENSG00000135622	1.79098713189956	-
ENSG00000111669	-1.0582175088502	-
ENSG00000125354	-0.842595042621361	-
ENSG00000262814	-0.894222174131015	-
ENSG00000158417	-0.811709147268698	-
ENSG00000108395	-0.898263051720343	-
ENSG00000197798	-1.12009134833677	-
ENSG00000100427	-1.97404703919698	-
ENSG00000124198	-0.904405849191966	-
ENSG00000130826	-0.989669961120677	-
ENSG00000081307	-0.881861079304758	-
ENSG00000105443	-1.12677070263397	+
ENSG00000143811	-0.911567530942379	-
ENSG00000143436	-1.08344121636717	-
ENSG00000185627	-0.918739616785145	-
ENSG00000102858	-1.00654120686978	-
ENSG00000118363	-1.06667767880857	-
ENSG00000141556	-0.888939091987764	+
ENSG00000064419	-0.818015562324552	-
ENSG00000164933	-0.980587449306954	-
ENSG00000116586	-1.15791335498169	-
ENSG00000139197	-1.07150185515515	-
ENSG00000106799	-0.783291085068957	-
ENSG00000144485	-1.1462415396781	-
ENSG00000172000	1.22457516080998	-
ENSG00000176871	-0.922523885709979	-
ENSG00000174606	-0.806362855582347	-
ENSG00000249773	-2.22587808431807	-
ENSG00000106852	-1.30939775850239	-
ENSG00000125633	-0.983699763136236	-
ENSG00000116754	-0.974476813177589	-
ENSG00000279442	1.47929460727303	-
ENSG00000170515	-0.814213589542999	-
ENSG00000281344	1.09980959387907	-
ENSG00000177666	-1.03645821176649	-
ENSG00000185298	-0.979491376148883	-
ENSG00000162735	-0.949936315270154	-
ENSG00000075142	-1.07211999132325	-
ENSG00000059691	-1.00750460291391	-
ENSG00000139269	2.19694277621413	-
ENSG00000132463	-0.794415686479371	-
ENSG00000175193	-1.14086014570503	-
ENSG00000087157	-1.07895555725703	+
ENSG00000113845	-0.844702234697076	-
ENSG00000150990	-0.808394213952821	-
ENSG00000151718	-0.835403465777318	-
ENSG00000138663	-1.28633011956688	-
ENSG00000172057	-1.19701228240466	+
ENSG00000005007	-0.739960922128898	-
ENSG00000135624	-0.895321628364675	-
ENSG00000160796	-0.817225686451014	-
ENSG00000168137	-0.897965389628488	-
ENSG00000189403	-1.02721232822118	-
ENSG00000197894	-0.870910876822151	-
ENSG00000198586	-0.795433490668007	-
ENSG00000130810	-1.0701337952499	-
ENSG00000161813	-0.777895920150598	-
ENSG00000105650	1.60761319780533	-
ENSG00000136231	-0.822292296206319	-
ENSG00000167632	-0.883053349791202	-
ENSG00000136527	-1.03113483471225	-
ENSG00000003756	-1.1667330026251	-
ENSG00000167670	-0.915411847321406	-
ENSG00000135486	-0.752393889189667	-
ENSG00000143870	-0.749670516772303	-
ENSG00000116030	-0.77784475292865	-
ENSG00000065328	-0.926821542425128	-
ENSG00000187555	-0.950068601329675	-
ENSG00000112290	-1.03405508136659	-
ENSG00000110104	-0.8939607908677	-
ENSG00000070010	-0.891505139398026	+
ENSG00000203811	-0.815854679337486	-
ENSG00000156504	-0.95058657973249	-
ENSG00000141384	-0.968928697007241	-
ENSG00000100028	-0.978040647170091	-
ENSG00000163812	-0.791590061520735	-
ENSG00000008952	-1.01309728464375	-
ENSG00000157916	-0.94141448603319	+
ENSG00000083099	-0.824896097753956	-
ENSG00000149970	1.91398753991668	-
ENSG00000124920	-0.74647926089966	-
ENSG00000134057	-0.83899438108545	-
ENSG00000137168	-0.913148564345108	-
ENSG00000114942	-0.950741740097136	-
ENSG00000118495	-1.25256884477922	-
ENSG00000101144	2.04658940169038	-
ENSG00000165689	-0.922349723554771	-
ENSG00000007202	-0.826568558860889	-
ENSG00000163866	-0.909402104506368	-
ENSG00000090905	-0.746922941290942	+
ENSG00000100395	-0.978055492249318	-
ENSG00000151923	-0.779013952948164	-
ENSG00000100416	-1.04206666572985	+
ENSG00000167815	-0.870295337214052	-
ENSG00000141179	-1.01668877636788	-
ENSG00000106462	-0.884738734664186	-
ENSG00000185324	-1.22300347251531	+
ENSG00000112787	-0.780595692352269	-
ENSG00000132768	-0.902201918771144	-
ENSG00000125779	-0.968008697574188	+
ENSG00000114902	-0.8835365626267	-
ENSG00000176986	-0.857330026123029	-
ENSG00000123329	-1.51813230546724	-
ENSG00000104679	-1.09625703412715	-
ENSG00000101901	-1.15712288535831	-
ENSG00000164597	-0.858136704200125	-
ENSG00000100227	-0.845180417204435	-
ENSG00000101546	-1.04179483686103	+
ENSG00000165138	-1.11567699267276	-
ENSG00000134077	-0.8999724040939	-
ENSG00000085063	-0.864260371045299	-
ENSG00000131503	-0.675091391874889	-
ENSG00000104964	-0.766492140286768	-
ENSG00000100889	-0.85198679132795	-
ENSG00000213121	1.23586369255865	-
ENSG00000118894	-1.22704290722959	-
ENSG00000196787	-0.914465970531173	-
ENSG00000048707	-0.87683528357401	-
ENSG00000097046	-0.885798696148605	-
ENSG00000157895	-0.961469666688758	-
ENSG00000164109	-0.766120425402023	-
ENSG00000217555	-1.33371119288709	-
ENSG00000147419	-0.988958273975222	-
ENSG00000197943	-0.825790343809208	-
ENSG00000183049	1.19382039070462	-
ENSG00000179051	-0.840297384304403	-
ENSG00000063245	-1.08181425663061	-
ENSG00000104517	-0.823233888255726	-
ENSG00000158805	-1.13780020455423	-
ENSG00000135917	1.81661963280254	-
ENSG00000132773	-0.836778656976431	-
ENSG00000160948	-1.06878593026368	-
ENSG00000125817	-0.849149268694036	-
ENSG00000197622	-0.828239385665805	-
ENSG00000132485	-0.9673468276904	-
ENSG00000167114	-1.07101453622413	-
ENSG00000183196	1.61082953382828	-
ENSG00000164329	-0.933907435040349	-
ENSG00000196700	-0.836247943979543	-
ENSG00000110911	-0.966640314425978	-
ENSG00000145191	-0.843019639198876	-
ENSG00000113758	-0.948851254783641	-
ENSG00000145730	-0.977439056041687	-
ENSG00000215160	1.43544220829789	-
ENSG00000175866	-1.07480722740082	-
ENSG00000099326	-0.972972416671575	+
ENSG00000125166	-0.876129157094989	-
ENSG00000107949	-0.844803721431545	-
ENSG00000113712	-0.817997410893131	-
ENSG00000116350	-0.896188512816509	-
ENSG00000228021	1.42729087840743	-
ENSG00000175602	-1.19114999074019	-
ENSG00000159259	-0.815015615221542	-
ENSG00000240849	-0.879466424176148	-
ENSG00000060971	-0.896161275931298	-
ENSG00000169592	-1.18599515891409	+
ENSG00000100014	-0.845197088452261	-
ENSG00000215271	-0.864168833823867	-
ENSG00000189120	1.46476831935129	-
ENSG00000179195	-0.779700052124062	-
ENSG00000071082	-0.731445980123882	-
ENSG00000137106	-0.922378372430199	+
ENSG00000060762	-1.05423430618623	-
ENSG00000183431	-0.82825774065648	-
ENSG00000073969	-0.704497807363206	-
ENSG00000204388	0.901125015209216	-
ENSG00000260975	1.65767317303228	-
ENSG00000156469	-1.07044022632579	-
ENSG00000118971	-0.671768138153884	-
ENSG00000204390	1.19693156803264	-
ENSG00000169228	-1.19059084982972	+
ENSG00000141425	-0.97116020523445	-
ENSG00000114737	-0.921041503447726	-
ENSG00000131023	-0.855400854813111	-
ENSG00000232973	1.00202428719586	-
ENSG00000134982	-0.9874661471162	-
ENSG00000063601	-1.18971879997781	-
ENSG00000237094	-1.15817954919402	-
ENSG00000153107	-0.887759843012243	-
ENSG00000051596	-0.821436903265061	-
ENSG00000115561	-1.0627751830863	-
ENSG00000101407	-0.749835939102124	-
ENSG00000165732	-0.710790597687468	-
ENSG00000138756	-0.624520870104457	-
ENSG00000171421	-1.00366898738952	-
ENSG00000134247	-1.09314658482886	-
ENSG00000076984	-0.982416539744236	-
ENSG00000157212	-1.09474259748444	-
ENSG00000158234	-0.850906690823389	-
ENSG00000125743	-0.938664547825729	-
ENSG00000110917	-0.896529847202045	-
ENSG00000185684	-0.97587971684348	+
ENSG00000238113	1.707816725156	-
ENSG00000122966	-0.937588173720907	-
ENSG00000169679	-0.727645677519696	-
ENSG00000068028	-1.02458912934902	-
ENSG00000172890	-0.815423346337944	-
ENSG00000141759	-0.87686119299969	-
ENSG00000141956	-1.00215948182764	-
ENSG00000030066	-0.728409587839233	-
ENSG00000077684	-1.06919669377655	-
ENSG00000169692	-0.91454723634486	-
ENSG00000144524	-0.89441961811908	-
ENSG00000083444	-0.938000343954925	-
ENSG00000152620	-0.887268757622755	-
ENSG00000175792	-0.793914519917119	-
ENSG00000134287	-1.11012368016005	-
ENSG00000078140	-0.803554274399659	-
ENSG00000165392	-0.783304765256731	-
ENSG00000126883	-0.633003694329619	-
ENSG00000158863	-0.912662969937465	-
ENSG00000129347	-0.826294849610591	-
ENSG00000117724	-0.810488107707387	-
ENSG00000150477	0.866482666981767	-
ENSG00000092068	-0.760697324356837	-
ENSG00000235823	0.983066257302929	-
ENSG00000127418	-0.882982555778352	-
ENSG00000134326	-0.757354474942033	-
ENSG00000196510	-0.789645545095054	-
ENSG00000088992	-0.949365280035262	-
ENSG00000186300	1.45698666271335	-
ENSG00000115275	-0.945579186908882	-
ENSG00000003436	0.745487598461393	-
ENSG00000204104	-1.05074046908757	-
ENSG00000182149	-0.864729830499527	-
ENSG00000160049	-0.784891578602184	-
ENSG00000112773	1.22816046976174	-
ENSG00000164338	-0.865061632313775	-
ENSG00000136936	-1.01392955652323	-
ENSG00000166471	-0.97942508110989	-
ENSG00000159399	-0.851884504734029	-
ENSG00000232164	0.861372243387644	-
ENSG00000115163	-1.17905088094711	-
ENSG00000164897	-0.94313980912658	-
ENSG00000140905	-1.03942464865202	-
ENSG00000203485	-0.849018240274709	-
ENSG00000116809	-1.04476395742846	-
ENSG00000198920	-1.13546933662062	+
ENSG00000161671	-0.910048773678023	+
ENSG00000151012	1.09811314630028	-
ENSG00000117411	-1.24022503785876	-
ENSG00000158604	-0.948600243248868	-
ENSG00000137309	-0.777520599712664	-
ENSG00000136937	-0.699154573984151	-
ENSG00000097007	-0.674787803586034	-
ENSG00000171823	1.18045534439523	-
ENSG00000078674	-0.866920903633125	-
ENSG00000108826	-0.962643064833488	-
ENSG00000185818	-0.78984479331954	+
ENSG00000153827	-0.886577654223532	-
ENSG00000173285	1.43460958874626	-
ENSG00000115310	-0.842364217874398	-
ENSG00000135912	-0.978154732073512	-
ENSG00000110080	-1.71139752803445	-
ENSG00000109323	-0.882869385657253	-
ENSG00000257923	-0.749568504313763	-
ENSG00000111786	-0.82089987829968	-
ENSG00000181026	-0.938941080000961	-
ENSG00000113456	-0.962098323585489	-
ENSG00000196227	-0.921220510075773	-
ENSG00000225470	-0.845855685065533	-
ENSG00000163950	-0.821646996626971	-
ENSG00000163159	-1.06568634589678	-
ENSG00000036530	1.64589936080466	-
ENSG00000144021	-0.870240284352237	-
ENSG00000244398	-0.757156191997487	-
ENSG00000114850	-0.927714285411139	-
ENSG00000140025	-1.11818576596456	-
ENSG00000130119	-0.869467863825156	-
ENSG00000164307	-0.86366319507582	-
ENSG00000142684	-0.906230547085238	-
ENSG00000183814	-0.918752422455577	-
ENSG00000163933	-0.828304155686303	-
ENSG00000120733	-0.693282964701308	-
ENSG00000137486	-0.789644444809326	-
ENSG00000258366	-0.939252800544044	-
ENSG00000072501	-0.951053031461991	-
ENSG00000130656	-0.894338900613392	-
ENSG00000171130	-1.73834109971185	-
ENSG00000143889	-0.890116738275782	-
ENSG00000103037	-1.13933711393578	+
ENSG00000105197	-0.791814284821934	-
ENSG00000132589	-0.83485051927826	-
ENSG00000162062	-1.01090624742153	-
ENSG00000062485	-0.841823246612819	-
ENSG00000142864	-0.674992459950272	-
ENSG00000104973	-0.79541197408581	-
ENSG00000118507	1.56264983298105	-
ENSG00000155256	-0.994954463367342	-
ENSG00000111331	1.88120341232968	-
ENSG00000227345	-0.822892298733382	-
ENSG00000259781	-1.06356252725109	-
ENSG00000157870	-1.51646714825271	-
ENSG00000145214	-0.938056476458727	-
ENSG00000146670	-0.916245801229943	-
ENSG00000115661	-1.30266728217234	-
ENSG00000086598	-0.739572565200034	-
ENSG00000100345	-0.797734862641454	-
ENSG00000104325	-0.892289495010158	-
ENSG00000143933	-0.654014973955061	-
ENSG00000176261	-0.859308430908	-
ENSG00000100722	-0.847072409022623	-
ENSG00000228113	1.36577796382334	-
ENSG00000142634	-0.86152827089816	-
ENSG00000134371	-0.74899616388286	-
ENSG00000198728	-0.924740298888926	-
ENSG00000147454	-0.723737323443647	-
ENSG00000136643	-0.771955573714528	-
ENSG00000230105	1.85100651206097	-
ENSG00000116698	-0.694246985412591	-
ENSG00000076108	-0.747717522664439	-
ENSG00000115234	-0.869623623932224	-
ENSG00000197381	-1.02890412883341	+
ENSG00000155438	-0.946260494471971	-
ENSG00000198917	-0.873593574078319	-
ENSG00000130733	-1.0998000085933	-
ENSG00000174720	-1.06834713889458	-
ENSG00000050426	-0.881065808687205	-
ENSG00000239306	-0.689159470642631	-
ENSG00000152413	-1.22868243149403	-
ENSG00000166548	-1.2137160991661	-
ENSG00000035681	-0.73744591055679	-
ENSG00000099203	-1.108012368128	-
ENSG00000136997	-0.920560655899408	-
ENSG00000240152	1.68956213477989	-
ENSG00000278677	-0.99988104848463	-
ENSG00000122140	-0.897143806952724	-
ENSG00000125952	-1.2987992606669	-
ENSG00000079785	-0.681680420470866	-
ENSG00000115919	1.27808001604192	-
ENSG00000100425	-0.829169288875635	-
ENSG00000279648	1.50747008493474	-
ENSG00000015568	1.21108658134271	-
ENSG00000078902	-1.24943801315962	+
ENSG00000111696	-0.813275721740275	-
ENSG00000115042	-1.03560728685195	-
ENSG00000068697	1.05331452954984	-
ENSG00000187735	-0.790842710018757	-
ENSG00000169919	-0.969739928583676	-
ENSG00000213619	-0.800428183603363	-
ENSG00000179010	-0.926854835697455	-
ENSG00000147475	-1.0692774744999	-
ENSG00000087074	0.96492478844044	-
ENSG00000120802	-0.770802443752226	-
ENSG00000113597	-1.06330519444249	-
ENSG00000188130	-0.818217599202374	-
ENSG00000164011	-1.16766120441735	-
ENSG00000144231	-0.665408696309236	-
ENSG00000177054	1.34413745084108	-
ENSG00000163328	2.09061790658778	-
ENSG00000119242	-0.942903009422201	-
ENSG00000114982	-0.684119714898446	-
ENSG00000109805	-0.847228382957861	-
ENSG00000126773	-0.8283135833764	-
ENSG00000162664	-0.726999629300177	-
ENSG00000115364	-1.07494582225044	-
ENSG00000029364	-0.809976286384358	-
ENSG00000143799	-0.74705415818301	-
ENSG00000103326	-0.781686364835184	-
ENSG00000146278	1.044504245145	-
ENSG00000079335	-0.959803885384592	-
ENSG00000141522	-0.853670518682976	-
ENSG00000106868	-0.796531899507301	-
ENSG00000055950	-1.05195811353002	-
ENSG00000137413	-0.805279340308229	-
ENSG00000279652	1.92404516238758	-
ENSG00000084090	-0.703798638322944	-
ENSG00000140497	-0.931314043958406	-
ENSG00000100890	-0.894742413833356	-
ENSG00000140443	-0.818238616399359	-
ENSG00000147789	-0.944932897523752	+
ENSG00000225963	1.42879609146537	-
ENSG00000169515	-0.828279232319771	+
ENSG00000136371	-1.12151532915745	-
ENSG00000125733	-1.05774405410305	-
ENSG00000237352	1.4568616900081	-
ENSG00000161970	-0.813989563724908	-
ENSG00000113719	-0.779271119921857	-
ENSG00000165240	-0.905625656367476	-
ENSG00000158856	-1.49816271139639	-
ENSG00000155755	-1.04043029308427	-
ENSG00000133627	-0.972179830045139	-
ENSG00000141568	-0.90484302904968	-
ENSG00000117533	-1.13877072988198	-
ENSG00000263006	1.33610395156188	-
ENSG00000183751	-1.01730014773929	-
ENSG00000185811	-0.841706633287531	-
ENSG00000112651	-0.958681580516132	-
ENSG00000126461	-0.728172782512916	-
ENSG00000103363	-0.945244546968576	-
ENSG00000244879	-0.861352280008936	-
ENSG00000070367	-0.754024536145101	-
ENSG00000189056	-0.698413562196272	-
ENSG00000162368	-0.865859756072451	-
ENSG00000129657	-0.746767430734565	-
ENSG00000091527	-0.687192841517108	-
ENSG00000099949	-0.751294913926825	-
ENSG00000111665	-0.999733306373473	-
ENSG00000151552	-0.975039198164225	-
ENSG00000123219	-0.878142896730535	-
ENSG00000168710	-0.905510792061174	-
ENSG00000115415	-0.764867281098814	-
ENSG00000115392	-1.00586822338384	-
ENSG00000082014	-0.875109656595492	-
ENSG00000143507	0.939571180897403	-
ENSG00000156976	-0.637210093693287	-
ENSG00000171314	-0.704685605057308	-
ENSG00000164975	-0.91990077270575	-
ENSG00000164466	-0.859837340509658	-
ENSG00000257727	-0.760720976645473	-
ENSG00000184990	-1.02664103915114	-
ENSG00000143153	1.84192269148313	-
ENSG00000088280	-1.22259793609544	-
ENSG00000185090	-0.970046183030122	-
ENSG00000126550	1.71284541764388	-
ENSG00000143878	1.22902378757789	-
ENSG00000149636	-0.980105607382571	-
ENSG00000197170	-0.785779496114507	-
ENSG00000203618	-1.05570419136395	-
ENSG00000270641	1.03531310310885	-
ENSG00000066654	-0.709410754224631	-
ENSG00000248319	1.29471844685112	-
ENSG00000013375	-1.0563530016073	-
ENSG00000125912	-0.858740061789533	-
ENSG00000183808	-0.757461928951023	+
ENSG00000177082	-0.844255151260276	-
ENSG00000119508	2.0191751291141	-
ENSG00000284681	-1.04999036288028	-
ENSG00000162384	-0.809783944365791	-
ENSG00000196747	-0.78827701287382	-
ENSG00000164086	-0.886972936152625	-
ENSG00000110435	-0.77115514867168	-
ENSG00000280046	1.5537592536406	-
ENSG00000151806	-0.785014744052182	-
ENSG00000264112	-0.892259501887406	-
ENSG00000146701	-0.654640692213865	-
ENSG00000169258	-1.12043434813488	-
ENSG00000013810	-0.803855643362582	+
ENSG00000189180	-1.03647077639864	+
ENSG00000185619	-0.93279009437213	-
ENSG00000134440	-0.961245082410539	-
ENSG00000184371	1.32493419965479	-
ENSG00000180902	-1.02781753236178	-
ENSG00000132155	-0.806306546251034	-
ENSG00000158042	-1.0960243720299	-
ENSG00000131462	-0.830292881055162	-
ENSG00000095637	-0.968150188381677	-
ENSG00000120705	-0.727774132272274	-
ENSG00000117632	-0.741013841921781	-
ENSG00000100029	-0.875761316794332	-
ENSG00000214548	1.94093248256706	-
ENSG00000162522	-0.94102496242849	-
ENSG00000177889	-0.908617326512617	-
ENSG00000112739	-0.643724992117168	-
ENSG00000178202	-0.743099126969394	-
ENSG00000105865	-1.04831176378031	-
ENSG00000149187	-0.699365107470304	-
ENSG00000127554	-1.15439282787114	+
ENSG00000196584	-0.700148982098269	-
ENSG00000165868	1.17945529871737	-
ENSG00000162688	-0.706764835262695	-
ENSG00000068438	-1.00029819714918	-
ENSG00000184178	-0.882091034752255	-
ENSG00000166313	1.40305203717817	-
ENSG00000152291	-0.805829497219716	-
ENSG00000254986	-1.06192663462773	-
ENSG00000266173	-1.02207375941649	-
ENSG00000167635	-0.674379023359804	-
ENSG00000169567	-0.724973236990308	-
ENSG00000127914	-0.738472354042822	-
ENSG00000051382	-0.80008070979493	-
ENSG00000112237	-0.866078890394443	-
ENSG00000054118	-0.828649207081173	-
ENSG00000102144	-0.714072433155071	-
ENSG00000106344	-0.860931919974802	-
ENSG00000285292	-0.868734537645089	-
ENSG00000224799	1.52600816609077	-
ENSG00000139546	-1.04917853822559	-
ENSG00000117118	-0.842461242278903	-
ENSG00000110651	-0.893307404350541	-
ENSG00000070423	-0.855154080994848	-
ENSG00000166501	-0.850853847305025	-
ENSG00000122565	-0.667299711784643	-
ENSG00000241956	1.29657111596145	-
ENSG00000132434	-1.00236806625056	-
ENSG00000162434	-0.945046056770525	-
ENSG00000082153	-0.787130566818977	-
ENSG00000135763	-0.674296276717673	-
ENSG00000196712	-0.71411026361669	-
ENSG00000104341	-0.700541989779347	-
ENSG00000007038	-0.841862381326244	-
ENSG00000243943	-1.02733951996885	-
ENSG00000197457	-0.879402032521726	-
ENSG00000035499	-0.841413393862537	-
ENSG00000151247	-0.846834082689262	-
ENSG00000204420	-0.806796586286371	-
ENSG00000163874	0.936377958215594	-
ENSG00000179335	-0.891754608608795	-
ENSG00000080822	-1.09283450022555	-
ENSG00000133056	-0.836453019169115	-
ENSG00000115568	-0.797582639079855	-
ENSG00000175155	1.68331998752844	-
ENSG00000188760	-1.5566059266518	-
ENSG00000167548	-0.634030868588765	-
ENSG00000198160	-0.841303004815785	-
ENSG00000198276	-0.966181829630906	-
ENSG00000109339	0.867564135823769	-
ENSG00000128708	-0.737353044403138	-
ENSG00000101346	-0.905507607814269	-
ENSG00000119547	-1.00112874718032	-
ENSG00000196305	-0.72055857981865	-
ENSG00000183137	-0.853035716586388	-
ENSG00000159086	-0.689969948023097	-
ENSG00000187954	-0.827206241971343	+
ENSG00000133863	-1.80555002850249	+
ENSG00000072274	-0.598922326026474	-
ENSG00000165525	-0.861076051219115	-
ENSG00000188229	-0.837688736374039	-
ENSG00000110696	-0.743307045149743	-
ENSG00000181625	-1.60058437085247	-
ENSG00000130193	-1.38492168253108	-
ENSG00000050748	-0.800655001402521	-
ENSG00000119285	-0.65981379362445	-
ENSG00000113282	-0.736391690184969	-
ENSG00000134285	-1.46420300943295	-
ENSG00000159792	-1.03113563949747	-
ENSG00000185340	-1.21664903120182	-
ENSG00000078070	-0.790112658206232	-
ENSG00000115866	-0.833057966937321	-
ENSG00000160271	-1.05157162717382	-
ENSG00000197563	0.891260890696747	-
ENSG00000101294	-0.784607505805781	-
ENSG00000104835	-1.15797610374306	-
ENSG00000169710	-0.93011290888649	-
ENSG00000275464	-0.781726463501153	-
ENSG00000114354	-0.727143683765061	-
ENSG00000108528	-0.998407395758424	-
ENSG00000069431	1.07865467241767	-
ENSG00000178252	-0.924673619112233	+
ENSG00000172936	-0.743126095850357	-
ENSG00000153551	-0.913344424592151	-
ENSG00000142534	-0.751104042372224	-
ENSG00000115317	-0.932236961313793	-
ENSG00000188039	1.30302833924947	-
ENSG00000069966	1.58314930650579	-
ENSG00000138821	-0.722679087179247	-
ENSG00000103043	-0.739110871352383	-
ENSG00000174915	-0.899154844340095	+
ENSG00000182899	-0.807623875801315	-
ENSG00000155254	-1.37033666214951	-
ENSG00000150768	-0.734331129297994	-
ENSG00000139718	-0.707191346249599	-
ENSG00000058262	-0.633615638676782	-
ENSG00000100462	-0.789313034861792	-
ENSG00000145743	-1.24864009792828	-
ENSG00000060138	-0.685909877959273	-
ENSG00000163975	-0.983259107187611	+
ENSG00000154678	1.77958081713675	-
ENSG00000250771	1.68997186026501	-
ENSG00000061987	-0.7542370198364	-
ENSG00000146540	-0.997708626092501	+
ENSG00000100139	-0.919509752922437	-
ENSG00000132600	-0.741325733724528	-
ENSG00000143258	-0.933064360088389	-
ENSG00000173486	-1.27657501310346	+
ENSG00000234616	-0.930436491416263	+
ENSG00000166532	-0.914593319444969	-
ENSG00000132394	-0.915534510320905	-
ENSG00000005700	-0.731886307984968	-
ENSG00000100426	-0.684726950852269	-
ENSG00000127125	-0.760404885535791	-
ENSG00000172943	-0.959040225704982	-
ENSG00000120885	1.67181990711903	-
ENSG00000122687	-0.92138002076357	+
ENSG00000224877	-1.05133735216444	-
ENSG00000223949	1.23066802642602	-
ENSG00000130734	-0.987162074448577	-
ENSG00000136908	-0.886619137932144	-
ENSG00000101166	-0.764432795173249	-
ENSG00000107371	-0.744023532002921	-
ENSG00000033050	-0.714803130015435	-
ENSG00000196096	1.4491870798915	-
ENSG00000124006	-0.735215035786374	-
ENSG00000100811	-0.651743059224108	-
ENSG00000204695	1.38919450722823	-
ENSG00000231365	-1.00026293890691	-
ENSG00000204389	0.800472292560146	-
ENSG00000116237	-0.703519344979195	-
ENSG00000153037	-0.797779225236999	-
ENSG00000185359	-0.777602028305106	-
ENSG00000115738	1.13398649472649	-
ENSG00000112159	-0.667314012952244	-
ENSG00000162337	-0.86119455763669	-
ENSG00000133316	-0.773398568251634	-
ENSG00000196081	0.979411160370994	-
ENSG00000136878	-0.756499305869573	-
ENSG00000281649	-0.878640749229235	-
ENSG00000103769	-0.726738660558898	-
ENSG00000188559	-0.912433795315908	-
ENSG00000243156	-0.775086120672134	-
ENSG00000147164	-1.05039927165475	-
ENSG00000145012	1.33925342364311	-
ENSG00000156218	1.09079363863053	-
ENSG00000143033	-0.709232502621239	-
ENSG00000168496	-0.768954969284404	-
ENSG00000184992	-0.655051496916377	-
ENSG00000134056	-0.945077230362163	-
ENSG00000205250	-0.781437654949318	-
ENSG00000047410	-0.667395712150026	-
ENSG00000198157	-0.865617633545709	-
ENSG00000126067	-0.663797796598737	-
ENSG00000169223	-0.973992896433093	-
ENSG00000241343	-0.982531108870544	-
ENSG00000104731	-0.741114431293665	-
ENSG00000075407	-0.815542515702671	+
ENSG00000111300	-0.867055320295553	-
ENSG00000133030	-0.896235736378267	-
ENSG00000122203	-0.889104707664494	-
ENSG00000159377	-0.718845109046534	-
ENSG00000186501	-0.969589819155627	-
ENSG00000156471	-0.688496614271915	-
ENSG00000170876	-0.675839247417988	-
ENSG00000169714	-0.702504874705163	-
ENSG00000011566	-1.13658360088277	-
ENSG00000075618	-0.672695439019236	-
ENSG00000169139	-0.708411863054257	-
ENSG00000254254	1.37939614882176	-
ENSG00000128591	-0.699421078733246	-
ENSG00000185728	-0.927789160810657	-
ENSG00000122008	-0.81406228716236	-
ENSG00000160209	-0.697404813750212	-
ENSG00000117481	-0.778150155052252	-
ENSG00000213516	-0.964776737670457	-
ENSG00000269821	0.908955643136073	+
ENSG00000136518	-1.00097352126228	-
ENSG00000167969	-0.834335951644137	+
ENSG00000167186	-1.03336551393335	-
ENSG00000067955	-0.704988860380249	-
ENSG00000204237	-1.11579741897241	-
ENSG00000187772	-0.725230829080134	-
ENSG00000171148	-0.840416670173226	-
ENSG00000052723	-0.698733496134041	-
ENSG00000136816	-0.992792416278409	-
ENSG00000112640	-0.918119981347049	-
ENSG00000155849	1.70629301582135	-
ENSG00000163634	-0.744132932401459	-
ENSG00000140992	-0.795124701736354	-
ENSG00000077152	-0.946559419905013	-
ENSG00000125826	-0.901988688686314	-
ENSG00000158987	-1.01333608662988	-
ENSG00000174206	-1.08675324295383	-
ENSG00000112759	-0.767899113035333	-
ENSG00000203814	-0.73969977002406	-
ENSG00000215041	-0.863349874765478	-
ENSG00000135476	-0.82543152688016	-
ENSG00000138592	-0.882077360513387	-
ENSG00000011485	-0.808641296938058	-
ENSG00000140990	-0.790636443208191	-
ENSG00000179832	-0.996066712951749	-
ENSG00000274641	-0.837030205347397	-
ENSG00000283674	0.934276950972935	-
ENSG00000229807	-0.849761352852536	-
ENSG00000213593	-0.750223788341025	-
ENSG00000105647	-0.820490294809842	-
ENSG00000163406	1.71300134078903	-
ENSG00000158716	-1.36213342399389	-
ENSG00000130402	-0.761474517345209	-
ENSG00000126749	-0.812712646161303	-
ENSG00000174004	-0.732493496855107	-
ENSG00000108433	-0.778343309666807	-
ENSG00000267059	-0.740381178953802	-
ENSG00000147416	-0.701031245526961	-
ENSG00000264113	1.44571835821283	-
ENSG00000007944	0.75603442597186	-
ENSG00000148734	1.21149065972996	-
ENSG00000084774	-0.581591833377323	-
ENSG00000153721	0.937639800403535	-
ENSG00000204946	-0.861767829612525	-
ENSG00000143314	-0.91085520076649	-
ENSG00000161847	-0.700381240257982	-
ENSG00000106692	-0.890122918598169	-
ENSG00000184205	0.86188573624295	-
ENSG00000127419	-1.10906688920741	-
ENSG00000280789	-0.92035175065452	-
ENSG00000177238	1.21821793670673	-
ENSG00000167394	-1.0144676958131	-
ENSG00000099875	-0.727400133400998	-
ENSG00000143093	-0.905072419109186	-
ENSG00000122965	-0.783113995094875	-
ENSG00000197312	-0.687237080937633	-
ENSG00000112339	-0.70637548975345	-
ENSG00000111540	-0.710681904576884	-
ENSG00000181458	1.02651065917995	-
ENSG00000138764	1.23189109308377	-
ENSG00000142961	-1.46609587702397	+
ENSG00000116857	-0.916749002343428	-
ENSG00000162604	-0.912740217134642	-
ENSG00000147533	-0.779529827489229	-
ENSG00000183255	-0.865110208684633	-
ENSG00000239857	-0.801949554568172	-
ENSG00000161981	-0.951350334287434	-
ENSG00000146802	-0.847904059353868	-
ENSG00000125454	-0.927339465211606	-
ENSG00000112146	-0.77020679300419	-
ENSG00000198400	-0.922213640926221	-
ENSG00000171603	-0.706202155629872	-
ENSG00000141867	-0.832898749010562	-
ENSG00000157184	-0.86856613138709	-
ENSG00000153767	-0.782021770401105	-
ENSG00000280011	1.23388495832295	-
ENSG00000162458	1.18651880078811	-
ENSG00000035141	-0.656589393581217	-
ENSG00000106305	-1.00788095642722	-
ENSG00000064393	-0.682961867741992	-
ENSG00000164040	-0.806084016500348	-
ENSG00000198894	-0.956196540821801	-
ENSG00000173992	-0.897163988891663	-
ENSG00000185721	-0.737860232903633	-
ENSG00000115307	-0.705326357210975	-
ENSG00000131165	-0.84486381350777	-
ENSG00000183495	-0.713694784238826	-
ENSG00000159055	-1.01300484820722	-
ENSG00000110906	-0.959225956048846	-
ENSG00000111328	-0.788477231501137	-
ENSG00000040633	-0.860846265899321	-
ENSG00000102901	-0.805065859617207	-
ENSG00000130312	-0.838243804093617	-
ENSG00000159131	-0.687129278845333	-
ENSG00000124383	-0.695834968367156	-
ENSG00000186687	-0.842858282835664	-
ENSG00000166166	-0.968485661124503	-
ENSG00000266256	1.80299438001921	-
ENSG00000173821	-0.696291999260863	-
ENSG00000181396	-0.92922270776392	-
ENSG00000196810	-0.896488252710769	-
ENSG00000107262	-0.827731772437152	-
ENSG00000091127	-0.819174810228903	-
ENSG00000275664	1.78749786226716	-
ENSG00000187621	1.24567818717467	-
ENSG00000126522	-1.00681059252935	-
ENSG00000187164	-0.860720856964439	-
ENSG00000174306	-0.895003507192551	-
ENSG00000056097	-0.724277231642056	-
ENSG00000123552	-0.930707629106901	-
ENSG00000169718	-0.709726654640821	-
ENSG00000028528	-0.664274651997745	-
ENSG00000152795	-0.601985084898268	-
ENSG00000063241	-0.925996820065839	-
ENSG00000161091	-0.830815729234086	-
ENSG00000196705	0.66118394371735	-
ENSG00000111615	-0.877579831565284	-
ENSG00000127527	-0.76114101568847	-
ENSG00000124615	-1.04291262693113	-
ENSG00000135677	-0.827220280586322	-
ENSG00000123908	-0.879937704800574	-
ENSG00000104131	-0.624018930068003	-
ENSG00000086758	-0.687686352186389	-
ENSG00000057663	-0.828581980134461	-
ENSG00000129128	-0.663033197189941	-
ENSG00000105810	-0.688162404672613	-
ENSG00000164985	-0.672105682578512	-
ENSG00000266976	-0.59968575834755	+
ENSG00000136238	-0.80993866771621	-
ENSG00000284624	0.95925289258292	-
ENSG00000153201	-0.772168757803068	-
ENSG00000158882	-1.06431568674773	-
ENSG00000269190	-0.940691488502128	-
ENSG00000078369	-0.88523280602357	-
ENSG00000130309	-0.708015326025446	-
ENSG00000161642	-0.673200204004253	-
ENSG00000140995	-0.947948172960384	-
ENSG00000081692	-1.05960809842829	-
ENSG00000163479	-0.820377632797507	-
ENSG00000164074	-0.710467205897216	-
ENSG00000115539	-0.885859286850838	-
ENSG00000157600	-0.938859104973971	-
ENSG00000122863	0.74478076806561	-
ENSG00000135698	-0.759370725828386	-
ENSG00000018510	-0.656950745560236	-
ENSG00000167553	-0.736059212562916	-
ENSG00000171940	-0.78550488314518	-
ENSG00000167615	-0.709587676838907	-
ENSG00000278895	1.22347060612739	-
ENSG00000258465	-2.27410875021969	-
ENSG00000161217	-0.646107504997855	-
ENSG00000197614	2.11789396577434	-
ENSG00000172828	-1.00836751011348	-
ENSG00000107263	-0.645636531527942	-
ENSG00000198265	-0.684319700624985	-
ENSG00000188566	-0.832383470568815	-
ENSG00000123485	-0.80831611682391	-
ENSG00000137776	-0.877273647049812	-
ENSG00000182108	-0.885363239769713	-
ENSG00000143612	-0.724116909693847	-
ENSG00000164048	-0.808395303349979	+
ENSG00000249896	1.74089516477671	-
ENSG00000196363	-0.714187654828486	-
ENSG00000151692	-0.713549061147826	-
ENSG00000100335	-0.647214811648962	-
ENSG00000125445	-0.69455344360192	-
ENSG00000135341	-0.676849205286428	-
ENSG00000154222	-0.969354213783007	-
ENSG00000129968	-0.778174458869692	+
ENSG00000137522	-1.03079629704646	-
ENSG00000198561	-0.730345957928109	-
ENSG00000165409	1.4872040402792	-
ENSG00000077312	-0.806290096831722	-
ENSG00000008988	-0.648747583910288	-
ENSG00000159388	0.718928933317485	-
ENSG00000120265	-0.663277824573366	-
ENSG00000143164	-0.712669768745919	-
ENSG00000038358	-0.713806604786392	-
ENSG00000167962	-0.835257298610883	-
ENSG00000224259	1.27325992257322	-
ENSG00000100599	-0.878473553773799	-
ENSG00000102606	-0.747458544172566	-
ENSG00000174446	-1.02840927360981	-
ENSG00000105426	-0.869795988224122	-
ENSG00000163482	-0.941099581678748	-
ENSG00000248458	1.21704584593536	-
ENSG00000130640	-0.77158703142543	-
ENSG00000259494	-0.889051399836349	-
ENSG00000173457	-0.760076658064019	-
ENSG00000204634	1.30258269757434	-
ENSG00000279080	0.90388887300904	-
ENSG00000155561	-0.631026599711405	-
ENSG00000144034	-1.05431875559188	-
ENSG00000094804	-0.708810027163688	-
ENSG00000143643	-1.10195951012553	-
ENSG00000139163	-0.77466740236283	-
ENSG00000108588	-0.612204380612818	-
ENSG00000180329	-0.752765689328266	-
ENSG00000082068	-0.7242485914589	-
ENSG00000114646	-1.46087816469807	-
ENSG00000124787	-1.10433228851389	-
ENSG00000214595	1.7439239940126	-
ENSG00000164024	-0.845637940337299	-
ENSG00000150995	-1.0449054093918	-
ENSG00000186792	-0.964358858188169	-
ENSG00000058799	-0.995076321041731	-
ENSG00000174371	-0.792900774349387	-
ENSG00000160408	-1.11434008871609	-
ENSG00000074370	-0.711358924033532	-
ENSG00000181785	0.997442228764827	-
ENSG00000275512	1.14204263695559	-
ENSG00000172113	-0.771013938422828	-
ENSG00000117528	-0.735353786025374	-
ENSG00000171530	-0.88448934877483	-
ENSG00000162852	-0.709001927380321	-
ENSG00000127526	-0.672252919725397	-
ENSG00000181924	-0.822586012788432	-
ENSG00000137601	-0.686871008247913	-
ENSG00000223705	-0.671134569394297	-
ENSG00000071127	-0.734675488175801	-
ENSG00000101811	-0.701032010321717	-
ENSG00000069849	-0.601670606899975	-
ENSG00000160051	-0.927792939650187	-
ENSG00000277865	1.84091307244502	-
ENSG00000173812	0.60553741341317	-
ENSG00000092203	-0.780827376576208	-
ENSG00000178234	-0.768615017618944	-
ENSG00000138078	-0.733826154256509	-
ENSG00000107581	-0.773226382029185	-
ENSG00000146007	-1.0261796213741	-
ENSG00000198492	-0.825349840960635	-
ENSG00000242485	-0.861658395527467	-
ENSG00000130024	-0.723035384048229	-
ENSG00000108599	-0.93909773285831	-
ENSG00000117419	-0.928079914382142	-
ENSG00000174886	-0.90475342401033	-
ENSG00000186073	-1.02699916772221	-
ENSG00000104388	-0.683976524529821	-
ENSG00000121904	1.77087709515617	-
ENSG00000196313	-0.610953787384733	-
ENSG00000144713	-0.85213258529775	-
ENSG00000083844	1.22339578608393	-
ENSG00000260565	-0.928813234510119	+
ENSG00000167113	-0.739047189104665	-
ENSG00000167775	-0.864759526887381	-
ENSG00000213397	-0.976041035912204	-
ENSG00000183598	-0.998627124994359	-
ENSG00000179091	-0.919442778122849	-
ENSG00000160360	-0.976768246368698	+
ENSG00000131508	-0.738333171161437	-
ENSG00000168061	-0.959628559982329	-
ENSG00000078177	-0.619702123019674	-
ENSG00000132405	-0.693563007137389	-
ENSG00000123064	-0.741821052716851	-
ENSG00000166507	-0.994012440149889	-
ENSG00000164076	-1.46528498712357	-
ENSG00000197324	-0.709782173738384	-
ENSG00000161011	-0.701570863429696	-
ENSG00000083720	-0.685407221131857	-
ENSG00000073536	-0.897132638265336	-
ENSG00000159111	-0.886118924333736	-
ENSG00000198000	-1.74702541766269	-
ENSG00000070831	-0.675667965009501	-
ENSG00000151726	0.986205254439074	-
ENSG00000164032	-0.641184462561944	-
ENSG00000167191	1.30160771410103	-
ENSG00000126391	-0.742667182991846	-
ENSG00000104907	-0.735775728654918	-
ENSG00000163191	-0.917088091751377	-
ENSG00000196419	-0.822661167809778	-
ENSG00000115255	-0.813666059492197	-
ENSG00000104853	-0.877014464651705	-
ENSG00000182095	-0.645159171922922	-
ENSG00000145919	-0.936492121658108	-
ENSG00000120832	-0.923553941562794	+
ENSG00000225921	-0.847746693665768	-
ENSG00000280828	-1.08344701826605	-
ENSG00000124216	0.939875825177992	-
ENSG00000153936	-0.745596907069118	-
ENSG00000154240	1.3700625493975	-
ENSG00000111602	-0.746521341633607	-
ENSG00000117475	-0.787046196518928	-
ENSG00000174444	-0.622414046292133	-
ENSG00000135709	-0.978846692721423	+
ENSG00000173511	-0.885671905772312	-
ENSG00000103353	-0.68142450309774	-
ENSG00000152147	-0.765930711557615	-
ENSG00000115657	-0.785868568783387	-
ENSG00000165661	-0.870720478803997	-
ENSG00000171161	-0.85697665133991	-
ENSG00000115020	-0.786984190595392	-
ENSG00000243927	-0.874852373806359	-
ENSG00000100216	-0.637518075055986	-
ENSG00000067533	-0.812958473701036	-
ENSG00000104833	-0.838671525596611	-
ENSG00000164054	-0.792922480356333	-
ENSG00000050393	-1.08471353715199	-
ENSG00000065427	-0.603027432691927	-
ENSG00000203989	-0.709995457028926	-
ENSG00000196935	1.264430380677	-
ENSG00000113356	-0.944427319155104	-
ENSG00000170248	-0.583088970511629	-
ENSG00000228716	-0.589934200329903	-
ENSG00000003056	-0.921838554295816	-
ENSG00000213066	-0.681157023571254	-
ENSG00000188191	-0.787495257286024	-
ENSG00000272196	-0.743857257759142	-
ENSG00000101608	-0.725902970884411	-
ENSG00000117362	-0.792820467046917	-
ENSG00000143420	-0.76023558233256	+
ENSG00000198700	-0.758784780868347	-
ENSG00000158014	1.18289122016707	-
ENSG00000029534	-0.710969620012088	-
ENSG00000110315	-0.805181964777661	-
ENSG00000111816	1.13736556729394	-
ENSG00000160194	-0.649350798045294	-
ENSG00000178966	-0.851958823184822	-
ENSG00000182648	-0.90620891549082	-
ENSG00000270882	-0.662680705858684	-
ENSG00000138036	-0.903126537972741	-
ENSG00000280213	1.29027388004078	-
ENSG00000169057	-0.79971716730082	-
ENSG00000278935	1.89282482585105	-
ENSG00000118007	-0.729101014837438	-
ENSG00000197238	-0.784643611356587	-
ENSG00000114904	-0.80059129930578	-
ENSG00000213071	1.71017282405119	-
ENSG00000117174	-0.686165768147824	-
ENSG00000171604	-0.660191701935161	-
ENSG00000143970	-0.640806834528809	-
ENSG00000249115	-0.688232681925783	-
ENSG00000139697	-0.628009085336396	-
ENSG00000134539	1.07571173178445	-
ENSG00000165724	-0.801141571891632	-
ENSG00000181991	-0.745094899709108	-
ENSG00000179361	-0.963145464172998	-
ENSG00000143319	-0.836690214896049	-
ENSG00000101187	-0.916326736578668	-
ENSG00000178951	-0.703009384266654	-
ENSG00000160685	-0.955203916312966	-
ENSG00000101181	-0.729228471434843	-
ENSG00000165507	1.53499597299264	-
ENSG00000141076	-0.665881825154929	-
ENSG00000265992	1.16935157679207	-
ENSG00000100941	-0.744269478288145	+
ENSG00000189223	-0.737888948675055	+
ENSG00000118246	-0.780588177243484	-
[truncated: 10,721 more rows]
