# Supplementary material for: Systematic identification of post-transcriptional regulatory modules
Source: Nat Commun. 2024 Sep 9;15:7872. doi: 10.1038/s41467-024-52215-7 (PMC11385195; doi:10.1038/s41467-024-52215-7)
Supplement: Supplementary file 20 — Source Data [file 41467_2024_52215_MOESM20_ESM.zip › Source_data/FigS2C.tsv]

AGGF1	APOBEC3C	BUD13	CPSF6	DDX21	DDX52	DDX55	DDX6	DGCR8	EFTUD2	EIF3G	EXOSC5	FASTKD2	FXR2	GNL3	GPKOW	HNRNPA1	HNRNPC	ILF3	LARP4	LARP7	LIN28B	NOLC1	NONO	NPM1	NSUN2	PPIL4	QKI	RBM15	RPS11	RPS3	SBDS	SF3B4	SMNDC1	SRSF1	SRSF7	SUPV3L1	TAF15	TBRG4	TRA2A	TROVE2	U2AF1	U2AF2	UTP3	XRCC6	YWHAG	ZC3H11A	ZC3H8	ZNF800	ZRANB2
AGGF1	0	0.777143857142857	0.320817326530612	0.971429571428571	0.403266306122449	0.990205081632653	0.995919367346939	0.0636744693877551	0.218776510204082	0.778776510204082	0.471837734693878	0.462858142857143	0.564082632653061	0.61469487755102	0.445715285714286	0.151021408163265	0.706939775510204	0.253062224489796	0.309388755102041	0.840817326530612	0.424490795918367	0.0848989591836735	0.54530712244898	0.737143857142857	0.223674469387755	0.498776510204082	0.117552020408163	0.346123448979592	0.203266306122449	0.353470387755102	0.221225489795918	0.0383683469387755	0.161633653061224	0.156735693877551	0.943674469387755	0.297143857142857	0.434286714285714	0.328980591836735	0.595103040816327	0.885715285714286	0.711837734693878	0.491429571428571	0.695511204081633	0.557552020408163	0.925715285714286	0.00816426530612245	0.386123448979592	0.706123448979592	0.608980591836735
APOBEC3C	0.777143857142857	0	0.688980591836735	0.888164265306122	0.594286714285714	0.946123448979592	0.802449979591837	0.256327530612245	0.595919367346939	0.863674469387755	0.682449979591837	0.766531612244898	0.659592836734694	0.540409163265306	0.790205081632653	0.751837734693878	0.827756102040816	0.964898959183674	0.908572428571429	0.565715285714286	0.757552020408163	0.553470387755102	0.812245897959184	0.884898959183673	0.797552020408163	0.600817326530612	0.840001	0.880001	0.621225489795918	0.765715285714286	0.455511204081633	0.479184673469388	0.531429571428572	0.555103040816327	0.988572428571429	0.756735693877551	0.568980591836735	0.368980591836735	0.896327530612245	0.926531612244898	0.906123448979592	0.788572428571429	0.975511204081633	0.817960183673469	0.958368346938775	0.47265406122449	0.724082632653061	0.968164265306122	0.733062224489796
BUD13	0.320817326530612	0.688980591836735	0	0.786939775510204	0.0555112040816327	0.853062224489796	0.882449979591837	0.00571528571428571	0.226123448979592	0.576327530612245	0.497143857142857	0.285715285714286	0.213878551020408	0.611429571428571	0.288980591836735	0.0546948775510204	0.537960183673469	0.404082632653061	0.378776510204082	0.657143857142857	0.0840826326530612	0.344490795918367	0.170613244897959	0.430205081632653	0.280001	0.128164265306122	0.0775520204081633	0.375511204081633	0.00979691836734694	0.136327530612245	0.730613244897959	0.0506132448979592	0.0710214081632653	0.0342867142857143	0.689796918367347	0.109388755102041	0.0979601836734694	0.193470387755102	0.376327530612245	0.408164265306122	0.433470387755102	0.261225489795918	0.519184673469388	0.262858142857143	0.436735693877551	0.0938785510204082	0.22530712244898	0.58530712244898	0.198368346938776
CPSF6	0.971429571428571	0.888164265306122	0.786939775510204	0	0.642449979591837	0.693062224489796	0.89469487755102	0.422858142857143	0.940409163265306	0.841633653061225	0.874286714285714	0.920817326530612	0.84734793877551	0.991021408163265	0.85469487755102	0.696327530612245	0.464490795918367	0.608164265306122	0.859592836734694	0.66530712244898	0.955103040816327	0.886531612244898	0.906939775510204	0.508572428571429	0.942858142857143	0.92734793877551	0.781225489795918	0.560817326530612	0.822041816326531	0.707756102040816	0.981225489795918	0.702041816326531	0.782858142857143	0.504490795918367	0.233470387755102	0.478368346938776	0.680001	0.661225489795918	0.978776510204082	0.484898959183673	0.972245897959184	0.866123448979592	0.667756102040816	0.666939775510204	0.987756102040816	0.911021408163265	0.751021408163265	0.880817326530612	0.575511204081633
DDX21	0.403266306122449	0.594286714285714	0.0555112040816327	0.642449979591837	0	0.451429571428571	0.753470387755102	1e-06	0.143674469387755	0.429388755102041	0.288164265306122	0.173878551020408	0.169796918367347	0.670205081632653	0.142041816326531	0.0595928367346939	0.714286714285714	0.42530712244898	0.337960183673469	0.431837734693878	0.110205081632653	0.250613244897959	0.101225489795918	0.342858142857143	0.191021408163265	0.0897969183673469	0.0955112040816326	0.351021408163265	0.0212254897959184	0.083266306122449	0.558368346938776	0.0587765102040816	0.0783683469387755	0.0285724285714286	0.820409163265306	0.0685724285714286	0.0457152857142857	0.159184673469388	0.298776510204082	0.604082632653061	0.502858142857143	0.138776510204082	0.630205081632653	0.164082632653061	0.564898959183673	0.137960183673469	0.162449979591837	0.516735693877551	0.0571438571428571
DDX52	0.990205081632653	0.946123448979592	0.853062224489796	0.693062224489796	0.451429571428571	0	0.722449979591837	0.372245897959184	0.495511204081633	0.837552020408163	0.941225489795918	0.856327530612245	0.803266306122449	0.996735693877551	0.568164265306123	0.643266306122449	0.98530712244898	0.831021408163265	0.555919367346939	0.63265406122449	0.920001	0.822858142857143	0.835103040816327	0.572245897959184	0.559184673469388	0.631021408163265	0.591837734693878	0.780409163265306	0.660409163265306	0.301225489795918	0.784490795918367	0.720817326530612	0.78530712244898	0.411429571428571	0.881633653061225	0.723266306122449	0.72734793877551	0.59265406122449	0.954286714285714	0.973062224489796	0.937143857142857	0.637552020408163	0.913470387755102	0.70530712244898	0.99265406122449	0.982041816326531	0.800817326530612	0.280817326530612	0.24734793877551
DDX55	0.995919367346939	0.802449979591837	0.882449979591837	0.89469487755102	0.753470387755102	0.722449979591837	0	0.438368346938775	0.810613244897959	0.965715285714286	0.867756102040816	0.755103040816327	0.915103040816327	0.986123448979592	0.806531612244898	0.873470387755102	0.960001	0.963266306122449	0.948572428571429	0.740409163265306	0.944490795918367	0.90530712244898	0.938776510204082	0.851429571428571	0.918368346938776	0.902041816326531	0.892245897959184	0.979592836734694	0.888980591836735	0.826123448979592	0.916735693877551	0.869388755102041	0.91265406122449	0.671021408163265	0.998368346938776	0.977960183673469	0.891429571428571	0.878368346938776	0.973878551020408	0.949388755102041	0.994286714285714	0.966531612244898	0.94530712244898	0.968980591836735	0.644082632653061	0.960817326530612	0.991837734693878	0.773878551020408	0.871837734693878
DDX6	0.0636744693877551	0.256327530612245	0.00571528571428571	0.422858142857143	1e-06	0.372245897959184	0.438368346938775	0	0.0579601836734694	0.248980591836735	0.0963275306122449	0.0653071224489796	0.0277561020408163	0.330613244897959	0.033470387755102	0.0155112040816327	0.43265406122449	0.311837734693878	0.183674469387755	0.151837734693878	0.0187765102040816	0.0693887551020408	0.0318377346938776	0.133878551020408	0.0628581428571429	0.0106132448979592	0.0293887551020408	0.11265406122449	0.000817326530612245	0.0179601836734694	0.245715285714286	0.00244997959183673	0.00898059183673469	0.00326630612244898	0.638368346938776	0.0236744693877551	0.00653161224489796	0.0204091632653061	0.122449979591837	0.329796918367347	0.293878551020408	0.046531612244898	0.33469487755102	0.0351030408163265	0.355919367346939	0.0130622244897959	0.0440826326530612	0.357552020408163	0.0269397755102041
DGCR8	0.218776510204082	0.595919367346939	0.226123448979592	0.940409163265306	0.143674469387755	0.495511204081633	0.810613244897959	0.0579601836734694	0	0.622041816326531	0.466123448979592	0.441633653061224	0.410613244897959	0.439184673469388	0.313470387755102	0.139592836734694	0.542041816326531	0.319184673469388	0.17469487755102	0.701225489795918	0.228572428571429	0.0497969183673469	0.300409163265306	0.577960183673469	0.153470387755102	0.30530712244898	0.146939775510204	0.496327530612245	0.125715285714286	0.217143857142857	0.106939775510204	0.0612254897959184	0.111837734693878	0.113470387755102	0.787756102040816	0.235103040816327	0.317552020408163	0.186939775510204	0.732245897959184	0.720001	0.685715285714286	0.457143857142857	0.789388755102041	0.456327530612245	0.853878551020408	0.0759193673469388	0.289796918367347	0.497960183673469	0.446531612244898
EFTUD2	0.778776510204082	0.863674469387755	0.576327530612245	0.841633653061225	0.429388755102041	0.837552020408163	0.965715285714286	0.248980591836735	0.622041816326531	0	0.772245897959184	0.69469487755102	0.786123448979592	0.876735693877551	0.708572428571429	0.517552020408163	0.848164265306122	0.683266306122449	0.750205081632653	0.826939775510204	0.736327530612245	0.718368346938775	0.818776510204082	0.662858142857143	0.728164265306122	0.653062224489796	0.586939775510204	0.808164265306123	0.554286714285714	0.634286714285714	0.88734793877551	0.369796918367347	0.514286714285714	0.406531612244898	0.675919367346939	0.501225489795918	0.711021408163265	0.421225489795918	0.922449979591837	0.855511204081633	0.848980591836735	0.73469487755102	0.844898959183674	0.763266306122449	0.897143857142857	0.600001	0.546939775510204	0.951837734693878	0.589388755102041
EIF3G	0.471837734693878	0.682449979591837	0.497143857142857	0.874286714285714	0.288164265306122	0.941225489795918	0.867756102040816	0.0963275306122449	0.466123448979592	0.772245897959184	0	0.542858142857143	0.548572428571429	0.746123448979592	0.462041816326531	0.448980591836735	0.839184673469388	0.796735693877551	0.775511204081633	0.749388755102041	0.480817326530612	0.419592836734694	0.658776510204082	0.623674469387755	0.715103040816327	0.416327530612245	0.586123448979592	0.731429571428571	0.350205081632653	0.684082632653061	0.536327530612245	0.140409163265306	0.418776510204082	0.364898959183673	0.924898959183673	0.590205081632653	0.437552020408163	0.409796918367347	0.782041816326531	0.909388755102041	0.868572428571429	0.748572428571429	0.93469487755102	0.651429571428571	0.617960183673469	0.316735693877551	0.520001	0.895511204081633	0.510205081632653
EXOSC5	0.462858142857143	0.766531612244898	0.285715285714286	0.920817326530612	0.173878551020408	0.856327530612245	0.755103040816327	0.0653071224489796	0.441633653061224	0.69469487755102	0.542858142857143	0	0.363266306122449	0.725715285714286	0.340409163265306	0.23265406122449	0.75265406122449	0.648164265306122	0.605715285714286	0.678368346938776	0.271837734693878	0.547756102040816	0.408980591836735	0.613878551020408	0.626939775510204	0.390205081632653	0.381225489795918	0.533878551020408	0.249796918367347	0.435919367346939	0.60734793877551	0.165715285714286	0.275103040816327	0.163266306122449	0.983674469387755	0.338776510204082	0.21469487755102	0.36734793877551	0.577143857142857	0.759184673469388	0.838368346938775	0.602449979591837	0.791021408163265	0.626123448979592	0.674286714285714	0.291429571428571	0.412245897959184	0.845715285714286	0.440001
FASTKD2	0.564082632653061	0.659592836734694	0.213878551020408	0.84734793877551	0.169796918367347	0.803266306122449	0.915103040816327	0.0277561020408163	0.410613244897959	0.786123448979592	0.548572428571429	0.363266306122449	0	0.907756102040816	0.475919367346939	0.209796918367347	0.81469487755102	0.639184673469388	0.67265406122449	0.671837734693878	0.200817326530612	0.518368346938776	0.303674469387755	0.55265406122449	0.492245897959184	0.396735693877551	0.306123448979592	0.581225489795918	0.0824499795918367	0.307756102040816	0.843266306122449	0.187756102040816	0.304490795918367	0.177960183673469	0.930613244897959	0.248164265306122	0.0138785510204082	0.241633653061225	0.100409163265306	0.875103040816327	0.398368346938775	0.402449979591837	0.866939775510204	0.351837734693878	0.835919367346939	0.449796918367347	0.546123448979592	0.798368346938776	0.273470387755102
FXR2	0.61469487755102	0.540409163265306	0.611429571428571	0.991021408163265	0.670205081632653	0.996735693877551	0.986123448979592	0.330613244897959	0.439184673469388	0.876735693877551	0.746123448979592	0.725715285714286	0.907756102040816	0	0.914286714285714	0.635103040816327	0.831837734693878	0.962449979591837	0.815511204081633	0.729796918367347	0.724898959183674	0.471021408163265	0.83265406122449	0.836735693877551	0.850613244897959	0.764082632653061	0.762449979591837	0.901225489795918	0.533062224489796	0.735511204081633	0.40734793877551	0.417143857142857	0.448164265306122	0.616327530612245	0.984490795918367	0.79265406122449	0.656327530612245	0.360817326530612	0.942041816326531	0.804082632653061	0.862041816326531	0.883266306122449	0.946939775510204	0.931429571428571	0.989388755102041	0.379592836734694	0.618776510204082	0.999184673469388	0.893062224489796
GNL3	0.445715285714286	0.790205081632653	0.288980591836735	0.85469487755102	0.142041816326531	0.568164265306123	0.806531612244898	0.033470387755102	0.313470387755102	0.708572428571429	0.462041816326531	0.340409163265306	0.475919367346939	0.914286714285714	0	0.204082632653061	0.76734793877551	0.551021408163265	0.467756102040816	0.690613244897959	0.328164265306122	0.428572428571429	0.359184673469388	0.393470387755102	0.224490795918367	0.391837734693878	0.208164265306122	0.463674469387755	0.200001	0.212245897959184	0.615511204081633	0.178776510204082	0.263674469387755	0.0971438571428571	0.900409163265306	0.341225489795918	0.240817326530612	0.333062224489796	0.477552020408163	0.80734793877551	0.691429571428571	0.490613244897959	0.862858142857143	0.400817326530612	0.669388755102041	0.268572428571429	0.281633653061224	0.582858142857143	0.290613244897959
GPKOW	0.151021408163265	0.751837734693878	0.0546948775510204	0.696327530612245	0.0595928367346939	0.643266306122449	0.873470387755102	0.0155112040816327	0.139592836734694	0.517552020408163	0.448980591836735	0.23265406122449	0.209796918367347	0.635103040816327	0.204082632653061	0	0.371429571428571	0.0522458979591837	0.168980591836735	0.738776510204082	0.135511204081633	0.186123448979592	0.279184673469388	0.266123448979592	0.0889805918367347	0.20734793877551	0.0073479387755102	0.0326540612244898	0.0220418163265306	0.132245897959184	0.591021408163265	0.043266306122449	0.0302050816326531	0.00408263265306122	0.526531612244898	0.0416336530612245	0.160001	0.114286714285714	0.440817326530612	0.427756102040816	0.560001	0.271021408163265	0.400001	0.238368346938776	0.697143857142857	0.0946948775510204	0.0808173265306122	0.404898959183673	0.240001
HNRNPA1	0.706939775510204	0.827756102040816	0.537960183673469	0.464490795918367	0.714286714285714	0.98530712244898	0.960001	0.43265406122449	0.542041816326531	0.848164265306122	0.839184673469388	0.75265406122449	0.81469487755102	0.831837734693878	0.76734793877551	0.371429571428571	0	0.0751030408163265	0.306939775510204	0.911837734693878	0.612245897959184	0.507756102040816	0.928980591836735	0.361633653061224	0.758368346938776	0.921633653061224	0.335511204081633	0.102041816326531	0.636735693877551	0.668572428571429	0.808980591836735	0.453878551020408	0.360001	0.236735693877551	0.146123448979592	0.255511204081633	0.726531612244898	0.35265406122449	0.875919367346939	0.144490795918367	0.982858142857143	0.969796918367347	0.415511204081633	0.842449979591837	0.897960183673469	0.450613244897959	0.525715285714286	0.609796918367347	0.915919367346939
HNRNPC	0.253062224489796	0.964898959183674	0.404082632653061	0.608164265306122	0.42530712244898	0.831021408163265	0.963266306122449	0.311837734693878	0.319184673469388	0.683266306122449	0.796735693877551	0.648164265306122	0.639184673469388	0.962449979591837	0.551021408163265	0.0522458979591837	0.0751030408163265	0	0.0644907959183673	0.935511204081633	0.405715285714286	0.275919367346939	0.716735693877551	0.39265406122449	0.036735693877551	0.755919367346939	0.0114295714285714	0.00163365306122449	0.325715285714286	0.417960183673469	0.582041816326531	0.196735693877551	0.25469487755102	0.0228581428571429	0.104490795918367	0.124082632653061	0.53469487755102	0.31265406122449	0.857143857142857	0.253878551020408	0.898776510204082	0.627756102040816	0.333878551020408	0.633470387755102	0.961633653061225	0.391021408163265	0.222041816326531	0.284082632653061	0.620409163265306
ILF3	0.309388755102041	0.908572428571429	0.378776510204082	0.859592836734694	0.337960183673469	0.555919367346939	0.948572428571429	0.183674469387755	0.17469487755102	0.750205081632653	0.775511204081633	0.605715285714286	0.67265406122449	0.815511204081633	0.467756102040816	0.168980591836735	0.306939775510204	0.0644907959183673	0	0.87265406122449	0.399184673469388	0.269388755102041	0.601633653061225	0.529796918367347	0.0669397755102041	0.686531612244898	0.0604091632653061	0.14530712244898	0.384490795918367	0.314286714285714	0.62530712244898	0.150205081632653	0.27265406122449	0.073470387755102	0.482449979591837	0.299592836734694	0.435103040816327	0.346939775510204	0.777960183673469	0.571429571428571	0.864490795918367	0.530613244897959	0.511837734693878	0.583674469387755	0.889796918367347	0.222858142857143	0.182858142857143	0.26530712244898	0.51265406122449
LARP4	0.840817326530612	0.565715285714286	0.657143857142857	0.66530712244898	0.431837734693878	0.63265406122449	0.740409163265306	0.151837734693878	0.701225489795918	0.826939775510204	0.749388755102041	0.678368346938776	0.671837734693878	0.729796918367347	0.690613244897959	0.738776510204082	0.911837734693878	0.935511204081633	0.87265406122449	0	0.77469487755102	0.739592836734694	0.776327530612245	0.697960183673469	0.813878551020408	0.635919367346939	0.74530712244898	0.771429571428571	0.703674469387755	0.50530712244898	0.444082632653061	0.523266306122449	0.604898959183674	0.515103040816327	0.951021408163265	0.879184673469388	0.588572428571429	0.475103040816326	0.801633653061224	0.830205081632653	0.844082632653061	0.754286714285714	0.902858142857143	0.71265406122449	0.834286714285714	0.64734793877551	0.794286714285714	0.899592836734694	0.524082632653061
LARP7	0.424490795918367	0.757552020408163	0.0840826326530612	0.955103040816327	0.110205081632653	0.920001	0.944490795918367	0.0187765102040816	0.228572428571429	0.736327530612245	0.480817326530612	0.271837734693878	0.200817326530612	0.724898959183674	0.328164265306122	0.135511204081633	0.612245897959184	0.405715285714286	0.399184673469388	0.77469487755102	0	0.522449979591837	0.239184673469388	0.468572428571429	0.324898959183673	0.129796918367347	0.126531612244898	0.389388755102041	0.0359193673469388	0.199184673469388	0.783674469387755	0.176327530612245	0.166531612244898	0.0906132448979592	0.903674469387755	0.195919367346939	0.181225489795918	0.322449979591837	0.358368346938776	0.544490795918367	0.613062224489796	0.443266306122449	0.584490795918367	0.320001	0.631837734693878	0.155919367346939	0.473470387755102	0.704490795918367	0.521633653061225
LIN28B	0.0848989591836735	0.553470387755102	0.344490795918367	0.886531612244898	0.250613244897959	0.822858142857143	0.90530712244898	0.0693887551020408	0.0497969183673469	0.718368346938775	0.419592836734694	0.547756102040816	0.518368346938776	0.471021408163265	0.428572428571429	0.186123448979592	0.507756102040816	0.275919367346939	0.269388755102041	0.739592836734694	0.522449979591837	0	0.617143857142857	0.509388755102041	0.315103040816327	0.597552020408163	0.208980591836735	0.331429571428571	0.262041816326531	0.426939775510204	0.0146948775510204	0.0253071224489796	0.115919367346939	0.123266306122449	0.622858142857143	0.204898959183673	0.380409163265306	0.324082632653061	0.760001	0.770613244897959	0.744490795918367	0.817143857142857	0.747756102040816	0.679184673469388	0.804898959183673	0.080001	0.133062224489796	0.737960183673469	0.543674469387755
NOLC1	0.54530712244898	0.812245897959184	0.170613244897959	0.906939775510204	0.101225489795918	0.835103040816327	0.938776510204082	0.0318377346938776	0.300409163265306	0.818776510204082	0.658776510204082	0.408980591836735	0.303674469387755	0.83265406122449	0.359184673469388	0.279184673469388	0.928980591836735	0.716735693877551	0.601633653061225	0.776327530612245	0.239184673469388	0.617143857142857	0	0.470205081632653	0.489796918367347	0.283266306122449	0.420409163265306	0.688164265306123	0.0873479387755102	0.295511204081633	0.924082632653061	0.244898959183673	0.257143857142857	0.213062224489796	0.955919367346939	0.270205081632653	0.18530712244898	0.348572428571429	0.624490795918367	0.870205081632653	0.578776510204082	0.377960183673469	0.719184673469388	0.413878551020408	0.741225489795918	0.46530712244898	0.506123448979592	0.791837734693878	0.171429571428571
NONO	0.737143857142857	0.884898959183673	0.430205081632653	0.508572428571429	0.342858142857143	0.572245897959184	0.851429571428571	0.133878551020408	0.577960183673469	0.662858142857143	0.623674469387755	0.613878551020408	0.55265406122449	0.836735693877551	0.393470387755102	0.266123448979592	0.361633653061224	0.39265406122449	0.529796918367347	0.697960183673469	0.468572428571429	0.509388755102041	0.470205081632653	0	0.561633653061224	0.493062224489796	0.323266306122449	0.277552020408163	0.366531612244898	0.387756102040816	0.746939775510204	0.276735693877551	0.354286714285714	0.201633653061224	0.458776510204082	0.318368346938775	0.394286714285714	0.426123448979592	0.709388755102041	0.675103040816327	0.857960183673469	0.640817326530612	0.713470387755102	0.488164265306122	0.681633653061224	0.551837734693878	0.332245897959184	0.795919367346939	0.401633653061224
NPM1	0.223674469387755	0.797552020408163	0.280001	0.942858142857143	0.191021408163265	0.559184673469388	0.918368346938776	0.0628581428571429	0.153470387755102	0.728164265306122	0.715103040816327	0.626939775510204	0.492245897959184	0.850613244897959	0.224490795918367	0.0889805918367347	0.758368346938776	0.036735693877551	0.0669397755102041	0.813878551020408	0.324898959183673	0.315103040816327	0.489796918367347	0.561633653061224	0	0.431021408163265	0.0195928367346939	0.28734793877551	0.120817326530612	0.19265406122449	0.743674469387755	0.16734793877551	0.206531612244898	0.0408173265306122	0.528164265306122	0.230205081632653	0.266939775510204	0.292245897959184	0.684898959183673	0.641633653061225	0.764898959183673	0.469388755102041	0.563266306122449	0.388572428571429	0.980409163265306	0.37469487755102	0.282449979591837	0.189388755102041	0.244082632653061
NSUN2	0.498776510204082	0.600817326530612	0.128164265306122	0.92734793877551	0.0897969183673469	0.631021408163265	0.902041816326531	0.0106132448979592	0.30530712244898	0.653062224489796	0.416327530612245	0.390205081632653	0.396735693877551	0.764082632653061	0.391837734693878	0.20734793877551	0.921633653061224	0.755919367346939	0.686531612244898	0.635919367346939	0.129796918367347	0.597552020408163	0.283266306122449	0.493062224489796	0.431021408163265	0	0.284898959183673	0.57469487755102	0.0448989591836735	0.226939775510204	0.877552020408163	0.10530712244898	0.211429571428571	0.124898959183673	0.959184673469388	0.259592836734694	0.217960183673469	0.339592836734694	0.453062224489796	0.811429571428571	0.556735693877551	0.210613244897959	0.768164265306122	0.267756102040816	0.640001	0.231837734693878	0.368164265306122	0.717552020408163	0.286531612244898
PPIL4	0.117552020408163	0.840001	0.0775520204081633	0.781225489795918	0.0955112040816326	0.591837734693878	0.892245897959184	0.0293887551020408	0.146939775510204	0.586939775510204	0.586123448979592	0.381225489795918	0.306123448979592	0.762449979591837	0.208164265306122	0.0073479387755102	0.335511204081633	0.0114295714285714	0.0604091632653061	0.74530712244898	0.126531612244898	0.208980591836735	0.420409163265306	0.323266306122449	0.0195928367346939	0.284898959183673	0	0.0620418163265306	0.0702050816326531	0.137143857142857	0.742041816326531	0.076735693877551	0.111021408163265	0.00489895918367347	0.386939775510204	0.0538785510204082	0.179592836734694	0.195103040816327	0.500409163265306	0.349388755102041	0.628572428571429	0.29469487755102	0.383674469387755	0.397552020408163	0.715919367346939	0.106123448979592	0.119184673469388	0.219592836734694	0.229388755102041
QKI	0.346123448979592	0.880001	0.375511204081633	0.560817326530612	0.351021408163265	0.780409163265306	0.979592836734694	0.11265406122449	0.496327530612245	0.808164265306123	0.731429571428571	0.533878551020408	0.581225489795918	0.901225489795918	0.463674469387755	0.0326540612244898	0.102041816326531	0.00163365306122449	0.14530712244898	0.771429571428571	0.389388755102041	0.331429571428571	0.688164265306123	0.277552020408163	0.28734793877551	0.57469487755102	0.0620418163265306	0	0.243266306122449	0.311021408163265	0.652245897959184	0.154286714285714	0.242449979591837	0.0424499795918367	0.258776510204082	0.177143857142857	0.442449979591837	0.355103040816326	0.821225489795918	0.373878551020408	0.904490795918367	0.593470387755102	0.38530712244898	0.515919367346939	0.86530712244898	0.382041816326531	0.131429571428571	0.459592836734694	0.550205081632653
RBM15	0.203266306122449	0.621225489795918	0.00979691836734694	0.822041816326531	0.0212254897959184	0.660409163265306	0.888980591836735	0.000817326530612245	0.125715285714286	0.554286714285714	0.350205081632653	0.249796918367347	0.0824499795918367	0.533062224489796	0.200001	0.0220418163265306	0.636735693877551	0.325715285714286	0.384490795918367	0.703674469387755	0.0359193673469388	0.262041816326531	0.0873479387755102	0.366531612244898	0.120817326530612	0.0448989591836735	0.0702050816326531	0.243266306122449	0	0.0914295714285714	0.646531612244898	0.0391846734693878	0.0489805918367347	0.0261234489795918	0.65469487755102	0.0726540612244898	0.0563275306122449	0.155103040816327	0.235919367346939	0.413062224489796	0.343674469387755	0.182041816326531	0.493878551020408	0.0816336530612245	0.444898959183673	0.0742867142857143	0.234286714285714	0.721633653061225	0.0995928367346939
RPS11	0.353470387755102	0.765715285714286	0.136327530612245	0.707756102040816	0.083266306122449	0.301225489795918	0.826123448979592	0.0179601836734694	0.217143857142857	0.634286714285714	0.684082632653061	0.435919367346939	0.307756102040816	0.735511204081633	0.212245897959184	0.132245897959184	0.668572428571429	0.417960183673469	0.314286714285714	0.50530712244898	0.199184673469388	0.426939775510204	0.295511204081633	0.387756102040816	0.19265406122449	0.226939775510204	0.137143857142857	0.311021408163265	0.0914295714285714	0	0.824490795918367	0.180409163265306	0.13469487755102	0.086531612244898	0.861225489795918	0.157552020408163	0.121633653061224	0.274286714285714	0.486531612244898	0.666123448979592	0.573062224489796	0.184490795918367	0.653878551020408	0.251429571428571	0.809796918367347	0.315919367346939	0.382858142857143	0.395919367346939	0.0987765102040816
RPS3	0.221225489795918	0.455511204081633	0.730613244897959	0.981225489795918	0.558368346938776	0.784490795918367	0.916735693877551	0.245715285714286	0.106939775510204	0.88734793877551	0.536327530612245	0.60734793877551	0.843266306122449	0.40734793877551	0.615511204081633	0.591021408163265	0.808980591836735	0.582041816326531	0.62530712244898	0.444082632653061	0.783674469387755	0.0146948775510204	0.924082632653061	0.746939775510204	0.743674469387755	0.877552020408163	0.742041816326531	0.652245897959184	0.646531612244898	0.824490795918367	0	0.0677561020408163	0.480001	0.539592836734694	0.849796918367347	0.648980591836735	0.663674469387755	0.364082632653061	0.96734793877551	0.970613244897959	0.919184673469388	0.933878551020408	0.928164265306123	0.805715285714286	0.936327530612245	0.149388755102041	0.302858142857143	0.953470387755102	0.692245897959184
SBDS	0.0383683469387755	0.479184673469388	0.0506132448979592	0.702041816326531	0.0587765102040816	0.720817326530612	0.869388755102041	0.00244997959183673	0.0612254897959184	0.369796918367347	0.140409163265306	0.165715285714286	0.187756102040816	0.417143857142857	0.178776510204082	0.043266306122449	0.453878551020408	0.196735693877551	0.150205081632653	0.523266306122449	0.176327530612245	0.0253071224489796	0.244898959183673	0.276735693877551	0.16734793877551	0.10530712244898	0.076735693877551	0.154286714285714	0.0391846734693878	0.180409163265306	0.0677561020408163	0	0.0791846734693878	0.040001	0.538776510204082	0.116735693877551	0.141225489795918	0.128980591836735	0.49469487755102	0.541225489795918	0.532245897959184	0.342041816326531	0.569796918367347	0.293062224489796	0.476735693877551	0.0122458979591837	0.0375520204081633	0.603266306122449	0.260409163265306
SF3B4	0.161633653061224	0.531429571428572	0.0710214081632653	0.782858142857143	0.0783683469387755	0.78530712244898	0.91265406122449	0.00898059183673469	0.111837734693878	0.514286714285714	0.418776510204082	0.275103040816327	0.304490795918367	0.448164265306122	0.263674469387755	0.0302050816326531	0.360001	0.25469487755102	0.27265406122449	0.604898959183674	0.166531612244898	0.115919367346939	0.257143857142857	0.354286714285714	0.206531612244898	0.211429571428571	0.111021408163265	0.242449979591837	0.0489805918367347	0.13469487755102	0.480001	0.0791846734693878	0	0.0514295714285714	0.566531612244898	0.0930622244897959	0.147756102040816	0.120001	0.474286714285714	0.511021408163265	0.520817326530612	0.296327530612245	0.502041816326531	0.278368346938775	0.693878551020408	0.0922458979591837	0.130613244897959	0.599184673469388	0.246531612244898
SMNDC1	0.156735693877551	0.555103040816327	0.0342867142857143	0.504490795918367	0.0285724285714286	0.411429571428571	0.671021408163265	0.00326630612244898	0.113470387755102	0.406531612244898	0.364898959183673	0.163266306122449	0.177960183673469	0.616327530612245	0.0971438571428571	0.00408263265306122	0.236735693877551	0.0228581428571429	0.073470387755102	0.515103040816327	0.0906132448979592	0.123266306122449	0.213062224489796	0.201633653061224	0.0408173265306122	0.124898959183673	0.00489895918367347	0.0424499795918367	0.0261234489795918	0.086531612244898	0.539592836734694	0.040001	0.0514295714285714	0	0.457960183673469	0.0481642653061225	0.0473479387755102	0.0718377346938776	0.308572428571429	0.337143857142857	0.506939775510204	0.191837734693878	0.164898959183673	0.15265406122449	0.580409163265306	0.0881642653061225	0.108572428571429	0.194286714285714	0.103674469387755
SRSF1	0.943674469387755	0.988572428571429	0.689796918367347	0.233470387755102	0.820409163265306	0.881633653061225	0.998368346938776	0.638368346938776	0.787756102040816	0.675919367346939	0.924898959183673	0.983674469387755	0.930613244897959	0.984490795918367	0.900409163265306	0.526531612244898	0.146123448979592	0.104490795918367	0.482449979591837	0.951021408163265	0.903674469387755	0.622858142857143	0.955919367346939	0.458776510204082	0.528164265306122	0.959184673469388	0.386939775510204	0.258776510204082	0.65469487755102	0.861225489795918	0.849796918367347	0.538776510204082	0.566531612244898	0.457960183673469	0	0.12734793877551	0.910205081632653	0.773062224489796	0.986939775510204	0.142858142857143	0.997552020408163	0.939592836734694	0.370613244897959	0.929796918367347	0.97469487755102	0.829388755102041	0.483266306122449	0.858776510204082	0.871021408163265
SRSF7	0.297143857142857	0.756735693877551	0.109388755102041	0.478368346938776	0.0685724285714286	0.723266306122449	0.977960183673469	0.0236744693877551	0.235103040816327	0.501225489795918	0.590205081632653	0.338776510204082	0.248164265306122	0.79265406122449	0.341225489795918	0.0416336530612245	0.255511204081633	0.124082632653061	0.299592836734694	0.879184673469388	0.195919367346939	0.204898959183673	0.270205081632653	0.318368346938775	0.230205081632653	0.259592836734694	0.0538785510204082	0.177143857142857	0.0726540612244898	0.157552020408163	0.648980591836735	0.116735693877551	0.0930622244897959	0.0481642653061225	0.12734793877551	0	0.175511204081633	0.168164265306122	0.513470387755102	0.321633653061224	0.570613244897959	0.356735693877551	0.373062224489796	0.32734793877551	0.793470387755102	0.215511204081633	0.0857152857142857	0.698776510204082	0.302041816326531
SUPV3L1	0.434286714285714	0.568980591836735	0.0979601836734694	0.680001	0.0457152857142857	0.72734793877551	0.891429571428571	0.00653161224489796	0.317552020408163	0.711021408163265	0.437552020408163	0.21469487755102	0.0138785510204082	0.656327530612245	0.240817326530612	0.160001	0.726531612244898	0.53469487755102	0.435103040816327	0.588572428571429	0.181225489795918	0.380409163265306	0.18530712244898	0.394286714285714	0.266939775510204	0.217960183673469	0.179592836734694	0.442449979591837	0.0563275306122449	0.121633653061224	0.663674469387755	0.141225489795918	0.147756102040816	0.0473479387755102	0.910205081632653	0.175511204081633	0	0.158368346938776	0.0310214081632653	0.619592836734694	0.422041816326531	0.173062224489796	0.657960183673469	0.220409163265306	0.587756102040816	0.216327530612245	0.264490795918367	0.779592836734694	0.197552020408163
TAF15	0.328980591836735	0.368980591836735	0.193470387755102	0.661225489795918	0.159184673469388	0.59265406122449	0.878368346938776	0.0204091632653061	0.186939775510204	0.421225489795918	0.409796918367347	0.36734793877551	0.241633653061225	0.360817326530612	0.333062224489796	0.114286714285714	0.35265406122449	0.31265406122449	0.346939775510204	0.475103040816326	0.322449979591837	0.324082632653061	0.348572428571429	0.426123448979592	0.292245897959184	0.339592836734694	0.195103040816327	0.355103040816326	0.155103040816327	0.274286714285714	0.364082632653061	0.128980591836735	0.120001	0.0718377346938776	0.773062224489796	0.168164265306122	0.158368346938776	0	0.485715285714286	0.524898959183673	0.702858142857143	0.365715285714286	0.537143857142857	0.231021408163265	0.795103040816327	0.205715285714286	0.160817326530612	0.68734793877551	0.362449979591837
TBRG4	0.595103040816327	0.896327530612245	0.376327530612245	0.978776510204082	0.298776510204082	0.954286714285714	0.973878551020408	0.122449979591837	0.732245897959184	0.922449979591837	0.782041816326531	0.577143857142857	0.100409163265306	0.942041816326531	0.477552020408163	0.440817326530612	0.875919367346939	0.857143857142857	0.777960183673469	0.801633653061224	0.358368346938776	0.760001	0.624490795918367	0.709388755102041	0.684898959183673	0.453062224489796	0.500409163265306	0.821225489795918	0.235919367346939	0.486531612244898	0.96734793877551	0.49469487755102	0.474286714285714	0.308572428571429	0.986939775510204	0.513470387755102	0.0310214081632653	0.485715285714286	0	0.937960183673469	0.677552020408163	0.664490795918367	0.673470387755102	0.662041816326531	0.846531612244898	0.503674469387755	0.728980591836735	0.950205081632653	0.655511204081633
TRA2A	0.885715285714286	0.926531612244898	0.408164265306122	0.484898959183673	0.604082632653061	0.973062224489796	0.949388755102041	0.329796918367347	0.720001	0.855511204081633	0.909388755102041	0.759184673469388	0.875103040816327	0.804082632653061	0.80734793877551	0.427756102040816	0.144490795918367	0.253878551020408	0.571429571428571	0.830205081632653	0.544490795918367	0.770613244897959	0.870205081632653	0.675103040816327	0.641633653061225	0.811429571428571	0.349388755102041	0.373878551020408	0.413062224489796	0.666123448979592	0.970613244897959	0.541225489795918	0.511021408163265	0.337143857142857	0.142858142857143	0.321633653061224	0.619592836734694	0.524898959183673	0.937960183673469	0	0.977143857142857	0.917552020408163	0.535511204081633	0.710205081632653	0.964082632653061	0.649796918367347	0.733878551020408	0.650613244897959	0.680817326530612
TROVE2	0.711837734693878	0.906123448979592	0.433470387755102	0.972245897959184	0.502858142857143	0.937143857142857	0.994286714285714	0.293878551020408	0.685715285714286	0.848980591836735	0.868572428571429	0.838368346938775	0.398368346938775	0.862041816326531	0.691429571428571	0.560001	0.982858142857143	0.898776510204082	0.864490795918367	0.844082632653061	0.613062224489796	0.744490795918367	0.578776510204082	0.857960183673469	0.764898959183673	0.556735693877551	0.628572428571429	0.904490795918367	0.343674469387755	0.573062224489796	0.919184673469388	0.532245897959184	0.520817326530612	0.506939775510204	0.997552020408163	0.570613244897959	0.422041816326531	0.702858142857143	0.677552020408163	0.977143857142857	0	0.56734793877551	0.956735693877551	0.549388755102041	0.860409163265306	0.700409163265306	0.819592836734694	0.957552020408163	0.579592836734694
U2AF1	0.491429571428571	0.788572428571429	0.261225489795918	0.866123448979592	0.138776510204082	0.637552020408163	0.966531612244898	0.046531612244898	0.457143857142857	0.73469487755102	0.748572428571429	0.602449979591837	0.402449979591837	0.883266306122449	0.490613244897959	0.271021408163265	0.969796918367347	0.627756102040816	0.530613244897959	0.754286714285714	0.443266306122449	0.817143857142857	0.377960183673469	0.640817326530612	0.469388755102041	0.210613244897959	0.29469487755102	0.593470387755102	0.182041816326531	0.184490795918367	0.933878551020408	0.342041816326531	0.296327530612245	0.191837734693878	0.939592836734694	0.356735693877551	0.173062224489796	0.365715285714286	0.664490795918367	0.917552020408163	0.56734793877551	0	0.884082632653061	0.252245897959184	0.890613244897959	0.377143857142857	0.499592836734694	0.644898959183673	0.227756102040816
U2AF2	0.695511204081633	0.975511204081633	0.519184673469388	0.667756102040816	0.630205081632653	0.913470387755102	0.94530712244898	0.33469487755102	0.789388755102041	0.844898959183674	0.93469487755102	0.791021408163265	0.866939775510204	0.946939775510204	0.862858142857143	0.400001	0.415511204081633	0.333878551020408	0.511837734693878	0.902858142857143	0.584490795918367	0.747756102040816	0.719184673469388	0.713470387755102	0.563266306122449	0.768164265306122	0.383674469387755	0.38530712244898	0.493878551020408	0.653878551020408	0.928164265306123	0.569796918367347	0.502041816326531	0.164898959183673	0.370613244897959	0.373062224489796	0.657960183673469	0.537143857142857	0.673470387755102	0.535511204081633	0.956735693877551	0.884082632653061	0	0.799184673469388	0.976327530612245	0.629388755102041	0.768980591836735	0.769796918367347	0.761633653061225
UTP3	0.557552020408163	0.817960183673469	0.262858142857143	0.666939775510204	0.164082632653061	0.70530712244898	0.968980591836735	0.0351030408163265	0.456327530612245	0.763266306122449	0.651429571428571	0.626123448979592	0.351837734693878	0.931429571428571	0.400817326530612	0.238368346938776	0.842449979591837	0.633470387755102	0.583674469387755	0.71265406122449	0.320001	0.679184673469388	0.413878551020408	0.488164265306122	0.388572428571429	0.267756102040816	0.397552020408163	0.515919367346939	0.0816336530612245	0.251429571428571	0.805715285714286	0.293062224489796	0.278368346938775	0.15265406122449	0.929796918367347	0.32734793877551	0.220409163265306	0.231021408163265	0.662041816326531	0.710205081632653	0.549388755102041	0.252245897959184	0.799184673469388	0	0.742858142857143	0.460409163265306	0.395103040816327	0.82530712244898	0.172245897959184
XRCC6	0.925715285714286	0.958368346938775	0.436735693877551	0.987756102040816	0.564898959183673	0.99265406122449	0.644082632653061	0.355919367346939	0.853878551020408	0.897143857142857	0.617960183673469	0.674286714285714	0.835919367346939	0.989388755102041	0.669388755102041	0.697143857142857	0.897960183673469	0.961633653061225	0.889796918367347	0.834286714285714	0.631837734693878	0.804898959183673	0.741225489795918	0.681633653061224	0.980409163265306	0.640001	0.715919367346939	0.86530712244898	0.444898959183673	0.809796918367347	0.936327530612245	0.476735693877551	0.693878551020408	0.580409163265306	0.97469487755102	0.793470387755102	0.587756102040816	0.795103040816327	0.846531612244898	0.964082632653061	0.860409163265306	0.890613244897959	0.976327530612245	0.742858142857143	0	0.645715285714286	0.852245897959184	0.995103040816327	0.760817326530612
YWHAG	0.00816426530612245	0.47265406122449	0.0938785510204082	0.911021408163265	0.137960183673469	0.982041816326531	0.960817326530612	0.0130622244897959	0.0759193673469388	0.600001	0.316735693877551	0.291429571428571	0.449796918367347	0.379592836734694	0.268572428571429	0.0946948775510204	0.450613244897959	0.391021408163265	0.222858142857143	0.64734793877551	0.155919367346939	0.080001	0.46530712244898	0.551837734693878	0.37469487755102	0.231837734693878	0.106123448979592	0.382041816326531	0.0742867142857143	0.315919367346939	0.149388755102041	0.0122458979591837	0.0922458979591837	0.0881642653061225	0.829388755102041	0.215511204081633	0.216327530612245	0.205715285714286	0.503674469387755	0.649796918367347	0.700409163265306	0.377143857142857	0.629388755102041	0.460409163265306	0.645715285714286	0	0.148572428571429	0.833470387755102	0.606531612244898
ZC3H11A	0.386123448979592	0.724082632653061	0.22530712244898	0.751021408163265	0.162449979591837	0.800817326530612	0.991837734693878	0.0440826326530612	0.289796918367347	0.546939775510204	0.520001	0.412245897959184	0.546123448979592	0.618776510204082	0.281633653061224	0.0808173265306122	0.525715285714286	0.222041816326531	0.182858142857143	0.794286714285714	0.473470387755102	0.133062224489796	0.506123448979592	0.332245897959184	0.282449979591837	0.368164265306122	0.119184673469388	0.131429571428571	0.234286714285714	0.382858142857143	0.302858142857143	0.0375520204081633	0.130613244897959	0.108572428571429	0.483266306122449	0.0857152857142857	0.264490795918367	0.160817326530612	0.728980591836735	0.733878551020408	0.819592836734694	0.499592836734694	0.768980591836735	0.395103040816327	0.852245897959184	0.148572428571429	0	0.816327530612245	0.452245897959184
ZC3H8	0.706123448979592	0.968164265306122	0.58530712244898	0.880817326530612	0.516735693877551	0.280817326530612	0.773878551020408	0.357552020408163	0.497960183673469	0.951837734693878	0.895511204081633	0.845715285714286	0.798368346938776	0.999184673469388	0.582858142857143	0.404898959183673	0.609796918367347	0.284082632653061	0.26530712244898	0.899592836734694	0.704490795918367	0.737960183673469	0.791837734693878	0.795919367346939	0.189388755102041	0.717552020408163	0.219592836734694	0.459592836734694	0.721633653061225	0.395919367346939	0.953470387755102	0.603266306122449	0.599184673469388	0.194286714285714	0.858776510204082	0.698776510204082	0.779592836734694	0.68734793877551	0.950205081632653	0.650613244897959	0.957552020408163	0.644898959183673	0.769796918367347	0.82530712244898	0.995103040816327	0.833470387755102	0.816327530612245	0	0.481633653061224
ZNF800	0.608980591836735	0.733062224489796	0.198368346938776	0.575511204081633	0.0571438571428571	0.24734793877551	0.871837734693878	0.0269397755102041	0.446531612244898	0.589388755102041	0.510205081632653	0.440001	0.273470387755102	0.893062224489796	0.290613244897959	0.240001	0.915919367346939	0.620409163265306	0.51265406122449	0.524082632653061	0.521633653061225	0.543674469387755	0.171429571428571	0.401633653061224	0.244082632653061	0.286531612244898	0.229388755102041	0.550205081632653	0.0995928367346939	0.0987765102040816	0.692245897959184	0.260409163265306	0.246531612244898	0.103674469387755	0.871021408163265	0.302041816326531	0.197552020408163	0.362449979591837	0.655511204081633	0.680817326530612	0.579592836734694	0.227756102040816	0.761633653061225	0.172245897959184	0.760817326530612	0.606531612244898	0.452245897959184	0.481633653061224	0
ZRANB2	0.190205081632653	0.933062224489796	0.257960183673469	0.923266306122449	0.336327530612245	0.823674469387755	0.993470387755102	0.115103040816327	0.34530712244898	0.676735693877551	0.813062224489796	0.699592836734694	0.610613244897959	0.947756102040816	0.596735693877551	0.0530622244897959	0.488980591836735	0.0171438571428571	0.118368346938776	0.932245897959184	0.297960183673469	0.45469487755102	0.484082632653061	0.52734793877551	0.0244907959183673	0.528980591836735	0.0163275306122449	0.107756102040816	0.202449979591837	0.237552020408163	0.800001	0.188572428571429	0.310205081632653	0.0661234489795918	0.423674469387755	0.102858142857143	0.48734793877551	0.44734793877551	0.828572428571429	0.466939775510204	0.95265406122449	0.573878551020408	0.562449979591837	0.598368346938775	0.893878551020408	0.347756102040816	0.326531612244898	0.461225489795918	0.41469487755102
[truncated: 1 more columns]
