# Supplementary material for: Systematic identification of post-transcriptional regulatory modules
Source: Nat Commun. 2024 Sep 9;15:7872. doi: 10.1038/s41467-024-52215-7 (PMC11385195; doi:10.1038/s41467-024-52215-7)
Supplement: Supplementary file 20 — Source Data [file 41467_2024_52215_MOESM20_ESM.zip › Source_data/FigS2B.tsv]

AGGF1	AKAP8L	BUD13	CSTF2T	DDX3X	DDX42	DDX55	DDX6	DGCR8	DROSHA	EIF4G2	EWSR1	FAM120A	FASTKD2	FMR1	FTO	FXR1	FXR2	GPKOW	GTF2F1	HNRNPA1	HNRNPC	HNRNPK	HNRNPM	IGF2BP1	IGF2BP2	ILF3	KHDRBS1	KHSRP	LARP4	LIN28B	LSM11	METAP2	MTPAP	NCBP2	NONO	PABPC4	PCBP1	PPIL4	PTBP1	PUM2	QKI	RBFOX2	RBM15	RBM22	SAFB2	SERBP1	SF3B1	SF3B4	SLTM
AGGF1	0	0.0175602625109745	0.713785021071115	0.472784143107989	0.783583089552239	0.439860525899912	0.917033484635645	0.351625231782265	0.0294127647058824	0.779193273924495	0.212907057945566	0.914399595258999	0.233100209833187	0.253732343283582	0.28972883143108	0.791045776119403	0.280071237050044	0.534680543459175	0.690080016681299	0.212029094820018	0.448640157155399	0.864355697102722	0.773486513608428	0.177788532923617	0.524583967515364	0.812555872695347	0.349430323968393	0.615892132572432	0.033802580333626	0.67603260667252	0.454346917471466	0.245391693590869	0.621159911325724	0.660668251975417	0.04828897190518	0.196664740122915	0.219930762949956	0.873135328358209	0.692274924495171	0.0930650913081651	0.528095820017559	0.950835064969271	0.741001877963126	0.635207321334504	0.320457540825285	0.443372378402107	0.54828897190518	0.0566296215978929	0.530290727831431
AKAP8L	0.0175602625109745	0	0.431958857769974	0.902108111501317	0.776120402985075	0.15891232572432	0.588236294117647	0.419667374012291	0.109746390693591	0.784900034240562	0.180422422300263	0.556629621597893	0.26558484547849	0.728271412642669	0.56540925285338	0.380598014925373	0.653644546971027	0.364355697102722	0.647498805092186	0.209395205443371	0.322652448639157	0.568482123792801	0.491221368744513	0.435470710272169	0.174276680421422	0.701932518876207	0.151010657594381	0.620281948200176	0.0978938884986831	0.455224880597015	0.566287215978929	0.60667351975417	0.735295117647059	0.550044898156277	0.0285348015803336	0.165936030728709	0.10667351975417	0.567604160667252	0.575066847234416	0.183495293239684	0.871379402107112	0.711151131694469	0.92756904214223	0.261195029850746	0.345918471466198	0.621598892888499	0.565848234416155	0.239684933274802	0.442055433713784
BUD13	0.713785021071115	0.431958857769974	0	0.230905302019315	0.885426812115891	0.0188772071992976	0.368306531167691	0.409131816505707	0.651449639157155	0.59657694381036	0.433714784021071	0.425374134328358	0.857770973661106	0.967516364354697	0.579895644424934	0.49297729499561	0.282266144863916	0.9828807190518	0.188763071992976	0.0228280412642669	0.365672641791045	0.237490025460931	0.00263488937664618	0.510536557506585	0.361282826163301	0.136963247585601	0.854259121158911	0.014487391571554	0.24846456453029	0.0184382256365233	0.16900890166813	0.525022949078139	0.028973783143108	0.46883330904302	0.220808726075505	0.602722685689201	0.932397839332748	0.145303897278314	0.994733221246708	0.14486491571554	0.244952712028095	0.303776241439859	0.44161645215101	0.85206421334504	0.994294239683933	0.337577821773485	0.832749024582968	0.458297751536435	0.825725319578578
CSTF2T	0.472784143107989	0.902108111501317	0.230905302019315	0	0.710712150131695	0.855576065847234	0.500001	0.80377624143986	0.633890376646181	0.360404863037752	0.881914959613696	0.925374134328358	0.889816627743635	0.211590113257243	0.318262633011413	0.836699858647937	0.31387281738367	0.764267900790167	0.02414498595259	0.134329358208955	0.259878085162423	0.909570798068481	0.555751658472344	0.111502316944688	0.945128304653205	0.0935040728709394	0.980246829675154	0.0737499025460931	0.719491781387182	0.67910547761194	0.493416276558385	0.102722685689201	0.0702380500438982	0.776559384547849	0.391572553994732	0.888060701492537	0.90342505618964	0.631256487269535	0.66900890166813	0.532046654082529	0.238367988586479	0.640036118525022	0.0891142572431958	0.783144107989464	0.906497927129061	0.755927251097454	0.801581333625988	0.723003633889377	0.408253853380158
DDX3X	0.783583089552239	0.776120402985075	0.885426812115891	0.710712150131695	0	0.928008023705004	0.279632255487269	0.932836820895522	0.41352163213345	0.340211711150132	0.230466320456541	0.44468932309043	0.737051043898156	0.222564652326602	0.248025582967515	0.808166057067603	0.766023827041264	0.154522510096576	0.459175714661984	0.811238928007024	0.923618208077261	0.230027338893766	0.88630477524144	0.251098453906936	0.324847356453029	0.947762194029851	0.31694568832309	0.608429446005268	0.988148497805092	0.252415398595259	0.941177470588235	0.960931640913082	0.851625231782265	0.878403107111501	0.516243317822651	0.407814871817384	0.0162433178226515	0.930641913081651	0.0539957322212467	0.684373256365233	0.222125670763828	0.0136094284460053	0.51404841000878	0.834065969271291	0.0693600869183494	0.582968515364355	0.190518998244074	0.382353941176471	0.116770095697981
DDX42	0.439860525899912	0.15891232572432	0.0188772071992976	0.855576065847234	0.928008023705004	0	0.700615574187884	0.0785786997366111	0.286655960491659	0.602283704126427	0.459614696224759	0.225637523266023	0.343723563652327	0.996050165935031	0.716418910447761	0.211151131694469	0.357331992098332	0.882353941176471	0.849869305531168	0.312994854258121	0.182617330114135	0.198420666374012	0.00395183406496927	0.715979928884987	0.319140596136962	0.487709516242318	0.23134428358209	0.173398717295874	0.043460174714662	0.0680431422300263	0.0381923959613696	0.284461052677787	0.333188006145742	0.244074748902546	0.300264388937665	0.239245951712028	0.91352163213345	0.0895532388059701	0.963126548726953	0.0408262853380158	0.371379402107111	0.73134428358209	0.669886864793679	0.722125670763828	0.860843844600527	0.353820139596137	0.769974661106234	0.284900034240562	0.838894766461809
DDX55	0.917033484635645	0.588236294117647	0.368306531167691	0.500001	0.279632255487269	0.700615574187884	0	0.910009779631256	0.727832431079895	0.0201941518876207	0.672959735733099	0.0417042484635645	0.858648936786655	0.649693712906058	0.270852624231782	0.0842854600526778	0.863038752414399	0.24451373046532	0.111063335381914	0.375769217734855	0.392011535557507	0.0899922203687445	0.496928129060579	0.678666496049166	0.355576065847234	0.330554116769096	0.557946566286216	0.418350429323968	0.953468954345917	0.760756048287972	0.984197663740123	0.810799946444249	0.79675253643547	0.878842088674276	0.624232782265145	0.592187128182616	0.533802580333626	0.398157277436348	0.497367110623354	0.802898278314311	0.685690201053556	0.0474110087796313	0.521511096575944	0.176910569798068	0.209834187006146	0.719930762949956	0.551800824407375	0.528973783143108	0.7414408595259
DDX6	0.351625231782265	0.419667374012291	0.409131816505707	0.80377624143986	0.932836820895522	0.0785786997366111	0.910009779631256	0	0.663741122914838	0.611063335381914	0.342845600526778	0.283144107989464	0.427130060579456	0.803337259877085	0.738806970149254	0.259439103599649	0.513170446883231	0.531607672519754	0.976295995610184	0.618965003511853	0.551361842844601	0.17208177260755	0.46180960403863	0.852942176470588	0.165497049165935	0.299386425812116	0.127305653204565	0.844162545215101	0.0114145206321334	0.361721807726075	0.0320466540825285	0.315628743634767	0.494733221246708	0.122037874451273	0.809044020193152	0.397279314310799	0.77963225548727	0.302898278314311	0.70324946356453	0.434153765583845	0.153644546971027	0.966199419666374	0.356454028972783	0.195347795434592	0.482002755926251	0.208956223880597	0.870940420544337	0.569360086918349	0.547411008779631
DGCR8	0.0294127647058824	0.109746390693591	0.651449639157155	0.633890376646181	0.41352163213345	0.286655960491659	0.727832431079895	0.663741122914838	0	0.617648058823529	0.22739344951712	0.751976417032485	0.297630499561018	0.383670885864794	0.0803346259877085	0.485075626865672	0.691396961369622	0.235295117647059	0.526778875329236	0.703688445127305	0.557507584723442	0.84811337928007	0.587797312554873	0.246269656716418	0.297191517998244	0.860404863037752	0.184373256365233	0.709395205443371	0.401230148375768	0.525461930640913	0.35513708428446	0.485514608428446	0.658473344161545	0.899913203687445	0.0522398059701493	0.0807736075504829	0.266901790166813	0.938104599648815	0.677788532923617	0.000878963125548727	0.599649814749781	0.704127426690079	0.874891254609306	0.923179226514486	0.354698102721686	0.619403985074627	0.575944810359965	0.0500448981562774	0.58648036786655
DROSHA	0.779193273924495	0.784900034240562	0.59657694381036	0.360404863037752	0.340211711150132	0.602283704126427	0.0201941518876207	0.611063335381914	0.617648058823529	0	0.962687567164179	0.0245839675153644	0.905619964003512	0.829237172080773	0.11369722475856	0.0583855478489903	0.885865793678665	0.141792044776119	0.654083528533802	0.477612940298507	0.0904312019315189	0.0561906400351185	0.743635767339772	0.742318822651449	0.745391693590869	0.732222246707638	0.535997488147498	0.505707760316067	0.895523388059702	0.875769217734855	0.911326724319579	0.310360964881475	0.921862281826163	0.955663862159789	0.892011535557507	0.307727075504829	0.794118647058824	0.428885986830553	0.349869305531168	0.623793800702371	0.172520754170325	0.281827163301141	0.0513618428446005	0.329676153643547	0.057946566286216	0.949079138718174	0.866111623353819	0.679544459174715	0.363477733977173
EIF4G2	0.212907057945566	0.180422422300263	0.433714784021071	0.881914959613696	0.230466320456541	0.459614696224759	0.672959735733099	0.342845600526778	0.22739344951712	0.962687567164179	0	0.746269656716418	0.446884230904302	0.210712150131694	0.520194151887621	0.88937764618086	0.395962369622476	0.706761316066725	0.460931640913082	0.431519876207199	0.998684055311677	0.358648936786655	0.543021193151888	0.347235416154521	0.00702470500438982	0.559263510974539	0.156717417910448	0.712468076382792	0.206761316066725	0.062775363476734	0.529851746268657	0.992099331870061	0.424935152765584	0.385865793678665	0.114575187884109	0.462687567164179	0.0399483222124671	0.924496171202809	0.785339015803336	0.324408374890255	0.428447005267779	0.363038752414399	0.965321456540825	0.705883352941177	0.51009757594381	0.009658594381036	0.25153743546971	0.0280958200175593	0.80684911237928
EWSR1	0.914399595258999	0.556629621597893	0.425374134328358	0.925374134328358	0.44468932309043	0.225637523266023	0.0417042484635645	0.283144107989464	0.751976417032485	0.0245839675153644	0.746269656716418	0	0.564092308165057	0.898157277436348	0.139597136962248	0.000439981562774364	0.770852624231782	0.262072992976295	0.916594503072871	0.464882474978051	0.247147619841967	0.00351285250219491	0.311677909569798	0.997806092186128	0.142670007901668	0.774803458296752	0.456541825285338	0.83099309833187	0.642231026338894	0.5342415618964	0.577700736611062	0.749342527655839	0.741879841088674	0.522828041264267	0.974979050921861	0.0518008244073749	0.643986952589991	0.086919349429324	0.469272290605795	0.543460174714662	0.518877207199298	0.113258243195786	0.140914081650571	0.140036118525022	0.173837698858648	0.64793778665496	0.500878963125549	0.75548826953468	0.479807848112379
FAM120A	0.233100209833187	0.26558484547849	0.857770973661106	0.889816627743635	0.737051043898156	0.343723563652327	0.858648936786655	0.427130060579456	0.297630499561018	0.905619964003512	0.446884230904302	0.564092308165057	0	0.18305631167691	0.756805214223003	0.379720051799824	0.0425822115891133	0.58252953380158	0.787533923617208	0.812994854258121	0.294996610184372	0.900791166812994	0.205883352941176	0.696664740122915	0.726954467954346	0.668130938542581	0.312116891132572	0.76558484547849	0.103161667251975	0.794996610184372	0.15188862071993	0.142231026338894	0.489465442493415	0.00790266812993854	0.590870183494293	0.256805214223003	0.474540069359087	0.0926261097453907	0.399035240561896	0.414399595258999	0.973223124670764	0.793240683933275	0.822213467076383	0.218613818261633	0.508780631255487	0.125110745390694	0.004829797190518	0.273486513608428	0.816506706760316
FASTKD2	0.253732343283582	0.728271412642669	0.967516364354697	0.211590113257243	0.222564652326602	0.996050165935031	0.649693712906058	0.803337259877085	0.383670885864794	0.829237172080773	0.210712150131694	0.898157277436348	0.18305631167691	0	0.265145863915716	0.819140596136962	0.254610306409131	0.273925495171203	0.172959735733099	0.719052799824407	0.903864037752414	0.951274046532046	0.94161645215101	0.328359208955224	0.517999244073749	0.418789410886743	0.707639279192274	0.891133572431958	0.665936030728709	0.901669129938543	0.685251219490781	0.60360064881475	0.359965881474978	0.348991342405619	0.541704248463565	0.600966759438104	0.118526021949078	0.872696346795435	0.141353063213345	0.767779753292362	0.826603282704126	0.535558506584723	0.600527777875329	0.363916715539947	0.37225736523266	0.194469832309043	0.0632143450395083	0.384987830553117	0.452590991220369
FMR1	0.28972883143108	0.56540925285338	0.579895644424934	0.318262633011413	0.248025582967515	0.716418910447761	0.270852624231782	0.738806970149254	0.0803346259877085	0.11369722475856	0.520194151887621	0.139597136962248	0.756805214223003	0.265145863915716	0	0.148815749780509	0.652327602282704	0.329237172080773	0.609307409130816	0.213785021071115	0.539070359086918	0.348552360842845	0.726515486391572	0.877525143985953	0.22036974451273	0.924935152765584	0.881475978050922	0.815189762071993	0.735734099209833	0.570677031606673	0.543899156277436	0.742757804214223	0.331432079894644	0.950396083406497	0.747147619841967	0.00570776031606672	0.402108111501317	0.807288093942054	0.614575187884109	0.0610194372256365	0.353381158033363	0.176471588235294	0.0921871281826163	0.840650692712906	0.342406618964003	0.737929007023705	0.553117769095698	0.371818383669886	0.288411886742757
FTO	0.791045776119403	0.380598014925373	0.49297729499561	0.836699858647937	0.808166057067603	0.211151131694469	0.0842854600526778	0.259439103599649	0.485075626865672	0.0583855478489903	0.88937764618086	0.000439981562774364	0.379720051799824	0.819140596136962	0.148815749780509	0	0.861282826163301	0.110185372256365	0.821774485513608	0.62072092976295	0.0781397181738367	0.151449639157155	0.339772729587357	0.995172202809482	0.234856136084284	0.48595358999122	0.442494415276558	0.913082650570676	0.532485635645303	0.856015047410009	0.334065969271291	0.390694590869183	0.638280192273925	0.476295995610184	0.937226636523266	0.0553126769095698	0.792362720807726	0.0706770316066725	0.41747246619842	0.383231904302019	0.861721807726076	0.42054533713784	0.236612062335382	0.0636533266022827	0.291045776119403	0.841528655838455	0.625988708516242	0.877086162423178	0.45873673309921
FXR1	0.280071237050044	0.653644546971027	0.282266144863916	0.31387281738367	0.766023827041264	0.357331992098332	0.863038752414399	0.513170446883231	0.691396961369622	0.885865793678665	0.395962369622476	0.770852624231782	0.0425822115891133	0.254610306409131	0.652327602282704	0.861282826163301	0	0.996928129060579	0.503073870939421	0.108429446005268	0.45171302809482	0.760317066725198	0.0570686031606673	0.475418032484636	0.876647180860404	0.575505828797191	0.918789410886743	0.115014169446883	0.0662872159789289	0.304654204565408	0.197542703248464	0.17603260667252	0.0697990684811238	0.0237060043898156	0.574188884108867	0.510975539069359	0.789289849868306	0.091748146619842	0.905180982440738	0.451274046532046	0.596137962247586	0.599210833187006	0.390255609306409	0.730466320456541	0.917911447761194	0.0215110965759438	0.0210721150131694	0.137402229148376	0.922740244951712
FXR2	0.534680543459175	0.364355697102722	0.9828807190518	0.764267900790167	0.154522510096576	0.882353941176471	0.24451373046532	0.531607672519754	0.235295117647059	0.141792044776119	0.706761316066725	0.262072992976295	0.58252953380158	0.273925495171203	0.329237172080773	0.110185372256365	0.996928129060579	0	0.640914081650571	0.975418032484636	0.424057189640035	0.519316188762072	0.988587479367867	0.55531267690957	0.29675253643547	0.593504072870939	0.0605804556628622	0.982002755926251	0.919667374012291	0.9486401571554	0.795874573309921	0.593065091308165	0.967955345917471	0.864794678665496	0.609746390693591	0.351186250219491	0.0974549069359087	0.853381158033363	0.00219590781387182	0.687885108867428	0.723442615452151	0.516682299385426	0.584285460052678	0.0970159253731343	0.0127314653204565	0.959614696224759	0.740123914837577	0.847674397717296	0.0487279534679543
GPKOW	0.690080016681299	0.647498805092186	0.188763071992976	0.02414498595259	0.459175714661984	0.849869305531168	0.111063335381914	0.976295995610184	0.526778875329236	0.654083528533802	0.460931640913082	0.916594503072871	0.787533923617208	0.172959735733099	0.609307409130816	0.821774485513608	0.503073870939421	0.640914081650571	0	0.274364476733977	0.593943054433714	0.911765705882353	0.401669129938543	0.0548736953467954	0.690957979806848	0.0307297093942054	0.858209955223881	0.0750668472344162	0.91044876119403	0.546533045654083	0.836260877085163	0.550483879719052	0.144425934152766	0.722564652326602	0.0790176812993854	0.956980806848112	0.562775363476734	0.688324090430202	0.63784121071115	0.663302141352063	0.77260855048288	0.225198541703248	0.78972883143108	0.619842966637401	0.895962369622476	0.515804336259877	0.478051921861282	0.492099331870061	0.726076504828797
GTF2F1	0.212029094820018	0.209395205443371	0.0228280412642669	0.134329358208955	0.811238928007024	0.312994854258121	0.375769217734855	0.618965003511853	0.703688445127305	0.477612940298507	0.431519876207199	0.464882474978051	0.812994854258121	0.719052799824407	0.213785021071115	0.62072092976295	0.108429446005268	0.975418032484636	0.274364476733977	0	0.343284582089552	0.288850868305531	0.146620841966637	0.583846478489903	0.487270534679543	0.519755170324846	0.981124792800702	0.0640923081650571	0.187007145741879	0.140475100087796	0.563214345039508	0.552678787532924	0.0597024925373134	0.601405741000878	0.307288093942054	0.305093186128183	0.665497049165935	0.273047532045654	0.956102843722564	0.336699858647937	0.33099309833187	0.275242439859526	0.160229270412643	0.716857892010536	0.907814871817384	0.391133572431958	0.588675275680421	0.376647180860404	0.612380280070237
HNRNPA1	0.448640157155399	0.322652448639157	0.365672641791045	0.259878085162423	0.923618208077261	0.182617330114135	0.392011535557507	0.551361842844601	0.557507584723442	0.0904312019315189	0.998684055311677	0.247147619841967	0.294996610184372	0.903864037752414	0.539070359086918	0.0781397181738367	0.45171302809482	0.424057189640035	0.593943054433714	0.343284582089552	0	0.668569920105356	0.194030850746269	0.647059823529412	0.972345161545215	0.470150253731343	0.739684933274802	0.202810482001756	0.422301263388938	0.892889498683055	0.344601526777875	0.00131794468832309	0.540387303775241	0.472345161545215	0.63081750570676	0.354259121158911	0.944250341527656	0.0263398937664618	0.423618208077261	0.408692834942932	0.764706882352941	0.757244195785777	0.121159911325724	0.232661228270413	0.549166935030729	0.969711272168569	0.680861403863038	0.887621719929763	0.335382913959614
HNRNPC	0.864355697102722	0.568482123792801	0.237490025460931	0.909570798068481	0.230027338893766	0.198420666374012	0.0899922203687445	0.17208177260755	0.84811337928007	0.0561906400351185	0.358648936786655	0.00351285250219491	0.900791166812994	0.951274046532046	0.348552360842845	0.151449639157155	0.760317066725198	0.519316188762072	0.911765705882353	0.288850868305531	0.668569920105356	0	0.421862281826163	0.907375890254609	0.0873583309920983	0.79982540737489	0.28270512642669	0.550922861281826	0.547849990342406	0.128183616330114	0.762511974539069	0.925813115891133	0.815628743634767	0.695786776997366	0.879720051799824	0.233978172958736	0.445128304653205	0.36216078928885	0.633451395083407	0.670764827919227	0.0689211053555751	0.104478611940299	0.218174836698859	0.396840332748025	0.139158155399473	0.410009779631255	0.750220490781387	0.460053677787533	0.492538313432836
HNRNPK	0.773486513608428	0.491221368744513	0.00263488937664618	0.555751658472344	0.88630477524144	0.00395183406496927	0.496928129060579	0.46180960403863	0.587797312554873	0.743635767339772	0.543021193151888	0.311677909569798	0.205883352941176	0.94161645215101	0.726515486391572	0.339772729587357	0.0570686031606673	0.988587479367867	0.401669129938543	0.146620841966637	0.194030850746269	0.421862281826163	0	0.706322334503951	0.591309165057068	0.295874573309921	0.780510218612818	0.0333635987708516	0.171642791044776	0.0684821237928007	0.0746278656716418	0.285339015803336	0.0504838797190518	0.0886752756804214	0.432397839332748	0.440299507462687	0.953907935908692	0.0149263731343284	0.977612940298508	0.132573431957858	0.659790288849868	0.341528655838455	0.580334625987709	0.778754292361721	0.98990442405619	0.164619086040386	0.26865771641791	0.380159033362599	0.93766561808604
HNRNPM	0.177788532923617	0.435470710272169	0.510536557506585	0.111502316944688	0.251098453906936	0.715979928884987	0.678666496049166	0.852942176470588	0.246269656716418	0.742318822651449	0.347235416154521	0.997806092186128	0.696664740122915	0.328359208955224	0.877525143985953	0.995172202809482	0.475418032484636	0.55531267690957	0.0548736953467954	0.583846478489903	0.647059823529412	0.907375890254609	0.706322334503951	0	0.882792922739245	0.316067725197542	0.261634011413521	0.0544347137840211	0.671203809482002	0.433275802458297	0.830554116769096	0.327920227392449	0.693591869183494	0.809921983318701	0.00439081562774364	0.971906179982441	0.30684911237928	0.943811359964882	0.453468954345917	0.521950078138718	0.241001877963126	0.69622575856014	0.884987830553117	0.863477733977173	0.480246829675154	0.537753414398595	0.662863159789289	0.13081750570676	0.53819239596137
IGF2BP1	0.524583967515364	0.174276680421422	0.361282826163301	0.945128304653205	0.324847356453029	0.319140596136962	0.355576065847234	0.165497049165935	0.297191517998244	0.745391693590869	0.00702470500438982	0.142670007901668	0.726954467954346	0.517999244073749	0.22036974451273	0.234856136084284	0.876647180860404	0.29675253643547	0.690957979806848	0.487270534679543	0.972345161545215	0.0873583309920983	0.591309165057068	0.882792922739245	0	0.522389059701493	0.162863159789289	0.935031728709394	0.389816627743635	0.104039630377524	0.411765705882353	0.996489147497805	0.457419788410887	0.564970271290606	0.453907935908692	0.13476833977173	0.0856024047410009	0.805971149253731	0.639158155399473	0.276559384547849	0.469711272168569	0.215540947322212	0.827481245829675	0.415716539947322	0.406497927129061	0.164180104477612	0.622915837576822	0.338894766461809	0.490782387181738
IGF2BP2	0.812555872695347	0.701932518876207	0.136963247585601	0.0935040728709394	0.947762194029851	0.487709516242318	0.330554116769096	0.299386425812116	0.860404863037752	0.732222246707638	0.559263510974539	0.774803458296752	0.668130938542581	0.418789410886743	0.924935152765584	0.48595358999122	0.575505828797191	0.593504072870939	0.0307297093942054	0.519755170324846	0.470150253731343	0.79982540737489	0.295874573309921	0.316067725197542	0.522389059701493	0	0.586041386303775	0.278754292361721	0.424496171202809	0.650571676031607	0.277437347673398	0.246708638279192	0.128622597892888	0.189641035118525	0.38630477524144	0.987709516242318	0.914838576821773	0.27260855048288	0.702810482001756	0.825286338015803	0.714224002633889	0.824408374890255	0.701493537313433	0.124232782265145	0.933275802458297	0.356893010535557	0.800264388937665	0.819579577699737	0.798069481123793
ILF3	0.349430323968393	0.151010657594381	0.854259121158911	0.980246829675154	0.31694568832309	0.23134428358209	0.557946566286216	0.127305653204565	0.184373256365233	0.535997488147498	0.156717417910448	0.456541825285338	0.312116891132572	0.707639279192274	0.881475978050922	0.442494415276558	0.918789410886743	0.0605804556628622	0.858209955223881	0.981124792800702	0.739684933274802	0.28270512642669	0.780510218612818	0.261634011413521	0.162863159789289	0.586041386303775	0	0.870501438981563	0.370940420544337	0.549605916593503	0.594821017559263	0.667252975417033	0.993855258121159	0.511414520632133	0.216857892010536	0.607990464442493	0.147498805092186	0.811677909569798	0.212468076382792	0.490343405618964	0.450835064969271	0.808605038630378	0.966638401229148	0.233539191395961	0.0351195250219491	0.436348673397717	0.679983440737489	0.19622575856014	0.558824529411765
KHDRBS1	0.615892132572432	0.620281948200176	0.014487391571554	0.0737499025460931	0.608429446005268	0.173398717295874	0.418350429323968	0.844162545215101	0.709395205443371	0.505707760316067	0.712468076382792	0.83099309833187	0.76558484547849	0.891133572431958	0.815189762071993	0.913082650570676	0.115014169446883	0.982002755926251	0.0750668472344162	0.0640923081650571	0.202810482001756	0.550922861281826	0.0333635987708516	0.0544347137840211	0.935031728709394	0.278754292361721	0.870501438981563	0	0.53116869095698	0.100088796312555	0.553556750658472	0.21729687357331	0.149254731343284	0.561019437225637	0.107551482879719	0.908692834942932	0.890255609306409	0.243635767339772	0.921423300263389	0.411326724319579	0.2072002976295	0.302459296751536	0.437226636523266	0.926252097453907	0.946006267778753	0.486831553116769	0.595698980684811	0.333626987708516	0.768218734855136
KHSRP	0.033802580333626	0.0978938884986831	0.24846456453029	0.719491781387182	0.988148497805092	0.043460174714662	0.953468954345917	0.0114145206321334	0.401230148375768	0.895523388059702	0.206761316066725	0.642231026338894	0.103161667251975	0.665936030728709	0.735734099209833	0.532485635645303	0.0662872159789289	0.919667374012291	0.91044876119403	0.187007145741879	0.422301263388938	0.547849990342406	0.171642791044776	0.671203809482002	0.389816627743635	0.424496171202809	0.370940420544337	0.53116869095698	0	0.352942176470588	0.0412652669007902	0.166375012291484	0.249781509218613	0.0526787875329236	0.381475978050922	0.308605038630377	0.770413642669008	0.205444371378402	0.940299507462687	0.19315288762072	0.483758682177349	0.983758682177349	0.617209077260755	0.370062457418788	0.775242439859526	0.0728719394205443	0.504390815627744	0.155400473222125	0.868306531167691
LARP4	0.67603260667252	0.455224880597015	0.0184382256365233	0.67910547761194	0.252415398595259	0.0680431422300263	0.760756048287972	0.361721807726075	0.525461930640913	0.875769217734855	0.062775363476734	0.5342415618964	0.794996610184372	0.901669129938543	0.570677031606673	0.856015047410009	0.304654204565408	0.9486401571554	0.546533045654083	0.140475100087796	0.892889498683055	0.128183616330114	0.0684821237928007	0.433275802458297	0.104039630377524	0.650571676031607	0.549605916593503	0.100088796312555	0.352942176470588	0	0.182178348551361	0.931519876207199	0.104917593503073	0.43766561808604	0.232222246707638	0.407375890254609	0.366550604916593	0.527656838454785	0.894645424934153	0.161107233538191	0.0838464784899034	0.11062435381914	0.576383791922739	0.964443493415277	0.915277558384548	0.138280192273924	0.560141474100088	0.285777997366111	0.486392571553995
LIN28B	0.454346917471466	0.566287215978929	0.16900890166813	0.493416276558385	0.941177470588235	0.0381923959613696	0.984197663740123	0.0320466540825285	0.35513708428446	0.911326724319579	0.529851746268657	0.577700736611062	0.15188862071993	0.685251219490781	0.543899156277436	0.334065969271291	0.197542703248464	0.795874573309921	0.836260877085163	0.563214345039508	0.344601526777875	0.762511974539069	0.0746278656716418	0.830554116769096	0.411765705882353	0.277437347673398	0.594821017559263	0.553556750658472	0.0412652669007902	0.182178348551361	0	0.136524266022827	0.0302907278314311	0.053117769095698	0.684812237928007	0.229588357330992	0.908253853380158	0.126866671641791	0.802020315188762	0.0768227734855136	0.484197663740123	0.897718295873573	0.317384669885865	0.688763071992976	0.96180960403863	0.280949200175593	0.571116013169447	0.724759560140474	0.502634889376646
LSM11	0.245391693590869	0.60667351975417	0.525022949078139	0.102722685689201	0.960931640913082	0.284461052677787	0.810799946444249	0.315628743634767	0.485514608428446	0.310360964881475	0.992099331870061	0.749342527655839	0.142231026338894	0.60360064881475	0.742757804214223	0.390694590869183	0.17603260667252	0.593065091308165	0.550483879719052	0.552678787532924	0.00131794468832309	0.925813115891133	0.285339015803336	0.327920227392449	0.996489147497805	0.246708638279192	0.667252975417033	0.21729687357331	0.166375012291484	0.931519876207199	0.136524266022827	0	0.431080894644425	0.240562896400351	0.573310920983319	0.683934274802458	0.980685811237928	0.0992108331870061	0.529412764705882	0.414838576821773	0.604478611940299	0.978929884986831	0.179544459174715	0.352064213345039	0.68305631167691	0.805532167690957	0.622037874451273	0.695347795434592	0.585602404741001
METAP2	0.621159911325724	0.735295117647059	0.028973783143108	0.0702380500438982	0.851625231782265	0.333188006145742	0.79675253643547	0.494733221246708	0.658473344161545	0.921862281826163	0.424935152765584	0.741879841088674	0.489465442493415	0.359965881474978	0.331432079894644	0.638280192273925	0.0697990684811238	0.967955345917471	0.144425934152766	0.0597024925373134	0.540387303775241	0.815628743634767	0.0504838797190518	0.693591869183494	0.457419788410887	0.128622597892888	0.993855258121159	0.149254731343284	0.249781509218613	0.104917593503073	0.0302907278314311	0.431080894644425	0	0.136085284460053	0.535119525021949	0.456102843722564	0.851186250219491	0.175593625109745	0.918350429323968	0.219491781387182	0.570238050043898	0.395084406496927	0.208517242317823	0.821335503950834	0.999562018437226	0.191835942932397	0.372696346795435	0.7243205785777	0.58955323880597
MTPAP	0.660668251975417	0.550044898156277	0.46883330904302	0.776559384547849	0.878403107111501	0.244074748902546	0.878842088674276	0.122037874451273	0.899913203687445	0.955663862159789	0.385865793678665	0.522828041264267	0.00790266812993854	0.348991342405619	0.950396083406497	0.476295995610184	0.0237060043898156	0.864794678665496	0.722564652326602	0.601405741000878	0.472345161545215	0.695786776997366	0.0886752756804214	0.809921983318701	0.564970271290606	0.189641035118525	0.511414520632133	0.561019437225637	0.0526787875329236	0.43766561808604	0.053117769095698	0.240562896400351	0.136085284460053	0	0.809483001755926	0.656717417910448	0.712029094820018	0.0171212809482002	0.545216100965759	0.791484757682177	0.886743756804214	0.765145863915716	0.63476833977173	0.121598892888499	0.867428568042142	0.0346805434591747	0.038631377524144	0.645742878841089	0.802459296751536
NCBP2	0.04828897190518	0.0285348015803336	0.220808726075505	0.391572553994732	0.516243317822651	0.300264388937665	0.624232782265145	0.809044020193152	0.0522398059701493	0.892011535557507	0.114575187884109	0.974979050921861	0.590870183494293	0.541704248463565	0.747147619841967	0.937226636523266	0.574188884108867	0.609746390693591	0.0790176812993854	0.307288093942054	0.63081750570676	0.879720051799824	0.432397839332748	0.00439081562774364	0.453907935908692	0.38630477524144	0.216857892010536	0.107551482879719	0.381475978050922	0.232222246707638	0.684812237928007	0.573310920983319	0.535119525021949	0.809483001755926	0	0.774364476733977	0.198859647936787	0.91747246619842	0.767340771729587	0.129939542581212	0.582090552238806	0.655839454784899	0.982441737489026	0.843723563652327	0.674276680421422	0.497806092186128	0.689641035118525	0.0741888841088674	0.669447883230904
NONO	0.196664740122915	0.165936030728709	0.602722685689201	0.888060701492537	0.407814871817384	0.239245951712028	0.592187128182616	0.397279314310799	0.0807736075504829	0.307727075504829	0.462687567164179	0.0518008244073749	0.256805214223003	0.600966759438104	0.00570776031606672	0.0553126769095698	0.510975539069359	0.351186250219491	0.956980806848112	0.305093186128183	0.354259121158911	0.233978172958736	0.440299507462687	0.971906179982441	0.13476833977173	0.987709516242318	0.607990464442493	0.908692834942932	0.308605038630377	0.407375890254609	0.229588357330992	0.683934274802458	0.456102843722564	0.656717417910448	0.774364476733977	0	0.272169568920105	0.417033484635645	0.525900912203688	0.0329246172080773	0.598771851624232	0.264706882352941	0.197981684811238	0.677349551360843	0.287094942054434	0.652766583845478	0.327481245829675	0.413082650570676	0.240123914837577
PABPC4	0.219930762949956	0.10667351975417	0.932397839332748	0.90342505618964	0.0162433178226515	0.91352163213345	0.533802580333626	0.77963225548727	0.266901790166813	0.794118647058824	0.0399483222124671	0.643986952589991	0.474540069359087	0.118526021949078	0.402108111501317	0.792362720807726	0.789289849868306	0.0974549069359087	0.562775363476734	0.665497049165935	0.944250341527656	0.445128304653205	0.953907935908692	0.30684911237928	0.0856024047410009	0.914838576821773	0.147498805092186	0.890255609306409	0.770413642669008	0.366550604916593	0.908253853380158	0.980685811237928	0.851186250219491	0.712029094820018	0.198859647936787	0.272169568920105	0	0.95171302809482	0.0456550825285338	0.673837698858648	0.627305653204565	0.12774463476734	0.854698102721686	0.450396083406497	0.0618974003511853	0.474101087796313	0.18612918261633	0.338455784899034	0.0882362941176471
PCBP1	0.873135328358209	0.567604160667252	0.145303897278314	0.631256487269535	0.930641913081651	0.0895532388059701	0.398157277436348	0.302898278314311	0.938104599648815	0.428885986830553	0.924496171202809	0.086919349429324	0.0926261097453907	0.872696346795435	0.807288093942054	0.0706770316066725	0.091748146619842	0.853381158033363	0.688324090430202	0.273047532045654	0.0263398937664618	0.36216078928885	0.0149263731343284	0.943811359964882	0.805971149253731	0.27260855048288	0.811677909569798	0.243635767339772	0.205444371378402	0.527656838454785	0.126866671641791	0.0992108331870061	0.175593625109745	0.0171212809482002	0.91747246619842	0.417033484635645	0.95171302809482	0	0.672520754170325	0.690518998244074	0.863916715539947	0.468394327480246	0.201493537313433	0.12072092976295	0.867867549604917	0.428008023705004	0.180861403863038	0.877964125548727	0.728710394205443
PPIL4	0.692274924495171	0.575066847234416	0.994733221246708	0.66900890166813	0.0539957322212467	0.963126548726953	0.497367110623354	0.70324946356453	0.677788532923617	0.349869305531168	0.785339015803336	0.469272290605795	0.399035240561896	0.141353063213345	0.614575187884109	0.41747246619842	0.905180982440738	0.00219590781387182	0.63784121071115	0.956102843722564	0.423618208077261	0.633451395083407	0.977612940298508	0.453468954345917	0.639158155399473	0.702810482001756	0.212468076382792	0.921423300263389	0.940299507462687	0.894645424934153	0.802020315188762	0.529412764705882	0.918350429323968	0.545216100965759	0.767340771729587	0.525900912203688	0.0456550825285338	0.672520754170325	0	0.939421544337138	0.709834187006146	0.325286338015803	0.376208199297629	0.112380280070237	0.0298517462686567	0.928885986830553	0.309921983318701	0.94468932309043	0.00658572344161545
PTBP1	0.0930650913081651	0.183495293239684	0.14486491571554	0.532046654082529	0.684373256365233	0.0408262853380158	0.802898278314311	0.434153765583845	0.000878963125548727	0.623793800702371	0.324408374890255	0.543460174714662	0.414399595258999	0.767779753292362	0.0610194372256365	0.383231904302019	0.451274046532046	0.687885108867428	0.663302141352063	0.336699858647937	0.408692834942932	0.670764827919227	0.132573431957858	0.521950078138718	0.276559384547849	0.825286338015803	0.490343405618964	0.411326724319579	0.19315288762072	0.161107233538191	0.0768227734855136	0.414838576821773	0.219491781387182	0.791484757682177	0.129939542581212	0.0329246172080773	0.673837698858648	0.690518998244074	0.939421544337138	0	0.393767461808604	0.632134450395083	0.607112501316945	0.974101087796313	0.790167812993854	0.523706004389816	0.697103721685689	0.10360064881475	0.664619086040386
PUM2	0.528095820017559	0.871379402107112	0.244952712028095	0.238367988586479	0.222125670763828	0.371379402107111	0.685690201053556	0.153644546971027	0.599649814749781	0.172520754170325	0.428447005267779	0.518877207199298	0.973223124670764	0.826603282704126	0.353381158033363	0.861721807726076	0.596137962247586	0.723442615452151	0.77260855048288	0.33099309833187	0.764706882352941	0.0689211053555751	0.659790288849868	0.241001877963126	0.469711272168569	0.714224002633889	0.450835064969271	0.2072002976295	0.483758682177349	0.0838464784899034	0.484197663740123	0.604478611940299	0.570238050043898	0.886743756804214	0.582090552238806	0.598771851624232	0.627305653204565	0.863916715539947	0.709834187006146	0.393767461808604	0	0.496489147497805	0.0983328700614574	0.935470710272169	0.377086162423178	0.483319700614574	0.945567286215979	0.315189762071993	0.313433835820896
QKI	0.950835064969271	0.711151131694469	0.303776241439859	0.640036118525022	0.0136094284460053	0.73134428358209	0.0474110087796313	0.966199419666374	0.704127426690079	0.281827163301141	0.363038752414399	0.113258243195786	0.793240683933275	0.535558506584723	0.176471588235294	0.42054533713784	0.599210833187006	0.516682299385426	0.225198541703248	0.275242439859526	0.757244195785777	0.104478611940299	0.341528655838455	0.69622575856014	0.215540947322212	0.824408374890255	0.808605038630378	0.302459296751536	0.983758682177349	0.11062435381914	0.897718295873573	0.978929884986831	0.395084406496927	0.765145863915716	0.655839454784899	0.264706882352941	0.12774463476734	0.468394327480246	0.325286338015803	0.632134450395083	0.496489147497805	0	0.381914959613696	0.759439103599649	0.4657604381036	0.539948322212467	0.152766583845479	0.606234538191396	0.269974661106234
RBFOX2	0.741001877963126	0.92756904214223	0.44161645215101	0.0891142572431958	0.51404841000878	0.669886864793679	0.521511096575944	0.356454028972783	0.874891254609306	0.0513618428446005	0.965321456540825	0.140914081650571	0.822213467076383	0.600527777875329	0.0921871281826163	0.236612062335382	0.390255609306409	0.584285460052678	0.78972883143108	0.160229270412643	0.121159911325724	0.218174836698859	0.580334625987709	0.884987830553117	0.827481245829675	0.701493537313433	0.966638401229148	0.437226636523266	0.617209077260755	0.576383791922739	0.317384669885865	0.179544459174715	0.208517242317823	0.63476833977173	0.982441737489026	0.197981684811238	0.854698102721686	0.201493537313433	0.376208199297629	0.607112501316945	0.0983328700614574	0.381914959613696	0	0.556190640035119	0.52414498595259	0.86216078928885	0.721686689201054	0.936787654960492	0.0860413863037752
RBM15	0.635207321334504	0.261195029850746	0.85206421334504	0.783144107989464	0.834065969271291	0.722125670763828	0.176910569798068	0.195347795434592	0.923179226514486	0.329676153643547	0.705883352941177	0.140036118525022	0.218613818261633	0.363916715539947	0.840650692712906	0.0636533266022827	0.730466320456541	0.0970159253731343	0.619842966637401	0.716857892010536	0.232661228270413	0.396840332748025	0.778754292361721	0.863477733977173	0.415716539947322	0.124232782265145	0.233539191395961	0.926252097453907	0.370062457418788	0.964443493415277	0.688763071992976	0.352064213345039	0.821335503950834	0.121598892888499	0.843723563652327	0.677349551360843	0.450396083406497	0.12072092976295	0.112380280070237	0.974101087796313	0.935470710272169	0.759439103599649	0.556190640035119	0	0.147059823529412	0.571993976294996	0.416594503072871	0.896840332748025	0.462248585601405
RBM22	0.320457540825285	0.345918471466198	0.994294239683933	0.906497927129061	0.0693600869183494	0.860843844600527	0.209834187006146	0.482002755926251	0.354698102721686	0.057946566286216	0.51009757594381	0.173837698858648	0.508780631255487	0.37225736523266	0.342406618964003	0.291045776119403	0.917911447761194	0.0127314653204565	0.895962369622476	0.907814871817384	0.549166935030729	0.139158155399473	0.98990442405619	0.480246829675154	0.406497927129061	0.933275802458297	0.0351195250219491	0.946006267778753	0.775242439859526	0.915277558384548	0.96180960403863	0.68305631167691	0.999562018437226	0.867428568042142	0.674276680421422	0.287094942054434	0.0618974003511853	0.867867549604917	0.0298517462686567	0.790167812993854	0.377086162423178	0.4657604381036	0.52414498595259	0.147059823529412	0	0.786655960491659	0.503512852502195	0.346796434591747	0.203688445127305
SAFB2	0.443372378402107	0.621598892888499	0.337577821773485	0.755927251097454	0.582968515364355	0.353820139596137	0.719930762949956	0.208956223880597	0.619403985074627	0.949079138718174	0.009658594381036	0.64793778665496	0.125110745390694	0.194469832309043	0.737929007023705	0.841528655838455	0.0215110965759438	0.959614696224759	0.515804336259877	0.391133572431958	0.969711272168569	0.410009779631255	0.164619086040386	0.537753414398595	0.164180104477612	0.356893010535557	0.436348673397717	0.486831553116769	0.0728719394205443	0.138280192273924	0.280949200175593	0.805532167690957	0.191835942932397	0.0346805434591747	0.497806092186128	0.652766583845478	0.474101087796313	0.428008023705004	0.928885986830553	0.523706004389816	0.483319700614574	0.539948322212467	0.86216078928885	0.571993976294996	0.786655960491659	0	0.0667261975417033	0.0355585065847234	0.983319700614574
SERBP1	0.54828897190518	0.565848234416155	0.832749024582968	0.801581333625988	0.190518998244074	0.769974661106234	0.551800824407375	0.870940420544337	0.575944810359965	0.866111623353819	0.25153743546971	0.500878963125549	0.004829797190518	0.0632143450395083	0.553117769095698	0.625988708516242	0.0210721150131694	0.740123914837577	0.478051921861282	0.588675275680421	0.680861403863038	0.750220490781387	0.26865771641791	0.662863159789289	0.622915837576822	0.800264388937665	0.679983440737489	0.595698980684811	0.504390815627744	0.560141474100088	0.571116013169447	0.622037874451273	0.372696346795435	0.038631377524144	0.689641035118525	0.327481245829675	0.18612918261633	0.180861403863038	0.309921983318701	0.697103721685689	0.945567286215979	0.152766583845479	0.721686689201054	0.416594503072871	0.503512852502195	0.0667261975417033	0	0.247586601404741	0.753732343283582
SF3B1	0.0566296215978929	0.239684933274802	0.458297751536435	0.723003633889377	0.382353941176471	0.284900034240562	0.528973783143108	0.569360086918349	0.0500448981562774	0.679544459174715	0.0280958200175593	0.75548826953468	0.273486513608428	0.384987830553117	0.371818383669886	0.877086162423178	0.137402229148376	0.847674397717296	0.492099331870061	0.376647180860404	0.887621719929763	0.460053677787533	0.380159033362599	0.13081750570676	0.338894766461809	0.819579577699737	0.19622575856014	0.333626987708516	0.155400473222125	0.285777997366111	0.724759560140474	0.695347795434592	0.7243205785777	0.645742878841089	0.0741888841088674	0.413082650570676	0.338455784899034	0.877964125548727	0.94468932309043	0.10360064881475	0.315189762071993	0.606234538191396	0.936787654960492	0.896840332748025	0.346796434591747	0.0355585065847234	0.247586601404741	0	0.976734977172959
SF3B4	0.530290727831431	0.442055433713784	0.825725319578578	0.408253853380158	0.116770095697981	0.838894766461809	0.7414408595259	0.547411008779631	0.58648036786655	0.363477733977173	0.80684911237928	0.479807848112379	0.816506706760316	0.452590991220369	0.288411886742757	0.45873673309921	0.922740244951712	0.0487279534679543	0.726076504828797	0.612380280070237	0.335382913959614	0.492538313432836	0.93766561808604	0.53819239596137	0.490782387181738	0.798069481123793	0.558824529411765	0.768218734855136	0.868306531167691	0.486392571553995	0.502634889376646	0.585602404741001	0.58955323880597	0.802459296751536	0.669447883230904	0.240123914837577	0.0882362941176471	0.728710394205443	0.00658572344161545	0.664619086040386	0.313433835820896	0.269974661106234	0.0860413863037752	0.462248585601405	0.203688445127305	0.983319700614574	0.753732343283582	0.976734977172959	0
SLTM	0.784461052677788	0.554434713784021	0.309483001755926	0.25548826953468	0.187446127304653	0.880159033362599	0.00526877875329236	0.978490903424056	0.511853502194908	0.20324946356453	0.41044876119403	0.168130938542581	0.824847356453029	0.223442615452151	0.0430211931518876	0.229149375768218	0.638719173836699	0.463126548726953	0.0421432300263389	0.115892132572432	0.655400473222125	0.336260877085162	0.499562018437226	0.736612062335382	0.215979928884987	0.47585701404741	0.935909691834943	0.449957101843723	0.952152009657594	0.527217856892011	0.933714784021071	0.929763949956102	0.245830675153644	0.87225736523266	0.528534801580334	0.287533923617208	0.287972905179982	0.579017681299385	0.572871939420544	0.540826285338016	0.786216978928885	0.00746368656716418	0.410887742756804	0.505268778753292	0.561897400351185	0.57945666286216	0.283583089552239	0.514926373134328	0.538631377524144
SMNDC1	0.699298629499561	0.946445249341528	0.708956223880597	0.0557516584723442	0.763389937664618	0.629061579455663	0.488148497805092	0.581212589113257	0.42756904214223	0.131695468832309	0.99297729499561	0.611502316944688	0.318701614574188	0.350308287093942	0.473662106233538	0.266462808604039	0.466638401229148	0.2756814214223	0.296313554872695	0.883670885864794	0.0496059165935031	0.912643669007902	0.477173958735733	0.375330236172081	0.984636645302897	0.175154643546971	0.661107233538191	0.402986074626866	0.718613818261633	0.960492659350307	0.258122158911326	0.00175692625109745	0.476734977172959	0.488587479367867	0.780949200175593	0.755049287971905	0.971467198419666	0.260317066725197	0.340650692712906	0.473223124670764	0.56233638191396	0.865672641791045	0.168569920105356	0.444250341527656	0.554873695346795	0.840211711150132	0.611941298507463	0.773925495171203	0.560580455662862
SND1	0.98595358999122	0.930202931518876	0.518438225636523	0.37928107023705	0.188324090430202	0.902986074626866	0.0166822993854258	0.835382913959614	0.926691079016681	0.32396939332748	0.398596258999122	0.33801680333626	0.701054555750658	0.206322334503951	0.762072992976295	0.471028216856892	0.664180104477612	0.374013291483758	0.0373144328358209	0.757683177348551	0.831432079894644	0.321774485513608	0.542582211589113	0.421423300263389	0.399913203687445	0.0588245294117647	0.494294239683933	0.440738489025461	0.955224880597015	0.653205565408253	0.92054533713784	0.837138840210711	0.552239805970149	0.420106355575066	0.705444371378402	0.95873673309921	0.489026460930641	0.457858769973661	0.319579577699737	0.96883330904302	0.673398717295874	0.09657694381036	0.718174836698859	0.160668251975417	0.447762194029851	0.242757804214223	0.269535679543459	0.626866671641791	0.788850868305531
SRSF1	0.501317944688323	0.157595381035996	0.670325846356453	0.368745512730465	0.625549726953468	0.788411886742757	0.0250229490781387	0.78270512642669	0.405180982440737	0.109307409130817	0.799386425812116	0.327042264266901	0.791923739244952	0.465321456540825	0.429763949956102	0.0877973125548727	0.985075626865672	0.0179992440737489	0.106234538191396	0.613258243195786	0.167691956979807	0.604917593503073	0.871818383669886	0.429324968393327	0.432836820895522	0.132134450395083	0.311238928007024	0.731783265144864	0.876208199297629	0.957858769973661	0.920984318700615	0.453029972783143	0.850747268656716	0.906936908691835	0.260756048287972	0.65496149165935	0.39332848024583	0.643108989464443	0.159790288849868	0.730905302019315	0.888499683055312	0.509658594381036	0.687446127304653	0.0478499903424056	0.170764827919227	0.963565530289728	0.866550604916594	0.823530411764706	0.291923739244952
SRSF7	0.86523366022827	0.986831553116769	0.187885108867428	0.00878063125548727	0.762950956101844	0.715101965759438	0.382792922739245	0.574627865671642	0.827042264266901	0.520633133450395	0.657595381035996	0.818262633011414	0.680422422300263	0.20017659262511	0.667691956979807	0.769096697980685	0.174715661984197	0.874013291483758	0.0272178568920105	0.441177470588235	0.595259999122037	0.796313554872695	0.249342527655838	0.23441715452151	0.833188006145742	0.0100975759438104	0.902547093064091	0.117648058823529	0.615014169446883	0.583407496927129	0.347674397717296	0.193591869183494	0.0658482344161545	0.294118647058824	0.628622597892889	0.970589235294118	0.964004511852502	0.388499683055312	0.829676153643547	0.734856136084284	0.345479489903424	0.631695468832309	0.322213467076383	0.601844722563652	0.942055433713784	0.179983440737489	0.537314432835821	0.54126526690079	0.895084406496927
TAF15	0.0763837919227393	0.346357453028973	0.874452273046532	0.806410130816506	0.0816515706760316	0.782266144863916	0.784022071115013	0.435909691834943	0.105795556628622	0.756366232660228	0.0122924837576822	0.604039630377524	0.386743756804214	0.077261755048288	0.0829685153643547	0.834943932396839	0.312555872695347	0.498684055311677	0.82396939332748	0.454785899034241	0.985514608428446	0.366111623353819	0.881036996488147	0.495172202809482	0.082090552238806	0.961370622475856	0.331871061457419	0.899474222124671	0.298947444249341	0.263828919227392	0.646620841966637	0.943372378402107	0.62774463476734	0.654522510096576	0.416155521510097	0.0908701834942932	0.0232670228270413	0.962248585601405	0.506585723441615	0.227832431079895	0.237929007023705	0.377525143985953	0.642670007901668	0.822652448639157	0.133451395083407	0.0812125891132572	0.169886864793679	0.0267788753292362	0.493855258121159
TARDBP	0.772169568920105	0.467077382791923	0.405619964003512	0.339333748024583	0.0364364697102722	0.761634011413521	0.183934274802458	0.998245073748903	0.251976417032485	0.530729709394205	0.553995732221247	0.626427690079017	0.659351307287094	0.400791166812994	0.276998366110623	0.622476856014047	0.712907057945566	0.314311798946444	0.0447771194029851	0.474979050921861	0.470589235294118	0.751098453906936	0.406936908691835	0.207639279192274	0.557068603160667	0.686568164179104	0.758122158911326	0.17910547761194	0.993416276558385	0.264267900790167	0.817384669885865	0.816067725197542	0.362599770851624	0.859965881474978	0.14793778665496	0.436787654960492	0.125988708516242	0.675593625109745	0.190957979806848	0.36523366022827	0.778315310798946	0.00834164969271291	0.648376768217735	0.866989586479368	0.623354819139596	0.869623475856014	0.231783265144864	0.662424178226515	0.146181860403863
TBRG4	0.158034362598771	0.415277558384548	0.460492659350307	0.289289849868306	0.954785899034241	0.290167812993854	0.839772729587357	0.0711160131694469	0.65188862071993	0.777437347673398	0.438543581211589	0.934153765583846	0.278315310798946	0.481563774363477	0.979807848112379	0.849430323968393	0.217735855136084	0.743196785776997	0.439421544337138	0.610185372256365	0.423179226514486	0.794557628621598	0.467955345917471	0.0834074969271291	0.817823651448639	0.0491669350307287	0.156278436347673	0.274803458296752	0.0311686909569798	0.725198541703248	0.292362720807726	0.0535567506584723	0.597015925373134	0.124671763827919	0.199737611062335	0.971028216856892	0.848552360842845	0.443811359964881	0.752854380158033	0.730027338893766	0.388938664618086	0.997367110623354	0.798947444249342	0.21027316856892	0.608868427568042	0.165058067603161	0.733539191395961	0.2414408595259	0.897279314310799
TIA1	0.909131816505707	0.924057189640035	0.814750780509219	0.404742000877963	0.298508462686567	0.9657604381036	0.0913091650570676	0.614136206321335	0.949957101843723	0.438104599648815	0.301581333625988	0.34811337928007	0.442933396839333	0.0359974881474978	0.639597136962248	0.480685811237928	0.388060701492537	0.409570798068481	0.166813993854258	0.678227514486392	0.888938664618086	0.394206443371378	0.773047532045654	0.656278436347673	0.384109867427568	0.111941298507463	0.61369722475856	0.777876329236172	0.785777997366111	0.834504950834065	0.86918449429324	0.781388181738367	0.501756926251097	0.185690201053556	0.90035218525022	0.892450517120281	0.404303019315189	0.435031728709394	0.257683177348551	0.992538313432836	0.723881597014925	0.253293361720808	0.52107211501317	0.0614584187884109	0.335821895522388	0.0961379622475856	0.120281948200176	0.586919349429324	0.776998366110623
TRA2A	0.995611184372256	0.942933396839333	0.40342505618964	0.55838554784899	0.309044020193152	0.68612918261633	0.0851634231782265	0.732661228270413	0.989465442493415	0.36918449429324	0.675154643546971	0.0847244416154521	0.306410130816506	0.406058945566286	0.69315288762072	0.226515486391572	0.191396961369622	0.711590113257243	0.300703370500439	0.503951834064969	0.502195907813872	0.195786776997366	0.145742878841089	0.89332848024583	0.561458418788411	0.248903546093064	0.831871061457419	0.39640135118525	0.835821895522388	0.481124792800702	0.624671763827919	0.672081772607551	0.250220490781387	0.0755058287971905	0.964882474978051	0.704566408252853	0.689202053555751	0.0259009122036874	0.373574309920983	0.956541825285338	0.771291605794557	0.0443381378402107	0.263389937664618	0.153205565408253	0.676471588235294	0.197103721685689	0.0509228612818262	0.83801680333626	0.692713906057946
U2AF1	0.241879841088674	0.880598014925373	0.2928017023705	0.123793800702371	0.504829797190518	0.252854380158033	0.954346917471466	0.192274924495171	0.374891254609306	0.500439981562774	0.536436469710272	0.847235416154522	0.633012413520632	0.616770095697981	0.417911447761194	0.939860525899912	0.100966759438104	0.928447005267779	0.766901790166813	0.350747268656716	0.539509340649693	0.507463686567164	0.360843844600527	0.159351307287094	0.857331992098332	0.733978172958736	0.66198519666374	0.118087040386304	0.171203809482002	0.148376768217735	0.133012413520632	0.138719173836699	0.266023827041264	0.545655082528534	0.491660350307287	0.544777119402985	0.848991342405619	0.683495293239684	0.844601526777875	0.152327602282704	0.00307387093942054	0.818701614574188	0.122915837576822	0.978051921861282	0.702371500438982	0.271730587357331	0.708078260755048	0.158473344161545	0.569799068481124
U2AF2	0.929324968393327	0.800703370500439	0.392889498683055	0.449518120280948	0.126427690079017	0.636963247585601	0.676910569798069	0.512731465320457	0.958297751536435	0.526339893766462	0.717735855136084	0.293240683933275	0.740562896400351	0.64486491571554	0.568043142230026	0.571554994732221	0.464443493415277	0.546972027216857	0.682617330114135	0.337138840210711	0.467516364354697	0.205005389815628	0.447323212467076	0.759000122036875	0.507902668129939	0.681300385425812	0.845918471466198	0.367867549604917	0.804654204565408	0.101405741000878	0.344162545215101	0.72739344951712	0.184812237928007	0.294557628621598	0.89640135118525	0.420984318700615	0.271291605794557	0.202371500438982	0.102283704126427	0.846357453028973	0.237051043898156	0.0623363819139596	0.0438991562774363	0.546094064091308	0.651010657594381	0.729588357330992	0.385426812115891	0.97585701404741	0.0158043362598771
UCHL5	0.0105365575065847	0.019316188762072	0.856893010535558	0.715540947322213	0.720369744512731	0.661546215100966	0.771730587357331	0.506146741878841	0.0777007366110623	0.952590991220369	0.0715549947322213	0.936348673397717	0.067604160667252	0.0645312897278314	0.687007145741879	0.749781509218613	0.397718295873573	0.301142352063213	0.326164301141352	0.632573431957858	0.737490025460931	0.953029972783143	0.7756814214223	0.161546215100966	0.314750780509219	0.395523388059701	0.129500561018437	0.820018559262511	0.115453151009658	0.81694568832309	0.563653326602283	0.484636645302897	0.671642791044776	0.291484757682177	0.0324856356453029	0.533363598770852	0.0939430544337138	0.828798190517998	0.446006267778753	0.378403107111501	0.947323212467076	0.910887742756804	0.989026460930641	0.2243205785777	0.357770973661106	0.204566408252853	0.214662984196664	0.0943820359964881	0.747586601404741
UPF1	0.513609428446005	0.629939542581212	0.658034362598771	0.130378524143986	0.746708638279192	0.787972905179982	0.358209955223881	0.597454906935909	0.200615574187884	0.648815749780509	0.4828807190518	0.868745512730465	0.508341649692713	0.0956989806848112	0.584724441615452	0.446445249341528	0.841967637401229	0.119842966637401	0.0316076725197542	0.906058945566286	0.607551482879719	0.957419788410887	0.74846456453029	0.181300385425812	0.471906179982441	0.0140484100087796	0.310799946444249	0.7072002976295	0.71027316856892	0.913960613696225	0.43459274714662	0.29982540737489	0.425813115891133	0.590431201931519	0.208078260755048	0.904303019315189	0.666813993854258	0.813433835820896	0.412204687445127	0.478929884986831	0.833626987708516	0.845479489903424	0.875330236172081	0.270413642669008	0.641792044776119	0.567165179104478	0.739245951712028	0.568921105355575	0.694908813871817
XRCC6	0.378842088674276	0.797630499561019	0.797191517998244	0.228710394205443	0.0390703590869184	0.856454028972783	0.84504050834065	0.48990442405619	0.515365354697103	0.478490903424056	0.364794678665496	0.927130060579456	0.884109867427568	0.321335503950834	0.629500561018437	0.990782387181738	0.637402229148376	0.367428568042142	0.544338137840211	0.708517242317823	0.850308287093942	0.464004511852502	0.942494415276558	0.0223890597014925	0.698420666374012	0.754171324846357	0.262950956101844	0.332749024582968	0.753293361720808	0.254171324846356	0.75153743546971	0.597893888498683	0.787094942054434	0.842406618964004	0.303337259877085	0.837577821773485	0.135646302897278	0.969272290605795	0.135207321334504	0.70017659262511	0.00921961281826163	0.514487391571554	0.326603282704126	0.883231904302019	0.155839454784899	0.594382035996488	0.750659472344162	0.387182738366989	0.0948210175592625
XRN2	0.133890376646181	0.0996498147497805	0.949518120280948	0.576822773485514	0.495611184372256	0.940738489025461	0.34108967427568	0.748025582967515	0.143108989464443	0.699737611062335	0.276120402985075	0.665058067603161	0.221686689201054	0.0197551703248464	0.280510218612818	0.267779753292362	0.826164301141352	0.0276568384547849	0.216418910447761	0.748903546093064	0.628183616330114	0.922301263388938	0.948201175592625	0.509219612818262	0.215101965759438	0.34504050834065	0.320018559262511	0.967077382791923	0.615453151009658	0.959175714661984	0.759878085162423	0.650132694468832	0.681739366988587	0.577261755048288	0.255049287971905	0.366989586479368	0.0671651791044776	0.828359208955224	0.107112501316945	0.589114257243196	0.981563774363477	0.640475100087796	0.873574309920983	0.0759448103599649	0.189202053555751	0.645303897278314	0.290606794556629	0.542143230026339	0.330115135206321
YBX3	0.499123036874451	0.177349551360843	0.807727075504829	0.977173958735733	0.235734099209833	0.384548848990342	0.581651570676032	0.154083528533802	0.843284582089552	0.332310043020193	0.498245073748903	0.0798956444249342	0.325725319578578	0.812116891132572	0.697542703248464	0.257244195785777	0.589992220368745	0.243196785776997	0.991221368744513	0.532924617208077	0.387621719929763	0.0395093406496927	0.691835942932397	0.85513708428446	0.304215223002634	0.938543581211589	0.143986952589991	0.814311798946444	0.323530411764706	0.394645424934153	0.636524266022827	0.698859647936787	0.919228392449517	0.259000122036874	0.838455784899034	0.162424178226514	0.101844722563652	0.221247707638279	0.0864803678665496	0.842845600526778	0.402547093064091	0.334504950834065	0.293679665496049	0.116331114135206	0.0469720272168569	0.605795556628622	0.334943932396839	0.736173080772608	0.0987718516242318
ZNF622	0.302020315188762	0.517560262510975	0.899035240561896	0.852503194907814	0.592626109745391	0.381036996488147	0.862599770851624	0.0131704468832309	0.744074748902546	0.219052799824407	0.697981684811238	0.167252975417032	0.2585611404741	0.660229270412643	0.578139718173837	0.279193273924495	0.438982562774363	0.284022071115013	0.999123036874451	0.73441715452151	0.305971149253731	0.125549726953468	0.801142352063213	0.839333748024583	0.566726197541703	0.859087918349429	0.157156399473222	0.901230148375768	0.0952599991220369	0.705005389815628	0.268218734855136	0.204127426690079	0.887182738366989	0.223881597014925	0.946884230904302	0.214224002633889	0.50702470500439	0.298069481123793	0.194908813871817	0.714662984196664	0.143547971027217	0.893767461808604	0.105356575065847	0.150571676031607	0.0592635109745391	0.496050165935031	0.578578699736611	0.616331114135206	0.226954467954346
ZRANB2	0.790606794556629	0.612819261633011	0.178227514486392	0.603161667251975	0.201054555750658	0.359526899912204	0.267340771729587	0.931080894644425	0.15496149165935	0.7585611404741	0.201932518876207	0.32089652238806	0.277876329236172	0.373135328358209	0.114136206321335	0.369623475856014	0.255927251097454	0.769535679543459	0.169447883230904	0.399474222124671	0.752415398595259	0.591748146619842	0.0601414741000878	0.74451373046532	0.192713906057946	0.65891232572432	0.82089652238806	0.370501438981563	0.795435591747147	0.122476856014047	0.323091430201931	0.87928107023705	0.0794566628621598	0.448201175592625	0.426252097453907	0.131256487269535	0.426691079016681	0.392450517120281	0.793679665496049	0.0825295338015803	0.830115135206321	0.0219500781387182	0.71729687357331	0.916155521510097	0.898596258999122	0.213346039508341	0.0733109209833187	0.262511974539069	0.763828919227392
[truncated: 19 more columns]
