# Supplementary material for: Systematic identification of post-transcriptional regulatory modules
Source: Nat Commun. 2024 Sep 9;15:7872. doi: 10.1038/s41467-024-52215-7 (PMC11385195; doi:10.1038/s41467-024-52215-7)
Supplement: Supplementary file 20 — Source Data [file 41467_2024_52215_MOESM20_ESM.zip › Source_data/FigS3D.tsv]

Protein 1	Protein 2
APOBEC3C	AARS
BUD13	AQR
CPSF6	CPEB4
DDX24	BUD13
DDX51	CSTF2T
DDX52	CSTF2T
DDX52	DDX51
DDX6	BUD13
DDX6	DDX21
DHX30	DDX51
DHX30	DDX52
DROSHA	DDX51
DROSHA	DDX52
DROSHA	DDX55
DROSHA	DHX30
EFTUD2	AQR
EFTUD2	BUD13
EFTUD2	DDX24
EIF3G	AARS
EIF3G	DDX6
EWSR1	CSTF2T
EWSR1	DDX52
EWSR1	DROSHA
FTO	DROSHA
FTO	EWSR1
FUS	CSTF2T
FUS	EWSR1
FXR1	FAM120A
FXR1	FMR1
FXR2	FMR1
GEMIN5	DDX51
GEMIN5	DDX52
GEMIN5	DDX55
GEMIN5	DHX30
GEMIN5	DROSHA
GNL3	AARS
GNL3	CPEB4
GNL3	DDX21
GNL3	DDX6
GNL3	EIF3G
GPKOW	BUD13
GRWD1	CPSF6
GRWD1	GPKOW
GTF2F1	CSTF2T
HLTF	CPEB4
HLTF	CPSF6
HLTF	FXR1
HLTF	GPKOW
HNRNPA1	CPEB4
HNRNPA1	HLTF
HNRNPC	CPEB4
HNRNPC	EWSR1
HNRNPK	BUD13
HNRNPK	DDX42
HNRNPL	AGGF1
HNRNPM	EXOSC5
HNRNPU	HNRNPA1
HNRNPUL1	CPEB4
HNRNPUL1	HLTF
HNRNPUL1	HNRNPA1
HNRNPUL1	HNRNPU
IGF2BP1	CPEB4
IGF2BP1	EIF4G2
IGF2BP1	GNL3
IGF2BP1	HLTF
IGF2BP1	HNRNPC
IGF2BP2	IGF2BP1
ILF3	HNRNPC
KHDRBS1	CPEB4
KHDRBS1	CPSF6
KHDRBS1	GNL3
KHDRBS1	GPKOW
KHDRBS1	HLTF
KHDRBS1	HNRNPA1
KHDRBS1	HNRNPL
KHDRBS1	HNRNPU
KHDRBS1	HNRNPUL1
KHSRP	CPEB4
KHSRP	CPSF6
KHSRP	DDX42
KHSRP	DDX6
KHSRP	HNRNPUL1
LARP4	IGF2BP1
LARP4	KHDRBS1
LIN28B	DDX6
LSM11	HNRNPA1
METAP2	ABCF1
METAP2	BUD13
METAP2	GEMIN5
METAP2	LIN28B
MTPAP	BUD13
MTPAP	DDX24
MTPAP	FXR1
MTPAP	GRWD1
NCBP2	HNRNPM
NONO	DDX52
NONO	EWSR1
NONO	FUS
NPM1	AARS
NPM1	CPEB4
NPM1	GNL3
NPM1	GPKOW
NPM1	HLTF
NPM1	HNRNPC
NPM1	HNRNPUL1
NPM1	IGF2BP1
NPM1	KHDRBS1
NSUN2	AARS
NSUN2	DDX6
PABPC4	DDX3X
PABPC4	DDX55
PABPC4	GEMIN5
PCBP1	GEMIN5
PCBP1	HNRNPK
PCBP1	METAP2
PHF6	AATF
PHF6	CSTF2T
PHF6	DDX51
PHF6	DDX52
PHF6	DHX30
PHF6	DROSHA
PHF6	EWSR1
PHF6	GEMIN5
PHF6	METAP2
PHF6	NONO
PHF6	PCBP1
PPIL4	FXR2
PPIL4	GPKOW
PPIL4	HLTF
PPIL4	NPM1
PRPF8	AQR
PRPF8	BUD13
PRPF8	EFTUD2
PRPF8	GPKOW
PTBP1	DGCR8
PTBP1	MATR3
PUM1	GRWD1
PUM2	DDX6
PUS1	AARS
PUS1	APOBEC3C
PUS1	CPEB4
PUS1	EIF3G
PUS1	GNL3
PUS1	HLTF
PUS1	HNRNPA1
PUS1	HNRNPC
PUS1	HNRNPUL1
PUS1	IGF2BP1
PUS1	KHDRBS1
PUS1	KHSRP
PUS1	NPM1
PUS1	NSUN2
QKI	GPKOW
QKI	HNRNPC
RBFOX2	DDX24
RBFOX2	DROSHA
RBM15	DDX6
RBM22	AARS
RBM22	APOBEC3C
RBM22	CPEB4
RBM22	FXR2
RBM22	GNL3
RBM22	HNRNPC
RBM22	HNRNPUL1
RBM22	NPM1
RBM22	PPIL4
RBM22	PUS1
RPS11	DDX6
RPS3	LIN28B
RPS3	PABPC4
SAFB	CPSF6
SAFB	HLTF
SAFB	HNRNPA1
SAFB	KHDRBS1
SAFB	PPIL4
SAFB2	SAFB
SBDS	AARS
SBDS	APOBEC3C
SBDS	CPEB4
SBDS	DDX21
SBDS	DDX6
SBDS	EIF3G
SBDS	GNL3
SBDS	HNRNPC
SBDS	IGF2BP1
SBDS	LIN28B
SBDS	NPM1
SBDS	NSUN2
SBDS	PUS1
SBDS	RBM22
SBDS	RPS3
SDAD1	ABCF1
SDAD1	GEMIN5
SDAD1	METAP2
SDAD1	PHF6
SERBP1	ABCF1
SERBP1	GEMIN5
SERBP1	METAP2
SERBP1	PCBP1
SERBP1	PHF6
SERBP1	SDAD1
SF3B1	AARS
SF3B1	APOBEC3C
SF3B1	GNL3
SF3B1	NPM1
SF3B1	PUS1
SF3B1	SBDS
SF3B4	AQR
SF3B4	BUD13
SF3B4	DDX24
SF3B4	EFTUD2
SF3B4	PRPF8
SF3B4	RBFOX2
SLBP	GNL3
SMNDC1	AATF
SMNDC1	BUD13
SMNDC1	CSTF2T
SMNDC1	GPKOW
SMNDC1	LSM11
SMNDC1	PRPF8
SMNDC1	SF3B4
SND1	DDX55
SND1	IGF2BP2
SND1	RPS3
SRSF7	GPKOW
SRSF7	GRWD1
SRSF7	IGF2BP2
SRSF7	SMNDC1
SSB	AATF
SSB	NSUN2
SUPV3L1	AARS
SUPV3L1	CPEB4
SUPV3L1	DDX21
SUPV3L1	DDX6
SUPV3L1	FASTKD2
SUPV3L1	GNL3
SUPV3L1	KHDRBS1
SUPV3L1	NPM1
SUPV3L1	NSUN2
SUPV3L1	PUS1
SUPV3L1	RBM22
SUPV3L1	SBDS
SUPV3L1	SF3B1
TAF15	FUS
TAF15	HNRNPU
TAF15	SAFB
TAF15	SAFB2
TARDBP	EIF4G2
TARDBP	QKI
TBRG4	AARS
TBRG4	FASTKD2
TBRG4	IGF2BP2
TBRG4	KHSRP
TBRG4	PUS1
TBRG4	SUPV3L1
TIA1	CPEB4
TIA1	FASTKD2
TIA1	HNRNPUL1
TIA1	IGF2BP1
TIA1	IGF2BP2
TIA1	PUS1
TIA1	SND1
TRA2A	GRWD1
TRA2A	HLTF
TRA2A	MTPAP
TRA2A	SRSF7
U2AF1	CPEB4
U2AF1	KHDRBS1
U2AF1	KHSRP
U2AF1	PUM2
U2AF1	PUS1
U2AF1	SF3B1
U2AF2	CPEB4
U2AF2	HNRNPUL1
U2AF2	U2AF1
UCHL5	AGGF1
UCHL5	CPSF6
UCHL5	DDX24
UCHL5	GRWD1
UCHL5	MTPAP
UCHL5	PUM1
UPF1	AKAP1
UPF1	FAM120A
UPF1	IGF2BP2
UTP3	AARS
UTP3	GNL3
UTP3	NPM1
UTP3	PUS1
UTP3	SBDS
UTP3	SF3B1
UTP3	SUPV3L1
WDR3	NPM1
XRN2	SRSF1
XRN2	UCHL5
YBX3	DDX3X
YBX3	PABPC4
YBX3	RPS3
YWHAG	AGGF1
YWHAG	PPIL4
YWHAG	SAFB2
YWHAG	SBDS
YWHAG	SLTM
ZC3H11A	DDX6
ZC3H11A	KHDRBS1
ZC3H11A	SBDS
ZC3H8	AARS
ZC3H8	CPEB4
ZC3H8	GNL3
ZC3H8	HLTF
ZC3H8	HNRNPC
ZC3H8	HNRNPUL1
ZC3H8	IGF2BP1
ZC3H8	KHDRBS1
ZC3H8	KHSRP
ZC3H8	NPM1
ZC3H8	PUS1
ZC3H8	RBM22
ZC3H8	SF3B1
ZC3H8	TIA1
ZC3H8	WDR3
ZNF622	CPSF6
ZNF622	DDX24
ZNF622	GRWD1
ZNF622	HLTF
ZNF622	MTPAP
ZNF622	PPIL4
ZNF622	RBFOX2
ZNF622	TRA2A
ZNF622	UCHL5
ZNF800	DDX6
ZNF800	GRWD1
ZNF800	MTPAP
ZNF800	PUM1
ZNF800	UCHL5
ZNF800	ZNF622
ZRANB2	GPKOW
ZRANB2	HNRNPC
ZRANB2	NPM1
ZRANB2	QKI
ZRANB2	SBDS
