# Supplementary material for: Systematic identification of post-transcriptional regulatory modules
Source: Nat Commun. 2024 Sep 9;15:7872. doi: 10.1038/s41467-024-52215-7 (PMC11385195; doi:10.1038/s41467-024-52215-7)
Supplement: Supplementary file 20 — Source Data [file 41467_2024_52215_MOESM20_ESM.zip › Source_data/Fig6B_right_subpanel_peaks.tsv]

baseMean	logFC	lfcSE	stat	pvalue	padj
10.360992875565	-0.765939552498439	0.688881316854845	-1.11185995868695	0.266198367174696	0.983345410578205
10.7782297420336	-0.309324015540432	0.671620935334992	-0.460563391142872	0.645111881696095	0.999757605108604
26.4075872256464	0.195517320042421	0.44287790308005	0.441470027478615	0.658872755503285	0.999757605108604
51.6771511337154	0.0101213938815163	0.322685908866123	0.0313660857304911	0.974977587502327	0.999757605108604
8.69280373034493	0.105955623714992	0.758149385823811	0.139755601859204	0.888853093511786	0.999757605108604
10.3214111276701	-0.47128673388595	0.733287902829023	-0.642703543952828	0.520416481005183	0.999757605108604
57.5471915675133	-0.0429886778093677	0.316329182759309	-0.135898551737723	0.891901480400597	0.999757605108604
54.8953620560525	0.0719011021712347	0.309681873330059	0.232177303108092	0.816400305620617	0.999757605108604
35.0890455874681	-0.0832223771610502	0.393573597936988	-0.211453150306018	0.832533686260008	0.999757605108604
222.031003854324	-0.113141317301427	0.167933571809335	-0.67372661750971	0.500485136177266	0.999757605108604
269.84872005436	0.168631862639026	0.177181476488102	0.951746570699506	0.341225524711634	0.995651962951255
120.989613280434	0.271780561258301	0.239513337040046	1.13471994761135	0.256492676690048	0.980193975399064
332.221347756511	0.267417782323235	0.144348796364001	1.85258061763739	0.0639424926761612	0.780926245765233
12.5101669999891	1.41021087833718	0.681924786034002	2.06798595273066	0.0386413440320624	0.667561247870521
64.2386457411101	0.0106933927330742	0.308974809118335	0.0346092704566691	0.972391309174317	0.999757605108604
9.25357669520484	0.434113751722372	0.737004065758006	0.589024907584313	0.555844565182525	0.999757605108604
330.046698314079	-0.05211492488172	0.144560261455886	-0.360506575990271	0.718468339850694	0.999757605108604
56.9805678608137	0.110273551340005	0.304461698047756	0.362191868622857	0.71720865555304	0.999757605108604
42.4810097371858	-0.555974739554669	0.354915196777511	-1.56650023612034	0.117231553344893	0.894153875621187
60.9575044868262	-0.269823215967187	0.312820077379463	-0.862550825469815	0.388384477105851	0.997348143195336
9.52478803757989	0.0716880079301135	0.726554532699007	0.0986684477265687	0.921401521651659	0.999757605108604
21.5268089728359	-0.138449589950222	0.510883119732983	-0.271000517736002	0.786390634059429	0.999757605108604
160.95243067025	0.551489081304086	0.196887770536226	2.80103268883638	0.00509393587995107	0.25496370033686
32.5112658582567	-0.354842213037188	0.397199144365453	-0.893360970361777	0.371663896745166	0.997270020424509
14.4881824106479	-0.730384513752552	0.610688157621331	-1.19600241897181	0.231695615098008	0.974141862971148
35.565819048911	-0.111349444500951	0.38075184918167	-0.292446234313159	0.769945462582098	0.999757605108604
27.9481122164161	-0.0240641791848685	0.436006226768589	-0.0551922832919555	0.955985276607524	0.999757605108604
19.3055249160905	-0.122978612941254	0.545502651882866	-0.225440907604718	0.821636290929713	0.999757605108604
34.5627057542778	1.00132198622335	0.407627939502348	2.45646063281583	0.0140313174624922	0.432618102401404
10.9953909189987	0.301448673238997	0.708814891957061	0.425285468264764	0.67062858564341	0.999757605108604
15.7080238067174	-0.125815829687247	0.575893606430075	-0.218470613812108	0.827062452103423	0.999757605108604
29.1054363738136	0.0743278792211503	0.431951794209587	0.172074477331805	0.863378977595508	0.999757605108604
164.185742572677	-0.166238081416354	0.197504635699746	-0.841692048530323	0.399960350198657	0.998296957566097
19.9487869296028	-0.330549961839673	0.544736514306601	-0.606807058382038	0.543978963361072	0.999757605108604
39.4702527947727	0.0192492710415335	0.362599684874062	0.0530868388598273	0.957662717734671	0.999757605108604
31.2433554499683	-0.318881592132071	0.425656403731873	-0.749152577845248	0.453765247980836	0.999757605108604
25.2347416612649	-0.335209518892201	0.456026546490204	-0.735065801480488	0.462299420660016	0.999757605108604
23.5636637444675	0.635742143605352	0.479202839119251	1.32666606227503	0.184619172136019	0.953508196727321
30.7363051604359	0.693571965104696	0.420276957401576	1.65027359432886	0.098886990489914	0.868350075696907
28.532294282035	-0.323465283426284	0.420800568322048	-0.7686902247212	0.442077229335524	0.999757605108604
188.81346306642	0.21036792351431	0.180149850648316	1.16773853965045	0.242912246009595	0.977249089256248
43.3619499210751	0.404775432585731	0.373454899081229	1.08386697719472	0.278423783259263	0.986703339414361
115.185446109566	0.484398646217699	0.224917067270824	2.15367669557256	0.0312655349632984	0.618730044655133
263.600115823767	0.673448912468328	0.183138561251614	3.6772644049719	0.000235748643205051	0.0417747324984849
228.527674700468	0.289239027491192	0.181806471464435	1.5909171173138	0.111628229761877	0.888061067000799
353.77770806201	0.835533938232292	0.159383769717234	5.2422774270845	1.58606655915958e-07	0.000491100898666122
150.040505453412	1.29062019660068	0.226617974699847	5.69513604695343	1.23273583721215e-08	8.51479090512523e-05
23.1248388388764	0.588747665875204	0.484830298636535	1.21433760953247	0.224618829466925	0.971266872994577
492.664098212915	0.492836601149275	0.12918508229294	3.81496526070802	0.000136202092860222	0.0296878460684721
1001.67505052265	0.295667542738647	0.123626516542042	2.39161913648273	0.0167742389505926	0.471693668627732
4.49520106569582	0.842557389445715	1.08872776158397	0.773891710283837	0.438994832208399	0.999757605108604
6.86097268007973	0.497068772265186	0.916953605431786	0.542087156122933	0.58775846630069	0.999757605108604
3.32619527993419	-0.129980368570867	1.20053172350009	-0.108268999499585	0.913782312847523	0.999757605108604
14.4398567353188	0.254278515074243	0.603437439907492	0.421383391645743	0.673475144894683	0.999757605108604
9.53833261377538	0.758544948046761	0.838103146340396	0.905073500032749	0.365426450044515	0.99659157354826
15.5628777201935	0.185632979097004	0.58127197643893	0.319356491662052	0.749456199357422	0.999757605108604
138.158804968453	0.700534325515711	0.229003834027169	3.05905064206305	0.0022203961235832	0.15909911980453
196.711579446437	0.0890231558334788	0.188342354983509	0.472666681062121	0.636451001242325	0.999757605108604
175.111582204231	-0.0831345286386647	0.201919542777692	-0.411721062236129	0.680543885361871	0.999757605108604
9.36685419160969	0.23338229299743	0.799372731595019	0.291956785330609	0.770319665424591	0.999757605108604
17.2773723946723	0.716934325174339	0.563879072602182	1.27143275927202	0.203574734515368	0.963673507466457
40.034687738221	-0.87551506718482	0.357678216474035	-2.44777296145004	0.0143742199911156	0.43727665290827
7.3997438218135	0.673553249344423	0.841761514807845	0.800171114378139	0.423611663172927	0.999757605108604
15.3642295312798	-0.474907604683409	0.57119771818208	-0.831424197902736	0.405734033886079	0.998435056422792
22.5537121243348	-0.255113165596498	0.473196783662932	-0.539127006785026	0.58979922183604	0.999757605108604
27.0963492289446	-0.549999971394173	0.440039158488354	-1.2498886991866	0.211340208145592	0.967073452012868
71.5094855302697	0.44078174614973	0.298134019424719	1.47846846529042	0.139282431674536	0.920515538971202
11.5117928630553	0.236669435467821	0.722325607512194	0.327649238800973	0.743176887962211	0.999757605108604
42.4249035030494	0.218604736049982	0.355123101568336	0.615574529183131	0.538175366229511	0.999757605108604
88.8108695342805	-0.0367539606285029	0.260100571234041	-0.141306727832717	0.887627634905188	0.999757605108604
257.490840529395	0.0756004164137942	0.191355734558426	0.395077872049407	0.692785418847173	0.999757605108604
169.860247296825	-0.0435777849755246	0.189777291574584	-0.229625918959847	0.818382464569172	0.999757605108604
260.80655620028	0.0554809215954929	0.180221664634998	0.307848236269809	0.758197815521977	0.999757605108604
123.582161278066	-0.0911790885038005	0.228869713458986	-0.39838861650054	0.690343747696265	0.999757605108604
312.247769324744	-0.0206554689165814	0.148484680924959	-0.139108417029365	0.889364477070819	0.999757605108604
28.8427722349579	0.39717664878673	0.457113457022294	0.868879799282216	0.384912879697575	0.997283015456337
30.6993783589084	-0.281183859135088	0.40207428152009	-0.699333113453661	0.48434387753456	0.999757605108604
27.0346641595969	-0.191361752081938	0.477449406516354	-0.400800062729542	0.688567332696766	0.999757605108604
12.2526426302547	-0.330971352716355	0.638503413482658	-0.518354868161318	0.604210697426752	0.999757605108604
23.6317193684605	-0.74269261618813	0.454763010586714	-1.63314209576971	0.102439114874885	0.875372847456737
28.9822505105406	0.172097268805571	0.472211680306841	0.364449411106781	0.715522443972186	0.999757605108604
20.3604852991648	-0.0961836041546328	0.503410008630206	-0.191064147525297	0.848475336272972	0.999757605108604
31.6962040442221	0.028796270206082	0.410465113995743	0.0701552195892114	0.944070116051388	0.999757605108604
17.8172363266766	-0.0444259897574196	0.526775940024017	-0.0843356470597235	0.932789571090528	0.999757605108604
39.4985253440076	-0.440156040586057	0.36437807816714	-1.20796520690841	0.227060645765382	0.972288476514478
83.2107172078676	0.553606578802557	0.30119281999533	1.83804706503675	0.0660554703601516	0.787317141567115
1036.71272548403	0.182300356689305	0.117977388525031	1.54521437513111	0.122294418394495	0.901248952815506
11.7808244097176	0.0323998437841205	0.661228242011973	0.0489994856927691	0.960919705806618	0.999757605108604
7.59144585969703	0.336004528418711	0.863273706604428	0.389221316308057	0.697112436146501	0.999757605108604
23.3284909962919	-0.0690967044487269	0.492358870585403	-0.140338091942108	0.888392869094551	0.999757605108604
9.33052345499957	-0.732953909122749	0.772959050261683	-0.948244164907066	0.343005168276378	0.995838533305637
14.8737776579806	-0.333139793076649	0.57694255353948	-0.577422814512247	0.563653865950536	0.999757605108604
7.32333085677187	-0.938968753496954	0.813392393649476	-1.15438595298888	0.248341971544426	0.978288554699236
7.71640984183885	-0.8895644731046	0.896416209959738	-0.992356522808254	0.321023639746512	0.994107181448988
7.96989767714347	-0.533838155544069	0.838071688271259	-0.636983879798218	0.524135343884414	0.999757605108604
17.9155012915333	0.110266864341398	0.526814450752693	0.209308731345263	0.834207236109877	0.999757605108604
7.64870067653217	0.365367995651549	0.87623843781374	0.416973257374056	0.676697968532916	0.999757605108604
13.2957691533394	0.144239971017396	0.609876786275696	0.236506740809433	0.813039477224416	0.999757605108604
2.82042287430958	0.485142795302864	1.40707038092873	0.344789288352903	0.73025278650997	0.999757605108604
27.8160968423934	-0.315294725150712	0.43673758645194	-0.72193173871791	0.470336446638895	0.999757605108604
23.3364961760439	-0.54812286156575	0.488832660630537	-1.12128936077785	0.262164712768101	0.981834609050568
4.9246296266933	-1.6036127040435	1.02014558139959	-1.57194495891795	0.115963316634048	0.892747753412588
13.18242253652	0.123344863570114	0.626420075190851	0.196904391246616	0.843902357237106	0.999757605108604
15.6919832001451	0.4573070284832	0.574987627802283	0.795333684363121	0.426419424369421	0.999757605108604
146.611809350686	0.983927921209346	0.209936397475003	4.68679053772227	2.7752274276425e-06	0.0032042678327814
33.8405364519048	-0.10549868128822	0.385042648686028	-0.273992197093589	0.784090618109853	0.999757605108604
9.10788453853805	0.232603295024863	0.766327656366544	0.303529819252153	0.761486126183277	0.999757605108604
5.42518609077528	0.368930827723265	0.958698377985185	0.384824712542662	0.700367288540299	0.999757605108604
10.9695993120272	0.535488771381395	0.709428997851623	0.754816582072378	0.450359042992226	0.999757605108604
28.7292914148361	-0.194639037253921	0.420481805744202	-0.462895265847315	0.643439441055546	0.999757605108604
26.0650779746629	0.0392407586871314	0.441344763924985	0.088911802959106	0.929152003299969	0.999757605108604
12.2211140919275	-0.418609328468358	0.632002588749583	-0.66235381930409	0.507744492602872	0.999757605108604
41.7465282861787	0.201284427597685	0.367661542697719	0.547472074780407	0.584054450479652	0.999757605108604
13.0197647461049	-0.398609908469393	0.606621048171254	-0.657098710424012	0.511117448054566	0.999757605108604
20.0526917326568	1.20554957537981	0.55815652098121	2.15987725676037	0.030782172837389	0.615433449028199
41.5465344358352	0.482134390826354	0.376447507044447	1.28074799754067	0.200282194937391	0.961378994858984
162.047207115236	0.0486232929632032	0.193724896534783	0.250991451449675	0.801820718443364	0.999757605108604
127.897702377221	0.181159433489319	0.218944346345967	0.82742229481029	0.407997748275745	0.998537987822549
314.626676493633	0.844848806687825	0.175751438088654	4.80706625149582	1.5316124602913e-06	0.00230496551831392
6.72869549925432	-0.329765109826305	0.850005681056111	-0.387956359793478	0.69804832897735	0.999757605108604
20.8964523212048	-0.306735150220579	0.487175475969412	-0.629619439710545	0.528943601716341	0.999757605108604
47.0131247994691	1.13854899046867	0.374994619797854	3.03617420186568	0.00239600890553407	0.166953355145003
13.6949391123504	-0.685630542790757	0.602414868606693	-1.13813681985727	0.255063355501698	0.980037800430919
53.0856424341884	-0.0132921435938653	0.338323738300514	-0.0392882381255159	0.968660583993534	0.999757605108604
18.3742637136609	-0.744187572720166	0.553672825375734	-1.34409264571571	0.178918429960446	0.949629143061591
15.8231777806965	0.77630138638935	0.594021952964884	1.30685639228428	0.191261488703349	0.956429011455991
92.914097491567	0.191348402635885	0.252454482070254	0.757952091270995	0.448479663952258	0.999757605108604
62.7794326431583	0.714020147002041	0.334278479824763	2.13600393114253	0.0326790933960412	0.628438002370958
18.7930461393355	0.404219201128127	0.533429380004087	0.757774536387609	0.448585968706475	0.999757605108604
56.7869932577414	0.724744853052154	0.337541343066879	2.14712913821806	0.0317830021443118	0.622267938127212
14.2904881211909	-0.826742408065574	0.581320199050411	-1.42218076959318	0.154973779903778	0.931395252024904
113.952931179971	0.365007118041999	0.229454620877619	1.59075950027033	0.111663710632729	0.888171720878458
54.1357250208291	-0.0960157287417162	0.321098924342043	-0.299022268412951	0.764923054719463	0.999757605108604
290.799441893086	0.328608502487135	0.153371627950375	2.14256382929873	0.0321481381916376	0.624447259053573
312.349284812959	0.577980544436049	0.192247989212928	3.0064321962603	0.00264332997054404	0.175862068195874
20.4264224980726	-0.429121104182019	0.510990962266673	-0.839782179861867	0.401030526748729	0.998435056422792
18.2682791044433	-0.764675034632007	0.563694360547701	-1.35654192795015	0.174926804441758	0.947740227828889
18.9714689134576	-0.526745587313937	0.503587772513184	-1.04598565744593	0.295567654334742	0.990833628613711
15.5136194337864	-0.275005731647696	0.564600601284551	-0.487080125352359	0.626201550220682	0.999757605108604
72.6717401711644	-0.225393418800624	0.279353345892921	-0.806839875427945	0.419758742243802	0.999456454594162
13.4581940180814	0.614175185027346	0.632160938865534	0.971548773844736	0.33127507749376	0.99506372186509
29.5347365203134	0.264340771576893	0.426634878846351	0.619594844874587	0.53552456157347	0.999757605108604
50.0939499687877	-0.507561717298164	0.341296529989854	-1.48715756738943	0.136973200126908	0.918473386898937
6.41813019981381	0.795036840179066	0.931348979477432	0.853640104512865	0.39330443029077	0.997844296992084
21.6530216029396	0.0547473010499872	0.501981605960372	0.109062364835554	0.91315302528721	0.999757605108604
11.7293051813456	0.688405464073821	0.711776833414993	0.967164751304086	0.333461680112519	0.995424100109771
33.115916176866	-0.462525429134679	0.39648417235688	-1.16656719582328	0.243385197439795	0.977343337357502
7.82555884549901	-0.681586211479962	0.797599813566452	-0.854546603305061	0.392802199072754	0.997810780138964
4.65758702519667	-0.323737304460912	1.01185170847367	-0.319945404795783	0.749009717412822	0.999757605108604
5.50078494671081	-0.131161838998755	0.965860189142217	-0.135797955514908	0.891981007352617	0.999757605108604
60.6931763753322	-0.246735327501367	0.295201507136145	-0.835820012895712	0.403256166055201	0.998435056422792
7.27221566576275	-0.148053286321954	0.869614148364594	-0.170251699101704	0.864812195141377	0.999757605108604
8.48509285058401	-0.730765443437882	0.800692382996525	-0.912666910484464	0.361417751926375	0.996431492026125
5.42320762192571	-1.6256598294299	0.986182595373525	-1.64843694976605	0.0992630389660914	0.869081824011748
6.1997973655229	0.712658005682225	0.933619810668996	0.763327853092108	0.445267895020642	0.999757605108604
20.7766251272307	-1.29829564978689	0.509946186327698	-2.54594638531641	0.010898192543655	0.380557538593445
4.30923885158213	-1.09163681139333	1.1030960834415	-0.989611719033198	0.322363939741377	0.994107181448988
86.7752038302081	0.0332313771582956	0.248853358157096	0.133537989619241	0.893767921924563	0.999757605108604
11.8624595573113	1.13127856647053	0.718871616230063	1.57368651220817	0.115559941551867	0.89171303292536
56.0456397019882	0.0521842972125926	0.317523648420509	0.164347750072092	0.869457393573157	0.999757605108604
13.6940605743176	-0.325543220746035	0.601578260285637	-0.541148579058464	0.588405176727443	0.999757605108604
8.44327193320261	0.171780986546155	0.807799478165861	0.212653005095015	0.831597624782451	0.999757605108604
33.7562729877951	-0.0600049895336149	0.384448880174892	-0.156080541855962	0.875969535732095	0.999757605108604
12.020271839034	-1.0154918861463	0.681840836539758	-1.48933861353886	0.13639822451576	0.917365154083449
752.311722112919	0.0755290347648302	0.12201276572828	0.61902567582995	0.535899444402227	0.999757605108604
40.4176984316518	-0.321822018710186	0.380688607471311	-0.845368136566677	0.3979053290698	0.998170148412838
477.637227045161	-0.139544743265541	0.132178360481643	-1.05573062608022	0.291091300865133	0.989138032412618
46.1000088037857	-0.402120171049305	0.35144011628981	-1.14420680056258	0.252537883472376	0.979749506441697
5.41619541275671	-1.37016207561539	0.990343279084237	-1.38352236497467	0.166504754554325	0.942427984726515
33.4539067226533	0.414095311645602	0.397334780376674	1.04218239151639	0.297327125217989	0.991011935579518
99.7376012210448	-0.0540989547131551	0.247573065841032	-0.218517125557965	0.827026216442529	0.999757605108604
171.070104194183	-0.139776881123643	0.214103976135143	-0.652845797853915	0.513855695093923	0.999757605108604
53.7728231557497	0.1628695838835	0.320329227157068	0.508444344367114	0.611141760879461	0.999757605108604
171.18662177172	-0.0668472842947526	0.211552915925526	-0.315983752822793	0.752014840193689	0.999757605108604
10.5219737998623	1.40318046280839	0.784070591936227	1.7896098606929	0.0735166521809077	0.809563023100903
14.212881924125	-1.07973330237283	0.604472942023942	-1.7862392628487	0.0740605263848482	0.811196743864486
16.1579980546971	-0.762226445372302	0.622502215920537	-1.22445579449889	0.22078033254793	0.970289247103112
13.2720717906602	0.388684284794364	0.72734984497769	0.534384227175145	0.59307572931917	0.999757605108604
53.7022488270195	-0.256017706460334	0.315726650978174	-0.810884053237663	0.417432258878844	0.998969753505656
14.9644792883725	0.573191762362332	0.594319040028498	0.964451285852878	0.33481972033093	0.995424100109771
49.1207314957608	0.394407986710761	0.341829857467491	1.15381374123608	0.248576539314286	0.978379522756896
31.1619134360951	0.406341552258756	0.445590309667308	0.911917390129384	0.361812206362195	0.996487849012055
7.61562502947747	-0.647919175373732	0.808146283664236	-0.801735018115762	0.422706254807867	0.999757605108604
8.41527138076696	0.100706093491064	0.775074016914191	0.129930937295519	0.896621067334152	0.999757605108604
19.8953167617695	-0.487401020827406	0.495559666407606	-0.983536501993103	0.32534345935465	0.99437516743826
5.37092077359077	0.657664292444963	1.02254228789564	0.643165862409871	0.520116481723448	0.999757605108604
18.5603843915606	-0.0806818536793752	0.521509324196337	-0.154708362700338	0.877051236895921	0.999757605108604
112.683746143854	0.178312230053056	0.221570868221912	0.804763872994661	0.420955952892403	0.999757605108604
6.84740922381987	-1.07074904891045	0.937641810992435	-1.14195958025499	0.253470821181334	0.979956076845959
5.71952695320813	-0.284145138466224	0.925223037578204	-0.307109882618121	0.758759735725634	0.999757605108604
16.3182428462557	-0.76316636283158	0.608632804936836	-1.2539027746143	0.209877346422602	0.966303147348337
17.6955864418538	-1.06621817671695	0.548735932377811	-1.94304421089532	0.0520108167845159	0.735937485400066
8.01448140066293	-0.069665192297175	0.805583598692645	-0.0864779178849126	0.931086509276812	0.999757605108604
2.34041670900706	-0.0424795326239888	1.46764102687799	-0.0289440890831135	0.976909182334116	0.999757605108604
60.4361109270031	-0.12233747763119	0.328410316608063	-0.372514112512464	0.709510106590482	0.999757605108604
12.2148546212371	-1.12324447242158	0.636263820126702	-1.76537536300257	0.0775007011855713	0.821390183165753
7.90224759929091	-0.971346292705124	0.831336313700477	-1.16841556984493	0.242639177552119	0.977249089256248
7.88160905445695	-0.987605135738958	0.808004386519386	-1.22227694826414	0.221602913477031	0.970501102239743
18.5416901018228	1.22033902774334	0.575246336734274	2.12141990276951	0.0338864818362414	0.636525224880439
21.6942622364248	-0.132436716742457	0.518684553086405	-0.25533190829455	0.798466757223518	0.999757605108604
14.8624382441473	-0.743798763786085	0.592660213526878	-1.25501720346603	0.209472514871634	0.966143636067997
34.220648538578	0.273722479241096	0.389466231441955	0.702814408909521	0.482171416454423	0.999757605108604
19.4243453145703	0.456261204994624	0.51337527946313	0.888747906739424	0.374138578131398	0.997270020424509
85.065366388074	-0.199360452567564	0.249470257210325	-0.799135154614788	0.424212047290947	0.999757605108604
60.3868054201462	-0.338296620765085	0.317011831451886	-1.06714193983145	0.285907745728462	0.987881963129964
27.6602361093728	-0.898103741741514	0.4286378938279	-2.09525045422631	0.0361487342916426	0.651329147959654
31.655274549504	-0.606925391927793	0.415205992968742	-1.4617452594753	0.143811029721039	0.923423592043119
46.8201945024657	0.117983125823772	0.333316332696132	0.353967430486916	0.723363291776042	0.999757605108604
8.65918825415678	-0.178738941854166	0.782515829481432	-0.228415752269977	0.819323044570138	0.999757605108604
9.12282640015004	0.578750027006749	0.756971801259804	0.76455955960784	0.444533857954799	0.999757605108604
28.4205009742086	-0.538478362062482	0.415222825977292	-1.29684190842613	0.194685587720896	0.958802019352567
5.72471402246997	-1.57858757406626	1.00654671091359	-1.56832023486864	0.116806415899497	0.893602917409928
39.4163437626059	0.0230581304227477	0.362078195410272	0.0636827368094355	0.949222850872368	0.999757605108604
2.3808316916481	0.182777898199428	1.44415840629642	0.126563607844215	0.899285801982974	0.999757605108604
30.2103524774214	0.587895863090075	0.467071270601633	1.2586855584862	0.208143929675616	0.965005514460015
8.69351226285378	1.47711624120766	0.846369409298167	1.74523821983657	0.0809434109070487	0.830256811177897
4.52296869245844	0.725332847625798	1.11419448110444	0.650993035710259	0.515050982517575	0.999757605108604
13.6049396164218	0.474749056818344	0.642193374340301	0.739261841974054	0.459748015110092	0.999757605108604
10.5159337162532	-0.50464029990817	0.683907868750692	-0.73787760452297	0.460588829289142	0.999757605108604
22.030262857819	-0.498803074718864	0.477669574721341	-1.04424292673414	0.296373011009793	0.99097457015008
9.05661601858653	0.358608080110012	0.751394261134993	0.477256879189267	0.633179212637599	0.999757605108604
4.53129614125487	-1.16658010667413	1.05405080470268	-1.1067588976446	0.268398183259908	0.984163481595739
11.3593040923497	-0.918322620701483	0.662594956919032	-1.38594870231362	0.165762567909306	0.9420752858311
13.5508958490574	-0.241508077782123	0.597404917504665	-0.404261951493288	0.686020101539228	0.999757605108604
74.9631706313077	-0.231290826968213	0.289605680716619	-0.798640504550502	0.424498894107568	0.999757605108604
614.754950023291	0.183303484341776	0.117897045770568	1.55477589064014	0.119999452978007	0.898197290813551
106.627982008664	-0.062900858055594	0.233862367669961	-0.26896528365078	0.787956398156661	0.999757605108604
95.2676450740879	0.367150535844068	0.266871925448106	1.37575556225176	0.168897323527353	0.943842482875938
45.0709327196497	0.143554725527366	0.341632589873221	0.420202081951955	0.674337833974442	0.999757605108604
16.0448979109915	-0.00402533873098908	0.557011762985224	-0.0072266673676977	0.994234003869223	0.999895085470737
53.7517567245301	-0.43162905548151	0.325574169952579	-1.32574723462975	0.184923435968695	0.953604998837526
20.1612452846168	0.555104609877228	0.512130175754586	1.08391310677861	0.278403327707758	0.986703339414361
1415.87702159852	0.259572598361221	0.100732137316253	2.57685983120046	0.00997023719483759	0.362958299928345
66.4977396678911	0.25688708780873	0.296192005976917	0.867299193175222	0.385778098650314	0.997283015456337
38.8765940087272	0.654535024241383	0.417891606664845	1.56627942222905	0.117283216265835	0.894221312646366
15.6679824396368	0.724722366825857	0.588109745246613	1.23229103527601	0.217840387375935	0.970071249215338
19.9434458017233	0.443739182352348	0.523690671088679	0.847330698921706	0.396810820052374	0.998106342668849
59.1033600702586	0.361923375525597	0.337363741910744	1.07279867562457	0.283361455158615	0.98774726714802
18.2326467103455	0.144806783934452	0.547032780729933	0.264713174485136	0.79123042767424	0.999757605108604
21.1474961137845	-0.344451707822356	0.501811641725407	-0.68641633469883	0.492450606766838	0.999757605108604
20.0031713619764	0.410960105142651	0.537606102497749	0.76442604210277	0.444613394501195	0.999757605108604
13.0344914559424	-0.828741531227302	0.636678536899275	-1.30166400027148	0.193031271074605	0.957944620032779
333.717617570582	0.169203987767666	0.153895131897062	1.09947589427873	0.271560542864936	0.984957346102833
411.380472043532	-0.0981919459263438	0.13337558987803	-0.736206272947987	0.461605175290265	0.999757605108604
58.514079863312	0.436020355910054	0.351444854690626	1.24065084490675	0.214734760305955	0.96882575243671
20.6461673422282	1.54901907126528	0.569933587385694	2.71789398896577	0.00656988843154046	0.292869383661299
39.94006775245	0.0985523206341096	0.3799943221159	0.259352087382113	0.79536359390233	0.999757605108604
31.8113545125698	0.641452541961886	0.417087185623578	1.53793394779766	0.124064765796697	0.903362142659536
84.0952329105391	0.33323919912921	0.263122423024427	1.26647966866082	0.205341403921131	0.96469113485075
39.4794022228968	0.645629786694128	0.371639606167492	1.73724698869461	0.08234358416372	0.833334460369561
55.0020162836889	0.00472407654535445	0.326448346875184	0.0144711302433419	0.988454111580573	0.999878794868874
97.118640432247	0.427059249953577	0.240715863872097	1.77412175119664	0.0760430136465326	0.816992102187513
7.61705497912573	-1.25841937388964	0.818450983454143	-1.53756229674095	0.124155672105804	0.903455269263102
35.4936401532113	-0.393694404575958	0.378461211484573	-1.04025034172361	0.298223608537362	0.991137533154252
29.5857605728539	0.912258222441638	0.431791116823434	2.11273040805672	0.0346238490818614	0.64221262589352
33.5743330398441	0.266348002496482	0.415150666327665	0.641569492956714	0.521152746231084	0.999757605108604
81.092076447705	0.0784843267099649	0.258484342603415	0.303632807772737	0.761407653908772	0.999757605108604
23.1234986848043	-0.0560660939647777	0.489441724286965	-0.11455111238515	0.908800931190371	0.999757605108604
33.3019661848295	0.143209846144527	0.432337857934459	0.331245213705614	0.740459270488989	0.999757605108604
452.92983914842	0.0972222847510571	0.134980115965863	0.720271160351091	0.471358057745422	0.999757605108604
12.9480050555721	-0.112812122528869	0.636328710145125	-0.177285922716171	0.859283807694035	0.999757605108604
10.3049137943263	-0.103360468079173	0.753753992678751	-0.137127589482933	0.890929945203706	0.999757605108604
47.0264378790786	0.0634381237178841	0.354977633984774	0.178710199304008	0.858165260228518	0.999757605108604
17.7108327986117	-0.272643858962203	0.549903035451957	-0.495803516956624	0.620033043300668	0.999757605108604
70.8889345613238	0.100065283249644	0.300452742511981	0.333048327044822	0.739097803765183	0.999757605108604
61.6955930810761	0.532234924152016	0.297697529127071	1.7878378961111	0.073802164883857	0.810421729489581
242.658033727484	0.128370046361887	0.166375629155004	0.771567608873116	0.44037056491622	0.999757605108604
203.132870803684	0.177318315885102	0.194334763669219	0.912437448334866	0.36153848365886	0.996431492026125
10.0043134612031	-0.61472808025001	0.707845091556049	-0.868450014817026	0.385148024880808	0.997283015456337
8.91858926735047	0.209546309527217	0.778637365160708	0.269119257440166	0.787837911640799	0.999757605108604
45.4617488066419	0.378599983120412	0.350362049127342	1.08059644034907	0.279876666657437	0.986815519423684
33.5217999250244	0.0992924322465293	0.398956994687531	0.24888003862245	0.803453576428627	0.999757605108604
167.081450056263	0.079892400139761	0.193602423336395	0.412662190704832	0.679854129782448	0.999757605108604
14.6784544988832	-0.603272338903537	0.576836678729155	-1.0458286741277	0.295640139889272	0.99086283243681
7.09433671935406	1.68305962274245	0.930001799403609	1.80973802827238	0.0703364222718433	0.799671005003259
77.485915716814	0.514688268326141	0.292141668600824	1.76177630117325	0.0781071003255093	0.82342282642758
54.8842114870635	-0.654809905438461	0.314013341466082	-2.08529326295899	0.0370426885904003	0.657082992339745
39.087490816885	0.118835430114835	0.379204872785423	0.313380546093559	0.753991562372821	0.999757605108604
12.0476869727299	-0.63294940700525	0.63587850320633	-0.995393622859854	0.319544858979478	0.994000384921042
11.3775396624387	-0.408871666311045	0.671050584827158	-0.609300812123363	0.5423250688907	0.999757605108604
75.3348735486616	-0.00583327773002971	0.28369929388278	-0.0205614813142253	0.983595467423334	0.999851018310451
269.878958153574	-0.0824319759142698	0.158625666876837	-0.519663542081578	0.603298101735936	0.999757605108604
6.05741804297309	-0.956549517133048	0.918726705929065	-1.0411687294599	0.297797245939177	0.991095893844346
24.2717361275977	-0.0280915597032738	0.520150555806327	-0.0540065936481156	0.95692991093903	0.999757605108604
6.43080263602204	-0.467648412578262	0.872776602366414	-0.535816853144662	0.592085133426496	0.999757605108604
160.527481913914	-0.210938918668107	0.204826591306743	-1.02984147381631	0.303084428206648	0.991615761525314
9.90021932035609	-0.180767654236802	0.728688564372514	-0.248072582822078	0.804078248421511	0.999757605108604
8.67306909019318	-0.329774360617686	0.783374660937591	-0.420966335856449	0.673779664207124	0.999757605108604
8.45539540685381	0.080483686468062	0.771574927024768	0.104310914791401	0.916922616416242	0.999757605108604
12.9189434775608	-0.485699439833424	0.642830200105595	-0.755564128371132	0.4499105699189	0.999757605108604
8.56283398062763	-0.0329602832730564	0.82688854310923	-0.0398606118656821	0.968204253307173	0.999757605108604
14.2089078664887	0.41028590515199	0.69209015509844	0.59282147293893	0.553300635633605	0.999757605108604
9.3570867602046	-0.0623325627341376	0.73796173141969	-0.0844658470490364	0.932686055881267	0.999757605108604
14.4158500201207	0.35199155159371	0.611351273504114	0.575759905718657	0.564777477535042	0.999757605108604
8.56443728439511	0.860302422940204	0.792580249993839	1.08544519365312	0.277724525157434	0.986531045662439
5.55461735425167	0.853221681111854	0.977021666672986	0.873288392894393	0.382505905520263	0.997283015456337
49.5107307382689	-0.0601226494300307	0.326649971033558	-0.184058333878909	0.853967692726899	0.999757605108604
31.759405800495	0.417038437262387	0.447437344095513	0.932059969436445	0.351305534217929	0.996274789431993
1045.46725184825	0.214703599202873	0.104401852752559	2.05651138885187	0.0397332496591926	0.675083375006083
5.34307489299007	0.616236899962535	1.03272714901834	0.596708337287637	0.550702125261798	0.999757605108604
66.0326980450648	0.437960719457001	0.297553943725553	1.47186998758434	0.141055989552445	0.921531042738002
7.13101966271132	0.62332543664848	0.841574579883242	0.74066571347124	0.458896153172852	0.999757605108604
5.90610211544982	0.292438265557193	1.00474778254963	0.291056393093109	0.771008190032247	0.999757605108604
53.1310312603289	-0.000473319682906792	0.324628995431789	-0.00145803267596978	0.998836658650881	0.999992915505166
9.87372162993419	-0.0570420840325959	0.719657929693314	-0.079262774269582	0.936823614939217	0.999757605108604
27.1440415673038	0.221746763545062	0.435000392729138	0.509762214589855	0.610218060491065	0.999757605108604
11.2820663760008	-0.0598174679030396	0.656998763984377	-0.0910465455677204	0.927455606597971	0.999757605108604
5.72803688954735	-0.186627532064972	0.917856480177335	-0.203329753720227	0.838877301127407	0.999757605108604
4.48211321627178	0.27755547536602	1.11037700447427	0.249965078750378	0.802614354619688	0.999757605108604
114.802175946805	0.0303135227964641	0.224653353146101	0.134934655423327	0.892663539043744	0.999757605108604
7.52332099485494	-0.938352461766448	0.827216337109787	-1.13434952825637	0.256647961337653	0.980193975399064
16.2931246585029	-0.533720534972643	0.557857071890604	-0.956733475052739	0.338701797423827	0.995424100109771
26.601590167309	-0.56810192992313	0.480894238229611	-1.18134484624846	0.237465758612912	0.97587610375551
9.00504679544001	-0.289433946586418	0.757865509563336	-0.381906740621014	0.702530540296098	0.999757605108604
16.9795150880859	-0.227287519369057	0.566545260913261	-0.401181573741652	0.68828644595336	0.999757605108604
9.35615398324161	1.03748370536035	0.77405377988256	1.34032509410103	0.180139676569291	0.950509986750802
13.419701268506	-0.524801367571414	0.621166143932345	-0.844864731759388	0.398186367770002	0.998170148412838
6.63299063003592	-0.415813892765595	0.898842141480957	-0.462610589308251	0.643643516978057	0.999757605108604
13.3855395155459	-0.796279293499497	0.630171755203005	-1.26359089712452	0.206376902532077	0.964794873056914
23.3862026969346	-1.21679047978663	0.474107648413757	-2.5664856575457	0.0102734873810515	0.368521616598369
224.875122230246	-0.323023983085625	0.18921935197227	-1.70714030948042	0.0877959764059968	0.84441064191914
30.3488928004536	-0.191069274808489	0.417265294437567	-0.457908379526345	0.647018266444229	0.999757605108604
8.30538497231717	-0.631874912627088	0.7686468252635	-0.822061435576053	0.411041932502491	0.998593058560665
9.19572292103815	-0.248873161064973	0.734747902131835	-0.338719117595137	0.73482133738691	0.999757605108604
15.6607842372937	0.568170182115803	0.581199869573441	0.97758139989398	0.328281400396453	0.99474766223464
8.72193597829228	-0.217890163077068	0.788990877887542	-0.276163095396553	0.782422800991738	0.999757605108604
57.1719554607618	-0.0989517680080077	0.366525789864696	-0.269972184070693	0.787181653183064	0.999757605108604
37.1503485447258	-0.369052959909528	0.386498639294765	-0.954862248888974	0.339647362824137	0.995424100109771
16.5711614871974	-0.265098939617015	0.559832173860833	-0.473532876448996	0.635833051317846	0.999757605108604
11.391512290905	0.368596998943851	0.668248251889795	0.551586925819058	0.5812313959849	0.999757605108604
38.1623132908171	-0.439351190211771	0.377046785932751	-1.16524316504884	0.243920577671795	0.977343890005816
9.19633966111714	-0.346664091177634	0.745743615565756	-0.464856934664654	0.642033912326337	0.999757605108604
7.29965750900057	0.0508411446176338	0.821647573182005	0.0618770702635202	0.950660727778697	0.999757605108604
15.0616027313862	-0.494801140841463	0.616237763604709	-0.802938687085813	0.422010173789281	0.999757605108604
21.4393308331896	-1.19389322212986	0.477818874807434	-2.4986313540063	0.0124673928914035	0.408505045222358
119.468431260541	-0.257365845963074	0.226849650776674	-1.1345216758409	0.256575786697586	0.980193975399064
78.8650064417118	-0.47741572582219	0.273791909260736	-1.74371743530062	0.0812083735965053	0.83115783040174
64.2821046601121	-0.120580835883308	0.289860886756543	-0.4159955392139	0.677413267389161	0.999757605108604
12.2220742323937	1.55394587153497	0.714843277544179	2.17382735537991	0.0297181033148192	0.608414812825096
5.95840413158869	1.08845044153929	0.989088796668158	1.10045775991584	0.271132724117466	0.984938315770582
850.947975327222	0.217103506244299	0.118662482908561	1.82958843370566	0.067311504566339	0.791611565928062
31.370211529693	-0.322944617497689	0.39759395397505	-0.812247304741346	0.416649740717067	0.998969753505656
466.137520828293	0.430063392599103	0.147440090784411	2.9168687452041	0.00353564522676533	0.207910758017135
234.960646524424	0.00590850327304772	0.173875992540215	0.0339811332589872	0.972892195490111	0.999757605108604
144.875332297665	-0.11667198233158	0.212883244952145	-0.548056200279205	0.583653314000199	0.999757605108604
23.7584718684417	0.240331207537768	0.465305504769749	0.516501964997584	0.605503866880884	0.999757605108604
224.946511062747	0.329504782251765	0.201811038471545	1.63273914423776	0.102523870948689	0.875535760789532
32.3650298827253	-0.12683371595782	0.479434660165127	-0.264548491162771	0.791357304695252	0.999757605108604
15.6926025463186	-1.15152383745971	0.587150644557724	-1.96120680124111	0.0498549038095846	0.727243932313507
185.442576330134	-0.149744327329603	0.192360806001055	-0.778455499551097	0.43630053113712	0.999757605108604
17.1294866173814	-0.514920897617647	0.533413697643735	-0.96533122394911	0.334378937354207	0.995424100109771
14.7664902504104	0.138862087929609	0.592276623674019	0.234454784097703	0.814631932013785	0.999757605108604
30.5528392222746	-0.59552431540529	0.438376633955983	-1.35847640881582	0.174312563361069	0.947381266772839
155.109690279661	0.0131457437500729	0.199063634587188	0.0660378967626816	0.947347654037092	0.999757605108604
249.435631669852	0.0541310187312288	0.167066746031823	0.324008338086131	0.745931721597001	0.999757605108604
36.0376351067093	-0.196830970700794	0.374057402943596	-0.526205253931239	0.598745603971771	0.999757605108604
45.1935384968065	0.0334734456843007	0.345694335342451	0.096829604254699	0.922861713599023	0.999757605108604
88.7599052143064	-0.0263362263269294	0.261849278205326	-0.100577807612966	0.919885614316096	0.999757605108604
41.4963031243315	0.365404395558236	0.353824833323641	1.0327268217039	0.301731757891028	0.991322808140738
15.1414796967484	0.159879675226577	0.570421280300808	0.280283504048562	0.779260005650343	0.999757605108604
29.2169011627372	-0.258401075468476	0.433820096584235	-0.595641090634219	0.551415020060345	0.999757605108604
45.1008781771663	0.0106421163403087	0.341400522730582	0.0311719392085025	0.975132418303011	0.999757605108604
650.897818154535	0.13002919579157	0.136528258093965	0.952397676546036	0.340895337368091	0.995594014098363
9.78755126644786	0.0841837882183332	0.716617869602824	0.117473749663807	0.906484644728079	0.999757605108604
19.9183666850967	-0.290114022462971	0.512772056648232	-0.565775803695936	0.571546196896105	0.999757605108604
17.5597961654701	-0.985837635468278	0.535398836775292	-1.84131448885093	0.0655754856946651	0.786309933581785
12.6888138526803	0.804997103099628	0.648576036240475	1.24117614299452	0.214540685944609	0.96882575243671
50.4937409160098	0.127122721080737	0.336673054066278	0.37758507711078	0.705738852172718	0.999757605108604
5.28668618176184	0.00163825197419459	0.998952933224403	0.00163996913138507	0.998691494536412	0.999992915505166
19.2050091992653	-0.32988527063583	0.521831493783478	-0.632168189474413	0.527276981201925	0.999757605108604
122.073531143602	0.0849386339439767	0.220375809050215	0.385426305682319	0.699921596074905	0.999757605108604
850.925258485716	0.277109620571353	0.122582282130426	2.26060092662096	0.023783980325163	0.553614118029297
36.0651079849667	-0.318159998469809	0.384690706263985	-0.827054028831876	0.408206438840178	0.998537987822549
33.9425161255026	-0.266428750375721	0.395882456674088	-0.672999638867705	0.500947520671219	0.999757605108604
5.79768211283103	-0.968463508633023	0.9580146398062	-1.01090679452345	0.312061041741237	0.993662271182121
20.0310465670625	-0.850008262475484	0.571975278345847	-1.48609265934309	0.137254613684792	0.918566884427097
7.38929052991491	0.151676221666665	0.815693078379673	0.185947663020459	0.852485804263026	0.999757605108604
86.2166110247261	-0.435738457037327	0.253501808737394	-1.71887711258389	0.0856367504639354	0.840860182740143
36.5586762547876	0.109657902754639	0.410461691707505	0.267157459441505	0.789347928488049	0.999757605108604
4.57840350422994	-0.53389611739937	1.02870605973698	-0.518997737347707	0.603762319105938	0.999757605108604
682.096840722587	-0.0915916100455105	0.113419796743476	-0.807545178842679	0.419352456449856	0.999203964613777
18.0939027772767	-0.17993293145784	0.534135063369969	-0.336867851967264	0.73621652072254	0.999757605108604
19.2543406046669	0.072918169871143	0.547925303558713	0.133080493632157	0.894129721744442	0.999757605108604
64.4350872637566	-0.218649399996616	0.298530124694451	-0.732419886336116	0.463912324574602	0.999757605108604
32.5232331105513	-0.0851598316087758	0.409790323595166	-0.207813183243696	0.835374838590489	0.999757605108604
6.03802435415005	0.722141516856137	0.96796084029677	0.746044144342382	0.455640748781565	0.999757605108604
4.94969736746694	-0.942998392098141	1.02003826084396	-0.924473549960687	0.35523981647241	0.996332806143142
8.88483155175325	-0.354696565839623	0.790474128386996	-0.448713693594754	0.653638205088908	0.999757605108604
11.6098768898908	-1.18681215800887	0.706465746033779	-1.67992880712453	0.0929711681647868	0.856260358390598
40.591582475401	-0.324789493720632	0.353145564515762	-0.919704298611219	0.357727305691654	0.996332806143142
64.6440449644872	0.134555966842081	0.316109062244886	0.425663110973523	0.670353345768289	0.999757605108604
14.1179495729865	-0.285845175985594	0.592068595412061	-0.482790639801887	0.629244397572056	0.999757605108604
7.42525249948847	-1.83649391976602	0.879854837558462	-2.08726921916139	0.0368638055480406	0.656068825664651
10.7985940476389	0.131038808979479	0.707631091447025	0.18517955268404	0.853088206317753	0.999757605108604
26.3685068945924	-0.17421304342703	0.463641614093772	-0.375749367898187	0.707103232465144	0.999757605108604
52.2052701057459	0.355259419213579	0.324811005699463	1.09374193909639	0.27406817495651	0.985592481761196
23.0380670690001	0.017116393571807	0.484153221014691	0.0353532576648656	0.971798056370618	0.999757605108604
19.0081694736773	0.443975489499363	0.522097558908968	0.850368828437241	0.395120060927603	0.998106342668849
22.5410498781231	-0.614430612879527	0.508261115568552	-1.20888770369973	0.226705990826934	0.972237970282772
4.24945905239884	0.0335240991502731	1.06120921305862	0.0315904712640497	0.974798642428502	0.999757605108604
21.673681722472	-0.105645570203658	0.492949726688886	-0.214313071868957	0.83030292497323	0.999757605108604
133.919929208574	-0.0309629877807513	0.216189755779464	-0.14322134584553	0.886115372061243	0.999757605108604
3.17944968159377	0.394107772380744	1.25096817481575	0.315042205161446	0.752729609158067	0.999757605108604
15.3887334191631	-0.279571106874858	0.602860876489388	-0.463740670157387	0.642833555060966	0.999757605108604
9.30597580450217	-1.48167207460976	0.847333410109542	-1.74862935525959	0.0803551086380217	0.828612240479151
15.1084102907031	0.439481517338092	0.589430326633912	0.74560384405034	0.455906760112308	0.999757605108604
41.1403061421772	-0.56419617825755	0.361340745885335	-1.56139650643381	0.118430225667196	0.895968128158741
7.96300776189726	1.20073068583376	0.872945760665177	1.37549288849151	0.168978688954272	0.943842482875938
8.22579607109503	-0.0763022680391763	0.784822280984338	-0.097222351974356	0.922549817819567	0.999757605108604
36.0416313930053	0.0778914417984173	0.377731295626835	0.206208600399812	0.836627970070342	0.999757605108604
11.2606904263772	-0.434773257269087	0.675627449214452	-0.643510351414223	0.519893000174233	0.999757605108604
5.55372878325847	-1.12236633712607	0.950658675552938	-1.18061967558783	0.237753843771747	0.976046826632299
15.7104845260239	-1.07126966402464	0.578910564000424	-1.85049251238721	0.0642425962369193	0.781889958204481
772.79728387164	0.289575652668348	0.128286384400714	2.25725944355742	0.0239918679740006	0.555661872897507
11.8659688609185	0.157962621084121	0.642913373429242	0.245698141635416	0.805915910870283	0.999757605108604
5.68163561002269	-0.527935535853347	0.98779053497786	-0.53446101897016	0.593022612019154	0.999757605108604
4.85316684740442	-0.264995645963966	1.05171311639563	-0.251965713684493	0.801067565458817	0.999757605108604
13.6930562278817	-0.453214693137858	0.645046288913587	-0.702608015776946	0.482300065726832	0.999757605108604
7.81121488464562	1.95954908797942	0.974973495369972	2.00984857258693	0.044447218141598	0.699816265266252
27.8001445226196	0.590382659527858	0.457930996651471	1.28923934794743	0.197314889501229	0.960031058115451
118.76786079994	1.12849777448799	0.279602010729052	4.03608604797038	5.43502893847367e-05	0.0169455898785175
15.5905524891043	0.344727608565342	0.592111935529986	0.582200067047769	0.560431928212445	0.999757605108604
5.96526896650511	0.296274836910951	0.911082242995064	0.325190002536967	0.745037274677923	0.999757605108604
86.7423715979679	0.626624747780249	0.268382149647501	2.33482274660693	0.0195526823981969	0.506309784657413
21.400769983171	0.725260406075511	0.531466890058465	1.36463892604058	0.172366563928796	0.946419379944743
21.8603864762188	0.48050266039879	0.493390701808913	0.973878629323837	0.330116805884369	0.99506372186509
29.6436722574672	-0.266919800645794	0.469427037205772	-0.568607641849121	0.569622437634671	0.999757605108604
6.47373746616771	-1.07821805369742	0.902867262595944	-1.1942154714939	0.232393692600979	0.974270916466227
80.9690293571562	0.0802442786570772	0.272713250900564	0.294244149824373	0.76857134637234	0.999757605108604
13.1732847705684	-0.0180109378727952	0.672005446343644	-0.0268017736623892	0.978617838549368	0.999757605108604
15.7665536947368	-0.0692789756836009	0.577293288399899	-0.120006549661479	0.90447795957826	0.999757605108604
8.48952583847468	0.11230283738204	0.765155611524749	0.146771239327711	0.883312586491721	0.999757605108604
28.1642992709675	-0.103781007174256	0.436769872118167	-0.23761026984521	0.812183384434432	0.999757605108604
57.4116468647065	-0.119986985717668	0.315619271014658	-0.380163686874797	0.703823912893875	0.999757605108604
33.2533424212489	-0.305041290231242	0.39136640996857	-0.779426344370586	0.435728610181516	0.999757605108604
23.5563030000678	-0.250281290965559	0.461176694617546	-0.54270151524703	0.587335330792365	0.999757605108604
231.136985365127	-0.0219736309207399	0.172235973415372	-0.127578638103362	0.898482437290788	0.999757605108604
56.8690266450443	0.261432030979998	0.335552265024874	0.779109719198642	0.435915085327445	0.999757605108604
10.2557270773922	0.223640936858762	0.72439301272992	0.308728732785477	0.75752788521068	0.999757605108604
40.6545877621836	0.0121405740775672	0.366580685050394	0.0331184226902141	0.973580151625635	0.999757605108604
685.721520098673	0.392979311866436	0.139116637045165	2.82481894483155	0.00473073394122271	0.245035340402667
50.8158763922178	0.146907440270181	0.339779400233866	0.432361232520471	0.66547888970602	0.999757605108604
363.136157896405	0.451538059432586	0.156424463936164	2.88662046888559	0.00389403641526529	0.219728386597611
7.2118747083232	-0.441195104106892	0.873735607737047	-0.504952642653052	0.613592098459042	0.999757605108604
8.00752856526764	-0.389783152570801	0.834591720139737	-0.467034530974665	0.640475172894494	0.999757605108604
762.454010378174	0.351206430178026	0.127884555343192	2.74627713436955	0.00602758231526773	0.27942230991085
10.560144723749	0.309539662617035	0.719188055359907	0.43040156230366	0.666903559074185	0.999757605108604
7.93065218908942	-1.18569068810331	0.798441561779515	-1.48500622319901	0.137542175590518	0.918790653648938
97.3569010275847	0.166834866419154	0.252395903166722	0.661004653110199	0.508609329512495	0.999757605108604
25.3310328487599	0.228558876293651	0.454552315360632	0.502821938355582	0.615089467936048	0.999757605108604
105.364434047613	0.509334739638489	0.233775851712951	2.17873119018252	0.0293516432890493	0.605236097098183
35.0672875428217	0.45270081845789	0.39655551195669	1.1415824640141	0.2536276165525	0.979956076845959
4.63653685909788	-1.59851395132517	1.04731027063451	-1.52630409167736	0.126934150134389	0.906203461996184
26.9059285032548	0.00554221422421818	0.432519558495411	0.0128137886839098	0.989776355619931	0.999878794868874
16.3849086028492	-0.229286095740224	0.548635579792521	-0.417920572754201	0.676005190449781	0.999757605108604
34.7830719055893	-0.402029076885687	0.384217622086252	-1.0463577248298	0.295395903288708	0.990680014018843
15.773432068245	0.347390727216244	0.577685415688378	0.601349311895452	0.547607351843301	0.999757605108604
12.1223252448435	-0.698230259689619	0.660440360343215	-1.05721924584798	0.29041153824296	0.989138032412618
68.10113195019	0.0722799629726382	0.290518512364822	0.248796410198713	0.803518268061761	0.999757605108604
7.10492221770131	0.00914867575299052	0.866756509564458	0.0105550701402724	0.991578428871022	0.999878794868874
11.4687211349731	-0.132095181973504	0.679014479585277	-0.19453956571616	0.845753418489539	0.999757605108604
15.7249831994562	-0.582029824431965	0.585180379181578	-0.994616096400876	0.319923015802792	0.994000384921042
8.61822565185126	0.126103937537531	0.772396123477986	0.163263296777959	0.870311131045869	0.999757605108604
15.4654875014185	-0.548640180472479	0.582849993983736	-0.941305972609804	0.346548082910473	0.996065800644478
2.87114377459663	1.19588220387424	1.43621887227411	0.832660137643702	0.405036432104222	0.998435056422792
6.01927003667737	-0.571058638485359	0.909987687170168	-0.62754545642393	0.530301749222228	0.999757605108604
7.23984504558552	0.956175910210011	0.873136061754358	1.0951052786536	0.273470516366985	0.985249733872084
24.6098790231001	-0.00433993883224533	0.462243814378896	-0.00938885215387205	0.992508889880499	0.999878794868874
7.66196827812096	-0.432749259745829	0.81548408373616	-0.530665488605465	0.595650605348536	0.999757605108604
11.0497417876037	0.0444242865154927	0.700306121359727	0.0634355250661492	0.949419699292756	0.999757605108604
85.2452306943265	-0.382606884672001	0.278619055949572	-1.37322583111921	0.169682151735871	0.944088542877606
7.35659383989328	0.068822255017412	0.838416401198245	0.0820860075244865	0.934578319949285	0.999757605108604
27.4948711265375	-1.05474406902681	0.444675636859143	-2.37194031244153	0.0176949489689371	0.482699082309703
7.85907253704089	-0.555705076486814	0.814978906141475	-0.681864367653152	0.49532471841717	0.999757605108604
22.480935448311	0.195230557906193	0.478666063330253	0.407863796626615	0.683373673242617	0.999757605108604
17.7048147370332	0.793933978877037	0.560060865993989	1.41758517169018	0.156311911866922	0.932384890901268
233.498016435996	-0.0199715010474048	0.180115965023321	-0.110881348273702	0.91171043630859	0.999757605108604
44.812366038519	0.423928726227058	0.356548926193204	1.18897771128707	0.234448437851419	0.974788548667117
110.64173542652	0.182433171744384	0.232855700613842	0.783460191283542	0.433356921838407	0.999757605108604
18.7482650467889	-0.623098836976597	0.549591198855725	-1.13374966388457	0.256899570764351	0.980193975399064
8.54039032106333	0.151737261246816	0.753437721470686	0.201393236524752	0.840391103343389	0.999757605108604
28.1384096713007	0.0743904757834423	0.432558258611937	0.171977934306834	0.863454876397697	0.999757605108604
79.0736672630934	0.0623795289637374	0.280079686236068	0.222720647120263	0.823752930873525	0.999757605108604
120.365140783879	0.056991017420432	0.225059345611626	0.253226620141243	0.800093096831333	0.999757605108604
729.684292165691	0.547614080542935	0.121806612957318	4.4957664222617	6.93198004382028e-06	0.00549220778871881
80.6200868380074	0.0568306170061922	0.259127736603877	0.219315067352546	0.82640462554886	0.999757605108604
128.79247046687	-0.176728963219921	0.209002961722484	-0.845581142790616	0.397786448859581	0.998170148412838
137.990719467573	-0.140695382903663	0.205653275188604	-0.684138790275191	0.493887529332155	0.999757605108604
46.9977900850711	0.0765100533117864	0.370574882459267	0.206463138580895	0.836429155566624	0.999757605108604
57.1332341412546	-0.0290086285740611	0.302262875400247	-0.0959715232499152	0.923543189295585	0.999757605108604
30.8733755631568	0.145629420745869	0.41458483491962	0.351265672257654	0.725389045664704	0.999757605108604
68.3903874483167	-0.0729362386001831	0.281915877420085	-0.258716320867236	0.795854125969399	0.999757605108604
12.4326930093719	-0.0954752222965435	0.640664741155546	-0.14902524856345	0.881533709951053	0.999757605108604
32.1480058811674	0.152659221482263	0.398199930985621	0.383373299699983	0.701442997568818	0.999757605108604
14.0265205707654	-0.410390346796523	0.610501369035104	-0.672218552834934	0.501444571571793	0.999757605108604
7.11844431966155	-1.16192177272118	0.824946682604362	-1.40848105365183	0.158988673300375	0.934966275591444
40.1572679916924	-0.249558593076398	0.372801271883266	-0.669414543077369	0.503231077104993	0.999757605108604
5.85206214003637	-0.714163407967731	0.906905990828033	-0.787472367798208	0.431005397863111	0.999757605108604
29.8356325876732	-0.322941633937688	0.430834787482541	-0.749571862162534	0.453512602807576	0.999757605108604
78.064988385521	0.222694387789713	0.271294591448749	0.820858191829389	0.411727047583829	0.998593058560665
22.3601250392437	0.0820367751525772	0.483270394257654	0.169753364011865	0.865204104634738	0.999757605108604
17.4093914402114	-0.880364360668477	0.603517026663405	-1.45872331976389	0.14464127500555	0.923959377004382
10.484085349091	-0.232146960961362	0.751163070754442	-0.309050018564147	0.757283478588264	0.999757605108604
20.7238608858117	0.122066368137632	0.49695484071438	0.2456286932675	0.805969675561715	0.999757605108604
8.16017355732973	0.143089355694505	0.771409340570631	0.18549082590659	0.852844075277131	0.999757605108604
33.5326446152309	0.400535938418054	0.399226419662616	1.00328014051912	0.315725715343274	0.993748675454749
6.7235046380415	0.152445768066145	0.874235535335126	0.174376082765507	0.861569909535838	0.999757605108604
9.02592071500543	0.663253251315062	0.767697836124818	0.863950919365657	0.387614853036512	0.997301303659566
26.1980879484806	0.168486072748796	0.457403727023314	0.368353082396742	0.712609976566699	0.999757605108604
39.9107603145422	-0.12083549659411	0.377007175996786	-0.320512457818946	0.748579888107399	0.999757605108604
10.0275221346358	1.25038972552714	0.774678826467849	1.61407499831678	0.106511159656512	0.882886808331552
33.3684424426174	0.509221612458412	0.405580568942114	1.25553749723915	0.209283704791835	0.966091118465703
14.3030308000089	0.0731266148855318	0.591410356123214	0.123647843038949	0.901594109851496	0.999757605108604
11.1978758242566	0.629721799093423	0.687042711928876	0.916568632720775	0.359368727553267	0.996340196765657
115.872755500049	0.266829927239795	0.242047220586377	1.1023879001518	0.270293069619267	0.984840386923227
472.72942452921	0.0635663028807805	0.128004286475102	0.49659511123594	0.619474601316603	0.999757605108604
51.6141267212928	-0.0430488053864018	0.322783133279343	-0.133367580111896	0.893902683651099	0.999757605108604
8.75496224378968	0.134499758971965	0.777888689397232	0.172903605368251	0.862727197665076	0.999757605108604
9.53081458259724	1.00399362914335	0.760656947296154	1.31990331871965	0.186867299420585	0.954633113093321
44.9952523020248	0.188783040737631	0.361985468497157	0.521521047575184	0.602003847267959	0.999757605108604
44.1012099230988	0.318927287866596	0.342401701572912	0.931441889457676	0.351625030811676	0.996274789431993
11.8394385062649	0.341275946686429	0.654357636999901	0.521543460929273	0.601988237956148	0.999757605108604
8.67219784974274	0.0573393486761326	0.758725979727043	0.0755731979769045	0.939758660383955	0.999757605108604
9.74681645497185	0.488264003028849	0.74945200145028	0.651494694902408	0.514727200551743	0.999757605108604
6.67274862446425	-1.23744757837502	0.876079382253643	-1.41248339299093	0.157807677145299	0.933805194727067
8.46630452598702	-0.990493928592051	0.787888262233301	-1.25715025349465	0.208699232895836	0.965478563557377
22.4240668949403	0.472789250792507	0.497761562809147	0.949830774646988	0.342198245995725	0.995828250262272
22.9286740412846	-0.219182953865043	0.462293979841919	-0.474120285840609	0.635414133471976	0.999757605108604
17.2759035397829	0.290157895881296	0.561479141462059	0.516774131850636	0.605313839814415	0.999757605108604
15.7096651161892	-0.0897362198819185	0.616827285701249	-0.145480302123634	0.884331666918555	0.999757605108604
6.0041066252453	0.697846052842674	1.00507963935748	0.694319161901228	0.487482076673142	0.999757605108604
10.0338735636411	0.0182814305995148	0.763438304362672	0.0239461794031626	0.980895538993219	0.999819562021282
6.07130267096047	-0.550988897832251	0.976481719753306	-0.564259306330333	0.57257767154302	0.999757605108604
9.19262784479027	-1.04966626659458	0.844536279135523	-1.24289067566053	0.21390812217098	0.96880704031442
34.9967022042487	0.166050836035241	0.401571331145127	0.413502715848085	0.67923833304748	0.999757605108604
67.7486738864245	0.0203789744236018	0.280875700009174	0.0725551353247579	0.94216012939764	0.999757605108604
14.9510313619798	0.213379223993688	0.599414567667756	0.355979376383725	0.721856010116518	0.999757605108604
8.4983704851332	0.402636599236846	0.818519232067003	0.491908538569178	0.62278400184313	0.999757605108604
51.2102437503342	0.730391127775388	0.340628515925071	2.14424539822161	0.032013229266665	0.623466434811506
232.657912940745	0.127054314823919	0.165377457637105	0.768268642167183	0.442327600366231	0.999757605108604
70.0185578984716	0.0998513677186762	0.28532919821287	0.349951453773693	0.726375130963871	0.999757605108604
8.91033762333367	0.329558438495365	0.799967298503895	0.411964887954431	0.680365159161478	0.999757605108604
11.2840639704904	-0.110754839890173	0.709090658152347	-0.156192778196744	0.875881069037221	0.999757605108604
7.68762009474183	-0.0354805108397086	0.809998089037407	-0.043803203143199	0.965061273797763	0.999757605108604
278.87958912342	0.639680828980914	0.169166693860464	3.78136389843116	0.000155971486100006	0.032097716477152
9.90956114854885	0.796564195392919	1.32395014106682	0.601657245756295	0.54740231481883	0.999757605108604
17.3520966615621	-0.761315631441222	0.542400978312867	-1.40360298355155	0.16043710619164	0.936313513333554
6.40361908510665	-0.487615185369585	0.900773711611385	-0.54132928068837	0.588280641817929	0.999757605108604
11.3493517650874	-0.583626309292207	0.714706522626145	-0.81659575058544	0.414159484325328	0.99863149128648
26.9627606004428	-0.339172282406177	0.434346463235383	-0.780879576823838	0.434873325029624	0.999757605108604
114.654445216208	0.0740122317920683	0.225134956802383	0.328746067884226	0.742347630731677	0.999757605108604
4.22018990651502	-1.4472299799402	1.22565876635713	-1.18077724376877	0.23769122641645	0.976046826632299
54.5474985819534	-0.312841949883831	0.310788009833792	-1.006608813677	0.314122797333371	0.993748675454749
147.599548117294	0.145239610569984	0.217878389147557	0.666608611979507	0.50502216671965	0.999757605108604
19.1297817164609	-0.235461349830356	0.517190370981115	-0.455270173309073	0.648914881517964	0.999757605108604
11.5192984529586	0.186804834719197	0.652153673013119	0.286442969578183	0.774538867799618	0.999757605108604
67.9153999759642	0.0926376674094497	0.279712192250375	0.331189236565449	0.740501549874123	0.999757605108604
19.1828047063835	0.415358771537956	0.522986084962373	0.794206162421779	0.427075421584505	0.999757605108604
80.7911817728307	0.611977273167856	0.269937150304341	2.26711022353863	0.0233834931970257	0.549775206480553
50.2176043023267	0.251239994512484	0.336813356518204	0.745932397425293	0.455708253401736	0.999757605108604
75.7880221532025	-0.0722296473170714	0.283294782069093	-0.254962858085594	0.79875178631513	0.999757605108604
157.837197027668	-0.391592578428812	0.195807291823129	-1.99988761798787	0.0455124004871235	0.705145972625858
489.741827159236	-0.0492411854956577	0.138351005882866	-0.355914907748105	0.721904291125729	0.999757605108604
117.458050405293	0.227179045458068	0.223917004985435	1.01456807835048	0.31031176228752	0.993445934297502
40.6083769974594	-0.156694294676543	0.355756114559903	-0.440454255776843	0.659608136485051	0.999757605108604
20.5491198698792	0.158135256945732	0.50660702500508	0.312145803631811	0.754929718031435	0.999757605108604
5.0718233024813	-0.0954704681282456	0.975119643614596	-0.0979064146163167	0.922006606334786	0.999757605108604
21.0966173629287	-0.233534904985126	0.499256986767067	-0.467764921022695	0.639952708894532	0.999757605108604
14.0313991870452	0.218458999753758	0.659031477189517	0.331484924946818	0.740278226093896	0.999757605108604
6.22800927778211	1.85594481167286	1.01977554956904	1.81995421684427	0.068765977340979	0.795270277914811
39.3108777803374	-0.9300273042474	0.373267116228099	-2.49158649078284	0.0127173999609142	0.412801378030001
5.37073694315543	-0.384562069662112	1.00141532162117	-0.384018559891366	0.700964691431448	0.999757605108604
28.3408163227206	0.1928935569042	0.430010610709996	0.448578598062291	0.653735675527755	0.999757605108604
1644.43378766473	0.157652640682001	0.12413860267857	1.26997273434927	0.204094342551933	0.963885095198885
7.94406990030884	0.611487284349927	0.895742090894255	0.682659987250857	0.494821719019234	0.999757605108604
7.19847750638029	-1.12816766776486	0.874259787992052	-1.29042612191505	0.196902747316863	0.960031058115451
23.2737800507183	-0.0563253987764576	0.51250037615739	-0.10990313645967	0.912486195079584	0.999757605108604
6.72839479605932	-1.32864874416656	0.856024191462062	-1.55211588342763	0.120634498138507	0.89900759187624
8.39480284145696	-1.59579217249275	0.779590040286222	-2.04696326277702	0.0406616917441564	0.681354547181404
9.88342859024865	-0.478384952672116	0.718414155913332	-0.66589020933745	0.505481278950337	0.999757605108604
12.028197699526	-0.941910981584118	0.677555406335123	-1.3901608234209	0.164480046916193	0.941417211040713
11.0228666896703	-1.36645496787193	0.701940497126049	-1.94668205277598	0.0515728645828774	0.734347450277572
4.43647605107869	0.142134133116393	1.06715389844309	0.133189911336836	0.894043189348183	0.999757605108604
12.9945923282709	0.340502720906167	0.621865066594973	0.547550809970066	0.584000373182618	0.999757605108604
16.1828693259804	-0.373578437661481	0.571750456369778	-0.653394209833162	0.513502170674514	0.999757605108604
10.8624316696308	0.0687669437962437	0.685520468833783	0.100313479936246	0.920095456032265	0.999757605108604
4.26660093268048	0.689259328617721	1.1281260262364	0.610977242424939	0.541214646505847	0.999757605108604
14.8347248474659	-1.17346300842108	0.65668925302854	-1.78693804262712	0.0739475029906987	0.810746900239466
23.4700873244458	0.112751454399081	0.499623953029052	0.225672635820415	0.821456042526485	0.999757605108604
377.07299917008	0.087881110257981	0.137690062771759	0.638253106207499	0.523308932409178	0.999757605108604
7.51454546861092	-0.949089670132916	0.819280098535075	-1.15844345765258	0.24668311329662	0.978044755690034
97.2281385006881	-0.047624529699734	0.242100302052362	-0.19671404494751	0.844051318568558	0.999757605108604
10.7774659140216	0.474987518405219	0.732271120607051	0.648649803383554	0.516564756545589	0.999757605108604
394.593394549436	0.303731742102341	0.156741118433142	1.93779236194425	0.0526485600115533	0.738606574903716
8.84119443010816	0.403504233783662	0.779396080706166	0.517713963121382	0.604657854581418	0.999757605108604
74.8601579845689	-0.322856880499887	0.271519983050642	-1.18907226227865	0.234411232309729	0.974788548667117
78.0080123383898	0.04583331744318	0.272605968484224	0.168130278651006	0.866480789479148	0.999757605108604
9.14482577421774	-0.202314219497043	0.774723910057264	-0.261143636940402	0.793981741432842	0.999757605108604
5.79706537275205	-0.838144734424936	0.954156617615279	-0.878414213087688	0.379718973964339	0.997270020424509
13.3709525960591	-0.772205733615393	0.610012093894385	-1.26588594118773	0.20555392041914	0.96469113485075
149.674825291486	-0.0122959750723913	0.201526506626142	-0.0610141825918806	0.951347914024913	0.999757605108604
30.6757300914669	-0.315120409013566	0.412797450828211	-0.763377797952308	0.445238116883238	0.999757605108604
395.183396855401	0.248002635905936	0.157728911015348	1.57233467415371	0.115872955597485	0.892623331007662
449.501649913066	0.334808713062245	0.129827597937257	2.57887166043117	0.00991236058371923	0.361964052442152
406.31511067901	0.136998366037551	0.13594762355361	1.00772902428505	0.313584567309775	0.993731793256939
54.2511043365792	0.00608496487333628	0.329885650600674	0.0184456791686951	0.985283311924387	0.999851018310451
540.053259223265	0.130516123426035	0.122325023916973	1.066961765032	0.285989101868479	0.987881963129964
42.1830746736864	0.642276790220484	0.377214671417693	1.70268242167412	0.0886275162292437	0.846528785110708
194.71003845782	0.208618769987903	0.184286534048389	1.13203480148542	0.257619803496806	0.980577147989265
636.21805503019	0.303590815905169	0.120853940978387	2.51204729814697	0.0120032999718569	0.400976308658079
172.15675359229	0.0799996097457717	0.206261808781328	0.387854689234229	0.698123571089328	0.999757605108604
69.7439217862833	0.321482969023147	0.300341715599053	1.07039066611818	0.284443498881735	0.987851269613383
38.7364857000493	0.10276698850028	0.379073447701223	0.271100466475507	0.786313762811927	0.999757605108604
52.9099168602701	0.441851017726357	0.329841808862844	1.33958463073458	0.180380423261243	0.950758786353804
48.8599824494244	-0.361663818684274	0.335042296478102	-1.07945719834783	0.280383964402785	0.987156062736337
155.515591323392	0.758181140387275	0.22600760500187	3.35467092083472	0.000794594483193265	0.0874027974975778
204.318109352856	0.482699807850099	0.186059208805551	2.59433441079805	0.00947742544505211	0.354340700254214
382.740427019953	0.310802424120382	0.152045728981875	2.04413781433763	0.040939934394024	0.682656961323772
690.637234243329	0.234789925274629	0.115410362995303	2.0343920526806	0.041912082514841	0.688310712187581
821.648520422991	0.146131646676463	0.108698726939165	1.34437312001132	0.178827761486441	0.949619527473559
125.520763194346	0.531529407411645	0.216416050557083	2.45605354151607	0.014047222672468	0.432766853857092
107.056129830107	-0.111478014870932	0.230553877891074	-0.483522619053931	0.628724703333779	0.999757605108604
361.269752415176	0.366059587190696	0.147431453386281	2.48291377981329	0.0130312624598368	0.417903279042353
843.851822661287	-0.143169658741145	0.114399096686911	-1.25149291285903	0.210754697740883	0.966823371522928
17.450107412367	0.0759385874020677	0.543018404208291	0.139845329023027	0.88878219778825	0.999757605108604
95.6649289747689	-0.302946436240014	0.250582388637069	-1.2089693848309	0.226674607475052	0.972237970282772
34.9846591471744	0.151585846090196	0.387831299862394	0.390855111859152	0.695904335375528	0.999757605108604
118.187671926281	0.50599780575388	0.238000062258303	2.12604064449662	0.0334998754248092	0.633895251530582
69.7669389656882	0.178263180660093	0.29286258952177	0.608692223036027	0.54272846281532	0.999757605108604
35.8153571667533	0.65292074103525	0.405984843799007	1.60823920155624	0.107782800559958	0.88474555976531
32.7418784672459	-0.166843138193359	0.400898062048019	-0.416173471483069	0.677283070419363	0.999757605108604
255.365447471377	0.125749881737904	0.162555591212533	0.773580784271475	0.439178739124172	0.999757605108604
78.3248523536702	-0.335427155654279	0.279338201674211	-1.20079227847784	0.229831787835032	0.973628305015813
37.0344899506234	0.197143769868864	0.377419148503515	0.522347026245351	0.60142873227568	0.999757605108604
6.39829222549418	1.9036842076192	1.01389914306083	1.877587352399	0.0604376372645094	0.768978443301911
429.884654566982	-0.116810692993739	0.133903288420027	-0.872351189967251	0.383016819518123	0.997283015456337
120.540939390597	0.248852104270472	0.219960724100673	1.13134790444032	0.257908688996016	0.980657447717238
48.0689909596683	-0.604371518322289	0.351994271963196	-1.71699248101821	0.0859805458175306	0.841627287324032
60.6072723354024	0.593667374967539	0.302138664233342	1.96488382734442	0.0494276849719408	0.72509200576569
31.502531121391	0.0216500688586154	0.407836941004595	0.0530851099591087	0.957664095255484	0.999757605108604
34.0622603741508	-0.306245229839841	0.383003639327646	-0.799588302548371	0.423949366993394	0.999757605108604
10.2685490505919	-0.472487183475113	0.690607087316099	-0.684162083119269	0.49387282232688	0.999757605108604
13.50654125926	-0.791111595795625	0.627877785212593	-1.25997704398438	0.207677643568846	0.964869880789354
14.1968337336508	-0.983683941160219	0.628099607412508	-1.56612729820444	0.117318818496873	0.894221312646366
6.14602649449458	-0.977617545439979	0.925028558610035	-1.05685120350118	0.290579501444889	0.989138032412618
3.53923681125855	-0.497413533492489	1.18361976693489	-0.420247741198676	0.674304481888996	0.999757605108604
6.92313253641703	-0.111017512284127	0.835290491109739	-0.13290886639525	0.894265454748598	0.999757605108604
20.5625037310104	-0.469958979344677	0.532365943265883	-0.88277431208623	0.377358222217703	0.997270020424509
9.70737449742751	0.185187403594581	0.746971909322831	0.247917493661124	0.804198244379695	0.999757605108604
8.44899019112299	-0.587793903231266	0.784128317727917	-0.749614431646152	0.4534869564552	0.999757605108604
3.50927891246709	2.22022837520308	1.45445317580211	1.52650385185391	0.126884431905871	0.906203461996184
12.2942430951329	0.916783067309993	0.664807503722887	1.37902033622674	0.167888483888331	0.943066636560038
52.8714962048453	0.194415100132374	0.353460850304782	0.550032910192839	0.582296801084182	0.999757605108604
38.8987834134957	0.213660154869397	0.369266596377034	0.578606776149453	0.562854531479237	0.999757605108604
11.0518176359313	-0.0100936130561982	0.692886302514693	-0.0145674882294042	0.988377237134605	0.999878794868874
59.8706828112152	-0.259041201306879	0.304779424996457	-0.84993008077855	0.395363960374139	0.998106342668849
11.7186718509627	0.230084211077424	0.677084722415148	0.339815983820633	0.733995110122169	0.999757605108604
4.59630949884315	0.274515770948512	1.04630729492484	0.262366297434859	0.793039053540755	0.999757605108604
7.29326203991056	0.114545223758565	0.855687255472715	0.133863421508231	0.893510575304338	0.999757605108604
8.38394416930295	-1.30968844141718	0.79423935479616	-1.64898457059372	0.0991507957363589	0.868908952286353
5.65111521008242	0.222502170669213	0.976353803652916	0.227890924208772	0.81973103853002	0.999757605108604
85.0469741404474	-0.632867356362483	0.265990686254955	-2.37928389626347	0.0173463106993854	0.478916046819907
42.3178452252248	-1.16347594794044	0.405814367847779	-2.86701516782387	0.0041436315295278	0.226989304056054
21.1310816053321	-0.986311426733684	0.495302430468142	-1.99133169163224	0.0464444335226688	0.709720595151756
15.3421183396054	-1.12650392840591	0.564723747219533	-1.99478760004754	0.0460660503449257	0.708512924287644
2.7441996943931	-0.989710415251698	1.4051006661358	-0.704369757345233	0.481202534714846	0.999757605108604
5.31840739762832	-0.988251037137161	0.951157848904759	-1.03899793107434	0.298805698477815	0.991137533154252
12.7969231191437	-0.418620020211231	0.6438060919373	-0.650226870254592	0.515545686774753	0.999757605108604
27.7173374313805	-0.00140430697209448	0.430083146615047	-0.00326519879504004	0.997394752922803	0.999992915505166
14.5491668177084	-0.868084562423416	0.581936400060342	-1.49171724321318	0.135773286783443	0.916525824194291
11.4097151967622	1.07197884773732	0.726129420231619	1.47629171586985	0.139865597083431	0.920707396071958
137.740671380954	-0.0777748581749196	0.209541763297676	-0.371166382065958	0.710513610740089	0.999757605108604
13.9072341462055	0.974148498426991	0.667902387380766	1.45851926394094	0.144697469242774	0.923959377004382
28.5341834075132	-0.0349150977404591	0.428682273756417	-0.0814474959146511	0.93508607827009	0.999757605108604
10.8544880352403	0.879829853027283	1.35193692216048	0.650792088451329	0.515180708002448	0.999757605108604
3.36705075612085	0.466055512637003	1.20930136095997	0.385392365941801	0.699946737706054	0.999757605108604
7.52837830672655	1.03659155439396	0.856001193118527	1.21096975416298	0.225906996813345	0.9719070248563
8.80360423347343	-1.57197760498935	0.824385882583567	-1.90684682768084	0.0565404253825771	0.754743561607431
21.5870076997153	-0.0913239567591682	0.494660297996971	-0.184619540175281	0.853527458561044	0.999757605108604
11.7903297568493	-0.207279298457833	0.673230756012681	-0.30788744662451	0.758167978254285	0.999757605108604
8.60313046129687	-0.778913036366565	0.74962018025903	-1.03907693106316	0.298768958812626	0.991137533154252
2.60241582354346	-0.431809472790724	1.33890658777092	-0.322509035906397	0.747067093494744	0.999757605108604
6.10123765216097	-0.533293619868647	0.970423613535602	-0.549547241462588	0.582629953750806	0.999757605108604
11.6685676907546	-0.027146922101522	0.647068632689941	-0.0419536981551231	0.966535609111686	0.999757605108604
30.0571565259485	-0.339389104761919	0.437087584281706	-0.77647848387105	0.437466520070432	0.999757605108604
6.72741292385865	0.655879955401139	0.888148528101818	0.738480034193051	0.460222795523795	0.999757605108604
11.5857706324759	-0.00511090870505766	0.663923617167468	-0.0076980372032292	0.993857915630209	0.999895085470737
7.82403469510644	0.779100645143007	0.898612032117129	0.867004466106966	0.385939562654636	0.997283015456337
10.5735219005151	0.0880484781707425	0.709264350241286	0.12414056640629	0.901203979215957	0.999757605108604
5.72254532513954	-0.750421401274147	1.04530458467748	-0.717897359558301	0.472820576067746	0.999757605108604
5.85333966027905	0.815160527494604	1.00411884422998	0.811816780631895	0.41689677174582	0.998969753505656
12.4875788585863	0.0320953792762712	0.637191963668069	0.0503700314917822	0.959827517465932	0.999757605108604
11.0146121532394	-0.0279847541986619	0.682715192624035	-0.0409903785663561	0.967303566208753	0.999757605108604
31.9181358118113	0.0999818763633169	0.406200576102103	0.246139179128553	0.805574495259103	0.999757605108604
385.287954366861	-0.199062508883408	0.166200165260452	-1.19772750268604	0.231023118742578	0.974054515958798
46.3317617983545	0.0911643984299122	0.338581202573617	0.26925416336452	0.787734102338628	0.999757605108604
13.5575593571106	0.33186104955485	0.644355639719979	0.515027772084168	0.606533613265889	0.999757605108604
9.47578135913017	0.548496045640033	0.736577105086143	0.744655300650277	0.456480127763304	0.999757605108604
77.6068946999732	0.192410445680769	0.273830787855092	0.702661841599021	0.48226651313739	0.999757605108604
6.68846055509763	-0.196675766063276	0.85114365614257	-0.231072351469577	0.817258594228583	0.999757605108604
8.76584249064211	-0.421094610549949	0.780947869051207	-0.539209628757355	0.589742217173485	0.999757605108604
44.8914739205911	-0.078701910204036	0.356689899365933	-0.220645188843138	0.825368712476636	0.999757605108604
18.2580485482212	-0.0456314570755463	0.561271728075017	-0.0813001168472312	0.93520328106871	0.999757605108604
16.9005967136683	1.09167005137532	0.606245869356372	1.80070513723138	0.071749367472967	0.804371265817978
19.9019485051278	0.909138029244227	0.520768418278164	1.74576260259818	0.0808522118363992	0.830165099303223
229.852724752172	0.08414479295382	0.17012143759175	0.494616046895553	0.6208711727501	0.999757605108604
17.7710213266457	0.648165242591283	0.540165379630253	1.19993851334004	0.230163221028257	0.97376895838769
12.2904686449766	-0.0946409389668004	0.659742931205645	-0.14345123606531	0.885933820828359	0.999757605108604
12.0916828284511	-0.610746398970395	0.632103361681628	-0.966212863265881	0.333937677535716	0.995424100109771
55.3131893964139	-0.201531784862048	0.311459068022397	-0.647057047148027	0.517595023092997	0.999757605108604
12.3722249006366	-0.492386151401279	0.707813487738824	-0.695643923054154	0.486651851964389	0.999757605108604
9.11609132262384	-1.31897048179328	0.74958434207253	-1.75960249936177	0.07847522746976	0.824517872236003
48.2297840248527	0.0125181972163982	0.365846268777186	0.0342170968648645	0.972704033197132	0.999757605108604
46.2600660048531	-0.11805083361352	0.387069407567813	-0.30498621514757	0.760376651199712	0.999757605108604
9.38728733130989	-0.0713234694371258	0.803698460420286	-0.0887440662755879	0.929285310846006	0.999757605108604
4.83244030209159	-1.56033382370072	1.03900899034503	-1.50175199464114	0.133161170308829	0.914449725547562
4.58750510031835	1.51277388591193	1.2071173689861	1.25321192849918	0.210128589961206	0.96640970816795
12.5951860949916	-0.865390097858347	0.670378908373966	-1.29089696446058	0.196739408155462	0.959953177663077
6.06616469693632	-0.176660769385332	0.944386126997826	-0.187064130163507	0.851610351658612	0.999757605108604
19.5324834533145	-0.56373099420735	0.521089180481276	-1.08183208426375	0.279327147289775	0.986703339414361
8.97043941409078	-0.784804378561727	0.766302759922997	-1.02414400626795	0.305767261576641	0.992210306486009
8.0349474909145	0.684208727350263	0.813850872386154	0.840705282214924	0.400513060660388	0.998435056422792
16.7432695748167	0.0873299048900413	0.567305010488462	0.15393818717527	0.877658473938714	0.999757605108604
33.325835845055	0.872923766445428	0.416847849862308	2.09410643891715	0.0362504996229088	0.651603733481478
152.21293413606	0.0175137317609543	0.207284267383407	0.0844913701460987	0.932665763933634	0.999757605108604
42.4099905137182	0.0318401206056484	0.374815961529095	0.0849486784814441	0.932302191786894	0.999757605108604
234.816089741107	0.363861257004358	0.17281404030866	2.10550749438224	0.0352471556457453	0.64542899884904
12.306409709332	0.217031166046865	0.652763144672465	0.332480728757694	0.739526289071913	0.999757605108604
5.98240705483576	0.0482762673258013	0.914761275794203	0.0527747168613882	0.957911406441683	0.999757605108604
7.57335603464848	-0.897456749647155	0.835207397234177	-1.07453161049473	0.282584484992304	0.987673509044949
11.161874049905	-0.724812667961516	0.683653236150787	-1.06020512978549	0.289051287879725	0.988915314481142
20.3859324403272	-0.699009368769414	0.540002990170344	-1.29445462616589	0.195508432402426	0.959702938989993
9.03113665654805	-0.664296037255143	0.820333132610106	-0.809788134658793	0.418061953209993	0.998990528145096
38.2974424233719	0.250869969918425	0.387271462835212	0.647788422317015	0.51712180465736	0.999757605108604
18.0691997252691	0.182106494178469	0.548869700411721	0.331784563880765	0.740051940919267	0.999757605108604
11.4570352624534	1.46774505489375	0.721506245602451	2.03427907081829	0.0419234661334222	0.688438977534305
8.95930874513748	1.77900656518064	0.855785910452854	2.07879861476014	0.0376358642787179	0.661517968884874
6.32864076120108	0.407591341579184	0.887865911603917	0.459068578095172	0.646184920204342	0.999757605108604
8.02734741394729	0.418960509659435	0.958743752079073	0.436989037739128	0.662119298143162	0.999757605108604
4.03189628712932	0.855633286158664	1.2062987576323	0.709304623539596	0.478135459859192	0.999757605108604
26.2705134743302	-0.19085966375699	0.437221018790731	-0.436529022060446	0.662452947291944	0.999757605108604
264.083213841149	0.123635293596104	0.160477457846573	0.770421561103661	0.44104986764971	0.999757605108604
9.18846289586283	-1.00192648514181	0.794309673451911	-1.26138018789024	0.207171902885556	0.964794873056914
10.5547098384809	0.273807564245334	0.691129440163793	0.39617407150308	0.691976617701205	0.999757605108604
15.54201138453	0.146546479494828	0.574418795391178	0.25512131683475	0.798629400348115	0.999757605108604
23.5684369500351	-0.543442229105419	0.492813157021135	-1.10273482224037	0.270142339929748	0.984814999998621
16.3546337676369	-0.422162015599337	0.613852485088581	-0.687725513627949	0.491625650124457	0.999757605108604
21.4979549626972	-0.310251545735813	0.50220258702192	-0.617781655756924	0.536719277245361	0.999757605108604
3.67600606742874	-0.632800195626162	1.16975335963068	-0.540968906322229	0.588529014624546	0.999757605108604
4.18835398062771	-0.758882033310988	1.10312536920697	-0.687938156890134	0.491491726688156	0.999757605108604
33.9444065141827	-0.575222027627516	0.400376123869269	-1.43670412228512	0.150802083153023	0.927961412703648
14.6653755762536	-0.526151177811395	0.650336974902658	-0.809043923560011	0.418489881748193	0.999108091062684
55.1638547504638	-0.367254130297172	0.728512216586449	-0.504115266615562	0.61418037939009	0.999757605108604
51.656364117312	-0.234338273355474	0.327481221881912	-0.715577742164329	0.474252121289626	0.999757605108604
17.2393023558951	0.296759429355613	0.547704475401261	0.541823999408076	0.587939756752253	0.999757605108604
94.0805948511275	-0.347138856469719	0.242893272978068	-1.42918267028772	0.152951737253773	0.929643801940539
47.4530995964115	-0.169457211818687	0.357092479438466	-0.474547131558641	0.635109796654677	0.999757605108604
14.3946889359521	-0.0302841967021148	0.615092905408776	-0.0492351585196526	0.960731892784297	0.999757605108604
16.6257542171189	-0.132950915818715	0.558245881823926	-0.238158345896492	0.81175828282532	0.999757605108604
32.156688272089	-0.0278279961765729	0.412004406220079	-0.0675429576879527	0.946149464795167	0.999757605108604
10.6253393830237	-0.71014445329054	0.684801694777675	-1.03700744128721	0.299732389206145	0.991137533154252
8.51302428260515	-1.00221055445931	0.796773477888494	-1.25783623861984	0.208450986950224	0.965239917166144
7.53059365908521	-1.14947895069398	0.814735549144699	-1.41086141619902	0.158285480947934	0.934259619082157
7.39609382831878	0.456745035220587	0.865058939617304	0.527992965915881	0.597504218096697	0.999757605108604
91.9578843238065	-0.0776869426369544	0.245651668267559	-0.316248382047784	0.751813987121632	0.999757605108604
7.06926139467845	-0.193132120214287	0.824216392593169	-0.234322105153297	0.814734926137294	0.999757605108604
31.3654535781238	-0.411080185129803	0.401928174018381	-1.02277026519421	0.306416480123949	0.99226469597457
4.40365735345388	-0.30480772588176	1.08238174794784	-0.281608338702741	0.778243845528499	0.999757605108604
200.721226555488	-0.0361204854661579	0.205013601073954	-0.176185800731963	0.860147975667348	0.999757605108604
17.7036241199524	-0.0501706571761159	0.532562105077822	-0.094206209374932	0.924945352345395	0.999757605108604
12.0128580415606	-0.113567649618174	0.641113929458964	-0.177141135763519	0.859397531152557	0.999757605108604
56.519381587023	-0.0866911072863106	0.346054745924902	-0.25051269577191	0.802190887842802	0.999757605108604
8.3770124564014	0.480079257453801	0.802535659248891	0.598203023032168	0.549704474574795	0.999757605108604
11.1447672829136	-0.301943338588132	0.719287821386916	-0.419780968911626	0.6746454688167	0.999757605108604
114.494595701103	-0.219979017100554	0.220538386155516	-0.997463620439449	0.318539523712301	0.993861375052416
12.9533328147214	0.291201976914557	0.631925289139063	0.460817096450265	0.644929834807922	0.999757605108604
5.09849723943656	-0.781807785331806	0.961483616247197	-0.813126476749868	0.416145547677191	0.998969753505656
13.3584677822372	0.467295163657037	0.647357452891125	0.721850287766175	0.470386527872021	0.999757605108604
7.06761629325564	-0.785763282720098	0.834034020327983	-0.942123778609291	0.346129271663128	0.996065800644478
9.02701440481278	1.07425667235379	0.80957702176952	1.32693572503546	0.184529945421325	0.953508196727321
5.5874322599255	0.451383198770695	0.985885128685691	0.457845630933135	0.64706335007065	0.999757605108604
7.93335965898037	-0.634228377624622	0.831424195937912	-0.762821650756942	0.445569767165281	0.999757605108604
9.67719765491051	-0.359446674070287	0.734479864896072	-0.489389418620956	0.624566025937859	0.999757605108604
7.1363427303728	-1.73254286275851	0.846015268042478	-2.04788604674629	0.0405711663819826	0.680604181237466
2.15419648889055	-0.107604543341375	1.53790204609316	-0.069968398582166	0.944218812250781	0.999757605108604
7.69328032178105	-0.852570563285019	0.860501573799556	-0.990783270180997	0.321791420110739	0.994107181448988
6.90478225630721	-1.41821911536651	0.840408165425126	-1.6875360969977	0.0915003150711457	0.852635801539417
130.64807134232	0.465328573045311	0.236778490509823	1.96524849889609	0.0493854831564793	0.724927107612755
534.572168304907	0.198587047699832	0.125878263308735	1.57761191233444	0.114654794021647	0.891582566150272
50.5047950807717	0.641940546446196	0.33586094571037	1.91132834777335	0.0559623982984821	0.752301708329408
316.33811646281	-0.245029376469886	0.151100531537865	-1.62163146599179	0.104882281065004	0.879993837971439
13.9508243353518	0.618550245593106	0.69678042032206	0.887726215537464	0.374688040711901	0.997270020424509
142.790529064412	0.479825319270755	0.211026330534195	2.27376990376565	0.0229798246824982	0.545592951096347
28.1199522650721	-0.0876962994242536	0.422483096392748	-0.207573510450533	0.835561989447423	0.999757605108604
19.2406046938247	-0.172148782938174	0.503158896238969	-0.342136021493326	0.732248530182207	0.999757605108604
12.0391379741133	1.12926349438568	0.700606911404261	1.61183607527114	0.10699761565188	0.883397621201512
5.48978403514774	-0.234438355254008	0.942344766159521	-0.248781935946278	0.803529464906265	0.999757605108604
73.0449889316988	-0.461381060498387	0.284128279292809	-1.62384772697304	0.104408311128361	0.879195825404572
3.53715745729954	1.6382979528969	1.36468771350496	1.20049293086198	0.229947956461258	0.97376895838769
12.7227642458168	0.723151794047603	0.639033564441446	1.13163350766979	0.257788546731595	0.980605281223619
7.2010362591261	-0.181408215723268	0.871825687325049	-0.208078539506983	0.835167643416868	0.999757605108604
83.824847828249	-0.322058426781128	0.250257964009296	-1.28690580559972	0.198127121513167	0.960564761555524
233.618842705775	0.158760529072798	0.168932229764484	0.939788276601408	0.347326173432328	0.996065800644478
134.540731042976	-0.14356274694276	0.220058333262636	-0.652384959997947	0.514152864237767	0.999757605108604
5.95631719372772	0.698164700907271	0.956326710369423	0.730048312294419	0.46536065399972	0.999757605108604
5.51021366921656	0.287194694127703	0.95612893827294	0.300372347945523	0.763893153552022	0.999757605108604
35.3954859405393	0.392604139255136	0.407176873739586	0.964210309022191	0.334940496923231	0.995424100109771
6.91954787138583	-0.619177370778208	0.83992943676587	-0.737177843370197	0.461014205565239	0.999757605108604
17.209922578261	0.5795606548451	0.600267445327432	0.965504058826583	0.334292404019732	0.995424100109771
14.6214274728775	-0.577093964748077	0.624594824470486	-0.92394932224634	0.355512701732919	0.996332806143142
104.404980588115	-0.417478587565805	0.235534522624189	-1.77247302397331	0.076316069391205	0.81745498448215
261.961493635228	-0.0560507922583046	0.162418716362725	-0.345100574081179	0.730018761878656	0.999757605108604
51.2671216827041	0.220218398805963	0.331999655213189	0.663309118994577	0.507132597448734	0.999757605108604
8.2218488800367	-1.87959248662446	0.824728985027058	-2.27904259550523	0.0226645333543377	0.542029236865963
29.6037776425731	-0.136913540399772	0.43717824803286	-0.313175554858532	0.754147289345626	0.999757605108604
6.99562367704973	-0.336620444091199	0.861229314433193	-0.390860411332773	0.695900417963452	0.999757605108604
16.4754201617963	-0.473616140674766	0.550085272166368	-0.860986768123335	0.389245330726004	0.99740968801492
5.74992534554521	-1.2586690162272	0.918105061093932	-1.37094224785939	0.170392959931863	0.94482707527609
12.9489111229931	-0.538844822867467	0.637481841302007	-0.845270857859918	0.3979596280934	0.998170148412838
8.68827491249781	-0.598624360296815	0.809875008922203	-0.73915647933559	0.459811984306095	0.999757605108604
7.89664025944036	-0.354873027919208	0.795317720152315	-0.446202843124437	0.655450729389453	0.999757605108604
5.73246742837958	-0.316216146022938	0.960480252425105	-0.329227118646664	0.741984026736807	0.999757605108604
10.0879677691358	0.100854312901598	0.721203227005722	0.139841738257776	0.88878503492649	0.999757605108604
16.6418768694803	-0.424409451232053	0.568300576979137	-0.746804540456472	0.455181554456108	0.999757605108604
6.05044608193781	0.37933101139783	0.987814273917035	0.384010457647719	0.70097069657339	0.999757605108604
10.8147440227595	0.1465426368559	0.691320378563581	0.211974999435696	0.832126538675883	0.999757605108604
18.5099528186156	-0.432684296120295	0.51580016280796	-0.838860332584637	0.401547689755428	0.998435056422792
30.7541637663691	-0.413104028921243	0.405698782163927	-1.01825306627202	0.308557706519478	0.992915128742371
40.0969545636411	-0.309937222706292	0.377932933504823	-0.820085245898097	0.412167512509388	0.998593058560665
55.8929450014712	-0.101606390810995	0.330469234727066	-0.307460968022972	0.758492528097696	0.999757605108604
8.291174560805	-0.774683984049555	0.794250610211038	-0.97536466965221	0.329379402314675	0.994827579209276
7.06929026695924	-0.812961491027065	0.830100664202116	-0.979352897890372	0.327405641820841	0.994379246085229
11.166088993607	0.409804480777725	0.709873253134291	0.57729246589912	0.563741902338204	0.999757605108604
4.58066534573174	0.161629014083552	1.06747774468244	0.151412069140265	0.879650669427234	0.999757605108604
6.61669328066278	-0.798800218123601	0.859819050475739	-0.929032937432154	0.35287201701265	0.996289640554673
11.011442901424	0.599666713479824	0.688376648963109	0.871131689872242	0.383682252785908	0.997283015456337
20.07824706536	-0.440123554038618	0.522935349390888	-0.841640471525345	0.399989228298989	0.998296957566097
47.8726252913945	0.0893655978244888	0.333788022576737	0.267731589451937	0.788905932317794	0.999757605108604
35.4610090779728	-0.198928460644773	0.375290857026454	-0.530064766887595	0.596067026381812	0.999757605108604
13.2591074983609	-0.391045347322526	0.614202605066791	-0.636671587024614	0.52433878467123	0.999757605108604
16.5953031353732	-0.16137889129559	0.610967300737292	-0.264136707645146	0.791674579377583	0.999757605108604
46.1702125792311	0.149085100715587	0.349058623275397	0.427106195849411	0.66930198032962	0.999757605108604
6.46445611791454	-1.13518924163388	0.900641669298741	-1.26042274117493	0.207516902220027	0.964869880789354
35.4887240153268	-0.377293902974174	0.419317093250547	-0.899781833479268	0.368236363878006	0.997144655718577
9.52946260046746	0.420596728822719	0.783083364412906	0.537103388906811	0.59119620004446	0.999757605108604
9.15950934350729	-0.0279080275301397	0.732764439707063	-0.0380859468853271	0.969619155942436	0.999757605108604
5.06674335933832	0.408892231764953	1.06634029312234	0.383453794630306	0.701383323362137	0.999757605108604
46.1060080260439	-0.338049303690011	0.349692478617657	-0.966704531439532	0.333691761174024	0.995424100109771
6.97187875980549	-0.777550216800999	0.89075162496823	-0.872914732913039	0.382709555293282	0.997283015456337
19.4153873007835	-0.0743966977812751	0.519783599109634	-0.143130137058409	0.886187404045272	0.999757605108604
14.171292391744	0.271315820243408	0.624507731979173	0.434447495763681	0.663963514040193	0.999757605108604
6.27484480984297	0.0720278757825814	0.881861168091678	0.0816771147078033	0.934903477359829	0.999757605108604
5.86909689419914	0.545325891324456	1.01327044361068	0.538183951543329	0.590450058441191	0.999757605108604
59.0740721623999	-0.177225158757905	0.297504912612936	-0.595704982487065	0.551372329094772	0.999757605108604
9.4055093628071	-0.51364217577564	0.714137193064521	-0.719248599238316	0.471987760026646	0.999757605108604
4.34848433963618	0.0558639390312084	1.04754646628836	0.0533283637805053	0.957470281321207	0.999757605108604
9.23427630758929	-1.15406287092519	0.736570896026667	-1.566804875336	0.117160307484711	0.894086395388673
643.476173047914	0.392956168080219	0.129669871093024	3.03043540313475	0.00244201418107713	0.168545904208793
529.049863935677	0.221364838349778	0.132994806501889	1.66446227617644	0.096020083749489	0.861470317636647
14.4172521629101	-0.504765963495134	0.580750305144173	-0.869161770599197	0.384758654256174	0.997283015456337
121.369749911565	-0.150224845593627	0.224504218598745	-0.669140413179154	0.503405912433224	0.999757605108604
8.54992237773696	-0.556627623741722	0.750107038448666	-0.742064259112821	0.458048403209813	0.999757605108604
12.0778811457896	1.10672748659287	0.690358973194658	1.60311885492189	0.108908415994861	0.885540502179287
5.28281056017645	-0.739381155171511	0.975484945764399	-0.757962650661026	0.448473342338775	0.999757605108604
52.5394961139027	0.210197605121037	0.315699134941355	0.665816221384592	0.505528575184473	0.999757605108604
160.276316918391	0.397231219052564	0.199224579155913	1.99388660142025	0.0461644485188737	0.708743367933696
5.85537876610434	-1.36929102174067	0.958627604738655	-1.42838680523285	0.153180554905073	0.929714284875289
54.9887813463319	0.103903925913	0.313677700336187	0.331244222339173	0.740460019258607	0.999757605108604
13.6259144210967	-0.139646994593776	0.600670487752989	-0.232485193531269	0.816161186057742	0.999757605108604
11.7115125538607	1.09939612821566	0.687543191711659	1.59902118364183	0.109815895742005	0.886368079495736
9.49956913060268	-0.903672571042838	0.761627459563977	-1.18650208798955	0.235424077395219	0.975092003519101
4.77938554747409	-0.14646580333285	1.02185607098837	-0.143333104818944	0.88602711188555	0.999757605108604
4.86858186679379	0.527900033333714	1.01008814027295	0.522627691867624	0.601233366000837	0.999757605108604
12.8356665771396	0.263009288538162	0.630739933908109	0.416985312644688	0.676689150712278	0.999757605108604
8.34110247447969	-0.118263650686163	0.834555180194441	-0.141708605365806	0.887310177443934	0.999757605108604
449.367166596071	0.158423963180147	0.143896605826594	1.10095691465481	0.270915409430327	0.984878822387824
263.30367783331	0.594725760976753	0.168253082269021	3.53470945647131	0.000408223752517113	0.0588379512576591
349.849168018006	0.109531810549033	0.149914654570981	0.730627775266439	0.4650065418833	0.999757605108604
419.919459892215	0.139904655113805	0.148259931125069	0.94364440919499	0.345351390460849	0.996065800644478
53.4500887930517	0.290970931246066	0.327070730942667	0.889626933010619	0.373666239441494	0.997270020424509
63.7349114644284	0.284220400015514	0.309609097887156	0.917997571631775	0.358620137194302	0.996332806143142
65.8805776281377	0.760239091919312	0.321847365051109	2.36211066012172	0.0181712171944929	0.488962024801408
36.8767607712627	0.642346429024829	0.382727776964066	1.67833762712535	0.0932812064581084	0.856976944209063
177.648011894642	0.146680713372264	0.198122306575198	0.740354359424897	0.459085004819006	0.999757605108604
60.6089655917821	-0.150160407383697	0.307914842766334	-0.48766862303435	0.625784580030073	0.999757605108604
15.2345893570383	-0.425458707398868	0.575444829667161	-0.739356208387439	0.459690726321142	0.999757605108604
26.3527767378558	0.708235107360749	0.450061463184785	1.57364085862638	0.115570501644138	0.89171303292536
4.94984853367051	0.227819791509653	1.00720058223093	0.22619108400934	0.821052804859774	0.999757605108604
452.947984875851	0.309127281812633	0.142867768150286	2.16373004082666	0.0304850740468959	0.613683208193044
25.42592830036	0.543409140240519	0.458683199137659	1.18471559730583	0.236129913454622	0.975168517709673
8.68143299517236	-0.9806975028274	0.774743712963917	-1.26583473530307	0.205572256337896	0.96469113485075
15.3764172679726	0.190625992562051	0.594267194006418	0.320774887937011	0.748380991069767	0.999757605108604
23.7107113092049	0.0171338317752507	0.479180758502509	0.0357565104007842	0.971476510545991	0.999757605108604
42.4689878114542	-0.120890146299351	0.361794243202996	-0.334140602208316	0.738273462933108	0.999757605108604
20.7972343564282	-0.0174332789576328	0.49507983155332	-0.0352130663512098	0.971909843251762	0.999757605108604
13.1796232741992	-0.966462359639553	0.606856838708563	-1.59257059984074	0.111256553381119	0.887798069539032
62.4914535656124	-0.170398320121049	0.314923775240968	-0.541077979872007	0.58845383517718	0.999757605108604
19.8966395852989	-0.479534745164902	0.502640463982608	-0.954031319654151	0.34006778901939	0.995424100109771
52.1928886260918	0.541467122373428	0.324681751871411	1.66768572379723	0.0953781308826186	0.860655600891755
90.0807667655737	-0.112462057485983	0.24877956276745	-0.452055049196741	0.651229325282008	0.999757605108604
23.5640653327719	0.195400887318905	0.479600914535692	0.407423925594627	0.683696657459119	0.999757605108604
264.117768162921	0.505658900823896	0.172265094544247	2.93535322499135	0.00333168188483692	0.20144486316969
34.8966871745891	0.0780654821816106	0.457886311982781	0.170490971533008	0.864624034093873	0.999757605108604
18.4115883115419	0.0849237712631651	0.51965935621181	0.163421999908245	0.87018618230404	0.999757605108604
17.923032248086	0.123085805861378	0.56416568649952	0.218173151623398	0.827294203108594	0.999757605108604
14.1866091321185	0.0548335558700136	0.605712684405043	0.0905273362796975	0.927868171922705	0.999757605108604
10.7094668487337	0.0245019389822469	0.688179098588038	0.0356040150485802	0.971598106807397	0.999757605108604
81.6471648842981	0.0278940300046231	0.270290022615735	0.103200368754563	0.917803947251921	0.999757605108604
73.5647289513807	0.179856637169292	0.270471431830943	0.664974618397815	0.506066727421942	0.999757605108604
25.8608902234206	0.111960965929918	0.444186690026541	0.252058353939484	0.800995959565409	0.999757605108604
111.026250688522	0.0193631657567324	0.229617549114494	0.0843279001600933	0.932795730281536	0.999757605108604
104.772880139213	0.364645774791587	0.234571770485599	1.55451687147484	0.120061175446549	0.898223663419369
18.6640613240945	0.512393200242784	0.566403186916863	0.904643921641623	0.365654058816926	0.99659157354826
239.095041713941	0.382361378862767	0.177770010870809	2.15087672543734	0.0314859310550729	0.620414928410546
25.6570897922157	-0.10841434927647	0.441777608535948	-0.245404808169784	0.806143006442168	0.999757605108604
16.0870762107075	0.147789300979079	0.564076777406316	0.262002101307254	0.793319822156787	0.999757605108604
37.0736425808257	0.412180093870839	0.388704283227075	1.0603950397687	0.288964917853237	0.988820755330666
17.2207685316695	0.00499651483731868	0.548991077151771	0.00910126784435399	0.992738339154348	0.999878794868874
34.0240982973681	-0.36699843141862	0.415872560258266	-0.882478111060529	0.37751831163169	0.997270020424509
12.6591846298278	0.0940588138119579	0.645778729863312	0.145651768109282	0.884196298671153	0.999757605108604
30.2819992530307	-0.522057433421668	0.410240832242221	-1.27256331498817	0.203173043268035	0.963397677803628
9.78755126644786	0.0841837882183332	0.716617869602824	0.117473749663807	0.906484644728079	0.999757605108604
11.7769525800832	0.00408679608935242	0.643054505301757	0.00635528723562035	0.994929248569588	0.999895085470737
11.8130903528344	0.507839841456935	0.67597619559384	0.751268823912951	0.452490887697373	0.999757605108604
25.0677435749258	0.222969287012425	0.455798787232629	0.489183589904171	0.624711726322827	0.999757605108604
18.5962667644035	-0.592831540506384	0.514032867946462	-1.15329500791403	0.248789318453846	0.978379522756896
89.7858560955607	-0.10149177141583	0.249046691950032	-0.407521058084134	0.683625330978976	0.999757605108604
229.494549773378	0.0781117624978465	0.17336941300334	0.450551000575525	0.652313188719711	0.999757605108604
9.12026006350226	-0.960461888387659	0.725491680915156	-1.32387719067447	0.185543834629722	0.953970997632003
16.3465263191389	0.0638622573785088	0.607296403665699	0.105158299955393	0.91625019901592	0.999757605108604
11.9003610904932	-0.180952353260719	0.67495930070553	-0.268093725164718	0.788627175693977	0.999757605108604
18.0890264034263	0.092483177780273	0.603098995752284	0.153346595553376	0.878124957233451	0.999757605108604
40.4196504684301	0.218030951339553	0.361837235861819	0.60256637440934	0.546797195338824	0.999757605108604
11.009506843447	0.122854436292165	0.69865216423195	0.175844923385048	0.860415775729392	0.999757605108604
288.84570102996	0.471415606338449	0.158885013862122	2.96702372917018	0.00300697750917252	0.189126091364845
8.03731021752574	-0.926398997708564	0.797883101773352	-1.16107108378355	0.245612992956109	0.978044755690034
14.725301406797	-0.403110258205011	0.594438929727578	-0.678135697454657	0.497685658709719	0.999757605108604
18.1434795496262	0.237518174224703	0.561766446295153	0.422805911230786	0.672436874459526	0.999757605108604
17.5791785988747	0.0510928260024493	0.553304589243944	0.0923412293981955	0.926426931961865	0.999757605108604
98.2174324184518	0.0318810144174089	0.251425476856089	0.126801049822238	0.899097864808361	0.999757605108604
14.1211590729356	-0.250999789042223	0.629295143015498	-0.398858614797923	0.689997384710052	0.999757605108604
127.694034724938	-0.0995770387753187	0.23367054685788	-0.426142875575509	0.670003739514951	0.999757605108604
25.0543412381394	0.0734653175860455	0.468822775650948	0.156701682174124	0.875479961277729	0.999757605108604
57.134473862422	0.150921434855671	0.319024524183194	0.473071577309232	0.636162113872114	0.999757605108604
425.821070163792	0.291859263508219	0.147872589886947	1.97372118613296	0.0484134547892254	0.720735743466765
85.2286599645175	-0.431545665824985	0.256359162239746	-1.68336353596524	0.0923047376474158	0.854715641497411
100.448333362465	0.0930954434202992	0.248175439533578	0.375119486421634	0.707571605376535	0.999757605108604
37.1875400366213	-0.092645784199875	0.386145682664002	-0.239924433599039	0.810388838720687	0.999757605108604
18.9088469888763	-0.249641348597849	0.528633501264212	-0.472238985990934	0.636756215279785	0.999757605108604
141.045329793548	0.233235053459784	0.222970586142953	1.04603507347938	0.295544839414004	0.990819176552583
35.9270768285624	-0.686268098841626	0.403649440019181	-1.70015867929611	0.0891010822597769	0.847117517516172
29.588998045547	0.0837621300118643	0.411677615059768	0.20346534994307	0.838771325950713	0.999757605108604
18.8011859657456	-0.553549054669884	0.508024907905844	-1.08961006843483	0.275884946019596	0.985835266136965
73.7935124626267	0.580393374996882	0.282419243494533	2.05507729507149	0.0398715395517272	0.675891028871269
94.1113107348267	-0.143016872253425	0.264172778595119	-0.541376265238206	0.588248263271519	0.999757605108604
24.3023156557361	0.268288816922608	0.456753318953475	0.587382304166543	0.556946975814781	0.999757605108604
9.20412573125852	0.300426154226687	0.751129681534652	0.399965760390241	0.689181735803824	0.999757605108604
16.4697599347571	-0.0991064837575679	0.548530086797138	-0.180676477267181	0.856621523320972	0.999757605108604
7.51283503872458	-1.3716998243812	0.806325187747887	-1.70117447057859	0.0889102302126387	0.846944465300251
26.3517436850242	-0.355130732163796	0.435129042084606	-0.816150377971656	0.41441413365493	0.998755710900437
7.25224944283051	-1.25790415199969	0.863446299601886	-1.45684121013626	0.145160217365137	0.92423459963364
11.9596186366614	-0.282111951433613	0.763160892481437	-0.369662484297798	0.711633987912629	0.999757605108604
37.6365450603042	-0.161374439045645	0.365330765411837	-0.441721459904226	0.658690778647531	0.999757605108604
11.1078827263736	0.318605289192989	0.692641096324369	0.459986118184047	0.645526184630443	0.999757605108604
91.7167732806445	0.236788935454946	0.258867032274955	0.914712597328505	0.360342529300991	0.996340196765657
739.686517938414	0.219179890338525	0.125145775794949	1.75139663281684	0.0798776126058119	0.827486389442256
83.3070159345442	-0.265272783905385	0.251877337836726	-1.05318241880634	0.292257394607035	0.989818431100132
20.0737823127744	0.116466398087524	0.537693134221063	0.216603840880811	0.82851709221105	0.999757605108604
9.20493135692582	-0.889715715133721	0.726765020543219	-1.22421372793741	0.220871611806287	0.970289247103112
8.72255271837127	-0.326665599337854	0.757907308014352	-0.431009961091005	0.66646112765152	0.999757605108604
22.301248858423	-0.312651999953358	0.468985728188053	-0.666655680890977	0.504992093887814	0.999757605108604
177.563866575343	0.0690260490884755	0.188935229791106	0.365342393606493	0.714855836688608	0.999757605108604
115.732125867443	-0.0360205937842244	0.219295238860267	-0.164256159738956	0.869529492330826	0.999757605108604
20.6406635821211	0.40743309357929	0.507098485288064	0.803459496330072	0.42170919852174	0.999757605108604
164.06939626621	-0.0815856531653152	0.20064035822752	-0.406626333236504	0.684282453417331	0.999757605108604
58.02253019004	-0.237841936766946	0.304831074735166	-0.780241768243544	0.435248581369866	0.999757605108604
84.8344404368349	-0.260905488936124	0.250861887080066	-1.04003638006937	0.298322999019412	0.991137533154252
8.34639377744624	0.163221820998074	0.786479757414576	0.207534675189402	0.835592315219741	0.999757605108604
14.472528058691	0.239109134116461	0.654514091075387	0.36532312654048	0.714870217170294	0.999757605108604
103.889314221856	-0.343986461954091	0.242720727546088	-1.41721090502571	0.156421274427199	0.932384890901268
110.701553674763	-0.125876685088766	0.222791326674146	-0.564998139594871	0.572075029583337	0.999757605108604
14.813520909069	-0.315356712235414	0.576852230225745	-0.546685434694432	0.584594862509645	0.999757605108604
30.1223241120161	0.659437695514428	0.434103981602018	1.51907774050088	0.128742928957057	0.908250409947906
716.739479914887	0.336053926266363	0.134179047184176	2.50451865115044	0.0122618140172233	0.405090996270254
5.78453272689444	-0.425379290223244	0.904015756694065	-0.470544110623506	0.637966327097823	0.999757605108604
5.71447967429691	-0.000532674815463909	0.922677819915531	-0.000577313991911797	0.999539370104705	0.999997538642025
15.458662015099	-1.05603371513048	0.582473847380314	-1.81301481582393	0.0698295362277906	0.798309560305871
7.5555156548184	-0.343697905747614	0.859055203637909	-0.40008826474961	0.689091507383605	0.999757605108604
3.95515085419776	0.706633781711773	1.18491630761084	0.5963575462444	0.550936395097852	0.999757605108604
25.0530948326069	0.0742241945430051	0.470240827909763	0.157842939484719	0.874580561936195	0.999757605108604
17.2794555405823	0.570499309871342	0.551821262154472	1.03384800296376	0.301207226477986	0.991145166185783
7.6376997649691	0.265832299555704	0.827118498744084	0.321395664538213	0.747910568190903	0.999757605108604
137.138811311677	0.374293507519113	0.205107169416702	1.82486798771371	0.068020953072049	0.793874707214236
186.341791303426	-0.175870615984301	0.181932720629436	-0.966679415202708	0.333704320663132	0.995424100109771
43.3673433723531	-0.357004615398631	0.35197616174643	-1.0142863471982	0.310446136779455	0.993445934297502
89.2684986316843	-0.232003238222651	0.256551002970351	-0.904316239408595	0.365827738182993	0.99666888178222
1584.46807758504	0.0925979472676818	0.111496350107073	0.830502049428143	0.406254989594695	0.998435056422792
13.3475045900588	-0.783426866677672	0.636938133572298	-1.2299889508637	0.218701242458812	0.970071249215338
16.8335837647367	-1.01197214237781	0.584038335564872	-1.73271527013555	0.0831462890457258	0.835806885325886
17.9013524165337	-0.251574859122889	0.539538337334238	-0.466278004202398	0.641016520997148	0.999757605108604
46.9083828492835	-0.566570857711316	0.32810927491149	-1.72677489188367	0.0842080994329366	0.838097753653317
313.435528966925	0.0785709015166223	0.157664510935278	0.498342341282345	0.618242769075208	0.999757605108604
17.507391101483	-0.178573542886614	0.552092851382613	-0.323448388145963	0.746355688755683	0.999757605108604
6.30178678576146	0.85647244600595	0.945821434261362	0.905532920888826	0.365183127384375	0.99659157354826
5.82985385520353	1.28844318568779	1.044313187487	1.2337708659873	0.217288298517813	0.970045400918595
9.36479367697106	-1.2900682363849	0.719230319699261	-1.7936788828985	0.0728644377434105	0.807445776078513
17.865149315319	-0.498870700104375	0.538424052167669	-0.92653866055193	0.354166115399745	0.996289640554673
11.3944764239062	0.443995052266336	0.685516033129814	0.647680040741305	0.517191916164832	0.999757605108604
3.73477133017959	2.64509066952985	1.46597212235461	1.80432535461955	0.0711803172903594	0.8024900072115
81.5969703152968	0.119362000741348	0.256854471441278	0.464706727009956	0.64214149033785	0.999757605108604
6.60522300327331	-0.416463721228501	0.911411577378647	-0.456943637282194	0.647711557774783	0.999757605108604
3.41667796660054	0.0139895249197339	1.2036521263125	0.0116225648706259	0.990726743711382	0.999878794868874
21.7487896378827	0.0556794973385574	0.509825502464003	0.109212852376856	0.91303366656437	0.999757605108604
9.96606456979791	1.50581682993824	0.775204240500081	1.94247754497168	0.0520793157539366	0.736367228538387
11.9806094289865	0.680006614677913	0.693493281814603	0.980552562670254	0.326813437083715	0.994379246085229
12.0430171013301	1.0000840457906	0.677285484107865	1.47660634881011	0.13978118889046	0.920660932322497
47.1217291620735	-0.1712450017863	0.340147581071086	-0.503443244391358	0.614652674147109	0.999757605108604
163.728398915621	0.155728906197379	0.193743218126218	0.803790231748531	0.421518132142984	0.999757605108604
7.29775060962395	0.0219681419328753	0.831303351789783	0.0264261438205178	0.978917441675356	0.999757605108604
85.9283074331787	0.154266400959956	0.264216990662727	0.583862531221081	0.559312803618784	0.999757605108604
44.2928351362313	-0.854614210927356	0.341472839208791	-2.50272968388215	0.0123239631056802	0.405999000774653
249.292425303972	-0.0592947931038717	0.170361225562716	-0.348053337301469	0.727800127301379	0.999757605108604
338.367062003727	0.0943525531837533	0.148244108184421	0.636467474757075	0.524471773939602	0.999757605108604
27.840254723795	-0.149518834826093	0.429936509013563	-0.347769569904974	0.728013244518781	0.999757605108604
20.4722761579327	-0.180727661435234	0.499771506116906	-0.361620579051097	0.717635584154755	0.999757605108604
12.1910630578136	-0.318104018322932	0.667537647639208	-0.476533450132631	0.63369438246948	0.999757605108604
95.893196917365	-0.0952446626237189	0.237163413757947	-0.401599307053858	0.687978939916761	0.999757605108604
99.7021117871825	-0.0110659326958226	0.234663940550276	-0.0471565110083532	0.962388488123594	0.999757605108604
396.11170833035	0.140345642375786	0.136365351101506	1.02918843564094	0.303391135458772	0.991615761525314
502.675816525468	0.418414174620472	0.151316055928647	2.76516706738494	0.00568936489349535	0.271019008618844
105.397118905601	0.00430484749306616	0.231155094636895	0.0186231997171784	0.985141695346251	0.999851018310451
10.1334575600762	-0.0711017652841388	0.69737841839962	-0.101955786712337	0.918791769228593	0.999757605108604
12.1798532354854	-0.113260165952774	0.644455797650214	-0.175745437259992	0.860493937046733	0.999757605108604
44.2042541279035	0.155922253385682	0.347442994637173	0.448770750288139	0.65359704087639	0.999757605108604
24.2225407613398	0.307733507423345	0.46554000568807	0.661024839247733	0.508596384190226	0.999757605108604
26.0712294196975	-0.13544722375514	0.463829140460488	-0.292019651073816	0.770271599116333	0.999757605108604
14.5209231407542	0.0351981896552523	0.601010185398069	0.0585650468335065	0.953298551461953	0.999757605108604
12.7425946362345	-0.302092668598965	0.642264665072628	-0.470355423592865	0.638101106161775	0.999757605108604
31.2286452596763	0.265095364862835	0.442376719295655	0.599252522340949	0.549004503070781	0.999757605108604
7.14058438361671	-0.37339230756236	0.841678784873628	-0.443628037527906	0.657311531405206	0.999757605108604
9.93547610601607	0.11441330193466	0.72540183861778	0.157724030797426	0.874674263670442	0.999757605108604
23.9879052362031	0.409150707999142	0.47298692845501	0.865035973268043	0.38701904464778	0.997301303659566
16.1954788827836	-0.262048330750983	0.598825968378608	-0.437603485133602	0.661673744369898	0.999757605108604
4.0222071095623	0.128532703826186	1.11644871565654	0.115126384242917	0.908344947341442	0.999757605108604
28.2034087606219	0.404190959709177	0.448651820347216	0.900901191922879	0.367640857440087	0.99691777586136
8.69101749567895	0.780438353603462	0.827721827043218	0.942875164221945	0.345744759660949	0.996065800644478
5.911769926391	0.48631178761588	0.947693125412681	0.513153229220811	0.607844139604468	0.999757605108604
13.8112523112294	-0.0338216415074385	0.628990929293188	-0.0537712706691091	0.957117399078238	0.999757605108604
74.3367125228295	0.52440698207506	0.303379703891861	1.72854998323152	0.0838896679514716	0.837491981438866
32.1391118529515	-0.071563586092126	0.411361967571805	-0.173967434360918	0.861891055545901	0.999757605108604
14.087541147689	-0.989707594628055	0.659206275299943	-1.50136251991493	0.133261822460768	0.914449725547562
15.6706031722509	-0.682615835579685	0.58665763169358	-1.16356763928748	0.244599272104682	0.97770289646753
7.96226656515665	-0.0883641315121479	0.800653496294789	-0.110365010483403	0.91211990116388	0.999757605108604
12.5062816317629	0.366601062525806	0.646991488048228	0.566624243592024	0.570969500102753	0.999757605108604
32.9900029867553	0.21143387776894	0.392767656894171	0.538317944610979	0.59035756482112	0.999757605108604
5.24005576851514	0.257472225854992	1.05439407846397	0.244189749462625	0.807083865556164	0.999757605108604
9.23533733316487	-0.664667426287221	0.73058617842884	-0.909772790551033	0.362942347000439	0.996487849012055
6.56900563379147	-0.656225390473056	0.859378605388069	-0.76360452349954	0.445102952794406	0.999757605108604
12.1786524195592	-0.0257196200342617	0.632537795708354	-0.0406610011429583	0.967566152446072	0.999757605108604
30.4260547120229	-0.260894854783076	0.412782066806258	-0.632040187214645	0.527360617591943	0.999757605108604
5.06601570118949	0.762148122951045	1.01562452141253	0.75042312083116	0.452999910150644	0.999757605108604
10.0071993403662	-0.533593311031178	0.747486827200046	-0.713849785192769	0.475320070810001	0.999757605108604
17.8812628342568	-0.650767154434234	0.540589529421839	-1.20381013507648	0.228662971491688	0.973160792583817
7.8045124713512	-0.939895518789857	0.798636405307767	-1.17687537475537	0.239245252184184	0.976330404483538
9.11945443783496	0.208133353474861	0.794390354842718	0.262003877824108	0.793318452526983	0.999757605108604
16.4057940641526	-0.821390969808411	0.62794738341675	-1.30805699888278	0.190853977106272	0.956102849762691
188.700064507565	0.122934771564754	0.205095174943604	0.599403528623031	0.54890382449292	0.999757605108604
32.9958105880471	0.0789682786585216	0.391220176879894	0.201851242152997	0.840033020506334	0.999757605108604
46.3710388852184	0.484474400585876	0.347775000119531	1.3930685081428	0.163599075039362	0.940563592289125
32.9467696161535	0.0841825491294931	0.411014378271002	0.20481655528359	0.837715451962187	0.999757605108604
19.3611897611209	0.321711218473268	0.523584167624771	0.614440310394992	0.538924405154448	0.999757605108604
33.7118857337659	-0.250809767559922	0.392937161405489	-0.638294852700633	0.523281762033186	0.999757605108604
104.155901482562	0.331506193519514	0.247077686873517	1.34170834167319	0.179690581267443	0.949978593332147
7.24269230582708	0.772532360088999	0.881091977599264	0.876789687943749	0.380600881189212	0.997270020424509
110.329678274908	0.130781704823313	0.259175443973313	0.504606851707678	0.61383499649141	0.999757605108604
305.135713970786	-0.397054819395562	0.168520428456834	-2.35612277414348	0.0184668130974767	0.492959347917149
7.40109461808685	-2.77810323632177	0.959050119910339	-2.89672372553532	0.00377081667221641	0.215529415827498
39.7420860120702	-0.0960826078512256	0.362519168378214	-0.265041454996893	0.790977526926859	0.999757605108604
11.3973525564286	-0.0910468646623172	0.656475606798832	-0.138690400251562	0.889694804273783	0.999757605108604
5.70610194440635	-2.51423752748152	0.988498551297825	-2.54349136291653	0.0109750770295811	0.382123329505314
5.31585109394095	-0.701090720854816	1.01458335403792	-0.691013427398109	0.489557102916912	0.999757605108604
5.18378906489009	-0.0883022065623559	0.958514601008787	-0.0921240077818558	0.926599514106394	0.999757605108604
6.36220840535355	-1.4509445095589	0.922829849056629	-1.57227739332678	0.115886233503804	0.892623331007662
9.46858911147681	0.601633245106486	0.816639791465835	0.736718013735994	0.46129384990457	0.999757605108604
14.0945404722274	0.566131985156861	0.641709227320623	0.882225096747751	0.377655092826334	0.997270020424509
4.39124292324848	-0.339505253206887	1.08279807288805	-0.313544382565582	0.75386710688846	0.999757605108604
27.2138756761758	-0.333171354445704	0.440014050398448	-0.757183444810468	0.448939967104869	0.999757605108604
8.06677962485082	-0.0862462665629787	0.790033066799366	-0.109167919910473	0.913069304404292	0.999757605108604
58.3256014732102	-0.268812802555336	0.309009034680804	-0.869918909759422	0.384344720683828	0.997283015456337
6.29505929213724	-0.867856159887796	0.973272297626577	-0.891688956938516	0.372559674230769	0.997270020424509
15.9196040670543	-0.147065564316919	0.57715068847924	-0.254813114239591	0.798867445851568	0.999757605108604
13.541876298758	-0.565868190961622	0.623797816671036	-0.90713397167922	0.364335955246011	0.996521946151206
31.9240956447286	-0.232457593453005	0.408479181370057	-0.569080638756991	0.569301416916297	0.999757605108604
11.7427856922796	-0.273809846303216	0.649033364096285	-0.421873298739378	0.673117500501824	0.999757605108604
98.7563435203977	0.316028619116486	0.287012290914298	1.1010978592929	0.270854068632226	0.98486842153889
7.42283688568856	0.203068560814046	0.814985419814684	0.249168335870623	0.803230571431293	0.999757605108604
140.117977163255	0.240390190474571	0.206112303480123	1.16630684542203	0.243490406498673	0.977343337357502
7.80184904154496	-0.149638174945899	0.801374661058174	-0.186726861001955	0.85187479446373	0.999757605108604
70.5057638953294	0.231653877051289	0.275031644638667	0.842280812288464	0.399630788665983	0.998296957566097
7.52182571674315	-0.177012444345399	0.80358982822757	-0.220277109201126	0.825655346555614	0.999757605108604
6.73348477216271	0.658993607165753	0.86946874779792	0.757926732656887	0.448494845656743	0.999757605108604
20.1711751376439	-0.458265319702949	0.513372049581904	-0.892657323428818	0.372040711119203	0.997270020424509
10.7227042351492	0.33902707957114	0.755996966334126	0.448450317486196	0.653828234492962	0.999757605108604
5.67345174352786	0.883739374511574	0.973135303452042	0.908136177340036	0.36380627874929	0.996487849012055
35.771856398324	-0.532816023937948	0.421174046631102	-1.26507325938018	0.205845067626608	0.96469113485075
21.7742249598365	0.00279868263008575	0.489093185540662	0.00572218692229781	0.995434380316354	0.999945970458968
5.85001924226011	0.979250508954309	0.957353868736998	1.02287204442616	0.306368348801237	0.992259815954353
68.000657873984	0.461245481607862	0.28879070331201	1.5971618072121	0.110229643751168	0.886616207722863
3.31885349528941	-0.376199031083893	1.22967092168245	-0.305934721599478	0.759654348605918	0.999757605108604
10.3220869959471	0.512966425237936	0.729567310939604	0.703110484181769	0.481986898962711	0.999757605108604
68.7818604438311	-0.0481035518616564	0.295279559124242	-0.162908506109684	0.870590473394422	0.999757605108604
15.7325832764234	-0.437278273541961	0.582768667393671	-0.750346231717656	0.453046205169242	0.999757605108604
12.0182238064142	-0.220873901619216	0.694536498525907	-0.31801626277093	0.750472600900099	0.999757605108604
52.3017186964774	-0.227993588335295	0.362489244618769	-0.628966491337077	0.529370993827091	0.999757605108604
45.7488600657018	-0.160287825470461	0.362472847841294	-0.442206434013071	0.658339830642053	0.999757605108604
16.8493675423137	0.452410893510762	0.561161612796799	0.806204279113053	0.42012507179732	0.99962133052303
7.5641764710416	-0.686942872163276	0.812186758247557	-0.845794227974711	0.39766754600314	0.998170148412838
9.04022308483254	-1.40161490165974	0.758822788245611	-1.84709120939852	0.0647339223111293	0.784019128676227
9.16312577323342	-1.7748573253255	0.821072985172362	-2.16163161786758	0.030646582342439	0.614350174473204
34.5733757067286	0.235405059266159	0.401878670403861	0.585761516105328	0.558035788432768	0.999757605108604
6.84416037527387	0.451837979252334	0.942670742733344	0.479316858760457	0.631713230509697	0.999757605108604
15.0461788648929	0.0242515721671352	0.571426701248059	0.0424403901920703	0.966147630622586	0.999757605108604
18.2080183658005	-0.51112337731339	0.607566597339294	-0.841263129921466	0.400200540986412	0.998296957566097
49.8901167871564	0.317201230911325	0.373147776974531	0.850068660419691	0.395286914241412	0.998106342668849
19.8478996029199	0.386741980099802	0.559026578567709	0.691813224857179	0.489054630393269	0.999757605108604
22.4286007679404	0.0607749829088753	0.471420201700768	0.128918919235141	0.897421806209242	0.999757605108604
23.4330909591481	-0.267137937875536	0.465156081704412	-0.574297420549026	0.565766554396186	0.999757605108604
19.2519427647655	0.399908592882456	0.519496753612491	0.769799984507237	0.441418548913653	0.999757605108604
35.3784511863765	0.169441421493563	0.414029205765531	0.409249925208223	0.682356259465766	0.999757605108604
5.96734452851313	-1.36717631618993	0.90958561376473	-1.50307601120829	0.132819444027211	0.914421338674301
38.8833259832337	-0.0279022133883071	0.368963072207361	-0.0756233224679616	0.939718780946826	0.999757605108604
17.8854353670862	-0.242714376248409	0.547334496123142	-0.443447979192968	0.657441738542372	0.999757605108604
15.8312647199179	-0.389596747379757	0.562657569320525	-0.692422476161195	0.488672054934106	0.999757605108604
6.09205808855408	-0.32369463714188	0.940739827103138	-0.344085184677093	0.730782224335098	0.999757605108604
9.39027817385306	-0.368845393448912	0.751923110577762	-0.490536051173502	0.623754625593234	0.999757605108604
69.4901280244007	-0.0438116076720721	0.293922917661953	-0.149058154500428	0.881507744806885	0.999757605108604
22.8153093642472	-0.26323540168517	0.54889573259836	-0.479572687583246	0.631531271114324	0.999757605108604
67.8028607799094	-0.449884040983514	0.288505504841775	-1.55936033605405	0.118911118547973	0.896982361369256
7.36227184967994	-1.68319790021897	0.891046204377984	-1.88901304101729	0.0588900812945667	0.763422900832192
29.9629667144431	0.179111910200287	0.410899857942566	0.435901611397788	0.66290811594822	0.999757605108604
51.5880696903016	-0.566220190082745	0.312576599072385	-1.81146058842243	0.0700695844876802	0.798893250304084
8.70767647154241	0.223737286560846	0.801646431059965	0.279097215296041	0.780170220128606	0.999757605108604
54.9993897622701	-0.205991201738318	0.316269009923549	-0.651316427708526	0.514842246035137	0.999757605108604
7.13230603005797	0.236014807223283	0.882273303026967	0.267507592503985	0.789078369144815	0.999757605108604
6.86188767429528	0.166918284779398	0.852279543495965	0.195849221130799	0.84472818312174	0.999757605108604
11.8542367855752	0.767905018818811	0.678765753214942	1.13132552015429	0.257918106842632	0.980657447717238
8.92023436877328	0.71561373107528	0.842799301464825	0.849091509486909	0.395830374510525	0.998106342668849
7.88457697940916	-0.442444473225477	0.813296581475195	-0.544013688614	0.586432053165849	0.999757605108604
19.837652772728	-0.403481150592447	0.494572209725472	-0.815818484456319	0.414603959591769	0.998755710900437
10.7959921543452	0.180717898265232	0.683188894046906	0.264521130012432	0.791378385090023	0.999757605108604
13.0811820628091	-1.00980566304917	0.609688003533723	-1.65626624961683	0.0976679121377544	0.865713596917029
470.449887207056	0.489031106669007	0.134841243354882	3.62671757172952	0.000287046962353234	0.0470730018866225
6.9047860482582	-0.858519820088742	0.834196253241582	-1.02915808690418	0.303405394123038	0.991615761525314
19.8951502618769	-0.0377678684717703	0.552797662428973	-0.0683213244893614	0.945529849301276	0.999757605108604
30.1107207286411	0.6076398513418	0.462997376904682	1.31240452247075	0.189383681781899	0.955990113297276
172.952695089089	0.066844774319533	0.188378042266293	0.354843767964424	0.722706637134819	0.999757605108604
6.66565086387481	-0.713484716571898	0.865343350118707	-0.824510544252779	0.409649527027249	0.998593058560665
6.94030708093043	0.119488227747385	0.84785531735678	0.140929973901554	0.887925262707084	0.999757605108604
7.98659690114066	-0.289331774218972	0.894891229716989	-0.323315018195534	0.74645668139465	0.999757605108604
49.236250315542	0.198253046746056	0.32642702355202	0.607342629261397	0.543623553397898	0.999757605108604
2.02104077003234	-0.287453950934422	1.58872675983256	-0.180933536339955	0.856419745068762	0.999757605108604
18.8539347164395	0.377195577016117	0.53582858541868	0.703948216427065	0.481465022764128	0.999757605108604
36.3101063932086	-0.00199061328055723	0.390936470591199	-0.00509190988895689	0.995937261270751	0.99996841154008
2.98576917486068	-2.27606154272896	1.37914321498937	-1.65034458930105	0.0988724773032873	0.868307546486084
9.50691470719844	-0.406024190189459	0.779322460498873	-0.520996392083385	0.602369284726908	0.999757605108604
47.5946032733426	-0.15885026543749	0.342786296196181	-0.463409031225035	0.643071206402158	0.999757605108604
53.1875810502865	-0.272562613476446	0.325877525941436	-0.836395859729918	0.402932241020347	0.998435056422792
5.06509446596452	-1.15029066370442	0.990351834099784	-1.16149697925285	0.245439850917858	0.977893783000636
9.96393872669575	0.0132318699443774	0.697391057879311	0.0189733863015308	0.98486233624236	0.999851018310451
37.7984463202896	0.195815683154451	0.370909214236953	0.527934264338215	0.597544961846996	0.999757605108604
8.36403173309622	-0.314410727764612	0.774517443829039	-0.405944023946364	0.684783729928649	0.999757605108604
8.0201530035551	0.607930554470182	0.806780355934503	0.753526718887459	0.451133461636776	0.999757605108604
44.7894596655984	-0.249872036278623	0.377437096951274	-0.662022992167302	0.507956486586691	0.999757605108604
9.82763883635196	-0.234753865825481	0.702101073352301	-0.334359075545361	0.73810861702488	0.999757605108604
9.66178263552114	-0.760598862213709	0.794882353264718	-0.9568697293251	0.338633011661256	0.995424100109771
6.31460659622228	-0.164935464617144	0.897640245351505	-0.183743393270605	0.854214765508489	0.999757605108604
22.9191254739145	-0.396577382372409	0.551535989608686	-0.719041712316506	0.472115219204738	0.999757605108604
9.66599541648427	0.828147852202711	0.814631197608685	1.01659236060895	0.309347389876911	0.993258357358515
4.6872615513359	-0.321155729392432	1.04649226073101	-0.306887820812064	0.758928759646215	0.999757605108604
4.87253166394667	-1.46356913437303	1.09755436534421	-1.33348213135122	0.182373635545307	0.951857674376525
7.71549863957428	-0.148683686829169	0.820700160297357	-0.181166879235527	0.856236590930693	0.999757605108604
76.5189004267557	-0.282637943175046	0.262899700944328	-1.07507898320089	0.282339368060167	0.987544437657234
22.534752688048	-0.276057328237517	0.469800942623339	-0.587604883668454	0.556797532279016	0.999757605108604
27.5534712411372	-0.473501772726299	0.425692871142792	-1.11230843837051	0.266005556952807	0.983279258811125
11.8563085556323	-0.432727954275535	0.646181979145536	-0.669668867658215	0.503068901954538	0.999757605108604
13.2713029848408	-1.30493825554357	0.609687640882367	-2.14033903271355	0.0323273777165305	0.625892610424782
22.8276862728479	0.129406831337396	0.49211938183409	0.262958209154672	0.792582790080706	0.999757605108604
9.86085182469885	-0.81771358026523	0.733152312802553	-1.11533929033032	0.264705054497469	0.982982412811491
13.9975847923083	-0.388603117044614	0.59917538377443	-0.648563221333723	0.516620734389083	0.999757605108604
25.2495650209051	-0.47624028607042	0.443907032960394	-1.07283789331833	0.28334385571783	0.98774726714802
16.1906213889975	0.32231905993629	0.59430039408818	0.542350405859677	0.587577137639369	0.999757605108604
5.44640112755449	-1.05723239906134	0.973729456653612	-1.08575579370342	0.277587048999561	0.986498662235971
8.94563457743684	-0.228947253291671	0.863791328201233	-0.265049261108505	0.790971513522163	0.999757605108604
34.8526775347005	0.23041591377176	0.439820024882211	0.523886819008452	0.600357263112734	0.999757605108604
13.2881364121404	0.0345490610904883	0.629795364410916	0.0548575982657543	0.956251912662853	0.999757605108604
38.9381048722144	-0.630702514455951	0.35854927192602	-1.75904000883339	0.0785707132494782	0.824657393604615
244.684629064291	-0.232693870616987	0.172050857578512	-1.35247143717841	0.176224550063471	0.948477243912997
91.4369711787651	0.124389591486819	0.263652821709516	0.471793135686095	0.637074450983979	0.999757605108604
41.9266771013469	-0.318648405631958	0.346431228992857	-0.919802774589146	0.35767583317527	0.996332806143142
27.7432799182359	-0.209433272208391	0.420497111797612	-0.498061143186145	0.618440947061295	0.999757605108604
15.3619739307874	0.0802080758142709	0.572356726339172	0.140136512987777	0.888552132032274	0.999757605108604
19.4869496222892	-1.01665664629028	0.508380368956833	-1.99979524853881	0.0455223778823356	0.705145972625858
19.6118621008789	-0.436865896320646	0.530889513442106	-0.822894190333798	0.410568166775834	0.998593058560665
20.5879510420343	0.495268199229333	0.541053287633777	0.915377857503317	0.359993298520888	0.996340196765657
28.7336817055346	-0.464860566500116	0.437411375198763	-1.06275372077116	0.287893651817616	0.988315826723581
71.9901150314769	0.0629063125505575	0.318560592029615	0.19747047853524	0.843459381287484	0.999757605108604
20.3046493424445	-0.420491427037697	0.509745927358013	-0.82490394620136	0.409426125776738	0.998593058560665
26.6268730598572	-0.10718102078623	0.441376353124074	-0.242833627192757	0.808134284374313	0.999757605108604
38.2174969508124	0.157034219690689	0.369886759432494	0.424546744878409	0.671167122169029	0.999757605108604
7.67348259559514	0.675050625624676	0.833477542474874	0.809920593205456	0.41798581529682	0.998969753505656
58.0739320137571	-0.294445956659097	0.309511224916479	-0.951325615859499	0.341439107331859	0.995781966860545
5.5813239554387	-0.0669087829413452	0.926901788165204	-0.0721854071225719	0.942454358304932	0.999757605108604
24.3467155488202	0.214380429912894	0.456074165438281	0.470056070172003	0.638314958722111	0.999757605108604
15.4102038558506	0.197535426159785	0.572268932939714	0.345179363739101	0.729959531794468	0.999757605108604
9.71106763147012	-0.350075357424651	0.741734972743337	-0.471968250505815	0.636949450848196	0.999757605108604
18.7488224130942	-0.460360934943772	0.530354964453605	-0.86802418342224	0.385381093822383	0.997283015456337
32.6892299127301	-0.0435395663079545	0.426518218575411	-0.102081375218574	0.918692084201083	0.999757605108604
85.9227944599576	-0.202741856897348	0.27679924633107	-0.732450899287695	0.463893401486767	0.999757605108604
19.8126087693916	-0.753013362944914	0.520116389468072	-1.44777857070612	0.147678987749516	0.926051101795554
27.2019649052407	-0.297175693406616	0.452049835185679	-0.657395867171485	0.510926408324965	0.999757605108604
29.8400844148842	-0.739087582232884	0.415596004923028	-1.77837990134137	0.0753414813882484	0.815118636866104
140.321060044986	0.062356858961308	0.220447403350376	0.282865019109338	0.777280310598267	0.999757605108604
1664.51325125715	0.364963703582726	0.113009903791933	3.22948424285607	0.0012401371504712	0.113813357068115
156.187867985491	0.0997046116506457	0.195363244637541	0.510355015016404	0.609802766560984	0.999757605108604
145.724301857071	-0.365668180339053	0.196936336778403	-1.85678370137711	0.0633419334615642	0.779718690292451
47.843825511337	-0.101138690518275	0.33614785572958	-0.300875608142024	0.763509350868594	0.999757605108604
183.834974843345	-0.128018844893919	0.188670566831934	-0.678531087511686	0.497435019796161	0.999757605108604
10.3268009074316	-0.276463815666637	0.739661515017108	-0.373770718164568	0.708574906602271	0.999757605108604
32.1642727290476	0.216044150066766	0.408205988874168	0.529252769325151	0.59663011485429	0.999757605108604
30.9487164130895	0.324725501766057	0.412325574780342	0.787546350815247	0.430962106258853	0.999757605108604
9.21844326888955	-0.0823172699070872	0.781186188656423	-0.105374712331597	0.916078480970068	0.999757605108604
61.6113221989495	-0.0871775935165648	0.294711720474138	-0.295806333648053	0.767377985800321	0.999757605108604
31.6378255679819	-0.286940643697026	0.427525844670623	-0.671165608521497	0.502115034977349	0.999757605108604
58.3639333099412	-0.220295174348078	0.310754542778137	-0.708904115700593	0.478383980891717	0.999757605108604
710.841635585156	0.366791884527599	0.126066706163179	2.90950636921399	0.00362000010737177	0.210527389664081
5.31011261306365	0.525468918216541	0.976059882806912	0.538357253968291	0.590330431363851	0.999757605108604
6.60032526135351	-0.017055872496466	0.88477095051773	-0.0192771614918931	0.984620003032848	0.999851018310451
19.2977346017935	0.463408456944022	0.536486587890144	0.863783862270409	0.387706634545876	0.997301303659566
10.3295258737504	-1.39119510614864	0.689571776045597	-2.01747686676876	0.0436457727701313	0.696357044917962
98.8176341610569	0.222735239167551	0.253453030355016	0.87880282534228	0.379508194108286	0.997270020424509
9.61589125627621	0.459544450276731	0.745799190442044	0.616177191080555	0.537777580521142	0.999757605108604
4.89002982924603	-1.03865011910471	1.04419424438478	-0.994690523042153	0.319886805090182	0.994000384921042
19.3349842904552	-0.563757573207179	0.499588745427409	-1.12844330134954	0.259132749310213	0.98083053958527
34.2509435967472	0.361308291914872	0.394147018352293	0.916684067344461	0.359308217407144	0.996340196765657
12.5774698855035	-0.54363206028568	0.648615411146294	-0.838142373652397	0.401950747061836	0.998435056422792
15.117612771901	-0.120973789781451	0.584222649040369	-0.207067955992736	0.835956787137695	0.999757605108604
35.3368289490198	0.0198799340993072	0.41540509109017	0.0478567415896015	0.961830415072481	0.999757605108604
11.6103614235212	-0.12483293737451	0.653997645770629	-0.190876738137819	0.848622165362302	0.999757605108604
95.9235067885219	0.512616883154596	0.276919689768866	1.85113916450816	0.0641495350197769	0.781419872672927
107.010494868397	0.110725809537223	0.24690411658102	0.448456717006128	0.653823616887161	0.999757605108604
12.4572384971304	0.48812495929827	0.696436685490021	0.700889211421739	0.483372157784138	0.999757605108604
15.6147392427867	0.346487244251012	0.586601127537743	0.590669243520535	0.554742059586428	0.999757605108604
109.673055139145	-0.0925215651613722	0.223430248049279	-0.414095969409504	0.678803824513361	0.999757605108604
271.810092058841	0.579093875958746	0.174435559547333	3.31981550930048	0.000900769545351543	0.0932071148555241
102.744679006656	0.62017655612869	0.264676168778943	2.34315223387815	0.0191215791944475	0.501119685432303
17.2285330271125	0.585139557165612	0.569660435849216	1.02717254059135	0.304339225680252	0.991615761525314
13.7009038345356	-0.3866456737222	0.64657821696578	-0.597987472477229	0.549848292078311	0.999757605108604
17.6269718223433	0.301424975298821	0.535191607976369	0.563209457709079	0.573292263472534	0.999757605108604
38.5880380755708	0.372083319918753	0.379120569845881	0.981437963310753	0.326376812811266	0.99437516743826
39.7349504524055	0.0187657646137005	0.375920966970191	0.0499194412191128	0.960186584764418	0.999757605108604
208.389002302542	0.192826094500279	0.188371537719444	1.02364771681946	0.306001698507989	0.992210306486009
64.1229346074548	-0.31943143273661	0.287917642394727	-1.10945418307739	0.267234299159008	0.983628232806387
303.933447101611	0.488414004128594	0.157191415709194	3.10712898617929	0.00188913951400268	0.145410979757587
21.0474471566911	0.449638570340238	0.512831099850474	0.876777111355647	0.380607713555583	0.997270020424509
24.9224943608631	0.570665350319502	0.499105912442037	1.14337525581963	0.252882821511881	0.979929273219575
6.80848817639807	-1.38555890185628	0.906602517166408	-1.5282980971494	0.126438542156822	0.905882267169051
5.86104902610396	0.153996751306422	0.928308344673703	0.165889655296108	0.868243788574106	0.999757605108604
74.1834401445108	0.122467455276067	0.267792497781571	0.457322203910133	0.647439472513435	0.999757605108604
435.109898127809	0.114616774610235	0.143842776037278	0.796819817913767	0.425555683667181	0.999757605108604
84.5853929755428	-0.0368565929773139	0.280496761947231	-0.131397570230232	0.89546081067494	0.999757605108604
133.980382347285	-0.160607987599385	0.209179125010675	-0.767801221040528	0.442605288992617	0.999757605108604
13.6821908713625	0.474564885963888	0.668495805086758	0.709899572073303	0.477766415823345	0.999757605108604
77.813509686444	-0.0703875818336693	0.265003628387428	-0.265609879615553	0.790539676006716	0.999757605108604
24.426887182997	0.195564767120582	0.494566040019626	0.395427003262945	0.69252778375305	0.999757605108604
6.60688560112395	-2.24064478046142	0.913079739718286	-2.45394206332157	0.0141299744937576	0.433773309296571
25.1325015326058	-0.119004474865078	0.45141652359338	-0.263624543288258	0.792069244545007	0.999757605108604
8.04842934474101	-1.23570890761573	0.808809523771007	-1.52781201419877	0.12655921846519	0.90609858389572
16.9484670051185	-0.352384834485535	0.553105211906357	-0.637102719157156	0.524057937503298	0.999757605108604
99.8460622014727	-0.0411288589725595	0.236188571304369	-0.174135686351894	0.861758827973	0.999757605108604
4.8060959406121	-0.277215486920406	1.04098600888581	-0.26630087681689	0.790007497873131	0.999757605108604
86.9759282311146	-0.2828472560037	0.271937768884615	-1.04011758706351	0.298285273757035	0.991137533154252
13.92531475814	0.585658864996657	0.678786308157807	0.862803002886293	0.388245787859723	0.997348143195336
12.3624925825217	-0.0777576691242683	0.636883853041297	-0.122090815700467	0.902827095473278	0.999757605108604
8.25185705992229	0.0668967279832799	0.768475277208253	0.0870512428536477	0.9306307807578	0.999757605108604
13.2337741676825	-0.582440048533869	0.642885868962677	-0.90597736962808	0.364947830705705	0.99655744752937
13.0987720205383	-0.139132231956832	0.620071788150764	-0.224380845275617	0.822460973985855	0.999757605108604
14.3431836983766	-0.243179310961011	0.630106081832155	-0.385933921243737	0.699545607613383	0.999757605108604
8.56785345267997	-1.04939374378932	0.772781780904284	-1.35794317324789	0.174481716598045	0.947381266772839
124.33500933258	-0.120453471450065	0.229230189717544	-0.52546949247168	0.59925685571743	0.999757605108604
4.65682670281607	0.239017260542146	1.03721057662221	0.230442367181149	0.817748042623494	0.999757605108604
97.1060473926443	-0.114760332381135	0.23724498954046	-0.48372078417093	0.628584040710798	0.999757605108604
126.733370997311	0.443311223192037	0.21759758205586	2.03729848008253	0.0416201400662836	0.686251294638993
12.5021908584029	-0.657432858335125	0.634095681536274	-1.03680387278827	0.299827270306172	0.991137533154252
11.3229142682855	-0.544710332579585	0.669890238434707	-0.813133706579121	0.416141402963164	0.998969753505656
6.26421527141101	-0.121714116602707	0.886423297266111	-0.137309248276862	0.890786360609574	0.999757605108604
5.56042495554348	-0.00677610672241876	0.948427490710514	-0.0071445701319164	0.99429950629505	0.999895085470737
35.7314701309277	0.242154347042553	0.390009944824045	0.6208927496754	0.534670191901117	0.999757605108604
14.4651689435035	-0.812104870789604	0.58744395093773	-1.38243805131239	0.166837239326308	0.942631420452467
50.6504920062718	0.15209647614547	0.327861741965878	0.463904312938408	0.642716302660249	0.999757605108604
5.93278742825803	2.13284001348818	1.07262937930538	1.98842214714404	0.0467650214005645	0.711259768306244
4.97816757204858	0.357097570470242	1.04333550039965	0.342265331078504	0.732151223524669	0.999757605108604
9.74002074046994	1.17505480916551	0.782454350846127	1.50175509650477	0.133160368928883	0.914449725547562
4.8633583413492	1.6248725664141	1.17972473770509	1.37733194403887	0.16840964331932	0.943368072556346
45.6480171817153	-0.649229213960976	0.341126460098362	-1.9031921879463	0.0570154721454781	0.756736256781971
307.157992029729	0.0212210527874595	0.152925726265521	0.138767055783759	0.889634227739525	0.999757605108604
32.0789204236544	-0.163956822232788	0.483942538752598	-0.338793987103098	0.734764931284547	0.999757605108604
8.47739478092151	-0.75634640882183	0.791484053125105	-0.955605366697488	0.339271649122474	0.995424100109771
8.47091755236204	-0.0223204743711333	0.794623259110298	-0.028089379608803	0.977590864577132	0.999757605108604
15.3932546531083	-0.367414285374785	0.56832858578111	-0.646482148825598	0.517967154254758	0.999757605108604
10.2758946271876	-0.0254907198483127	0.705650386952858	-0.0361237240418542	0.971183705620883	0.999757605108604
16.6441824647472	-0.148410702627635	0.568119273623327	-0.261231592586373	0.793913916367199	0.999757605108604
5.59272645530621	-1.82595397228382	1.01593903504664	-1.79730663877877	0.0722869528629915	0.805860154714844
17.5387158638885	0.037624108569419	0.543822577135015	0.0691845284681478	0.944842738090978	0.999757605108604
9.59114200144501	0.104642785078423	0.75075983293354	0.139382503549156	0.889147897542273	0.999757605108604
14.0133293871734	0.0377409766931227	0.59425718399688	0.0635095001111856	0.949360794522627	0.999757605108604
42.7474062829669	-0.0590170448826779	0.343064966729626	-0.172028771824988	0.863414909534175	0.999757605108604
16.6996488841775	0.285055181524389	0.583412821084905	0.488599446605073	0.625125304891841	0.999757605108604
8.18060698334953	1.12996846977995	0.825750532551016	1.36841385531911	0.171182569746886	0.945433172804829
11.1960786570934	-2.02906169309397	0.698470396809647	-2.9050074310407	0.00367244381070939	0.211975628587212
63.6930909107122	-0.176738158006888	0.29562206678778	-0.597851709540223	0.549938883994402	0.999757605108604
12.2389091684709	-0.0504133284174555	0.634253719500575	-0.079484482104657	0.936647274045855	0.999757605108604
7.65773041682804	-1.22346251360006	0.839940070736874	-1.45660691307027	0.145224918321124	0.92423459963364
24.3726542437247	-0.184858574301617	0.478163673612695	-0.386601041657861	0.699051586671627	0.999757605108604
66.0901439899177	0.496630329386726	0.292453213905424	1.69815309175344	0.089478871297111	0.847763950302902
11.1264170028038	-1.06326974188494	0.709526372430931	-1.49856267955487	0.133987120628087	0.91498543687029
111.718658804824	-0.315718372430357	0.243311504005777	-1.29758916957277	0.194428545770197	0.958732390932953
7.99939000205952	-0.563713203957457	0.775059325291578	-0.727316200918411	0.467032275801583	0.999757605108604
12.6068939895419	0.788173871384508	0.650932235645843	1.2108385915202	0.225957271529552	0.9719070248563
39.3195362767856	-0.166770447183367	0.366958741774416	-0.454466478648128	0.649493113679232	0.999757605108604
101.464208714148	-0.226051236066252	0.230708766005483	-0.979812080746337	0.32717888770732	0.994379246085229
10.149048825999	0.0476896077700009	0.73534128681752	0.0648537061972904	0.948290480053679	0.999757605108604
19.1693961285876	-0.438241202435178	0.541601603409792	-0.809157874858785	0.418424341943192	0.999108091062684
6.80682557854742	0.338847447570169	0.884899588623467	0.382921917838468	0.701777659638642	0.999757605108604
21.3012674598857	0.00487274743021445	0.488336770082022	0.00997825215864045	0.992038638771882	0.999878794868874
20.2648726657319	-0.728196709860324	0.52598057072953	-1.38445553007846	0.166219015749856	0.94231710669469
59.0926729443011	-0.0387083586984699	0.306442555389462	-0.126315219664171	0.899482409205994	0.999757605108604
103.367151236492	-0.00021349593008569	0.23216993894037	-0.000919567498962576	0.999266291393366	0.999997538642025
49.9937185241515	-0.368928883145383	0.334618271579409	-1.10253657519665	0.270228466663022	0.984840386923227
9.22298093384064	-0.652728539438766	0.751325776420452	-0.868768994654445	0.384973495114848	0.997283015456337
29.7561503603652	0.385263460055827	0.425137290731803	0.906209519735754	0.364824965218133	0.99655744752937
28.6035557344607	-0.178804423588457	0.427875586582274	-0.417888819076327	0.676028407688177	0.999757605108604
3.47977684091024	-0.264102809048217	1.22083858848399	-0.216329014776779	0.828731293962747	0.999757605108604
14.9198553167193	-0.192138066046453	0.574808602750682	-0.334264423195823	0.738180034113343	0.999757605108604
12.7670396822393	-0.181168106389628	0.626971223954508	-0.28895760996325	0.772613816757827	0.999757605108604
57.1107015816746	-0.416631665467871	0.305464348403392	-1.36392894177514	0.172589930926362	0.946507340954193
23.8767828188464	-0.741076758594916	0.468624026233396	-1.58138874046084	0.113789180342013	0.890157551654609
8.84408320168545	-1.10078954658885	0.73989110576359	-1.48777237354786	0.136810933686861	0.918055075190166
18.1459592286876	0.412540691069323	0.561807167703363	0.734310124158377	0.462759748944795	0.999757605108604
6.7716014571192	-0.262403171483017	0.896081217592568	-0.292834138615242	0.769648932649237	0.999757605108604
3.38078042595368	-1.56687117877702	1.24379247349399	-1.25975290264899	0.207758514592702	0.964869880789354
7.50542503320213	0.658226324109884	0.849648465346154	0.774704305317279	0.43851440640288	0.999757605108604
14.660085379453	0.180296074684124	0.639469350384502	0.281946389730352	0.777984617976575	0.999757605108604
8.81303540503762	-0.28412741188528	0.794584269700872	-0.357579960640603	0.720657677132018	0.999757605108604
9.28455916338915	-0.205641587048462	0.752137488470072	-0.273409569660939	0.784538397410032	0.999757605108604
8.80551068949434	1.25876457464318	0.841852087946253	1.49523246739699	0.134853782878768	0.915890493429064
6.79805005230341	0.269193943813538	0.855783851984995	0.314558335249189	0.753097017959235	0.999757605108604
5.33302563845435	-0.374767430429683	0.9506248203141	-0.394232742950951	0.693409213736471	0.999757605108604
16.054287728256	-0.55294910425764	0.590025647382692	-0.937161133097314	0.348675679113165	0.996065800644478
18.6465801216963	-0.11305572207911	0.548401485034561	-0.206155025404399	0.836669817719947	0.999757605108604
9.9921179747232	0.67006107365217	0.726197862929114	0.922697666651735	0.356164782173645	0.996332806143142
17.5723790924218	0.164441440892626	0.532841308573626	0.308612410949936	0.757616378850204	0.999757605108604
40.157305347412	0.28040797108224	0.362219712837673	0.774137798535286	0.438849306982763	0.999757605108604
11.9926977893475	-0.060922641952503	0.668428981141226	-0.0911430289100994	0.927378942777716	0.999757605108604
356.604568928614	-0.163540392082025	0.147797333478061	-1.10651787981209	0.268502429449648	0.984163481595739
20.843761435507	0.330076210124672	0.509414939788848	0.647951570210108	0.517016274370632	0.999757605108604
66.7853971263773	0.645182799631015	0.303435852308325	2.12625764135293	0.0334818129525213	0.633840773077047
13.1744802450221	0.34224156986559	0.637251123839634	0.537059186029331	0.591226731893846	0.999757605108604
21.6558828539776	-0.481404081217982	0.493187879674142	-0.976106877435946	0.329011503576492	0.99474766223464
7.62292656598852	-1.40150078955566	0.809997536460287	-1.73025315074446	0.0835850558900366	0.836670733940013
248.886225845993	0.0401289062112508	0.164682065477311	0.243675023718836	0.807482518552386	0.999757605108604
13.2238909608347	-0.103008313908513	0.610019173720964	-0.168860780686921	0.865906148608896	0.999757605108604
61.757685246086	-0.395725474929166	0.296582998572405	-1.33428239930806	0.182111323623496	0.951596875525254
14.7626928826631	-0.135472456219483	0.574932502838028	-0.235631931662853	0.813718293150949	0.999757605108604
33.8899132402836	0.322636634986332	0.393773070871269	0.819346620815032	0.412588680590404	0.998593058560665
28.0658000286962	-0.116541761421233	0.419522056420231	-0.27779650589931	0.781168573546376	0.999757605108604
12.5102640931475	-0.422028939139357	0.620256653663318	-0.680410176411326	0.496244779245834	0.999757605108604
56.4092806807598	0.244004176824035	0.322855478496619	0.7557690455192	0.449787678844016	0.999757605108604
18.5721024849563	0.19606525222777	0.555335605963142	0.353057232639938	0.724045534246377	0.999757605108604
17.427927999815	0.400531695347753	0.538735094192622	0.743466872058915	0.457199070975515	0.999757605108604
13.2734364118449	0.195827986404419	0.613520131733537	0.319187547849645	0.749584298885343	0.999757605108604
8.8357846251698	-0.60526376466445	0.740839195574932	-0.816997491871001	0.41392986137942	0.99863149128648
10.428723449685	1.051862086552	0.734346514077872	1.43237840227625	0.152035556141087	0.92893107542467
12.2800250997188	0.129492979515205	0.652404251615999	0.198485799555187	0.842664994046347	0.999757605108604
31.4517559821737	0.0857713381076412	0.414640469704357	0.20685713135719	0.836121436572333	0.999757605108604
284.745042792886	0.270822850266317	0.183742491959271	1.47392607653514	0.140501495857197	0.921234792765109
61.6332677774428	-0.500481911919113	0.302099256878385	-1.65668038078157	0.0975841115949772	0.86542891027747
13.9778434677914	0.065899381058454	0.613734845181587	0.107374351604488	0.91449200130759	0.999757605108604
4.60986671409359	0.036013822149959	1.01738987075133	0.0353982511378488	0.971762179229332	0.999757605108604
9.1860510740139	1.18135599632161	0.779037181606687	1.51643082540063	0.129410449472102	0.909413979419374
248.128910282101	-0.0545292968571813	0.16446426606392	-0.331557110624798	0.740223709931532	0.999757605108604
90.0665452556792	-0.165259792716671	0.257611683367869	-0.641507367042359	0.521193096016271	0.999757605108604
39.7352274181632	0.316344188221639	0.364011049555809	0.869051059322687	0.384819203765539	0.997283015456337
30.6394109373387	-0.408758795879864	0.430855558559977	-0.948714221643175	0.342765978887805	0.995828250262272
25.4122846341523	-0.068262909163914	0.482673972117238	-0.141426538631201	0.887532990174602	0.999757605108604
24.3435198330385	-0.0232604661591282	0.466686243292158	-0.0498417651976224	0.960248484209558	0.999757605108604
109.508360029153	-0.279032764031052	0.23172817453517	-1.20413827360773	0.228536138958799	0.973160792583817
309.010053419024	-0.0839156775878444	0.148765215506941	-0.564081309611849	0.572698797345196	0.999757605108604
114.002008242037	0.170383086575766	0.226751648012821	0.751408371533127	0.45240692608414	0.999757605108604
317.21692884496	0.215110482443429	0.163599979854503	1.31485641156396	0.188558164339974	0.955370031766875
7.39970736563076	0.256339415363139	0.821692409925977	0.311965173666666	0.755066990789223	0.999757605108604
4.81234782740051	-0.047556938950664	1.05616997574637	-0.0450277323184239	0.964085204173252	0.999757605108604
19.4796971810159	-0.994888291697805	0.529522574497938	-1.87884018474774	0.0602663182366206	0.768177407931169
30.6328104291251	0.31815775700838	0.412305970538998	0.771654498702649	0.440319086746595	0.999757605108604
52.691930189497	-0.236300928491808	0.351068416484222	-0.673090820468119	0.500889513489046	0.999757605108604
96.1504370946009	0.152236355810447	0.244282256455245	0.623198581917221	0.533154033486315	0.999757605108604
14.0635733377321	-0.138671911869453	0.593711233143365	-0.233567943687479	0.815320416649589	0.999757605108604
207.056018350263	0.175177557850864	0.175201679144032	0.999862322705549	0.317377140198854	0.993821988680817
41.7636882266784	0.30964426155475	0.359546236571587	0.861208462386723	0.389123240132844	0.99740968801492
3.63888263052587	0.351041770889386	1.16217990275899	0.30205458729412	0.762610450494442	0.999757605108604
47.4094438721727	0.0395247287865341	0.343356855256586	0.115112682858764	0.908355807264772	0.999757605108604
11.1583220491056	-1.08800834152867	0.737547998534601	-1.47516953973217	0.140166968463624	0.920933602757211
75.9144199566341	-0.0131475921657651	0.281708736531922	-0.0466708712254484	0.962775546433004	0.999757605108604
14.5897075999036	-0.50596445516688	0.619108486609599	-0.81724684140202	0.413787378766158	0.99863149128648
5.20239735100273	0.143885296094227	1.07300185854188	0.134096036226587	0.893326633969036	0.999757605108604
8.08245889125244	0.993734000436665	0.839848609633184	1.18322991672355	0.236718039442731	0.975512419991082
28.7934551066724	0.0604626924220056	0.418873604982215	0.144345911756776	0.88522732555519	0.999757605108604
21.2627747103103	-0.710272977956356	0.482605787926966	-1.47174566846232	0.141089570246869	0.921531042738002
87.4315357988114	-0.346869269453752	0.245839997959517	-1.41095538697032	0.158257769068571	0.934259619082157
42.7773490139545	-0.571472275971444	0.343816305355578	-1.6621441946461	0.0964838661196681	0.862833968254761
17.6779849423865	-0.670793451988372	0.560351706776787	-1.19709361794731	0.231270067231362	0.974141862971148
10.3282999774944	-0.493246820623902	0.701257586368218	-0.703374666045904	0.481822290231571	0.999757605108604
136.876177470212	-0.418356843284503	0.218493364890078	-1.91473477235784	0.0555263366758641	0.750328348453355
8.51364102268413	-1.08953081073833	0.77492508486687	-1.40598211622677	0.159729435330012	0.936007356136645
65.1606331752121	-0.628867483936753	0.317048463742871	-1.98350585431876	0.0473109537908822	0.714682555015036
9.08453481155271	1.11534703319155	0.779900133966781	1.43011519631186	0.152683959406682	0.929341657408671
51.2534432708478	0.257259508681542	0.342354601979371	0.751441654922003	0.452386901768601	0.999757605108604
14.7200160585202	-0.399573330523138	0.594259217909417	-0.672388948258679	0.501336116691325	0.999757605108604
193.351167393165	-0.112237098473781	0.182545009949072	-0.614846160435138	0.53865632146072	0.999757605108604
6.56692627983246	0.276728483153182	0.868101387221242	0.318774381917507	0.749897605872021	0.999757605108604
37.9854950836644	-0.294144504907569	0.369989290943875	-0.795008158633944	0.426608756305876	0.999757605108604
6.26462065166642	-1.08661194086052	0.931995820610824	-1.16589786867109	0.243655740818888	0.977343890005816
12.8742526279225	-0.427472305491628	0.609683731446812	-0.701137792339011	0.483217027222347	0.999757605108604
75.1673542269338	0.191001439878862	0.28084377468593	0.680098535537988	0.496442071692465	0.999757605108604
156.525117411884	-0.0727601986424252	0.197231027787322	-0.368908479860907	0.712195942474422	0.999757605108604
18.4904130984325	-0.246990428530877	0.530078031448824	-0.465951074893249	0.641250521023841	0.999757605108604
188.204375601959	0.0389701062637997	0.17802820246892	0.218898498796015	0.826729115899253	0.999757605108604
46.5360566757156	-0.0442252079451076	0.339445224915327	-0.130286728753187	0.896339579492856	0.999757605108604
24.3867113262945	-0.337190514686175	0.455284271139402	-0.740615338725225	0.458926704998135	0.999757605108604
584.389209974603	0.246517849780915	0.126236755887833	1.95282149043783	0.0508407511296384	0.731328694834407
69.0490042964473	-0.0378820179724728	0.282854070509569	-0.133927780866746	0.893459682223083	0.999757605108604
44.3367203602023	-0.621499397095988	0.337196804565085	-1.84313548848007	0.0653092309865991	0.785582998956555
23.0955142770549	-0.633635235673026	0.48229465705827	-1.31379277460349	0.188915949796304	0.95552893418456
46.5161141813717	-0.34546285542114	0.32900213743026	-1.05003225243292	0.293703284486234	0.99029102566021
16.2823062344826	0.0110231232367517	0.559434836425575	0.0197040343557837	0.98427947245501	0.999851018310451
9.81112886395324	1.13833386750207	0.805581165585125	1.41305918774212	0.157638321897931	0.933493220438996
33.638268041314	-0.0812628642390675	0.403665009055656	-0.201312629076213	0.840454128137368	0.999757605108604
62.2358901205042	0.0892817034847602	0.344304617368324	0.259310212471679	0.795395900425834	0.999757605108604
6.99547630279714	-0.63491227926609	0.846400311571945	-0.750132378953078	0.453174980195727	0.999757605108604
11.5075223375306	-0.16155278327615	0.672326967517154	-0.240289012759299	0.810106212082849	0.999757605108604
3.86206916665187	-3.23189543141834	1.31555794840887	-2.4566728020816	0.014023034232254	0.432592356738548
42.5374055092697	-0.127787893542337	0.369666788651034	-0.345683998307376	0.729580211233445	0.999757605108604
9.75786536445568	-1.03942961863902	0.773207733963602	-1.34430835722596	0.178848694212514	0.949619527473559
99.0855858109282	0.113958962672655	0.233674103009497	0.487683321364984	0.625774167304767	0.999757605108604
62.0553887803742	0.145690146038861	0.314861726485069	0.462711513607132	0.643571164352467	0.999757605108604
23.3198575028279	0.27264010254181	0.478047690719151	0.570319881959192	0.568460758375118	0.999757605108604
30.439141298245	0.447408846001921	0.422748785101591	1.05833265941711	0.289903808383558	0.989138032412618
5.89858542716421	-0.166494143555209	0.972527107605055	-0.171197432188	0.864068526506817	0.999757605108604
45.4219142649332	-0.41968889270865	0.334028810476645	-1.25644519138865	0.208954605659068	0.965646945806251
20.2271647096261	0.61450433199865	0.506347777312404	1.21360132211959	0.224900001943087	0.971266872994577
5.50165969279263	-1.8017933970873	0.978034058600864	-1.84226038065062	0.0654370720751844	0.785869381618391
34.3897435957384	0.396182428413544	0.419413932414177	0.94460960353198	0.344858222302627	0.995918344306767
58.3918062269815	-0.293831024455024	0.320135844186941	-0.917832319593187	0.358706659005828	0.996332806143142
10.9397447474036	0.411463347821641	0.684088622685231	0.601476671555415	0.54752254511305	0.999757605108604
33.6490270915606	-0.217504806959554	0.38917412079506	-0.558888156579386	0.576238052718818	0.999757605108604
76.3736050010204	-0.325662236169874	0.272668458241247	-1.19435243177904	0.232340135812199	0.97423392896042
276.319624896195	0.228312667906447	0.160430594377895	1.42312424130684	0.154700142196888	0.931224951724325
22.1542917432229	1.05956904494271	0.522803648102719	2.02670553043755	0.0426925365560479	0.691931946485849
87.769209864359	0.327227104897266	0.254765570431178	1.28442436057373	0.198993513808736	0.961357079211353
39.4346195808286	0.355169046500723	0.370488587245224	0.958650438172982	0.337734874102017	0.995424100109771
350.800948536133	0.449941689816489	0.151452261061179	2.9708482835706	0.0029697845249259	0.187726390307849
11.8134592769071	-0.238967846510571	0.648981917454918	-0.368219576051856	0.712709514642319	0.999757605108604
12.1404968293615	-0.447238723781842	0.632739396788095	-0.706829266601876	0.479672584759386	0.999757605108604
8.51430045995529	0.603411195349736	0.782350260594993	0.771280110382822	0.440540918957877	0.999757605108604
8.47729144675363	0.293666792240054	0.804447158373309	0.365054173146542	0.715070968179022	0.999757605108604
15.4803351622862	0.0515393142218496	0.588997668613927	0.0875034265299143	0.930271361903654	0.999757605108604
47.7806812540501	-0.213505643213076	0.3286100916664	-0.649723330559867	0.515870950843721	0.999757605108604
5.51894894732685	-0.911173643232849	0.936594843875224	-0.972857846902944	0.330623957738156	0.99506372186509
4.77583733862564	-0.255667702436456	1.01349152372935	-0.252264273011059	0.800836801279345	0.999757605108604
62.0255533325417	-0.0833299721956344	0.301283517303983	-0.276583242725349	0.78210013328922	0.999757605108604
23.5142065395117	0.0346230368679008	0.51862414946967	0.0667593996602459	0.946773245643888	0.999757605108604
120.107886973008	0.141078372794005	0.223468567474932	0.631311930747626	0.527836587478335	0.999757605108604
39.5088778304873	0.463687139706502	0.372801085170033	1.2437923550974	0.213575994758005	0.968667602385774
89.9074301756039	0.1896328697009	0.250867988667845	0.755907003950108	0.449704954369495	0.999757605108604
23.0434644326636	0.501771031866052	0.502112946267503	0.99931904882359	0.317640160562437	0.993821988680817
117.486452102677	0.344647158266061	0.22808339019158	1.51105767928376	0.130773755940884	0.91148790196039
15.4229642925377	0.107915636322541	0.578385640334653	0.186580766873985	0.851989347733098	0.999757605108604
14.6514572274615	0.318896010154444	0.658839249722519	0.484027037382414	0.62836668093973	0.999757605108604
9.48557142180662	-0.937245707797377	0.753342235132501	-1.24411676936251	0.213456590069381	0.968667602385774
103.376533835865	0.0613932372792761	0.269268162115077	0.22800035769932	0.81964596244179	0.999757605108604
9.92915509881315	-0.216026125746333	0.715184797810705	-0.302056372573387	0.762609089569264	0.999757605108604
8.58022122785715	0.222229678259556	0.778708407928966	0.285382405014211	0.775351186072289	0.999757605108604
7.8657937896557	-0.802576950377851	0.788316542257918	-1.01808969792653	0.308635330748284	0.992927551474738
18.2866947130166	-0.335813013966065	0.530643927193754	-0.632840586232601	0.526837749830593	0.999757605108604
36.6049077743639	0.125276748409114	0.373559669620646	0.335359404660395	0.737353987000759	0.999757605108604
31.076286080476	0.112583424140264	0.409263784853583	0.275087677695552	0.783248878289639	0.999757605108604
16.0691375518626	-0.0415753368602001	0.581182581331872	-0.0715357586335839	0.942971366170685	0.999757605108604
14.9302081668642	-0.336089906153172	0.63145513457107	-0.532246691416119	0.594555148362795	0.999757605108604
15.5174205934847	0.234098543295467	0.586824674357036	0.398924165129833	0.689949082865454	0.999757605108604
47.6198735179869	0.227979741856578	0.331081295264484	0.688591427898265	0.491080416975676	0.999757605108604
38.991511708438	0.247460628390527	0.398295277239349	0.621299429171538	0.534402629219305	0.999757605108604
14.3040529203433	-0.387308755159933	0.580916488411414	-0.666720196252434	0.50495087586527	0.999757605108604
226.802711886132	0.325878616897554	0.175621618196657	1.85557233923583	0.0635145393885266	0.780309195203228
419.010696546988	-0.0194045336785655	0.13723298706658	-0.141398464708425	0.887555167070683	0.999757605108604
184.745900414836	0.117778205852878	0.20148778196235	0.584542669068072	0.558855266603375	0.999757605108604
244.342980975347	-0.0443901356902847	0.176100025191843	-0.252073420443446	0.800984314132936	0.999757605108604
31.2423826704472	-0.727515341700678	0.398436396679901	-1.82592591380439	0.0678614221942688	0.793264444317399
62.9802921429276	-0.179297969268064	0.291096878450247	-0.615939168508498	0.537934669174209	0.999757605108604
123.063547369193	0.169363765234173	0.21640347402735	0.782629604239938	0.43384465171085	0.999757605108604
474.640173449916	-0.0563856993814568	0.137681095444502	-0.409538427911373	0.682144571929025	0.999757605108604
29.3278343284955	0.195806035317114	0.457848500354454	0.427665560039023	0.668894627360591	0.999757605108604
146.62097364983	-0.427173251650324	0.217520842434993	-1.96382676192507	0.0495501854330527	0.725672126485633
120.275417390773	-0.451368494951616	0.216725501938194	-2.08267366283612	0.0372809796882837	0.659140978471153
298.522957518796	0.00793586821029155	0.174891089864761	0.0453760578450746	0.963807564398105	0.999757605108604
113.886832979679	0.168092160760078	0.221571250534839	0.758637054014586	0.448069700605536	0.999757605108604
13.0272463211003	-0.730544732823617	0.609811598631372	-1.197984319195	0.230923121649751	0.974054515958798
8.99127687747345	-0.234414774203974	0.72983741654107	-0.321187663020814	0.748068180748431	0.999757605108604
16.6806543346005	-0.192116240489392	0.56868496704925	-0.337825424656872	0.7354947490322	0.999757605108604
4.09097379481318	0.169360291382141	1.12500383827653	0.15054196760928	0.880337042620707	0.999757605108604
43.4423368640626	-0.139436318870638	0.347783765232558	-0.400928199674298	0.688472987327159	0.999757605108604
46.4791665476465	0.155842098837439	0.351115360277543	0.443848707485347	0.657151970619036	0.999757605108604
355.52562177997	0.0921396838355989	0.14466076961945	0.63693622035874	0.524166388652836	0.999757605108604
286.408223519002	-0.226220688334326	0.150380466897548	-1.50432228999826	0.132498402467744	0.914072030669069
62.6129107339493	0.392625406790597	0.319290582925274	1.22968050981474	0.218816768116896	0.970071249215338
11.7926318464848	0.695232083640766	0.668040969323052	1.0407027646003	0.298013519751836	0.991095893844346
8.41140334308354	0.555952718408526	0.781957142738994	0.710975944872333	0.477099142416441	0.999757605108604
106.370257704552	0.0688247888522035	0.229166018329577	0.300327201012947	0.76392758691653	0.999757605108604
77.6657727555817	0.160790649614726	0.290366040961039	0.553751565033394	0.57974888009929	0.999757605108604
4.62612381533301	-0.867149736282792	1.02762575990602	-0.843838068405467	0.398759899551592	0.99822016671005
9.3534516481942	0.421965112197709	0.787020021938841	0.536155498507126	0.591851086535304	0.999757605108604
39.1715191925829	0.0929640304362974	0.360761001711575	0.257688691391929	0.796647174396239	0.999757605108604
8.47012211669124	-0.57728737016993	0.768348794060852	-0.751335037722737	0.452451047738521	0.999757605108604
15.2377373204748	-0.0308749144599861	0.582502869401694	-0.0530038838979431	0.957728813162537	0.999757605108604
6.48535890976075	-0.574877257330974	0.860844948068703	-0.667805809420971	0.504257557773144	0.999757605108604
18.998806079635	0.20746528854191	0.522231415438335	0.397266963282502	0.691170606619188	0.999757605108604
11.1342635440358	0.0423708728049731	0.672597156589096	0.06299591425549	0.949769757812576	0.999757605108604
25.6651668189112	0.159119269062833	0.440651959917188	0.361099651282015	0.718024953927318	0.999757605108604
75.9251916459357	-0.173037655338412	0.264625332635047	-0.653896789152284	0.513178302715668	0.999757605108604
413.678742206307	0.227757682709796	0.140186330535876	1.62467825385807	0.104231133307826	0.879074807640502
33.5613725394958	0.0695010866856728	0.39959768822221	0.173927649568945	0.861922322585716	0.999757605108604
24.9419638544658	-0.182624174933815	0.447081151174587	-0.408481042991902	0.68292054530363	0.999757605108604
3.73667064565425	-0.123153109227148	1.15333425779696	-0.106780066918665	0.914963461344932	0.999757605108604
194.451179490798	-0.198499803234277	0.178436780824982	-1.11243770660139	0.265949999855289	0.983279258811125
18.1040062707426	-0.102601679067547	0.543400665668825	-0.188814047441887	0.850238561611043	0.999757605108604
30.9720043172427	-0.0397761859754753	0.423116475961043	-0.0940076509314128	0.925103079089985	0.999757605108604
14.8351124538228	-0.939339828106668	0.592139459387365	-1.58634898116488	0.112660166914437	0.889093670653395
103.208065056616	-0.108141601270104	0.248324511058832	-0.43548500632901	0.663210419910125	0.999757605108604
14.9222391658243	0.128645478294182	0.583989157283567	0.220287443165175	0.825647298886828	0.999757605108604
14.9663786038472	0.0300543267055669	0.575960086474581	0.052181266395607	0.958384259845662	0.999757605108604
89.315642284957	0.173697600069982	0.247499785541701	0.701809093247542	0.482798227160497	0.999757605108604
17.7732404709553	-0.0556670571761963	0.526162843192475	-0.105798153359592	0.915742501973486	0.999757605108604
22.9616136899397	0.57955504914576	0.491724607823449	1.17861713635012	0.238550664877476	0.976330404483538
78.5018398862645	-0.083946719499513	0.269842752289362	-0.311094957293847	0.755728434583677	0.999757605108604
16.8988322107368	-0.700772447661832	0.551733557580106	-1.27012837634058	0.204038905239106	0.963827670923984
15.3962692330887	-0.791489792676929	0.588710771734759	-1.34444591585209	0.178804234479499	0.949619527473559
6.44791564402289	0.711767739335664	0.925123565177015	0.769375860833761	0.441670214446258	0.999757605108604
44.5392546470175	-0.449573653411761	0.354675366886068	-1.26756379321989	0.204953768707647	0.964527050811511
9.00384842857224	0.759022271671352	0.774019230289575	0.980624565861739	0.326777915442395	0.994379246085229
11.8539145076818	0.398280853423072	0.698526799651081	0.570172617030608	0.568560626588853	0.999757605108604
14.8016703317539	-0.319719100100164	0.577286427347419	-0.553830966664581	0.579694533329622	0.999757605108604
24.2911424554757	-0.718757023704076	0.463150243751373	-1.55188739162127	0.12068917028967	0.89900759187624
3.00306222134588	0.684835968249413	1.30654340205507	0.524158605961525	0.600168229046745	0.999757605108604
6.1812506159228	-0.38955009211874	1.00793773221392	-0.386482299122883	0.69913950945723	0.999757605108604
46.0653809539039	-0.174669105927257	0.340351316428223	-0.513202380881912	0.607809760685355	0.999757605108604
15.1973876662973	-0.178472411442567	0.572478899160121	-0.311753693811951	0.755227718265503	0.999757605108604
33.8011460386566	-0.0796151853653244	0.386150688449762	-0.206176468789806	0.836653068147794	0.999757605108604
30.0067650352522	0.759283406136767	0.439216533922049	1.72872227590485	0.0838588125496216	0.837491981438866
14.360447872581	0.713563358541499	0.601221613495704	1.18685579913304	0.235284504670003	0.975048402118259
81.0373088229916	0.0417918121000883	0.260769732112131	0.160263278109738	0.872673684752211	0.999757605108604
40.3055135596324	0.104597274084569	0.36257221057611	0.28848673735466	0.772974181243498	0.999757605108604
4.42722736705729	-0.0639303116729693	1.07509686135519	-0.0594646993875353	0.952581981509105	0.999757605108604
88.0944314900204	0.379047973589869	0.256396359740022	1.47836722008929	0.139309514351519	0.920518132902847
167.648842482587	0.44622918172768	0.203207368214881	2.19593012619413	0.0280969450363405	0.594238144600728
43.7903681012563	-0.292104075384828	0.342467562388692	-0.852939394748565	0.393692913796932	0.998006262542942
30.7102772791961	-0.129487476938168	0.41589647862442	-0.311345451556716	0.755538017726369	0.999757605108604
497.914072458438	0.343312554231158	0.138895204130186	2.47173800118665	0.0134458017212828	0.423830676255864
88.987211239037	0.292276161804306	0.248112641162478	1.17799786594875	0.238797457002466	0.976330404483538
176.191090149263	-0.133324201718596	0.191579411804449	-0.695921343858619	0.486478089813994	0.999757605108604
327.646083118331	0.721757682396426	0.153471897198993	4.70286544682894	2.56535488271872e-06	0.00309839376581443
584.433826678938	0.306494300584709	0.124677890230649	2.4582891161994	0.0139600738003766	0.431508043659557
282.530703044278	0.468307553839616	0.154911737788873	3.02306048930821	0.00250232219971529	0.170912920589175
48.9379876287002	-0.00987041337530258	0.322354512125794	-0.0306197462855764	0.975572794273917	0.999757605108604
165.835961121968	0.427649839454878	0.202784112316623	2.10889223307176	0.0349538847788066	0.644122735346512
36.1998659421705	0.239771282505507	0.389786300425482	0.615135222155775	0.538465422917129	0.999757605108604
11.5801028215347	-0.11551719190994	0.653108897486165	-0.176872788526644	0.859608313213673	0.999757605108604
82.3986649855256	0.193586526785934	0.262023806799829	0.738812740530189	0.4600207143165	0.999757605108604
20.4731723128279	0.808582395412886	0.527188978130765	1.53376195056248	0.12508822682218	0.90489193980319
8.97756849601944	-0.772373752553153	0.751853342207104	-1.02729310251626	0.304282469274131	0.991615761525314
9.87368138180046	-0.752134738556281	0.701241544811382	-1.07257583941149	0.283461469811345	0.98774726714802
37.3665658463456	-0.049867013412916	0.387401955621509	-0.128721635730812	0.897577914996167	0.999757605108604
11.4483770523248	-0.553767801336357	0.689291104024561	-0.803387419485143	0.421750844169244	0.999757605108604
6.18576320054409	0.0769491341932688	0.948455681928421	0.08113097497272	0.93533779241044	0.999757605108604
8.19470557725503	-1.00195715749629	0.782332563382245	-1.28073047754084	0.200288350802023	0.961378994858984
5.33382620896867	0.4197180261564	1.02455881053741	0.409657329417964	0.682057335770194	0.999757605108604
4.72289350207798	1.08774975236148	1.08588278619402	1.00171930726888	0.316479179081209	0.993821988680817
6.38429072474714	0.871394776100912	0.908350644259189	0.95931541592243	0.337399871566899	0.995424100109771
10.7195829812546	-0.561498240092489	0.671382031319799	-0.836331945001118	0.402968186602616	0.998435056422792
8.02404991351931	-0.441913701873039	0.783818643251501	-0.563795854663339	0.572893073281567	0.999757605108604
9.8789513963882	0.820300684552534	0.729476101127185	1.12450659217623	0.260798175494615	0.981412826013123
17.7056783935816	0.0904317369700777	0.534396637422863	0.169222129477061	0.865621923999182	0.999757605108604
34.7476753295787	-0.3364763321271	0.376940145182148	-0.892651887647852	0.372043622989904	0.997270020424509
788.684206333373	-0.0530355006772665	0.118925604648249	-0.445955274594832	0.655629553520172	0.999757605108604
21.4423087911022	-0.269008639120617	0.498403117374176	-0.539741084561995	0.589375602320175	0.999757605108604
74.719595398178	-0.519385252184408	0.276300180503549	-1.87978614866572	0.0601372289668019	0.767546821829875
7.98554562220587	-0.0256716929744276	0.802812093603955	-0.0319772125743438	0.974490223333694	0.999757605108604
10.2859916340685	0.490409907256278	0.771238932202459	0.635872862195628	0.52485929199147	0.999757605108604
6.37563341415533	0.389618051278144	0.932546616841546	0.417800080169447	0.676093292273596	0.999757605108604
5.36642841192639	0.00152032680326401	0.971554595218758	0.00156483929029401	0.9987514393997	0.999992915505166
19.8053588568672	0.462881891605104	0.518956867900837	0.891946749789528	0.372421475121737	0.997270020424509
5.73534600996037	0.0998745067177852	0.942436297243285	0.105974809130259	0.915602339018051	0.999757605108604
21.8439806578343	0.808986443835186	0.52192494142688	1.55000533529498	0.121140235442574	0.899401893558736
12.4112388059102	-0.44061648165478	0.625983427090876	-0.703878829032983	0.4815082368599	0.999757605108604
18.8335857445232	-0.659689922119313	0.53089148376732	-1.2426078441455	0.214012377935551	0.96880704031442
7.4709612341545	-0.22358605430379	0.82982831900127	-0.269436519800727	0.787593786144972	0.999757605108604
9.30666277116156	0.0706018208039031	0.776808268985257	0.0908870613544447	0.927582331182729	0.999757605108604
18.6537482659022	-1.21588092230181	0.541563950319772	-2.24512898538368	0.024759853330102	0.562341462729532
10.3797485359302	-0.466959797596623	0.708119118361519	-0.659436788936157	0.509615324595323	0.999757605108604
6.35654817831432	-0.485363321285562	0.871208240086403	-0.557115163692008	0.57744874780523	0.999757605108604
8.29793226960255	-0.636750878538852	0.762078365509005	-0.835545145168312	0.40341083947895	0.998435056422792
4.71514009616836	-0.499578639353688	0.995182009388228	-0.501997257427107	0.615669450176004	0.999757605108604
13.1733751793618	-0.763742318663384	0.607528403562606	-1.25713022499808	0.20870648407388	0.965478947877282
23.4717752889458	-0.348611045561274	0.481904675911375	-0.723402496358814	0.469432637985053	0.999757605108604
332.824635573751	0.104885233284589	0.148104101479819	0.708185878963527	0.478829834141759	0.999757605108604
7.73654122177111	-0.376451789799078	0.830764998312909	-0.453138722218153	0.650448853852664	0.999757605108604
4.81713330835791	0.486593202937008	1.02112957926638	0.476524441968075	0.633700798502827	0.999757605108604
8.56508958112001	-1.05065385545446	0.791311967956751	-1.32773659188721	0.184265140678559	0.953507859047053
18.336189439577	-0.134042549507005	0.552586102117053	-0.242573146507784	0.808336085944776	0.999757605108604
17.2013254612892	0.303132009745514	0.55347964645668	0.54768411392566	0.583908822007611	0.999757605108604
61.4691868916061	-0.202554212462501	0.311449774024572	-0.650359156935911	0.515460253168355	0.999757605108604
5.99491082841258	0.492443313842131	0.955774263789978	0.515229727874678	0.606392497774049	0.999757605108604
12.9319593141562	0.636879157241066	0.659233849897803	0.966089889558611	0.333999203235902	0.995424100109771
19.4501153468433	0.49471878277169	0.537132990272981	0.921035929147202	0.357031669020358	0.996332806143142
10.3959700805238	0.550702188024261	0.722401205736674	0.762321800754303	0.445867965519491	0.999757605108604
14.1597856581718	0.246947485081117	0.628434304766604	0.39295672309428	0.694351445434745	0.999757605108604
26.5405820316602	-0.26237515824841	0.43834728100278	-0.598555459607712	0.549469365286093	0.999757605108604
15.4532631426579	0.577853289647106	0.586501770858322	0.985254126004497	0.324499259887192	0.994246495252751
8.06414885927635	0.62810212075254	0.813588240988822	0.772014747889122	0.440105692734495	0.999757605108604
21.2485614063839	-0.103716298566852	0.484467216232419	-0.214083213665989	0.830482165895086	0.999757605108604
8.26644018745812	-0.41647307205794	0.787643903169132	-0.528758072502352	0.596973286370027	0.999757605108604
47.1933139578145	-0.251130273428657	0.364874779542241	-0.688264269028724	0.491286378234312	0.999757605108604
11.511537463147	-1.05509148452501	0.651562349794373	-1.61932543348766	0.105377261185317	0.880757044755414
9.87477127965683	-0.754750582464127	0.713647337890514	-1.05759601751631	0.290239658932358	0.989138032412618
7.44052393657623	-0.967626898788571	0.831239061174565	-1.16407775330154	0.244392503301817	0.977555727730515
6.87284588866618	-1.99759604895468	0.884742694281034	-2.25782711953104	0.0239564397547938	0.555382449136127
26.3360879901747	0.368278802214697	0.455616331544551	0.808309045828586	0.418912696415673	0.999173203719736
18.9195032368502	-0.37905557834089	0.600741336999761	-0.630979682926399	0.528053808913064	0.999757605108604
33.4405483055171	-0.585678716244519	0.396712376007904	-1.47633084235529	0.139855098285522	0.920676695516102
44.852871716273	0.403562848346793	0.341951135382971	1.18017695099863	0.237929844202672	0.976107109492993
43.7745721319565	0.196330600197365	0.407475654352669	0.481821669835131	0.629932634135602	0.999757605108604
36.6515784357443	0.281844338418266	0.381315067722901	0.739137690260592	0.459823392307932	0.999757605108604
34.2346109681988	1.13119320273854	0.438619304556905	2.57898635784232	0.00990906998777448	0.361893315000904
12.1840157353544	-0.785336912210144	0.628406660742216	-1.2497272248556	0.211399208583487	0.967073452012868
15.4865894981331	0.729126830778961	0.657002526830238	1.10977781820215	0.267094780055167	0.98350912808075
27.4844927527071	0.134846292228467	0.444226056431097	0.303553315426427	0.761468223018205	0.999757605108604
18.0002872949777	0.355759188677268	0.546670759962643	0.650774130852689	0.515192301711957	0.999757605108604
20.0073516445928	-0.372783117215936	0.496396348800821	-0.750978765489501	0.452665435305645	0.999757605108604
22.8559537669299	-0.0068924744165981	0.464753275016409	-0.0148303945063211	0.988167490935907	0.999878794868874
10.449361994519	0.926516161884544	0.755316718626568	1.22665914713139	0.219950728451303	0.970071249215338
120.688483317022	0.15581235270565	0.22110808047811	0.704688640816432	0.481004021893135	0.999757605108604
1445.14780846527	0.198326315278756	0.10788579270954	1.83829872588236	0.0660183987598068	0.78728280281957
112.382815058248	-0.120910080318057	0.232332837930871	-0.520417524250416	0.602772598540539	0.999757605108604
5.8945953818776	0.217482310181102	0.913109555758903	0.238177674091197	0.811743292402143	0.999757605108604
10.9650704941801	-0.0345097615501714	0.685169890194414	-0.0503667222451638	0.959830154515532	0.999757605108604
13.9643256011379	-0.648105469042288	0.639804503143199	-1.0129742223731	0.311072473787827	0.993599612017916
6.66711726970581	-0.931565352786828	0.869693603582977	-1.07114200788525	0.284105582319583	0.98774726714802
7.86525241100064	1.25103092045451	0.842647612636869	1.48464304852143	0.13763840552498	0.918790653648938
28.9162468770034	0.0210747499096659	0.435264597433239	0.0484182495749573	0.96138291530391	0.999757605108604
55.23681937414	-0.417150909437699	0.316450823885134	-1.31821716978407	0.187430959425931	0.954852012762136
205.594912037368	-0.0309654694919319	0.18073818764849	-0.171327763627658	0.863966050985905	0.999757605108604
10.3821637063744	0.336218411789006	0.720323493694326	0.46676030246444	0.640671380592875	0.999757605108604
13.3072005254876	-0.895929424428667	0.608573960419395	-1.47217837551124	0.140972715288112	0.921531042738002
16.5509710198111	0.324448003222108	0.570126412688844	0.569080814361746	0.569301297750238	0.999757605108604
38.9479428076706	0.00154036802448841	0.394782457048554	0.0039018147766859	0.996886810129855	0.999992915505166
354.107134650367	0.421393908477288	0.14556498807369	2.89488505480427	0.00379297395675295	0.216428491933493
61.4179922203244	-0.385662390713802	0.300525886703535	-1.28329174882114	0.199389882358625	0.961368670638378
22.087605468504	0.0467254143195725	0.56637712884325	0.0824987661754685	0.934250099441022	0.999757605108604
7.22989757569607	0.29679852719254	0.888175522934594	0.334166523990548	0.7382539033965	0.999757605108604
3.85536524457982	1.79051852072875	1.3378081382257	1.33839709115798	0.180767026635248	0.95106285657475
8.33174287238844	-0.135040788971257	0.781033920165781	-0.17290003095204	0.862730007323709	0.999757605108604
19.1741498448501	0.730025335045152	0.553189137647368	1.3196667927173	0.186946291730178	0.954633113093321
403.977009828453	0.291250940715873	0.151982789071356	1.91634159693655	0.0553216294349901	0.749421529301922
51.789010056325	0.29176076559192	0.317145992117995	0.919957284162587	0.357595081793681	0.996332806143142
26.1865440290504	0.537201012220568	0.475898523017598	1.12881420352864	0.258976219639979	0.98083053958527
153.349315038	-0.0104314260480072	0.192611032346723	-0.054157988360861	0.95680929196318	0.999757605108604
13.0626669120188	-0.657929893743164	0.613658343982613	-1.07214364506678	0.283655517956511	0.98774726714802
12.4356369194162	-0.0453333511078039	0.660701285695177	-0.0686139895431035	0.94529688306658	0.999757605108604
10.8350151930424	0.0100048455303737	0.713846057350554	0.0140154105039212	0.988817686440341	0.999878794868874
38.3818116707079	0.203085271655362	0.397847877638405	0.510459607980972	0.60972950565498	0.999757605108604
8.38059242994478	-1.82101338822646	0.82189111198044	-2.21563825387833	0.0267162867835379	0.581180035991468
2.53054521494073	1.697156539282	1.58293019541229	1.07216132726558	0.283647577175884	0.98774726714802
164.634796230544	-0.0963934741259252	0.189171320054831	-0.509556491427906	0.610362211829484	0.999757605108604
171.219378003198	-0.0527798295282658	0.193551345765529	-0.272691617407839	0.785090278927595	0.999757605108604
246.099151237604	0.034273864696842	0.162311239175086	0.211161376569065	0.832761348218969	0.999757605108604
25.821017805291	0.591265756088848	0.460778553867773	1.28318853194396	0.199426032772483	0.961368670638378
6.76347533518594	-0.534596496251739	0.850388414696564	-0.628649787570888	0.529578357816527	0.999757605108604
8.28912407912677	-0.576963029075742	0.771319360548024	-0.74802093476016	0.454447530259968	0.999757605108604
11.788305984713	-0.356745136343031	0.66424516537099	-0.537068472517649	0.591220317462539	0.999757605108604
109.31600105265	-0.0640941327654393	0.244632113032586	-0.26200212216988	0.793319806072459	0.999757605108604
10.8506555542028	-0.307439814503819	0.69159889867612	-0.444534852632544	0.656655936529605	0.999757605108604
155.24977049516	0.0270078966109255	0.203121174862521	0.132964456459083	0.894221490487922	0.999757605108604
20.2557884090353	-0.338855921708139	0.518248832603843	-0.65384792090244	0.513209789314365	0.999757605108604
5.01201083906624	1.19200250902351	1.08257671495097	1.10107902060086	0.27086226690597	0.98486842153889
41.2681536837072	0.0222856607673003	0.366619923571512	0.0607868239952684	0.951528983844661	0.999757605108604
2.25571275135174	-0.0140509328908049	1.48716037277444	-0.00944816251699309	0.992461569156393	0.999878794868874
48.7201164104486	0.392757448050469	0.332805595064819	1.18014076047602	0.237944235425044	0.976107109492993
7.39567841510296	-0.905884513833485	0.811399457213464	-1.11644702961043	0.264230832092465	0.982389331690996
7.48941998327572	-0.229514732195708	0.93111034496798	-0.246495738594335	0.80529850280435	0.999757605108604
24.4046452936516	-1.09889343695341	0.449332606498738	-2.44561249519846	0.0144606328330522	0.438576243394873
48.4204804123543	-0.200030818743655	0.349608925990227	-0.57215592587372	0.567216343559512	0.999757605108604
75.5335640647808	-0.777102696163204	0.272924660505098	-2.84731579302886	0.00440896020881552	0.236482536760047
13.3532819761773	-0.445294311439388	0.630094778677201	-0.706710048247381	0.479746683882334	0.999757605108604
16.9230934263063	-0.918602293293508	0.56466213327091	-1.62681759439461	0.103775843705861	0.87842389339185
13.0188535438404	0.0598631026853241	0.64810008523117	0.0923670649788167	0.926406405874351	0.999757605108604
10.7968884751255	-0.85992455946278	0.692059007599388	-1.24255959393648	0.214030167315687	0.96880704031442
10.2241227342854	1.0245078397806	0.76469233397602	1.33976475800884	0.180321836533301	0.950758786353804
11.5630778140127	-0.180550665051828	0.690782873318721	-0.26137107914157	0.793806357567644	0.999757605108604
13.6891026387778	-0.0477923888537545	0.604344134378501	-0.0790814142721904	0.936967866471473	0.999757605108604
45.8578762902741	-0.25119524224766	0.37221772620982	-0.674861041158637	0.499764054411712	0.999757605108604
93.2082946146621	0.534342665173093	0.260535174671984	2.05094251033795	0.0402725456575396	0.678509182133935
11.8597245580321	0.783254554539629	0.664844484902322	1.17810190552262	0.238755982484006	0.976330404483538
77.6115356583482	-0.310824147556821	0.26395734564493	-1.17755445220659	0.238974277238254	0.976330404483538
16.5723021095037	-0.259064790011179	0.555660666066827	-0.466228412107943	0.641052014301016	0.999757605108604
62.4666740070683	-0.333644139385593	0.297100379586304	-1.12300139047339	0.261436903907886	0.981546710423637
33.3930696101549	0.0912640591956411	0.446766930821943	0.204276666197602	0.838137303185244	0.999757605108604
9.57117928414415	-1.33154391433458	0.739750567115794	-1.79999039341885	0.0718621551211714	0.804765289246093
51.2748181638984	0.64796365781411	0.332612335819177	1.94810470940071	0.0514024354346089	0.733479431077853
44.938230133392	0.0019979672682442	0.344702845024607	0.00579620185061591	0.995375325927169	0.999935849264657
37.8683155424518	-0.0135976897957496	0.386144654624423	-0.0352139790954122	0.971909115438636	0.999757605108604
9.12549741385823	0.792628904775966	0.772101647537813	1.02658621090062	0.304615349742468	0.9917137386285
22.028736258368	-0.388958849845071	0.495878634354575	-0.784383159301332	0.432815317018579	0.999757605108604
17.5444678833576	0.278749859222065	0.547387354660939	0.509236935870993	0.610586156112419	0.999757605108604
18.3182939212799	-0.696498362544727	0.529620280204156	-1.31509005334207	0.188479639074388	0.955263703673282
176.032359585351	0.184124801601635	0.210963701204229	0.872779537667421	0.382783254908911	0.997283015456337
95.8693543774121	0.868613451599906	0.252036090747619	3.44638519437166	0.000568139908726186	0.0716306351623364
217.602930897424	0.717335825943309	0.190619198014193	3.76318772409219	0.000167761174344755	0.0336248814489129
16.2809529094603	-0.022526747936214	0.598618591728373	-0.0376312200247125	0.969981715564321	0.999757605108604
129.474880632047	0.619086417580457	0.213119898255586	2.90487384166264	0.0036740115573927	0.212020690092879
12.6418211997261	0.825263673236161	0.652890771771569	1.26401491477184	0.2062246737043	0.96469113485075
40.0486835745743	1.0090934614568	0.375991138838409	2.68382245542887	0.00727857477179312	0.310338244567138
20.5707265027464	-0.272552331162618	0.514317301462809	-0.529930318088526	0.596160244620796	0.999757605108604
6.56977354007402	0.106211565041932	0.899182831342529	0.118120098982931	0.905972498251183	0.999757605108604
6.44601632854824	2.68075136273504	1.12814076030542	2.37625609946873	0.0174893194536763	0.480255642514804
14.1749701920976	1.11445189886244	0.663387825263969	1.67994023468698	0.0929689445217778	0.856260358390598
253.124874637234	0.706477415399808	0.180711091803939	3.90943028647237	9.25140484122808e-05	0.0233770622098626
47.1693357831271	1.09187310601018	0.355133469982845	3.07454294877621	0.00210825363886302	0.154964874731638
13.7689317721043	-0.38107104022213	0.597696077655329	-0.637566573495035	0.523755860642096	0.999757605108604
14.1520800046074	-0.269889191750309	0.595703165018909	-0.453059858665921	0.650505639200731	0.999757605108604
6.17642488683167	-1.89888251920225	0.942551010111203	-2.01462042778801	0.0439444354069648	0.698273692551107
116.402504919896	0.23915679054195	0.23344076934554	1.02448595938248	0.305605799274649	0.992171687384814
6.9978639438531	0.578688688403021	0.861893085772775	0.671415861149608	0.501955643397542	0.999757605108604
69.974087787656	-0.0766233929253936	0.274662816971509	-0.278972573609561	0.780265872599042	0.999757605108604
88.2038037221398	0.217887944857065	0.303111102669291	0.718838547774316	0.472240403547698	0.999757605108604
42.8151119426422	-0.155186185549671	0.342914314231837	-0.452550911726458	0.650872152954072	0.999757605108604
14.731053426266	-0.150717705537298	0.590937074328063	-0.255048654222068	0.798685520864465	0.999757605108604
44.1317289801465	0.322829048861669	0.34893113916649	0.925194150435607	0.354864925712598	0.996332806143142
26.6051139178938	0.166982712190904	0.497599022118567	0.335576849568478	0.737189983998236	0.999757605108604
34.8643596949598	0.0603516531956416	0.383960404754112	0.157181970975082	0.875101436754573	0.999757605108604
15.2725498206382	-0.193797422430914	0.579303533636311	-0.334535198179166	0.737975734995441	0.999757605108604
20.6660753325227	-0.904869754233152	0.513484575725176	-1.76221408979079	0.0780331324181176	0.823419140121759
84.5618079919155	-0.308541059473664	0.250663744116094	-1.23089623735439	0.218361675062805	0.970071249215338
11.5242199323156	-0.400507281961939	0.665751036902446	-0.601587169620325	0.547448971508324	0.999757605108604
13.5228410576916	0.00938537415601163	0.615339137575459	0.0152523601748974	0.987830849129844	0.999878794868874
35.0816843908638	-0.0579801219591279	0.397749385549139	-0.145770487813777	0.884102574317096	0.999757605108604
17.7707494957315	-0.059645198142229	0.533095591402779	-0.111884620889998	0.910914890784439	0.999757605108604
176.917907527511	-0.107038496452416	0.204662861485173	-0.522999119995058	0.60097486563891	0.999757605108604
1820.5527669974	0.217695328931628	0.095577028689173	2.27769508968099	0.0227447505015783	0.542770438041786
41.259602679388	-0.231845402086962	0.368654195875753	-0.628896686056166	0.529416695771318	0.999757605108604
25.8003727331281	-0.254414546377989	0.466650227671361	-0.545193233157835	0.585620625046985	0.999757605108604
38.4281457770789	0.267750452293674	0.42264633202131	0.633509466444806	0.526401000979559	0.999757605108604
194.093841211804	-0.16644906983567	0.177271859106215	-0.938948069224794	0.347757407533167	0.996065800644478
41.8583496464396	0.168138261888408	0.356549081433438	0.471571154278227	0.637232920184006	0.999757605108604
26.1140884450636	0.0189986817988274	0.449352721115051	0.042280108489569	0.966275402230719	0.999757605108604
41.3736270409037	-0.231954475266709	0.371938663200062	-0.623636363240739	0.532866424033208	0.999757605108604
14.4201950075325	0.421439378512663	0.603850524488428	0.697920033885372	0.485227204792729	0.999757605108604
13.0260517461836	0.243831518296303	0.636516123690902	0.383072021620476	0.701666363758471	0.999757605108604
20.264897302706	-0.0358412552432383	0.518372369321458	-0.0691419091070651	0.94487666218525	0.999757605108604
13.9154973319604	-0.574599447486446	0.605084119002117	-0.949619118138574	0.342305820602956	0.995828250262272
10.986507367099	-0.890955675873578	0.715119131772217	-1.2458842677941	0.212806886583182	0.968154170126846
41.0286787250026	0.354397950811119	0.355359302357213	0.997294705556553	0.318621482865096	0.993861375052416
16.0844556439785	-0.404129706757196	0.587464809052892	-0.687921558073805	0.491502179973232	0.999757605108604
52.106201310319	0.011804842916493	0.334982196024349	0.0352402099472623	0.971888199228922	0.999757605108604
16.9400866691334	0.216976146237194	0.558408002977759	0.388562028266339	0.697600160693542	0.999757605108604
94.8092958665658	-0.252915529009872	0.246244525217823	-1.02709097303239	0.304377628867045	0.991615761525314
34.2838066981219	-0.362124483235893	0.417967447722974	-0.866393986442473	0.386274140593153	0.997283015456337
35.8741190012183	-0.24405227872543	0.383744408418348	-0.635976116841214	0.524791988851404	0.999757605108604
377.812932929414	0.250230321599107	0.141297046044801	1.77095224991304	0.0765686425018503	0.81856552323333
12.2845827898467	0.236964680939316	0.649197137628894	0.365011900398695	0.715102523010291	0.999757605108604
8.04809976926524	-1.5661993932693	0.822010428467307	-1.90532788761522	0.0567374625618772	0.755663558777989
5.4729428580611	0.586320605427433	0.971146721442266	0.603740498198541	0.546016184510818	0.999757605108604
7.54912776963035	0.812033175541132	0.850576783292827	0.954685328228121	0.339736851629874	0.995424100109771
30.2115330703907	0.515596665506499	0.413456864615274	1.24703859007461	0.212383348128607	0.967650938417598
20.3211000207601	-0.0733689044703216	0.493525215600269	-0.148662929777729	0.881819613870506	0.999757605108604
7.08596278141447	-0.0526035435997936	0.823305580135357	-0.063893097373572	0.949055348548196	0.999757605108604
6.72690330989852	0.114022026709221	0.906304580623497	0.125809831647082	0.899882459086906	0.999757605108604
8.16836500772652	0.202025505718979	0.822417420792397	0.245648378319039	0.805954435935174	0.999757605108604
6.85140171816492	-0.247768095632289	0.846281621585518	-0.292772629480117	0.76969595050497	0.999757605108604
5.09207289806576	0.220739867803832	0.986852478847223	0.223680714732242	0.82300575316733	0.999757605108604
6.96460475268267	0.0351450418108058	0.838565895562136	0.0419108885739339	0.966569736199253	0.999757605108604
20.5055318434718	0.27614451074081	0.497440144982822	0.555131131908032	0.578804970065973	0.999757605108604
6.65615526338392	0.601283616198779	0.913517980559166	0.658206657115531	0.510405347702142	0.999757605108604
10.847224218114	-0.193454627034532	0.717194538669602	-0.269738009150754	0.787361816925191	0.999757605108604
24.9900099490936	-0.303017611842302	0.464192672696383	-0.652784133972098	0.513895453581135	0.999757605108604
13.8588328319819	0.23725056284015	0.62282913682686	0.380923994739353	0.703259647185011	0.999757605108604
3.2896885831103	0.708491313429618	1.32376708807636	0.535208436447206	0.592505733208454	0.999757605108604
8.8388999243746	0.144757836750949	0.743543420716563	0.194686460424118	0.845638412111067	0.999757605108604
26.2183146264741	0.548519181993545	0.455133856910958	1.20518210997618	0.228133007140931	0.972794009980913
326.442300026117	0.255680913987152	0.147819994019899	1.72967747483965	0.08368791534281	0.837096613233264
5.90073635059617	0.541725437719978	0.950959311650237	0.569662057128292	0.568906929454242	0.999757605108604
7.43514924492808	-1.23698092782791	0.884473101149407	-1.39855121226457	0.161947605231079	0.938532104748751
10.2671949057232	-0.819988105814867	0.704330348438532	-1.1642095326898	0.244339108005391	0.977534365267844
99.3666740306022	-0.274351521923869	0.249512091227915	-1.09955201198352	0.271527360317095	0.984957346102833
8.81324297291021	-0.156775219383085	0.788936448618916	-0.198717171272199	0.842483991164677	0.999757605108604
19.6864968585122	-0.304929247313486	0.530296717277746	-0.575016283108117	0.565280284618475	0.999757605108604
22.4741990278923	-0.397596384119394	0.464606908057155	-0.855769419748882	0.392125333252386	0.997810780138964
44.2415807275108	-0.187929790908304	0.359128534316228	-0.523293954533903	0.60076970735277	0.999757605108604
8.67263455133738	-0.206004827098482	0.798436117238763	-0.258010406406601	0.796398875920315	0.999757605108604
3.47751879135942	-0.12236113520258	1.22284152183341	-0.100062954207773	0.920294345936996	0.999757605108604
68.0771579399677	0.478911154147269	0.297253326309144	1.6111212617658	0.107153295027659	0.883681734804694
39.5796208991945	-0.426674750983834	0.367296228183627	-1.16166385125665	0.245372034711958	0.977842580267955
62.3997473520579	-0.128647031302956	0.298183191467613	-0.431436227742328	0.666151212964905	0.999757605108604
1221.13967532673	0.545847943417192	0.121107194190381	4.50714713577722	6.57050727202139e-06	0.00536356481803536
175.170780457948	0.0273262267821291	0.18999659571353	0.143824823173835	0.885638800607418	0.999757605108604
9.90703506003481	-0.0825563736440064	0.728909948201817	-0.113260045150527	0.909824392709794	0.999757605108604
5.84208958981712	0.0998116337113383	0.92371963973307	0.108054034382317	0.913952829840665	0.999757605108604
39.6523560638825	-0.360160074331137	0.355188352908248	-1.01399742244412	0.310583982218958	0.993459056652202
13.2791042227861	0.297702309557655	0.615529404722702	0.483652457987399	0.628632538845005	0.999757605108604
69.2752876600994	0.567974364977792	0.293569224826688	1.93472038941787	0.0530246169271231	0.739455720227436
120.207610232771	-0.354661465707014	0.216340858698554	-1.63936423216843	0.10113742611823	0.873207298133447
57.0195830292892	-0.221871142953346	0.300940838867173	-0.737258338843383	0.460965262174489	0.999757605108604
43.5621412974818	-0.229733990639282	0.388393295645087	-0.591498342569777	0.554186565350918	0.999757605108604
25.324708049606	-0.0571905840821661	0.442298042820133	-0.129303271878649	0.897117682584997	0.999757605108604
9.77890153975801	0.643702184581599	0.762103067282793	0.844639278092212	0.398312271849423	0.998170148412838
8.48415248971907	-0.620696317090431	0.778775412644173	-0.797015810993548	0.425441848784986	0.999757605108604
7.76484247740175	0.64091414781031	0.874765732545964	0.732669472482605	0.463760047468948	0.999757605108604
6.71637555611283	0.105425322686905	0.872156520774937	0.120878902095729	0.903786953305884	0.999757605108604
13.6764590748503	0.191039046346017	0.60039892270771	0.318186857305572	0.750343201474453	0.999757605108604
42.2387879599933	-0.0932178489982522	0.354053747809359	-0.263287282157074	0.792329161359158	0.999757605108604
29.2609210422153	-0.0708211386774364	0.429164153063638	-0.165021095475639	0.868927377900557	0.999757605108604
11.3715244932743	-0.141602757541425	0.674093452419853	-0.210063985984586	0.833617733349146	0.999757605108604
12.5939497224194	0.4188883928768	0.635564434856934	0.659080920679731	0.509843806752765	0.999757605108604
7.98682314244855	1.15259451782638	0.883174547328171	1.30505857682751	0.191872902416524	0.956912593828769
792.630042007646	0.368413171689193	0.112570747585642	3.27272563779421	0.00106515816331025	0.103250966660253
29.4622944749184	0.167712294137077	0.441957839916188	0.379475775718521	0.704334589646811	0.999757605108604
53.4420448827926	-0.24857211382592	0.321431226204551	-0.773329078076986	0.439327651029764	0.999757605108604
9.55054832321216	-0.550185937776029	0.723670036023387	-0.760271823328952	0.44709212067463	0.999757605108604
7.94763694847767	-2.01584426052091	0.812947863257207	-2.47967225406572	0.0131503195104087	0.419454684894985
8.91031091379173	0.7910478325646	0.797079281884586	0.992433062234756	0.320986317449528	0.994107181448988
26.3765169636122	-0.045676023316399	0.451553527454396	-0.101153065006257	0.919428954240647	0.999757605108604
104.780688559178	-0.406500378408682	0.231309743610211	-1.75738545235557	0.0788521312598992	0.825292966855857
10.1807335856827	-0.740561103295777	0.685348142861559	-1.08056191733983	0.279892030379232	0.986815519423684
7.05167143694924	-1.80730732082581	0.897143287776819	-2.01451356260429	0.0439556423851268	0.698273692551107
9.0082616368617	-0.89918984012562	0.762512573364961	-1.17924591873614	0.23830026626221	0.976316745391654
44.4604974717638	0.557193075634924	0.359787478595263	1.54867278263936	0.121460399858249	0.89972407221459
14.7616783462306	0.959790866217876	0.611551612416469	1.56943559093137	0.116546476443591	0.893549732569951
21.4735781375701	-1.12071618225583	0.517374754625109	-2.16615938879334	0.030299009262035	0.612910682251211
7.49913424117253	-0.994531676148299	0.808785984250836	-1.22965987976351	0.218824496603519	0.970071249215338
4.8029555610775	0.0975766452693633	1.01446109113165	0.0961856951660063	0.923373091739017	0.999757605108604
32.9962676784837	-0.904350968006409	0.410763930384721	-2.20163188904974	0.0276913214668081	0.590995369939129
4.59050189755134	1.36472920131022	1.11033928184127	1.22911007799985	0.219030537097914	0.970071249215338
17.7766133328072	1.25103361355584	0.601072563158712	2.08133541644539	0.037403215592273	0.659840449545914
10.9249926709168	0.913375159495304	0.794840227866717	1.14913051387286	0.250502167788729	0.978865056811142
246.293924824904	0.302800557023579	0.164084172468005	1.84539771550862	0.0649797052273335	0.785116244569086
29.4759597158245	0.620213201554538	0.42791562427722	1.44938199581313	0.147230933795343	0.925722970012303
85.8988228987937	0.186527311482234	0.261939491203958	0.71210076275591	0.476402381992453	0.999757605108604
14.1631902847187	0.419763018504497	0.597850887044783	0.702119922543586	0.482604378949687	0.999757605108604
54.076164608727	-0.186091277823867	0.308222766299442	-0.603755783708325	0.54600602045004	0.999757605108604
7.14980040340634	-0.139592757272815	0.842537984061035	-0.165681262938411	0.868407792255363	0.999757605108604
293.518884951233	-0.0790139471789233	0.14888567277823	-0.530702153568645	0.595625193447585	0.999757605108604
41.3093297997262	0.0209365311194578	0.395486399230511	0.0529386880565134	0.957780758987806	0.999757605108604
8.95216738781905	-1.88199086246285	0.784157906503457	-2.40001515875113	0.0163943929153196	0.467190770370742
6.61478638128616	-0.783633531943653	0.870409783253569	-0.900304140670905	0.367958418153116	0.997042227787483
3.51990465894807	0.789827634464131	1.27205072260556	0.620908915366454	0.534659554875626	0.999757605108604
11.8037471817491	0.187013898096823	0.706654273241924	0.264646949970115	0.791281448382338	0.999757605108604
24.4026108793142	0.303926801539488	0.477939895501253	0.635910089114315	0.524835026341153	0.999757605108604
17.143086529824	0.305437613404426	0.553554595358906	0.551775047963228	0.581102484739737	0.999757605108604
14.627049980532	0.0993379822369456	0.585273556678444	0.169729148196461	0.865223149709951	0.999757605108604
154.570590995515	0.0658724762768812	0.195359372782374	0.337186157688281	0.735976571494672	0.999757605108604
77.3912758221583	0.185651564522154	0.265910590531933	0.698172886423111	0.485069080611773	0.999757605108604
43.9403481139905	0.17779862134213	0.346697173693288	0.512835508429677	0.608066388968931	0.999757605108604
13.8337688831592	0.295724957590183	0.605672331714983	0.488258984445975	0.625366409543977	0.999757605108604
114.143858538667	0.2456280355442	0.240583479772531	1.02096800568534	0.307269597232037	0.992727008005228
37.0279381716373	0.0293974418245274	0.408981880247617	0.0718795703289562	0.94269774850309	0.999757605108604
9.62081787047679	-0.368574656382328	0.791112794539552	-0.465893939431037	0.641291419456226	0.999757605108604
3.69237787868899	-1.01028381979127	1.2014919821635	-0.840857729214365	0.400427641633959	0.998383628596472
5.7076148393805	0.711505061059922	0.95174399859399	0.747580296919158	0.454713352836071	0.999757605108604
14.1564249920191	-0.199259635949547	0.598641862652692	-0.332852826340261	0.73924537995536	0.999757605108604
37.9658786591649	-0.468617664142128	0.388715065092556	-1.20555570448639	0.227988847318708	0.972641480460659
32.8182711296401	-0.248709054342996	0.412776043949614	-0.602527830741445	0.546822843425401	0.999757605108604
12.8910246845946	-0.952615278438127	0.660250449366691	-1.44280898157945	0.149074288361005	0.926274541830127
14.8943470824001	-0.502173823152127	0.584311086193091	-0.859428881323979	0.390103941270136	0.997579122356057
3.83986846572099	2.64470211067806	1.46705722451547	1.80272593766854	0.0714312665950822	0.803280002046414
4.20293955722198	0.180903926588458	1.09738024625208	0.164850722624455	0.869061479269257	0.999757605108604
14.3860281197289	0.176226175723154	0.599357515717805	0.294025137087172	0.76873869528666	0.999757605108604
12.0336096672032	-0.302769093718954	0.670800809604009	-0.451354693351796	0.651733931592229	0.999757605108604
20.7312555576452	0.13056237899077	0.504566607520962	0.258761434158811	0.795819315692359	0.999757605108604
436.889483367362	0.0815378168265203	0.135334898271771	0.602489216512219	0.546848539062843	0.999757605108604
37.3353118335667	0.0449747756301654	0.373861389281223	0.120297995245331	0.904247092143193	0.999757605108604
29.0393404159513	-0.209363868559161	0.417361881892432	-0.501636296083984	0.615923382927586	0.999757605108604
83.8955757722412	0.110419537376295	0.271516507561449	0.406677068617291	0.684245184884101	0.999757605108604
9.96082721944194	-0.272591953511655	0.698934594294821	-0.390010675872586	0.696528652613176	0.999757605108604
53.1783929170463	0.114524666633598	0.319977933257792	0.357914264485641	0.720407475420117	0.999757605108604
43.7664405394331	0.147522639323586	0.348444781259041	0.423374512284386	0.672022037727988	0.999757605108604
19.8135062671793	-0.0728372092469979	0.503491930393795	-0.144664104527018	0.884976081401708	0.999757605108604
0.669366764953629	-0.223466047882053	2.84694361117109	-0.0784933171859101	0.937435645936147	0.999757605108604
12.6262550141331	-0.0200026194197387	0.633789589013456	-0.0315603471033256	0.97482266605241	0.999757605108604
314.751360729371	0.31722542590011	0.154417072331971	2.05434166772783	0.0399426345408241	0.676427698421399
107.000777180416	-0.54815377279217	0.252026458184468	-2.17498502633781	0.029631238488929	0.607788821276501
261.024793687083	0.0667843972594948	0.16055133527094	0.415969117583432	0.677432601501398	0.999757605108604
6.9127119087502	-0.743256955000464	0.826590895223627	-0.899183573512968	0.368554888399721	0.99718295228702
12.845227506094	-0.546030642221271	0.642784264175848	-0.849477301566131	0.395615755327825	0.998106342668849
10.4672277409985	0.586798668335896	0.703728151192858	0.833842823171475	0.404369560441747	0.998435056422792
19.827634919222	0.242703106490739	0.537637753445999	0.451424969573153	0.651683290378085	0.999757605108604
172.297937638167	0.0699356075450058	0.183794411770655	0.380509977813002	0.703566891359262	0.999757605108604
24.9438063249157	0.642036438127447	0.46513400966858	1.38032572287052	0.167486378412493	0.942818304843153
12.5414692970084	0.430197713850475	0.672109921280622	0.640070470959254	0.52212678551977	0.999757605108604
119.732792029763	0.215324126370762	0.240979934929891	0.893535498851413	0.371570470550208	0.997270020424509
92.3295291305886	-0.0527129610834913	0.246098973290703	-0.214194152777811	0.830395655682832	0.999757605108604
21.1380582578552	-0.345709055324587	0.492144483212377	-0.702454395237833	0.482395832819866	0.999757605108604
62.4957052518167	0.230555222612175	0.315376204077498	0.731048251679508	0.464749680922943	0.999757605108604
21.7047997368513	0.172816427518646	0.507397444203968	0.340593807660521	0.733409391790594	0.999757605108604
14.0297791659522	-0.724740566675027	0.609970953280242	-1.18815586673036	0.234772007512506	0.974960383153683
116.456412605194	-0.25941650387069	0.248480643751378	-1.044010913503	0.296480340401793	0.99097457015008
34.7731924906925	-0.106605682053436	0.384335665582391	-0.277376500804041	0.781491023631661	0.999757605108604
2.88777604091814	0.955616408624567	1.45955555503752	0.654731096275403	0.512640900483044	0.999757605108604
38.0377519624017	-0.750343499424299	0.388291935556119	-1.93242102324284	0.0533075612672636	0.740631155258033
14.5667114721509	0.502627039357085	0.624191738336904	0.805244620340994	0.420678532341264	0.999757605108604
74.0275207673918	-0.224946107256369	0.283277720830243	-0.794083299587018	0.427146939235679	0.999757605108604
4.96340574892095	0.00816585045573289	0.982852505836816	0.00830831727775914	0.993370998182519	0.999892796928467
48.6933938216114	0.0837062194691046	0.347101505596933	0.241157753911639	0.809432852182738	0.999757605108604
5.98554743437036	-0.250758187817783	0.909254903611943	-0.275784256781752	0.782713776239063	0.999757605108604
55.9702716089869	0.13105155448947	0.337467055919375	0.38833880875406	0.697765321144107	0.999757605108604
13.7217375059673	-0.285123593202016	0.623578494788957	-0.457237694347547	0.647500207557632	0.999757605108604
13.4899343595879	-0.602213651160781	0.625885381955217	-0.962178808649456	0.335959792090309	0.995424100109771
24.4109647920769	0.471292488329576	0.467443543625123	1.0082340311615	0.3133421241444	0.993716152942252
671.253035151367	-0.158185067099009	0.12358252784099	-1.27999539953205	0.200546753874582	0.961400391453199
6.72613540361596	-0.651394634790783	0.913669156332265	-0.712943662677277	0.475880619277912	0.999757605108604
21.6145121767826	0.257871974354051	0.534004003418329	0.482902698675162	0.629164825547451	0.999757605108604
27.1922955072749	0.470965034888284	0.450440833305181	1.04556470032369	0.295762054115989	0.99086283243681
28.2233616019985	-0.765377897926354	0.449261291476869	-1.70363641926574	0.0884490331396428	0.846038835994985
10.8661523330616	-0.474841668988871	0.67207820748143	-0.706527400684973	0.479860218982677	0.999757605108604
38.268107662705	-0.107184957129617	0.375477216930737	-0.285463277920773	0.775289234411546	0.999757605108604
21.3526628448133	-0.377251726819402	0.523159631334759	-0.721102516753641	0.470846442708753	0.999757605108604
51.0321147047458	-0.0156316389446527	0.32148802198855	-0.048622772468983	0.96121992162081	0.999757605108604
20.339607865119	-0.309314990149012	0.541383974866025	-0.571341237474858	0.567768353534015	0.999757605108604
6.64756862272822	-0.944246502227915	0.870983969892445	-1.08411467359671	0.278313957576821	0.986703339414361
156.361909118239	0.00501200047878911	0.20650611484844	0.024270470065584	0.98063686766387	0.999805051650928
22.798804733321	-0.0324551632718427	0.473432673945616	-0.0685528588497272	0.945345543726095	0.999757605108604
65.6184361945018	0.49350128947198	0.299523382735352	1.64762191507439	0.0994302804649181	0.869535827417831
868.259548996372	0.400782013330912	0.119021080889482	3.36731955663436	0.000759026800657426	0.0852019197656847
13.7247961260324	-0.0139268137168514	0.597527555395332	-0.0233073999535256	0.981405069009089	0.999851018310451
19.2769289031058	-0.81179712607048	0.531022474475484	-1.52874344324566	0.126328057958381	0.905535412848695
6.9912862735399	0.691018249191717	0.889910609456714	0.776502990130189	0.437452055991294	0.999757605108604
69.5712091503079	-0.415411722491853	0.286211349139004	-1.45141596844959	0.146664065860546	0.925304683817638
18.7009949758722	-0.130877004529557	0.523147638170642	-0.250172217133985	0.802454169752034	0.999757605108604
19.431771473628	-0.911571409245624	0.540180830490302	-1.68753009694592	0.0915014677547238	0.852635801539417
22.2377953283078	0.0097304707597537	0.503213108677665	0.0193366798121044	0.984572523134135	0.999851018310451
27.8980596005041	0.00539660393584085	0.498224858922976	0.0108316633327105	0.991357752051203	0.999878794868874
10.8244623589269	0.890581766382035	0.707535389082235	1.25870985412791	0.208135150823414	0.965005514460015
19.2236516991313	-0.840990110995714	0.525592141363144	-1.60008121280994	0.109580568184283	0.886255442925453
8.35548913252523	-0.291702524574941	0.769102997349394	-0.37927628104461	0.704482711178857	0.999757605108604
25.8654063225222	0.0672242717074524	0.468124647472537	0.143603358785752	0.885813688223846	0.999757605108604
28.2020659119157	0.161986848986705	0.45325065524124	0.357389111551285	0.720800526978889	0.999757605108604
62.3595071868631	0.646692427247597	0.301505035653169	2.14488101615493	0.0319623614375798	0.623236062784619
11.2146767532095	-0.385367995490281	0.662951719164546	-0.581291192631529	0.561044215480328	0.999757605108604
11.2625190719158	-0.424441999543376	0.686907199623487	-0.617902971137913	0.536639300357278	0.999757605108604
7.65955176478422	-0.933643788455116	0.820173310339667	-1.13834939114083	0.254974617577968	0.980037800430919
43.5328469142321	0.589001958046289	0.350527410629279	1.68033066797513	0.0928929973333825	0.856136636833076
95.7977050819027	1.00868878162252	0.259920213535622	3.88076313073773	0.000104129218508157	0.0249559938969433
17.5051406358341	0.303687450581868	0.55046740751825	0.551690157190277	0.581160654731761	0.999757605108604
28.0024896375269	0.974267761026171	0.445661559688113	2.18611576396221	0.0288071369633573	0.600350005373907
12.4986086424302	-0.291078412998627	0.672957750584581	-0.432535939657095	0.665351937101562	0.999757605108604
9.18201453958414	-0.763618589996976	0.723802204505306	-1.0550100362279	0.291420734689688	0.989394890967336
25.498912987612	-0.669950295375942	0.446791670282922	-1.49946908130966	0.133751983931917	0.914765950882134
6.7644609993376	-2.04420758610478	0.905389751916625	-2.25782054830794	0.0239568496000542	0.555382449136127
22.7710019932682	-0.348719002124064	0.478164381319724	-0.729286863989339	0.465826205872872	0.999757605108604
16.2123349413545	-0.174073718109127	0.552880526321857	-0.314848705681832	0.752876529147516	0.999757605108604
12.3491958223326	0.0386909152499795	0.703327752081879	0.0550112165138555	0.95612952783974	0.999757605108604
5.76206019504936	0.678394473705558	0.941032570369265	0.720904350249379	0.47096836614536	0.999757605108604
18.8950241837211	-0.176684447071031	0.513269705473327	-0.344233149135689	0.730670954524189	0.999757605108604
4.78117802314948	1.55928080122065	1.18032048244303	1.32106561261501	0.186479487723662	0.954420933207866
75.8472567729308	-0.00777177824504655	0.26405026377716	-0.0294329501280309	0.976519293779873	0.999757605108604
10.1313355089251	-0.937452784239404	0.69590306384998	-1.34710253904199	0.177947210526467	0.949306359740642
14.239671470638	0.136872373386757	0.606905121211154	0.225525158057014	0.821570756130599	0.999757605108604
130.468770677805	-0.0544938396188326	0.21965230607006	-0.248091361269166	0.804063719429596	0.999757605108604
7.80004926828721	-0.736750923489009	0.814308232099263	-0.90475681621158	0.365594233936058	0.99659157354826
20.1339380968861	0.208297934350691	0.548818456592731	0.379538865445382	0.704287748890137	0.999757605108604
8.65194067025631	-0.954289136411959	0.774940673898775	-1.23143508729626	0.218160180712923	0.970071249215338
4.70844392388335	-1.77738086581487	1.05668870083741	-1.68202883631322	0.092563248356695	0.855516923480816
10.0080705808166	-0.859963183660931	0.703847655346737	-1.22180300968295	0.221782130149515	0.970501102239743
7.18574080713045	-1.38003583931198	0.861770563811681	-1.60139589034925	0.109289262405436	0.886174557020664
10.9031839775346	-1.69048114124071	0.721392079336673	-2.34335972027185	0.0191109473878215	0.501036032041473
17.8421642770996	0.454427594062235	0.535423861509246	0.848724957422144	0.396034355463558	0.998106342668849
95.2285282868511	0.22384963204012	0.251351725218602	0.890583232899779	0.373152797650521	0.997270020424509
56.3656984391807	-0.219917180216434	0.316136003198555	-0.695641046863969	0.486653653637933	0.999757605108604
162.014932934256	-0.239659083691387	0.190226570300674	-1.25986124500157	0.207719421419207	0.964869880789354
103.347029276303	0.0317504764545102	0.239890963991029	0.132353782427993	0.894704469271932	0.999757605108604
351.266347393289	0.00999046294437358	0.151078291782661	0.0661277197834995	0.947276141950601	0.999757605108604
192.118622368832	0.0824142568081146	0.179299056418724	0.459646907542276	0.645769683988791	0.999757605108604
332.840677854986	-0.11816280371488	0.147361664340799	-0.801855789587233	0.422636382401919	0.999757605108604
62.6331935168118	0.274556787162957	0.297767525772042	0.92205080608134	0.356502075278055	0.996332806143142
[truncated: 267,383 more rows]
