# Supplementary material for: Systematic identification of post-transcriptional regulatory modules
Source: Nat Commun. 2024 Sep 9;15:7872. doi: 10.1038/s41467-024-52215-7 (PMC11385195; doi:10.1038/s41467-024-52215-7)
Supplement: Supplementary file 20 — Source Data [file 41467_2024_52215_MOESM20_ESM.zip › Source_data/FigS2A.tsv]

AARS	AATF	ABCF1	AGGF1	AKAP1	AKAP8L	AQR	NOLC1	BUD13	CPEB4	CPSF6	CSTF2T	DDX21	DDX24	DDX3X	DDX42	DDX51	DDX52	DDX55	DDX6	DGCR8	DHX30	DROSHA	EFTUD2	EIF3G	EIF4G2	EWSR1	EXOSC5	FAM120A	FASTKD2	FMR1	FTO	FUS	FXR1	FXR2	GEMIN5	GNL3	GPKOW	GRWD1	GTF2F1	HLTF	HNRNPA1	HNRNPC	HNRNPK	HNRNPL	HNRNPM	HNRNPU	HNRNPUL1	IGF2BP1	IGF2BP2
AARS	0	0.379272708683473	0.241457582633053	0.779132652661064	0.741177470588235	0.431653661064426	0.856583633053221	0.367367946778711	0.776611644257703	0.0533623445378151	0.196779711484594	0.958964585434174	0.0941186470588235	0.644958983193277	0.324090635854342	0.10546318487395	0.551121448179272	0.498040215686274	0.553922568627451	0.320589235294118	0.474510803921569	0.616527610644258	0.675911364145658	0.747760103641457	0.0429981988795518	0.467227890756302	0.734874949579832	0.636835733893557	0.18109343697479	0.0516816722689076	0.217788114845938	0.231933773109244	0.676331532212885	0.141737694677871	0.108684473389356	0.637395957983193	0.0203091232492997	0.264426770308123	0.338236294117647	0.446639655462185	0.0719897955182073	0.080813324929972	0.065407162464986	0.733054221288515	0.258264305322129	0.242858142857143	0.198460383753501	0.0750710280112045	0.0711494593837535
AATF	0.379272708683473	0	0.123530411764706	0.952942176470588	0.682914165266106	0.540337134453782	0.409104641456583	0.757704081232493	0.461625649859944	0.920169067226891	0.98375450140056	0.265687274509804	0.34860043977591	0.565407162464986	0.531513605042017	0.584174669467787	0.0602250896358543	0.0935584229691877	0.369048619047619	0.422830131652661	0.489496798319328	0.0831942773109244	0.0824939971988796	0.56890856302521	0.414006602240896	0.50952480952381	0.238936574229692	0.873250299719888	0.921709683473389	0.543418366946779	0.634594837535014	0.527592036414566	0.369468787114846	0.807704081232493	0.656583633053221	0.0609253697478992	0.529272708683473	0.957143857142857	0.972690075630252	0.412325929971989	0.958404361344538	0.965127050420168	0.817227890756303	0.549720887955182	0.97297018767507	0.432353941176471	0.931373549019608	0.180393156862745	0.922550019607843
ABCF1	0.241457582633053	0.123530411764706	0	0.608684473389356	0.644678871148459	0.436135453781513	0.489076630252101	0.699160663865546	0.174790915966387	0.610085033613445	0.756023408963585	0.411765705882353	0.17156962745098	0.125911364145658	0.65140156022409	0.393558422969188	0.182774109243697	0.18375450140056	0.427171868347339	0.353502400560224	0.512886154061625	0.105323128851541	0.288376350140056	0.591597638655462	0.473110243697479	0.597199879551821	0.416667666666667	0.926471588235294	0.614286714285714	0.411905761904762	0.117788114845938	0.47156962745098	0.736975789915966	0.155043016806723	0.100981392156863	0.0914575826330532	0.330113044817927	0.740757302521008	0.535295117647059	0.452241896358543	0.616947778711485	0.792718086834734	0.670169067226891	0.346079431372549	0.774510803921569	0.554342736694678	0.773110243697479	0.519608843137255	0.500141056022409
AGGF1	0.779132652661064	0.952942176470588	0.608684473389356	0	0.921009403361345	0.491457582633053	0.768488394957983	0.671289515406162	0.380253100840336	0.726191476190476	0.183614445378151	0.639496798319328	0.939776910364146	0.599020607843137	0.889636854341737	0.913026210084034	0.798460383753501	0.563306322128852	0.880953380952381	0.915267106442577	0.911625649859944	0.696779711484594	0.821709683473389	0.785295117647059	0.93515506162465	0.713866546218487	0.712325929971989	0.981653661064426	0.924930971988796	0.55812424929972	0.63781612605042	0.866947778711485	0.791317526610644	0.499440775910364	0.655183072829132	0.751821728291317	0.866527610644258	0.357423969187675	0.221989795518207	0.336695677871148	0.269468787114846	0.823530411764706	0.900701280112045	0.69453881512605	0.0275920364145658	0.931233492997199	0.874790915966387	0.804202680672269	0.848460383753501
AKAP1	0.741177470588235	0.682914165266106	0.644678871148459	0.921009403361345	0	0.680253100840336	0.779972988795518	0.873950579831933	0.80812424929972	0.891317526610644	0.96890856302521	0.407704081232493	0.663166266106443	0.82563125210084	0.805043016806723	0.858964585434174	0.452802120448179	0.339916966386555	0.578712484593838	0.624090635854342	0.746079431372549	0.363866546218487	0.515967386554622	0.948180271708683	0.685295117647059	0.829412764705882	0.542858142857143	0.902802120448179	0.0925780308123249	0.887255901960784	0.767928170868347	0.807423969187675	0.548880551820728	0.85406262464986	0.729412764705882	0.493138254901961	0.759664865546218	0.973530411764706	0.959244697478992	0.690757302521008	0.925771308123249	0.84733993557423	0.485575229691877	0.362325929971989	0.842858142857143	0.700981392156863	0.786275509803922	0.923390355742297	0.714566826330532
AKAP8L	0.431653661064426	0.540337134453782	0.436135453781513	0.491457582633053	0.680253100840336	0	0.528572428571429	0.648880551820728	0.407564025210084	0.844818927170868	0.79453881512605	0.170729291316527	0.522409963585434	0.263306322128852	0.624230691876751	0.350701280112045	0.26890856302521	0.248880551820728	0.516947778711485	0.696079431372549	0.503502400560224	0.347900159663866	0.331233492997199	0.729272708683473	0.660225089635854	0.705323128851541	0.133474389355742	0.934314725490196	0.715827330532213	0.522129851540616	0.574090635854342	0.714286714285714	0.313586434173669	0.628712484593838	0.570869347338936	0.361625649859944	0.70266206442577	0.856863745098039	0.785995397759104	0.118068226890756	0.764426770308123	0.559244697478992	0.737395957983193	0.342718086834734	0.576051420168067	0.507423969187675	0.390617246498599	0.5703091232493	0.74733993557423
AQR	0.856583633053221	0.409104641456583	0.489076630252101	0.768488394957983	0.779972988795518	0.528572428571429	0	0.71750800280112	0.00252200840336134	0.943698478991597	0.904342736694678	0.363026210084034	0.796499599439776	0.0593847535014006	0.479412764705882	0.583054221288515	0.137956182072829	0.266387554621849	0.0955192072829132	0.488796518207283	0.693558422969188	0.301541616246499	0.276331532212885	0.0121858739495798	0.623950579831933	0.747900159663866	0.453362344537815	0.96078531372549	0.969748899159664	0.918068226890756	0.613166266106443	0.761345537815126	0.39187775070028	0.762606042016807	0.711625649859944	0.124650859943978	0.908684473389356	0.305883352941176	0.373530411764706	0.421849739495798	0.936695677871148	0.901961784313726	0.897059823529412	0.174230691876751	0.920029011204482	0.680953380952381	0.907143857142857	0.962746098039216	0.953502400560224
NOLC1	0.367367946778711	0.757704081232493	0.699160663865546	0.671289515406162	0.873950579831933	0.648880551820728	0.71750800280112	0	0.620449179271709	0.260645257703081	0.376051420168067	0.901541616246499	0.443418366946779	0.608824529411765	0.39453881512605	0.481373549019608	0.761905761904762	0.788656462184874	0.537536014005602	0.438936574229692	0.840757302521008	0.846639655462185	0.458264305322129	0.767788114845938	0.169748899159664	0.834874949579832	0.797900159663866	0.640057022408964	0.576471588235294	0.322830131652661	0.422269907563025	0.519188675070028	0.188096238095238	0.344258703081232	0.336135453781513	0.584314725490196	0.257564025210084	0.460365145658263	0.257844137254902	0.822129851540616	0.25140156022409	0.368348338935574	0.39733993557423	0.791177470588235	0.482774109243697	0.559384753501401	0.474090635854342	0.381793717086835	0.196079431372549
BUD13	0.776611644257703	0.461625649859944	0.174790915966387	0.380253100840336	0.80812424929972	0.407564025210084	0.00252200840336134	0.620449179271709	0	0.916947778711485	0.624930971988796	0.369188675070028	0.632353941176471	0.00210184033613445	0.741037414565826	0.49047719047619	0.173810523809524	0.346359543417367	0.18515506162465	0.558964585434174	0.602241896358543	0.334874949579832	0.382493997198879	0.00420268067226891	0.846079431372549	0.660925369747899	0.350001	0.952101840336134	0.991177470588235	0.768068226890756	0.166947778711485	0.849720887955182	0.508544417366947	0.165407162464986	0.2296928767507	0.169608843137255	0.819328731092437	0.0805332128851541	0.110365145658263	0.433614445378151	0.719188675070028	0.919468787114846	0.961065425770308	0.235715285714286	0.968068226890756	0.73655562184874	0.953922568627451	0.977451980392157	0.928572428571429
CPEB4	0.0533623445378151	0.920169067226891	0.610085033613445	0.726191476190476	0.891317526610644	0.844818927170868	0.943698478991597	0.260645257703081	0.916947778711485	0	0.0211494593837535	0.936275509803922	0.13375450140056	0.954622848739496	0.426611644257703	0.142998198879552	0.946919767507003	0.930113044817927	0.659384753501401	0.202522008403361	0.650701280112045	0.960925369747899	0.928012204481793	0.641317526610644	0.0565836330532213	0.508684473389356	0.832914165266107	0.506303521008403	0.104762904761905	0.0668077226890756	0.371709683473389	0.167227890756303	0.660365145658263	0.103642456582633	0.156443577030812	0.967648058823529	0.0282923165266106	0.0630262100840336	0.159104641456583	0.799160663865546	0.0144267703081232	0.0470598235294118	0.0329141652661064	0.9203091232493	0.230113044817927	0.492718086834734	0.23781612605042	0.0180682268907563	0.0184883949579832
CPSF6	0.196779711484594	0.98375450140056	0.756023408963585	0.183614445378151	0.96890856302521	0.79453881512605	0.904342736694678	0.376051420168067	0.624930971988796	0.0211494593837535	0	0.858684473389356	0.43921668627451	0.854762904761905	0.547199879551821	0.390057022408964	0.979412764705882	0.967087834733894	0.824230691876751	0.501821728291317	0.756583633053221	0.991737694677871	0.964986994397759	0.606303521008403	0.269748899159664	0.420449179271709	0.894258703081233	0.654482792717087	0.369328731092437	0.0931382549019608	0.435855341736695	0.302241896358543	0.630533212885154	0.158824529411765	0.298040215686274	0.955743296918768	0.167788114845938	0.0372559019607843	0.0298329327731092	0.767227890756303	0.0159673865546218	0.0801130448179272	0.130673268907563	0.963726490196078	0.33375450140056	0.598880551820728	0.359664865546218	0.0645668263305322	0.120029011204482
CSTF2T	0.958964585434174	0.265687274509804	0.411765705882353	0.639496798319328	0.407704081232493	0.170729291316527	0.363026210084034	0.901541616246499	0.369188675070028	0.936275509803922	0.858684473389356	0	0.803502400560224	0.387956182072829	0.899160663865546	0.676191476190476	0.02703181232493	0.00784413725490196	0.430253100840336	0.543978591036415	0.153502400560224	0.0724099635854342	0.0288525406162465	0.48781612605042	0.946779711484594	0.367648058823529	0.00112144817927171	0.676611644257703	0.590757302521008	0.767087834733894	0.883054221288515	0.598320327731092	0.0271718683473389	0.943838535014006	0.961485593837535	0.102381952380952	0.98515506162465	0.986275509803922	0.971149459383754	0.00560324089635854	0.980953380952381	0.732213885154062	0.871849739495798	0.0403371344537815	0.826611644257703	0.511905761904762	0.385015005602241	0.308544417366947	0.965827330532213
DDX21	0.0941186470588235	0.34860043977591	0.17156962745098	0.939776910364146	0.663166266106443	0.522409963585434	0.796499599439776	0.443418366946779	0.632353941176471	0.13375450140056	0.43921668627451	0.803502400560224	0	0.630253100840336	0.280393156862745	0.22156962745098	0.347199879551821	0.44593937535014	0.464286714285714	0.216667666666667	0.546499599439776	0.396359543417367	0.438096238095238	0.787676070028011	0.0833343333333333	0.612606042016807	0.64733993557423	0.604202680672269	0.213726490196078	0.182634053221289	0.113726490196078	0.19453881512605	0.604342736694678	0.130533212885154	0.0792727086834734	0.28781612605042	0.0561634649859944	0.46218587394958	0.520449179271709	0.590477190476191	0.261485593837535	0.275491196078431	0.15406262464986	0.672550019607843	0.486695677871148	0.252101840336134	0.38109343697479	0.215967386554622	0.0928581428571429
DDX24	0.644958983193277	0.565407162464986	0.125911364145658	0.599020607843137	0.82563125210084	0.263306322128852	0.0593847535014006	0.608824529411765	0.00210184033613445	0.954622848739496	0.854762904761905	0.387956182072829	0.630253100840336	0	0.964146658263305	0.573810523809524	0.271429571428571	0.396219487394958	0.363166266106443	0.813446378151261	0.628852540616247	0.46484693837535	0.560225089635854	0.0312334929971989	0.97703181232493	0.788376350140056	0.429272708683473	0.96624749859944	0.986135453781513	0.863166266106443	0.129132652661064	0.944678871148459	0.691037414565826	0.096079431372549	0.142437974789916	0.394118647058823	0.838796518207283	0.239076630252101	0.324650859943978	0.440897358543417	0.770869347338936	0.896639655462185	0.986695677871149	0.24860043977591	0.973950579831933	0.75952480952381	0.949860943977591	0.973110243697479	0.935715285714286
DDX3X	0.324090635854342	0.531513605042017	0.65140156022409	0.889636854341737	0.805043016806723	0.624230691876751	0.479412764705882	0.39453881512605	0.741037414565826	0.426611644257703	0.547199879551821	0.899160663865546	0.280393156862745	0.964146658263305	0	0.493978591036415	0.363726490196078	0.503222288515406	0.0705892352941176	0.0861354537815126	0.782774109243698	0.322269907563025	0.159384753501401	0.746359543417367	0.061625649859944	0.642017806722689	0.858264305322129	0.844678871148459	0.598180271708683	0.293838535014006	0.412465985994398	0.00896458543417367	0.456863745098039	0.644258703081233	0.399160663865546	0.065547218487395	0.240757302521008	0.634734893557423	0.414566826330532	0.680673268907563	0.495379151260504	0.630113044817927	0.4203091232493	0.77703181232493	0.666527610644258	0.285995397759104	0.71078531372549	0.710925369747899	0.229972988795518
DDX42	0.10546318487395	0.584174669467787	0.393558422969188	0.913026210084034	0.858964585434174	0.350701280112045	0.583054221288515	0.481373549019608	0.49047719047619	0.142998198879552	0.390057022408964	0.676191476190476	0.22156962745098	0.573810523809524	0.493978591036415	0	0.574510803921569	0.631933773109244	0.52156962745098	0.399440775910364	0.406863745098039	0.667367946778711	0.643558422969188	0.256023408963585	0.202942176470588	0.567367946778711	0.36484693837535	0.591457582633053	0.427451980392157	0.238376350140056	0.501961784313726	0.32843237254902	0.425491196078431	0.214286714285714	0.36218587394958	0.589356742296919	0.10952480952381	0.275771308123249	0.581793717086835	0.376471588235294	0.26078531372549	0.110225089635854	0.139916966386555	0.499160663865546	0.332213885154062	0.353642456582633	0.162045817927171	0.136695677871148	0.144678871148459
DDX51	0.551121448179272	0.0602250896358543	0.182774109243697	0.798460383753501	0.452802120448179	0.26890856302521	0.137956182072829	0.761905761904762	0.173810523809524	0.946919767507003	0.979412764705882	0.02703181232493	0.347199879551821	0.271429571428571	0.363726490196078	0.574510803921569	0	0.0123259299719888	0.151541616246499	0.215407162464986	0.246359543417367	0.0222699075630252	0.0200290112044818	0.370169067226891	0.449440775910364	0.673670467787115	0.0526620644257703	0.837536014005602	0.726611644257703	0.582634053221289	0.402522008403361	0.354482792717087	0.102942176470588	0.719468787114846	0.443698478991597	0.0156872745098039	0.640897358543417	0.95406262464986	0.88109343697479	0.0788525406162465	0.958264305322129	0.826471588235294	0.81750800280112	0.144818927170868	0.871009403361345	0.339356742296919	0.527311924369748	0.645799319327731	0.868768507002801
DDX52	0.498040215686274	0.0935584229691877	0.18375450140056	0.563306322128852	0.339916966386555	0.248880551820728	0.266387554621849	0.788656462184874	0.346359543417367	0.930113044817927	0.967087834733894	0.00784413725490196	0.44593937535014	0.396219487394958	0.503222288515406	0.631933773109244	0.0123259299719888	0	0.26218587394958	0.372690075630252	0.221149459383753	0.00644357703081232	0.0389365742296919	0.511345537815126	0.565547218487395	0.513866546218487	0.0102250896358543	0.689916966386555	0.70546318487395	0.50672368907563	0.572409963585434	0.451961784313725	0.0843147254901961	0.849160663865546	0.674090635854342	0.030813324929972	0.656023408963585	0.978992596638655	0.942017806722689	0.107564025210084	0.957283913165266	0.861485593837535	0.515407162464986	0.17703181232493	0.724230691876751	0.336555621848739	0.653222288515406	0.495519207282913	0.943978591036415
DDX55	0.553922568627451	0.369048619047619	0.427171868347339	0.880953380952381	0.578712484593838	0.516947778711485	0.0955192072829132	0.537536014005602	0.18515506162465	0.659384753501401	0.824230691876751	0.430253100840336	0.464286714285714	0.363166266106443	0.0705892352941176	0.52156962745098	0.151541616246499	0.26218587394958	0	0.011485593837535	0.687956182072829	0.158964585434174	0.103502400560224	0.247479991596639	0.164986994397759	0.738236294117647	0.601681672268908	0.931653661064426	0.661625649859944	0.455603240896359	0.574650859943978	0.212465985994398	0.354202680672269	0.794398759103641	0.584734893557423	0.0425780308123249	0.492998198879552	0.828992596638656	0.47843237254902	0.418768507002801	0.819188675070028	0.846919767507003	0.68109343697479	0.209664865546218	0.885715285714286	0.563446378151261	0.872690075630252	0.920729291316527	0.605883352941176
DDX6	0.320589235294118	0.422830131652661	0.353502400560224	0.915267106442577	0.624090635854342	0.696079431372549	0.488796518207283	0.438936574229692	0.558964585434174	0.202522008403361	0.501821728291317	0.543978591036415	0.216667666666667	0.813446378151261	0.0861354537815126	0.399440775910364	0.215407162464986	0.372690075630252	0.011485593837535	0	0.680113044817927	0.196639655462185	0.0841746694677871	0.607003801120448	0.0991606638655462	0.558264305322129	0.658964585434174	0.757283913165266	0.228852540616246	0.153362344537815	0.375071028011204	0.0854351736694678	0.484874949579832	0.34453881512605	0.317788114845938	0.0894967983193277	0.236275509803922	0.705743296918768	0.623250299719888	0.400001	0.521709683473389	0.657984193277311	0.492858142857143	0.693838535014006	0.796079431372549	0.563866546218487	0.775771308123249	0.641457582633053	0.119328731092437
DGCR8	0.474510803921569	0.489496798319328	0.512886154061625	0.911625649859944	0.746079431372549	0.503502400560224	0.693558422969188	0.840757302521008	0.602241896358543	0.650701280112045	0.756583633053221	0.153502400560224	0.546499599439776	0.628852540616247	0.782774109243698	0.406863745098039	0.246359543417367	0.221149459383753	0.687956182072829	0.680113044817927	0	0.386275509803922	0.0158273305322129	0.772129851540616	0.677732092436975	0.81890856302521	0.107003801120448	0.794678871148459	0.767367946778712	0.699440775910364	0.75266206442577	0.740477190476191	0.256863745098039	0.752942176470588	0.727311924369748	0.273110243697479	0.648740495798319	0.889776910364146	0.915967386554622	0.254202680672269	0.771709683473389	0.529132652661064	0.471009403361345	0.260085033613445	0.701121448179272	0.466387554621849	0.479272708683473	0.386135453781513	0.703922568627451
DHX30	0.616527610644258	0.0831942773109244	0.105323128851541	0.696779711484594	0.363866546218487	0.347900159663866	0.301541616246499	0.846639655462185	0.334874949579832	0.960925369747899	0.991737694677871	0.0724099635854342	0.396359543417367	0.46484693837535	0.322269907563025	0.667367946778711	0.0222699075630252	0.00644357703081232	0.158964585434174	0.196639655462185	0.386275509803922	0	0.0417376946778711	0.539076630252101	0.680813324929972	0.657143857142857	0.0986004397759104	0.910225089635854	0.76890856302521	0.329972988795518	0.377311924369748	0.314986994397759	0.288096238095238	0.764566826330532	0.447479991596639	0.00854441736694678	0.723530411764706	0.979272708683473	0.962325929971989	0.270169067226891	0.958684473389356	0.964286714285714	0.965967386554622	0.308824529411765	0.880673268907563	0.387536014005602	0.863026210084034	0.779832932773109	0.932774109243698
DROSHA	0.675911364145658	0.0824939971988796	0.288376350140056	0.821709683473389	0.515967386554622	0.331233492997199	0.276331532212885	0.458264305322129	0.382493997198879	0.928012204481793	0.964986994397759	0.0288525406162465	0.438096238095238	0.560225089635854	0.159384753501401	0.643558422969188	0.0200290112044818	0.0389365742296919	0.103502400560224	0.0841746694677871	0.0158273305322129	0.0417376946778711	0	0.510085033613445	0.26624749859944	0.707003801120448	0.050001	0.796359543417367	0.803782512605042	0.590617246498599	0.708544417366947	0.148320327731092	0.0774519803921569	0.907844137254902	0.755603240896359	0.0105052016806723	0.721289515406162	0.987115845938375	0.956303521008403	0.111345537815126	0.96750800280112	0.886555621848739	0.884174669467787	0.129552820728291	0.895519207282913	0.407844137254902	0.708684473389356	0.633194277310924	0.84593937535014
EFTUD2	0.747760103641457	0.56890856302521	0.591597638655462	0.785295117647059	0.948180271708683	0.729272708683473	0.0121858739495798	0.767788114845938	0.00420268067226891	0.641317526610644	0.606303521008403	0.48781612605042	0.787676070028011	0.0312334929971989	0.746359543417367	0.256023408963585	0.370169067226891	0.511345537815126	0.247479991596639	0.607003801120448	0.772129851540616	0.539076630252101	0.510085033613445	0	0.65672368907563	0.857143857142857	0.502101840336134	0.853502400560224	0.983474389355742	0.807003801120448	0.709664865546219	0.724650859943978	0.558404361344538	0.437536014005602	0.75812424929972	0.49860043977591	0.663026210084034	0.0563035210084034	0.259104641456583	0.539916966386555	0.665267106442577	0.501681672268908	0.751261504201681	0.439916966386555	0.843698478991597	0.82156962745098	0.779412764705882	0.666667666666667	0.801541616246499
EIF3G	0.0429981988795518	0.414006602240896	0.473110243697479	0.93515506162465	0.685295117647059	0.660225089635854	0.623950579831933	0.169748899159664	0.846079431372549	0.0565836330532213	0.269748899159664	0.946779711484594	0.0833343333333333	0.97703181232493	0.061625649859944	0.202942176470588	0.449440775910364	0.565547218487395	0.164986994397759	0.0991606638655462	0.677732092436975	0.680813324929972	0.26624749859944	0.65672368907563	0	0.599720887955182	0.833614445378151	0.555323128851541	0.180113044817927	0.0934183669467787	0.377451980392157	0.0680682268907563	0.507564025210084	0.334734893557423	0.218768507002801	0.226611644257703	0.0161074425770308	0.353362344537815	0.314566826330532	0.673110243697479	0.143698478991597	0.152522008403361	0.061345537815126	0.737115845938375	0.265407162464986	0.260505201680672	0.297059823529412	0.149440775910364	0.0525220084033613
EIF4G2	0.467227890756302	0.50952480952381	0.597199879551821	0.713866546218487	0.829412764705882	0.705323128851541	0.747900159663866	0.834874949579832	0.660925369747899	0.508684473389356	0.420449179271709	0.367648058823529	0.612606042016807	0.788376350140056	0.642017806722689	0.567367946778711	0.673670467787115	0.513866546218487	0.738236294117647	0.558264305322129	0.81890856302521	0.657143857142857	0.707003801120448	0.857143857142857	0.599720887955182	0	0.378152260504202	0.840337134453782	0.460925369747899	0.476611644257703	0.573110243697479	0.595659263305322	0.567227890756303	0.612045817927171	0.542437974789916	0.568768507002801	0.544818927170868	0.68249399719888	0.395239095238095	0.615547218487395	0.547059823529412	0.667788114845938	0.621149459383754	0.822550019607843	0.812606042016807	0.600981392156863	0.706023408963586	0.520729291316527	0.534034613445378
EWSR1	0.734874949579832	0.238936574229692	0.416667666666667	0.712325929971989	0.542858142857143	0.133474389355742	0.453362344537815	0.797900159663866	0.350001	0.832914165266107	0.894258703081233	0.00112144817927171	0.64733993557423	0.429272708683473	0.858264305322129	0.36484693837535	0.0526620644257703	0.0102250896358543	0.601681672268908	0.658964585434174	0.107003801120448	0.0986004397759104	0.050001	0.502101840336134	0.833614445378151	0.378152260504202	0	0.511205481792717	0.684454781512605	0.728992596638655	0.88249399719888	0.577592036414566	0.0138665462184874	0.885855341736695	0.912606042016807	0.155603240896359	0.801261504201681	0.960085033613445	0.974650859943978	0.0281522605042017	0.906443577030812	0.484454781512605	0.610505201680672	0.187395957983193	0.724930971988796	0.206583633053221	0.178852540616247	0.149860943977591	0.899020607843137
EXOSC5	0.636835733893557	0.873250299719888	0.926471588235294	0.981653661064426	0.902802120448179	0.934314725490196	0.96078531372549	0.640057022408964	0.952101840336134	0.506303521008403	0.654482792717087	0.676611644257703	0.604202680672269	0.96624749859944	0.844678871148459	0.591457582633053	0.837536014005602	0.689916966386555	0.931653661064426	0.757283913165266	0.794678871148459	0.910225089635854	0.796359543417367	0.853502400560224	0.555323128851541	0.840337134453782	0.511205481792717	0	0.736135453781513	0.687395957983193	0.880813324929972	0.58515506162465	0.329272708683473	0.686415565826331	0.815267106442577	0.953082232492997	0.53249399719888	0.746919767507003	0.841177470588235	0.852381952380952	0.571289515406162	0.303782512605042	0.31750800280112	0.943138254901961	0.689496798319328	0.0305332128851541	0.376331532212885	0.277592036414566	0.615407162464986
FAM120A	0.18109343697479	0.921709683473389	0.614286714285714	0.924930971988796	0.0925780308123249	0.715827330532213	0.969748899159664	0.576471588235294	0.991177470588235	0.104762904761905	0.369328731092437	0.590757302521008	0.213726490196078	0.986135453781513	0.598180271708683	0.427451980392157	0.726611644257703	0.70546318487395	0.661625649859944	0.228852540616246	0.767367946778712	0.76890856302521	0.803782512605042	0.983474389355742	0.180113044817927	0.460925369747899	0.684454781512605	0.736135453781513	0	0.238656462184874	0.320729291316527	0.424510803921569	0.604762904761905	0.231373549019608	0.133334333333333	0.892998198879552	0.168628450980392	0.648180271708684	0.579552820728291	0.436835733893557	0.155743296918768	0.265547218487395	0.104202680672269	0.598740495798319	0.471989795518207	0.536415565826331	0.274650859943978	0.292297918767507	0.0254911960784314
FASTKD2	0.0516816722689076	0.543418366946779	0.411905761904762	0.55812424929972	0.887255901960784	0.522129851540616	0.918068226890756	0.322830131652661	0.768068226890756	0.0668077226890756	0.0931382549019608	0.767087834733894	0.182634053221289	0.863166266106443	0.293838535014006	0.238376350140056	0.582634053221289	0.50672368907563	0.455603240896359	0.153362344537815	0.699440775910364	0.329972988795518	0.590617246498599	0.807003801120448	0.0934183669467787	0.476611644257703	0.728992596638655	0.687395957983193	0.238656462184874	0	0.417788114845938	0.208824529411765	0.587956182072829	0.205183072829132	0.204622848739496	0.577171868347339	0.0431382549019608	0.253502400560224	0.188796518207283	0.470449179271709	0.0638665462184874	0.202381952380952	0.215687274509804	0.918488394957983	0.47563125210084	0.496639655462185	0.414286714285714	0.142718086834734	0.0850150056022409
FMR1	0.217788114845938	0.634594837535014	0.117788114845938	0.63781612605042	0.767928170868347	0.574090635854342	0.613166266106443	0.422269907563025	0.166947778711485	0.371709683473389	0.435855341736695	0.883054221288515	0.113726490196078	0.129132652661064	0.412465985994398	0.501961784313726	0.402522008403361	0.572409963585434	0.574650859943978	0.375071028011204	0.75266206442577	0.377311924369748	0.708544417366947	0.709664865546219	0.377451980392157	0.573110243697479	0.88249399719888	0.880813324929972	0.320729291316527	0.417788114845938	0	0.378852540616246	0.729132652661064	0.00294217647058824	0.000141056022408964	0.264286714285714	0.20140156022409	0.300141056022409	0.15952480952381	0.769048619047619	0.262465985994398	0.54187775070028	0.523110243697479	0.766527610644258	0.724090635854342	0.344958983193277	0.637255901960784	0.566387554621849	0.291177470588235
FTO	0.231933773109244	0.527592036414566	0.47156962745098	0.866947778711485	0.807423969187675	0.714286714285714	0.761345537815126	0.519188675070028	0.849720887955182	0.167227890756303	0.302241896358543	0.598320327731092	0.19453881512605	0.944678871148459	0.00896458543417367	0.32843237254902	0.354482792717087	0.451961784313725	0.212465985994398	0.0854351736694678	0.740477190476191	0.314986994397759	0.148320327731092	0.724650859943978	0.0680682268907563	0.595659263305322	0.577592036414566	0.58515506162465	0.424510803921569	0.208824529411765	0.378852540616246	0	0.396639655462185	0.380673268907563	0.321849739495798	0.150141056022409	0.131513605042017	0.428292316526611	0.406583633053221	0.422409963585434	0.253082232492997	0.261765705882353	0.239916966386555	0.926191476190476	0.50266206442577	0.240057022408964	0.420869347338936	0.298460383753501	0.192718086834734
FUS	0.676331532212885	0.369468787114846	0.736975789915966	0.791317526610644	0.548880551820728	0.313586434173669	0.39187775070028	0.188096238095238	0.508544417366947	0.660365145658263	0.630533212885154	0.0271718683473389	0.604342736694678	0.691037414565826	0.456863745098039	0.425491196078431	0.102942176470588	0.0843147254901961	0.354202680672269	0.484874949579832	0.256863745098039	0.288096238095238	0.0774519803921569	0.558404361344538	0.507564025210084	0.567227890756303	0.0138665462184874	0.329272708683473	0.604762904761905	0.587956182072829	0.729132652661064	0.396639655462185	0	0.822269907563025	0.781233492997199	0.250281112044818	0.703222288515406	0.900841336134454	0.734174669467787	0.11484693837535	0.74593937535014	0.233474389355742	0.420729291316527	0.20812424929972	0.460505201680672	0.165127050420168	0.0697488991596639	0.203642456582633	0.743978591036415
FXR1	0.141737694677871	0.807704081232493	0.155043016806723	0.499440775910364	0.85406262464986	0.628712484593838	0.762606042016807	0.344258703081232	0.165407162464986	0.103642456582633	0.158824529411765	0.943838535014006	0.130533212885154	0.096079431372549	0.644258703081233	0.214286714285714	0.719468787114846	0.849160663865546	0.794398759103641	0.34453881512605	0.752942176470588	0.764566826330532	0.907844137254902	0.437536014005602	0.334734893557423	0.612045817927171	0.885855341736695	0.686415565826331	0.231373549019608	0.205183072829132	0.00294217647058824	0.380673268907563	0.822269907563025	0	0.0015416162464986	0.725491196078431	0.0815136050420168	0.0392166862745098	0.0813735490196078	0.86078531372549	0.0382362941176471	0.188656462184874	0.35812424929972	0.868628450980392	0.557143857142857	0.630393156862745	0.418068226890756	0.226051420168067	0.0408973585434174
FXR2	0.108684473389356	0.656583633053221	0.100981392156863	0.655183072829132	0.729412764705882	0.570869347338936	0.711625649859944	0.336135453781513	0.2296928767507	0.156443577030812	0.298040215686274	0.961485593837535	0.0792727086834734	0.142437974789916	0.399160663865546	0.36218587394958	0.443698478991597	0.674090635854342	0.584734893557423	0.317788114845938	0.727311924369748	0.447479991596639	0.755603240896359	0.75812424929972	0.218768507002801	0.542437974789916	0.912606042016807	0.815267106442577	0.133334333333333	0.204622848739496	0.000141056022408964	0.321849739495798	0.781233492997199	0.0015416162464986	0	0.376611644257703	0.0820738291316527	0.181233492997199	0.130953380952381	0.809244697478992	0.0979001596638655	0.342297918767507	0.320169067226891	0.778852540616247	0.594818927170868	0.352101840336134	0.480813324929972	0.332353941176471	0.0879561820728291
GEMIN5	0.637395957983193	0.0609253697478992	0.0914575826330532	0.751821728291317	0.493138254901961	0.361625649859944	0.124650859943978	0.584314725490196	0.169608843137255	0.967648058823529	0.955743296918768	0.102381952380952	0.28781612605042	0.394118647058823	0.065547218487395	0.589356742296919	0.0156872745098039	0.030813324929972	0.0425780308123249	0.0894967983193277	0.273110243697479	0.00854441736694678	0.0105052016806723	0.49860043977591	0.226611644257703	0.568768507002801	0.155603240896359	0.953082232492997	0.892998198879552	0.577171868347339	0.264286714285714	0.150141056022409	0.250281112044818	0.725491196078431	0.376611644257703	0	0.638656462184874	0.976051420168067	0.597479991596639	0.266107442577031	0.972129851540616	0.997900159663866	0.977872148459384	0.24187775070028	0.988796518207283	0.330533212885154	0.98781612605042	0.952522008403361	0.884034613445378
GNL3	0.0203091232492997	0.529272708683473	0.330113044817927	0.866527610644258	0.759664865546218	0.70266206442577	0.908684473389356	0.257564025210084	0.819328731092437	0.0282923165266106	0.167788114845938	0.98515506162465	0.0561634649859944	0.838796518207283	0.240757302521008	0.10952480952381	0.640897358543417	0.656023408963585	0.492998198879552	0.236275509803922	0.648740495798319	0.723530411764706	0.721289515406162	0.663026210084034	0.0161074425770308	0.544818927170868	0.801261504201681	0.53249399719888	0.168628450980392	0.0431382549019608	0.20140156022409	0.131513605042017	0.703222288515406	0.0815136050420168	0.0820738291316527	0.638656462184874	0	0.125211084033613	0.226891756302521	0.743558422969188	0.0515416162464986	0.073250299719888	0.0450990392156863	0.842578030812325	0.226191476190476	0.33109343697479	0.21344637815126	0.0714295714285714	0.0299729887955182
GPKOW	0.264426770308123	0.957143857142857	0.740757302521008	0.357423969187675	0.973530411764706	0.856863745098039	0.305883352941176	0.460365145658263	0.0805332128851541	0.0630262100840336	0.0372559019607843	0.986275509803922	0.46218587394958	0.239076630252101	0.634734893557423	0.275771308123249	0.95406262464986	0.978992596638655	0.828992596638656	0.705743296918768	0.889776910364146	0.979272708683473	0.987115845938375	0.0563035210084034	0.353362344537815	0.68249399719888	0.960085033613445	0.746919767507003	0.648180271708684	0.253502400560224	0.300141056022409	0.428292316526611	0.900841336134454	0.0392166862745098	0.181233492997199	0.976051420168067	0.125211084033613	0	0.0324939971988796	0.936415565826331	0.0284323725490196	0.145379151260504	0.324790915966387	0.971989795518207	0.550421168067227	0.753642456582633	0.581933773109244	0.16750800280112	0.134734893557423
GRWD1	0.338236294117647	0.972690075630252	0.535295117647059	0.221989795518207	0.959244697478992	0.785995397759104	0.373530411764706	0.257844137254902	0.110365145658263	0.159104641456583	0.0298329327731092	0.971149459383754	0.520449179271709	0.324650859943978	0.414566826330532	0.581793717086835	0.88109343697479	0.942017806722689	0.47843237254902	0.623250299719888	0.915967386554622	0.962325929971989	0.956303521008403	0.259104641456583	0.314566826330532	0.395239095238095	0.974650859943978	0.841177470588235	0.579552820728291	0.188796518207283	0.15952480952381	0.406583633053221	0.734174669467787	0.0813735490196078	0.130953380952381	0.597479991596639	0.226891756302521	0.0324939971988796	0	0.937115845938375	0.0617657058823529	0.347059823529412	0.454482792717087	0.91624749859944	0.664986994397759	0.746639655462185	0.682213885154062	0.416947778711485	0.241177470588235
GTF2F1	0.446639655462185	0.412325929971989	0.452241896358543	0.336695677871148	0.690757302521008	0.118068226890756	0.421849739495798	0.822129851540616	0.433614445378151	0.799160663865546	0.767227890756303	0.00560324089635854	0.590477190476191	0.440897358543417	0.680673268907563	0.376471588235294	0.0788525406162465	0.107564025210084	0.418768507002801	0.400001	0.254202680672269	0.270169067226891	0.111345537815126	0.539916966386555	0.673110243697479	0.615547218487395	0.0281522605042017	0.852381952380952	0.436835733893557	0.470449179271709	0.769048619047619	0.422409963585434	0.11484693837535	0.86078531372549	0.809244697478992	0.266107442577031	0.743558422969188	0.936415565826331	0.937115845938375	0	0.85266206442577	0.428572428571429	0.575211084033613	0.189636854341737	0.295239095238095	0.471849739495798	0.220729291316527	0.484174669467787	0.832353941176471
HLTF	0.0719897955182073	0.958404361344538	0.616947778711485	0.269468787114846	0.925771308123249	0.764426770308123	0.936695677871148	0.25140156022409	0.719188675070028	0.0144267703081232	0.0159673865546218	0.980953380952381	0.261485593837535	0.770869347338936	0.495379151260504	0.26078531372549	0.958264305322129	0.957283913165266	0.819188675070028	0.521709683473389	0.771709683473389	0.958684473389356	0.96750800280112	0.665267106442577	0.143698478991597	0.547059823529412	0.906443577030812	0.571289515406162	0.155743296918768	0.0638665462184874	0.262465985994398	0.253082232492997	0.74593937535014	0.0382362941176471	0.0979001596638655	0.972129851540616	0.0515416162464986	0.0284323725490196	0.0617657058823529	0.85266206442577	0	0.0445388151260504	0.0964995994397759	0.903222288515406	0.222269907563025	0.572129851540616	0.209384753501401	0.0480402156862745	0.030673268907563
HNRNPA1	0.080813324929972	0.965127050420168	0.792718086834734	0.823530411764706	0.84733993557423	0.559244697478992	0.901961784313726	0.368348338935574	0.919468787114846	0.0470598235294118	0.0801130448179272	0.732213885154062	0.275491196078431	0.896639655462185	0.630113044817927	0.110225089635854	0.826471588235294	0.861485593837535	0.846919767507003	0.657984193277311	0.529132652661064	0.964286714285714	0.886555621848739	0.501681672268908	0.152522008403361	0.667788114845938	0.484454781512605	0.303782512605042	0.265547218487395	0.202381952380952	0.54187775070028	0.261765705882353	0.233474389355742	0.188656462184874	0.342297918767507	0.997900159663866	0.073250299719888	0.145379151260504	0.347059823529412	0.428572428571429	0.0445388151260504	0	0.0647068823529412	0.738096238095238	0.0757713081232493	0.256303521008403	0.00336234453781513	0.00938475350140056	0.105183072829132
HNRNPC	0.065407162464986	0.817227890756303	0.670169067226891	0.900701280112045	0.485575229691877	0.737395957983193	0.897059823529412	0.39733993557423	0.961065425770308	0.0329141652661064	0.130673268907563	0.871849739495798	0.15406262464986	0.986695677871149	0.4203091232493	0.139916966386555	0.81750800280112	0.515407162464986	0.68109343697479	0.492858142857143	0.471009403361345	0.965967386554622	0.884174669467787	0.751261504201681	0.061345537815126	0.621149459383754	0.610505201680672	0.31750800280112	0.104202680672269	0.215687274509804	0.523110243697479	0.239916966386555	0.420729291316527	0.35812424929972	0.320169067226891	0.977872148459384	0.0450990392156863	0.324790915966387	0.454482792717087	0.575211084033613	0.0964995994397759	0.0647068823529412	0	0.617648058823529	0.121989795518207	0.163306322128852	0.128852540616246	0.0851550616246499	0.0704491792717087
HNRNPK	0.733054221288515	0.549720887955182	0.346079431372549	0.69453881512605	0.362325929971989	0.342718086834734	0.174230691876751	0.791177470588235	0.235715285714286	0.9203091232493	0.963726490196078	0.0403371344537815	0.672550019607843	0.24860043977591	0.77703181232493	0.499160663865546	0.144818927170868	0.17703181232493	0.209664865546218	0.693838535014006	0.260085033613445	0.308824529411765	0.129552820728291	0.439916966386555	0.737115845938375	0.822550019607843	0.187395957983193	0.943138254901961	0.598740495798319	0.918488394957983	0.766527610644258	0.926191476190476	0.20812424929972	0.868628450980392	0.778852540616247	0.24187775070028	0.842578030812325	0.971989795518207	0.91624749859944	0.189636854341737	0.903222288515406	0.738096238095238	0.617648058823529	0	0.459524809523809	0.739356742296919	0.428852540616246	0.79593937535014	0.80672368907563
HNRNPL	0.258264305322129	0.97297018767507	0.774510803921569	0.0275920364145658	0.842858142857143	0.576051420168067	0.920029011204482	0.482774109243697	0.968068226890756	0.230113044817927	0.33375450140056	0.826611644257703	0.486695677871148	0.973950579831933	0.666527610644258	0.332213885154062	0.871009403361345	0.724230691876751	0.885715285714286	0.796079431372549	0.701121448179272	0.880673268907563	0.895519207282913	0.843698478991597	0.265407162464986	0.812606042016807	0.724930971988796	0.689496798319328	0.471989795518207	0.47563125210084	0.724090635854342	0.50266206442577	0.460505201680672	0.557143857142857	0.594818927170868	0.988796518207283	0.226191476190476	0.550421168067227	0.664986994397759	0.295239095238095	0.222269907563025	0.0757713081232493	0.121989795518207	0.459524809523809	0	0.521149459383754	0.099860943977591	0.157423969187675	0.108264305322129
HNRNPM	0.242858142857143	0.432353941176471	0.554342736694678	0.931233492997199	0.700981392156863	0.507423969187675	0.680953380952381	0.559384753501401	0.73655562184874	0.492718086834734	0.598880551820728	0.511905761904762	0.252101840336134	0.75952480952381	0.285995397759104	0.353642456582633	0.339356742296919	0.336555621848739	0.563446378151261	0.563866546218487	0.466387554621849	0.387536014005602	0.407844137254902	0.82156962745098	0.260505201680672	0.600981392156863	0.206583633053221	0.0305332128851541	0.536415565826331	0.496639655462185	0.344958983193277	0.240057022408964	0.165127050420168	0.630393156862745	0.352101840336134	0.330533212885154	0.33109343697479	0.753642456582633	0.746639655462185	0.471849739495798	0.572129851540616	0.256303521008403	0.163306322128852	0.739356742296919	0.521149459383754	0	0.200281112044818	0.272409963585434	0.561065425770308
HNRNPU	0.198460383753501	0.931373549019608	0.773110243697479	0.874790915966387	0.786275509803922	0.390617246498599	0.907143857142857	0.474090635854342	0.953922568627451	0.23781612605042	0.359664865546218	0.385015005602241	0.38109343697479	0.949860943977591	0.71078531372549	0.162045817927171	0.527311924369748	0.653222288515406	0.872690075630252	0.775771308123249	0.479272708683473	0.863026210084034	0.708684473389356	0.779412764705882	0.297059823529412	0.706023408963586	0.178852540616247	0.376331532212885	0.274650859943978	0.414286714285714	0.637255901960784	0.420869347338936	0.0697488991596639	0.418068226890756	0.480813324929972	0.98781612605042	0.21344637815126	0.581933773109244	0.682213885154062	0.220729291316527	0.209384753501401	0.00336234453781513	0.128852540616246	0.428852540616246	0.099860943977591	0.200281112044818	0	0.0341746694677871	0.237395957983193
HNRNPUL1	0.0750710280112045	0.180393156862745	0.519608843137255	0.804202680672269	0.923390355742297	0.5703091232493	0.962746098039216	0.381793717086835	0.977451980392157	0.0180682268907563	0.0645668263305322	0.308544417366947	0.215967386554622	0.973110243697479	0.710925369747899	0.136695677871148	0.645799319327731	0.495519207282913	0.920729291316527	0.641457582633053	0.386135453781513	0.779832932773109	0.633194277310924	0.666667666666667	0.149440775910364	0.520729291316527	0.149860943977591	0.277592036414566	0.292297918767507	0.142718086834734	0.566387554621849	0.298460383753501	0.203642456582633	0.226051420168067	0.332353941176471	0.952522008403361	0.0714295714285714	0.16750800280112	0.416947778711485	0.484174669467787	0.0480402156862745	0.00938475350140056	0.0851550616246499	0.79593937535014	0.157423969187675	0.272409963585434	0.0341746694677871	0	0.0878161260504202
IGF2BP1	0.0711494593837535	0.922550019607843	0.500141056022409	0.848460383753501	0.714566826330532	0.74733993557423	0.953502400560224	0.196079431372549	0.928572428571429	0.0184883949579832	0.120029011204482	0.965827330532213	0.0928581428571429	0.935715285714286	0.229972988795518	0.144678871148459	0.868768507002801	0.943978591036415	0.605883352941176	0.119328731092437	0.703922568627451	0.932774109243698	0.84593937535014	0.801541616246499	0.0525220084033613	0.534034613445378	0.899020607843137	0.615407162464986	0.0254911960784314	0.0850150056022409	0.291177470588235	0.192718086834734	0.743978591036415	0.0408973585434174	0.0879561820728291	0.884034613445378	0.0299729887955182	0.134734893557423	0.241177470588235	0.832353941176471	0.030673268907563	0.105183072829132	0.0704491792717087	0.80672368907563	0.108264305322129	0.561065425770308	0.237395957983193	0.0878161260504202	0
IGF2BP2	0.11218587394958	0.749580831932773	0.350421168067227	0.855743296918767	0.597900159663866	0.653362344537815	0.848040215686275	0.265827330532213	0.876331532212885	0.080953380952381	0.41750800280112	0.862746098039216	0.136275509803922	0.906163464985994	0.15812424929972	0.152381952380952	0.653082232492997	0.808964585434174	0.330673268907563	0.0789925966386555	0.649160663865546	0.772550019607843	0.592017806722689	0.82703181232493	0.0718497394957983	0.592578030812325	0.837255901960784	0.742297918767507	0.0518217282913165	0.146919767507003	0.37843237254902	0.25266206442577	0.731373549019608	0.0969197675070028	0.155323128851541	0.5296928767507	0.0659673865546219	0.339076630252101	0.473670467787115	0.761625649859944	0.131933773109244	0.295099039215686	0.160645257703081	0.394398759103641	0.194958983193277	0.625911364145658	0.430953380952381	0.267648058823529	0.000561224089635854
ILF3	0.294678871148459	0.73515506162465	0.68375450140056	0.677872148459384	0.319048619047619	0.649300719887955	0.846219487394958	0.690617246498599	0.889076630252101	0.647760103641457	0.758404361344538	0.289496798319328	0.517928170868347	0.898740495798319	0.659244697478992	0.422690075630252	0.688096238095238	0.473810523809524	0.656303521008403	0.824090635854342	0.521009403361345	0.672830131652661	0.660085033613445	0.912465985994398	0.488656462184874	0.84860043977591	0.455043016806723	0.798740495798319	0.576191476190476	0.559804921568627	0.811905761904762	0.681793717086835	0.410925369747899	0.800001	0.769188675070028	0.870169067226891	0.475211084033613	0.874930971988796	0.866387554621849	0.272690075630252	0.581233492997199	0.333334333333333	0.176331532212885	0.0767517002801121	0.367928170868347	0.458824529411765	0.240617246498599	0.570729291316527	0.627451980392157
KHDRBS1	0.0785724285714286	0.981373549019608	0.76344637815126	0.790617246498599	0.908824529411765	0.749160663865546	0.983194277310924	0.160225089635854	0.98921668627451	0.0145668263305322	0.0469197675070028	0.94860043977591	0.214986994397759	0.990477190476191	0.449160663865546	0.183894557422969	0.949580831932773	0.932073829131653	0.810365145658263	0.532634053221289	0.697199879551821	0.948460383753501	0.915127050420168	0.85812424929972	0.107984193277311	0.642858142857143	0.735855341736695	0.529412764705882	0.150981392156863	0.0859953977591036	0.472690075630252	0.208964585434174	0.30140156022409	0.195099039215686	0.263586434173669	0.99733993557423	0.0359953977591036	0.153642456582633	0.30266206442577	0.699720887955182	0.0226900756302521	0.00812424929971989	0.0666676666666667	0.849860943977591	0.0406172464985994	0.408684473389356	0.0334743893557423	0.0169477787114846	0.0295528207282913
KHSRP	0.149300719887955	0.969608843137255	0.821289515406162	0.882073829131653	0.954342736694678	0.810085033613445	0.899440775910364	0.338096238095238	0.846779711484594	0.0106452577030812	0.0126060420168067	0.918628450980392	0.296219487394958	0.871709683473389	0.615127050420168	0.16484693837535	0.95672368907563	0.952802120448179	0.90140156022409	0.564006602240896	0.578152260504202	0.990337134453782	0.949720887955182	0.414146658263305	0.157143857142857	0.643418366946779	0.762325929971989	0.385995397759104	0.405043016806723	0.228992596638655	0.458684473389356	0.311625649859944	0.527451980392157	0.236835733893557	0.313306322128852	0.99593937535014	0.116667666666667	0.0546228487394958	0.157283913165266	0.812746098039216	0.0641466582633053	0.0361354537815126	0.0476200476190476	0.938096238095238	0.153782512605042	0.301961784313725	0.173390355742297	0.0130262100840336	0.0959393753501401
LARP4	0.0626060420168067	0.468768507002801	0.526051420168067	0.730813324929972	0.858544417366947	0.544678871148459	0.770449179271709	0.132774109243697	0.853082232492997	0.0987404957983193	0.194398759103641	0.985015005602241	0.159804921568627	0.92437074789916	0.0829141652661064	0.272269907563025	0.573530411764706	0.676891756302521	0.196499599439776	0.0967797114845938	0.745379151260504	0.605323128851541	0.292578030812325	0.821149459383753	0.0287124845938375	0.649860943977591	0.893978591036415	0.69187775070028	0.355883352941176	0.0394967983193277	0.45672368907563	0.118628450980392	0.548320327731093	0.300561224089636	0.256163464985994	0.316667666666667	0.0483203277310924	0.41344637815126	0.319188675070028	0.717367946778712	0.0938385350140056	0.210645257703081	0.204482792717087	0.851541616246499	0.430533212885154	0.440337134453781	0.407283913165266	0.21078531372549	0.0943987591036415
LARP7	0.345379151260504	0.229132652661064	0.322409963585434	0.988376350140056	0.942437974789916	0.580673268907563	0.881793717086835	0.894818927170868	0.778992596638655	0.816387554621849	0.957844137254902	0.936975789915966	0.361765705882353	0.771149459383754	0.621709683473389	0.377171868347339	0.527872148459384	0.672129851540616	0.626751700280112	0.542578030812325	0.613726490196079	0.589636854341737	0.698040215686275	0.901821728291317	0.464426770308123	0.888096238095238	0.792157862745098	0.964566826330532	0.908404361344538	0.585995397759104	0.571009403361345	0.6296928767507	0.91484693837535	0.638936574229692	0.535855341736695	0.480113044817927	0.393978591036415	0.92297018767507	0.946639655462185	0.750841336134454	0.882634053221289	0.847199879551821	0.799580831932773	0.72156962745098	0.92156962745098	0.657003801120448	0.906583633053221	0.766667666666667	0.689776910364146
LIN28B	0.219468787114846	0.785715285714286	0.593698478991597	0.709804921568628	0.731653661064426	0.820449179271709	0.594398759103641	0.181793717086835	0.57703181232493	0.140057022408964	0.366947778711485	0.980813324929972	0.200421168067227	0.720729291316527	0.0994407759103641	0.516527610644258	0.677592036414566	0.794958983193277	0.335995397759104	0.152101840336134	0.894118647058824	0.697479991596639	0.583334333333333	0.523390355742297	0.0984603837535014	0.654202680672269	0.957704081232493	0.686975789915966	0.18655562184874	0.189916966386555	0.1296928767507	0.192157862745098	0.510225089635854	0.0889365742296919	0.0819337731092437	0.408964585434174	0.119888955182073	0.193698478991597	0.113166266106443	0.928152260504202	0.120869347338936	0.379972988795518	0.333614445378151	0.933614445378151	0.587255901960784	0.438796518207283	0.482353941176471	0.390337134453781	0.0715696274509804
LSM11	0.401681672268908	0.354622848739496	0.445659263305322	0.82297018767507	0.659944977591036	0.233894557422969	0.245519207282913	0.366527610644258	0.186275509803922	0.787255901960784	0.712886154061625	0.226331532212885	0.561765705882353	0.220169067226891	0.520869347338936	0.357704081232493	0.224090635854342	0.185995397759104	0.146079431372549	0.549860943977591	0.375211084033613	0.345659263305322	0.209804921568627	0.359524809523809	0.578012204481793	0.709944977591036	0.112606042016807	0.877872148459384	0.805743296918768	0.502241896358543	0.608544417366947	0.748460383753501	0.107704081232493	0.886415565826331	0.707984193277311	0.220029011204482	0.634034613445378	0.852802120448179	0.693978591036415	0.176471588235294	0.870029011204482	0.585295117647059	0.46624749859944	0.251681672268908	0.708964585434174	0.38515506162465	0.546079431372549	0.575351140056022	0.89327831092437
MATR3	0.599160663865546	0.919048619047619	0.818208282913165	0.957003801120448	0.65952480952381	0.818068226890756	0.802802120448179	0.859804921568628	0.907003801120448	0.711905761904762	0.78781612605042	0.539356742296919	0.682634053221289	0.86218587394958	0.908964585434174	0.532213885154062	0.711485593837535	0.688516406162465	0.926331532212885	0.889496798319328	0.655043016806723	0.876051420168067	0.753502400560224	0.816527610644258	0.630813324929972	0.896359543417367	0.618628450980392	0.204342736694678	0.593558422969188	0.919328731092437	0.886835733893557	0.820589235294118	0.473530411764706	0.792017806722689	0.850841336134454	0.92563125210084	0.695799319327731	0.903782512605042	0.890897358543417	0.69047719047619	0.681233492997199	0.277872148459384	0.210085033613445	0.130813324929972	0.266947778711485	0.190757302521008	0.229552820728291	0.457844137254902	0.618488394957983
METAP2	0.65812424929972	0.198320327731092	0.0493007198879552	0.609944977591036	0.302522008403361	0.555043016806723	0.194818927170868	0.493838535014006	0.101541616246499	0.945379151260504	0.958544417366947	0.428712484593837	0.305603240896359	0.131373549019608	0.304902960784314	0.730253100840336	0.0906172464985994	0.173110243697479	0.116107442577031	0.11624749859944	0.640757302521008	0.0511214481792717	0.110505201680672	0.498460383753501	0.549440775910364	0.672269907563025	0.553502400560224	0.9796928767507	0.645659263305322	0.73375450140056	0.0738105238095238	0.505883352941176	0.607564025210084	0.196359543417367	0.101961784313725	0.0176480588235294	0.68781612605042	0.926891756302521	0.547620047619048	0.638796518207283	0.887536014005602	0.995799319327731	0.974090635854342	0.258544417366947	0.962045817927171	0.65406262464986	0.984594837535014	0.994258703081233	0.667227890756303
MTPAP	0.488516406162465	0.746779711484594	0.123810523809524	0.140757302521008	0.919888955182073	0.344398759103641	0.198740495798319	0.57843237254902	0.00714385714285714	0.61218587394958	0.115967386554622	0.404202680672269	0.631653661064426	0.007704081232493	0.847479991596639	0.476891756302521	0.481793717086835	0.471709683473389	0.486975789915966	0.790897358543417	0.614426770308123	0.483194277310924	0.722690075630252	0.193838535014006	0.892578030812325	0.433194277310924	0.364566826330532	0.941457582633053	0.934734893557423	0.31890856302521	0.169888955182073	0.756163464985994	0.668348338935574	0.0871158459383753	0.166807722689076	0.297479991596639	0.629412764705882	0.112045817927171	0.0343147254901961	0.521849739495798	0.201261504201681	0.727171868347339	0.94327831092437	0.446359543417367	0.923530411764706	0.812045817927171	0.918348338935574	0.749720887955182	0.748880551820728
NCBP2	0.302942176470588	0.396079431372549	0.478152260504202	0.846499599439776	0.875911364145658	0.538096238095238	0.249720887955182	0.342578030812325	0.0858553417366947	0.272830131652661	0.436975789915966	0.675351140056022	0.253782512605042	0.10812424929972	0.289356742296919	0.287115845938375	0.317648058823529	0.53109343697479	0.315547218487395	0.249160663865546	0.629832932773109	0.616807722689076	0.383614445378151	0.171149459383754	0.148460383753501	0.690057022408964	0.647479991596639	0.699860943977591	0.530813324929972	0.381653661064426	0.334594837535014	0.260925369747899	0.43375450140056	0.313866546218487	0.305043016806723	0.281793717086835	0.266807722689076	0.281373549019608	0.273810523809524	0.375491196078431	0.411065425770308	0.425211084033613	0.295379151260504	0.603082232492997	0.556863745098039	0.341737694677871	0.602381952380952	0.454762904761905	0.245379151260504
NIPBL	0.206443577030812	0.291737694677871	0.251121448179272	0.595379151260504	0.929972988795518	0.596919767507003	0.767508002801121	0.216107442577031	0.489776910364146	0.370449179271709	0.270029011204482	0.927732092436975	0.250421168067227	0.6796928767507	0.349300719887955	0.337676070028011	0.564426770308123	0.702802120448179	0.671009403361345	0.417367946778711	0.71890856302521	0.58249399719888	0.493418366946779	0.778292316526611	0.321289515406162	0.707704081232493	0.812886154061625	0.818488394957983	0.69860043977591	0.262325929971989	0.268208282913165	0.373390355742297	0.390897358543417	0.127311924369748	0.226471588235294	0.314706882352941	0.228292316526611	0.435575229691877	0.217087834733894	0.79047719047619	0.177451980392157	0.474230691876751	0.48641556582633	0.809664865546219	0.66218587394958	0.511625649859944	0.54453881512605	0.284874949579832	0.24593937535014
NONO	0.793698478991597	0.222550019607843	0.419468787114846	0.744398759103642	0.493558422969188	0.186695677871148	0.495799319327731	0.804482792717087	0.424930971988795	0.95266206442577	0.921149459383753	0.00266206442577031	0.611765705882353	0.496359543417367	0.760365145658263	0.546639655462185	0.0558833529411765	0.0107853137254902	0.626471588235294	0.751961784313726	0.084454781512605	0.0830542212885154	0.0607853137254902	0.7203091232493	0.903502400560224	0.438376350140056	0.000281112044817927	0.501261504201681	0.79860043977591	0.839776910364146	0.79733993557423	0.687536014005602	0.0263315322128852	0.929552820728291	0.894678871148459	0.106583633053221	0.927592036414566	0.985995397759104	0.983334333333333	0.0564435770308123	0.9703091232493	0.715127050420168	0.624650859943978	0.179272708683473	0.75406262464986	0.10672368907563	0.290057022408964	0.279412764705882	0.972550019607843
NPM1	0.0103651456582633	0.529972988795518	0.30672368907563	0.540197078431373	0.77156962745098	0.644398759103642	0.916807722689076	0.384874949579832	0.803082232492997	0.0172278907563025	0.0464995994397759	0.976751700280112	0.0822138851540616	0.850001	0.509384753501401	0.0887965182072829	0.734454781512605	0.7406172464986	0.680533212885154	0.389076630252101	0.59860043977591	0.915687274509804	0.893138254901961	0.702522008403361	0.0463595434173669	0.433054221288515	0.746219487394958	0.58375450140056	0.153082232492997	0.0477601036414566	0.271989795518207	0.205603240896359	0.792437974789916	0.0775920364145658	0.118488394957983	0.908544417366947	0.00406262464985994	0.0901970784313725	0.140337134453782	0.623110243697479	0.0214295714285714	0.0434183669467787	0.0373959579831933	0.784874949579832	0.163586434173669	0.319328731092437	0.15140156022409	0.0390766302521008	0.042157862745098
NSUN2	0.0371158459383754	0.365267106442577	0.515547218487395	0.881653661064426	0.863446378151261	0.682353941176471	0.974930971988796	0.478572428571429	0.967788114845938	0.0603651456582633	0.235295117647059	0.989776910364146	0.170869347338936	0.977592036414566	0.503362344537815	0.18781612605042	0.694398759103641	0.686135453781513	0.776331532212885	0.448880551820728	0.643838535014006	0.700141056022409	0.829132652661065	0.858404361344538	0.065267106442577	0.66750800280112	0.87703181232493	0.67563125210084	0.21750800280112	0.0903371344537815	0.496779711484594	0.27703181232493	0.859244697478992	0.252241896358543	0.276891756302521	0.848180271708683	0.0319337731092437	0.255603240896358	0.581513605042017	0.742437974789916	0.0956592633053221	0.154902960784314	0.102522008403361	0.89860043977591	0.34733993557423	0.311345537815126	0.300281112044818	0.0795528207282913	0.0970598235294118
PABPC4	0.52563125210084	0.360925369747899	0.507143857142857	0.863306322128852	0.687115845938375	0.652942176470588	0.238236294117647	0.353782512605042	0.485715285714286	0.600421168067227	0.862606042016807	0.715547218487395	0.462465985994398	0.820029011204482	0.00518307282913165	0.626051420168067	0.207844137254902	0.397620047619048	0.00238195238095238	0.0131662661064426	0.830113044817927	0.162325929971989	0.0875360140056022	0.488096238095238	0.0682082829131653	0.735715285714286	0.814986994397759	0.917928170868347	0.550001	0.402241896358543	0.605183072829132	0.115407162464986	0.523530411764706	0.817367946778711	0.619748899159664	0.038516406162465	0.411345537815126	0.796639655462185	0.47703181232493	0.630673268907563	0.723250299719888	0.883894557422969	0.707564025210084	0.555743296918768	0.875211084033613	0.532914165266106	0.910925369747899	0.926051420168067	0.347620047619048
PCBP1	0.806583633053221	0.151681672268908	0.120589235294118	0.87563125210084	0.366667666666667	0.597059823529412	0.119468787114846	0.883334333333333	0.202241896358543	0.985715285714286	0.998740495798319	0.0953791512605042	0.457003801120448	0.273950579831933	0.391177470588235	0.717087834733894	0.0799729887955182	0.139356742296919	0.0556032408963585	0.175911364145658	0.569748899159664	0.0864155658263305	0.0488805518207283	0.380393156862745	0.484594837535014	0.837115845938375	0.550561224089636	0.991597638655462	0.726891756302521	0.902241896358543	0.483334333333333	0.756863745098039	0.706163464985994	0.738516406162465	0.505043016806723	0.0261914761904762	0.825351140056022	0.989916966386555	0.910505201680672	0.400281112044818	0.991317526610644	0.998880551820728	0.973390355742297	0.00504301680672269	0.93655562184874	0.833894557422969	0.992157862745098	0.993418366946779	0.791597638655462
PHF6	0.510645257703081	0.00686374509803922	0.0504211680672269	0.695659263305322	0.368068226890756	0.244258703081232	0.122409963585434	0.674230691876751	0.111765705882353	0.971709683473389	0.993558422969188	0.0289925966386555	0.271709683473389	0.175071028011204	0.365547218487395	0.637956182072829	0.00574329691876751	0.00364245658263305	0.0876760700280112	0.224790915966387	0.250701280112045	0.00602340896358543	0.0194687871148459	0.35140156022409	0.457984193277311	0.56218587394958	0.0379561820728291	0.897199879551821	0.838096238095238	0.637115845938375	0.265267106442577	0.431233492997199	0.150421168067227	0.663306322128852	0.358264305322129	0.00546318487394958	0.605043016806723	0.979972988795518	0.929272708683473	0.156863745098039	0.98109343697479	0.978152260504202	0.924650859943978	0.113026210084034	0.89593937535014	0.41078531372549	0.887676070028011	0.40812424929972	0.922269907563025
PPIL4	0.431793717086835	0.993698478991597	0.810925369747899	0.230673268907563	0.989496798319328	0.828012204481793	0.959104641456583	0.243558422969188	0.692017806722689	0.193138254901961	0.0292727086834734	0.888236294117647	0.75672368907563	0.876751700280112	0.879132652661064	0.556023408963585	0.982774109243697	0.949300719887955	0.971849739495798	0.920869347338936	0.870729291316527	0.984174669467787	0.961765705882353	0.855323128851541	0.684174669467787	0.785575229691877	0.845799319327731	0.748040215686275	0.77437074789916	0.195239095238095	0.557844137254902	0.611345537815126	0.398740495798319	0.178572428571429	0.435295117647059	0.990897358543417	0.477592036414566	0.159664865546218	0.120729291316527	0.739636854341737	0.0221298515406162	0.0973399355742297	0.406023408963585	0.946499599439776	0.341457582633053	0.830533212885154	0.223110243697479	0.129972988795518	0.434314725490196
PRPF8	0.49327831092437	0.588936574229692	0.596639655462185	0.830393156862745	0.918768507002801	0.430393156862745	0.00448279271708683	0.614146658263305	0.00882452941176471	0.445379151260504	0.335435173669468	0.522269907563025	0.620729291316527	0.0612054817927171	0.561905761904762	0.221709683473389	0.392017806722689	0.554482792717087	0.273670467787115	0.772409963585434	0.63249399719888	0.684034613445378	0.574930971988796	0.0030822324929972	0.556163464985994	0.73781612605042	0.474650859943978	0.892858142857143	0.929412764705882	0.661905761904762	0.479132652661064	0.729832932773109	0.468348338935574	0.448320327731092	0.487956182072829	0.485435173669468	0.534874949579832	0.049860943977591	0.20266206442577	0.313026210084034	0.524650859943978	0.40140156022409	0.450561224089636	0.356863745098039	0.68655562184874	0.524510803921569	0.647199879551821	0.485995397759104	0.658404361344538
PTBP1	0.622269907563025	0.287395957983193	0.490897358543417	0.851681672268908	0.890337134453781	0.671709683473389	0.628152260504202	0.844958983193277	0.655323128851541	0.881373549019608	0.772830131652661	0.37156962745098	0.749440775910364	0.724510803921569	0.773530411764706	0.618348338935574	0.561485593837535	0.633474389355742	0.696359543417367	0.893558422969188	0.597760103641457	0.762465985994398	0.621289515406163	0.774650859943978	0.709384753501401	0.781653661064426	0.570169067226891	0.924510803921569	0.902101840336134	0.800141056022409	0.850981392156863	0.86484693837535	0.549020607843137	0.878292316526611	0.832774109243698	0.617788114845938	0.850421168067227	0.909104641456583	0.658824529411765	0.368628450980392	0.848880551820728	0.794258703081232	0.714986994397759	0.114426770308123	0.652241896358543	0.714006602240896	0.654902960784314	0.424790915966387	0.854482792717087
PUM1	0.337115845938375	0.716387554621849	0.170589235294118	0.375351140056022	0.861345537815126	0.656163464985994	0.362746098039216	0.598460383753501	0.165687274509804	0.365967386554622	0.258964585434174	0.818348338935574	0.373950579831933	0.422550019607843	0.351121448179272	0.594678871148459	0.453642456582633	0.629972988795518	0.221009403361345	0.236415565826331	0.814426770308123	0.416387554621849	0.60140156022409	0.555603240896359	0.369608843137255	0.425351140056022	0.88921668627451	0.949020607843137	0.458964585434174	0.273250299719888	0.125491196078431	0.405323128851541	0.841317526610644	0.146359543417367	0.108544417366947	0.124090635854342	0.307844137254902	0.312606042016807	0.0338945574229692	0.837956182072829	0.246079431372549	0.850141056022409	0.742017806722689	0.580393156862745	0.87437074789916	0.718488394957983	0.939636854341737	0.82437074789916	0.308404361344538
PUM2	0.119608843137255	0.716107442577031	0.48249399719888	0.901121448179272	0.734734893557423	0.824510803921569	0.824930971988796	0.51078531372549	0.850281112044818	0.0621858739495798	0.168768507002801	0.848320327731092	0.171989795518207	0.947199879551821	0.211065425770308	0.377592036414566	0.668768507002801	0.704202680672269	0.287676070028011	0.0519617843137255	0.658264305322129	0.636135453781513	0.627592036414566	0.784734893557423	0.088516406162465	0.504342736694678	0.875491196078431	0.733194277310924	0.0642867142857143	0.12437074789916	0.259244697478992	0.202101840336134	0.692578030812325	0.187255901960784	0.137115845938375	0.470729291316527	0.106443577030812	0.331933773109244	0.369888955182073	0.7703091232493	0.19327831092437	0.326191476190476	0.17437074789916	0.783614445378151	0.463866546218487	0.44047719047619	0.494678871148459	0.25952480952381	0.0322138851540616
PUS1	0.0186284509803922	0.679132652661064	0.536835733893557	0.923110243697479	0.691737694677871	0.633334333333333	0.922409963585434	0.23249399719888	0.95140156022409	0.0149869943977591	0.132914165266106	0.962886154061625	0.0712895154061625	0.975771308123249	0.250001	0.134314725490196	0.691177470588235	0.577872148459384	0.566667666666667	0.290617246498599	0.552381952380952	0.638516406162465	0.743138254901961	0.752381952380952	0.015267106442577	0.537115845938375	0.762886154061625	0.432213885154062	0.080673268907563	0.0570038011204482	0.286695677871148	0.155183072829132	0.616107442577031	0.16078531372549	0.114566826330532	0.807283913165266	0.00672368907563025	0.216807722689076	0.358404361344538	0.652802120448179	0.0486004397759104	0.0459393753501401	0.0142867142857143	0.744958983193277	0.103782512605042	0.200141056022409	0.134454781512605	0.0428581428571429	0.019188675070028
QKI	0.161065425770308	0.968208282913165	0.770729291316527	0.942297918767507	0.905043016806723	0.878712484593838	0.980253100840336	0.632774109243697	0.973810523809524	0.092437974789916	0.22297018767507	0.966667666666667	0.40406262464986	0.976891756302521	0.799860943977591	0.286975789915966	0.950001	0.938796518207283	0.911065425770308	0.750141056022409	0.764706882352941	0.933054221288515	0.955183072829132	0.874650859943978	0.24733993557423	0.810505201680672	0.866107442577031	0.759384753501401	0.384594837535014	0.269188675070028	0.686695677871148	0.49453881512605	0.807143857142857	0.41890856302521	0.481653661064426	0.996499599439776	0.166387554621849	0.323670467787115	0.583894557422969	0.800561224089636	0.167367946778711	0.104342736694678	0.150561224089636	0.771289515406163	0.127732092436975	0.634174669467787	0.249580831932773	0.120169067226891	0.134034613445378
RBFOX2	0.492157862745098	0.565267106442577	0.522550019607843	0.635575229691877	0.863866546218487	0.275911364145658	0.147479991596639	0.426191476190476	0.053782512605042	0.607844137254902	0.410225089635854	0.190897358543417	0.698880551820728	0.0487404957983193	0.852101840336134	0.413026210084034	0.28375450140056	0.348460383753501	0.365127050420168	0.648040215686275	0.426751700280112	0.599580831932773	0.19187775070028	0.207423969187675	0.737956182072829	0.630953380952381	0.179552820728291	0.715687274509804	0.865547218487395	0.494818927170868	0.657844137254902	0.765267106442577	0.161345537815126	0.675491196078431	0.672690075630252	0.461065425770308	0.670589235294118	0.537956182072829	0.359104641456583	0.138376350140056	0.529552820728291	0.45812424929972	0.557704081232493	0.258684473389356	0.666807722689076	0.441037414565826	0.502942176470588	0.497199879551821	0.847059823529412
RBM15	0.862465985994398	0.661205481792717	0.391597638655462	0.736835733893557	0.682073829131653	0.705183072829132	0.472409963585434	0.567648058823529	0.217227890756303	0.823810523809524	0.42703181232493	0.593138254901961	0.448180271708683	0.669188675070028	0.424650859943978	0.645239095238095	0.413586434173669	0.460645257703081	0.519468787114846	0.351261504201681	0.694118647058824	0.452381952380952	0.441597638655462	0.766387554621849	0.71484693837535	0.730953380952381	0.839636854341737	0.927451980392157	0.799440775910364	0.66078531372549	0.167648058823529	0.517788114845938	0.463026210084034	0.370589235294118	0.269048619047619	0.0900570224089636	0.816807722689076	0.747479991596639	0.306163464985994	0.756443577030812	0.759104641456583	0.90546318487395	0.752241896358543	0.431513605042017	0.911485593837535	0.648460383753501	0.93781612605042	0.941317526610644	0.651681672268908
RBM22	0.0490206078431373	0.801121448179272	0.572830131652661	0.869328731092437	0.835715285714286	0.661485593837535	0.633614445378151	0.455743296918767	0.66484693837535	0.0236704677871148	0.0913175266106443	0.961345537815126	0.168208282913165	0.828292316526611	0.451121448179272	0.0812334929971989	0.874510803921569	0.835995397759104	0.717928170868347	0.523810523809524	0.537395957983193	0.953642456582633	0.940617246498599	0.256583633053221	0.0701690672268908	0.646779711484594	0.723110243697479	0.536135453781513	0.270869347338936	0.151261504201681	0.504482792717087	0.275211084033613	0.642157862745098	0.175491196078431	0.293418366946779	0.983894557422969	0.0333343333333333	0.0495808319327731	0.285295117647059	0.589496798319328	0.0514015602240896	0.02297018767507	0.0375360140056022	0.791037414565826	0.133194277310924	0.376191476190476	0.13515506162465	0.0432783109243697	0.0600850336134454
TROVE2	0.100141056022409	0.525071028011205	0.476051420168067	0.942578030812325	0.707283913165266	0.586975789915966	0.887395957983193	0.535435173669468	0.897479991596639	0.358544417366947	0.642297918767507	0.966807722689076	0.252802120448179	0.917227890756303	0.276471588235294	0.386695677871148	0.560365145658263	0.575071028011204	0.538236294117647	0.49733993557423	0.653782512605042	0.647900159663866	0.636555621848739	0.94453881512605	0.154762904761905	0.708824529411765	0.815127050420168	0.842718086834734	0.338796518207283	0.262606042016807	0.351681672268908	0.401261504201681	0.632213885154062	0.552802120448179	0.266527610644258	0.559944977591036	0.123110243697479	0.778012204481793	0.788936574229692	0.591037414565826	0.500421168067227	0.39593937535014	0.179972988795518	0.646219487394958	0.451821728291317	0.381233492997199	0.386975789915966	0.421009403361345	0.316107442577031
RPS11	0.210365145658263	0.371289515406162	0.29593937535014	0.876191476190476	0.795799319327731	0.50812424929972	0.374090635854342	0.325491196078431	0.202802120448179	0.408824529411765	0.669468787114846	0.879272708683473	0.209944977591036	0.113866546218487	0.322690075630252	0.449300719887955	0.286275509803922	0.327311924369748	0.239636854341737	0.33515506162465	0.720589235294118	0.437676070028011	0.392578030812325	0.498880551820728	0.0993007198879552	0.812325929971989	0.820729291316527	0.853222288515406	0.635995397759104	0.220449179271709	0.166107442577031	0.466947778711485	0.589776910364146	0.232774109243697	0.142017806722689	0.19860043977591	0.101121448179272	0.435995397759104	0.357984193277311	0.633894557422969	0.404482792717087	0.610925369747899	0.475351140056022	0.526751700280112	0.625351140056022	0.483474389355742	0.642998198879552	0.62563125210084	0.321429571428571
RPS3	0.476471588235294	0.398320327731092	0.439076630252101	0.906863745098039	0.822409963585434	0.802241896358543	0.289776910364146	0.15266206442577	0.326471588235294	0.531793717086835	0.85546318487395	0.955323128851541	0.142578030812325	0.576331532212885	0.0763315322128852	0.655603240896359	0.254902960784314	0.499300719887955	0.0827741092436975	0.0796928767507003	0.950981392156863	0.450141056022409	0.156023408963585	0.394818927170868	0.0217096834733894	0.827311924369748	0.974790915966387	0.814566826330532	0.716667666666667	0.344118647058824	0.139776910364146	0.200981392156863	0.581373549019608	0.273390355742297	0.141457582633053	0.0591046414565826	0.0740906358543417	0.458404361344538	0.232353941176471	0.919748899159664	0.583614445378151	0.827732092436975	0.719048619047619	0.812465985994398	0.821849739495798	0.646499599439776	0.879832932773109	0.885295117647059	0.2796928767507
SAFB2	0.563586434173669	0.992578030812325	0.937255901960784	0.469888955182073	0.984314725490196	0.766947778711485	0.995519207282913	0.24327831092437	0.983054221288515	0.449720887955182	0.0915976386554622	0.884314725490196	0.814006602240896	0.996919767507003	0.873810523809524	0.712606042016807	0.973670467787115	0.953222288515406	0.988516406162465	0.972409963585434	0.87156962745098	0.98655562184874	0.951121448179272	0.994818927170868	0.731933773109244	0.877592036414566	0.829552820728291	0.734034613445378	0.796779711484594	0.37703181232493	0.703082232492997	0.728572428571429	0.257003801120448	0.538796518207283	0.681373549019608	0.996219487394958	0.670029011204482	0.722550019607843	0.507984193277311	0.641737694677871	0.120449179271709	0.12156962745098	0.390197078431373	0.928712484593838	0.265967386554622	0.698460383753501	0.125071028011204	0.201681672268908	0.585855341736695
SAFB	0.357003801120448	0.987676070028011	0.870869347338936	0.29733993557423	0.963026210084034	0.768348338935574	0.989356742296919	0.195519207282913	0.945239095238095	0.171289515406162	0.0436984789915966	0.825491196078431	0.636975789915966	0.982634053221288	0.782914165266106	0.484734893557423	0.952381952380952	0.918208282913165	0.961905761904762	0.914286714285714	0.81078531372549	0.978012204481793	0.935015005602241	0.955603240896359	0.517508002801121	0.839356742296919	0.776051420168067	0.625071028011205	0.544398759103641	0.255323128851541	0.519888955182073	0.536975789915966	0.210505201680672	0.185015005602241	0.404342736694678	0.996359543417367	0.369748899159664	0.323110243697479	0.274510803921569	0.684734893557423	0.0245108039215686	0.042297918767507	0.234874949579832	0.815547218487395	0.177311924369748	0.649580831932773	0.069188675070028	0.0749309719887955	0.228572428571429
SBDS	0.0246508599439776	0.471149459383753	0.393698478991597	0.940057022408964	0.678152260504202	0.668488394957983	0.835855341736695	0.308264305322129	0.901261504201681	0.0401970784313726	0.24047719047619	0.975351140056022	0.0687685070028011	0.944258703081232	0.164286714285714	0.110925369747899	0.541597638655462	0.578852540616247	0.402381952380952	0.217367946778711	0.566107442577031	0.685855341736695	0.612325929971989	0.783334333333333	0.0133063221288515	0.584034613445378	0.78921668627451	0.534594837535014	0.135435173669468	0.0899169663865546	0.256443577030812	0.117648058823529	0.673530411764706	0.199160663865546	0.131653661064426	0.501121448179272	0.0046228487394958	0.259664865546218	0.423950579831933	0.679552820728291	0.0897769103641457	0.100561224089636	0.0366956778711485	0.739076630252101	0.215827330532213	0.20952480952381	0.247620047619048	0.100841336134454	0.0397769103641457
SDAD1	0.311765705882353	0.0927180868347339	0.026751700280112	0.866667666666667	0.646919767507003	0.45266206442577	0.392437974789916	0.676751700280112	0.206023408963585	0.723670467787115	0.862325929971989	0.55672368907563	0.143418366946779	0.173530411764706	0.405743296918767	0.395379151260504	0.0778721484593838	0.172550019607843	0.248460383753501	0.237255901960784	0.413726490196078	0.0628861540616246	0.142858142857143	0.601121448179272	0.350561224089636	0.712465985994398	0.542297918767507	0.937536014005602	0.732914165266106	0.439776910364146	0.162465985994398	0.453782512605042	0.711765705882353	0.292157862745098	0.154202680672269	0.0233903557422969	0.32297018767507	0.821009403361345	0.856443577030812	0.541037414565826	0.695239095238095	0.916527610644258	0.734594837535014	0.330953380952381	0.883474389355742	0.415127050420168	0.895239095238095	0.750001	0.494398759103641
SERBP1	0.553362344537815	0.14187775070028	0.0215696274509804	0.920449179271709	0.649720887955182	0.736275509803922	0.44327831092437	0.924230691876751	0.34593937535014	0.950561224089636	0.996779711484594	0.506163464985994	0.255883352941176	0.321009403361345	0.721149459383754	0.704762904761905	0.0974799915966387	0.171709683473389	0.265127050420168	0.316527610644258	0.673810523809524	0.0721298515406162	0.1703091232493	0.746499599439776	0.528992596638655	0.854622848739496	0.754342736694678	0.992297918767507	0.818768507002801	0.737536014005602	0.229272708683473	0.72437074789916	0.945099039215686	0.509804921568627	0.23515506162465	0.0336144453781513	0.55406262464986	0.987956182072829	0.967227890756303	0.681933773109244	0.953362344537815	0.997059823529412	0.955883352941177	0.282774109243697	0.976191476190476	0.767648058823529	0.994398759103642	0.978712484593838	0.841037414565826
SF3B1	0.0189085630252101	0.431933773109244	0.348320327731092	0.939496798319328	0.7296928767507	0.535575229691877	0.788096238095238	0.443838535014006	0.795099039215686	0.0777320924369748	0.372550019607843	0.980673268907563	0.116527610644258	0.797620047619048	0.470169067226891	0.0684883949579832	0.622409963585434	0.651541616246499	0.600841336134454	0.416807722689076	0.542157862745098	0.792858142857143	0.763166266106443	0.510505201680672	0.0512615042016807	0.669888955182073	0.753922568627451	0.665407162464986	0.28515506162465	0.126611644257703	0.418348338935574	0.364006602240896	0.777171868347339	0.25812424929972	0.216947778711485	0.733894557422969	0.0228301316526611	0.291597638655462	0.600281112044818	0.595799319327731	0.160085033613445	0.102802120448179	0.0507012801120448	0.716807722689076	0.250841336134454	0.283474389355742	0.243698478991597	0.121429571428571	0.104622848739496
SF3B4	0.852522008403361	0.282914165266106	0.412606042016807	0.781793717086835	0.840197078431373	0.607143857142857	0.00532312885154062	0.788516406162465	0.00224189635854342	0.851261504201681	0.843558422969188	0.275351140056022	0.754902960784314	0.0182082829131653	0.797059823529412	0.318068226890756	0.180533212885154	0.314146658263305	0.27156962745098	0.678992596638656	0.582353941176471	0.380113044817927	0.352241896358543	0.00140156022408964	0.747199879551821	0.854202680672269	0.284454781512605	0.92703181232493	0.975911364145658	0.893838535014006	0.675771308123249	0.869468787114846	0.385295117647059	0.574790915966387	0.74187775070028	0.297199879551821	0.841737694677871	0.133054221288515	0.40266206442577	0.378012204481793	0.868348338935574	0.783474389355742	0.886695677871148	0.175351140056022	0.893418366946779	0.760645257703081	0.882213885154062	0.769888955182073	0.909384753501401
SLBP	0.128012204481793	0.880253100840336	0.789356742296919	0.979552820728291	0.945519207282913	0.915827330532213	0.997479991596639	0.490757302521008	0.994958983193277	0.150281112044818	0.434734893557423	0.999160663865546	0.345519207282913	0.9906172464986	0.628292316526611	0.39327831092437	0.947479991596639	0.956443577030812	0.950701280112045	0.7796928767507	0.876891756302521	0.98249399719888	0.929132652661064	0.950841336134454	0.0752110840336134	0.873530411764706	0.955043016806723	0.831233492997199	0.405883352941176	0.323250299719888	0.668208282913165	0.596779711484594	0.956583633053221	0.418488394957983	0.412045817927171	0.835015005602241	0.0358553417366947	0.508404361344538	0.663726490196078	0.927311924369748	0.199860943977591	0.224930971988796	0.219188675070028	0.972269907563025	0.464706882352941	0.681653661064426	0.505603240896359	0.216387554621849	0.189076630252101
SLTM	0.920589235294118	0.701261504201681	0.526331532212885	0.663866546218487	0.802522008403361	0.586695677871149	0.925911364145658	0.544258703081232	0.658544417366947	0.95812424929972	0.732073829131653	0.184174669467787	0.731793717086835	0.896079431372549	0.801681672268908	0.811485593837535	0.440617246498599	0.286135453781513	0.900001	0.83375450140056	0.548180271708684	0.465967386554622	0.395799319327731	0.985855341736695	0.944958983193277	0.715967386554622	0.106163464985994	0.885995397759104	0.944398759103641	0.806023408963585	0.533334333333333	0.748320327731092	0.13781612605042	0.754622848739496	0.678292316526611	0.333474389355742	0.942157862745098	0.993138254901961	0.811205481792717	0.368768507002801	0.853362344537815	0.885435173669468	0.867367946778712	0.639636854341737	0.894398759103642	0.622129851540616	0.785015005602241	0.757564025210084	0.976331532212885
SMNDC1	0.297900159663866	0.0479001596638656	0.213866546218487	0.835575229691877	0.726051420168067	0.219608843137255	0.114706882352941	0.661345537815126	0.0553231288515406	0.833054221288515	0.861765705882353	0.187676070028011	0.403082232492997	0.117227890756303	0.542017806722689	0.258824529411765	0.138516406162465	0.157003801120448	0.278852540616246	0.688796518207283	0.329832932773109	0.296359543417367	0.214706882352941	0.0717096834733894	0.512045817927171	0.695519207282913	0.069328731092437	0.902942176470588	0.900561224089636	0.554622848739496	0.480253100840336	0.720029011204482	0.191737694677871	0.711205481792717	0.518068226890756	0.197620047619048	0.511765705882353	0.625211084033613	0.622830131652661	0.168068226890756	0.902381952380952	0.685015005602241	0.591177470588235	0.222409963585434	0.843838535014006	0.31078531372549	0.624790915966387	0.276191476190476	0.919608843137255
SND1	0.181933773109244	0.541737694677871	0.42437074789916	0.915407162464986	0.795519207282913	0.567788114845938	0.730533212885154	0.307003801120448	0.562746098039216	0.176051420168067	0.579832932773109	0.973250299719888	0.0997208879551821	0.689076630252101	0.171849739495798	0.221289515406162	0.527732092436975	0.70406262464986	0.378712484593837	0.124790915966387	0.797760103641457	0.586415565826331	0.478292316526611	0.541177470588235	0.076891756302521	0.717648058823529	0.878992596638655	0.670729291316527	0.31218587394958	0.224510803921569	0.370729291316527	0.20672368907563	0.706583633053221	0.128152260504202	0.188516406162465	0.383194277310924	0.0532222885154062	0.306303521008403	0.373810523809524	0.856023408963585	0.275071028011204	0.429832932773109	0.296779711484594	0.860925369747899	0.46344637815126	0.593978591036415	0.566527610644258	0.395099039215686	0.0235304117647059
SRSF1	0.263166266106443	0.813866546218487	0.519048619047619	0.63515506162465	0.934874949579832	0.425071028011204	0.564706882352941	0.392157862745098	0.165547218487395	0.225491196078431	0.137255901960784	0.777451980392157	0.415547218487395	0.188376350140056	0.594118647058824	0.092297918767507	0.764146658263305	0.805603240896359	0.676471588235294	0.652381952380952	0.60546318487395	0.899580831932773	0.90266206442577	0.248320327731092	0.475911364145658	0.627872148459384	0.532073829131653	0.718628450980392	0.755323128851541	0.35672368907563	0.476331532212885	0.456023408963585	0.484314725490196	0.179132652661064	0.36344637815126	0.750561224089636	0.193978591036415	0.112325929971989	0.101681672268908	0.655883352941177	0.173670467787115	0.200841336134454	0.257283913165266	0.778712484593838	0.503642456582633	0.420589235294118	0.473250299719888	0.284594837535014	0.267087834733894
SRSF7	0.220869347338936	0.809944977591036	0.562045817927171	0.271149459383753	0.91218587394958	0.557984193277311	0.57156962745098	0.288936574229692	0.218208282913165	0.102101840336134	0.0313735490196078	0.905743296918768	0.374650859943978	0.318488394957983	0.420169067226891	0.236695677871148	0.813726490196078	0.842437974789916	0.669328731092437	0.572690075630252	0.626891756302521	0.927171868347339	0.892017806722689	0.324510803921569	0.328852540616246	0.398180271708683	0.811065425770308	0.72703181232493	0.564986994397759	0.192017806722689	0.316807722689076	0.443138254901961	0.480533212885154	0.118348338935574	0.264146658263305	0.808264305322129	0.219888955182073	0.0427180868347339	0.0364155658263305	0.700561224089636	0.0759113641456583	0.14327831092437	0.21218587394958	0.814706882352941	0.382073829131653	0.542718086834734	0.401821728291317	0.235015005602241	0.149580831932773
SSB	0.0707292913165266	0.0453791512605042	0.160505201680672	0.961205481792717	0.671989795518207	0.561205481792717	0.710085033613445	0.58781612605042	0.745659263305322	0.253222288515406	0.652522008403361	0.836695677871149	0.149720887955182	0.765967386554622	0.398880551820728	0.183054221288515	0.304202680672269	0.406303521008403	0.486275509803922	0.308964585434174	0.467648058823529	0.423110243697479	0.377872148459384	0.700001	0.0838945574229692	0.709244697478992	0.669608843137255	0.669748899159664	0.359944977591036	0.246919767507003	0.418628450980392	0.380533212885154	0.602942176470588	0.332914165266106	0.302381952380952	0.370029011204482	0.096359543417367	0.661065425770308	0.791457582633053	0.577451980392157	0.374510803921569	0.335295117647059	0.169328731092437	0.520589235294118	0.450841336134454	0.261205481792717	0.382213885154062	0.14047719047619	0.195659263305322
SUPV3L1	0.0177881148459384	0.647059823529412	0.503782512605042	0.933894557422969	0.816107442577031	0.670869347338936	0.849020607843137	0.400561224089636	0.905183072829132	0.0357152857142857	0.211905761904762	0.980393156862745	0.117367946778711	0.950421168067227	0.441457582633053	0.147900159663866	0.67703181232493	0.538656462184874	0.673950579831933	0.423810523809524	0.587115845938375	0.569468787114846	0.835435173669468	0.639776910364146	0.0446788711484594	0.654762904761905	0.755743296918768	0.552241896358543	0.184734893557423	0.0649869943977591	0.421989795518207	0.213306322128852	0.638376350140056	0.237536014005602	0.203362344537815	0.869748899159664	0.0208693473389356	0.242718086834734	0.468488394957983	0.632634053221289	0.073110243697479	0.0466396554621849	0.0589645854341737	0.916667666666667	0.242998198879552	0.329552820728291	0.128712484593838	0.057704081232493	0.0865556218487395
TAF15	0.315407162464986	0.779552820728291	0.817087834733894	0.652101840336134	0.897620047619048	0.466807722689076	0.8296928767507	0.304482792717087	0.818628450980392	0.379412764705882	0.230953380952381	0.24453881512605	0.568488394957983	0.914986994397759	0.695099039215686	0.231653661064426	0.525211084033613	0.436555621848739	0.871149459383754	0.836415565826331	0.389356742296919	0.709104641456583	0.545799319327731	0.770029011204482	0.540757302521008	0.763866546218487	0.084734893557423	0.363586434173669	0.721849739495798	0.361205481792717	0.784174669467787	0.472550019607843	0.0197488991596639	0.661765705882353	0.786415565826331	0.900141056022409	0.425911364145658	0.663586434173669	0.604482792717087	0.218068226890756	0.245659263305322	0.0204491792717087	0.209244697478992	0.571989795518207	0.218348338935574	0.247760103641457	0.011345537815126	0.0596648655462185	0.610645257703081
TARDBP	0.477732092436975	0.722269907563025	0.675211084033614	0.739916966386555	0.868488394957983	0.833474389355742	0.621429571428571	0.635715285714286	0.409244697478992	0.436275509803922	0.328992596638655	0.554902960784314	0.663446378151261	0.46750800280112	0.783194277310924	0.47437074789916	0.786695677871148	0.715267106442577	0.792297918767507	0.579132652661065	0.770169067226891	0.881233492997199	0.875351140056022	0.560505201680672	0.621009403361345	0.00966486554621849	0.668628450980392	0.602802120448179	0.54593937535014	0.550281112044818	0.683194277310924	0.670449179271709	0.532353941176471	0.445239095238095	0.588376350140056	0.864566826330532	0.539776910364146	0.400981392156863	0.322129851540616	0.727451980392157	0.379552820728291	0.378292316526611	0.481933773109244	0.740337134453782	0.644818927170868	0.557564025210084	0.500841336134454	0.42156962745098	0.419748899159664
TBRG4	0.0365556218487395	0.361485593837535	0.366387554621849	0.710225089635854	0.788236294117647	0.535015005602241	0.796219487394958	0.451261504201681	0.773250299719888	0.106303521008403	0.280533212885154	0.665127050420168	0.225211084033613	0.842998198879552	0.389916966386555	0.287536014005602	0.356303521008403	0.108824529411765	0.589076630252101	0.442437974789916	0.558824529411765	0.188936574229692	0.582073829131653	0.729552820728291	0.0939785910364146	0.533474389355742	0.54327831092437	0.620029011204482	0.299160663865546	0.0481802717086835	0.417648058823529	0.318208282913165	0.544118647058824	0.271289515406162	0.25546318487395	0.529832932773109	0.0560234089635854	0.359804921568627	0.350141056022409	0.541317526610644	0.153922568627451	0.205043016806723	0.144398759103641	0.654622848739496	0.317227890756302	0.349720887955182	0.324230691876751	0.145519207282913	0.138936574229692
TIA1	0.103362344537815	0.922690075630252	0.785435173669468	0.923950579831933	0.67297018767507	0.847760103641457	0.966947778711485	0.439356742296919	0.992437974789916	0.00826430532212885	0.116387554621849	0.485015005602241	0.146639655462185	0.996079431372549	0.501541616246499	0.135295117647059	0.78109343697479	0.650141056022409	0.59327831092437	0.141037414565826	0.547760103641457	0.910645257703081	0.742718086834734	0.799300719887955	0.057564025210084	0.505183072829132	0.339776910364146	0.364426770308123	0.0407573025210084	0.135015005602241	0.588516406162465	0.228152260504202	0.525771308123249	0.255043016806723	0.29047719047619	0.894958983193277	0.0627460980392157	0.300981392156863	0.467367946778711	0.62437074789916	0.0826340532212885	0.100421168067227	0.0266116442577031	0.781933773109244	0.174510803921569	0.352381952380952	0.239776910364146	0.0337545014005602	0.0100850336134454
TRA2A	0.161905761904762	0.798880551820728	0.423530411764706	0.128992596638655	0.947900159663866	0.51344637815126	0.782073829131653	0.596079431372549	0.243418366946779	0.163726490196078	0.0175080028011204	0.921989795518207	0.531653661064426	0.320449179271709	0.845659263305322	0.401961784313725	0.919188675070028	0.903642456582633	0.80406262464986	0.864426770308123	0.807564025210084	0.96218587394958	0.982073829131653	0.60672368907563	0.539636854341737	0.452942176470588	0.832213885154062	0.888516406162465	0.635855341736695	0.157564025210084	0.303922568627451	0.599860943977591	0.904622848739496	0.148040215686275	0.22437074789916	0.871989795518207	0.223950579831933	0.0746508599439776	0.0317937170868347	0.747059823529412	0.0355752296918768	0.237115845938375	0.402101840336134	0.852241896358543	0.638236294117647	0.704622848739496	0.619608843137255	0.239356742296919	0.436415565826331
U2AF1	0.0710094033613445	0.821989795518207	0.641597638655462	0.823390355742297	0.877732092436975	0.570449179271709	0.685575229691877	0.337395957983193	0.508964585434174	0.0326340532212885	0.0665276106442577	0.845379151260504	0.225911364145658	0.450001	0.588096238095238	0.0508413361344538	0.895659263305322	0.826751700280112	0.726751700280112	0.706443577030812	0.466107442577031	0.97437074789916	0.939076630252101	0.222830131652661	0.132634053221289	0.628572428571429	0.620869347338936	0.52437074789916	0.361345537815126	0.241037414565826	0.435015005602241	0.331513605042017	0.495099039215686	0.175771308123249	0.262886154061625	0.97843237254902	0.061485593837535	0.0673679467787115	0.171009403361345	0.575491196078431	0.0784323725490196	0.0471998795518207	0.0257713081232493	0.673390355742297	0.172409963585434	0.252381952380952	0.215547218487395	0.0543427366946779	0.103082232492997
U2AF2	0.118208282913165	0.936835733893557	0.718348338935574	0.733334333333333	0.905883352941177	0.564286714285714	0.653922568627451	0.351821728291317	0.4796928767507	0.0352951176470588	0.0484603837535014	0.859104641456583	0.292017806722689	0.434594837535014	0.665547218487395	0.0599449775910364	0.896499599439776	0.910365145658263	0.798180271708684	0.803362344537815	0.521989795518207	0.984034613445378	0.95952480952381	0.18249399719888	0.200561224089636	0.618068226890756	0.694678871148459	0.543138254901961	0.42563125210084	0.300701280112045	0.451681672268908	0.392998198879552	0.50140156022409	0.127451980392157	0.267928170868347	0.993838535014006	0.0890766302521008	0.0285724285714286	0.10406262464986	0.64453881512605	0.0585444173669468	0.0350150056022409	0.0449589831932773	0.674930971988796	0.158544417366947	0.340757302521008	0.177872148459384	0.0474799915966387	0.0990206078431373
UCHL5	0.603782512605042	0.938376350140056	0.321989795518207	0.0782923165266106	0.961625649859944	0.548040215686275	0.208684473389356	0.53375450140056	0.0120458179271709	0.594258703081233	0.0497208879551821	0.774790915966387	0.844258703081233	0.0260514201680672	0.803642456582633	0.82843237254902	0.800421168067227	0.819748899159664	0.39047719047619	0.815827330532213	0.915547218487395	0.877311924369748	0.947760103641457	0.223670467787115	0.907704081232493	0.389776910364146	0.877171868347339	0.975211084033613	0.941037414565826	0.261905761904762	0.195799319327731	0.764986994397759	0.830953380952381	0.128572428571429	0.211205481792717	0.392718086834734	0.717227890756303	0.0816536610644258	0.00350240056022409	0.775491196078431	0.147059823529412	0.83249399719888	0.978572428571429	0.686835733893557	0.978852540616246	0.912325929971989	0.977311924369748	0.911205481792717	0.860645257703081
UPF1	0.728152260504202	0.698320327731092	0.578292316526611	0.884594837535014	0.000701280112044818	0.631233492997199	0.644118647058824	0.732774109243697	0.702101840336134	0.77297018767507	0.898320327731092	0.410365145658263	0.503922568627451	0.757844137254902	0.688936574229692	0.731233492997199	0.437255901960784	0.442017806722689	0.404902960784314	0.297620047619048	0.769748899159664	0.33921668627451	0.444678871148459	0.903362344537815	0.568208282913165	0.631513605042017	0.590057022408964	0.823950579831933	0.00490296078431373	0.759804921568627	0.609104641456583	0.699020607843137	0.36890856302521	0.606443577030812	0.537676070028011	0.472129851540616	0.713306322128852	0.921429571428571	0.810225089635854	0.654342736694678	0.758684473389356	0.617508002801121	0.487255901960784	0.352942176470588	0.749300719887955	0.631373549019608	0.496219487394958	0.85952480952381	0.371849739495798
UTP18	0.200701280112045	0.0983203277310924	0.109244697478992	0.783894557422969	0.805883352941177	0.509944977591036	0.310085033613445	0.457283913165266	0.190197078431373	0.482213885154062	0.621849739495798	0.63921668627451	0.147199879551821	0.243838535014006	0.419328731092437	0.269888955182073	0.205323128851541	0.32563125210084	0.45546318487395	0.299860943977591	0.587676070028011	0.341037414565826	0.328292316526611	0.335015005602241	0.185295117647059	0.684314725490196	0.607984193277311	0.776751700280112	0.554762904761905	0.366807722689076	0.257984193277311	0.447760103641457	0.562465985994398	0.218628450980392	0.223390355742297	0.182353941176471	0.169048619047619	0.48921668627451	0.353922568627451	0.609384753501401	0.480393156862745	0.491737694677871	0.437395957983193	0.472830131652661	0.704342736694678	0.569888955182073	0.555883352941177	0.356583633053221	0.337536014005602
UTP3	0.0165276106442577	0.437956182072829	0.282213885154062	0.982353941176471	0.826331532212885	0.632914165266106	0.988236294117647	0.693138254901961	0.964426770308123	0.142157862745098	0.463306322128852	0.997199879551821	0.0980402156862745	0.940897358543417	0.483054221288515	0.14860043977591	0.720449179271709	0.698740495798319	0.711345537815126	0.516667666666667	0.61624749859944	0.839076630252101	0.830673268907563	0.941737694677871	0.0635864341736695	0.665827330532213	0.833334333333333	0.829972988795518	0.298180271708683	0.0946788711484594	0.391037414565826	0.399020607843137	0.939916966386555	0.307564025210084	0.19733993557423	0.851121448179272	0.0205892352941176	0.615687274509804	0.771989795518207	0.691597638655462	0.211625649859944	0.240197078431373	0.125771308123249	0.834034613445378	0.427732092436975	0.309944977591036	0.461345537815126	0.184314725490196	0.148880551820728
WDR3	0.050141056022409	0.296919767507003	0.291457582633053	0.879552820728291	0.841457582633053	0.573670467787115	0.914146658263305	0.394958983193277	0.907423969187675	0.147620047619048	0.305323128851541	0.93921668627451	0.138236294117647	0.926611644257703	0.544958983193277	0.175211084033613	0.510925369747899	0.528852540616247	0.707143857142857	0.44453881512605	0.588656462184874	0.566807722689076	0.622690075630252	0.845239095238095	0.107844137254902	0.694958983193277	0.726331532212885	0.607704081232493	0.287255901960784	0.167087834733894	0.487536014005602	0.357564025210084	0.600701280112045	0.279552820728291	0.299720887955182	0.679272708683473	0.0669477787114846	0.526891756302521	0.653502400560224	0.59453881512605	0.121289515406162	0.096219487394958	0.149160663865546	0.74860043977591	0.293698478991597	0.355183072829132	0.146499599439776	0.0981802717086835	0.118768507002801
WDR43	0.183474389355742	0.234174669467787	0.313166266106443	0.714426770308123	0.907984193277311	0.498320327731092	0.684874949579832	0.312325929971989	0.349160663865546	0.296499599439776	0.274090635854342	0.900981392156863	0.296079431372549	0.253362344537815	0.450981392156863	0.311205481792717	0.430813324929972	0.554202680672269	0.565827330532213	0.504762904761905	0.69733993557423	0.596219487394958	0.502522008403361	0.618768507002801	0.343138254901961	0.758544417366947	0.775351140056022	0.744118647058824	0.782353941176471	0.154622848739496	0.344818927170868	0.464986994397759	0.416527610644258	0.2203091232493	0.279132652661064	0.532774109243698	0.194118647058824	0.319748899159664	0.405603240896359	0.620169067226891	0.168348338935574	0.277311924369748	0.364706882352941	0.757003801120448	0.617928170868347	0.563026210084034	0.440197078431373	0.206863745098039	0.381513605042017
WRN	0.0948189271708683	0.146219487394958	0.242437974789916	0.913726490196078	0.601261504201681	0.448740495798319	0.649020607843137	0.459104641456583	0.739496798319328	0.438656462184874	0.777592036414566	0.816947778711485	0.151821728291317	0.848740495798319	0.203082232492997	0.186975789915966	0.235575229691877	0.334314725490196	0.330813324929972	0.208404361344538	0.465127050420168	0.232634053221289	0.23375450140056	0.793138254901961	0.0950990392156863	0.706303521008403	0.617227890756303	0.710365145658263	0.429132652661064	0.19047719047619	0.445519207282913	0.348180271708683	0.587536014005602	0.490057022408964	0.334034613445378	0.162746098039216	0.122830131652661	0.83109343697479	0.825771308123249	0.455183072829132	0.514426770308123	0.45406262464986	0.283194277310924	0.53921668627451	0.576891756302521	0.225351140056022	0.457143857142857	0.412746098039216	0.290757302521008
XRCC6	0.432634053221289	0.161625649859944	0.331793717086835	0.531233492997199	0.859664865546219	0.488936574229692	0.319608843137255	0.336835733893557	0.0869757899159664	0.759944977591036	0.495659263305322	0.737255901960784	0.434034613445378	0.152241896358543	0.398040215686274	0.650841336134454	0.262746098039216	0.293138254901961	0.372409963585434	0.376751700280112	0.748740495798319	0.355043016806723	0.249300719887955	0.43515506162465	0.413306322128851	0.749020607843137	0.735575229691877	0.86890856302521	0.93109343697479	0.285855341736695	0.223250299719888	0.459244697478992	0.424090635854342	0.319468787114846	0.281653661064426	0.13109343697479	0.507283913165266	0.564146658263305	0.268348338935574	0.536695677871148	0.524790915966387	0.861065425770308	0.752522008403361	0.735995397759104	0.937395957983193	0.527171868347339	0.909244697478992	0.707423969187675	0.789076630252101
XRN2	0.290197078431373	0.426891756302521	0.323950579831933	0.838236294117647	0.829272708683473	0.186835733893557	0.207003801120448	0.627732092436975	0.158684473389356	0.533194277310924	0.634874949579832	0.198880551820728	0.341597638655462	0.309104641456583	0.592858142857143	0.0414575826330532	0.250561224089636	0.327732092436975	0.442157862745098	0.510365145658263	0.267227890756302	0.457704081232493	0.400841336134454	0.124510803921569	0.461905761904762	0.668068226890756	0.0803931568627451	0.775911364145658	0.820169067226891	0.548460383753501	0.649440775910364	0.568628450980392	0.269328731092437	0.415407162464986	0.645099039215686	0.356023408963585	0.340197078431373	0.371989795518207	0.664146658263305	0.213166266106443	0.612465985994398	0.349580831932773	0.387255901960784	0.205743296918767	0.597620047619048	0.346919767507003	0.365687274509804	0.353082232492997	0.49593937535014
YBX3	0.345799319327731	0.578992596638656	0.452522008403361	0.660505201680672	0.768628450980392	0.744258703081233	0.340337134453781	0.228712484593838	0.464006602240896	0.482073829131653	0.705603240896359	0.963166266106443	0.383054221288515	0.755183072829132	0.0331942773109244	0.751541616246499	0.433334333333333	0.662886154061625	0.178152260504202	0.156303521008403	0.925071028011205	0.444398759103641	0.333194277310924	0.655743296918768	0.101261504201681	0.757984193277311	0.981793717086835	0.930673268907563	0.382634053221288	0.326891756302521	0.189496798319328	0.304622848739496	0.743838535014006	0.198040215686275	0.149020607843137	0.0995808319327731	0.214426770308123	0.459804921568627	0.136135453781513	0.94593937535014	0.364146658263305	0.84187775070028	0.745519207282913	0.771849739495798	0.735295117647059	0.72843237254902	0.857564025210084	0.837676070028011	0.0936984789915966
YWHAG	0.467087834733894	0.895799319327731	0.523670467787115	0.611205481792717	0.840057022408964	0.771009403361345	0.959804921568628	0.421149459383753	0.664426770308123	0.491177470588235	0.301121448179272	0.564566826330532	0.530393156862745	0.858824529411765	0.763306322128852	0.674650859943978	0.776471588235294	0.576611644257703	0.930813324929972	0.824650859943978	0.776891756302521	0.813166266106443	0.800841336134454	0.969188675070028	0.591737694677871	0.677451980392157	0.414426770308123	0.749860943977591	0.650001	0.461205481792717	0.30952480952381	0.595519207282913	0.37437074789916	0.307143857142857	0.307984193277311	0.732353941176471	0.40672368907563	0.69593937535014	0.388796518207283	0.724790915966387	0.329132652661064	0.487676070028011	0.454622848739496	0.819888955182073	0.623530411764706	0.57563125210084	0.598040215686275	0.432073829131653	0.546219487394958
ZC3H11A	0.16218587394958	0.836275509803922	0.692858142857143	0.966387554621849	0.85140156022409	0.651961784313726	0.738376350140056	0.135575229691877	0.793978591036415	0.0528021204481793	0.157984193277311	0.884454781512605	0.172269907563025	0.872830131652661	0.315687274509804	0.207984193277311	0.774230691876751	0.811625649859944	0.372129851540616	0.114006602240896	0.677171868347339	0.805183072829132	0.585015005602241	0.696219487394958	0.138656462184874	0.728852540616246	0.735435173669468	0.534174669467787	0.206163464985994	0.145799319327731	0.573950579831933	0.297760103641457	0.207143857142857	0.293558422969188	0.380813324929972	0.777311924369748	0.115827330532213	0.330393156862745	0.434454781512605	0.696499599439776	0.163166266106443	0.12297018767507	0.0917376946778711	0.859944977591036	0.358684473389356	0.432774109243697	0.26484693837535	0.143978591036415	0.0592446974789916
ZC3H8	0.0162474985994398	0.31344637815126	0.402802120448179	0.856303521008403	0.874230691876751	0.703782512605042	0.917648058823529	0.185575229691877	0.916387554621849	0.00952480952380952	0.0771718683473389	0.976611644257703	0.0754911960784314	0.912886154061625	0.414706882352941	0.0945388151260504	0.806303521008403	0.884874949579832	0.738796518207283	0.348740495798319	0.569048619047619	0.962606042016807	0.865267106442577	0.571849739495798	0.0225500196078431	0.556303521008403	0.775071028011205	0.406443577030812	0.11078531372549	0.0679281708683473	0.303642456582633	0.212606042016807	0.651121448179272	0.0747909159663866	0.112465985994398	0.937956182072829	0.00742396918767507	0.0773119243697479	0.215127050420168	0.687255901960784	0.0224099635854342	0.0148469383753501	0.0354351736694678	0.86624749859944	0.109804921568627	0.317087834733894	0.0957993193277311	0.00658363305322129	0.0147068823529412
ZNF622	0.403362344537815	0.987536014005602	0.411205481792717	0.0857152857142857	0.986975789915966	0.611905761904762	0.371429571428571	0.51624749859944	0.0280122044817927	0.227732092436975	0.015407162464986	0.850561224089636	0.780953380952381	0.0256312521008403	0.882353941176471	0.580813324929972	0.954202680672269	0.957564025210084	0.691317526610644	0.900281112044818	0.914706882352941	0.981513605042017	0.995379151260504	0.160365145658263	0.867928170868347	0.44860043977591	0.923670467787115	0.926751700280112	0.844118647058824	0.230393156862745	0.270589235294118	0.708404361344538	0.959944977591036	0.053922568627451	0.232073829131653	0.817928170868347	0.479832932773109	0.0061634649859944	0.00322228851540616	0.865967386554622	0.0420178067226891	0.434874949579832	0.832634053221289	0.740057022408964	0.866807722689076	0.913446378151261	0.882914165266106	0.530113044817927	0.472269907563025
ZNF800	0.528152260504202	0.780673268907563	0.187115845938375	0.248040215686275	0.941597638655462	0.784314725490196	0.365827330532213	0.356163464985994	0.0977601036414566	0.480953380952381	0.201121448179272	0.956863745098039	0.469048619047619	0.218488394957983	0.446079431372549	0.664706882352941	0.745099039215686	0.864286714285714	0.403502400560224	0.35266206442577	0.9296928767507	0.732634053221288	0.752802120448179	0.397760103641457	0.411625649859944	0.41484693837535	0.97156962745098	0.886275509803922	0.562606042016807	0.239496798319328	0.157704081232493	0.538936574229692	0.929832932773109	0.07297018767507	0.143558422969188	0.21890856302521	0.303082232492997	0.126891756302521	0.00728391316526611	0.979832932773109	0.15546318487395	0.811345537815126	0.879972988795518	0.838656462184874	0.924790915966387	0.857003801120448	0.917367946778711	0.869188675070028	0.284734893557423
ZRANB2	0.0536424565826331	0.347479991596639	0.397900159663865	0.942998198879552	0.864146658263305	0.515687274509804	0.519748899159664	0.449580831932773	0.450281112044818	0.0952390952380952	0.259384753501401	0.763026210084034	0.176891756302521	0.438516406162465	0.500701280112045	0.10140156022409	0.484034613445378	0.573390355742297	0.500561224089636	0.521429571428571	0.463726490196078	0.813306322128852	0.64187775070028	0.281513605042017	0.0929981988795518	0.555183072829132	0.446919767507003	0.493698478991597	0.464566826330532	0.191177470588235	0.488376350140056	0.332634053221288	0.342437974789916	0.409524809523809	0.356443577030812	0.664006602240896	0.0670878347338936	0.335855341736695	0.491037414565826	0.440757302521008	0.242157862745098	0.122550019607843	0.0910374145658263	0.528292316526611	0.317928170868347	0.127872148459384	0.294118647058824	0.0866956778711485	0.235435173669468
APOBEC3C	0.0117657058823529	0.689356742296919	0.492578030812325	0.992998198879552	0.831793717086835	0.729972988795518	0.997620047619048	0.561345537815126	0.998180271708684	0.0540626246498599	0.385435173669468	0.999440775910364	0.100001	0.995659263305322	0.552942176470588	0.131233492997199	0.887956182072829	0.873390355742297	0.718208282913165	0.419048619047619	0.642437974789916	0.951681672268908	0.909804921568627	0.970589235294118	0.0348749495798319	0.694258703081232	0.883194277310924	0.78515506162465	0.176611644257703	0.0743707478991597	0.54047719047619	0.362606042016807	0.951541616246499	0.342157862745098	0.234594837535014	0.947059823529412	0.0112054817927171	0.55952480952381	0.819468787114846	0.781513605042017	0.132073829131653	0.161765705882353	0.084594837535014	0.908264305322129	0.306023408963585	0.388936574229692	0.393418366946779	0.116947778711485	0.0619057619047619
[truncated: 71 more columns]
