# Supplementary material for: Systematic identification of post-transcriptional regulatory modules
Source: Nat Commun. 2024 Sep 9;15:7872. doi: 10.1038/s41467-024-52215-7 (PMC11385195; doi:10.1038/s41467-024-52215-7)
Supplement: Supplementary file 20 — Source Data [file 41467_2024_52215_MOESM20_ESM.zip › Source_data/FigS9C_ATACseq.tsv]

WT.Rep1	WT.Rep2	QKI-KD.Rep1	QKI-KD.Rep2	QKI-KD.Rep3	ZNF800-KD.Rep1	ZNF800-KD.Rep2	ZNF800-KD.Rep3
chr14_59918836_59919051	-0.0997554775514058	-0.321877718546395	-1.13501888872492	-0.546681968910869	-1.24092765821529	-1.00356161706547	-0.572245044798443	-0.411013598366266
chr14_59919215_59919397	-0.233652898075352	-0.487453811947389	-0.561523156743594	-1.07637197597114	-0.563353865628689	-0.868134909526366	-0.992463682123816	-0.411013598366266
chr14_59919738_59920516	0.5154757874854	0.579169166929387	0.732807028080877	0.275633031400208	0.758075944692276	0.566101012922429	0.373755866434793	0.894969504828779
chr14_59964895_59965548	1.60518949961895	1.5270252893223	1.5361329674692	1.14391355452262	1.6551625026742	1.51347390266225	1.02302424300003	1.65609618976216
chr5_135006081_135006338	-0.731346233892424	-0.88952269512698	-0.495455927919025	-1.24596207374094	-0.862722545393497	-0.247457615869564	-2.18857720886748	-0.599888083780526
chr5_135007912_135008218	0.0803298378573958	-0.88952269512698	-0.313673088443113	-0.787352630214885	-1.75493177009607	-1.15303043291797	-0.347637819105994	-0.817268329193173
chr5_135011044_135011962	1.52453128032685	1.97190255932315	1.62791837942954	1.7513984528863	1.29402573008353	1.41067580036834	1.89982557892337	0.821531390253176
chr5_135019225_135019996	1.71830430878073	1.48293341154764	1.43810894179486	1.70560693782716	1.56528846811502	1.65511896698422	1.40888940824931	1.47636461391494
chr5_135023907_135024338	1.12027031308553	1.07121639733816	1.07476869266013	1.0735529776633	0.390440615798182	1.41067580036834	1.28019968913625	0.38497005467551
chr5_135025086_135027160	3.72421162397002	3.68454890598344	3.54392328990519	3.35847520039326	3.49385716607159	3.47906915984795	3.54383120260347	3.51824482111227
chr5_135030992_135032277	3.76428105778165	3.87570554815426	4.03512798751358	3.91097680315407	3.56514605542357	4.08262393325348	3.82327242846403	4.04733114886641
chr5_135033084_135033750	2.48708528108858	2.74387981321651	3.03048399859842	2.53260033062071	2.60081512191999	2.7721080576399	2.84545867458238	2.5430071889009
chr5_135034088_135035377	4.08922279363412	4.00604332462853	4.23566545384112	4.12613319356303	4.21392297373111	4.19901373184186	4.10554660096535	4.22870914875993
chr5_135042990_135043232	-0.944445609829874	-1.44889254050572	-0.152253401313641	0.000219561869624398	-0.00903003750819485	-0.630327761125354	-0.347637819105994	-1.78266235914714
chr5_135043332_135044046	1.9674774792256	1.76654450637667	1.9694526125237	1.24341089247278	1.96734072532674	1.95821311626948	1.63623178451323	1.69773615817926
chr5_135045703_135045853	-0.944445609829874	-0.88952269512698	-0.780083186275402	-0.787352630214885	-0.434142021657352	-1.31979383488599	-1.16498624695237	-0.817268329193173
chr5_135051349_135052566	4.33665316202736	4.11838792558926	4.0710012580162	4.05487819492699	4.06884424469956	4.24828820321982	4.21960892385103	4.17074703922997
chr5_135052673_135053158	1.71830430878073	1.56980949069388	1.72810545303023	1.68215435161335	1.46944149744206	1.632456273901	1.89982557892337	1.61321857220678
chr5_135053401_135053652	1.39440172139245	1.80286554084936	1.11761955376969	0.880994149379478	0.758075944692276	0.905517938788031	1.55511810407708	1.42770132384564
chr5_135058401_135058829	1.77170089057563	2.12319487266297	1.29610262474163	1.9011083622018	1.43602325176808	1.29998706540359	0.940259990648817	1.73820792624335
chr5_135059227_135059419	-0.731346233892424	-0.674526630766408	-1.03776928933512	-0.924636861450843	-0.31555746301791	-1.98091180519157	-0.838385900089551	-0.244028108351852
chr5_135059632_135059827	-0.0997554775514058	0.880465313794886	-0.0538740487643604	0.14448846632799	0.458592333200083	-0.426228769795769	0.658986265936699	0.0411921357526487
chr5_135063456_135064683	2.94777968839811	2.66714583557062	3.14883019161342	3.32100375524929	3.29385385562245	2.84291162561678	3.18799744490314	2.71509004461158
chr5_135069818_135070314	1.00608413983169	1.23966657106139	0.460595625554781	0.880994149379478	0.64562815413512	0.360832826421138	0.551562595415853	0.821531390253176
chr5_135071378_135071628	0.473121161508321	-0.173363215097812	-1.13501888872492	-0.546681968910869	-0.00903003750819485	-0.426228769795769	-0.0651885130755766	0.165112338936326
chr5_135071812_135072539	1.14745857714545	1.07121639733816	0.704976715558215	0.79614706795323	1.17753099572069	1.18009488402131	1.28019968913625	1.47636461391494
chr5_135072680_135073081	0.596627853115591	0.880465313794886	0.493504800531803	0.275633031400208	0.959666468634834	0.5174565826624	-0.153333866384671	-0.411013598366266
chr5_135073992_135074284	0.635553882853293	-0.173363215097812	-0.0070908474123481	0.609834874288204	-0.563353865628689	-0.247457615869564	-0.838385900089551	-0.411013598366266
chr5_135078984_135079807	0.290052193354553	0.492872027196333	1.1795999993842	0.961127201546576	1.43602325176808	1.08314821826228	0.606274051158435	0.662389305134937
chr5_135087966_135088389	-0.1651513571991	-1.44889254050572	-0.257835539308144	-0.247469752878255	-1.03946703407077	-0.744336994311458	-1.36097793618793	-0.817268329193173
chr5_135092599_135092905	-0.0371958269337621	0.084422437472582	-0.703491423948733	0.14448846632799	-0.104148718641658	-0.0150212817392641	-0.455574817932236	-2.33382957628194
chr5_135095052_135095432	0.882077549187866	0.579169166929387	0.704976715558215	1.03704258272583	0.243645156443557	0.304603916365938	-0.247217174974444	0.964849745098544
chr5_135098716_135099837	3.47337328204702	3.09091111131052	2.98492272625377	3.16055404186898	2.9116236729554	3.07911190755391	2.9121219208875	3.0882137510451
chr4_25722960_25723426	-0.0997554775514058	0.880465313794886	-0.204078820891268	0.506803057638472	-0.434142021657352	-0.0150212817392641	0.758962465634234	-0.599888083780526
chr4_25767943_25768367	1.22607798741986	1.12957932208057	0.86443359382618	1.10916216132722	1.29402573008353	1.18009488402131	1.06269138508103	1.32515503684044
chr4_25792211_25792535	0.945412805052495	1.12957932208057	0.082156452038097	0.658716719567434	1.05079666765479	0.414952182417084	0.373755866434793	0.964849745098544
chr20_63805253_63805878	0.5154757874854	1.01039254901484	0.245621547395531	0.609834874288204	0.0802033740586468	-0.165746574692034	-0.347637819105994	-0.599888083780526
chr20_63811131_63811797	0.0803298378573958	0.197875808024669	0.786907072240621	0.658716719567434	0.243645156443557	0.246094298810424	-0.69918712021594	-0.599888083780526
chr20_63816271_63816841	0.67345716596536	0.084422437472582	1.0080071540454	0.880994149379478	1.05079666765479	0.566101012922429	0.758962465634234	0.964849745098544
chr20_63819676_63819969	0.781535010821848	1.07121639733816	0.357109012884851	0.45238966887695	0.70294733513333	0.905517938788031	1.02302424300003	0.575711176666073
chr20_63821926_63822920	3.27808952718379	3.28314716908716	3.4422373285122	3.32100375524929	3.31238907563544	3.38051337355101	3.50836010882689	2.97423519669487
chr20_63828479_63829250	1.39440172139245	0.66059435668036	1.6426638712788	1.3662238268958	1.00595099711613	1.24128604040872	1.17554074798696	0.744153584354128
chr20_63833504_63834365	2.32982810952957	2.47793831036137	2.79338532310356	2.64604177117641	2.79784014410385	2.76170352004053	2.79924127625016	2.60996635071169
chr20_63834642_63835484	3.25951895673462	3.63504268127193	4.02672131277584	4.13047191075992	3.76677372441817	3.42074715257173	3.69662432699575	3.55269221727112
chr20_63846014_63846945	3.55178153253761	3.4527539635434	3.82817864174045	3.71690191512107	3.40165301991828	3.60080522092582	3.77034994954974	3.83049706281642
chr20_63847257_63848702	3.65958146339077	3.85855314676115	4.59155210319478	4.46532403283049	4.28603120559599	4.14799662323913	4.34152629888403	4.34465101977874
chr20_63853995_63854623	2.05622779299323	2.36100534475022	3.52812751469293	3.32857630924415	3.10476586884026	2.26857400307843	2.59796956627344	3.20832099362047
chr20_63857542_63857716	0.338042923395948	-0.173363215097812	0.618111919029692	0.211550406942923	0.811175272171105	0.942836779840451	0.373755866434793	1.65609618976216
chr20_63857876_63859449	4.41984275195024	4.51853671468293	4.86426245200177	4.81446123158444	4.81413039460308	4.75520868715817	4.47614186369178	4.32485606369261
chr20_63863853_63866068	5.58112441879277	5.65587320864678	5.96204353705845	5.72115096962886	5.65499523667559	5.81031181246629	5.90926046919385	5.81296468967455
chr20_63878185_63878343	-1.88101828889669	-1.83878348270484	-1.60680482466732	-0.924636861450843	-1.75493177009607	-1.5083841533859	-0.69918712021594	-1.78266235914714
chr20_63878488_63878698	-0.944445609829874	-1.83878348270484	-1.60680482466732	-0.247469752878255	-1.47515856545341	-0.524672019381436	-0.455574817932236	-0.599888083780526
chr20_63881445_63881599	-1.33802933341401	-2.37473079422085	-1.91690203231652	-1.92222684120799	-1.75493177009607	-1.15303043291797	-1.85716638805179	-1.38482408557114
chr20_63881883_63882372	-0.545710435646515	-0.0387202801661666	-0.495455927919025	-0.247469752878255	0.164237552388681	-0.0150212817392641	0.0964249237713743	0.27922526827247
chr20_63885686_63886003	-0.305569847975485	-3.23694893723511	-0.102225309601171	-0.662004517358745	-0.862722545393497	0.121435926425291	-1.85716638805179	-1.38482408557114
chr20_63887926_63888329	0.18899854181557	-0.674526630766408	-0.152253401313641	-0.34047859629408	0.243645156443557	-0.165746574692034	-1.36097793618793	-0.244028108351852
chr20_63894479_63895159	2.43286862702441	2.60679236995202	3.24859288906921	3.16901478957609	2.73052097930197	3.15262604452943	3.19693763781007	3.17921853581384
chr20_63895888_63896998	3.55686029243632	3.24405538287578	3.56342786917724	3.27471424918361	3.27507739917983	3.40746017467692	3.36500732105176	3.25090269265455
chr20_63898734_63899493	3.21523478153098	3.48664208642271	3.28194150659358	3.20237015732972	2.87468403139706	3.15262604452943	3.13316064721462	2.81307127460566
chr2_41112129_41112518	-0.944445609829874	-0.674526630766408	-1.75353776465568	0.000219561869624398	-0.862722545393497	-1.15303043291797	-0.992463682123816	-0.244028108351852
chr2_41194268_41194624	0.0227634177317667	-0.88952269512698	0.245621547395531	0.395843286471284	-0.00903003750819485	0.467114566468663	0.494694247454775	-0.244028108351852
chr4_48703093_48703854	1.52453128032685	1.80286554084936	0.786907072240621	0.705996469318837	0.58593708452244	0.867208062213514	1.02302424300003	0.165112338936326
chr4_48705723_48705897	-0.944445609829874	-1.83878348270484	-0.630761697772114	-1.07637197597114	-0.862722545393497	-1.15303043291797	-1.58784461621591	-1.38482408557114
chr4_48706697_48707110	0.18899854181557	0.197875808024669	-0.102225309601171	-0.247469752878255	-0.862722545393497	0.467114566468663	0.170913453340643	-0.411013598366266
chr4_48708257_48708900	0.849335781633753	0.197875808024669	0.20645866507532	0.14448846632799	0.390440615798182	0.360832826421138	-0.0651885130755766	0.483490597751818
chr4_48718538_48719046	0.914092706608404	1.01039254901484	-0.102225309601171	0.559238538341832	0.523669321702246	-0.0150212817392641	0.241744115946558	0.38497005467551
chr4_48722833_48723491	1.93663786554148	1.5270252893223	2.255039533822	1.63407348602631	2.24328916863918	2.44800324878595	1.96407749385979	1.88961510396869
chr4_48723568_48723722	0.0803298378573958	-1.83878348270484	-0.0070908474123481	-0.546681968910869	-0.862722545393497	0.246094298810424	-0.153333866384671	-0.817268329193173
chr4_48726575_48726827	1.20034463534814	1.12957932208057	1.21948872509127	0.999584173009432	1.53404169195416	0.867208062213514	1.43934492871921	0.744153584354128
chr4_48727767_48728216	2.45480038466522	2.23375213702711	2.07106057764134	2.49271376076352	1.9905458235097	2.7721080576399	2.1226174307765	2.12147669381506
chr4_48728697_48729577	3.62614718108463	3.95853579548	3.47556311796959	3.66998406232431	4.06338305901817	3.65802602128714	3.46461051489726	3.6192135486342
chr4_48738960_48740052	3.29642408939074	3.25720402410686	3.08007727980444	2.9606375953657	3.29385385562245	2.86251898638652	3.35705297218995	3.49481428743334
chr4_48740330_48741588	4.06447399193986	3.53062247265576	3.69304055305547	3.63376641248178	3.98467296765878	3.7764516577117	3.7400874604103	3.74370633124717
chr4_48746439_48747140	2.7928219266554	2.90292246561775	2.31149735102889	2.79559813438454	2.78462526819135	2.25380136196588	2.23104353402037	2.39897624183045
chr4_48748703_48749905	4.21341963069559	4.04447181472799	3.90357489892598	3.9942747104228	4.0958443191698	3.88588929084313	4.03749891273021	3.98982905256505
chr4_48752828_48753020	0.473121161508321	0.579169166929387	0.426918204134161	0.395843286471284	1.36677080268968	-0.0150212817392641	0.170913453340643	-0.817268329193173
chr4_48756729_48757191	1.12027031308553	0.880465313794886	0.618111919029692	0.751775816294772	0.523669321702246	1.08314821826228	1.06269138508103	0.964849745098544
chr4_48759727_48760266	0.635553882853293	0.946891072073521	0.357109012884851	1.0735529776633	-0.31555746301791	0.0548200707247389	-0.455574817932236	-0.244028108351852
chr4_48761356_48761592	-0.0371958269337621	-0.321877718546395	-0.204078820891268	-0.924636861450843	-0.705286976760437	-0.744336994311458	-1.16498624695237	-1.38482408557114
chr4_48761685_48762274	0.945412805052495	0.810832888000111	0.166202946473109	0.14448846632799	-0.104148718641658	0.658729672026424	0.709840214152618	0.165112338936326
chr4_48766173_48766665	0.42948538197322	0.880465313794886	-0.102225309601171	0.839194266972824	1.17753099572069	0.745768193181604	0.309259408059308	0.38497005467551
chr4_48767116_48767460	0.710390072906179	-0.173363215097812	0.166202946473109	0.211550406942923	0.164237552388681	0.360832826421138	0.435491940373475	0.575711176666073
chr4_48768460_48769113	1.14745857714545	0.492872027196333	0.618111919029692	0.751775816294772	1.05079666765479	1.01469760173871	1.28019968913625	0.662389305134937
chr4_48771650_48771808	0.135687110162005	0.197875808024669	0.166202946473109	0.000219561869624398	-0.205984140278847	-1.00356161706547	-0.572245044798443	-1.78266235914714
chr4_48773621_48773964	1.46093319724405	1.39048871584173	0.587954522997576	0.921616967731634	1.17753099572069	0.979214569118779	1.06269138508103	0.964849745098544
chr4_48779539_48779834	2.05622779299323	1.65174988415293	1.75549733304958	2.39511876766704	2.68856816112472	1.76338142699161	2.59796956627344	1.95974896403829
chr4_48779916_48780888	5.66230058539741	5.80881357701963	5.64988120073688	5.91720510086041	5.81140808289329	5.65594550884905	5.66859164526722	5.84342965222584
chr4_48787240_48787466	-0.635544604521654	-0.173363215097812	-0.371759068373	-0.247469752878255	-1.03946703407077	-0.630327761125354	-0.455574817932236	-1.78266235914714
chr4_48787760_48787952	-1.88101828889669	-0.487453811947389	-0.630761697772114	-0.924636861450843	-1.47515856545341	-1.72538789537465	-0.572245044798443	-1.07331481475794
chr4_48788430_48788860	0.0803298378573958	0.880465313794886	-0.102225309601171	0.506803057638472	0.523669321702246	0.121435926425291	-0.347637819105994	-1.07331481475794
chr4_48789086_48789295	-0.0997554775514058	-0.674526630766408	-0.946663175723954	-2.24295143402044	-0.434142021657352	-1.98091180519157	-0.69918712021594	-0.244028108351852
chr4_48789496_48790001	-0.1651513571991	0.303054023490288	-0.204078820891268	-0.439899351598028	-0.434142021657352	0.360832826421138	0.435491940373475	-0.817268329193173
chr4_48794811_48794963	-0.635544604521654	-0.487453811947389	-1.4736276103238	-1.07637197597114	-1.75493177009607	-0.334075915403619	-0.992463682123816	-1.78266235914714
chr4_48798186_48798338	-0.3812607377921	-0.674526630766408	-1.03776928933512	-3.23694893723511	-0.705286976760437	-1.00356161706547	-0.992463682123816	-1.07331481475794
chr4_48799030_48799186	-0.1651513571991	-1.44889254050572	-1.75353776465568	-1.43817667545135	-0.434142021657352	-1.15303043291797	-2.61955908978346	-1.07331481475794
chr4_48799250_48799649	0.0803298378573958	0.084422437472582	0.166202946473109	-0.160095647721928	0.164237552388681	-0.247457615869564	-1.36097793618793	0.38497005467551
chr1_223202524_223202794	-1.06409375156167	-1.14226549498633	-1.4736276103238	-0.0777123686401758	-1.75493177009607	-1.98091180519157	-1.58784461621591	-2.33382957628194
chr1_223224552_223224843	-0.461143695849641	-0.173363215097812	-0.371759068373	-0.247469752878255	-0.31555746301791	-0.426228769795769	0.0178800535577807	-0.411013598366266
chr1_223229919_223230069	-1.88101828889669	-2.37473079422085	-1.60680482466732	-1.43817667545135	-3.23694893723511	-1.5083841533859	-2.18857720886748	-1.07331481475794
chr1_223233388_223233885	1.22607798741986	0.401082613551604	0.460595625554781	0.336989837795881	0.70294733513333	0.414952182417084	0.0964249237713743	0.821531390253176
chr1_223244432_223245080	1.03548907388654	0.401082613551604	-0.204078820891268	0.658716719567434	-0.104148718641658	-0.0884164481862439	0.494694247454775	0.575711176666073
chr1_223258828_223259004	-0.731346233892424	-0.88952269512698	-1.60680482466732	-2.65598532485932	-2.10233794008996	0.0548200707247389	-2.18857720886748	-0.817268329193173
chr1_223269030_223269344	-0.635544604521654	-0.0387202801661666	-0.495455927919025	-0.546681968910869	-0.00903003750819485	-1.00356161706547	-1.85716638805179	-0.0943809439713902
chr1_223273452_223273928	-0.3812607377921	-0.173363215097812	0.0382228139326003	0.211550406942923	-0.31555746301791	-0.165746574692034	-0.247217174974444	0.0411921357526487
chr9_136901379_136902818	2.3879788194211	2.38516245131275	3.08007727980444	3.32857630924415	3.29385385562245	2.20855356113923	2.00537549525775	2.18141122794616
chr9_136906363_136906876	1.09255981597036	1.01039254901484	0.961718890319883	0.705996469318837	0.811175272171105	0.787394352401926	1.17554074798696	0.744153584354128
chr9_136910915_136911284	-0.635544604521654	-1.14226549498633	-1.35171192296261	-0.787352630214885	-0.205984140278847	-0.0884164481862439	-0.247217174974444	0.27922526827247
chr9_136920471_136920628	-1.49734590959525	-1.44889254050572	-1.60680482466732	-1.24596207374094	-1.03946703407077	-2.29164696118202	-1.58784461621591	-0.817268329193173
chr9_136925837_136926071	-0.635544604521654	-0.88952269512698	0.124791645505641	-0.787352630214885	-0.862722545393497	-0.630327761125354	0.0178800535577807	-0.0943809439713902
chr9_136926144_136926628	0.67345716596536	1.07121639733816	0.587954522997576	0.45238966887695	0.64562815413512	0.5174565826624	-1.85716638805179	0.744153584354128
chr9_136928486_136929008	0.710390072906179	0.492872027196333	0.557153248138567	0.275633031400208	0.758075944692276	0.745768193181604	0.940259990648817	0.165112338936326
chr9_136933758_136934024	-0.3812607377921	0.084422437472582	-0.630761697772114	-0.546681968910869	-0.705286976760437	-0.868134909526366	-0.247217174974444	-1.78266235914714
chr9_136937429_136938196	1.48244557630141	0.66059435668036	1.13857696337945	1.17784751367767	1.43602325176808	1.56225055760712	0.982235535925919	1.77757525639894
chr9_136939426_136939595	-0.0997554775514058	-0.0387202801661666	-0.495455927919025	-0.662004517358745	-0.434142021657352	-1.31979383488599	-0.69918712021594	-0.411013598366266
chr9_136943351_136943544	-1.06409375156167	0.084422437472582	0.587954522997576	0.336989837795881	0.523669321702246	-0.247457615869564	0.309259408059308	1.1562213174932
chr9_136943687_136944129	1.22607798741986	0.66059435668036	1.6426638712788	1.21100161258205	1.05079666765479	1.18009488402131	2.3480300700949	2.02663087716031
chr9_136944203_136945272	3.27192585925318	3.0155359652975	3.04720523076199	2.98000074383423	3.23677507276354	3.12853516779677	3.18799744490314	3.34562900071332
chr9_136947880_136948372	2.57981902030488	2.90292246561775	2.73953224500441	2.8907436857177	2.73052097930197	2.82303410954771	2.42614045355956	3.02418964779618
chr9_136949643_136950870	3.52611603693129	3.64508076429915	4.51347998747854	4.28246774907486	4.02456472675544	4.25200974513783	4.48711653354141	4.54615726932792
chr9_136955557_136955746	-0.944445609829874	-0.88952269512698	-1.35171192296261	-1.65999532821202	-0.862722545393497	-0.630327761125354	-0.572245044798443	-0.817268329193173
chr9_136959871_136960406	0.42948538197322	0.579169166929387	0.124791645505641	-0.160095647721928	0.318909151756975	0.566101012922429	0.551562595415853	0.27922526827247
chr9_136961209_136961878	0.338042923395948	1.07121639733816	1.9097499521297	1.45192526365221	1.53404169195416	0.5174565826624	0.494694247454775	0.662389305134937
chr9_136962362_136962558	0.0803298378573958	0.197875808024669	-0.257835539308144	-0.924636861450843	-0.705286976760437	-0.165746574692034	-0.572245044798443	0.0411921357526487
chr9_136964186_136964794	1.41692151443676	1.83829457430384	1.80876855767166	1.3662238268958	1.13651089350451	1.632456273901	1.76204238799733	2.21046992987614
chr9_136966280_136966590	0.5154757874854	0.579169166929387	-0.204078820891268	0.275633031400208	-1.24092765821529	0.246094298810424	-0.153333866384671	-0.0943809439713902
chr9_136970548_136970757	-0.944445609829874	-0.0387202801661666	0.082156452038097	0.0741566170185539	0.0802033740586468	-2.68822040122615	-0.69918712021594	-1.07331481475794
chr9_136975277_136976051	2.21885824624826	2.33643684284419	2.08192097708893	2.49271376076352	2.44154355698287	2.02933057875382	2.14126382978813	1.92510816997859
chr9_136978069_136978486	1.64388826921522	1.07121639733816	2.38349381566646	1.63407348602631	1.76689756286989	1.65511896698422	2.21352900018941	1.52343987119938
chr9_136978829_136979136	-0.0997554775514058	0.084422437472582	0.525679999096703	0.211550406942923	-0.205984140278847	1.21101486176574	0.709840214152618	1.09520848049115
chr9_136980093_136980629	1.25136036594775	1.23966657106139	1.61302061927212	2.24314251474122	1.50210314343339	1.632456273901	1.49839252347753	1.37733910813118
chr9_136983759_136984024	0.384488519553571	0.084422437472582	-0.432282180931895	-0.662004517358745	-0.705286976760437	-0.524672019381436	0.0178800535577807	-0.817268329193173
chr9_136990425_136990962	2.58976424137918	2.31144269035837	2.8579923050174	2.59672111976388	2.63066315285001	2.14592728614222	2.31556200904978	2.15175517444232
chr9_136991749_136992015	1.92096726819616	1.39048871584173	1.5518418094797	1.21100161258205	1.68391797446601	1.90247554212887	1.94297654555064	1.81589682907556
chr9_136992061_136993119	3.75988346166494	3.88420587733934	4.01826536455576	4.03650064579101	4.00190467593471	4.03157396548119	3.88542520968899	4.05536178898022
chr9_136996147_136997746	3.67367660101623	3.84119436190757	4.21854390606527	4.50262110614137	3.79340809577652	4.00535519867325	4.3047804740888	3.84909482826719
chr6_44800217_44800787	0.384488519553571	0.66059435668036	-0.152253401313641	-0.439899351598028	0.523669321702246	0.0548200707247389	0.0178800535577807	-0.817268329193173
chr6_44800834_44801343	-0.0371958269337621	0.946891072073521	-0.860970257024932	-0.0777123686401758	-0.00903003750819485	-0.630327761125354	-1.16498624695237	-0.599888083780526
chr6_44845975_44846520	0.556622348852624	0.401082613551604	-0.0538740487643604	-0.160095647721928	-0.104148718641658	0.185111107228682	-0.455574817932236	-0.411013598366266
chr6_44854297_44854734	0.18899854181557	-0.0387202801661666	-0.432282180931895	-0.439899351598028	0.0802033740586468	0.304603916365938	0.435491940373475	-1.38482408557114
chr6_44854799_44855981	2.23161823353461	2.12319487266297	1.9694526125237	1.47939723627451	2.0133835789167	2.22379438701882	2.39540190059793	2.21046992987614
chr6_44856120_44856385	-0.233652898075352	-1.14226549498633	-0.371759068373	0.0741566170185539	-0.104148718641658	-0.165746574692034	-0.347637819105994	0.0411921357526487
chr6_44859954_44860517	0.596627853115591	0.737668420811796	1.0080071540454	0.839194266972824	0.390440615798182	0.566101012922429	-0.153333866384671	1.1562213174932
chr3_9100717_9101742	1.56542399671561	2.00345693142233	0.786907072240621	1.39536031436538	1.33085672130365	1.18009488402131	1.06269138508103	0.27922526827247
chr3_9105506_9105656	-1.06409375156167	-2.37473079422085	-1.35171192296261	-1.07637197597114	-0.563353865628689	-1.5083841533859	-1.58784461621591	-0.411013598366266
chr3_9109097_9109752	0.0227634177317667	0.66059435668036	0.32089542152869	-0.160095647721928	0.58593708452244	0.360832826421138	0.373755866434793	-0.599888083780526
chr3_9110553_9110856	-0.833964900408366	-0.674526630766408	0.245621547395531	-1.24596207374094	-0.31555746301791	-1.31979383488599	-1.58784461621591	-0.244028108351852
chr3_9111272_9111885	1.25136036594775	1.12957932208057	0.32089542152869	0.658716719567434	0.959666468634834	0.942836779840451	0.758962465634234	1.1562213174932
chr3_9119310_9119568	-0.635544604521654	-0.487453811947389	-0.780083186275402	-1.65999532821202	-1.47515856545341	-1.31979383488599	-0.572245044798443	-1.38482408557114
chr3_9130507_9130657	-1.19456950478583	-1.44889254050572	-1.4736276103238	-1.43817667545135	-2.10233794008996	-1.5083841533859	-1.16498624695237	-2.33382957628194
chr3_9130737_9130970	-1.06409375156167	-1.44889254050572	-1.91690203231652	-0.787352630214885	-1.75493177009607	-1.72538789537465	-0.572245044798443	-3.23694893723511
chr3_9158900_9159885	2.09863614509976	1.72928539222845	1.48795332578611	1.70560693782716	1.56528846811502	1.38378955666102	1.46917079748347	1.92510816997859
chr3_9168278_9168497	-0.731346233892424	-1.14226549498633	-1.13501888872492	-2.24295143402044	-0.434142021657352	-0.334075915403619	-0.455574817932236	-0.411013598366266
chr3_9170018_9170354	-0.3812607377921	-0.487453811947389	-0.495455927919025	-1.43817667545135	-2.10233794008996	0.0548200707247389	-0.572245044798443	-0.244028108351852
chr3_9170430_9170580	-1.19456950478583	-0.321877718546395	-1.91690203231652	-1.65999532821202	-2.5608650210289	-1.15303043291797	-0.347637819105994	-1.38482408557114
chr3_9170834_9171031	-1.88101828889669	-1.14226549498633	-1.4736276103238	-0.787352630214885	-1.03946703407077	-1.5083841533859	-1.85716638805179	-2.33382957628194
chr3_9172723_9173319	0.556622348852624	1.23966657106139	-0.152253401313641	-0.662004517358745	-0.434142021657352	-0.0884164481862439	0.241744115946558	-0.244028108351852
chr3_9176726_9176938	-1.67646521066189	-0.674526630766408	-1.4736276103238	-2.24295143402044	-2.5608650210289	-1.72538789537465	-1.16498624695237	-1.38482408557114
chr3_87350308_87351101	2.23161823353461	2.33643684284419	2.19628201949772	2.12635148595281	2.24328916863918	2.22379438701882	1.76204238799733	2.58799013412661
chr3_8212859_8213114	-0.461143695849641	-2.37473079422085	-0.257835539308144	0.000219561869624398	-0.205984140278847	-0.165746574692034	-0.153333866384671	-0.244028108351852
chr3_8239623_8240236	1.60518949961895	1.69103845439537	1.31463684848258	1.47939723627451	1.91977985859838	1.48845288811373	1.06269138508103	1.32515503684044
chr3_8278475_8278795	0.0803298378573958	-0.173363215097812	-0.371759068373	-0.160095647721928	-0.862722545393497	0.246094298810424	-1.16498624695237	-0.599888083780526
chr3_8279628_8279778	-1.67646521066189	-0.321877718546395	-1.03776928933512	-1.07637197597114	-0.563353865628689	-2.29164696118202	-1.85716638805179	-0.599888083780526
chr10_28800080_28800537	1.03548907388654	1.01039254901484	0.889376821688125	0.880994149379478	0.758075944692276	0.787394352401926	-0.572245044798443	0.483490597751818
chr10_28801643_28801793	-0.0997554775514058	0.303054023490288	-0.495455927919025	-0.662004517358745	-2.10233794008996	-0.744336994311458	-0.347637819105994	-2.33382957628194
chr10_28806718_28808640	5.47780608382325	5.18793630040256	5.35871940613703	5.17522244760314	5.35543752828662	5.50505949920385	5.37170073659005	5.30090922400433
chr10_28812873_28813278	1.71830430878073	1.01039254901484	1.23902699152083	1.10916216132722	0.523669321702246	0.827853075157209	0.435491940373475	1.09520848049115
chr10_28821916_28823459	4.91316060534605	4.71239429121453	4.65292568532487	4.47217743124938	4.5391275416572	4.68811456804355	4.79742915539907	4.5799522729555
chr10_28823579_28823884	1.60518949961895	1.69103845439537	1.48795332578611	0.751775816294772	1.00595099711613	1.32846554325736	1.28019968913625	1.42770132384564
chr10_28830141_28830291	-1.19456950478583	-0.487453811947389	-2.31243446475571	-2.24295143402044	-1.24092765821529	-3.23694893723511	-2.18857720886748	-3.23694893723511
chr10_28831939_28832935	0.596627853115591	0.880465313794886	1.11761955376969	0.880994149379478	0.959666468634834	0.613158621104705	1.06269138508103	0.964849745098544
chr10_28838766_28839504	2.78418635529953	2.17953228015078	2.34794465201638	2.24314251474122	2.50737675593125	2.52384508936534	2.23104353402037	2.65293930795642
chr10_28839577_28840516	3.38475661343717	3.29594586809771	3.06920293992632	2.67008388972033	3.43586748908801	3.16056776253782	3.11440853681466	3.14951690751357
chr10_28842448_28842761	1.30063355186197	1.76654450637667	1.62791837942954	1.53281992354173	1.50210314343339	1.08314821826228	1.55511810407708	0.483490597751818
chr10_28849503_28850712	3.30851894955452	3.30863202265178	3.33283703422477	2.69373191147425	3.23677507276354	3.26001854309187	3.19693763781007	3.38439633807539
chr10_28859629_28860084	-0.833964900408366	-2.37473079422085	-0.102225309601171	-0.924636861450843	0.0802033740586468	-0.334075915403619	-0.347637819105994	-1.38482408557114
chr10_28872493_28872859	-0.0371958269337621	0.66059435668036	-0.495455927919025	-0.787352630214885	-1.03946703407077	-0.630327761125354	-0.69918712021594	0.165112338936326
chr10_28873604_28874182	-0.461143695849641	0.946891072073521	-0.0070908474123481	-0.546681968910869	-1.03946703407077	0.246094298810424	0.709840214152618	0.821531390253176
chr10_28875479_28875969	0.290052193354553	-2.37473079422085	0.32089542152869	-0.546681968910869	-0.563353865628689	-0.868134909526366	-0.0651885130755766	-0.599888083780526
chr10_28878157_28879023	1.70005705268916	1.83829457430384	1.36885231128571	1.14391355452262	1.6551625026742	1.53806835900233	1.10129699437734	0.27922526827247
chr10_28888313_28888643	-0.635544604521654	-0.173363215097812	0.082156452038097	0.0741566170185539	-0.31555746301791	-0.630327761125354	-0.572245044798443	0.483490597751818
chr10_28890224_28890943	1.41692151443676	1.07121639733816	1.48795332578611	1.81747074416602	1.21741694764272	1.69940352984481	0.658986265936699	0.575711176666073
chr10_28891014_28891592	0.849335781633753	0.303054023490288	0.493504800531803	0.609834874288204	1.46944149744206	1.18009488402131	1.02302424300003	0.38497005467551
chr10_28894301_28894512	-0.545710435646515	-0.674526630766408	-0.780083186275402	-1.43817667545135	-1.75493177009607	-0.334075915403619	-2.18857720886748	-1.78266235914714
chr10_88703370_88703567	-0.833964900408366	-0.88952269512698	-1.23930080822139	-0.439899351598028	-1.03946703407077	-1.15303043291797	-2.18857720886748	-0.817268329193173
chr10_88728444_88728765	0.473121161508321	0.579169166929387	-0.152253401313641	0.14448846632799	-0.104148718641658	0.414952182417084	-0.153333866384671	-0.244028108351852
chr10_88731399_88731575	-2.11944249702586	-1.14226549498633	-1.03776928933512	-0.924636861450843	-2.10233794008996	-1.31979383488599	-1.85716638805179	-0.817268329193173
chr10_88791875_88792210	0.0803298378573958	0.401082613551604	0.245621547395531	0.000219561869624398	-0.205984140278847	-0.426228769795769	-0.0651885130755766	0.575711176666073
chr1_200802776_200803489	2.55972051239978	2.56510678284418	2.58778868889727	2.5714137491552	2.68856816112472	2.47372941217723	2.7021125286189	2.75508454782193
chr1_200834698_200834924	-0.635544604521654	-0.487453811947389	-0.780083186275402	-1.65999532821202	-3.23694893723511	-1.72538789537465	-0.992463682123816	-0.411013598366266
chr1_200835338_200835520	-1.33802933341401	-0.88952269512698	-1.23930080822139	-1.92222684120799	-1.24092765821529	-0.744336994311458	-0.992463682123816	-1.38482408557114
chr1_200840054_200840656	0.710390072906179	-0.0387202801661666	-0.495455927919025	0.275633031400208	-1.47515856545341	-0.165746574692034	0.241744115946558	0.575711176666073
chr1_200856618_200857159	0.384488519553571	0.810832888000111	-0.946663175723954	-0.0777123686401758	-0.434142021657352	-0.334075915403619	-0.0651885130755766	-1.78266235914714
chr1_200862373_200862599	-0.461143695849641	-1.44889254050572	-1.4736276103238	-0.924636861450843	-0.563353865628689	-0.426228769795769	-0.992463682123816	-3.23694893723511
chr1_200862645_200862795	-1.88101828889669	-2.37473079422085	-2.56005248836529	-2.65598532485932	-1.47515856545341	-1.98091180519157	-2.61955908978346	-3.23694893723511
chr1_200869499_200870586	1.85652516033508	1.83829457430384	1.19968221706113	1.39536031436538	2.14330189614278	1.82464222058762	1.80944734572123	1.69773615817926
chr1_200874762_200874968	0.290052193354553	-0.0387202801661666	-1.23930080822139	-0.787352630214885	-0.705286976760437	-0.165746574692034	-0.992463682123816	-1.07331481475794
chr1_200875505_200875661	0.0227634177317667	-1.14226549498633	-0.780083186275402	-1.43817667545135	-2.10233794008996	-0.744336994311458	-0.992463682123816	-1.38482408557114
chr1_200875776_200875926	-0.1651513571991	-0.88952269512698	-1.91690203231652	-0.924636861450843	-1.24092765821529	-0.744336994311458	-1.85716638805179	-0.411013598366266
chr1_200878020_200878522	-0.461143695849641	-0.674526630766408	0.676598964646297	-0.247469752878255	0.64562815413512	0.304603916365938	0.0964249237713743	0.575711176666073
chr1_200880308_200880660	0.384488519553571	0.579169166929387	0.732807028080877	-0.546681968910869	0.164237552388681	0.467114566468663	0.0964249237713743	0.894969504828779
chr1_200881786_200882109	0.384488519553571	0.084422437472582	-0.946663175723954	0.000219561869624398	-0.705286976760437	-1.31979383488599	-1.16498624695237	-2.33382957628194
chr1_200886668_200887085	1.03548907388654	0.579169166929387	0.938005649581669	0.961127201546576	1.09429024982584	0.745768193181604	0.852457220091026	1.03150097808799
chr1_200887190_200887496	-0.0997554775514058	0.084422437472582	0.357109012884851	0.14448846632799	0.318909151756975	-0.0150212817392641	-0.69918712021594	-0.817268329193173
chr1_200887713_200888771	2.41059831084228	2.36100534475022	2.10339954442913	1.9608008158886	2.14330189614278	2.283196909966	2.26544733813357	1.73820792624335
chr1_200890694_200891674	1.98265354325703	2.00345693142233	1.87270526604056	1.50635584460984	1.05079666765479	2.23887588840815	2.31556200904978	2.23895487033682
chr1_200895207_200895608	1.34827931201546	0.946891072073521	0.426918204134161	0.000219561869624398	0.164237552388681	0.121435926425291	0.709840214152618	-0.244028108351852
chr1_200896657_200897132	1.14745857714545	1.29171233453876	0.732807028080877	-0.0777123686401758	0.758075944692276	0.467114566468663	1.13889640859088	0.744153584354128
chr1_200898962_200899651	1.34827931201546	1.39048871584173	1.38648064238121	1.17784751367767	1.50210314343339	1.46299025764448	1.24615005347772	1.03150097808799
chr1_20800453_20800786	-0.731346233892424	-0.674526630766408	-1.75353776465568	-0.546681968910869	-0.705286976760437	-0.868134909526366	0.0964249237713743	-0.0943809439713902
chr1_20805030_20805322	-0.731346233892424	-1.44889254050572	-0.860970257024932	-0.34047859629408	-0.705286976760437	-1.15303043291797	-0.992463682123816	-1.78266235914714
chr1_20813535_20814385	1.00608413983169	1.07121639733816	0.493504800531803	0.336989837795881	0.390440615798182	0.658729672026424	0.852457220091026	0.165112338936326
chr1_20817381_20817531	-1.06409375156167	-0.321877718546395	-1.60680482466732	-3.23694893723511	-1.47515856545341	-1.5083841533859	-1.58784461621591	-0.817268329193173
chr1_20819793_20821000	1.20034463534814	1.18567274078527	1.21948872509127	1.14391355452262	0.862389424291663	1.60943189288882	1.24615005347772	0.964849745098544
chr1_20828858_20829008	-2.40522497781478	-1.83878348270484	-1.75353776465568	-2.65598532485932	-2.10233794008996	-1.5083841533859	-1.85716638805179	-1.78266235914714
chr1_20830478_20831223	-0.233652898075352	1.01039254901484	0.647651805603749	0.751775816294772	1.21741694764272	0.0548200707247389	-0.247217174974444	0.662389305134937
chr1_20837867_20838073	-1.67646521066189	-1.44889254050572	-1.03776928933512	-0.662004517358745	-0.00903003750819485	-1.00356161706547	-0.838385900089551	-1.07331481475794
chr1_20849811_20850029	-1.19456950478583	-3.23694893723511	-1.35171192296261	-1.24596207374094	-1.47515856545341	-0.524672019381436	-0.572245044798443	-0.817268329193173
chr1_20867109_20867676	0.0227634177317667	-1.44889254050572	-0.313673088443113	0.0741566170185539	-0.205984140278847	-0.165746574692034	-0.0651885130755766	0.575711176666073
chr1_20867988_20868436	-0.3812607377921	-0.173363215097812	-0.495455927919025	-1.07637197597114	-1.03946703407077	-0.247457615869564	-0.0651885130755766	-0.817268329193173
chr1_20868682_20869230	0.596627853115591	0.737668420811796	0.082156452038097	-0.247469752878255	0.390440615798182	-0.247457615869564	-0.455574817932236	0.27922526827247
chr1_20869309_20869504	-0.731346233892424	-1.14226549498633	-0.780083186275402	-1.07637197597114	-0.31555746301791	-1.72538789537465	-0.347637819105994	-1.38482408557114
chr1_20890415_20890565	-0.731346233892424	-1.44889254050572	-1.60680482466732	-2.65598532485932	-1.75493177009607	-1.98091180519157	-3.23694893723511	-1.38482408557114
chr11_19407720_19408036	0.135687110162005	-0.173363215097812	-0.630761697772114	-0.787352630214885	-1.47515856545341	-0.247457615869564	-0.455574817932236	0.0411921357526487
chr11_19432479_19432933	-0.0371958269337621	-0.173363215097812	-0.561523156743594	-0.247469752878255	-0.434142021657352	-0.524672019381436	-0.347637819105994	-0.411013598366266
chr11_19441953_19442821	2.1929946287388	2.23375213702711	1.40389617004094	1.99926637360976	2.16386141870892	2.08045859958182	1.80944734572123	1.69773615817926
chr16_57700520_57702304	5.0581039701487	4.9043095695325	5.048559832884	5.05483996743135	5.03945899538946	4.98724857728485	4.99488904315798	4.64525622539092
chr16_57711541_57712942	2.6191950599276	2.64730723147645	2.58014892022366	2.19424216949596	2.52337614463706	2.48642248320393	2.29904979083337	1.85322676880483
chr16_57720118_57720741	2.32982810952957	2.03433589785282	2.26460393780176	2.16069614285672	2.84952145585983	1.99421001889591	2.02558947558127	2.05894394344224
chr16_57721359_57721997	1.48244557630141	1.07121639733816	1.43810894179486	1.27510808464118	1.25622978104764	1.35639272718398	0.982235535925919	1.09520848049115
chr16_57722782_57722945	0.0227634177317667	-0.0387202801661666	-0.313673088443113	0.14448846632799	-0.205984140278847	-0.426228769795769	-1.36097793618793	-0.411013598366266
chr16_57723044_57723528	2.02724677458337	1.69103845439537	1.58275548304086	1.39536031436538	0.91184768236034	1.43707014187786	1.66228693791207	1.42770132384564
chr16_57727684_57728063	-0.233652898075352	0.197875808024669	0.493504800531803	0.211550406942923	0.318909151756975	-0.0150212817392641	0.170913453340643	0.27922526827247
chr16_57734796_57736068	6.10863920622013	6.16680086967721	6.23929487228687	6.33975131503322	6.23955052760365	6.20911681486643	6.21563675094627	6.34391709876548
chr16_57736620_57736782	1.5854437526209	1.97190255932315	2.08192097708893	1.70560693782716	1.84536287970389	2.08045859958182	1.66228693791207	1.81589682907556
chr16_57741857_57742208	0.710390072906179	0.810832888000111	0.587954522997576	1.24341089247278	1.79352966904978	0.827853075157209	0.806467083621539	0.821531390253176
chr16_57742323_57742524	-0.305569847975485	-0.674526630766408	-0.102225309601171	-0.160095647721928	0.458592333200083	-0.0884164481862439	-0.153333866384671	-0.817268329193173
chr16_57742631_57742872	0.42948538197322	-0.674526630766408	0.283749363803426	0.275633031400208	0.458592333200083	0.121435926425291	0.0178800535577807	0.38497005467551
chr16_57743822_57744583	1.90512458543913	1.01039254901484	2.04909139148104	1.81747074416602	1.40181252055825	1.88340732670116	1.83257821498039	2.39897624183045
chr16_57748753_57748994	0.338042923395948	-0.321877718546395	-0.257835539308144	-0.0777123686401758	0.58593708452244	0.246094298810424	0.241744115946558	0.165112338936326
chr16_57749065_57749422	0.135687110162005	0.880465313794886	-0.0070908474123481	0.336989837795881	-0.104148718641658	0.787394352401926	0.241744115946558	-0.0943809439713902
chr16_57749669_57750041	-0.0997554775514058	0.197875808024669	0.357109012884851	-0.439899351598028	0.758075944692276	-0.630327761125354	-0.69918712021594	0.38497005467551
chr16_57751101_57751277	-0.305569847975485	0.492872027196333	-0.371759068373	-0.924636861450843	-1.03946703407077	-0.524672019381436	-0.347637819105994	-2.33382957628194
chr16_57756863_57757717	3.99507652522378	4.23595722638819	4.04626122486751	4.25093361865396	4.17393895475989	3.96963876730275	4.3293813862267	4.37062875834004
chr16_57764368_57765441	4.64638462819973	4.50206257145941	4.33433516571879	4.40929227606374	4.33671018167771	4.35595891771301	4.34956647752326	4.25683970235993
chr16_57775557_57776360	0.945412805052495	1.90664469381491	1.50419264047539	2.09116924350968	1.62582220697896	1.14849768561669	1.55511810407708	1.77757525639894
chr16_57781318_57781717	-0.3812607377921	-1.14226549498633	0.283749363803426	0.336989837795881	1.13651089350451	0.121435926425291	-0.347637819105994	-0.0943809439713902
chr16_57786592_57787420	0.97606738423036	1.34194572013207	0.961718890319883	1.50635584460984	0.811175272171105	1.72104627251679	1.10129699437734	0.744153584354128
chr16_57791348_57791869	0.67345716596536	0.303054023490288	0.938005649581669	1.27510808464118	0.758075944692276	0.787394352401926	1.02302424300003	0.27922526827247
chr16_57795173_57795821	2.02724677458337	2.0645677671877	2.01549731420648	2.25908110912706	2.47483563724005	2.34024997192289	2.00537549525775	1.99357745830366
chr16_57798107_57798408	0.67345716596536	0.946891072073521	1.21948872509127	1.42391999490444	1.21741694764272	1.11619293552192	1.17554074798696	1.52343987119938
chr16_57798521_57798849	1.34827931201546	1.93964257373784	1.56738144589081	1.27510808464118	1.71211148140306	1.18009488402131	1.40888940824931	1.37733910813118
chr16_57799317_57799861	2.1929946287388	2.20689690724337	2.57246847980425	2.47916935879145	2.40746503439796	2.19315000851317	2.06518710711404	2.29429107947227
chr6_32553585_32553768	-0.833964900408366	-0.0387202801661666	-1.23930080822139	-1.65999532821202	-1.75493177009607	-1.15303043291797	-1.58784461621591	-3.23694893723511
chr6_32589561_32590019	1.32465311377702	1.18567274078527	0.618111919029692	0.658716719567434	1.05079666765479	1.01469760173871	1.06269138508103	0.894969504828779
chr15_63902032_63902300	0.42948538197322	-0.0387202801661666	0.91389611702841	1.0735529776633	0.959666468634834	0.613158621104705	0.170913453340643	0.38497005467551
chr15_63905964_63906476	1.12027031308553	0.401082613551604	1.1795999993842	0.506803057638472	1.13651089350451	0.787394352401926	1.17554074798696	0.894969504828779
chr15_63909703_63910672	2.13983340944567	2.17953228015078	2.12456302814447	1.9608008158886	2.24328916863918	1.99421001889591	1.76204238799733	2.05894394344224
chr15_63916231_63916381	0.815833654471732	0.084422437472582	0.460595625554781	0.658716719567434	-0.205984140278847	0.658729672026424	0.758962465634234	0.894969504828779
chr15_63916574_63916758	0.945412805052495	0.810832888000111	1.0080071540454	0.0741566170185539	1.36677080268968	0.246094298810424	0.758962465634234	0.27922526827247
chr15_63918340_63919598	4.73194524261107	4.44574913979121	4.59345078466953	4.61525898154458	4.52330284106077	4.79401674269849	4.57203202032165	4.25683970235993
chr15_63928578_63928762	-0.731346233892424	0.197875808024669	-0.561523156743594	-0.247469752878255	-0.563353865628689	-0.0150212817392641	-0.347637819105994	-3.23694893723511
chr15_63933043_63933245	-1.33802933341401	0.084422437472582	-0.432282180931895	-0.546681968910869	-1.47515856545341	-0.247457615869564	-0.69918712021594	-0.411013598366266
chr15_63933418_63933989	1.73632365259668	0.946891072073521	1.59796741318809	1.33648675237797	1.09429024982584	1.08314821826228	0.606274051158435	1.21475822345188
chr15_63934514_63934694	-0.0997554775514058	0.579169166929387	-0.371759068373	0.275633031400208	-0.31555746301791	-0.630327761125354	-1.58784461621591	-1.78266235914714
chr15_63938386_63939214	2.17988684172143	1.69103845439537	2.28354459934541	1.70560693782716	1.73976456794509	1.78409207403149	1.76204238799733	1.92510816997859
chr15_63939587_63940165	1.50364188622051	1.48293341154764	1.9694526125237	1.7286843670526	1.94375627357636	0.867208062213514	1.71302669267984	1.61321857220678
chr15_63945121_63945984	3.79469452402555	3.55211989799948	3.65354569615649	3.59033028038902	3.8388668576446	3.64676198334605	3.44222793207438	3.58633625361129
chr15_63970023_63972227	3.1958316671491	3.60450244085667	3.59788507200623	3.28253304393243	3.43586748908801	3.43391287553035	3.22343053933667	3.02418964779618
chr15_63977745_63978030	-0.305569847975485	-0.321877718546395	-1.23930080822139	-0.439899351598028	-1.24092765821529	-0.868134909526366	-1.36097793618793	-0.599888083780526
chr15_63979388_63979635	-0.305569847975485	-1.83878348270484	-0.495455927919025	-1.07637197597114	-0.705286976760437	-1.31979383488599	-0.838385900089551	0.165112338936326
chr15_63982721_63983259	1.41692151443676	0.810832888000111	1.35100591178833	1.60941849018551	1.29402573008353	0.905517938788031	1.31346419986995	1.09520848049115
chr15_63983308_63983605	0.815833654471732	1.01039254901484	0.557153248138567	1.03704258272583	1.05079666765479	0.613158621104705	0.982235535925919	1.03150097808799
chr15_63986476_63987437	3.34420679191034	2.98424755448573	3.20951168401457	3.03657807781798	3.18742130642578	3.12041464252423	3.00667446844792	3.19384314636285
chr15_63998349_63998602	0.338042923395948	-0.0387202801661666	-0.703491423948733	-0.34047859629408	-0.31555746301791	-0.744336994311458	-1.16498624695237	0.165112338936326
chr15_63998657_63998807	-1.88101828889669	-1.83878348270484	-0.946663175723954	-0.546681968910869	-0.705286976760437	-1.00356161706547	-1.58784461621591	-1.78266235914714
chr15_63998965_63999906	2.11249969157346	1.39048871584173	2.12456302814447	2.47916935879145	1.9905458235097	2.0465753645053	1.66228693791207	1.52343987119938
chr12_23810271_23811150	2.20598439480036	1.76654450637667	1.45491580883062	1.10916216132722	1.17753099572069	1.76338142699161	1.63623178451323	1.88961510396869
chr12_23813051_23813686	1.09255981597036	1.12957932208057	0.961718890319883	0.751775816294772	1.53404169195416	1.18009488402131	0.658986265936699	0.821531390253176
chr12_23818060_23818362	-0.233652898075352	0.084422437472582	-0.946663175723954	-0.662004517358745	-0.563353865628689	-0.868134909526366	-1.16498624695237	0.38497005467551
chr12_23884995_23885246	0.18899854181557	-0.88952269512698	-0.432282180931895	-0.924636861450843	-0.705286976760437	-0.334075915403619	0.241744115946558	0.575711176666073
chr6_44920932_44921597	2.28155870136505	1.90664469381491	2.27410535155311	1.83883909321488	1.76689756286989	2.22379438701882	1.58266584141503	2.42400224486596
chr6_44925171_44925815	4.0465326811694	3.87570554815426	3.80214476661614	3.83325918335796	3.64043176883222	4.09510908412806	3.78820735342882	3.96446594272868
chr6_44933666_44933828	-0.3812607377921	-1.44889254050572	-2.10115548478595	-1.43817667545135	-1.24092765821529	-1.72538789537465	-2.18857720886748	-2.33382957628194
chr6_44935565_44936319	0.97606738423036	-0.0387202801661666	0.961718890319883	0.395843286471284	-0.434142021657352	0.745768193181604	0.897026464549852	-0.244028108351852
chr6_44936421_44936610	-0.545710435646515	-1.44889254050572	-1.35171192296261	-1.65999532821202	-1.03946703407077	-1.00356161706547	-1.58784461621591	-1.07331481475794
chr6_44966517_44967663	3.53643709011266	2.98424755448573	3.04165299263808	2.85972051470964	3.01708555956709	3.36684884901583	3.14244608515233	3.11919091734465
chr6_44977038_44977270	-0.944445609829874	-0.173363215097812	-0.946663175723954	-1.24596207374094	-0.31555746301791	-1.15303043291797	-1.36097793618793	-1.78266235914714
chr11_132114284_132114466	-0.731346233892424	-0.487453811947389	-1.23930080822139	-0.34047859629408	-1.75493177009607	-1.15303043291797	-0.992463682123816	-0.599888083780526
chr11_132140161_132140353	-0.635544604521654	-1.14226549498633	-1.13501888872492	-1.07637197597114	-0.434142021657352	-0.0884164481862439	-1.16498624695237	-1.38482408557114
chr11_132158163_132158397	-0.1651513571991	0.084422437472582	-0.780083186275402	0.000219561869624398	-1.24092765821529	-0.744336994311458	-0.992463682123816	-0.817268329193173
chr11_132177255_132177405	-1.67646521066189	-0.173363215097812	-1.4736276103238	-0.439899351598028	-1.03946703407077	-1.15303043291797	-0.838385900089551	-3.23694893723511
chr11_132186791_132187033	0.0227634177317667	-1.14226549498633	-1.35171192296261	0.14448846632799	0.390440615798182	-0.0884164481862439	-0.838385900089551	0.483490597751818
chr17_9402670_9402889	-0.305569847975485	-1.14226549498633	-0.780083186275402	-0.439899351598028	-1.24092765821529	-0.868134909526366	-2.61955908978346	0.0411921357526487
chr17_9444900_9445141	-0.833964900408366	0.084422437472582	-0.313673088443113	-0.160095647721928	-0.00903003750819485	-1.15303043291797	-0.455574817932236	-1.78266235914714
chr17_9456332_9456587	-1.06409375156167	-1.44889254050572	-0.371759068373	-1.07637197597114	-0.563353865628689	0.566101012922429	-0.455574817932236	-1.07331481475794
chr17_9475262_9475457	-1.88101828889669	-1.44889254050572	-1.35171192296261	-0.924636861450843	-1.24092765821529	-1.5083841533859	-1.36097793618793	-2.33382957628194
chr17_9477805_9478322	1.64388826921522	1.43745139341214	1.33293598108243	1.58433481524271	1.17753099572069	1.46299025764448	1.37777707662127	0.821531390253176
chr3_120719475_120719910	0.882077549187866	0.303054023490288	0.587954522997576	0.506803057638472	1.53404169195416	0.827853075157209	0.0964249237713743	1.1562213174932
chr3_120741955_120743245	5.71095235980032	5.74724051220303	5.75200915772956	5.85564168850057	5.85473200564941	5.74182441002247	5.85663550819587	5.73261152948381
chr3_120762671_120762821	-1.67646521066189	-1.44889254050572	-0.561523156743594	-2.24295143402044	-1.47515856545341	-1.72538789537465	-1.36097793618793	-3.23694893723511
chr3_120763474_120764505	1.77170089057563	1.48293341154764	1.80876855767166	2.22702586513542	1.79352966904978	1.95821311626948	1.49839252347753	1.5690274734727
chr3_120765972_120766133	-1.19456950478583	-1.44889254050572	-0.946663175723954	-0.924636861450843	-0.862722545393497	-0.426228769795769	-1.36097793618793	-3.23694893723511
chr3_120769582_120769853	-0.635544604521654	-3.23694893723511	-1.60680482466732	-0.924636861450843	-1.03946703407077	-0.426228769795769	-0.838385900089551	-0.411013598366266
chr3_120773922_120774541	1.70005705268916	1.48293341154764	1.13857696337945	1.60941849018551	1.71211148140306	1.38378955666102	1.34597897832851	1.47636461391494
chr3_120774822_120775157	-0.833964900408366	-0.321877718546395	-0.432282180931895	-1.24596207374094	-0.705286976760437	0.0548200707247389	-0.572245044798443	-0.411013598366266
chr3_120775302_120775933	0.746401051844536	0.303054023490288	0.525679999096703	0.658716719567434	0.811175272171105	0.979214569118779	0.658986265936699	0.894969504828779
chr3_120784272_120784658	-0.233652898075352	-0.674526630766408	-0.703491423948733	-0.546681968910869	-0.434142021657352	-0.0150212817392641	-0.347637819105994	-0.244028108351852
chr3_120785177_120785327	-0.944445609829874	-1.44889254050572	-1.60680482466732	-1.07637197597114	-1.47515856545341	-1.15303043291797	-0.69918712021594	-0.599888083780526
chr3_120789115_120789283	-0.944445609829874	-3.23694893723511	-1.4736276103238	-1.43817667545135	-1.47515856545341	-0.524672019381436	-0.838385900089551	-0.817268329193173
chr3_120794851_120795437	2.62887340909801	2.72507554025391	2.49332774572273	2.4654965923259	2.78462526819135	2.19315000851317	2.31556200904978	2.47278837922173
chr3_2024068_2024279	-0.3812607377921	-0.674526630766408	-0.946663175723954	-2.24295143402044	-1.24092765821529	-1.15303043291797	-1.58784461621591	-1.38482408557114
chr3_2036146_2036492	-0.0371958269337621	0.579169166929387	-0.204078820891268	-0.247469752878255	-0.563353865628689	-0.426228769795769	-0.0651885130755766	-0.411013598366266
chr14_70567774_70568331	0.473121161508321	1.34194572013207	0.460595625554781	-0.439899351598028	0.64562815413512	0.979214569118779	0.606274051158435	0.821531390253176
chr14_70585290_70585525	-0.461143695849641	-0.674526630766408	-0.371759068373	-1.43817667545135	-1.24092765821529	-1.15303043291797	-0.69918712021594	-1.78266235914714
chr14_70599366_70599677	0.18899854181557	0.197875808024669	-0.204078820891268	0.395843286471284	-0.862722545393497	0.121435926425291	0.0178800535577807	0.38497005467551
chr13_81725389_81725600	-1.33802933341401	-1.14226549498633	-0.946663175723954	-0.439899351598028	-0.205984140278847	-1.98091180519157	-3.23694893723511	-0.817268329193173
chr14_31829382_31829801	0.290052193354553	-0.321877718546395	-0.630761697772114	-0.0777123686401758	-1.03946703407077	-0.247457615869564	-0.69918712021594	-0.411013598366266
chr14_31843057_31843207	-1.06409375156167	-0.674526630766408	-0.703491423948733	-2.24295143402044	-1.47515856545341	-1.5083841533859	-1.85716638805179	-1.38482408557114
chr14_31843242_31844047	0.0227634177317667	0.303054023490288	-0.152253401313641	-0.924636861450843	-1.24092765821529	0.414952182417084	0.494694247454775	0.894969504828779
chr14_31893658_31893979	0.914092706608404	1.18567274078527	-0.152253401313641	-0.662004517358745	0.164237552388681	0.566101012922429	0.170913453340643	0.165112338936326
chr14_31894079_31894992	3.93393051640205	3.72296599858214	3.15398561450581	3.69363370712219	3.30315123214304	3.75563024011946	3.18799744490314	3.63000823231825
chr7_36871854_36872245	0.746401051844536	1.12957932208057	0.525679999096703	0.395843286471284	0.959666468634834	0.787394352401926	0.241744115946558	0.575711176666073
chr6_76631714_76632042	-0.545710435646515	-0.487453811947389	-0.946663175723954	-0.924636861450843	-1.75493177009607	-0.630327761125354	-0.455574817932236	-0.411013598366266
chr6_76632108_76632350	-0.635544604521654	-0.487453811947389	-0.703491423948733	-0.662004517358745	-1.47515856545341	-0.247457615869564	-1.58784461621591	-0.411013598366266
chr6_76633332_76633586	-0.545710435646515	-0.173363215097812	-0.257835539308144	0.14448846632799	0.164237552388681	-0.630327761125354	0.0964249237713743	0.575711176666073
chr6_76682881_76683149	-1.33802933341401	-0.173363215097812	-1.4736276103238	-0.787352630214885	-0.705286976760437	-0.868134909526366	0.0178800535577807	0.0411921357526487
chr7_12518920_12519861	2.23161823353461	1.01039254901484	1.48795332578611	1.10916216132722	2.0133835789167	1.86408370566507	1.24615005347772	2.15175517444232
chr7_12524513_12525282	1.62466863722605	0.880465313794886	0.86443359382618	0.559238538341832	1.13651089350451	0.745768193181604	0.758962465634234	1.03150097808799
chr7_12584970_12585375	0.5154757874854	-0.321877718546395	-0.0538740487643604	-0.546681968910869	0.0802033740586468	0.467114566468663	-0.153333866384671	0.27922526827247
chr7_12588277_12588653	-0.461143695849641	-0.88952269512698	-0.703491423948733	-0.247469752878255	-0.31555746301791	0.613158621104705	-0.572245044798443	-0.817268329193173
chr7_12594927_12595654	1.14745857714545	1.61136135278025	0.676598964646297	1.10916216132722	0.70294733513333	1.08314821826228	0.551562595415853	0.27922526827247
chr5_149302518_149302668	-0.3812607377921	-0.674526630766408	-0.630761697772114	-0.662004517358745	-1.75493177009607	-0.868134909526366	-1.36097793618793	-1.38482408557114
chr5_149304280_149304495	-1.06409375156167	-0.88952269512698	-0.780083186275402	-1.43817667545135	-1.03946703407077	-1.00356161706547	-0.247217174974444	-1.38482408557114
chr5_149306043_149306433	0.0803298378573958	0.197875808024669	-1.35171192296261	-0.0777123686401758	-0.00903003750819485	-0.0150212817392641	0.309259408059308	-0.0943809439713902
chr5_149311012_149311783	0.97606738423036	0.880465313794886	-0.257835539308144	-0.247469752878255	-0.31555746301791	0.787394352401926	0.606274051158435	0.894969504828779
chr5_149317042_149317926	3.12236722479158	2.60679236995202	2.49332774572273	2.42368318324975	2.68856816112472	2.46092367339672	2.57071526664052	2.26688826904741
chr5_149320702_149321410	2.56980476567149	2.23375213702711	1.50419264047539	1.9801617884479	2.03586544080293	2.19315000851317	2.15967230157485	1.99357745830366
chr5_149325903_149326491	1.82319150780532	2.0645677671877	1.5361329674692	1.7286843670526	1.84536287970389	1.72104627251679	1.76204238799733	1.95974896403829
chr5_149333136_149333535	-0.944445609829874	-1.83878348270484	-0.432282180931895	0.14448846632799	0.0802033740586468	-1.15303043291797	-0.153333866384671	-1.78266235914714
chr5_149337749_149338041	-2.40522497781478	-1.14226549498633	-1.03776928933512	-0.924636861450843	-1.24092765821529	-0.630327761125354	-0.347637819105994	-0.0943809439713902
chr5_149344851_149346097	5.32096980424823	5.53692147437798	5.44642253075844	5.51757763815654	5.60512580422886	5.47193473043839	5.51620864137553	5.6016410508973
chr5_149346493_149346676	1.06430663010632	1.07121639733816	0.760110624480392	0.609834874288204	0.523669321702246	0.745768193181604	1.02302424300003	0.575711176666073
chr5_149357439_149358742	4.37741287120542	4.47418060195046	4.49124818986821	4.87776868429659	4.80761227347785	4.39350803999196	4.45020489588216	4.52895818864073
chr5_149367308_149368012	3.70146035539985	3.72296599858214	3.4337841927471	3.7955066251467	3.54177232247454	3.54729124100478	3.38861056551566	3.50657712010095
chr5_149371245_149371854	2.93223029977724	3.25720402410686	2.83249563912257	3.01796441081673	2.67430833384284	2.91979116400256	2.9443329072072	2.88693043295618
chr5_149380833_149381077	0.338042923395948	0.401082613551604	0.32089542152869	0.336989837795881	0.758075944692276	-1.31979383488599	0.373755866434793	0.575711176666073
chr5_149381592_149382361	3.39045751434992	3.49776351443278	3.31453663854666	3.55848376920688	4.01893299372031	3.26001854309187	3.41949261673903	3.26482180663483
chr5_149386199_149386597	1.52453128032685	0.084422437472582	0.557153248138567	1.3662238268958	0.164237552388681	0.867208062213514	0.435491940373475	0.662389305134937
chr5_149388629_149388932	0.0803298378573958	0.810832888000111	-0.780083186275402	-1.07637197597114	-0.205984140278847	0.467114566468663	-0.572245044798443	-0.817268329193173
chr5_149399825_149400886	3.49998567051485	3.41805064006225	2.93787554500555	3.3949979791506	3.23677507276354	3.11224815023773	3.16083957351724	3.31919299813961
chr9_112301540_112301829	0.18899854181557	0.492872027196333	-0.257835539308144	-0.160095647721928	-0.31555746301791	-0.0150212817392641	-1.36097793618793	-0.0943809439713902
chr9_112301932_112302119	-0.1651513571991	-0.173363215097812	0.20645866507532	-0.546681968910869	-0.31555746301791	-0.334075915403619	-0.455574817932236	-1.07331481475794
chr9_112302463_112302938	1.17414392864363	1.18567274078527	1.0080071540454	0.000219561869624398	0.164237552388681	0.613158621104705	-0.0651885130755766	-0.599888083780526
chr9_112308585_112308990	3.00835362644688	3.2307858025936	2.98492272625377	3.09989736274641	2.9116236729554	2.99278032128759	2.54293616948218	2.83189356991876
chr9_112314268_112315261	3.7554724198825	3.79686102192762	3.80869741045025	3.73411005926576	3.53389616099877	3.7764516577117	3.69030702306303	3.6192135486342
chr9_112315426_112315618	1.14745857714545	1.23966657106139	1.0080071540454	0.839194266972824	0.758075944692276	0.7029052178306	0.940259990648817	0.744153584354128
chr9_112316012_112316519	1.22607798741986	1.5270252893223	1.36885231128571	1.39536031436538	1.00595099711613	1.18009488402131	1.31346419986995	1.52343987119938
chr9_112321648_112322601	2.16665886946617	2.52218079270425	2.19628201949772	1.92128151896737	2.42460491628847	2.35416754264017	2.29904979083337	2.21046992987614
chr9_112322784_112323301	1.09255981597036	1.01039254901484	1.36885231128571	1.21100161258205	1.25622978104764	1.56225055760712	0.852457220091026	0.744153584354128
chr9_112324437_112324602	-0.0371958269337621	-0.321877718546395	-0.102225309601171	-0.0777123686401758	-0.205984140278847	-0.165746574692034	-1.16498624695237	-0.817268329193173
chr9_112325238_112325450	0.67345716596536	1.18567274078527	0.839051515765681	0.14448846632799	0.58593708452244	0.121435926425291	0.0178800535577807	-0.244028108351852
chr9_112325916_112326409	1.22607798741986	1.5270252893223	1.11761955376969	1.33648675237797	1.33085672130365	1.08314821826228	1.2112773333612	1.37733910813118
chr9_112332579_112334859	5.28316373190756	4.88749586606508	5.24615481649861	4.99185225745826	5.08329056556099	5.05058649180197	5.25883207096857	5.24231797018612
chr9_112342192_112342452	-0.635544604521654	-0.674526630766408	-0.561523156743594	-0.439899351598028	-1.24092765821529	-2.29164696118202	-0.572245044798443	-0.411013598366266
chr9_112354102_112354575	0.815833654471732	-0.173363215097812	-0.0070908474123481	0.000219561869624398	0.243645156443557	0.5174565826624	-0.347637819105994	-3.23694893723511
chr9_112355384_112355833	0.556622348852624	0.579169166929387	-0.630761697772114	-0.662004517358745	-0.00903003750819485	0.0548200707247389	0.241744115946558	-1.07331481475794
chr9_112360254_112360593	-0.635544604521654	-0.88952269512698	0.082156452038097	-0.439899351598028	-0.205984140278847	0.360832826421138	-1.58784461621591	-0.599888083780526
chr9_112361586_112362264	1.77170089057563	1.01039254901484	1.40389617004094	1.3662238268958	1.68391797446601	1.97632383519218	1.92156238674301	1.1562213174932
chr9_112364490_112364640	-1.19456950478583	-1.44889254050572	-1.23930080822139	-0.924636861450843	-2.5608650210289	-1.00356161706547	-0.838385900089551	-1.78266235914714
chr9_112366589_112367029	0.42948538197322	0.401082613551604	0.357109012884851	-0.546681968910869	-0.00903003750819485	0.745768193181604	0.0964249237713743	-0.244028108351852
chr9_112377199_112377511	2.76675857785155	2.68671533389178	2.51752911216812	2.87013587125468	2.68856816112472	2.82303410954771	2.73930629509942	2.18141122794616
chr9_112378623_112380578	5.25531653125659	5.52609896677759	5.57594498896821	5.55517903710934	5.49787413705841	5.57060204370128	5.57568278883689	5.62341186082094
chr9_112384787_112385112	1.43909518003929	1.01039254901484	0.91389611702841	0.45238966887695	1.09429024982584	0.0548200707247389	1.06269138508103	0.575711176666073
chr9_112391769_112392557	1.12027031308553	1.18567274078527	0.98504865665516	0.880994149379478	0.318909151756975	1.04932883843178	1.10129699437734	0.27922526827247
chr4_25647602_25647937	-0.731346233892424	-0.88952269512698	-1.03776928933512	-2.65598532485932	-1.75493177009607	-1.00356161706547	-0.838385900089551	-2.33382957628194
chr4_25667996_25668471	0.945412805052495	0.401082613551604	-0.313673088443113	0.559238538341832	-1.47515856545341	0.121435926425291	0.241744115946558	0.0411921357526487
chr4_25696363_25696666	-0.731346233892424	-1.44889254050572	-0.860970257024932	-1.07637197597114	-1.03946703407077	-0.247457615869564	-0.838385900089551	-0.0943809439713902
chr8_32113952_32115063	2.48708528108858	2.56510678284418	1.79563402310991	1.94117648067493	2.20412183770094	1.95821311626948	2.28234639348352	2.05894394344224
chr8_32128065_32128471	0.849335781633753	1.18567274078527	0.647651805603749	0.658716719567434	1.56528846811502	1.35639272718398	0.709840214152618	-0.0943809439713902
chr8_32132385_32132535	-1.33802933341401	-1.14226549498633	-1.35171192296261	-2.24295143402044	-1.75493177009607	-0.868134909526366	-1.85716638805179	-3.23694893723511
chr8_32143495_32145765	5.28775311868096	5.31597614799712	5.07869295896283	5.07973349260378	5.10205592771501	5.12146814180909	5.08191875914165	4.91611797563075
chr8_32150220_32150587	-0.0371958269337621	0.492872027196333	-0.313673088443113	-0.0777123686401758	0.243645156443557	-0.165746574692034	0.0964249237713743	-0.244028108351852
chr8_32158655_32159101	0.5154757874854	-0.321877718546395	-0.432282180931895	0.609834874288204	0.164237552388681	0.304603916365938	0.852457220091026	-0.599888083780526
chr8_32162517_32163318	1.9674774792256	2.03433589785282	1.38648064238121	1.9801617884479	1.59587280456777	1.56225055760712	1.37777707662127	1.5690274734727
chr2_138244481_138245097	1.32465311377702	0.492872027196333	0.91389611702841	0.880994149379478	0.58593708452244	0.867208062213514	0.551562595415853	1.32515503684044
chr2_138250184_138250368	-1.33802933341401	-1.83878348270484	-1.91690203231652	-0.546681968910869	-1.03946703407077	-0.630327761125354	-1.85716638805179	-3.23694893723511
chr2_138271611_138271784	-0.545710435646515	-1.83878348270484	-1.91690203231652	-2.24295143402044	-1.24092765821529	-0.524672019381436	-1.58784461621591	-1.78266235914714
chr18_10081538_10081793	-0.635544604521654	-0.487453811947389	-0.630761697772114	-2.24295143402044	-0.563353865628689	-0.426228769795769	-0.455574817932236	-0.817268329193173
chr6_40536560_40536910	0.0803298378573958	0.084422437472582	-2.10115548478595	-0.546681968910869	-0.705286976760437	-1.00356161706547	-0.347637819105994	-0.599888083780526
chr6_40550123_40550597	1.52453128032685	1.29171233453876	0.961718890319883	1.14391355452262	0.862389424291663	1.11619293552192	0.940259990648817	0.165112338936326
chr13_89066746_89067418	2.20598439480036	1.18567274078527	1.88515948454084	1.9011083622018	1.71211148140306	1.9212950155021	1.94297654555064	1.88961510396869
chr13_89087653_89088001	0.0803298378573958	-0.173363215097812	-0.703491423948733	-0.34047859629408	-0.104148718641658	-1.15303043291797	-0.69918712021594	0.0411921357526487
chr6_159007353_159007503	-1.19456950478583	0.303054023490288	-1.75353776465568	-1.92222684120799	-1.75493177009607	-1.98091180519157	-1.16498624695237	-1.38482408557114
chr6_159007591_159007780	-1.06409375156167	-0.173363215097812	-1.03776928933512	-0.247469752878255	-0.563353865628689	-2.29164696118202	-0.153333866384671	-0.411013598366266
chr6_159008467_159008904	0.710390072906179	0.810832888000111	0.647651805603749	0.79614706795323	-0.31555746301791	1.18009488402131	0.435491940373475	-0.244028108351852
chr6_159013062_159013804	1.34827931201546	1.39048871584173	1.48795332578611	1.39536031436538	1.87059745957088	2.01187716680754	1.13889640859088	1.27101233524458
chr6_159014295_159014873	0.746401051844536	0.084422437472582	0.557153248138567	0.559238538341832	-0.104148718641658	0.246094298810424	0.241744115946558	0.821531390253176
chr6_159033218_159033624	-0.0371958269337621	-0.0387202801661666	0.124791645505641	0.506803057638472	0.0802033740586468	-0.630327761125354	0.241744115946558	0.483490597751818
chr6_159035614_159036276	0.5154757874854	0.946891072073521	-0.204078820891268	-0.546681968910869	0.70294733513333	0.414952182417084	0.897026464549852	0.27922526827247
chr6_159036628_159036787	-1.67646521066189	-1.44889254050572	-1.75353776465568	-1.65999532821202	-1.47515856545341	-1.15303043291797	-0.838385900089551	-1.07331481475794
chr6_159039192_159039555	0.5154757874854	0.401082613551604	0.525679999096703	0.336989837795881	-0.31555746301791	0.246094298810424	0.658986265936699	-0.0943809439713902
chr6_159042117_159042990	2.88455056382456	2.99997657905284	2.93188528762147	2.81729047394886	2.5392000455916	2.87222363401289	2.68949842539815	2.37350844520585
chr6_159047849_159047999	-2.11944249702586	-1.83878348270484	-2.10115548478595	-1.92222684120799	-1.47515856545341	-0.744336994311458	-0.992463682123816	-1.78266235914714
chr6_159048829_159049213	-0.461143695849641	0.492872027196333	-0.703491423948733	-0.439899351598028	0.164237552388681	-1.31979383488599	-0.247217174974444	-0.244028108351852
chr6_159056153_159056319	-1.19456950478583	0.579169166929387	-0.780083186275402	-2.24295143402044	-1.75493177009607	-1.31979383488599	-1.58784461621591	-3.23694893723511
chr6_159068932_159069391	0.0227634177317667	-0.88952269512698	-0.0070908474123481	-0.160095647721928	0.0802033740586468	-0.165746574692034	0.170913453340643	-0.0943809439713902
chr6_159074212_159074665	1.43909518003929	1.65174988415293	0.557153248138567	0.921616967731634	1.17753099572069	0.658729672026424	0.982235535925919	1.27101233524458
chr6_159077169_159077437	-1.88101828889669	-1.14226549498633	-1.35171192296261	-0.546681968910869	-0.31555746301791	-0.165746574692034	-1.16498624695237	-2.33382957628194
chr6_159095568_159095880	-0.3812607377921	-1.44889254050572	-0.946663175723954	-0.662004517358745	-1.24092765821529	-1.15303043291797	-0.69918712021594	-1.07331481475794
chr6_153947751_153948355	0.882077549187866	1.18567274078527	0.938005649581669	1.03704258272583	0.959666468634834	1.21101486176574	1.13889640859088	1.42770132384564
chr6_153971037_153971276	-0.461143695849641	-0.0387202801661666	-1.03776928933512	-0.247469752878255	-1.03946703407077	-0.868134909526366	-1.36097793618793	0.165112338936326
chr6_153979656_153979806	-0.731346233892424	-0.88952269512698	-1.35171192296261	-1.65999532821202	-2.5608650210289	-1.5083841533859	-1.16498624695237	-2.33382957628194
chr8_92945210_92945651	0.710390072906179	0.197875808024669	-0.152253401313641	-0.787352630214885	-1.03946703407077	0.7029052178306	-0.247217174974444	0.0411921357526487
chr8_92965077_92966491	5.13991282468351	5.34705499632889	5.24856666374474	5.52748157222899	5.44635655729027	5.15564440353186	5.30090396225726	5.25283202771362
chr8_92990973_92991247	-0.461143695849641	-0.487453811947389	-0.561523156743594	-0.439899351598028	-0.31555746301791	-0.334075915403619	-1.36097793618793	-0.817268329193173
chr6_167502066_167502274	-1.19456950478583	-0.88952269512698	-1.75353776465568	-2.65598532485932	-0.705286976760437	-1.31979383488599	-0.838385900089551	-0.0943809439713902
chr6_167505257_167505462	-1.88101828889669	-0.88952269512698	-2.31243446475571	-1.65999532821202	-1.03946703407077	-1.98091180519157	-1.85716638805179	-3.23694893723511
chr6_167532485_167532826	-0.833964900408366	0.579169166929387	-0.703491423948733	-0.546681968910869	-0.31555746301791	-0.868134909526366	-0.455574817932236	-1.38482408557114
chr6_167552003_167552190	-2.40522497781478	-1.44889254050572	-1.4736276103238	-0.160095647721928	-0.434142021657352	-1.5083841533859	-1.58784461621591	-1.38482408557114
chr6_167558202_167558674	0.635553882853293	-0.0387202801661666	0.557153248138567	1.21100161258205	0.58593708452244	0.5174565826624	0.806467083621539	0.821531390253176
chr6_167558745_167559433	1.83995460421434	2.12319487266297	2.392245904449	3.32857630924415	3.0395102520133	2.78243809596421	2.36399413724338	2.85047345709289
chr6_167565868_167566188	-0.731346233892424	0.197875808024669	0.0382228139326003	-0.34047859629408	0.0802033740586468	-0.0884164481862439	0.0964249237713743	-0.817268329193173
chr6_167566955_167567105	-1.49734590959525	-1.14226549498633	-1.13501888872492	-1.07637197597114	-1.47515856545341	-1.15303043291797	-1.58784461621591	-0.411013598366266
chr17_28500646_28501759	2.11249969157346	1.61136135278025	2.45206749296944	2.14362601268404	2.58565629321147	1.69940352984481	1.96407749385979	1.95974896403829
chr17_28506988_28507487	-0.305569847975485	0.197875808024669	0.357109012884851	0.961127201546576	-0.104148718641658	0.942836779840451	0.494694247454775	-0.244028108351852
chr17_28507555_28508100	0.0803298378573958	0.197875808024669	0.732807028080877	0.275633031400208	0.243645156443557	0.566101012922429	0.606274051158435	0.483490597751818
chr17_28511839_28512513	1.5451225199957	-0.173363215097812	0.647651805603749	0.506803057638472	0.70294733513333	0.979214569118779	0.982235535925919	0.27922526827247
chr17_28518231_28518452	-0.461143695849641	-0.88952269512698	-1.23930080822139	-2.65598532485932	-1.24092765821529	-1.00356161706547	-1.58784461621591	-1.78266235914714
chr17_28527209_28527898	2.12623128360779	2.20689690724337	2.38349381566646	1.83883909321488	2.03586544080293	2.51147843211479	2.26544733813357	2.29429107947227
chr17_28528322_28528632	-0.833964900408366	0.197875808024669	-0.946663175723954	0.211550406942923	-0.705286976760437	-0.165746574692034	0.241744115946558	0.483490597751818
chr17_28531174_28531543	0.0803298378573958	-0.0387202801661666	0.082156452038097	0.0741566170185539	-0.862722545393497	0.5174565826624	0.0178800535577807	-1.38482408557114
chr17_28534629_28534835	-0.833964900408366	-0.88952269512698	-1.23930080822139	-0.662004517358745	-0.705286976760437	-1.15303043291797	-0.572245044798443	-1.38482408557114
chr17_28535639_28536184	1.09255981597036	0.401082613551604	0.732807028080877	0.751775816294772	0.243645156443557	1.01469760173871	0.241744115946558	1.1562213174932
chr17_28540652_28541242	1.77170089057563	1.80286554084936	1.35100591178833	1.9011083622018	1.33085672130365	1.99421001889591	1.68787986919538	1.27101233524458
chr17_28548208_28548468	1.32465311377702	0.880465313794886	0.732807028080877	0.559238538341832	0.91184768236034	0.827853075157209	0.982235535925919	0.575711176666073
chr17_28549787_28550011	0.815833654471732	0.401082613551604	0.20645866507532	0.506803057638472	0.164237552388681	0.304603916365938	0.658986265936699	-0.244028108351852
chr17_28551659_28553182	3.72871913793395	3.69424951003633	3.72803021445313	3.42356476284399	3.51000635083669	3.44045095408362	3.44972744292129	3.47099693200659
chr17_28553695_28554218	1.32465311377702	1.76654450637667	1.47152913456335	2.07325106324576	1.36677080268968	1.43707014187786	1.13889640859088	1.37733910813118
chr17_28563420_28563667	-1.06409375156167	-0.321877718546395	-0.561523156743594	-0.247469752878255	-1.24092765821529	-1.5083841533859	-1.85716638805179	-2.33382957628194
chr17_28570367_28570554	1.52453128032685	0.810832888000111	1.09635321165303	0.999584173009432	1.33085672130365	1.21101486176574	1.24615005347772	1.27101233524458
chr17_28570723_28572017	4.81906931738605	5.18449904155553	5.37426415718833	5.2449099496355	5.18737504451349	5.13362301146421	5.47637627882471	5.31100629619453
chr17_28572321_28572516	1.20034463534814	1.72928539222845	1.71421198216656	1.24341089247278	1.40181252055825	1.632456273901	1.63623178451323	1.09520848049115
chr17_28576641_28577520	3.97244937971227	4.14692560708879	4.40738846969225	4.51926072899399	4.18403932754039	4.25942415220175	4.44270787301036	4.44586802782082
chr17_28588590_28588835	-0.461143695849641	-1.14226549498633	-0.495455927919025	-1.92222684120799	-1.75493177009607	-0.247457615869564	-1.16498624695237	-0.0943809439713902
chr17_28593150_28593477	-0.305569847975485	-1.14226549498633	-0.432282180931895	-1.24596207374094	-2.10233794008996	-0.426228769795769	-0.347637819105994	-1.07331481475794
chr17_28598501_28600282	5.08647769875203	5.29062184074289	5.53799866435945	5.36760061220594	5.31694362150539	5.41165489938995	5.46161471130771	5.73761091705477
chr6_155418303_155418650	-0.233652898075352	-1.44889254050572	-0.204078820891268	-0.439899351598028	-1.03946703407077	-0.334075915403619	-1.58784461621591	-0.411013598366266
chr6_155422717_155422967	-0.305569847975485	-0.487453811947389	-1.60680482466732	-1.92222684120799	-0.862722545393497	-2.29164696118202	-1.58784461621591	-1.78266235914714
chr11_69100833_69102021	2.13983340944567	2.58610013036814	2.5255068495178	2.22702586513542	2.40746503439796	2.58413656541043	2.23104353402037	1.88961510396869
chr11_69102768_69103206	0.384488519553571	0.579169166929387	0.813214868303586	0.336989837795881	0.458592333200083	0.566101012922429	0.373755866434793	0.821531390253176
chr11_69115978_69116859	2.3993328950262	2.0645677671877	2.60294791821578	2.64604177117641	2.67430833384284	1.9212950155021	2.44126757095125	2.5430071889009
chr11_69122686_69123662	1.00608413983169	0.401082613551604	0.889376821688125	1.03704258272583	1.33085672130365	0.7029052178306	1.31346419986995	1.21475822345188
chr11_69124694_69124844	-0.731346233892424	-1.14226549498633	-2.56005248836529	-1.92222684120799	-1.75493177009607	-1.72538789537465	-2.61955908978346	-2.33382957628194
chr11_69131249_69132005	0.882077549187866	0.401082613551604	0.587954522997576	0.559238538341832	0.58593708452244	1.11619293552192	0.982235535925919	0.575711176666073
chr11_69134854_69135218	0.384488519553571	-0.173363215097812	-0.102225309601171	-0.0777123686401758	-0.31555746301791	-0.0150212817392641	-0.572245044798443	-0.411013598366266
chr11_69137971_69138841	1.43909518003929	1.01039254901484	0.86443359382618	0.839194266972824	0.523669321702246	0.827853075157209	1.06269138508103	1.09520848049115
chr11_69142946_69143221	0.0803298378573958	-0.674526630766408	0.0382228139326003	-0.34047859629408	0.243645156443557	-0.868134909526366	-0.455574817932236	-0.0943809439713902
chr11_69156415_69156870	0.473121161508321	-0.88952269512698	-0.860970257024932	-0.546681968910869	-0.705286976760437	-0.247457615869564	0.0178800535577807	-2.33382957628194
chr11_69166302_69167578	1.82319150780532	2.03433589785282	2.10339954442913	1.68215435161335	1.73976456794509	1.60943189288882	2.08458567912586	1.81589682907556
chr11_69172737_69172973	-0.545710435646515	-1.83878348270484	-1.60680482466732	-0.662004517358745	-1.03946703407077	-0.247457615869564	0.309259408059308	-1.78266235914714
chr11_69179276_69179546	-0.545710435646515	-0.173363215097812	-0.703491423948733	-0.0777123686401758	-1.24092765821529	-0.426228769795769	-1.36097793618793	-1.38482408557114
chr11_69186349_69186660	-0.0371958269337621	0.492872027196333	-0.780083186275402	-0.662004517358745	0.164237552388681	-1.31979383488599	-0.69918712021594	-0.599888083780526
chr11_69192459_69192662	-0.635544604521654	-1.14226549498633	-1.03776928933512	-1.24596207374094	-0.31555746301791	-1.31979383488599	-0.838385900089551	0.0411921357526487
chr9_6827416_6827666	0.42948538197322	-0.0387202801661666	-0.204078820891268	-1.07637197597114	-0.00903003750819485	0.658729672026424	-0.455574817932236	0.165112338936326
chr2_118431321_118431482	-1.88101828889669	-3.23694893723511	-1.13501888872492	-2.24295143402044	-2.10233794008996	-1.00356161706547	-1.36097793618793	-0.817268329193173
chr2_118459543_118459693	-0.731346233892424	-1.14226549498633	-0.946663175723954	-1.92222684120799	-1.75493177009607	-1.5083841533859	-0.992463682123816	-0.817268329193173
chr2_118492438_118492598	-1.49734590959525	-1.44889254050572	-1.35171192296261	-0.662004517358745	-0.563353865628689	-1.15303043291797	-1.16498624695237	-0.411013598366266
chr13_23020318_23020575	0.67345716596536	0.401082613551604	0.082156452038097	0.751775816294772	0.458592333200083	0.0548200707247389	0.435491940373475	0.483490597751818
chr13_23026352_23026502	-0.944445609829874	-0.487453811947389	-0.946663175723954	-1.92222684120799	-0.862722545393497	-0.524672019381436	-2.18857720886748	-2.33382957628194
chr13_23087986_23088210	-0.3812607377921	-0.674526630766408	-0.780083186275402	-1.24596207374094	0.0802033740586468	-0.630327761125354	-0.69918712021594	-0.817268329193173
chr7_10707163_10708079	2.43286862702441	2.52218079270425	1.48795332578611	2.24314251474122	2.16386141870892	2.08045859958182	2.21352900018941	1.95974896403829
chr7_10708594_10708748	-1.33802933341401	-0.674526630766408	-0.946663175723954	-1.65999532821202	-0.705286976760437	-0.165746574692034	-1.85716638805179	-0.599888083780526
chr7_10780108_10780664	0.849335781633753	1.5270252893223	0.245621547395531	-0.160095647721928	0.164237552388681	0.246094298810424	0.658986265936699	0.165112338936326
chr5_8843035_8843241	-1.19456950478583	-0.173363215097812	-0.946663175723954	-1.07637197597114	-1.75493177009607	-0.426228769795769	-2.18857720886748	-2.33382957628194
chr5_8863969_8864409	0.18899854181557	0.492872027196333	0.587954522997576	0.275633031400208	0.243645156443557	0.467114566468663	0.606274051158435	0.0411921357526487
chr2_207501852_207502003	-0.635544604521654	-0.0387202801661666	0.357109012884851	-0.0777123686401758	0.390440615798182	-0.630327761125354	-1.58784461621591	0.165112338936326
chr2_207502833_207503842	3.62130696929123	3.81475816826496	3.38199808023196	3.78453620589148	3.53389616099877	3.7764516577117	3.39639327304655	3.44677976781167
chr2_207513705_207514519	0.882077549187866	1.34194572013207	1.19968221706113	1.30612380910631	1.6551625026742	1.04932883843178	1.37777707662127	1.1562213174932
chr2_207515481_207516256	2.75796510007712	2.23375213702711	2.61794951565788	2.54565450497963	2.64535874448429	2.39513237305941	1.89982557892337	1.99357745830366
chr2_207521278_207521612	0.556622348852624	0.492872027196333	0.082156452038097	0.211550406942923	-1.24092765821529	-0.0884164481862439	-0.69918712021594	-0.0943809439713902
chr2_207521697_207521847	-0.833964900408366	-0.88952269512698	-0.860970257024932	-0.787352630214885	-0.862722545393497	-1.00356161706547	-0.572245044798443	-1.78266235914714
chr2_207524706_207524863	0.596627853115591	0.810832888000111	0.618111919029692	0.921616967731634	0.318909151756975	0.658729672026424	0.658986265936699	0.27922526827247
chr2_207528489_207528748	2.24426635318145	1.97190255932315	1.74186640191218	2.01812127313562	2.42460491628847	2.12983652712565	2.1226174307765	2.42400224486596
chr2_207528923_207529333	2.95549198413624	2.43229602328537	2.67644301380731	2.71699854836137	2.63066315285001	2.80287888951125	3.16083957351724	2.9399446395024
chr2_207529469_207530326	4.93282781854866	5.05496523966113	5.3620645532133	5.52088650963947	5.35320139045053	4.86863484977392	5.38740642317081	5.36692542546496
chr2_207530666_207530943	2.2937783010252	2.00345693142233	2.14542053909208	1.99926637360976	2.16386141870892	1.95821311626948	2.21352900018941	1.61321857220678
chr2_207532462_207532899	3.08066084572977	2.81673775929168	2.63279672575617	2.67008388972033	2.71667181723012	3.15262604452943	2.82253504195097	2.83189356991876
chr2_207534122_207534693	3.00091951786371	3.07614783782861	2.71880754018181	2.65811291178566	2.94764105443907	2.42180999421593	3.1049402801595	2.86881710066111
chr2_207539987_207540674	1.87290754900965	0.579169166929387	1.33293598108243	1.3662238268958	1.43602325176808	1.60943189288882	1.06269138508103	1.21475822345188
chr2_207541076_207541977	1.88910599578179	1.5270252893223	1.56738144589081	1.58433481524271	1.62582220697896	1.80450961160515	1.24615005347772	1.47636461391494
chr2_207547407_207548100	0.556622348852624	1.01039254901484	0.91389611702841	0.559238538341832	0.862389424291663	0.787394352401926	0.758962465634234	0.964849745098544
chr2_207549011_207550125	2.07050287087474	1.93964257373784	1.92188977381817	1.55880729004588	1.94375627357636	2.02933057875382	2.06518710711404	1.99357745830366
chr2_207550754_207550904	-0.545710435646515	-0.0387202801661666	-0.780083186275402	-0.160095647721928	-0.563353865628689	-1.00356161706547	-0.69918712021594	-2.33382957628194
chr2_207556484_207557221	0.914092706608404	0.737668420811796	0.86443359382618	0.999584173009432	0.70294733513333	0.787394352401926	-0.0651885130755766	0.662389305134937
chr2_207558978_207559297	-0.0371958269337621	0.084422437472582	-0.860970257024932	0.0741566170185539	-0.705286976760437	0.185111107228682	-0.572245044798443	-0.0943809439713902
chr2_207566531_207566700	-0.731346233892424	-0.321877718546395	-1.4736276103238	-1.65999532821202	-1.47515856545341	-2.68822040122615	-2.18857720886748	-0.599888083780526
chr2_207571406_207572083	1.09255981597036	1.61136135278025	0.889376821688125	1.27510808464118	0.758075944692276	1.08314821826228	0.658986265936699	0.662389305134937
chr2_207580639_207580789	-1.19456950478583	-0.674526630766408	-1.75353776465568	-1.43817667545135	-1.47515856545341	-1.31979383488599	-0.992463682123816	-0.599888083780526
chr2_207589002_207589660	1.25136036594775	0.66059435668036	0.618111919029692	0.921616967731634	0.0802033740586468	0.867208062213514	0.897026464549852	0.894969504828779
chr16_72501801_72502889	1.9674774792256	2.0645677671877	2.04909139148104	1.88064911980291	2.37256201321319	2.22379438701882	2.17784884159685	1.65609618976216
chr16_72553358_72553828	0.290052193354553	0.492872027196333	0.283749363803426	0.658716719567434	-0.00903003750819485	0.304603916365938	-0.838385900089551	0.0411921357526487
chr16_72562717_72563121	0.556622348852624	0.492872027196333	-0.102225309601171	-1.92222684120799	0.164237552388681	-0.0150212817392641	-0.347637819105994	-0.817268329193173
chr16_72563205_72563452	-1.19456950478583	0.084422437472582	-1.4736276103238	-0.787352630214885	-0.205984140278847	-1.5083841533859	0.0964249237713743	-0.411013598366266
chr16_72564976_72565489	0.556622348852624	-0.173363215097812	0.245621547395531	0.275633031400208	0.318909151756975	-0.524672019381436	0.309259408059308	-0.411013598366266
chr16_72565963_72566113	-0.731346233892424	-1.14226549498633	-0.860970257024932	-0.924636861450843	-0.862722545393497	-1.5083841533859	-0.992463682123816	-1.07331481475794
chr16_72568400_72569080	0.914092706608404	0.492872027196333	0.839051515765681	1.21100161258205	0.959666468634834	0.658729672026424	0.758962465634234	0.165112338936326
chr16_72575905_72576138	-0.731346233892424	-1.83878348270484	-1.35171192296261	-1.24596207374094	-0.705286976760437	-1.31979383488599	-0.69918712021594	-1.38482408557114
chr16_72593616_72593875	-1.19456950478583	-0.88952269512698	-0.257835539308144	-0.924636861450843	-0.862722545393497	-0.630327761125354	-0.992463682123816	-1.07331481475794
chr12_121903053_121903637	0.384488519553571	0.737668420811796	0.813214868303586	0.705996469318837	0.0802033740586468	0.185111107228682	0.0964249237713743	1.03150097808799
chr12_121908578_121909498	1.14745857714545	1.43745139341214	1.31463684848258	0.559238538341832	1.13651089350451	0.7029052178306	0.897026464549852	1.27101233524458
chr12_121911047_121911390	-0.944445609829874	-1.83878348270484	-0.152253401313641	-0.0777123686401758	-1.03946703407077	-0.247457615869564	0.241744115946558	-0.244028108351852
chr12_121916715_121917401	0.384488519553571	0.946891072073521	1.09635321165303	0.921616967731634	1.00595099711613	1.04932883843178	1.37777707662127	0.0411921357526487
chr12_121922311_121922716	0.0227634177317667	-0.487453811947389	-0.371759068373	0.000219561869624398	-0.31555746301791	0.246094298810424	1.06269138508103	-1.38482408557114
chr12_121925426_121925649	-0.545710435646515	-1.14226549498633	-0.0538740487643604	-0.546681968910869	-0.563353865628689	-0.0150212817392641	0.0178800535577807	-0.244028108351852
chr12_121926849_121927823	2.81842276509594	2.17953228015078	2.77342524924997	2.81729047394886	2.47483563724005	2.56032146935333	2.48571991221589	2.81307127460566
chr12_121933273_121934689	4.75863931608672	4.59302241785311	4.57435057827891	4.66096430386485	4.64163132501613	4.70992604881123	4.59250230199001	4.61297371760312
chr12_121935528_121935884	1.46093319724405	1.72928539222845	1.36885231128571	1.24341089247278	1.6551625026742	1.48845288811373	1.80944734572123	1.37733910813118
chr12_121946398_121946603	-0.461143695849641	-1.44889254050572	-1.23930080822139	-0.924636861450843	-0.31555746301791	-1.5083841533859	-1.16498624695237	-1.38482408557114
chr12_121947647_121947900	-0.833964900408366	-1.83878348270484	-0.495455927919025	-0.34047859629408	-0.563353865628689	-0.247457615869564	-2.18857720886748	-3.23694893723511
chr12_121949555_121950393	0.97606738423036	1.5270252893223	0.961718890319883	1.42391999490444	1.53404169195416	0.658729672026424	1.2112773333612	0.165112338936326
chr12_121955474_121956389	1.14745857714545	1.18567274078527	1.36885231128571	1.30612380910631	1.36677080268968	1.58603409164913	0.852457220091026	1.85322676880483
chr12_121958523_121958831	-0.635544604521654	-0.487453811947389	-0.371759068373	-0.160095647721928	-0.705286976760437	-0.247457615869564	-0.247217174974444	0.165112338936326
chr12_121959389_121959616	-0.731346233892424	-0.88952269512698	-0.946663175723954	-1.24596207374094	-0.434142021657352	-0.524672019381436	-0.0651885130755766	-1.38482408557114
chr12_121963026_121963519	-0.731346233892424	-1.14226549498633	-1.23930080822139	-0.546681968910869	-0.104148718641658	-0.868134909526366	-0.247217174974444	-2.33382957628194
chr12_121967016_121967176	-1.06409375156167	-0.173363215097812	-1.35171192296261	-1.92222684120799	-1.75493177009607	-1.31979383488599	-1.58784461621591	-2.33382957628194
chr12_121968517_121968867	0.0227634177317667	-0.88952269512698	-1.03776928933512	-0.924636861450843	-2.10233794008996	-0.744336994311458	0.0178800535577807	-1.38482408557114
chr12_121970720_121971337	0.556622348852624	-0.487453811947389	0.647651805603749	0.506803057638472	0.318909151756975	0.360832826421138	0.373755866434793	-1.07331481475794
chr12_121978963_121979598	0.5154757874854	0.66059435668036	0.32089542152869	0.211550406942923	0.243645156443557	-0.165746574692034	-0.153333866384671	0.662389305134937
chr12_121980371_121981044	0.240409975322705	-0.487453811947389	0.460595625554781	0.000219561869624398	-0.31555746301791	0.304603916365938	0.852457220091026	0.483490597751818
chr12_121981356_121981815	0.135687110162005	-0.173363215097812	-1.13501888872492	0.395843286471284	-0.104148718641658	-0.0884164481862439	0.0178800535577807	0.38497005467551
chr12_121983950_121984110	-0.833964900408366	-3.23694893723511	-0.630761697772114	-1.43817667545135	-1.24092765821529	-0.630327761125354	-1.36097793618793	-1.78266235914714
chr12_121986577_121986823	-0.3812607377921	-0.88952269512698	-0.946663175723954	0.0741566170185539	-1.75493177009607	-1.00356161706547	-1.16498624695237	-1.38482408557114
chr12_121986952_121987103	-0.731346233892424	-1.14226549498633	-1.13501888872492	-0.924636861450843	-3.23694893723511	-1.31979383488599	-2.18857720886748	-1.78266235914714
chr12_121989210_121989419	-0.944445609829874	0.197875808024669	-2.56005248836529	-1.07637197597114	-0.563353865628689	-1.72538789537465	-1.16498624695237	-1.78266235914714
chr12_121994665_121995364	1.30063355186197	0.401082613551604	1.1795999993842	0.921616967731634	0.862389424291663	0.566101012922429	1.31346419986995	0.575711176666073
chr12_121996373_121997518	2.08463808351394	1.76654450637667	1.93392829457582	1.7513984528863	1.84536287970389	1.86408370566507	1.89982557892337	1.27101233524458
chr15_101709041_101709537	-0.0371958269337621	-0.487453811947389	-0.630761697772114	-0.160095647721928	0.318909151756975	-0.0884164481862439	0.241744115946558	0.662389305134937
chr15_101714801_101714985	-1.06409375156167	-0.88952269512698	-0.313673088443113	-1.92222684120799	-0.563353865628689	-0.868134909526366	-1.16498624695237	-1.38482408557114
chr15_101723195_101723585	1.30063355186197	0.810832888000111	1.67171028214029	1.39536031436538	1.96734072532674	1.32846554325736	1.28019968913625	1.85322676880483
chr15_101723671_101725267	3.63097120835197	3.62493426492274	3.62040766345056	3.70531472017207	3.55739681150932	3.82722727709519	3.96084296866647	3.65135827282993
chr15_101731591_101732517	1.95214007577074	1.90664469381491	1.70018341202972	1.79578113544893	2.22383841697541	2.16184055840862	1.83257821498039	1.69773615817926
chr15_101733275_101733522	-1.33802933341401	-0.487453811947389	-0.371759068373	-0.546681968910869	-1.75493177009607	-1.72538789537465	-0.992463682123816	-1.38482408557114
chr15_101733575_101733850	0.0803298378573958	-1.14226549498633	-0.313673088443113	-0.247469752878255	-1.47515856545341	-0.524672019381436	0.241744115946558	0.0411921357526487
chr15_101734087_101734283	-0.731346233892424	-1.14226549498633	-1.4736276103238	-1.07637197597114	-0.563353865628689	-1.00356161706547	-0.455574817932236	-0.599888083780526
chr15_101745240_101747091	3.48939954997141	3.62493426492274	4.15824915876444	4.13911039589272	3.85159625738971	3.62969929205833	4.26282313564134	4.34465101977874
chr15_101764928_101765196	-0.233652898075352	-3.23694893723511	-0.860970257024932	-0.0777123686401758	-0.563353865628689	-0.334075915403619	-0.0651885130755766	-1.07331481475794
chr15_101767149_101767555	0.18899854181557	0.737668420811796	-0.102225309601171	-0.439899351598028	-0.563353865628689	0.185111107228682	0.373755866434793	0.894969504828779
chr15_101771949_101772305	-0.944445609829874	-0.88952269512698	-2.10115548478595	-0.787352630214885	-1.47515856545341	-0.247457615869564	-0.992463682123816	0.38497005467551
chr15_101782044_101782302	-1.06409375156167	0.401082613551604	-1.23930080822139	-0.787352630214885	-0.434142021657352	-1.5083841533859	-0.455574817932236	-1.38482408557114
chr13_26914578_26914978	0.635553882853293	1.07121639733816	0.283749363803426	0.45238966887695	0.523669321702246	0.246094298810424	-0.0651885130755766	0.483490597751818
chr13_26929927_26930767	2.64803747638749	2.66714583557062	2.72574890728682	2.6215921975817	2.42460491628847	2.64200915777498	2.44126757095125	2.67395512075363
chr13_26931990_26932205	-2.40522497781478	-0.321877718546395	-1.75353776465568	-1.92222684120799	-3.23694893723511	-0.744336994311458	-0.69918712021594	0.38497005467551
chr13_26941342_26942540	1.9674774792256	1.65174988415293	1.42110397082984	1.55880729004588	1.21741694764272	1.56225055760712	2.08458567912586	1.77757525639894
chr13_26946802_26947602	2.94777968839811	2.96834515177509	2.63279672575617	3.08208792774872	3.20736586995062	2.96584026223208	2.9229390215823	2.90481916562784
chr13_26951888_26952344	0.18899854181557	0.492872027196333	-0.152253401313641	-0.247469752878255	0.390440615798182	0.979214569118779	0.241744115946558	0.575711176666073
chr13_26956612_26956814	-0.545710435646515	-0.487453811947389	-0.432282180931895	-0.546681968910869	-0.434142021657352	-0.868134909526366	-0.838385900089551	-0.244028108351852
chr13_26956853_26957597	1.80623134404078	2.00345693142233	1.86014259829444	1.83883909321488	1.89539823137657	2.43496606555725	2.48571991221589	1.52343987119938
chr13_26957670_26957978	0.0227634177317667	-0.0387202801661666	0.392435808600751	-0.160095647721928	0.458592333200083	-0.0150212817392641	-0.347637819105994	0.38497005467551
chr13_26961715_26962884	1.75412070732411	1.87287437153467	2.09270023148928	2.4654965923259	2.28142120159456	1.90247554212887	1.02302424300003	1.92510816997859
chr13_26968542_26969407	1.64388826921522	1.01039254901484	1.52025119441735	1.27510808464118	1.73976456794509	1.60943189288882	1.43934492871921	1.09520848049115
chr13_26971874_26972709	2.36499902871166	1.87287437153467	1.86014259829444	2.25908110912706	1.73976456794509	2.0465753645053	2.55689257785295	2.02663087716031
chr13_26976115_26977063	3.33831978778758	3.39444247747622	2.78676260148693	2.71699854836137	3.0615917120008	2.97487629325767	2.9654141707789	3.39709069273748
chr13_26983002_26983638	4.65824770060035	4.9332701249034	4.56082836299669	4.58079682537657	4.73045748030301	4.77603614590955	4.50522414183994	4.61840454997575
chr13_26985341_26985654	2.65752488542362	2.50022914043525	2.50144006054613	2.79559813438454	2.78462526819135	2.53610664101636	2.6767730581031	2.77467356593454
chr13_26988385_26988685	1.17414392864363	1.48293341154764	1.05285633117404	0.961127201546576	1.13651089350451	0.658729672026424	0.897026464549852	1.47636461391494
chr13_26989390_26989644	0.290052193354553	0.197875808024669	0.618111919029692	0.14448846632799	-0.104148718641658	0.787394352401926	0.658986265936699	0.821531390253176
chr13_26994425_26994609	-1.19456950478583	-1.44889254050572	-1.13501888872492	-1.65999532821202	-1.75493177009607	-1.72538789537465	-1.58784461621591	-1.38482408557114
chr13_26994852_26995480	0.815833654471732	-0.0387202801661666	0.0382228139326003	0.000219561869624398	0.458592333200083	0.185111107228682	-0.247217174974444	-0.599888083780526
chr4_158605392_158605746	-1.19456950478583	0.303054023490288	-0.703491423948733	0.000219561869624398	-0.104148718641658	-1.5083841533859	-0.455574817932236	-1.38482408557114
chr4_158613183_158613333	-1.88101828889669	-2.37473079422085	-1.23930080822139	-0.787352630214885	-0.563353865628689	-1.00356161706547	-1.85716638805179	-1.07331481475794
chr4_158624966_158625473	1.60518949961895	1.69103845439537	0.357109012884851	0.45238966887695	1.09429024982584	1.18009488402131	0.897026464549852	0.165112338936326
chr4_158632447_158632640	-1.19456950478583	-1.14226549498633	-2.56005248836529	-1.07637197597114	-1.24092765821529	-0.334075915403619	-0.247217174974444	-2.33382957628194
chr4_158663325_158663953	0.635553882853293	0.66059435668036	0.938005649581669	0.395843286471284	0.70294733513333	0.0548200707247389	0.0964249237713743	1.09520848049115
chr4_158670929_158672842	6.22168244517362	6.58825924556187	6.33998857533721	6.54382490433843	6.46338241456971	6.3355120708649	6.48746547772203	6.47242961063648
chr4_158680763_158680973	-1.49734590959525	-0.88952269512698	-1.4736276103238	0.0741566170185539	-1.75493177009607	-1.00356161706547	-1.85716638805179	-0.599888083780526
chr4_158681113_158681294	-1.49734590959525	0.084422437472582	-1.4736276103238	-1.65999532821202	-1.47515856545341	-1.15303043291797	-2.18857720886748	-3.23694893723511
chr4_158681471_158681883	0.338042923395948	0.66059435668036	-0.432282180931895	0.880994149379478	0.318909151756975	-0.0150212817392641	-0.0651885130755766	0.165112338936326
chr4_158683766_158683962	-0.545710435646515	-0.487453811947389	-1.35171192296261	-1.65999532821202	-2.10233794008996	-0.630327761125354	-1.85716638805179	-1.38482408557114
chr4_158686145_158686423	-0.461143695849641	0.084422437472582	-1.35171192296261	-1.65999532821202	-1.75493177009607	-1.31979383488599	-1.58784461621591	-2.33382957628194
chr4_158692313_158692586	-0.0371958269337621	-0.88952269512698	-1.03776928933512	-0.439899351598028	-1.24092765821529	-1.00356161706547	0.0964249237713743	-2.33382957628194
chr4_158693121_158693475	0.0803298378573958	0.084422437472582	-0.495455927919025	-0.546681968910869	-2.10233794008996	0.414952182417084	-1.58784461621591	-1.38482408557114
chr4_158696202_158696534	0.290052193354553	-0.173363215097812	-1.91690203231652	-0.787352630214885	-0.862722545393497	-1.72538789537465	-0.69918712021594	-2.33382957628194
chr15_58910782_58910957	-1.33802933341401	-1.83878348270484	-1.13501888872492	-2.24295143402044	-1.47515856545341	-1.72538789537465	-1.58784461621591	-1.07331481475794
chr15_58911215_58911523	-0.305569847975485	-0.674526630766408	-0.432282180931895	-0.247469752878255	-0.104148718641658	-0.426228769795769	-1.16498624695237	-0.0943809439713902
chr15_58919317_58919697	0.240409975322705	0.197875808024669	0.20645866507532	-0.34047859629408	-0.862722545393497	0.246094298810424	0.373755866434793	-0.817268329193173
chr15_58922117_58922406	-0.944445609829874	-0.173363215097812	-0.703491423948733	-0.662004517358745	-0.434142021657352	-2.68822040122615	-0.992463682123816	-1.07331481475794
chr15_58923090_58923240	-1.88101828889669	-1.83878348270484	-2.10115548478595	-1.65999532821202	-0.862722545393497	-1.31979383488599	-1.58784461621591	-0.817268329193173
chr15_58925138_58925450	-0.731346233892424	1.07121639733816	-0.780083186275402	-0.924636861450843	-0.563353865628689	-1.15303043291797	-0.455574817932236	-3.23694893723511
chr15_58932070_58932268	-0.0997554775514058	0.880465313794886	0.704976715558215	0.0741566170185539	0.318909151756975	-0.0150212817392641	0.806467083621539	0.38497005467551
chr15_58932971_58934459	4.39453485664086	4.28171468461695	4.24294151129314	4.36210757889734	4.32306425345334	4.45614904721618	4.35356982598368	4.49982941399772
chr15_58952862_58953147	-0.0997554775514058	-1.14226549498633	-1.03776928933512	-1.65999532821202	-1.47515856545341	-0.744336994311458	-0.347637819105994	-0.599888083780526
chr15_58957192_58957990	2.37653467742933	2.60679236995202	2.27410535155311	2.45169300496809	2.20412183770094	2.47372941217723	2.41085304129293	1.65609618976216
chr15_58980429_58980651	-0.833964900408366	-0.674526630766408	-0.780083186275402	0.211550406942923	-1.24092765821529	-0.744336994311458	-0.347637819105994	-0.817268329193173
chr15_58987127_58988684	4.16435084208029	4.38714799844224	4.59345078466953	4.47899842705509	4.23836170070399	4.34205870099995	4.4161571756423	4.52895818864073
chr11_18402317_18402622	-0.461143695849641	-1.83878348270484	-0.561523156743594	-0.546681968910869	-1.03946703407077	-0.247457615869564	0.170913453340643	-0.411013598366266
chr11_18408557_18409443	2.12623128360779	2.40892171342447	1.70018341202972	1.77376045955282	2.0133835789167	1.60943189288882	1.73774269441616	1.88961510396869
chr11_18410223_18411017	2.16665886946617	2.09417910470692	2.24541129884132	2.09116924350968	1.73976456794509	1.632456273901	2.51461166676102	1.69773615817926
chr11_18419041_18419368	-0.944445609829874	-0.321877718546395	-1.4736276103238	-0.247469752878255	-1.24092765821529	-0.247457615869564	-2.18857720886748	-1.78266235914714
chr11_18453074_18453236	-1.06409375156167	-0.674526630766408	-1.13501888872492	-2.65598532485932	-1.47515856545341	-1.5083841533859	-1.85716638805179	-1.07331481475794
chr11_18457469_18457820	0.384488519553571	-0.173363215097812	-0.432282180931895	-0.546681968910869	-1.03946703407077	0.0548200707247389	-0.347637819105994	1.03150097808799
chr11_18490816_18491698	3.11549935218857	3.03092933332708	2.7999777818482	2.8804765740662	3.1569777515268	3.15262604452943	3.22343053933667	3.27860791132942
chr1_32701714_32701981	1.30063355186197	0.66059435668036	0.760110624480392	0.395843286471284	0.70294733513333	0.827853075157209	0.897026464549852	0.662389305134937
chr1_32702745_32703854	4.17099057837951	4.45148043328344	4.55499410279542	4.47559196031779	4.22863583126478	4.17176734914419	4.49438687227078	4.6075223643164
chr1_32712023_32712740	4.48789871271851	4.38115480861189	4.59534697063857	4.66396045211631	4.69558051304983	4.59155075461285	4.78265858397173	4.80143038660455
chr1_32716403_32717252	4.4556322193169	4.38115480861189	4.42028241356046	4.51262789201823	4.36362082185572	4.40692353954856	4.29648605721309	4.48206560328824
chr1_32722184_32722413	1.70005705268916	1.56980949069388	1.67171028214029	0.999584173009432	1.79352966904978	1.78409207403149	1.71302669267984	1.73820792624335
chr1_32724853_32725868	4.88314775721362	4.77772319082479	4.86111363237787	4.85172733770903	4.80761227347785	4.95564692273174	4.85504410927907	4.64525622539092
chr1_32730236_32730386	1.14745857714545	0.492872027196333	1.03060601434096	1.50635584460984	1.62582220697896	1.41067580036834	0.940259990648817	0.27922526827247
chr1_32731331_32731976	3.16954812003785	3.47543425923489	3.39946747659433	3.34360320775135	3.45267517534167	3.17632123748748	3.22343053933667	3.19384314636285
chr1_32733495_32734453	4.92891576614916	4.98950344498445	5.15267045713514	5.03183060398282	5.2221002463247	4.9715342759699	4.82075196262277	4.75780439669924
chr1_32740295_32741805	3.45716698357222	2.93600462174572	3.38199808023196	3.05495464687962	3.10476586884026	3.14464036701597	3.1699491189697	3.16444415596889
chr1_32742248_32742794	1.93663786554148	1.65174988415293	2.33891878593192	1.7513984528863	1.79352966904978	1.90247554212887	2.28234639348352	2.32118308324498
chr1_32742960_32743288	1.22607798741986	1.01039254901484	1.43810894179486	0.79614706795323	0.959666468634834	1.04932883843178	1.2112773333612	0.575711176666073
chr1_32743383_32743929	1.34827931201546	1.34194572013207	1.76900068036049	1.81747074416602	1.25622978104764	1.01469760173871	1.17554074798696	1.21475822345188
chr1_32746322_32746835	1.41692151443676	1.93964257373784	1.09635321165303	1.17784751367767	1.36677080268968	1.74236913213824	0.940259990648817	0.894969504828779
chr1_32749403_32750213	2.58976424137918	2.66714583557062	2.87057362953179	3.29804464665324	3.54960571867832	2.75122340079174	2.68949842539815	2.73522588311698
chr1_32753591_32753987	3.09469736318959	3.34603458761641	3.70362684185525	3.47905540655081	3.48571427509121	3.55333621058301	3.69662432699575	3.57520852407981
chr1_32754173_32754967	4.32776707648429	4.11116442160224	4.58965091963719	4.25491328571172	4.36805752792889	4.37656131035231	4.40462700160872	4.3641780449598
chr1_32755536_32756175	5.17666861933373	5.05496523966113	5.15395761175053	5.27853073456135	5.26792899401535	5.12755837736854	5.08191875914165	5.24933584876853
chr1_32757145_32757936	5.47646661451201	5.36841857551461	5.39182688478228	5.45495353360874	5.50594887441106	5.46232911685669	5.38153680888785	5.25979907023627
chr1_32761255_32761650	2.45480038466522	2.52218079270425	2.78676260148693	2.9606375953657	2.9116236729554	2.7721080576399	2.93367562057082	2.21046992987614
chr1_32766442_32766981	2.60945134459693	2.72507554025391	2.45206749296944	2.54565450497963	2.26248116544993	2.64200915777498	2.9229390215823	2.23895487033682
chr1_32770969_32772044	4.1272757973255	4.08927433441616	4.46866843329687	4.32851306539906	4.22374819807074	4.02723712682698	4.21960892385103	4.2844322233265
chr1_32772602_32774766	5.60828613928105	5.66576788922983	5.30063207670071	5.48067019189498	5.3260938487283	5.44455097914212	5.45975884995864	5.5256402155167
chr1_32779996_32780146	-0.1651513571991	0.303054023490288	0.124791645505641	0.14448846632799	-0.31555746301791	-0.630327761125354	0.0178800535577807	-0.0943809439713902
chr1_32786802_32787646	2.7928219266554	2.36100534475022	1.95770809854843	2.22702586513542	2.40746503439796	2.283196909966	2.31556200904978	2.60996635071169
chr1_32793909_32794504	1.14745857714545	0.66059435668036	0.813214868303586	0.961127201546576	1.17753099572069	1.18009488402131	1.17554074798696	0.821531390253176
chr1_32798880_32800124	2.70404804100934	2.00345693142233	2.79338532310356	2.70541213263377	2.92372965178184	2.36795213342391	2.62471853003704	1.95974896403829
chr20_53912351_53912691	2.1929946287388	1.43745139341214	1.94586719103598	1.83883909321488	2.07980467755515	1.38378955666102	1.43934492871921	1.73820792624335
chr20_53914642_53914973	0.882077549187866	0.401082613551604	1.52025119441735	1.03704258272583	0.862389424291663	1.21101486176574	1.10129699437734	1.21475822345188
chr20_53915150_53915361	0.914092706608404	1.18567274078527	1.0080071540454	0.658716719567434	0.523669321702246	0.658729672026424	0.494694247454775	0.894969504828779
chr20_53915439_53916453	3.90634202627477	3.58377709403815	3.79225965735668	3.73411005926576	3.78015237316158	3.93301561854021	3.70291408913951	3.81165641943771
chr20_53917407_53917986	2.02724677458337	2.62719201719297	1.98110228972315	1.77376045955282	1.87059745957088	1.97632383519218	2.50023811242475	1.81589682907556
chr20_53919042_53919276	1.14745857714545	0.810832888000111	1.05285633117404	1.27510808464118	0.862389424291663	1.38378955666102	1.58266584141503	1.32515503684044
chr20_53926723_53926890	-1.88101828889669	-2.37473079422085	-1.23930080822139	-0.546681968910869	-0.705286976760437	-1.15303043291797	-1.58784461621591	-0.817268329193173
chr20_53934391_53935620	4.71387078461624	4.58782768094964	4.49124818986821	4.31332733084593	4.43302105875076	4.49749341713673	4.57546396780623	4.34465101977874
chr20_53939917_53940242	2.66695031102895	2.56510678284418	2.87057362953179	2.69373191147425	2.63066315285001	2.97487629325767	2.50023811242475	2.73522588311698
chr20_53941042_53941519	1.46093319724405	2.09417910470692	1.35100591178833	0.839194266972824	0.959666468634834	1.60943189288882	1.66228693791207	2.09054909767517
chr20_53942039_53942568	1.56542399671561	1.23966657106139	1.9097499521297	1.7513984528863	1.9905458235097	1.41067580036834	1.73774269441616	1.85322676880483
chr20_53943797_53943964	1.14745857714545	0.492872027196333	0.732807028080877	0.705996469318837	0.959666468634834	0.745768193181604	0.852457220091026	0.662389305134937
chr20_53949355_53950295	1.30063355186197	1.01039254901484	0.839051515765681	0.79614706795323	0.64562815413512	0.827853075157209	0.940259990648817	1.21475822345188
chr20_53953977_53954203	-0.233652898075352	-0.487453811947389	-1.03776928933512	-1.07637197597114	-0.434142021657352	-0.744336994311458	-0.572245044798443	-3.23694893723511
chr20_53957801_53958091	-0.1651513571991	0.401082613551604	-0.946663175723954	-1.07637197597114	-0.104148718641658	-0.868134909526366	-0.992463682123816	-1.78266235914714
chr20_10828287_10828602	0.135687110162005	0.492872027196333	-0.102225309601171	-0.924636861450843	-1.47515856545341	-0.744336994311458	-0.153333866384671	0.165112338936326
chr1_187817891_187818109	-0.1651513571991	-1.83878348270484	-1.35171192296261	-1.92222684120799	-1.47515856545341	-0.630327761125354	-1.36097793618793	-1.38482408557114
chr1_187836120_187836270	-1.67646521066189	-1.44889254050572	-2.56005248836529	-1.92222684120799	-1.47515856545341	-1.72538789537465	-0.838385900089551	-1.78266235914714
chr1_187842911_187843111	-1.06409375156167	-0.88952269512698	-1.35171192296261	-0.924636861450843	-1.24092765821529	-0.630327761125354	-0.992463682123816	-2.33382957628194
chr17_16915876_16916293	-0.0371958269337621	1.01039254901484	-0.204078820891268	0.395843286471284	-0.31555746301791	0.414952182417084	-0.0651885130755766	0.894969504828779
chr17_16919926_16920259	-0.1651513571991	-1.83878348270484	-0.561523156743594	-0.662004517358745	-0.705286976760437	-0.426228769795769	0.241744115946558	-1.07331481475794
chr17_16922427_16922623	-0.3812607377921	-0.674526630766408	-0.946663175723954	-0.662004517358745	-2.10233794008996	-0.744336994311458	-0.69918712021594	-2.33382957628194
chr17_16940340_16940490	-2.76196219685438	-2.37473079422085	-2.10115548478595	-1.65999532821202	-0.862722545393497	-1.15303043291797	-2.18857720886748	-3.23694893723511
chr17_16981174_16981618	-0.833964900408366	-0.88952269512698	-0.152253401313641	-0.546681968910869	0.0802033740586468	0.246094298810424	0.0964249237713743	-0.599888083780526
chr17_16988041_16988818	1.52453128032685	1.43745139341214	1.50419264047539	0.921616967731634	2.05800233135518	1.46299025764448	1.76204238799733	1.73820792624335
chr17_16991434_16992025	1.09255981597036	1.01039254901484	1.1795999993842	0.839194266972824	1.36677080268968	1.27093508902846	1.58266584141503	0.821531390253176
chr7_86574063_86574271	-0.461143695849641	-0.487453811947389	-0.946663175723954	0.000219561869624398	-1.03946703407077	-0.0150212817392641	-0.838385900089551	-0.817268329193173
chr7_86598374_86599210	1.80623134404078	2.03433589785282	1.31463684848258	1.79578113544893	1.50210314343339	1.72104627251679	1.63623178451323	1.92510816997859
chrX_27336586_27336835	-0.545710435646515	-0.487453811947389	-0.204078820891268	-1.24596207374094	-0.104148718641658	0.185111107228682	-1.58784461621591	-0.0943809439713902
chrX_27349802_27349952	-1.67646521066189	-1.44889254050572	-1.13501888872492	-1.43817667545135	-2.10233794008996	-2.29164696118202	-1.36097793618793	-0.599888083780526
chrX_27350562_27350739	-0.731346233892424	-1.44889254050572	-0.860970257024932	-1.92222684120799	-0.563353865628689	-1.98091180519157	-1.16498624695237	0.0411921357526487
chrX_27380545_27380859	-0.0997554775514058	-0.487453811947389	-1.91690203231652	-0.787352630214885	-1.75493177009607	-0.630327761125354	-0.572245044798443	-1.38482408557114
chrX_27380947_27381227	-0.833964900408366	-2.37473079422085	-1.60680482466732	-0.787352630214885	-1.47515856545341	-0.630327761125354	-1.85716638805179	-0.599888083780526
chrX_27398382_27399232	2.3993328950262	2.81673775929168	2.00412317497523	1.9011083622018	1.62582220697896	2.42180999421593	2.41085304129293	1.85322676880483
chr4_126603904_126604775	1.41692151443676	2.20689690724337	0.557153248138567	1.10916216132722	-0.104148718641658	1.18009488402131	1.02302424300003	1.42770132384564
chr4_126627339_126627715	0.556622348852624	1.07121639733816	-0.102225309601171	-0.546681968910869	-0.00903003750819485	0.745768193181604	0.0964249237713743	0.165112338936326
chr4_126647428_126647805	0.42948538197322	0.492872027196333	-0.495455927919025	-0.662004517358745	-0.862722545393497	-0.630327761125354	0.0964249237713743	-0.411013598366266
chr4_126647837_126647987	-1.49734590959525	-1.83878348270484	-2.56005248836529	-3.23694893723511	-1.47515856545341	-1.72538789537465	-1.58784461621591	-2.33382957628194
chr4_126648105_126648285	-1.19456950478583	-0.674526630766408	-1.60680482466732	-1.92222684120799	-1.75493177009607	-0.868134909526366	-0.455574817932236	-2.33382957628194
chr4_126661209_126661586	0.240409975322705	-0.487453811947389	-0.0538740487643604	-0.924636861450843	-0.862722545393497	-1.31979383488599	-0.153333866384671	-0.0943809439713902
chr6_151807060_151807560	0.710390072906179	0.737668420811796	0.587954522997576	0.839194266972824	0.318909151756975	0.979214569118779	1.34597897832851	0.821531390253176
chr6_151846969_151847371	0.42948538197322	0.084422437472582	-0.860970257024932	-0.34047859629408	-0.563353865628689	-0.247457615869564	0.241744115946558	0.744153584354128
chr8_38602858_38603028	-0.635544604521654	-1.83878348270484	-0.780083186275402	-0.0777123686401758	0.0802033740586468	-0.0884164481862439	-0.572245044798443	-0.244028108351852
chr8_38603849_38604973	3.15622457162697	2.7988653062843	2.66204047028314	2.87013587125468	2.89941524989686	2.95674727894208	3.1049402801595	2.81307127460566
chr8_38606888_38607084	-1.49734590959525	-0.173363215097812	-0.432282180931895	0.0741566170185539	0.164237552388681	-1.31979383488599	-0.838385900089551	-0.599888083780526
chr8_38610988_38611714	1.03548907388654	0.401082613551604	0.426918204134161	0.79614706795323	0.70294733513333	-0.165746574692034	0.551562595415853	-0.244028108351852
chr8_38612671_38613018	-0.1651513571991	-3.23694893723511	-0.495455927919025	0.0741566170185539	-0.705286976760437	-0.744336994311458	-0.572245044798443	-1.78266235914714
chr8_38622789_38622945	-1.67646521066189	-2.37473079422085	-1.75353776465568	-1.65999532821202	-1.75493177009607	-0.334075915403619	-0.838385900089551	-1.78266235914714
chr8_38624266_38624450	-1.49734590959525	-1.44889254050572	-1.13501888872492	-0.787352630214885	-0.434142021657352	-1.31979383488599	-2.18857720886748	-0.244028108351852
chr8_38624530_38624721	-1.19456950478583	0.492872027196333	-1.4736276103238	-1.92222684120799	-1.24092765821529	-2.29164696118202	-2.18857720886748	-0.411013598366266
chr8_38625992_38626549	0.67345716596536	0.084422437472582	-0.102225309601171	0.559238538341832	0.243645156443557	-0.0150212817392641	0.551562595415853	0.165112338936326
chr8_38631758_38632174	-0.305569847975485	-0.321877718546395	-1.23930080822139	-0.662004517358745	-0.00903003750819485	-0.426228769795769	-0.347637819105994	-0.411013598366266
chr8_38644918_38645191	-0.545710435646515	-0.321877718546395	-1.23930080822139	-1.43817667545135	-0.862722545393497	-0.630327761125354	-0.0651885130755766	-0.599888083780526
chr8_38651204_38651366	-1.49734590959525	-2.37473079422085	-2.10115548478595	-2.24295143402044	-2.10233794008996	-0.426228769795769	-0.992463682123816	-0.817268329193173
chr8_38660110_38660260	-0.635544604521654	-1.44889254050572	-2.56005248836529	-1.43817667545135	-0.705286976760437	-1.5083841533859	-1.16498624695237	-1.78266235914714
chr8_38681016_38681398	-0.305569847975485	-0.487453811947389	-0.371759068373	-0.787352630214885	-0.434142021657352	-1.00356161706547	-1.16498624695237	-1.78266235914714
chr8_38681973_38682838	0.97606738423036	1.07121639733816	0.732807028080877	0.921616967731634	-0.205984140278847	0.5174565826624	0.806467083621539	0.483490597751818
chr15_27820224_27820420	-1.06409375156167	-1.83878348270484	-0.630761697772114	-0.924636861450843	-1.47515856545341	-0.630327761125354	-1.58784461621591	-1.78266235914714
chr15_27833237_27833527	-0.833964900408366	-0.0387202801661666	-0.432282180931895	-0.662004517358745	-0.563353865628689	-0.0150212817392641	-0.992463682123816	0.27922526827247
chr15_27844090_27844240	-2.11944249702586	-0.674526630766408	-1.13501888872492	-0.160095647721928	-1.47515856545341	-1.5083841533859	-1.58784461621591	-0.817268329193173
chr4_122205771_122205992	-0.0997554775514058	-1.44889254050572	-0.860970257024932	-0.439899351598028	-0.434142021657352	-0.630327761125354	-1.36097793618793	0.165112338936326
chr4_122218897_122219080	-0.3812607377921	-1.83878348270484	-1.60680482466732	-0.787352630214885	-3.23694893723511	-0.868134909526366	-0.992463682123816	-0.599888083780526
chr4_122223334_122223545	-1.67646521066189	-1.44889254050572	-0.371759068373	-1.43817667545135	-2.10233794008996	-1.31979383488599	-1.85716638805179	-3.23694893723511
chr4_122285329_122285558	-0.3812607377921	-0.321877718546395	-0.860970257024932	-0.247469752878255	-0.205984140278847	-1.00356161706547	0.0964249237713743	-1.78266235914714
chr16_78705755_78705998	-0.0371958269337621	-1.14226549498633	-0.371759068373	-0.662004517358745	-0.705286976760437	-0.630327761125354	-0.347637819105994	-1.38482408557114
chr16_78736354_78736870	0.746401051844536	0.946891072073521	0.525679999096703	0.921616967731634	1.00595099711613	0.467114566468663	0.373755866434793	0.821531390253176
chr16_78742227_78743900	4.37453934624381	4.6931723448384	4.03233120198545	4.45843792247619	4.12759123065778	4.32802325314988	4.08642969541614	4.10262893759452
chr16_78761412_78761873	1.48244557630141	1.23966657106139	1.38648064238121	1.50635584460984	1.09429024982584	1.11619293552192	1.52703409620754	0.964849745098544
chr16_78762241_78762532	-0.833964900408366	-0.0387202801661666	-0.780083186275402	0.14448846632799	-0.205984140278847	-0.744336994311458	-1.36097793618793	-0.817268329193173
chr16_78765990_78766141	-0.635544604521654	-1.44889254050572	-0.630761697772114	-0.546681968910869	-0.563353865628689	-0.165746574692034	-0.992463682123816	-0.0943809439713902
chr16_78770240_78771082	2.08463808351394	1.93964257373784	1.82178459129672	2.09116924350968	2.35478865659624	2.17758021672827	2.19579922151432	2.15175517444232
chr16_78775227_78775377	-0.833964900408366	-1.14226549498633	-1.03776928933512	-1.65999532821202	-1.03946703407077	-1.15303043291797	-1.58784461621591	-1.38482408557114
chr16_78792011_78792294	-0.305569847975485	-0.88952269512698	-1.23930080822139	-0.34047859629408	-1.75493177009607	-0.524672019381436	-0.455574817932236	-0.599888083780526
chr16_78796175_78796771	1.70005705268916	1.01039254901484	0.938005649581669	1.30612380910631	1.46944149744206	1.56225055760712	0.435491940373475	1.21475822345188
chrX_3703244_3703537	-0.305569847975485	0.579169166929387	-0.432282180931895	0.45238966887695	-0.104148718641658	-0.247457615869564	0.0178800535577807	-1.07331481475794
chrX_3705288_3705809	-0.0371958269337621	-1.83878348270484	0.283749363803426	0.211550406942923	0.390440615798182	-0.334075915403619	0.0178800535577807	-0.599888083780526
chrX_3707761_3708058	-0.233652898075352	-0.321877718546395	0.283749363803426	0.506803057638472	0.523669321702246	-0.247457615869564	-0.572245044798443	-1.07331481475794
chrX_3711764_3714366	3.55178153253761	3.72296599858214	3.60166333945331	3.47223468077404	3.69795370867178	3.55333621058301	3.65829878379203	3.55269221727112
chrX_3728354_3728831	-0.305569847975485	-0.173363215097812	0.20645866507532	0.275633031400208	0.164237552388681	0.304603916365938	0.435491940373475	-1.07331481475794
chrX_3732343_3732689	-0.545710435646515	-0.0387202801661666	-0.432282180931895	-0.0777123686401758	-1.24092765821529	-1.00356161706547	-0.572245044798443	0.27922526827247
chrX_3743220_3743583	-0.233652898075352	0.084422437472582	-0.780083186275402	-0.787352630214885	-0.563353865628689	0.304603916365938	-0.992463682123816	0.0411921357526487
chrX_3743720_3744404	1.68157604502618	1.87287437153467	1.29610262474163	1.3662238268958	1.71211148140306	1.29998706540359	1.17554074798696	1.32515503684044
chrX_3747849_3748077	-1.06409375156167	0.492872027196333	-1.35171192296261	-0.34047859629408	-0.434142021657352	-1.31979383488599	-0.838385900089551	-0.0943809439713902
chrX_3777438_3777709	-0.0997554775514058	-0.173363215097812	-0.860970257024932	-1.65999532821202	-1.75493177009607	-0.630327761125354	-2.61955908978346	-1.38482408557114
chrX_3788674_3789449	1.62466863722605	1.23966657106139	0.732807028080877	1.50635584460984	1.73976456794509	1.18009488402131	1.68787986919538	1.03150097808799
chr13_68304183_68304917	1.2762073055816	1.65174988415293	0.525679999096703	1.24341089247278	1.76689756286989	1.11619293552192	0.806467083621539	0.894969504828779
chr13_68369870_68370104	-0.833964900408366	-0.487453811947389	-1.23930080822139	-1.92222684120799	0.0802033740586468	-0.630327761125354	-1.16498624695237	0.27922526827247
chr13_68383007_68383262	-1.33802933341401	-0.487453811947389	-2.10115548478595	-1.65999532821202	-2.5608650210289	-0.630327761125354	-1.16498624695237	-3.23694893723511
chr1_113101657_113101921	-2.40522497781478	-1.83878348270484	-1.35171192296261	-0.546681968910869	-2.5608650210289	-0.630327761125354	-2.61955908978346	-1.38482408557114
chr1_113110189_113110461	-0.1651513571991	0.303054023490288	-1.35171192296261	-0.0777123686401758	-1.24092765821529	-0.0884164481862439	-0.992463682123816	-0.0943809439713902
chr1_113125566_113125773	-1.67646521066189	-0.674526630766408	-2.10115548478595	-1.07637197597114	-1.03946703407077	-1.00356161706547	-0.992463682123816	-3.23694893723511
chr1_113128981_113129517	0.815833654471732	0.197875808024669	0.283749363803426	-0.546681968910869	-0.104148718641658	0.5174565826624	-0.455574817932236	-0.244028108351852
chr1_113129788_113130034	-0.233652898075352	-0.487453811947389	-0.561523156743594	-1.92222684120799	-1.24092765821529	-1.31979383488599	-0.992463682123816	-1.38482408557114
chr1_113132326_113132522	-0.833964900408366	-1.83878348270484	-0.630761697772114	-1.07637197597114	-0.563353865628689	-0.247457615869564	-0.838385900089551	-0.0943809439713902
chr1_113135403_113135700	0.42948538197322	-0.674526630766408	0.166202946473109	0.0741566170185539	-0.31555746301791	0.0548200707247389	0.373755866434793	0.165112338936326
chr1_113137580_113137908	0.635553882853293	0.084422437472582	0.839051515765681	1.17784751367767	1.36677080268968	0.942836779840451	0.551562595415853	0.0411921357526487
chr1_113140382_113141416	3.25327526334277	2.86906386987256	2.78676260148693	3.13486995104115	3.0395102520133	3.09577516217187	3.19693763781007	3.04046400710037
chr1_113141492_113141982	1.39440172139245	1.12957932208057	1.13857696337945	0.658716719567434	1.6551625026742	1.29998706540359	1.55511810407708	1.92510816997859
chr1_113146192_113147787	3.66429516023135	3.27023391087031	3.75881138695338	3.77901955422142	3.66227214035195	3.54729124100478	3.41183385647027	3.34562900071332
chr1_113153208_113153497	-0.944445609829874	-0.0387202801661666	-0.432282180931895	-0.34047859629408	-0.434142021657352	-0.524672019381436	-0.347637819105994	-0.0943809439713902
chr1_113154898_113155088	-1.06409375156167	-1.44889254050572	-1.75353776465568	-1.24596207374094	-0.862722545393497	-1.5083841533859	-0.992463682123816	-0.599888083780526
chr1_113178174_113178490	-0.833964900408366	-0.321877718546395	-1.91690203231652	-1.65999532821202	-0.705286976760437	-0.868134909526366	0.241744115946558	-0.599888083780526
chr1_113187928_113188281	-0.1651513571991	-0.0387202801661666	-0.495455927919025	-0.662004517358745	-1.75493177009607	-0.426228769795769	-0.0651885130755766	-3.23694893723511
chr1_113192187_113192763	0.18899854181557	1.01039254901484	-0.703491423948733	0.395843286471284	-0.205984140278847	0.0548200707247389	0.709840214152618	0.27922526827247
chr1_113197801_113198158	-0.305569847975485	-0.487453811947389	-0.371759068373	-2.65598532485932	-1.03946703407077	0.246094298810424	-1.58784461621591	0.483490597751818
chr1_113199538_113200441	0.97606738423036	1.07121639733816	1.25830418501972	1.39536031436538	0.58593708452244	0.979214569118779	1.17554074798696	1.03150097808799
chr12_14505981_14506487	0.18899854181557	-0.173363215097812	-0.371759068373	0.000219561869624398	0.58593708452244	0.5174565826624	0.309259408059308	0.575711176666073
chr12_14507727_14508002	-0.944445609829874	-1.83878348270484	-0.0070908474123481	-0.247469752878255	-0.205984140278847	-1.00356161706547	-1.36097793618793	-0.411013598366266
chr12_14509143_14509408	-1.33802933341401	-2.37473079422085	-0.102225309601171	-0.924636861450843	-0.31555746301791	-1.72538789537465	-1.36097793618793	-1.38482408557114
chr12_14510711_14510879	-1.49734590959525	-1.14226549498633	-1.23930080822139	-1.07637197597114	-1.03946703407077	-0.0884164481862439	-0.572245044798443	-2.33382957628194
chr12_14514351_14514526	-0.461143695849641	-2.37473079422085	-0.780083186275402	-2.65598532485932	-0.00903003750819485	-0.744336994311458	-1.85716638805179	-0.244028108351852
chr12_14545466_14545618	-2.11944249702586	-1.83878348270484	-2.31243446475571	-1.92222684120799	-0.705286976760437	-1.15303043291797	-1.16498624695237	-1.78266235914714
chr12_14566903_14567167	0.635553882853293	0.880465313794886	0.587954522997576	0.275633031400208	0.458592333200083	-0.165746574692034	0.606274051158435	0.165112338936326
chr12_14567281_14569113	3.75104784996175	3.8671548382174	3.69657795419797	3.80639425322806	3.91966847237412	3.98760750798271	3.89094490974274	3.7236893305291
chr6_155101719_155101915	-1.19456950478583	0.303054023490288	-1.60680482466732	-1.43817667545135	-0.705286976760437	-1.98091180519157	-1.36097793618793	-1.07331481475794
chr6_155104038_155104257	-0.833964900408366	-0.487453811947389	-0.432282180931895	-0.439899351598028	-0.862722545393497	-0.744336994311458	0.0178800535577807	-0.599888083780526
chr6_155106593_155107098	0.135687110162005	-0.487453811947389	0.0382228139326003	-0.439899351598028	0.0802033740586468	0.467114566468663	-1.16498624695237	-0.0943809439713902
chr6_155108153_155108955	0.67345716596536	0.880465313794886	-0.204078820891268	0.751775816294772	-0.31555746301791	0.745768193181604	1.37777707662127	0.662389305134937
chr6_155112696_155113170	-0.233652898075352	0.579169166929387	-1.23930080822139	0.14448846632799	-0.00903003750819485	-0.334075915403619	-1.58784461621591	-0.244028108351852
chr6_155121507_155122039	0.710390072906179	0.303054023490288	-0.371759068373	0.559238538341832	0.164237552388681	0.121435926425291	0.373755866434793	-0.244028108351852
chr6_155123593_155123743	-0.944445609829874	-2.37473079422085	-2.10115548478595	-2.24295143402044	-1.47515856545341	-1.5083841533859	-1.36097793618793	-1.78266235914714
chr6_155123758_155123908	-1.06409375156167	-1.44889254050572	-1.23930080822139	-2.24295143402044	-2.5608650210289	-1.31979383488599	-1.58784461621591	-1.78266235914714
chr6_155126821_155127519	1.50364188622051	1.01039254901484	0.283749363803426	0.961127201546576	0.64562815413512	0.827853075157209	1.06269138508103	0.821531390253176
chr6_155132600_155133046	0.0227634177317667	0.303054023490288	0.245621547395531	-1.65999532821202	-0.563353865628689	-0.744336994311458	0.170913453340643	-1.07331481475794
chr6_155152129_155152892	1.73632365259668	1.97190255932315	-0.0070908474123481	1.65831420912648	1.91977985859838	1.9212950155021	1.63623178451323	1.5690274734727
chr6_155154030_155154850	1.95214007577074	1.39048871584173	1.56738144589081	1.17784751367767	1.33085672130365	1.43707014187786	1.24615005347772	1.95974896403829
chr6_155171127_155171525	-0.0997554775514058	-0.0387202801661666	0.245621547395531	-0.34047859629408	0.243645156443557	0.827853075157209	0.309259408059308	-0.244028108351852
chr6_155174576_155175199	2.69486265632099	2.50022914043525	1.98110228972315	2.30586684865267	2.16386141870892	2.60756491251161	2.33188737494747	2.15175517444232
chr6_155177229_155177719	1.93663786554148	0.946891072073521	1.1795999993842	1.14391355452262	1.53404169195416	1.14849768561669	0.982235535925919	1.1562213174932
chr6_155181560_155181820	-0.233652898075352	-0.0387202801661666	-0.432282180931895	-0.924636861450843	0.318909151756975	-0.868134909526366	-1.36097793618793	-0.817268329193173
chr6_155183056_155183458	0.42948538197322	-0.321877718546395	0.166202946473109	-0.439899351598028	-0.104148718641658	-0.247457615869564	-0.572245044798443	0.38497005467551
chr6_155185574_155186473	1.20034463534814	0.579169166929387	0.813214868303586	1.0735529776633	0.458592333200083	0.566101012922429	0.758962465634234	0.575711176666073
chr6_155195944_155196194	-0.233652898075352	-0.173363215097812	-1.35171192296261	-0.546681968910869	-0.862722545393497	-1.00356161706547	-1.58784461621591	-1.38482408557114
chr20_42742006_42742216	-1.19456950478583	0.197875808024669	-1.23930080822139	-1.43817667545135	-1.24092765821529	-1.00356161706547	-1.85716638805179	-1.07331481475794
chr4_186628128_186628354	-0.305569847975485	-0.674526630766408	-1.91690203231652	-1.43817667545135	-1.03946703407077	-1.5083841533859	-0.992463682123816	-0.817268329193173
chr4_186651251_186651401	-1.49734590959525	-0.88952269512698	-1.4736276103238	-0.34047859629408	-1.24092765821529	-1.15303043291797	-2.61955908978346	-0.817268329193173
chr15_49730889_49732659	2.3993328950262	2.45529765641389	2.11402009291384	2.39511876766704	2.16386141870892	2.56032146935333	2.33188737494747	2.18141122794616
chr15_49732883_49733033	-0.944445609829874	-0.88952269512698	-1.35171192296261	-0.924636861450843	-1.24092765821529	-1.31979383488599	-1.16498624695237	-0.817268329193173
chr15_49737014_49737552	1.32465311377702	0.810832888000111	0.493504800531803	0.658716719567434	0.70294733513333	1.01469760173871	1.10129699437734	-0.411013598366266
chr15_49741802_49742020	-1.06409375156167	-1.83878348270484	-1.75353776465568	-1.07637197597114	-2.5608650210289	-0.868134909526366	-1.85716638805179	-1.38482408557114
chr1_35201954_35202710	3.7554724198825	3.21739303783609	3.54784535825374	3.42356476284399	3.0615917120008	3.64676198334605	3.38078564586937	3.67239696206309
chr1_35206260_35206447	0.384488519553571	-0.173363215097812	-0.102225309601171	0.211550406942923	-0.104148718641658	0.0548200707247389	0.551562595415853	0.483490597751818
chr1_35208585_35208835	-0.1651513571991	-0.487453811947389	-0.495455927919025	-0.247469752878255	-0.862722545393497	0.0548200707247389	0.0964249237713743	0.27922526827247
chr1_35210206_35211166	1.98265354325703	1.48293341154764	1.99265864949734	1.45192526365221	1.00595099711613	1.82464222058762	1.76204238799733	1.37733910813118
chr1_35211587_35211754	-0.944445609829874	-1.14226549498633	-0.257835539308144	-1.43817667545135	-0.862722545393497	-1.00356161706547	-0.69918712021594	-2.33382957628194
chr1_35215409_35215656	0.0803298378573958	-0.88952269512698	-0.630761697772114	-0.0777123686401758	-1.75493177009607	-0.165746574692034	-0.992463682123816	-1.78266235914714
chr1_35220849_35221664	2.80993952906296	2.83439151062068	2.5095070145413	2.55859161754772	2.35478865659624	2.40853284647275	2.41085304129293	2.51997858386488
chr1_35222651_35222910	-0.233652898075352	-0.674526630766408	0.0382228139326003	-0.662004517358745	-0.31555746301791	-0.247457615869564	-0.572245044798443	-0.244028108351852
chr1_35227410_35227596	-0.944445609829874	-1.14226549498633	-1.4736276103238	-1.92222684120799	-1.75493177009607	-1.31979383488599	-0.69918712021594	-0.817268329193173
chr1_35229602_35230004	-0.461143695849641	-0.487453811947389	0.20645866507532	-0.0777123686401758	-1.03946703407077	-0.630327761125354	-0.69918712021594	-1.38482408557114
chr1_35242803_35242953	-0.833964900408366	-0.487453811947389	-1.13501888872492	-1.92222684120799	-1.24092765821529	-1.5083841533859	-0.69918712021594	-1.07331481475794
chr1_35243780_35244002	-0.944445609829874	-1.83878348270484	-0.0070908474123481	-1.07637197597114	-0.705286976760437	-0.868134909526366	-1.58784461621591	-1.78266235914714
chr1_35246847_35247031	-1.49734590959525	-1.44889254050572	-1.13501888872492	-2.24295143402044	-0.705286976760437	-0.334075915403619	-1.36097793618793	-0.411013598366266
chr1_35247411_35247577	-0.833964900408366	-0.321877718546395	-0.630761697772114	-2.24295143402044	-1.24092765821529	-1.31979383488599	-1.36097793618793	-1.78266235914714
chr1_35254971_35255178	-0.305569847975485	-0.674526630766408	-0.860970257024932	-1.65999532821202	-0.31555746301791	-0.524672019381436	-2.18857720886748	-1.07331481475794
chr1_35255349_35255588	-0.233652898075352	-0.487453811947389	-2.10115548478595	-1.43817667545135	-1.75493177009607	-1.00356161706547	-3.23694893723511	-0.411013598366266
chr1_35256708_35256913	-1.88101828889669	-2.37473079422085	-1.91690203231652	-1.92222684120799	-3.23694893723511	-1.00356161706547	-1.16498624695237	-1.78266235914714
chr1_35257809_35258007	-0.305569847975485	-0.88952269512698	-1.75353776465568	-2.24295143402044	-0.434142021657352	-1.31979383488599	-0.992463682123816	-1.78266235914714
chr1_35259683_35259833	-0.461143695849641	-0.487453811947389	-1.60680482466732	-1.92222684120799	-1.47515856545341	-1.31979383488599	-1.36097793618793	-3.23694893723511
chr1_35264884_35265521	2.58976424137918	2.60679236995202	3.23892138945092	2.60921025305991	2.83677365507275	2.92911932122297	2.9121219208875	3.00772960859599
chr1_35268287_35269302	4.85867966988442	4.68346447084778	4.91828259889268	4.81984426009197	4.81413039460308	4.93727309757991	4.97423717505128	4.73798339350627
chr1_35269373_35269688	1.12027031308553	1.18567274078527	1.76900068036049	1.7513984528863	1.33085672130365	1.90247554212887	1.80944734572123	1.27101233524458
chr1_35278832_35279897	4.33073519055924	4.23595722638819	3.98103915342485	3.73980079539607	4.02456472675544	4.19901373184186	3.90192135646935	4.10262893759452
chr1_35284682_35284927	-0.305569847975485	-0.88952269512698	-0.432282180931895	-1.24596207374094	0.758075944692276	0.566101012922429	-0.247217174974444	0.165112338936326
chr1_35285867_35286970	2.71317531376794	2.70602292954744	3.20455124685661	2.83866147354075	3.09409285236512	3.16056776253782	2.8567853307023	2.42400224486596
chr1_35287903_35288240	0.781535010821848	0.810832888000111	0.760110624480392	0.506803057638472	0.458592333200083	0.0548200707247389	-0.153333866384671	-1.78266235914714
chr1_35288406_35288593	0.338042923395948	0.303054023490288	-0.0538740487643604	0.14448846632799	0.0802033740586468	0.185111107228682	-1.16498624695237	0.0411921357526487
chr1_35292183_35292417	-0.731346233892424	-1.44889254050572	-0.204078820891268	0.275633031400208	-0.705286976760437	-1.00356161706547	-0.69918712021594	-1.38482408557114
chr1_35295686_35295836	-0.944445609829874	-1.44889254050572	-1.03776928933512	-1.65999532821202	-1.75493177009607	-0.247457615869564	-0.69918712021594	-0.244028108351852
chr1_35298252_35299035	2.43286862702441	2.17953228015078	1.9694526125237	1.33648675237797	1.84536287970389	1.69940352984481	1.89982557892337	2.42400224486596
chr10_44821443_44821598	-2.40522497781478	-2.37473079422085	-2.56005248836529	-1.07637197597114	-1.24092765821529	-2.29164696118202	-1.85716638805179	-1.07331481475794
chr10_44827522_44827914	-0.731346233892424	-0.674526630766408	-0.313673088443113	-0.160095647721928	-0.104148718641658	-0.0884164481862439	0.0178800535577807	-0.411013598366266
chr10_44856860_44857061	-1.19456950478583	-0.674526630766408	-2.10115548478595	-0.924636861450843	-0.705286976760437	-0.744336994311458	-0.572245044798443	-2.33382957628194
chr10_44857470_44858380	2.41059831084228	2.45529765641389	1.95770809854843	2.03673292940527	1.9905458235097	2.12983652712565	1.83257821498039	1.92510816997859
chr10_44864500_44865708	3.51049467835177	3.72296599858214	3.6752222633275	3.64594026618609	3.60327994587746	3.69129988357863	3.70291408913951	3.68280236213443
chr10_44878552_44879709	2.78418635529953	3.21739303783609	2.82605043876768	2.59672111976388	2.75782673785679	2.68669177331938	2.71461729658475	2.85047345709289
chr10_44884014_44884191	-1.33802933341401	-1.83878348270484	-1.75353776465568	-0.662004517358745	-1.03946703407077	-1.15303043291797	-1.36097793618793	-0.411013598366266
chr10_44890568_44890718	-1.33802933341401	-1.44889254050572	-0.860970257024932	-1.43817667545135	-1.75493177009607	-1.5083841533859	-0.572245044798443	-1.38482408557114
chr10_44891074_44892097	0.384488519553571	1.18567274078527	0.813214868303586	1.10916216132722	1.21741694764272	1.04932883843178	0.982235535925919	0.821531390253176
chr10_44896986_44897296	-0.833964900408366	-0.674526630766408	-1.4736276103238	-0.924636861450843	-1.75493177009607	-0.744336994311458	-0.247217174974444	-0.411013598366266
chr6_166837259_166837776	-0.731346233892424	0.197875808024669	0.426918204134161	0.395843286471284	-0.705286976760437	0.566101012922429	0.170913453340643	-0.244028108351852
chr6_166841404_166841778	-0.0371958269337621	0.303054023490288	-1.13501888872492	-0.787352630214885	0.243645156443557	-0.630327761125354	0.494694247454775	-0.817268329193173
chr6_166842311_166843484	2.78418635529953	2.7988653062843	2.10339954442913	2.49271376076352	2.16386141870892	2.86251898638652	2.44126757095125	2.37350844520585
chr6_166850426_166851380	3.92610177704816	3.87570554815426	3.57500528608348	3.69948603576557	3.907528223278	3.76086383419702	3.72780245579708	3.47099693200659
chr6_166870716_166871527	1.2762073055816	1.61136135278025	1.74186640191218	1.45192526365221	1.29402573008353	0.979214569118779	0.606274051158435	0.964849745098544
chr6_166872180_166872498	-0.0997554775514058	-0.173363215097812	-1.75353776465568	-2.65598532485932	-1.03946703407077	-1.98091180519157	-0.69918712021594	-3.23694893723511
chr6_166884703_166885400	0.384488519553571	1.29171233453876	0.676598964646297	0.45238966887695	0.70294733513333	0.304603916365938	-0.247217174974444	0.165112338936326
chr21_25400291_25400451	-0.635544604521654	-1.14226549498633	-1.23930080822139	-0.662004517358745	-2.10233794008996	-1.15303043291797	-2.18857720886748	-1.38482408557114
chr21_25421769_25422052	0.5154757874854	-0.0387202801661666	-0.0538740487643604	-0.546681968910869	-0.205984140278847	0.414952182417084	-0.153333866384671	1.03150097808799
chr11_101635930_101636080	-0.833964900408366	-0.674526630766408	-1.91690203231652	-1.92222684120799	-1.47515856545341	-1.72538789537465	-1.85716638805179	-1.38482408557114
chr3_107604352_107604715	0.0803298378573958	-0.173363215097812	-1.23930080822139	-0.546681968910869	-0.104148718641658	-0.334075915403619	-0.347637819105994	-3.23694893723511
chr3_107612608_107612791	-0.3812607377921	-0.674526630766408	-1.60680482466732	-1.92222684120799	-0.205984140278847	-2.29164696118202	-1.16498624695237	-3.23694893723511
chr3_107612932_107613082	-1.19456950478583	-0.321877718546395	-1.23930080822139	-1.07637197597114	-1.03946703407077	-1.31979383488599	-2.61955908978346	-3.23694893723511
chr3_107615225_107615375	-1.67646521066189	-0.674526630766408	-1.75353776465568	-1.92222684120799	-0.862722545393497	-2.68822040122615	-1.58784461621591	-3.23694893723511
chr3_107615461_107615672	-1.19456950478583	-0.173363215097812	-0.561523156743594	-0.662004517358745	-0.862722545393497	-2.29164696118202	-0.838385900089551	-3.23694893723511
chr3_107620466_107620918	0.18899854181557	0.303054023490288	-0.860970257024932	0.211550406942923	-0.205984140278847	-0.247457615869564	-0.69918712021594	0.0411921357526487
chr3_107622929_107623121	-0.833964900408366	-2.37473079422085	-1.03776928933512	-2.24295143402044	-0.563353865628689	-1.15303043291797	-1.16498624695237	-1.07331481475794
chr3_107629957_107630221	-0.833964900408366	-0.321877718546395	-0.432282180931895	-1.07637197597114	-0.31555746301791	-1.72538789537465	-0.69918712021594	-0.599888083780526
chr3_107630547_107631187	0.473121161508321	0.303054023490288	-0.371759068373	0.000219561869624398	0.0802033740586468	-0.165746574692034	-0.69918712021594	0.165112338936326
chr3_107633655_107634279	0.914092706608404	1.23966657106139	0.460595625554781	0.705996469318837	0.523669321702246	0.745768193181604	0.241744115946558	-0.0943809439713902
chr3_107637237_107637820	1.43909518003929	1.34194572013207	0.839051515765681	1.42391999490444	0.523669321702246	0.827853075157209	0.897026464549852	0.575711176666073
chr3_107642936_107643995	1.64388826921522	1.83829457430384	1.31463684848258	1.94117648067493	1.17753099572069	1.29998706540359	1.17554074798696	1.47636461391494
chr3_107650907_107651078	-0.833964900408366	-0.173363215097812	-1.4736276103238	-0.662004517358745	-1.75493177009607	-1.72538789537465	-1.85716638805179	-3.23694893723511
chr3_107653778_107654005	-0.305569847975485	-1.14226549498633	-1.23930080822139	-1.65999532821202	-1.24092765821529	-0.744336994311458	-1.58784461621591	-0.599888083780526
chr3_107660473_107660860	-0.3812607377921	-1.14226549498633	-0.371759068373	-1.24596207374094	0.0802033740586468	0.0548200707247389	0.606274051158435	0.165112338936326
chr3_107661594_107661744	-1.06409375156167	-2.37473079422085	-1.4736276103238	-1.07637197597114	-2.10233794008996	-1.72538789537465	-2.18857720886748	-1.78266235914714
chr3_107664755_107664905	-0.833964900408366	-0.674526630766408	-1.91690203231652	-1.24596207374094	-1.24092765821529	-1.72538789537465	-2.18857720886748	-1.07331481475794
chr3_107665410_107665815	-0.731346233892424	-0.88952269512698	-0.495455927919025	-0.0777123686401758	-0.705286976760437	-0.868134909526366	-0.69918712021594	-2.33382957628194
chr3_107668187_107668680	0.18899854181557	0.810832888000111	-0.0538740487643604	0.395843286471284	-0.563353865628689	0.304603916365938	0.0178800535577807	-2.33382957628194
chr3_107674468_107675823	1.32465311377702	1.5270252893223	1.5518418094797	1.21100161258205	1.33085672130365	1.632456273901	1.31346419986995	1.27101233524458
chr3_107676569_107677204	1.14745857714545	1.18567274078527	0.839051515765681	0.961127201546576	0.758075944692276	0.905517938788031	1.40888940824931	1.32515503684044
chr3_107678456_107678691	0.240409975322705	-0.487453811947389	-0.703491423948733	-0.546681968910869	-0.205984140278847	-0.630327761125354	-0.153333866384671	-3.23694893723511
chr3_107683449_107683884	-0.3812607377921	0.492872027196333	-1.03776928933512	-0.0777123686401758	0.390440615798182	-0.524672019381436	-0.0651885130755766	-1.07331481475794
chr3_107684388_107685343	1.50364188622051	1.12957932208057	1.6426638712788	1.0735529776633	1.29402573008353	1.11619293552192	1.17554074798696	1.47636461391494
chr3_107685497_107685647	-0.635544604521654	-0.674526630766408	-2.10115548478595	-0.924636861450843	-2.10233794008996	-1.72538789537465	-1.36097793618793	-1.38482408557114
chr3_107690578_107691190	0.97606738423036	1.48293341154764	0.082156452038097	1.03704258272583	1.05079666765479	1.14849768561669	0.494694247454775	1.09520848049115
chr3_107699659_107699871	-0.3812607377921	-1.83878348270484	-0.780083186275402	-1.24596207374094	-0.00903003750819485	-0.524672019381436	-1.16498624695237	-1.78266235914714
chr3_107699990_107700321	-0.3812607377921	-1.14226549498633	-0.860970257024932	-0.662004517358745	-0.862722545393497	-1.98091180519157	-0.572245044798443	-1.38482408557114
chr5_19713821_19714022	-1.33802933341401	-1.83878348270484	-1.60680482466732	-0.546681968910869	-2.5608650210289	-1.98091180519157	-2.18857720886748	-1.38482408557114
chr5_19770971_19771854	1.43909518003929	1.76654450637667	1.13857696337945	1.45192526365221	0.758075944692276	1.14849768561669	1.46917079748347	1.1562213174932
chr5_19780513_19780688	-1.33802933341401	-0.173363215097812	-0.860970257024932	-1.65999532821202	-2.10233794008996	-0.868134909526366	-1.85716638805179	-0.244028108351852
chr5_19790852_19791299	0.18899854181557	0.401082613551604	0.357109012884851	-0.439899351598028	0.243645156443557	-1.00356161706547	0.241744115946558	-0.817268329193173
chr5_19792109_19792550	0.0803298378573958	-0.88952269512698	0.20645866507532	-0.160095647721928	-0.705286976760437	-1.15303043291797	-0.838385900089551	-0.0943809439713902
chr13_54403747_54404036	-0.944445609829874	-1.44889254050572	-0.946663175723954	-1.24596207374094	-1.47515856545341	-0.524672019381436	-0.838385900089551	-0.411013598366266
chr8_81705016_81705228	-1.49734590959525	-1.44889254050572	-1.13501888872492	-2.65598532485932	-0.434142021657352	-0.426228769795769	-2.18857720886748	-1.38482408557114
chr8_81708472_81708893	1.87290754900965	1.83829457430384	1.40389617004094	1.70560693782716	1.59587280456777	1.14849768561669	1.73774269441616	1.42770132384564
chr8_81709075_81709238	-0.3812607377921	-0.487453811947389	-0.946663175723954	-1.24596207374094	-0.705286976760437	-0.868134909526366	-0.347637819105994	0.0411921357526487
chr8_81714374_81714524	-1.33802933341401	-1.83878348270484	-1.60680482466732	-1.65999532821202	-1.47515856545341	-1.72538789537465	-0.572245044798443	-1.38482408557114
chr8_81714813_81715007	-0.545710435646515	0.084422437472582	-1.4736276103238	-1.07637197597114	-1.24092765821529	-1.00356161706547	-1.36097793618793	-0.411013598366266
chr8_81720113_81721843	4.88920048408375	4.94956168592276	5.27955919093998	5.23487051166213	5.01703349999156	4.80165463716431	5.15484847639886	5.22462245131687
chr8_81731466_81733056	4.66296575011882	4.82705508262579	4.73606132537208	4.95073442468657	4.83029801070756	4.69633256527081	4.77670775101549	4.96808930908195
chr8_81768029_81768335	0.338042923395948	-0.173363215097812	-0.313673088443113	-0.439899351598028	-0.563353865628689	-0.334075915403619	-0.69918712021594	-0.599888083780526
chr8_81780393_81781373	2.65752488542362	3.06123192667145	2.62539222026277	2.53260033062071	2.58565629321147	2.76170352004053	2.6767730581031	2.15175517444232
chr8_81784631_81784792	-0.545710435646515	-0.487453811947389	-0.946663175723954	-0.924636861450843	-1.47515856545341	-0.868134909526366	-1.16498624695237	-1.38482408557114
chr8_81794741_81795074	-0.731346233892424	-1.44889254050572	-0.432282180931895	-0.34047859629408	0.243645156443557	-0.868134909526366	-0.347637819105994	-2.33382957628194
chr8_81795562_81795712	-0.545710435646515	-1.83878348270484	-1.75353776465568	-1.92222684120799	-1.24092765821529	-1.00356161706547	-2.18857720886748	-1.07331481475794
chr8_81796671_81797252	1.5451225199957	1.39048871584173	1.6426638712788	1.42391999490444	1.59587280456777	1.32846554325736	1.52703409620754	1.5690274734727
chr8_139705380_139707041	2.93223029977724	2.91955836665591	3.19457891084436	3.34360320775135	3.01708555956709	2.91040230018622	3.24082599787316	3.27860791132942
chr8_139711893_139712043	-0.635544604521654	-0.674526630766408	-1.13501888872492	-2.24295143402044	-2.5608650210289	-1.98091180519157	-3.23694893723511	-0.411013598366266
chr8_139719905_139720564	1.39440172139245	1.80286554084936	1.5518418094797	1.55880729004588	1.59587280456777	1.18009488402131	0.897026464549852	1.47636461391494
chr8_139737538_139737802	-0.0997554775514058	-0.173363215097812	-0.313673088443113	-0.160095647721928	-0.705286976760437	-0.744336994311458	-0.153333866384671	-0.817268329193173
chr8_139754716_139754994	-0.944445609829874	-1.14226549498633	-0.432282180931895	0.000219561869624398	-0.205984140278847	-0.630327761125354	-0.69918712021594	-0.599888083780526
chr8_139757526_139757813	-0.233652898075352	-0.321877718546395	-1.4736276103238	-1.92222684120799	-0.31555746301791	-1.31979383488599	-0.69918712021594	-1.38482408557114
chr8_139758971_139759121	-1.33802933341401	-1.44889254050572	-2.10115548478595	-1.65999532821202	-1.03946703407077	-1.5083841533859	-2.61955908978346	-1.78266235914714
chr8_139766502_139766757	-1.49734590959525	-1.83878348270484	-1.35171192296261	-1.24596207374094	-1.47515856545341	-2.29164696118202	-2.18857720886748	-2.33382957628194
chr8_139775961_139776357	-0.233652898075352	-0.674526630766408	-0.204078820891268	-0.0777123686401758	-0.705286976760437	-0.0884164481862439	-0.347637819105994	-1.38482408557114
chr8_139777180_139777480	-1.67646521066189	-0.173363215097812	-1.60680482466732	-0.924636861450843	-0.563353865628689	-0.247457615869564	-0.347637819105994	-0.599888083780526
chr17_40100170_40101305	4.5929961380489	4.51306620905063	4.73261953633086	4.60594155608061	4.39003867488694	4.8392490867744	4.70957542694335	4.86677481495574
chr17_40107750_40108686	3.56696448819272	3.42971141334032	4.13236312469106	3.85963298377223	3.88912412363185	3.78675075218425	4.10079107035499	4.02296748228439
chr17_40111340_40111996	4.23258919185437	4.21589371917611	4.33206263405438	4.02256220662037	4.24802244240431	4.34554633099768	4.25428322766845	4.17812093876204
chr17_40113148_40113869	4.54524244881536	4.38115480861189	4.65110373371794	4.27072307515917	4.49923549215741	4.74732021386531	4.64244223937862	4.56315372450037
chr17_40118238_40118613	1.30063355186197	1.61136135278025	1.80876855767166	1.30612380910631	1.62582220697896	1.65511896698422	1.31346419986995	1.21475822345188
chr17_40121129_40121610	1.78906942428948	1.61136135278025	2.17615208334886	1.77376045955282	1.50210314343339	1.53806835900233	1.58266584141503	1.92510816997859
chr17_40121719_40122235	1.52453128032685	1.34194572013207	2.45206749296944	1.83883909321488	1.71211148140306	2.14592728614222	2.23104353402037	2.34758297595171
chr17_40122543_40122862	0.815833654471732	0.579169166929387	1.23902699152083	0.999584173009432	1.36677080268968	1.60943189288882	1.34597897832851	1.65609618976216
chr17_40123078_40123864	3.26573574507757	3.20387478005783	3.48786445978892	3.06405589235225	3.1569777515268	3.32506113490828	3.5920697004582	3.35866753812438
chr17_40124163_40124704	1.87290754900965	1.90664469381491	1.86014259829444	1.21100161258205	1.68391797446601	1.65511896698422	1.87775625040252	1.65609618976216
chr17_40129516_40129812	-0.0371958269337621	0.303054023490288	-0.703491423948733	-0.0777123686401758	-0.31555746301791	-0.426228769795769	-0.347637819105994	0.27922526827247
chr17_40130446_40131023	0.338042923395948	0.084422437472582	0.91389611702841	0.609834874288204	0.758075944692276	1.01469760173871	0.982235535925919	1.21475822345188
chr17_40134149_40134299	-1.49734590959525	-1.44889254050572	-1.13501888872492	-1.24596207374094	-2.10233794008996	-0.426228769795769	-1.36097793618793	-0.599888083780526
chr17_40139482_40141118	4.53240847710019	4.39906020122966	4.7446300455175	4.73406231314297	4.45404138035166	4.72339264531426	4.47980937091027	4.69236466957584
chr17_40147005_40147636	0.5154757874854	-0.0387202801661666	0.86443359382618	0.559238538341832	0.58593708452244	0.745768193181604	0.309259408059308	0.27922526827247
chr17_40151106_40151326	-0.461143695849641	-0.173363215097812	-0.780083186275402	-1.24596207374094	-2.10233794008996	-1.15303043291797	-1.58784461621591	-1.38482408557114
chr17_40153032_40153359	-0.731346233892424	0.303054023490288	-0.0538740487643604	-0.247469752878255	-0.104148718641658	-0.0150212817392641	0.309259408059308	-0.599888083780526
chr17_40153438_40153821	0.473121161508321	0.492872027196333	-0.102225309601171	0.395843286471284	0.811175272171105	0.467114566468663	0.309259408059308	0.0411921357526487
chr17_40157901_40158753	1.50364188622051	1.18567274078527	0.786907072240621	1.45192526365221	1.13651089350451	1.18009488402131	0.940259990648817	1.03150097808799
chr17_40158920_40159290	0.556622348852624	0.084422437472582	0.460595625554781	0.000219561869624398	0.164237552388681	0.414952182417084	0.0964249237713743	-0.0943809439713902
chr17_40159357_40159658	0.384488519553571	-0.0387202801661666	-0.630761697772114	-0.924636861450843	-0.705286976760437	0.185111107228682	-0.838385900089551	-0.817268329193173
chr17_40167866_40168722	2.09863614509976	1.76654450637667	2.03798005727421	1.3662238268958	1.43602325176808	2.01187716680754	1.40888940824931	1.81589682907556
chr17_40174581_40174865	0.290052193354553	0.737668420811796	-0.0538740487643604	-0.247469752878255	0.164237552388681	0.246094298810424	-0.153333866384671	-2.33382957628194
chr17_40177095_40177609	1.12027031308553	1.39048871584173	1.5361329674692	1.60941849018551	1.79352966904978	1.27093508902846	1.63623178451323	0.662389305134937
chr17_40179883_40181394	2.49768833446195	2.33643684284419	2.33891878593192	1.99926637360976	2.20412183770094	2.20855356113923	2.29904979083337	2.49657642045984
chr17_40190498_40190698	0.135687110162005	0.66059435668036	0.732807028080877	0.336989837795881	0.164237552388681	0.658729672026424	0.309259408059308	0.27922526827247
chr17_40191237_40192133	3.39045751434992	3.74179760888809	4.0295289841209	3.8438666298212	3.92570050062492	3.99650864413874	3.92900257517319	3.99818529372913
chr12_96303749_96304740	1.50364188622051	0.084422437472582	1.1795999993842	0.211550406942923	1.29402573008353	1.18009488402131	1.40888940824931	1.1562213174932
chr12_96305588_96306004	0.0803298378573958	0.197875808024669	0.245621547395531	0.000219561869624398	-0.00903003750819485	-0.0884164481862439	-0.455574817932236	0.165112338936326
chr12_96308027_96308378	-0.305569847975485	0.401082613551604	-0.257835539308144	0.559238538341832	-0.31555746301791	-0.0150212817392641	-0.69918712021594	-0.244028108351852
chr12_96310997_96311193	0.135687110162005	-0.674526630766408	-0.102225309601171	-0.662004517358745	-0.00903003750819485	-0.868134909526366	-0.992463682123816	-0.411013598366266
chr12_96312016_96312224	-0.731346233892424	-0.321877718546395	-0.561523156743594	-1.07637197597114	-0.31555746301791	-0.247457615869564	-0.153333866384671	0.165112338936326
chr12_96314182_96315096	2.35337039809935	2.00345693142233	2.17615208334886	1.77376045955282	2.33679360618058	1.82464222058762	1.96407749385979	1.85322676880483
chr12_96315536_96316210	1.99767162693033	1.90664469381491	1.87270526604056	2.05510753863184	2.1224451435837	2.19315000851317	2.1037268735574	1.77757525639894
chr12_96327906_96328227	0.384488519553571	0.737668420811796	0.426918204134161	0.609834874288204	0.58593708452244	0.121435926425291	0.373755866434793	0.165112338936326
chr12_96329429_96330133	2.83524104034931	2.38516245131275	2.59538821431121	2.4654965923259	2.57033649328195	2.56032146935333	2.17784884159685	2.5656739743262
chr12_96337345_96338466	2.31791131666416	2.36100534475022	2.46041448529299	2.50613218609887	2.75782673785679	2.61913794119804	2.08458567912586	1.99357745830366
chr12_96339226_96339394	0.240409975322705	-0.674526630766408	0.124791645505641	-0.34047859629408	0.811175272171105	0.246094298810424	-1.58784461621591	-0.244028108351852
chr12_96343196_96343946	3.46258933613171	3.55211989799948	3.86636924696998	3.49260087337209	3.88293687883087	3.45343888820781	3.50836010882689	3.37158929276909
chr12_96347273_96347589	0.746401051844536	0.579169166929387	0.392435808600751	0.275633031400208	0.70294733513333	0.7029052178306	0.658986265936699	0.483490597751818
chr12_96351067_96351307	-0.3812607377921	0.197875808024669	-0.152253401313641	-0.160095647721928	0.0802033740586468	0.0548200707247389	-0.0651885130755766	0.38497005467551
chr12_96352227_96352762	0.67345716596536	1.07121639733816	1.07476869266013	1.39536031436538	0.862389424291663	0.942836779840451	-0.153333866384671	1.03150097808799
chr12_96354324_96354637	0.0803298378573958	0.084422437472582	-0.257835539308144	0.395843286471284	-0.31555746301791	0.185111107228682	-0.247217174974444	0.662389305134937
chr12_96357144_96357695	1.12027031308553	1.23966657106139	0.283749363803426	0.45238966887695	1.29402573008353	0.121435926425291	-0.0651885130755766	1.03150097808799
chr12_96359391_96359583	-0.731346233892424	-0.0387202801661666	-0.703491423948733	-0.546681968910869	-0.00903003750819485	-0.630327761125354	-0.455574817932236	-0.411013598366266
chr12_96360538_96361097	1.06430663010632	1.18567274078527	0.732807028080877	0.45238966887695	0.243645156443557	1.01469760173871	0.658986265936699	1.27101233524458
chr12_96361148_96361343	-0.635544604521654	-0.674526630766408	-0.561523156743594	-0.439899351598028	-1.24092765821529	-0.165746574692034	-1.85716638805179	-0.0943809439713902
chr12_96363657_96363817	-0.461143695849641	-0.321877718546395	-0.432282180931895	-0.662004517358745	-0.434142021657352	-1.31979383488599	-0.992463682123816	-1.78266235914714
chr12_96364398_96364548	-0.233652898075352	-1.44889254050572	-0.313673088443113	-0.546681968910869	-0.104148718641658	-0.426228769795769	-1.16498624695237	-0.599888083780526
chr12_96366170_96366567	0.596627853115591	0.303054023490288	0.813214868303586	0.395843286471284	0.390440615798182	0.566101012922429	0.606274051158435	0.662389305134937
chr12_96368362_96368559	0.384488519553571	0.579169166929387	-0.257835539308144	-0.34047859629408	0.0802033740586468	0.121435926425291	0.0178800535577807	0.27922526827247
chr12_96371241_96371771	2.30589526958285	2.52218079270425	2.29292248937397	2.10886760842084	2.1224451435837	2.53610664101636	2.1037268735574	1.27101233524458
chr12_96374710_96376730	3.56192123613435	3.71345720508949	3.58267226902624	3.41647592143325	3.75326984829335	3.78161039531034	3.56470265082498	3.90349152665402
chr12_96381113_96381263	-0.233652898075352	-0.321877718546395	-1.03776928933512	-1.07637197597114	-1.47515856545341	-1.00356161706547	-1.58784461621591	-2.33382957628194
chr12_96384473_96384756	-0.3812607377921	0.303054023490288	-0.0070908474123481	-1.07637197597114	0.458592333200083	-0.524672019381436	-0.69918712021594	-0.817268329193173
chr12_96386023_96386204	-0.944445609829874	0.197875808024669	-0.561523156743594	-0.924636861450843	-0.31555746301791	-0.744336994311458	-0.992463682123816	-1.78266235914714
chr12_96386314_96386666	0.42948538197322	-0.321877718546395	0.704976715558215	-1.07637197597114	0.0802033740586468	0.0548200707247389	-0.572245044798443	0.821531390253176
chr12_96386766_96387394	0.97606738423036	1.23966657106139	1.1795999993842	0.999584173009432	1.36677080268968	1.51347390266225	0.606274051158435	0.964849745098544
chr12_96393536_96393739	-0.305569847975485	-0.88952269512698	-0.561523156743594	-1.24596207374094	-0.00903003750819485	-0.426228769795769	0.309259408059308	0.0411921357526487
chr12_96398957_96399942	3.62614718108463	3.81475816826496	4.13497272945651	3.98472093350348	4.04132921034298	3.8762764401509	3.84049045994921	3.95591150826679
chr7_135900148_135900414	-0.233652898075352	-0.674526630766408	-0.860970257024932	-1.24596207374094	-2.10233794008996	0.121435926425291	-0.69918712021594	-1.78266235914714
chr7_135901643_135901957	0.0227634177317667	0.197875808024669	-0.0070908474123481	-0.34047859629408	-1.03946703407077	0.304603916365938	-0.0651885130755766	-0.0943809439713902
chr7_135905424_135905892	0.338042923395948	-0.487453811947389	-0.432282180931895	0.559238538341832	0.164237552388681	0.0548200707247389	-0.153333866384671	-0.411013598366266
chr7_135909188_135909418	-0.1651513571991	0.303054023490288	-0.495455927919025	0.275633031400208	0.164237552388681	-0.0150212817392641	0.0964249237713743	-0.244028108351852
chr7_135910446_135911451	2.56980476567149	2.33643684284419	2.49332774572273	2.53260033062071	2.0133835789167	2.42180999421593	2.57071526664052	2.32118308324498
chr7_135912051_135912327	0.290052193354553	-0.487453811947389	-0.0070908474123481	-1.24596207374094	-0.104148718641658	-0.426228769795769	0.658986265936699	-1.38482408557114
chr7_135917556_135918425	3.0231078989227	2.78076866482883	2.93787554500555	2.29043957134213	2.75782673785679	2.95674727894208	2.48571991221589	2.71509004461158
chr7_135919214_135919679	0.556622348852624	0.492872027196333	-0.0538740487643604	0.79614706795323	0.64562815413512	0.787394352401926	0.758962465634234	0.821531390253176
chr7_135923683_135924710	1.92096726819616	1.18567274078527	1.52025119441735	1.81747074416602	1.6551625026742	1.27093508902846	1.49839252347753	1.52343987119938
chr7_135929333_135930208	4.29166508020003	4.47980027097213	4.37684674089912	4.53571062151586	4.73733282575938	4.23706562841451	4.46877876043491	4.16333525652854
chr7_135933825_135934208	2.56980476567149	2.43229602328537	1.71421198216656	2.05510753863184	2.14330189614278	1.97632383519218	2.14126382978813	2.12147669381506
chr7_135934269_135934862	2.73125843251108	2.0645677671877	2.46041448529299	2.43775606912866	2.40746503439796	1.97632383519218	2.24834798665586	2.49657642045984
chr7_135936623_135936874	1.14745857714545	1.18567274078527	0.91389611702841	0.506803057638472	1.36677080268968	0.942836779840451	0.940259990648817	1.1562213174932
chr7_135937010_135937160	0.290052193354553	0.401082613551604	0.166202946473109	-0.662004517358745	0.318909151756975	0.246094298810424	0.0964249237713743	0.575711176666073
chr7_135939056_135939852	2.97079398264884	2.68671533389178	2.89541183254636	2.65811291178566	3.27507739917983	2.7721080576399	2.47105412527516	2.6946691854468
chr7_135941870_135942153	1.46093319724405	1.39048871584173	0.493504800531803	1.17784751367767	0.0802033740586468	0.827853075157209	0.709840214152618	0.964849745098544
chr7_135942339_135942508	0.849335781633753	0.66059435668036	0.813214868303586	0.705996469318837	0.64562815413512	0.304603916365938	0.982235535925919	0.27922526827247
chr7_135942773_135942923	0.556622348852624	0.401082613551604	-0.0538740487643604	-0.34047859629408	-0.00903003750819485	0.304603916365938	0.241744115946558	0.0411921357526487
chr7_135943552_135943910	1.5854437526209	1.83829457430384	2.13502947626658	1.92128151896737	2.35478865659624	2.11356427750662	1.60969740547499	1.95974896403829
chr7_135944507_135945303	2.12623128360779	2.81673775929168	2.22595988759509	2.21072713709721	2.22383841697541	2.40853284647275	2.24834798665586	2.5430071889009
chr7_135950843_135951306	0.384488519553571	0.401082613551604	0.618111919029692	0.336989837795881	0.58593708452244	0.121435926425291	-0.0651885130755766	0.165112338936326
chr7_135951503_135951661	-0.461143695849641	-1.44889254050572	-0.432282180931895	-0.662004517358745	-1.03946703407077	-1.00356161706547	-3.23694893723511	-2.33382957628194
chr7_135951845_135952256	0.290052193354553	-0.173363215097812	0.0382228139326003	-0.0777123686401758	-0.31555746301791	-0.0150212817392641	0.0964249237713743	0.483490597751818
chr7_135952832_135952982	-0.461143695849641	-0.321877718546395	-1.75353776465568	-1.43817667545135	-1.47515856545341	-1.5083841533859	-0.838385900089551	-1.38482408557114
chr7_135955960_135956327	0.67345716596536	1.01039254901484	0.426918204134161	0.395843286471284	0.318909151756975	0.467114566468663	-0.347637819105994	-0.0943809439713902
chr7_135958269_135958419	-0.233652898075352	-0.674526630766408	-0.946663175723954	-1.65999532821202	-2.5608650210289	-1.15303043291797	-0.992463682123816	-1.78266235914714
chr7_135960838_135961036	-0.731346233892424	0.197875808024669	0.0382228139326003	-0.439899351598028	-2.5608650210289	-1.72538789537465	-0.69918712021594	-0.599888083780526
chr7_135962706_135963388	1.34827931201546	1.07121639733816	0.889376821688125	1.03704258272583	0.959666468634834	1.46299025764448	1.24615005347772	0.744153584354128
chr7_135964191_135964424	-0.635544604521654	-0.674526630766408	-0.860970257024932	-0.787352630214885	0.0802033740586468	-0.744336994311458	-0.572245044798443	0.27922526827247
chr7_135971024_135971596	2.34164727446211	2.09417910470692	2.27410535155311	2.07325106324576	2.6599061519334	2.08045859958182	2.02558947558127	1.61321857220678
chr7_135976674_135977853	5.12117769380646	5.33470368112484	5.30874467520582	5.41282891628033	5.23673036670498	5.20639647313223	5.34781689464534	5.44235311040169
chr7_135982024_135982627	2.3993328950262	2.38516245131275	1.95770809854843	2.10886760842084	1.96734072532674	1.67743116006115	1.85534406939597	1.52343987119938
chr7_135990086_135990533	0.290052193354553	0.197875808024669	0.732807028080877	0.14448846632799	-0.563353865628689	0.185111107228682	0.309259408059308	-0.411013598366266
chr7_135991353_135991533	-0.305569847975485	-0.321877718546395	-1.4736276103238	-1.07637197597114	-0.862722545393497	-0.426228769795769	-1.16498624695237	-0.599888083780526
chr7_135994238_135994425	-0.944445609829874	-0.321877718546395	-1.35171192296261	-0.787352630214885	-0.862722545393497	-1.98091180519157	-0.992463682123816	-0.411013598366266
chr7_135994427_135995056	0.746401051844536	0.401082613551604	0.20645866507532	0.0741566170185539	0.318909151756975	-0.524672019381436	0.758962465634234	0.744153584354128
chr16_24002307_24003332	3.44077656381595	3.07614783782861	3.30065737246228	3.20237015732972	3.17734466608516	3.32506113490828	3.23215448690955	3.70339068708057
chr16_24010029_24010981	2.82685641004857	2.60679236995202	2.49332774572273	2.59672111976388	2.64535874448429	2.91040230018622	2.57071526664052	2.58799013412661
chr16_24014299_24014560	0.0227634177317667	0.197875808024669	0.647651805603749	0.211550406942923	0.0802033740586468	0.185111107228682	-0.247217174974444	0.575711176666073
chr16_24024834_24025533	3.47337328204702	2.96834515177509	3.04720523076199	3.14348222027079	2.98278110785938	3.22257511462166	3.04678747967461	2.79400016214159
chr16_24036498_24037174	1.99767162693033	1.72928539222845	1.6572601759882	1.60941849018551	1.25622978104764	1.18009488402131	1.28019968913625	1.5690274734727
chr16_24041787_24042415	2.52903780077387	2.28600787803754	2.07106057764134	2.09116924350968	1.96734072532674	2.09710639640384	1.85534406939597	2.23895487033682
chr16_24045741_24045975	-0.731346233892424	-1.14226549498633	-1.13501888872492	-1.24596207374094	-0.31555746301791	-0.0884164481862439	0.435491940373475	0.165112338936326
chr16_24047664_24048227	-0.3812607377921	-0.173363215097812	-0.371759068373	-1.24596207374094	0.58593708452244	-0.0884164481862439	-1.58784461621591	-0.599888083780526
chr16_24070540_24071367	3.00091951786371	2.40892171342447	2.19628201949772	2.40947166889044	2.30011580712907	2.16184055840862	2.1037268735574	2.60996635071169
chr16_24076042_24076911	2.71317531376794	2.72507554025391	2.44367192632841	2.55859161754772	2.40746503439796	2.48642248320393	2.6639344464194	2.49657642045984
chr16_24085574_24086035	-0.0997554775514058	0.197875808024669	-0.561523156743594	-0.160095647721928	-0.31555746301791	-0.0884164481862439	-0.455574817932236	0.27922526827247
chr8_66607233_66607990	0.746401051844536	-0.0387202801661666	1.15923428773232	0.880994149379478	0.758075944692276	1.21101486176574	0.982235535925919	0.575711176666073
chr8_66612590_66614505	4.98274209932389	5.23189103784964	5.36983986437929	5.41104674780785	5.15436421841612	5.25542366044783	5.38545253727183	5.37657238441545
chr8_66621723_66621882	-1.19456950478583	-0.88952269512698	-1.4736276103238	-1.43817667545135	-1.47515856545341	-0.868134909526366	-0.572245044798443	-2.33382957628194
chr8_66628098_66628479	-1.06409375156167	-1.44889254050572	-1.23930080822139	-1.07637197597114	-1.75493177009607	-1.31979383488599	-0.153333866384671	-3.23694893723511
chr8_66628607_66628979	-0.0371958269337621	0.810832888000111	-0.561523156743594	-0.787352630214885	-0.563353865628689	-1.72538789537465	-0.455574817932236	-0.244028108351852
chr8_66629138_66629325	-0.833964900408366	-0.674526630766408	-1.03776928933512	-0.546681968910869	-2.5608650210289	-2.29164696118202	-0.455574817932236	-0.0943809439713902
chr8_66633027_66633178	-1.33802933341401	-3.23694893723511	-1.60680482466732	-1.65999532821202	-1.24092765821529	-0.524672019381436	-1.85716638805179	-0.411013598366266
chr8_66638959_66639578	0.781535010821848	0.197875808024669	0.493504800531803	0.000219561869624398	0.91184768236034	0.5174565826624	0.170913453340643	-0.244028108351852
chr8_66641057_66641580	-0.0371958269337621	-0.487453811947389	0.357109012884851	0.211550406942923	-0.104148718641658	-0.247457615869564	-0.153333866384671	-1.38482408557114
chr8_66645917_66646118	-0.944445609829874	-1.14226549498633	-0.780083186275402	-0.546681968910869	-1.75493177009607	-1.31979383488599	-0.838385900089551	-0.244028108351852
chr8_66651614_66652551	2.75796510007712	2.66714583557062	2.90767239272463	3.01796441081673	2.97116259937758	3.15262604452943	3.02687038344759	2.75508454782193
chr8_66654743_66655607	3.54157005927475	3.41805064006225	3.04165299263808	3.21058987977001	3.33068917939286	3.26739200948082	3.21465351712626	2.95719179467356
chr8_66656182_66656465	1.78906942428948	1.18567274078527	1.23902699152083	0.921616967731634	1.05079666765479	1.18009488402131	1.40888940824931	0.894969504828779
chr8_66661736_66662333	2.65752488542362	2.23375213702711	1.99265864949734	2.35118289120196	2.03586544080293	2.49900485175063	2.29904979083337	2.51997858386488
chr8_66666599_66667900	6.35885417082774	6.44765984726035	6.27522427837257	6.53239443189679	6.30000884050204	6.30627911709601	6.35395260879812	6.36345399319448
chr8_66674632_66674870	0.0803298378573958	0.197875808024669	-0.371759068373	-1.65999532821202	-0.31555746301791	0.304603916365938	-0.455574817932236	-1.07331481475794
chr8_66675114_66675458	0.882077549187866	0.084422437472582	-0.257835539308144	-0.0777123686401758	-1.47515856545341	0.0548200707247389	-0.455574817932236	0.165112338936326
chr8_66679098_66679428	0.42948538197322	0.084422437472582	0.166202946473109	-0.662004517358745	0.164237552388681	-0.334075915403619	-0.347637819105994	-0.244028108351852
chr8_66679478_66680246	1.71830430878073	1.76654450637667	1.11761955376969	0.921616967731634	1.17753099572069	1.04932883843178	0.758962465634234	0.575711176666073
chr8_66688639_66690431	4.04291748867632	4.11838792558926	3.92785608392736	3.91097680315407	4.2576189228021	4.05306473542771	3.94501061013703	4.09485784104538
chr8_66695012_66695444	0.473121161508321	-0.173363215097812	-0.257835539308144	0.395843286471284	-0.434142021657352	0.360832826421138	0.658986265936699	-0.0943809439713902
chr8_66696773_66696923	-1.67646521066189	-1.44889254050572	-1.75353776465568	-0.924636861450843	-0.563353865628689	-1.00356161706547	-1.16498624695237	-1.07331481475794
chr7_11613632_11613782	-1.88101828889669	-1.83878348270484	-2.10115548478595	-0.924636861450843	-0.434142021657352	-1.72538789537465	-2.18857720886748	-1.38482408557114
chr7_11631651_11631908	0.0227634177317667	-0.321877718546395	-1.35171192296261	-1.24596207374094	-1.24092765821529	-0.744336994311458	-1.85716638805179	-1.78266235914714
chr3_168847198_168847679	-0.0371958269337621	0.737668420811796	-0.313673088443113	-0.160095647721928	-0.104148718641658	0.360832826421138	0.551562595415853	0.894969504828779
chr3_168864826_168865203	-0.545710435646515	-0.88952269512698	-0.946663175723954	-0.34047859629408	-0.00903003750819485	0.0548200707247389	0.241744115946558	-1.78266235914714
chr3_168876477_168876627	-2.40522497781478	-3.23694893723511	-1.23930080822139	-1.07637197597114	-1.75493177009607	-0.868134909526366	-0.572245044798443	-3.23694893723511
chr2_237904750_237905845	2.17988684172143	2.09417910470692	2.08192097708893	2.05510753863184	2.28142120159456	1.90247554212887	2.29904979083337	1.47636461391494
chr2_237906264_237906423	-1.67646521066189	-0.321877718546395	-0.860970257024932	-1.65999532821202	-1.75493177009607	-2.29164696118202	-1.85716638805179	-2.33382957628194
chr2_237912595_237912827	-2.11944249702586	-1.44889254050572	-1.91690203231652	-2.24295143402044	-1.47515856545341	-1.31979383488599	-1.16498624695237	0.483490597751818
chr2_237913574_237914245	-0.0371958269337621	0.737668420811796	0.647651805603749	0.0741566170185539	-0.00903003750819485	-0.630327761125354	0.551562595415853	-0.244028108351852
chr2_237915731_237915964	-1.19456950478583	-1.83878348270484	-0.371759068373	-0.0777123686401758	-0.563353865628689	-0.524672019381436	-0.69918712021594	-2.33382957628194
chr2_237916025_237916279	-1.49734590959525	-0.173363215097812	-0.371759068373	-0.247469752878255	-0.31555746301791	-0.524672019381436	-0.838385900089551	-1.78266235914714
chr2_237917386_237917595	-0.944445609829874	-0.88952269512698	0.082156452038097	-0.546681968910869	-0.205984140278847	-0.744336994311458	-0.838385900089551	-1.38482408557114
chr2_237920551_237921162	1.34827931201546	1.72928539222845	1.13857696337945	1.47939723627451	1.09429024982584	1.11619293552192	0.982235535925919	1.1562213174932
chr2_237922998_237924188	3.03771280742861	3.19022865520392	3.23406121715221	3.06405589235225	3.09409285236512	3.310858524583	3.31660977084582	3.19384314636285
chr2_237925765_237925935	-0.635544604521654	-1.44889254050572	-0.703491423948733	-1.07637197597114	-1.47515856545341	-1.72538789537465	-0.0651885130755766	-1.07331481475794
chr2_237931001_237931952	2.32982810952957	2.03433589785282	2.38349381566646	1.9011083622018	2.35478865659624	2.3816062614416	2.00537549525775	1.92510816997859
chr2_237933929_237934782	1.87290754900965	1.69103845439537	0.732807028080877	0.705996469318837	1.13651089350451	1.24128604040872	0.852457220091026	0.744153584354128
chr2_237940083_237941117	3.78607018779353	3.90105774398542	3.82494998328779	3.53249052162482	3.57285389759306	3.78675075218425	3.62556425195522	3.25090269265455
chr2_237941711_237942783	4.21019979311132	4.14692560708879	4.05455513135608	4.0730245859622	4.33217586514826	4.22196509178646	4.23270964270866	4.07918893186529
chr2_237951784_237952490	1.09255981597036	0.401082613551604	0.557153248138567	0.506803057638472	0.64562815413512	0.360832826421138	0.606274051158435	-1.78266235914714
chr2_237956817_237957253	0.42948538197322	0.401082613551604	0.32089542152869	-0.34047859629408	0.318909151756975	-0.0884164481862439	0.0964249237713743	0.0411921357526487
chr2_237957420_237957785	0.240409975322705	-0.88952269512698	-0.703491423948733	-0.0777123686401758	-1.03946703407077	-0.0150212817392641	-1.36097793618793	-0.411013598366266
chr2_237963718_237964074	2.50821402914341	2.47793831036137	2.18625216028473	2.27484553961555	2.39011907202828	3.12853516779677	2.44126757095125	2.83189356991876
chr2_237964177_237964548	2.55972051239978	2.43229602328537	2.32069586234667	2.27484553961555	2.52337614463706	2.76170352004053	2.63790929997282	2.95719179467356
chr2_237964945_237965506	4.43371320005116	4.31981242530068	4.3812496305903	4.3171387761562	4.49923549215741	4.72339264531426	4.40462700160872	4.30478572171659
chr2_237966286_237967091	4.33665316202736	4.74075537869166	4.9393367367858	4.81984426009197	4.72700748141192	4.71262944302427	5.07950369012523	5.22462245131687
chr2_237968556_237968863	2.53933804714642	2.60679236995202	2.34794465201638	2.59672111976388	2.40746503439796	2.51147843211479	2.51461166676102	2.21046992987614
chr2_237976077_237976239	-0.461143695849641	-0.674526630766408	-1.03776928933512	-0.662004517358745	-0.434142021657352	-1.00356161706547	-0.992463682123816	-1.38482408557114
chr2_237977389_237977560	-0.0371958269337621	-0.674526630766408	-0.780083186275402	-0.160095647721928	-0.563353865628689	-0.868134909526366	-2.18857720886748	-3.23694893723511
chr2_237977848_237978786	1.25136036594775	1.29171233453876	1.43810894179486	0.999584173009432	1.40181252055825	1.04932883843178	1.37777707662127	1.03150097808799
chr2_237979751_237980272	0.338042923395948	0.401082613551604	0.587954522997576	0.751775816294772	0.164237552388681	0.5174565826624	-0.153333866384671	0.165112338936326
chr2_237983091_237983606	0.18899854181557	1.12957932208057	0.460595625554781	0.275633031400208	0.58593708452244	0.121435926425291	0.170913453340643	0.575711176666073
chr2_237984393_237984698	0.290052193354553	-0.88952269512698	-0.152253401313641	-0.247469752878255	-0.205984140278847	-0.0884164481862439	-0.572245044798443	-0.599888083780526
chr2_237987360_237987653	0.18899854181557	-0.674526630766408	-0.780083186275402	-0.787352630214885	-0.00903003750819485	-0.524672019381436	-0.69918712021594	-1.07331481475794
chr2_237994997_237995463	1.12027031308553	0.084422437472582	0.676598964646297	1.27510808464118	0.58593708452244	0.867208062213514	0.309259408059308	0.0411921357526487
chr2_237996050_237996200	-0.545710435646515	-1.14226549498633	-0.703491423948733	-1.65999532821202	-1.47515856545341	-0.630327761125354	-1.36097793618793	-1.78266235914714
chr2_237998684_237998934	-0.635544604521654	-0.674526630766408	-0.371759068373	-1.43817667545135	-0.434142021657352	-0.334075915403619	-1.36097793618793	-2.33382957628194
chr22_26002457_26002892	0.384488519553571	0.197875808024669	0.86443359382618	0.45238966887695	0.243645156443557	1.27093508902846	0.435491940373475	0.165112338936326
chr22_26038440_26038883	0.18899854181557	0.084422437472582	-0.630761697772114	0.506803057638472	-0.862722545393497	-0.0884164481862439	0.435491940373475	-0.0943809439713902
chr22_26045801_26045951	-1.88101828889669	-1.44889254050572	-2.10115548478595	-1.24596207374094	-1.75493177009607	-0.524672019381436	-0.992463682123816	-3.23694893723511
chr22_26047796_26048275	0.914092706608404	-0.173363215097812	0.86443359382618	0.839194266972824	0.64562815413512	0.246094298810424	0.373755866434793	-0.411013598366266
chr22_26069554_26069780	-0.635544604521654	-2.37473079422085	-0.946663175723954	-0.924636861450843	-0.104148718641658	-1.15303043291797	-1.58784461621591	-0.244028108351852
chr6_170221482_170221648	-0.944445609829874	-2.37473079422085	-1.13501888872492	-1.43817667545135	-0.862722545393497	-0.630327761125354	-0.455574817932236	-1.38482408557114
chr6_170221940_170222245	0.135687110162005	-0.674526630766408	-0.860970257024932	0.14448846632799	-0.31555746301791	-1.31979383488599	-0.347637819105994	-0.599888083780526
chr6_170223997_170225179	2.08463808351394	1.23966657106139	2.06011780217195	1.9011083622018	2.47483563724005	2.0465753645053	1.92156238674301	2.39897624183045
chr6_170225526_170226154	1.32465311377702	0.401082613551604	0.786907072240621	0.79614706795323	0.811175272171105	0.827853075157209	0.373755866434793	0.894969504828779
chr6_170228775_170229109	0.290052193354553	0.303054023490288	-0.257835539308144	-2.24295143402044	-0.31555746301791	-0.0150212817392641	-0.992463682123816	-0.817268329193173
chr6_170231102_170231631	0.18899854181557	0.401082613551604	-0.371759068373	-1.24596207374094	0.0802033740586468	0.467114566468663	-0.153333866384671	0.165112338936326
chr6_170234376_170234703	-1.19456950478583	-0.487453811947389	-1.03776928933512	-0.662004517358745	-1.47515856545341	-0.868134909526366	-1.16498624695237	-1.07331481475794
chr6_170243845_170244273	-0.3812607377921	-0.674526630766408	-0.204078820891268	0.000219561869624398	-0.862722545393497	-0.0150212817392641	-0.153333866384671	0.483490597751818
chr6_170244444_170245279	0.849335781633753	0.810832888000111	0.839051515765681	1.03704258272583	0.862389424291663	1.21101486176574	1.40888940824931	0.964849745098544
chr6_170245341_170245533	-0.731346233892424	-3.23694893723511	-1.03776928933512	-1.24596207374094	-1.75493177009607	-1.5083841533859	-1.85716638805179	-1.38482408557114
chr6_170250563_170250754	-0.635544604521654	-0.173363215097812	-1.35171192296261	-0.787352630214885	-1.03946703407077	-0.426228769795769	-0.992463682123816	0.0411921357526487
chr6_170251041_170251208	-0.731346233892424	-0.88952269512698	-1.35171192296261	-1.92222684120799	-1.03946703407077	-1.15303043291797	-1.85716638805179	-1.38482408557114
chr6_170253722_170254065	-0.233652898075352	-0.487453811947389	-0.630761697772114	-0.439899351598028	-0.31555746301791	-0.630327761125354	-0.247217174974444	-0.244028108351852
chr6_170260589_170261203	1.12027031308553	0.810832888000111	0.557153248138567	0.336989837795881	0.959666468634834	0.7029052178306	1.37777707662127	1.32515503684044
chr6_170264405_170264555	-1.33802933341401	-2.37473079422085	-1.23930080822139	-1.24596207374094	-1.24092765821529	-0.868134909526366	-0.992463682123816	-1.07331481475794
chr6_170265717_170266002	0.0227634177317667	-0.88952269512698	-0.780083186275402	-1.92222684120799	-0.31555746301791	-0.744336994311458	-0.992463682123816	-1.07331481475794
chr6_170269516_170269990	0.135687110162005	0.737668420811796	-0.257835539308144	-0.662004517358745	0.0802033740586468	0.185111107228682	0.241744115946558	0.821531390253176
chr6_170271408_170271602	-0.635544604521654	-0.321877718546395	-1.03776928933512	-1.92222684120799	-1.24092765821529	-0.630327761125354	-2.18857720886748	-0.817268329193173
chr6_170272690_170273013	-0.3812607377921	-1.44889254050572	-0.204078820891268	-0.662004517358745	-1.75493177009607	-0.744336994311458	0.0178800535577807	0.821531390253176
chr6_170279662_170280469	0.710390072906179	0.084422437472582	-0.102225309601171	0.0741566170185539	-2.10233794008996	-0.334075915403619	0.658986265936699	1.03150097808799
chr6_170286198_170287582	3.40742628582234	3.24405538287578	3.26297964788738	3.63986618008251	3.01708555956709	3.27472798238346	3.46461051489726	3.38439633807539
chr6_170290315_170290721	0.882077549187866	0.946891072073521	0.86443359382618	0.961127201546576	0.758075944692276	1.29998706540359	1.55511810407708	1.37733910813118
chr6_170291838_170292171	0.914092706608404	1.34194572013207	1.33293598108243	1.63407348602631	1.40181252055825	1.56225055760712	1.73774269441616	0.483490597751818
chr6_170292447_170292784	1.17414392864363	0.492872027196333	0.557153248138567	0.880994149379478	1.17753099572069	1.04932883843178	1.10129699437734	1.1562213174932
chr6_170292940_170293120	0.338042923395948	-0.321877718546395	0.525679999096703	0.000219561869624398	0.164237552388681	0.7029052178306	-0.0651885130755766	0.0411921357526487
chr6_170294258_170294687	0.882077549187866	1.34194572013207	0.647651805603749	0.705996469318837	0.91184768236034	1.27093508902846	0.940259990648817	0.744153584354128
chr6_170295143_170296309	2.44387618109045	2.26011658847399	2.63279672575617	2.7624355265517	2.22383841697541	2.53610664101636	2.82253504195097	2.86881710066111
chr1_220914868_220915183	-1.88101828889669	-0.88952269512698	-0.703491423948733	-0.662004517358745	-1.47515856545341	-1.31979383488599	-0.838385900089551	-1.07331481475794
chr1_220927136_220928194	2.86010645911225	2.12319487266297	2.30223981417527	2.51942695663886	2.88710263397389	2.51147843211479	2.87917530573948	2.47278837922173
chr1_220966143_220967604	4.15097898578475	4.4628751642962	3.59788507200623	3.96055597817894	3.80654313065928	4.25200974513783	4.27975277782997	4.12569418550517
chr1_220982562_220982811	-0.635544604521654	0.303054023490288	-2.31243446475571	-3.23694893723511	-1.47515856545341	-1.5083841533859	-1.58784461621591	-1.07331481475794
chr1_220983935_220984562	1.14745857714545	1.39048871584173	1.13857696337945	0.79614706795323	1.17753099572069	0.942836779840451	0.982235535925919	0.964849745098544
chr1_220990432_220990858	-0.1651513571991	-0.674526630766408	-0.371759068373	-0.787352630214885	-0.563353865628689	-0.868134909526366	-0.153333866384671	-1.38482408557114
chr1_220990873_220991149	-0.233652898075352	-0.674526630766408	-2.10115548478595	-2.24295143402044	-2.5608650210289	-0.744336994311458	-2.18857720886748	-0.599888083780526
chr3_165490421_165490591	-1.49734590959525	-0.674526630766408	-2.31243446475571	-0.924636861450843	-2.10233794008996	-1.31979383488599	-1.58784461621591	-3.23694893723511
chr10_97505288_97505438	-1.19456950478583	-1.44889254050572	-1.4736276103238	-1.65999532821202	-1.24092765821529	-1.31979383488599	-1.36097793618793	-1.78266235914714
chr10_97506202_97506376	-0.1651513571991	-1.14226549498633	-1.60680482466732	-2.65598532485932	-1.24092765821529	-1.15303043291797	-1.16498624695237	-2.33382957628194
chr10_97507996_97508240	-0.545710435646515	-1.83878348270484	-1.4736276103238	-0.787352630214885	0.164237552388681	-0.744336994311458	-0.69918712021594	0.165112338936326
chr10_97512239_97512526	-0.3812607377921	-0.674526630766408	-0.703491423948733	-0.34047859629408	0.523669321702246	-0.165746574692034	-0.838385900089551	-1.78266235914714
chr10_97513260_97513410	-1.67646521066189	-1.14226549498633	-2.10115548478595	-2.24295143402044	-1.03946703407077	-0.744336994311458	-2.18857720886748	0.0411921357526487
chr10_97514394_97515140	0.781535010821848	0.946891072073521	0.245621547395531	0.14448846632799	0.862389424291663	1.08314821826228	0.241744115946558	1.37733910813118
chr10_97533133_97533377	-1.19456950478583	-0.487453811947389	-1.23930080822139	-1.07637197597114	-0.705286976760437	-1.31979383488599	-1.16498624695237	-0.817268329193173
chr10_97534665_97535290	1.64388826921522	2.12319487266297	1.42110397082984	1.63407348602631	1.43602325176808	1.58603409164913	1.46917079748347	1.73820792624335
chr10_97540361_97540547	-1.67646521066189	-0.173363215097812	-1.03776928933512	-2.65598532485932	-1.47515856545341	-0.426228769795769	-0.838385900089551	-1.38482408557114
chr10_97540827_97541085	-0.461143695849641	0.492872027196333	-0.152253401313641	-0.160095647721928	-0.31555746301791	-0.630327761125354	-0.347637819105994	0.38497005467551
chr10_97542537_97542913	-0.3812607377921	0.401082613551604	-0.946663175723954	-0.247469752878255	-0.563353865628689	-0.630327761125354	-0.69918712021594	-1.38482408557114
chr10_97543002_97543717	1.32465311377702	0.66059435668036	0.889376821688125	0.751775816294772	0.458592333200083	0.787394352401926	0.897026464549852	0.821531390253176
chr10_97550782_97551060	-0.233652898075352	-0.321877718546395	-0.860970257024932	-0.787352630214885	-0.205984140278847	-0.0884164481862439	0.0964249237713743	-0.817268329193173
chr10_97553404_97554230	2.72224520527431	1.61136135278025	2.71183261392803	2.27484553961555	2.45828562728284	2.26857400307843	2.42614045355956	2.29429107947227
chr10_97564838_97565096	-0.944445609829874	-1.14226549498633	-0.703491423948733	-1.07637197597114	-1.24092765821529	-0.744336994311458	-0.572245044798443	-2.33382957628194
chr10_97571896_97572850	2.86010645911225	2.7988653062843	2.92587005416998	2.79559813438454	3.11536050613813	3.00164969710889	2.76357988700549	2.83189356991876
chr10_97584085_97584307	-0.944445609829874	-0.674526630766408	-0.780083186275402	-1.65999532821202	-0.862722545393497	-0.744336994311458	-0.347637819105994	-2.33382957628194
chr10_97584487_97585817	1.80623134404078	1.93964257373784	1.95770809854843	1.9608008158886	1.9905458235097	1.56225055760712	2.02558947558127	1.5690274734727
chr10_97590812_97590990	-0.635544604521654	-1.14226549498633	-1.23930080822139	-0.787352630214885	-1.24092765821529	-1.98091180519157	-0.69918712021594	-1.07331481475794
chr10_97591214_97591364	-1.33802933341401	-1.44889254050572	-1.13501888872492	-0.924636861450843	-0.862722545393497	-1.98091180519157	-1.85716638805179	-1.07331481475794
chr10_97596028_97596600	0.240409975322705	0.810832888000111	0.283749363803426	-0.439899351598028	-0.00903003750819485	-0.0150212817392641	0.373755866434793	0.821531390253176
chr10_97596767_97597032	-0.944445609829874	-0.487453811947389	-1.13501888872492	-1.24596207374094	0.318909151756975	-1.15303043291797	-0.455574817932236	-0.411013598366266
chr10_97597923_97598073	-1.88101828889669	-1.44889254050572	-1.4736276103238	-0.924636861450843	-1.03946703407077	-0.868134909526366	-0.838385900089551	-1.38482408557114
chr13_32001327_32001745	0.710390072906179	1.80286554084936	0.557153248138567	0.506803057638472	1.00595099711613	1.01469760173871	0.709840214152618	1.03150097808799
chr13_32019666_32020049	0.18899854181557	0.579169166929387	-0.0538740487643604	0.45238966887695	0.390440615798182	0.304603916365938	0.0964249237713743	0.821531390253176
chr13_32022299_32022600	-1.88101828889669	-1.44889254050572	-0.946663175723954	-1.07637197597114	-1.24092765821529	-1.72538789537465	-1.85716638805179	-0.599888083780526
chr13_32030806_32031954	1.56542399671561	1.80286554084936	2.11402009291384	2.01812127313562	1.81967904509081	1.35639272718398	1.87775625040252	2.02663087716031
chr13_32046545_32046707	-1.88101828889669	-1.44889254050572	-2.56005248836529	-1.43817667545135	-2.10233794008996	-1.31979383488599	-1.85716638805179	-2.33382957628194
chr8_138628537_138628752	-0.635544604521654	-1.14226549498633	-1.13501888872492	-0.0777123686401758	-0.434142021657352	-0.165746574692034	-0.153333866384671	-0.599888083780526
chr8_138686181_138686837	2.16665886946617	1.76654450637667	1.48795332578611	1.88064911980291	2.1224451435837	1.88340732670116	1.71302669267984	2.21046992987614
chr8_138697044_138697357	-0.305569847975485	0.579169166929387	-0.630761697772114	-0.0777123686401758	-0.31555746301791	-0.630327761125354	-0.347637819105994	-1.78266235914714
chr8_138697696_138697937	0.135687110162005	-0.88952269512698	-1.03776928933512	0.14448846632799	-1.03946703407077	-1.00356161706547	-0.69918712021594	-1.07331481475794
chr8_138698584_138699222	1.34827931201546	2.03433589785282	1.23902699152083	1.81747074416602	0.862389424291663	1.14849768561669	1.28019968913625	0.575711176666073
chr4_150209112_150209900	1.48244557630141	1.48293341154764	0.676598964646297	1.58433481524271	1.29402573008353	1.72104627251679	1.06269138508103	1.32515503684044
chr4_150211049_150211626	-0.461143695849641	0.084422437472582	0.245621547395531	0.14448846632799	-0.205984140278847	0.7029052178306	-1.16498624695237	0.27922526827247
chr4_150217418_150217603	-0.545710435646515	-0.674526630766408	-0.860970257024932	-1.92222684120799	-1.24092765821529	-1.72538789537465	-1.16498624695237	-0.817268329193173
chr4_150224823_150225176	0.338042923395948	-0.88952269512698	-1.35171192296261	-1.24596207374094	-1.47515856545341	-1.31979383488599	-1.16498624695237	-1.07331481475794
chr4_150227284_150227621	-0.305569847975485	0.197875808024669	-2.56005248836529	-0.787352630214885	-1.75493177009607	-1.00356161706547	0.309259408059308	-2.33382957628194
chr4_150242587_150243354	1.12027031308553	0.579169166929387	1.29610262474163	0.705996469318837	0.91184768236034	0.360832826421138	0.758962465634234	0.38497005467551
chr4_150244012_150244162	-0.545710435646515	-3.23694893723511	-1.23930080822139	-0.662004517358745	-1.03946703407077	-2.29164696118202	-1.85716638805179	-1.78266235914714
chr4_150244678_150244951	-0.0371958269337621	-0.173363215097812	-0.257835539308144	0.000219561869624398	-0.31555746301791	-1.00356161706547	-0.992463682123816	-0.817268329193173
chr4_150248207_150248689	0.97606738423036	-0.487453811947389	0.357109012884851	0.000219561869624398	-1.24092765821529	0.414952182417084	-0.455574817932236	-0.599888083780526
chr4_150251819_150252885	0.67345716596536	1.83829457430384	1.62791837942954	1.33648675237797	1.50210314343339	0.787394352401926	1.17554074798696	1.61321857220678
chr4_150255711_150256080	0.18899854181557	-0.173363215097812	-0.630761697772114	0.658716719567434	0.58593708452244	0.414952182417084	-0.992463682123816	-0.0943809439713902
chr4_150259896_150260448	0.556622348852624	0.197875808024669	0.283749363803426	0.45238966887695	0.318909151756975	0.304603916365938	-0.838385900089551	0.38497005467551
chr4_150262386_150262936	0.67345716596536	0.579169166929387	-0.0070908474123481	0.559238538341832	0.243645156443557	-0.868134909526366	-0.838385900089551	-0.0943809439713902
chr4_150280177_150280808	0.0227634177317667	-0.0387202801661666	-0.0538740487643604	0.336989837795881	0.458592333200083	0.7029052178306	0.309259408059308	0.821531390253176
chr4_150283418_150284181	0.473121161508321	1.34194572013207	0.676598964646297	1.24341089247278	0.959666468634834	0.942836779840451	0.897026464549852	0.894969504828779
chr4_150294588_150294747	-0.635544604521654	-0.674526630766408	-1.4736276103238	-2.24295143402044	-1.75493177009607	-1.72538789537465	-3.23694893723511	-1.78266235914714
chr4_150297799_150298382	0.945412805052495	1.43745139341214	1.03060601434096	1.0735529776633	1.00595099711613	0.566101012922429	0.658986265936699	0.821531390253176
chr20_14632974_14633223	-0.233652898075352	0.66059435668036	-0.204078820891268	-0.247469752878255	0.164237552388681	-1.31979383488599	-0.153333866384671	-0.599888083780526
chr16_47853457_47853921	0.5154757874854	-0.321877718546395	-0.313673088443113	-0.247469752878255	-0.205984140278847	-0.868134909526366	-0.69918712021594	-1.38482408557114
chr16_47873531_47873681	-0.3812607377921	-2.37473079422085	-1.13501888872492	-1.65999532821202	-1.24092765821529	-1.98091180519157	-1.58784461621591	-2.33382957628194
chr17_15133928_15134136	-1.06409375156167	-0.0387202801661666	-0.630761697772114	-1.43817667545135	-0.862722545393497	-1.31979383488599	-0.838385900089551	-1.78266235914714
chr17_15134198_15135000	1.90512458543913	2.12319487266297	1.9097499521297	1.42391999490444	2.1224451435837	1.58603409164913	1.87775625040252	1.81589682907556
chr17_15171343_15171763	1.12027031308553	-0.321877718546395	0.32089542152869	-0.662004517358745	0.811175272171105	0.121435926425291	0.0178800535577807	0.483490597751818
chr17_15184788_15185882	2.04181005430483	2.36100534475022	1.68601708940453	1.79578113544893	1.36677080268968	1.80450961160515	1.94297654555064	1.85322676880483
chr14_99801881_99802230	0.0803298378573958	-0.88952269512698	-2.10115548478595	-0.924636861450843	-2.5608650210289	-0.630327761125354	-2.18857720886748	-0.411013598366266
chr14_99807340_99808131	0.781535010821848	0.66059435668036	0.86443359382618	0.79614706795323	0.64562815413512	0.467114566468663	0.551562595415853	0.483490597751818
chr14_99821579_99822305	1.9674774792256	1.76654450637667	1.23902699152083	1.14391355452262	1.25622978104764	1.56225055760712	1.43934492871921	2.09054909767517
chr14_99884052_99884265	-1.06409375156167	-0.674526630766408	-0.946663175723954	-0.160095647721928	-1.75493177009607	-0.247457615869564	-0.69918712021594	-1.07331481475794
chr14_99885105_99885668	1.66285521916952	1.90664469381491	1.56738144589081	1.58433481524271	1.13651089350451	1.38378955666102	1.46917079748347	1.77757525639894
chr14_99886951_99887135	-1.67646521066189	-0.674526630766408	-1.4736276103238	-1.43817667545135	-0.434142021657352	-0.334075915403619	-0.992463682123816	-0.599888083780526
chr14_99899339_99899642	-1.06409375156167	-1.14226549498633	-0.703491423948733	-1.43817667545135	-1.24092765821529	-1.5083841533859	-0.992463682123816	-1.78266235914714
chr14_99899710_99899989	-0.731346233892424	-0.88952269512698	-0.102225309601171	0.000219561869624398	-0.862722545393497	-0.630327761125354	-0.992463682123816	-1.38482408557114
chr12_22505891_22506276	-0.3812607377921	-3.23694893723511	-0.630761697772114	-0.439899351598028	-0.705286976760437	-0.868134909526366	-0.992463682123816	-1.38482408557114
chr12_22518995_22519152	-0.545710435646515	-0.88952269512698	-1.91690203231652	-0.924636861450843	-0.705286976760437	-1.72538789537465	-1.85716638805179	-0.817268329193173
chr12_22529314_22529594	0.556622348852624	0.401082613551604	0.082156452038097	-0.160095647721928	0.0802033740586468	0.827853075157209	-0.0651885130755766	0.165112338936326
chr12_22529679_22529975	-0.3812607377921	-0.88952269512698	-0.432282180931895	-0.924636861450843	-0.31555746301791	-0.334075915403619	-0.992463682123816	-0.411013598366266
chr12_22535583_22535998	0.290052193354553	0.084422437472582	-0.946663175723954	-0.546681968910869	-0.862722545393497	-0.426228769795769	-0.247217174974444	-0.411013598366266
chr12_22543352_22545061	4.38599926435917	4.42259353248435	4.82762933	4.61835146558237	4.83991232114766	4.68260978078111	4.66838647300249	4.5057024090069
chr12_22562691_22562933	-0.833964900408366	-0.487453811947389	-1.23930080822139	-1.65999532821202	-1.47515856545341	-1.31979383488599	-1.85716638805179	-2.33382957628194
chr12_22588810_22589227	0.338042923395948	0.197875808024669	-0.561523156743594	-0.160095647721928	0.862389424291663	0.745768193181604	0.0178800535577807	1.09520848049115
chr11_189790_190335	-0.0997554775514058	0.946891072073521	1.1795999993842	0.921616967731634	0.458592333200083	1.04932883843178	-0.0651885130755766	-1.07331481475794
chr11_191505_192650	3.16954812003785	3.32120759481211	3.26297964788738	3.10872030941267	3.1569777515268	3.48540620816897	3.25801420517614	3.23684797779898
chr3_190150793_190151136	-0.461143695849641	-1.14226549498633	-1.23930080822139	-1.07637197597114	-2.10233794008996	-0.426228769795769	-0.838385900089551	0.27922526827247
chr3_190183252_190183443	-0.833964900408366	-1.44889254050572	-1.13501888872492	-1.43817667545135	-0.705286976760437	-1.31979383488599	-1.85716638805179	-0.599888083780526
chr1_34114002_34114219	-0.944445609829874	-0.487453811947389	-0.703491423948733	-0.546681968910869	-3.23694893723511	-1.15303043291797	-0.0651885130755766	-1.07331481475794
chr1_34162883_34163790	1.39440172139245	1.39048871584173	1.5518418094797	1.27510808464118	1.53404169195416	1.56225055760712	1.43934492871921	1.99357745830366
chr1_34195144_34195299	-1.88101828889669	-2.37473079422085	-1.91690203231652	-3.23694893723511	-2.10233794008996	-2.29164696118202	-0.347637819105994	0.0411921357526487
chr2_223723975_223724329	-0.233652898075352	0.197875808024669	-0.204078820891268	0.45238966887695	0.318909151756975	0.360832826421138	-0.0651885130755766	0.483490597751818
chr2_223727501_223727831	0.914092706608404	1.23966657106139	0.557153248138567	1.17784751367767	1.09429024982584	0.121435926425291	0.982235535925919	1.03150097808799
chr2_223737234_223737437	-0.833964900408366	-1.83878348270484	-2.56005248836529	-3.23694893723511	-2.10233794008996	-1.00356161706547	-1.58784461621591	-1.38482408557114
chr2_223744671_223744911	-0.305569847975485	-0.674526630766408	-0.860970257024932	-2.24295143402044	-0.205984140278847	-0.630327761125354	-0.69918712021594	-3.23694893723511
chr2_223760862_223761846	1.66285521916952	1.39048871584173	0.91389611702841	1.55880729004588	1.33085672130365	1.41067580036834	0.658986265936699	0.894969504828779
chr2_223779715_223780297	1.9674774792256	1.48293341154764	1.13857696337945	1.30612380910631	1.71211148140306	1.38378955666102	1.52703409620754	1.69773615817926
chr2_223798255_223798424	-0.731346233892424	-1.14226549498633	-1.75353776465568	-1.43817667545135	-2.5608650210289	-0.868134909526366	-0.455574817932236	-1.38482408557114
chr19_41617042_41617255	-0.545710435646515	-0.674526630766408	-0.703491423948733	-0.546681968910869	-0.862722545393497	-0.630327761125354	-0.69918712021594	-0.599888083780526
chr19_41641759_41642198	0.97606738423036	1.07121639733816	0.938005649581669	1.03704258272583	1.29402573008353	0.246094298810424	0.940259990648817	0.483490597751818
chr19_41646684_41646884	-0.305569847975485	-1.14226549498633	-0.630761697772114	-1.24596207374094	-1.24092765821529	-1.00356161706547	-1.16498624695237	-0.599888083780526
chr19_41652343_41652608	-1.19456950478583	-1.14226549498633	-0.780083186275402	-1.24596207374094	-0.434142021657352	-1.31979383488599	-1.36097793618793	-3.23694893723511
chr19_41691115_41691866	1.75412070732411	1.23966657106139	1.52025119441735	1.27510808464118	0.458592333200083	1.21101486176574	1.78593956574437	0.27922526827247
chr19_41696402_41696622	-0.3812607377921	-0.674526630766408	-1.03776928933512	-0.787352630214885	-0.563353865628689	-0.426228769795769	-0.455574817932236	-1.07331481475794
chr3_154552427_154552655	-0.461143695849641	-0.173363215097812	-1.4736276103238	-2.24295143402044	-0.104148718641658	-0.630327761125354	-0.455574817932236	-0.817268329193173
chr3_154584133_154584283	-1.49734590959525	-0.674526630766408	-1.35171192296261	-0.924636861450843	-1.75493177009607	-0.868134909526366	-1.85716638805179	-0.817268329193173
chr7_155506752_155507220	1.09255981597036	-0.0387202801661666	-0.860970257024932	0.506803057638472	0.64562815413512	0.942836779840451	-0.0651885130755766	-0.244028108351852
chr7_155517243_155517490	-1.88101828889669	-0.487453811947389	-0.495455927919025	-1.43817667545135	-0.00903003750819485	-1.5083841533859	-2.18857720886748	-1.78266235914714
chr7_155519792_155519959	-1.19456950478583	-1.44889254050572	-1.35171192296261	-2.65598532485932	-1.24092765821529	-2.29164696118202	-3.23694893723511	-0.411013598366266
chr7_155527796_155527946	-1.49734590959525	-0.487453811947389	-2.85916055832256	-2.24295143402044	-1.24092765821529	-1.00356161706547	-0.69918712021594	-0.817268329193173
chr7_155531821_155532016	-0.635544604521654	-1.14226549498633	-1.75353776465568	-0.662004517358745	-0.862722545393497	-0.165746574692034	-0.69918712021594	0.38497005467551
chr7_155533697_155534340	2.35337039809935	2.20689690724337	1.98110228972315	1.7513984528863	1.91977985859838	1.86408370566507	1.89982557892337	1.1562213174932
chr7_155534436_155534772	0.67345716596536	0.492872027196333	0.32089542152869	-0.0777123686401758	0.390440615798182	-0.0150212817392641	0.606274051158435	-0.411013598366266
chr7_155543366_155543942	1.09255981597036	0.810832888000111	0.460595625554781	0.559238538341832	0.164237552388681	0.658729672026424	0.309259408059308	0.821531390253176
chr7_155545423_155545641	0.0803298378573958	-0.487453811947389	-0.432282180931895	-0.546681968910869	-1.03946703407077	0.246094298810424	-0.69918712021594	0.0411921357526487
chr7_155551410_155551799	0.5154757874854	0.084422437472582	-1.03776928933512	-0.787352630214885	-0.862722545393497	-0.165746574692034	0.309259408059308	-2.33382957628194
chr7_155554304_155555030	0.338042923395948	0.401082613551604	-0.152253401313641	0.395843286471284	0.811175272171105	0.304603916365938	0.170913453340643	1.52343987119938
chr7_155559514_155559789	-0.461143695849641	-0.0387202801661666	-1.23930080822139	-0.439899351598028	-1.75493177009607	-0.868134909526366	-0.838385900089551	-1.07331481475794
chr7_155560103_155560614	-0.305569847975485	0.303054023490288	-0.561523156743594	-0.247469752878255	-0.563353865628689	-0.165746574692034	0.897026464549852	0.165112338936326
chr7_155560703_155561458	0.882077549187866	0.810832888000111	0.357109012884851	0.45238966887695	-0.00903003750819485	0.304603916365938	1.31346419986995	1.09520848049115
chr7_155568782_155569343	0.240409975322705	-0.88952269512698	-0.371759068373	0.45238966887695	-0.104148718641658	1.11619293552192	0.0178800535577807	-0.244028108351852
chr7_155575204_155575529	-0.305569847975485	-1.83878348270484	-1.4736276103238	-1.65999532821202	-2.10233794008996	-0.334075915403619	-0.992463682123816	-1.07331481475794
chr7_155576535_155576775	-0.305569847975485	-1.14226549498633	-2.56005248836529	-0.439899351598028	-0.434142021657352	-0.744336994311458	-1.58784461621591	-0.817268329193173
chr7_155576898_155577637	1.25136036594775	0.303054023490288	0.460595625554781	0.839194266972824	1.56528846811502	0.658729672026424	0.241744115946558	0.0411921357526487
chr7_155580408_155580720	-0.3812607377921	-0.173363215097812	-0.780083186275402	-0.546681968910869	0.164237552388681	-0.426228769795769	0.0178800535577807	0.0411921357526487
chr7_155584847_155585579	1.62466863722605	1.39048871584173	0.91389611702841	0.705996469318837	0.758075944692276	1.41067580036834	0.852457220091026	0.483490597751818
chr7_155590150_155590930	3.93782901259405	3.8671548382174	3.30529864628107	3.66998406232431	3.68378680402994	3.68580726002729	3.54383120260347	3.95591150826679
chr7_155598605_155599216	2.20598439480036	2.38516245131275	1.9694526125237	2.5714137491552	2.30011580712907	2.02933057875382	2.33188737494747	1.81589682907556
chr1_193008109_193008830	1.43909518003929	1.48293341154764	1.07476869266013	0.880994149379478	1.13651089350451	0.787394352401926	0.551562595415853	-0.0943809439713902
chr1_193009442_193009903	0.914092706608404	0.737668420811796	0.493504800531803	0.506803057638472	0.58593708452244	0.566101012922429	1.02302424300003	1.03150097808799
chr1_193010002_193010205	-0.1651513571991	-0.0387202801661666	-0.313673088443113	0.14448846632799	-0.31555746301791	-1.00356161706547	0.0964249237713743	0.0411921357526487
chr1_193010471_193010779	0.882077549187866	0.579169166929387	-0.0070908474123481	-0.546681968910869	-0.434142021657352	0.360832826421138	0.170913453340643	-0.244028108351852
chr1_193011863_193012207	0.67345716596536	0.197875808024669	-0.703491423948733	0.275633031400208	0.243645156443557	0.185111107228682	0.435491940373475	0.27922526827247
chr1_193012923_193013297	-0.0371958269337621	0.084422437472582	0.082156452038097	-0.247469752878255	1.00595099711613	0.867208062213514	-0.347637819105994	0.0411921357526487
chr1_193016785_193017306	0.67345716596536	1.29171233453876	0.20645866507532	0.275633031400208	0.811175272171105	-0.165746574692034	0.940259990648817	0.27922526827247
chr1_193019286_193020115	1.66285521916952	2.28600787803754	1.83468424313214	1.45192526365221	2.37256201321319	1.8444977440622	1.34597897832851	1.81589682907556
chr1_193022226_193022689	0.556622348852624	0.492872027196333	-0.0070908474123481	0.45238966887695	-0.563353865628689	-0.0884164481862439	0.551562595415853	-1.38482408557114
chr1_193025060_193025725	0.635553882853293	0.810832888000111	0.493504800531803	0.14448846632799	0.811175272171105	0.5174565826624	0.373755866434793	0.0411921357526487
chr1_193030056_193030641	1.20034463534814	0.880465313794886	1.0080071540454	0.961127201546576	1.33085672130365	0.613158621104705	0.852457220091026	1.03150097808799
chr1_193030840_193030995	-1.33802933341401	-1.14226549498633	-0.630761697772114	-1.43817667545135	-0.563353865628689	-1.00356161706547	-1.36097793618793	-1.78266235914714
chr1_193031094_193031731	1.90512458543913	1.87287437153467	1.13857696337945	1.60941849018551	1.71211148140306	1.95821311626948	1.52703409620754	1.37733910813118
chr1_193031932_193032084	-1.06409375156167	-1.44889254050572	-1.23930080822139	-1.65999532821202	-1.24092765821529	-0.426228769795769	-0.69918712021594	-0.411013598366266
chr1_193035405_193035928	0.42948538197322	0.401082613551604	0.357109012884851	0.45238966887695	0.70294733513333	-1.00356161706547	-0.247217174974444	-0.0943809439713902
chr1_193036300_193036776	0.0803298378573958	-0.487453811947389	0.082156452038097	-0.160095647721928	-0.205984140278847	-0.165746574692034	0.170913453340643	-0.0943809439713902
chr1_193038851_193039001	-0.545710435646515	-0.321877718546395	-0.257835539308144	-1.24596207374094	-1.47515856545341	-0.0884164481862439	-1.16498624695237	-0.0943809439713902
chr1_193041832_193042099	0.596627853115591	0.197875808024669	-0.630761697772114	0.211550406942923	0.0802033740586468	-0.165746574692034	-0.153333866384671	-1.07331481475794
chr1_193042592_193043002	1.17414392864363	0.66059435668036	0.493504800531803	0.45238966887695	1.36677080268968	0.942836779840451	0.606274051158435	1.21475822345188
chr1_193043148_193044238	2.60945134459693	2.15163855671713	2.32069586234667	1.63407348602631	2.22383841697541	1.82464222058762	1.73774269441616	1.88961510396869
chr1_193045284_193045547	1.00608413983169	0.084422437472582	-0.495455927919025	0.000219561869624398	0.0802033740586468	-0.165746574692034	-0.153333866384671	-0.244028108351852
chr1_193048864_193049279	0.556622348852624	1.12957932208057	0.647651805603749	-0.0777123686401758	0.64562815413512	0.121435926425291	0.241744115946558	0.483490597751818
chr1_193052254_193052700	1.48244557630141	0.810832888000111	0.426918204134161	0.45238966887695	0.318909151756975	0.304603916365938	0.606274051158435	1.73820792624335
chr1_193057959_193058280	2.74021569910619	3.14849830159775	2.96159090685721	2.97035165469677	2.6599061519334	2.96584026223208	2.78745182021586	2.77467356593454
chr1_193058468_193060293	6.21044622519479	6.38913786056835	6.49784137524354	6.67510361103683	6.44460076404328	6.31697794260883	6.540229798934	6.63932766628839
chr1_193065884_193066892	3.10859862899946	3.04616018859086	3.15398561450581	3.03657807781798	2.94764105443907	3.04519665433969	2.83404238828083	2.85047345709289
chr1_193067819_193068645	3.25327526334277	3.2307858025936	2.7999777818482	2.65811291178566	2.8109350715619	3.11224815023773	3.16083957351724	2.83189356991876
chr1_193070034_193070359	1.41692151443676	1.65174988415293	1.52025119441735	1.0735529776633	1.25622978104764	1.29998706540359	1.24615005347772	1.42770132384564
chr1_193070904_193071673	3.31452856688064	3.56274966792311	3.10690984695546	3.09102012627717	3.35771131675714	3.09577516217187	2.9121219208875	2.6946691854468
chr1_193080633_193080928	-0.731346233892424	-0.173363215097812	-1.60680482466732	-0.160095647721928	-0.862722545393497	-1.00356161706547	-0.69918712021594	-1.78266235914714
chr1_193083386_193084189	1.00608413983169	0.492872027196333	0.813214868303586	0.658716719567434	1.17753099572069	0.467114566468663	0.494694247454775	0.38497005467551
chr1_193087832_193088332	0.635553882853293	0.737668420811796	0.91389611702841	1.03704258272583	0.58593708452244	0.867208062213514	0.982235535925919	0.964849745098544
chr1_193088507_193088686	-0.1651513571991	-1.44889254050572	-0.561523156743594	-0.439899351598028	-1.75493177009607	-0.524672019381436	-0.347637819105994	-0.599888083780526
chr1_193092541_193093597	2.07050287087474	1.61136135278025	1.71421198216656	1.68215435161335	1.62582220697896	2.11356427750662	1.78593956574437	1.47636461391494
chr1_193093948_193094515	1.2762073055816	0.810832888000111	1.07476869266013	0.658716719567434	0.0802033740586468	0.185111107228682	-0.153333866384671	0.894969504828779
chr3_194002298_194002566	1.62466863722605	2.09417910470692	1.43810894179486	1.70560693782716	1.40181252055825	1.29998706540359	1.31346419986995	2.18141122794616
chr3_194002878_194004047	5.07943641031285	5.06994574657177	5.16931455368623	5.4789699364633	5.2961409204836	5.29203478093553	5.3437975281458	5.17388818477114
chr3_194011894_194012049	-1.33802933341401	-1.83878348270484	-0.946663175723954	-1.43817667545135	-1.47515856545341	-0.426228769795769	-1.16498624695237	-1.78266235914714
chr3_194012278_194012460	-0.833964900408366	-1.44889254050572	-1.4736276103238	-1.65999532821202	-0.563353865628689	-0.630327761125354	-0.69918712021594	-0.817268329193173
chr3_194012624_194013210	-0.0371958269337621	-0.0387202801661666	0.166202946473109	-0.247469752878255	0.758075944692276	-0.165746574692034	0.241744115946558	0.0411921357526487
chr3_194019864_194020076	0.18899854181557	-0.173363215097812	-1.35171192296261	-1.07637197597114	-1.24092765821529	-1.72538789537465	-1.16498624695237	-0.817268329193173
chr3_194021378_194022243	2.16665886946617	2.52218079270425	2.33891878593192	2.22702586513542	2.71667181723012	2.08045859958182	2.3797834864044	1.81589682907556
chr3_194023493_194023721	-1.33802933341401	-0.487453811947389	-0.703491423948733	-0.924636861450843	-0.31555746301791	-0.524672019381436	0.170913453340643	-0.0943809439713902
chr3_194028676_194028888	-1.33802933341401	-0.674526630766408	-1.23930080822139	-2.65598532485932	-2.10233794008996	-1.72538789537465	-2.18857720886748	-2.33382957628194
chr3_194032454_194032914	0.556622348852624	0.492872027196333	-0.102225309601171	0.000219561869624398	-0.205984140278847	0.5174565826624	-0.0651885130755766	0.575711176666073
chr3_194035462_194036024	1.00608413983169	0.492872027196333	1.05285633117404	0.839194266972824	1.17753099572069	0.246094298810424	0.494694247454775	1.81589682907556
chr3_194036356_194036559	-0.0997554775514058	-0.0387202801661666	-1.13501888872492	-0.924636861450843	-0.00903003750819485	-0.0884164481862439	-1.36097793618793	-3.23694893723511
chr3_194041322_194041620	0.0227634177317667	-0.0387202801661666	-0.102225309601171	0.0741566170185539	-0.862722545393497	-0.868134909526366	-0.992463682123816	0.0411921357526487
chr3_194043295_194043863	1.20034463534814	0.880465313794886	1.43810894179486	0.705996469318837	0.458592333200083	1.01469760173871	0.709840214152618	0.165112338936326
chr3_194046505_194046793	-0.545710435646515	-0.173363215097812	-0.860970257024932	-0.439899351598028	-0.434142021657352	0.0548200707247389	-0.455574817932236	-0.244028108351852
chr3_194051430_194052383	2.48708528108858	1.56980949069388	2.66204047028314	2.58412292563903	2.26248116544993	1.99421001889591	2.02558947558127	1.88961510396869
chr3_194057696_194058640	2.42177644077117	2.62719201719297	2.16598079858439	2.70541213263377	2.63066315285001	2.66452344530746	2.39540190059793	2.75508454782193
chr3_194063650_194064021	-0.233652898075352	-1.14226549498633	-0.313673088443113	0.336989837795881	-1.24092765821529	-0.165746574692034	0.373755866434793	0.165112338936326
chr3_194064458_194064806	-0.545710435646515	0.084422437472582	0.20645866507532	-0.439899351598028	-0.00903003750819485	-0.630327761125354	0.373755866434793	-0.244028108351852
chr3_194069327_194070126	2.76675857785155	2.58610013036814	2.42673278542682	2.43775606912866	2.57033649328195	2.49900485175063	2.41085304129293	2.23895487033682
chr3_194070234_194071502	3.40742628582234	3.71345720508949	4.16337109240713	3.91601209871978	3.90141957258053	3.73450391555758	4.17957749176147	3.93864894873622
chr3_194075798_194076212	1.82319150780532	2.43229602328537	2.32983609604942	2.71699854836137	2.78462526819135	1.60943189288882	2.39540190059793	1.61321857220678
chr3_194076622_194076820	-0.461143695849641	-0.0387202801661666	0.082156452038097	-0.34047859629408	0.58593708452244	-0.247457615869564	-0.838385900089551	0.483490597751818
chr3_194077399_194077549	-0.0997554775514058	0.084422437472582	-0.204078820891268	-1.65999532821202	-0.00903003750819485	-0.744336994311458	-0.69918712021594	0.27922526827247
chr3_194080930_194081195	-0.1651513571991	0.084422437472582	0.20645866507532	0.000219561869624398	0.0802033740586468	-0.630327761125354	-0.347637819105994	-0.411013598366266
chr3_194083578_194084198	1.09255981597036	0.737668420811796	1.03060601434096	0.961127201546576	1.53404169195416	1.27093508902846	1.17554074798696	1.32515503684044
chr3_194084319_194084721	1.41692151443676	0.880465313794886	0.732807028080877	1.30612380910631	1.25622978104764	0.942836779840451	1.17554074798696	0.964849745098544
chr3_194089314_194090143	3.52092768879031	3.30863202265178	3.36431455382546	3.32100375524929	3.78679545888923	3.33912528956554	3.32478961968853	3.49481428743334
chr3_194091162_194091604	2.16665886946617	1.90664469381491	1.45491580883062	1.77376045955282	1.6551625026742	1.41067580036834	1.31346419986995	1.21475822345188
chr3_194097586_194098978	3.88630787509273	3.63504268127193	3.99259601692788	4.21869478988531	4.21392297373111	3.75037759124409	3.42711093394824	3.88558622168673
chr8_8139493_8139817	0.0227634177317667	0.197875808024669	0.760110624480392	-0.0777123686401758	0.318909151756975	0.566101012922429	0.0964249237713743	0.38497005467551
chr8_8140740_8141215	0.710390072906179	-0.674526630766408	0.283749363803426	0.880994149379478	0.811175272171105	1.04932883843178	0.606274051158435	0.821531390253176
chr8_8142516_8142686	0.0227634177317667	-1.44889254050572	-2.31243446475571	-1.43817667545135	-1.24092765821529	-1.15303043291797	-1.85716638805179	-1.07331481475794
chr2_39503280_39503483	-0.944445609829874	-1.83878348270484	-1.60680482466732	-0.924636861450843	-1.24092765821529	-1.31979383488599	-0.838385900089551	-3.23694893723511
chr2_39504019_39504687	2.11249969157346	1.87287437153467	1.95770809854843	1.99926637360976	2.07980467755515	2.14592728614222	1.92156238674301	1.92510816997859
chr2_39511274_39512897	4.72744781264205	4.28813458400285	4.52546355887583	4.4823968694449	4.58177117512614	4.62062890710702	4.34956647752326	4.63457545218297
chr2_39513705_39514011	2.55972051239978	1.93964257373784	2.40959239137266	2.10886760842084	1.81967904509081	2.63061887152749	1.89982557892337	2.12147669381506
chr2_39515278_39515876	2.90061953239027	3.11999202153564	2.68359072380335	2.80648507449149	2.67430833384284	2.56032146935333	2.51461166676102	2.81307127460566
chr2_39523308_39523598	0.135687110162005	-1.83878348270484	-0.257835539308144	-0.439899351598028	0.243645156443557	-0.0884164481862439	-0.347637819105994	-0.599888083780526
chr2_39523718_39524379	2.20598439480036	2.17953228015078	2.15573729479531	1.81747074416602	1.9905458235097	1.93987215295026	1.66228693791207	2.21046992987614
chr2_39525787_39526262	0.5154757874854	0.303054023490288	-0.257835539308144	0.880994149379478	0.70294733513333	-0.426228769795769	0.0178800535577807	-0.411013598366266
chr2_39531353_39531659	0.0803298378573958	-0.88952269512698	-2.10115548478595	-2.24295143402044	-1.75493177009607	-1.00356161706547	-0.455574817932236	-1.38482408557114
chr2_39540958_39541751	0.42948538197322	0.880465313794886	0.557153248138567	0.336989837795881	0.318909151756975	1.04932883843178	0.806467083621539	0.964849745098544
chr2_39542587_39542751	-0.545710435646515	-0.173363215097812	-1.4736276103238	-2.24295143402044	-0.862722545393497	-1.72538789537465	-0.838385900089551	-1.38482408557114
chr2_39548001_39548363	0.0803298378573958	0.401082613551604	-0.257835539308144	-0.662004517358745	0.243645156443557	-0.426228769795769	-0.247217174974444	-0.244028108351852
chr2_39549630_39551445	2.6384872632908	2.38516245131275	2.34794465201638	2.47916935879145	2.26248116544993	2.66452344530746	2.15967230157485	2.63161282562031
chr2_39568639_39568880	-1.19456950478583	-1.44889254050572	-1.4736276103238	-2.65598532485932	-1.03946703407077	-1.00356161706547	-2.61955908978346	-3.23694893723511
chr2_39593566_39594419	2.31791131666416	2.58610013036814	1.6426638712788	2.24314251474122	2.24328916863918	2.54826485863014	2.51461166676102	1.61321857220678
chr4_126040654_126041013	-0.1651513571991	-1.14226549498633	-0.860970257024932	-0.439899351598028	0.64562815413512	-0.868134909526366	-0.838385900089551	0.27922526827247
chr4_126061566_126061991	-0.1651513571991	-0.487453811947389	-0.860970257024932	-0.247469752878255	-0.31555746301791	-0.630327761125354	-0.153333866384671	-0.0943809439713902
chr13_96381488_96381784	-0.833964900408366	-0.88952269512698	-1.03776928933512	-0.662004517358745	-1.03946703407077	-1.5083841533859	-0.992463682123816	-1.07331481475794
chr13_96381861_96382247	0.473121161508321	-0.674526630766408	-0.860970257024932	-0.0777123686401758	-0.862722545393497	-0.524672019381436	-0.992463682123816	-0.0943809439713902
chr13_96398595_96399083	-0.233652898075352	-0.173363215097812	-0.860970257024932	-0.247469752878255	-0.205984140278847	-0.0884164481862439	-1.16498624695237	-0.599888083780526
chr15_78604362_78604747	0.473121161508321	-0.88952269512698	-0.257835539308144	-0.924636861450843	0.0802033740586468	0.360832826421138	-0.455574817932236	-0.411013598366266
chr15_78605473_78605938	0.0803298378573958	-0.88952269512698	-0.946663175723954	-1.24596207374094	-1.75493177009607	-0.426228769795769	0.309259408059308	0.38497005467551
chr15_78618090_78619084	2.99344690332476	2.72507554025391	2.34794465201638	2.63386877759232	2.92372965178184	2.88186343686086	2.24834798665586	2.81307127460566
chr15_78631288_78631438	-1.67646521066189	-1.44889254050572	-1.60680482466732	-1.92222684120799	-1.03946703407077	-1.15303043291797	-2.18857720886748	-1.78266235914714
chr15_78638493_78639043	2.55972051239978	2.47793831036137	2.16598079858439	2.27484553961555	2.44154355698287	2.3120054513227	2.14126382978813	2.5430071889009
chr15_78640505_78641873	2.60945134459693	2.50022914043525	2.79338532310356	3.03657807781798	2.78462526819135	2.7085246132876	3.16083957351724	2.88693043295618
chr15_78656779_78657149	-0.0997554775514058	0.084422437472582	-0.630761697772114	-1.24596207374094	-0.31555746301791	-1.5083841533859	-1.36097793618793	-0.599888083780526
chr15_78663234_78663777	0.135687110162005	-0.674526630766408	-1.13501888872492	-0.662004517358745	-0.434142021657352	0.0548200707247389	-0.347637819105994	0.165112338936326
chr15_78663875_78664134	-1.06409375156167	-1.14226549498633	-1.75353776465568	-1.07637197597114	-1.03946703407077	-0.165746574692034	-1.58784461621591	0.483490597751818
chr15_78685859_78686074	-1.67646521066189	-0.88952269512698	-1.23930080822139	-1.24596207374094	-1.75493177009607	-0.165746574692034	-0.838385900089551	0.483490597751818
chr15_78695339_78696364	0.882077549187866	0.946891072073521	0.676598964646297	1.24341089247278	1.13651089350451	0.613158621104705	0.709840214152618	0.821531390253176
chr16_82439714_82439953	-0.0371958269337621	0.492872027196333	-0.780083186275402	-0.546681968910869	-0.434142021657352	-0.426228769795769	-0.153333866384671	-0.0943809439713902
chr16_82456645_82457121	1.34827931201546	1.56980949069388	1.50419264047539	1.21100161258205	1.68391797446601	1.60943189288882	1.24615005347772	1.42770132384564
chr16_82471158_82471333	-2.11944249702586	-2.37473079422085	-0.946663175723954	-0.662004517358745	-1.03946703407077	-2.29164696118202	-0.992463682123816	-3.23694893723511
chr16_82476946_82477122	-1.33802933341401	-1.83878348270484	-1.75353776465568	-0.662004517358745	-2.10233794008996	-1.5083841533859	-1.16498624695237	-3.23694893723511
chr12_93200561_93200851	-0.944445609829874	-1.83878348270484	-0.313673088443113	-1.07637197597114	-0.00903003750819485	-1.00356161706547	-2.18857720886748	-1.38482408557114
chr12_93201951_93202134	-1.67646521066189	-3.23694893723511	-1.91690203231652	-0.546681968910869	-1.24092765821529	-0.868134909526366	-1.16498624695237	-1.07331481475794
chr12_93229251_93229984	1.77170089057563	1.72928539222845	1.25830418501972	0.705996469318837	0.959666468634834	1.56225055760712	1.06269138508103	1.69773615817926
chr12_93242285_93244662	4.14761656605649	4.01381134741739	3.84740031199551	3.97510346782315	4.14320649749074	3.75563024011946	3.5368064102579	3.52981891688115
chr12_93247558_93247966	0.882077549187866	1.12957932208057	0.938005649581669	-0.662004517358745	1.29402573008353	0.414952182417084	-0.0651885130755766	0.483490597751818
chr12_93249426_93249612	-0.833964900408366	-0.173363215097812	-1.91690203231652	-0.924636861450843	-0.862722545393497	-0.868134909526366	-0.838385900089551	-2.33382957628194
chr12_93249705_93249939	-0.3812607377921	-1.44889254050572	-1.23930080822139	-0.34047859629408	-1.24092765821529	-0.868134909526366	-0.347637819105994	-1.07331481475794
chr12_93260560_93260921	-0.1651513571991	0.401082613551604	-0.313673088443113	-0.34047859629408	-0.31555746301791	-0.334075915403619	-0.153333866384671	-0.817268329193173
chr12_93261805_93262120	-0.305569847975485	-0.88952269512698	-0.561523156743594	-1.24596207374094	-0.31555746301791	-0.334075915403619	-0.992463682123816	-0.411013598366266
chr12_93272866_93273334	0.240409975322705	-0.0387202801661666	-0.152253401313641	-0.787352630214885	0.390440615798182	-0.524672019381436	-0.455574817932236	-3.23694893723511
chr12_93275098_93275248	-1.06409375156167	-0.321877718546395	-2.85916055832256	-1.92222684120799	-1.47515856545341	-1.15303043291797	-1.85716638805179	-1.38482408557114
chr12_93279707_93280250	0.0227634177317667	0.197875808024669	0.32089542152869	0.000219561869624398	-0.434142021657352	-0.744336994311458	0.606274051158435	0.744153584354128
chr12_93287045_93287451	-0.731346233892424	-0.674526630766408	-1.13501888872492	-0.0777123686401758	-1.24092765821529	-0.426228769795769	0.0178800535577807	-0.411013598366266
chr12_93291146_93291546	0.0227634177317667	-0.487453811947389	-0.152253401313641	-0.439899351598028	-0.205984140278847	-0.630327761125354	0.170913453340643	-0.0943809439713902
chr12_93296876_93298061	1.34827931201546	1.34194572013207	1.1795999993842	1.10916216132722	1.21741694764272	1.38378955666102	1.28019968913625	1.27101233524458
chr12_93299328_93299529	0.135687110162005	-0.487453811947389	-0.495455927919025	0.559238538341832	-0.104148718641658	-0.744336994311458	-0.247217174974444	-0.411013598366266
chr12_93299659_93299809	-1.67646521066189	-1.14226549498633	-0.495455927919025	-0.662004517358745	-0.862722545393497	-0.165746574692034	-0.838385900089551	-0.599888083780526
chr22_27134445_27134684	0.0803298378573958	0.492872027196333	-1.75353776465568	-1.65999532821202	-1.03946703407077	-1.00356161706547	-0.838385900089551	-1.38482408557114
chr22_27154709_27155279	1.73632365259668	2.17953228015078	1.5518418094797	1.7513984528863	1.68391797446601	2.11356427750662	1.73774269441616	2.32118308324498
chr2_234446411_234446759	-0.305569847975485	-0.321877718546395	-0.257835539308144	-0.787352630214885	-0.434142021657352	-0.426228769795769	0.373755866434793	0.0411921357526487
chr2_234476854_234477047	-0.944445609829874	-0.0387202801661666	-2.10115548478595	-1.43817667545135	-1.03946703407077	-2.29164696118202	-1.16498624695237	-0.244028108351852
chr2_234483912_234484504	0.815833654471732	0.401082613551604	0.124791645505641	-0.0777123686401758	0.91184768236034	0.5174565826624	0.982235535925919	0.821531390253176
chr2_234496687_234497693	1.77170089057563	1.39048871584173	1.88515948454084	2.14362601268404	1.89539823137657	1.8444977440622	2.21352900018941	2.21046992987614
chr2_208820322_208820599	0.384488519553571	-0.487453811947389	-0.780083186275402	-0.546681968910869	-2.10233794008996	0.121435926425291	0.241744115946558	-2.33382957628194
chr2_208826938_208828188	2.90061953239027	2.74387981321651	2.15573729479531	2.21072713709721	2.79784014410385	2.59589829591183	2.6509805566882	2.6946691854468
chr2_208857739_208858185	-0.731346233892424	-0.487453811947389	-1.35171192296261	-0.924636861450843	-1.24092765821529	-0.247457615869564	-0.992463682123816	-0.411013598366266
chr2_208867336_208867667	-0.833964900408366	-0.674526630766408	-0.432282180931895	-0.247469752878255	0.0802033740586468	-0.868134909526366	-1.58784461621591	-0.411013598366266
chr8_39532668_39533335	1.41692151443676	1.12957932208057	0.889376821688125	1.30612380910631	0.811175272171105	0.827853075157209	0.940259990648817	0.662389305134937
chr8_39534770_39535953	2.6191950599276	2.68671533389178	2.32983609604942	2.22702586513542	2.35478865659624	2.51147843211479	2.42614045355956	2.18141122794616
chr8_39553512_39553750	-0.0997554775514058	-1.44889254050572	-0.313673088443113	-0.546681968910869	-1.24092765821529	0.246094298810424	-0.153333866384671	-0.411013598366266
chr8_39559483_39559961	0.18899854181557	0.66059435668036	-0.561523156743594	-0.34047859629408	0.523669321702246	-0.165746574692034	0.241744115946558	0.821531390253176
chr8_39568364_39568514	-1.88101828889669	-0.674526630766408	-0.946663175723954	-1.07637197597114	-1.24092765821529	-1.98091180519157	-2.61955908978346	-1.38482408557114
chr8_39570214_39570565	0.135687110162005	0.579169166929387	0.124791645505641	0.211550406942923	0.390440615798182	0.414952182417084	-0.347637819105994	-0.0943809439713902
chr8_39577497_39577848	0.0227634177317667	1.12957932208057	-0.152253401313641	-0.0777123686401758	-0.205984140278847	0.360832826421138	0.0178800535577807	0.27922526827247
chr8_39578653_39579598	1.71830430878073	1.87287437153467	1.86014259829444	1.50635584460984	1.43602325176808	1.27093508902846	1.68787986919538	1.09520848049115
chr8_39581494_39582275	2.57981902030488	2.52218079270425	2.54917873911685	2.30586684865267	2.40746503439796	2.78243809596421	2.59796956627344	1.85322676880483
chr2_171703670_171704321	1.5451225199957	1.90664469381491	1.29610262474163	0.880994149379478	1.50210314343339	0.467114566468663	0.806467083621539	1.09520848049115
chr2_171705686_171705851	-0.461143695849641	-0.321877718546395	-1.23930080822139	-0.439899351598028	-1.75493177009607	-1.98091180519157	-1.36097793618793	-0.817268329193173
chr2_171706152_171706635	0.781535010821848	0.303054023490288	0.704976715558215	0.658716719567434	1.13651089350451	1.32846554325736	1.43934492871921	0.27922526827247
chr2_171724209_171724869	0.556622348852624	1.12957932208057	0.426918204134161	0.609834874288204	0.64562815413512	0.414952182417084	0.494694247454775	0.744153584354128
chr2_171743424_171743592	-1.19456950478583	-2.37473079422085	-2.10115548478595	-1.24596207374094	-2.5608650210289	-0.630327761125354	-0.838385900089551	-1.07331481475794
chr2_171745835_171746104	0.0227634177317667	-0.0387202801661666	-0.561523156743594	-0.0777123686401758	-0.205984140278847	0.0548200707247389	-2.18857720886748	-3.23694893723511
chr2_171752923_171753341	-0.0997554775514058	-0.321877718546395	-0.561523156743594	-0.0777123686401758	-0.862722545393497	-0.426228769795769	-0.455574817932236	-0.411013598366266
chr2_171753858_171754919	2.07050287087474	1.80286554084936	1.56738144589081	1.47939723627451	1.17753099572069	1.04932883843178	0.806467083621539	1.03150097808799
chr2_171763321_171763874	0.746401051844536	1.01039254901484	-0.102225309601171	-0.247469752878255	0.523669321702246	0.745768193181604	0.0964249237713743	0.0411921357526487
chr2_171764210_171764404	-0.3812607377921	-0.173363215097812	-1.35171192296261	-1.43817667545135	-1.03946703407077	-1.15303043291797	-1.16498624695237	-1.38482408557114
chr2_171766773_171767279	0.135687110162005	-0.321877718546395	0.587954522997576	0.275633031400208	-0.563353865628689	-0.334075915403619	-0.247217174974444	0.165112338936326
chr2_171767786_171768040	-1.88101828889669	-0.321877718546395	-1.35171192296261	-1.43817667545135	-1.03946703407077	-0.247457615869564	-0.572245044798443	-0.599888083780526
chr2_171777024_171777193	-0.635544604521654	-2.37473079422085	-2.10115548478595	-2.24295143402044	-2.5608650210289	-0.426228769795769	-2.18857720886748	-0.411013598366266
chr2_171783823_171783975	-0.944445609829874	-1.83878348270484	-1.35171192296261	-0.662004517358745	-0.563353865628689	-2.68822040122615	-2.61955908978346	-2.33382957628194
chr2_171785148_171785683	-0.1651513571991	-0.321877718546395	-1.13501888872492	0.395843286471284	-0.104148718641658	-0.334075915403619	0.606274051158435	0.27922526827247
chr2_171787787_171788005	-1.49734590959525	-0.0387202801661666	-1.35171192296261	-0.924636861450843	-0.705286976760437	-1.5083841533859	-1.85716638805179	-3.23694893723511
chr2_171792300_171792503	-0.545710435646515	-0.674526630766408	-1.60680482466732	-0.439899351598028	-0.705286976760437	-1.15303043291797	-1.85716638805179	-0.817268329193173
chr2_171794223_171794555	-1.19456950478583	-1.83878348270484	-0.946663175723954	-1.07637197597114	0.164237552388681	-1.15303043291797	-1.36097793618793	-1.78266235914714
chr2_171795938_171796098	-1.19456950478583	-1.14226549498633	-1.03776928933512	-0.787352630214885	-1.47515856545341	-0.630327761125354	-1.85716638805179	-1.38482408557114
chr2_171798533_171798694	-1.19456950478583	-1.14226549498633	-1.91690203231652	-1.43817667545135	-1.24092765821529	-1.72538789537465	-0.838385900089551	-1.07331481475794
chr20_50001903_50002187	-0.0371958269337621	0.579169166929387	0.166202946473109	-0.924636861450843	-0.563353865628689	0.360832826421138	-0.153333866384671	0.165112338936326
chr20_50003185_50003513	0.135687110162005	0.401082613551604	0.283749363803426	0.336989837795881	-0.862722545393497	0.360832826421138	0.758962465634234	0.0411921357526487
chr20_50004768_50004918	-0.833964900408366	-1.14226549498633	-0.860970257024932	-0.247469752878255	-0.434142021657352	-0.334075915403619	-1.36097793618793	-1.78266235914714
chr20_50004941_50005307	-0.0371958269337621	0.084422437472582	-0.0070908474123481	-0.0777123686401758	0.243645156443557	0.414952182417084	-0.455574817932236	-0.817268329193173
chr20_50005438_50006209	1.06430663010632	1.07121639733816	1.38648064238121	1.14391355452262	1.05079666765479	1.08314821826228	0.940259990648817	0.575711176666073
chr20_50006304_50006506	-0.833964900408366	0.084422437472582	-0.204078820891268	-0.924636861450843	-0.563353865628689	-0.524672019381436	-0.69918712021594	-0.411013598366266
chr20_50012253_50013275	4.34841677210759	4.47980027097213	4.23566545384112	3.9942747104228	4.12234835570857	4.53463360001749	4.28395432810831	4.17812093876204
chr20_50015034_50015184	0.135687110162005	0.197875808024669	0.704976715558215	-0.0777123686401758	0.243645156443557	-0.426228769795769	0.758962465634234	0.0411921357526487
chr20_50016002_50016457	1.41692151443676	1.65174988415293	2.00412317497523	2.29043957134213	1.71211148140306	1.99421001889591	1.31346419986995	1.88961510396869
chr20_50020335_50020584	-0.233652898075352	-0.674526630766408	0.20645866507532	-0.546681968910869	-0.563353865628689	-0.0150212817392641	-1.16498624695237	-0.244028108351852
chr20_50024368_50024709	0.635553882853293	0.66059435668036	0.20645866507532	0.395843286471284	-0.563353865628689	0.185111107228682	0.241744115946558	-1.07331481475794
chr20_50024785_50024970	0.0227634177317667	-0.88952269512698	-1.4736276103238	-1.65999532821202	-1.47515856545341	-2.68822040122615	-1.58784461621591	-1.07331481475794
chr20_50029708_50031082	3.68299743084952	3.87570554815426	3.71762213016721	3.71690191512107	3.62568564640223	3.72382359673093	3.64529396354781	3.73373254691374
chr20_50031197_50031356	-0.233652898075352	-0.173363215097812	-0.561523156743594	-0.546681968910869	-0.104148718641658	-0.0150212817392641	0.170913453340643	0.27922526827247
chr20_50036985_50037910	2.05622779299323	2.00345693142233	1.29610262474163	1.47939723627451	1.81967904509081	1.32846554325736	1.92156238674301	1.47636461391494
chr20_50038696_50038893	-0.1651513571991	0.084422437472582	-0.371759068373	-0.247469752878255	-0.205984140278847	-0.0150212817392641	-0.69918712021594	-0.817268329193173
chr20_50040012_50040651	0.746401051844536	0.880465313794886	1.11761955376969	1.03704258272583	0.758075944692276	1.08314821826228	1.55511810407708	1.42770132384564
chr20_50040949_50041436	0.849335781633753	0.737668420811796	0.525679999096703	0.506803057638472	0.70294733513333	0.658729672026424	-0.153333866384671	0.483490597751818
chr20_50044607_50044905	-0.1651513571991	-0.0387202801661666	-0.432282180931895	-0.662004517358745	-0.705286976760437	-1.00356161706547	-0.69918712021594	-0.817268329193173
chr20_50050531_50051266	1.75412070732411	1.29171233453876	1.88515948454084	1.30612380910631	1.76689756286989	1.86408370566507	2.06518710711404	0.744153584354128
chr20_50055254_50055568	0.596627853115591	-0.88952269512698	0.166202946473109	0.336989837795881	-0.00903003750819485	-0.744336994311458	0.551562595415853	-0.411013598366266
chr20_50058597_50058959	0.0227634177317667	-0.321877718546395	0.082156452038097	0.0741566170185539	0.243645156443557	-0.247457615869564	0.0178800535577807	0.0411921357526487
chr20_50059555_50059811	-0.233652898075352	-0.487453811947389	-0.257835539308144	-0.0777123686401758	-0.563353865628689	-1.5083841533859	-0.572245044798443	-1.78266235914714
chr20_50062648_50062798	-0.1651513571991	-0.88952269512698	-1.03776928933512	-1.24596207374094	-0.862722545393497	-1.98091180519157	-2.18857720886748	-1.38482408557114
chr20_50064697_50064933	-1.33802933341401	-0.88952269512698	-0.313673088443113	-0.787352630214885	-0.104148718641658	-0.426228769795769	-0.69918712021594	-0.0943809439713902
chr20_50065473_50065713	-0.3812607377921	-0.487453811947389	-0.860970257024932	-0.546681968910869	0.0802033740586468	-0.630327761125354	-0.0651885130755766	0.0411921357526487
chr20_50070373_50070690	0.849335781633753	0.810832888000111	0.618111919029692	0.506803057638472	1.21741694764272	1.46299025764448	0.758962465634234	0.575711176666073
chr20_50070917_50071897	3.80753512519599	3.85855314676115	4.23323192379784	3.96055597817894	3.64043176883222	3.88109087192984	4.24569246728637	4.30478572171659
chr20_50076504_50077224	1.82319150780532	2.33643684284419	1.5361329674692	1.3662238268958	1.50210314343339	1.80450961160515	1.73774269441616	1.37733910813118
chr20_50078528_50078826	0.18899854181557	-0.88952269512698	-0.432282180931895	0.000219561869624398	-0.31555746301791	-0.0884164481862439	0.606274051158435	0.662389305134937
chr20_50079282_50079437	-1.49734590959525	-1.44889254050572	-1.4736276103238	-1.43817667545135	-1.75493177009607	-1.5083841533859	-1.36097793618793	-0.244028108351852
chr20_50079833_50080027	-1.49734590959525	-1.14226549498633	-0.432282180931895	-0.662004517358745	-0.434142021657352	-0.426228769795769	-0.153333866384671	0.0411921357526487
chr20_50085316_50086610	3.96482744188432	3.66494979831697	3.69657795419797	3.55848376920688	3.71198284956099	3.69129988357863	3.57159323594845	3.66191596776571
chr20_50098181_50098724	2.24426635318145	2.64730723147645	2.255039533822	1.94117648067493	2.24328916863918	2.17758021672827	2.21352900018941	2.15175517444232
chr20_50099129_50099673	0.914092706608404	1.12957932208057	1.05285633117404	1.21100161258205	1.33085672130365	1.35639272718398	0.758962465634234	0.964849745098544
chr1_28400561_28401144	1.34827931201546	0.66059435668036	0.082156452038097	0.751775816294772	0.862389424291663	0.787394352401926	1.10129699437734	0.821531390253176
chr1_28401638_28402096	0.710390072906179	0.579169166929387	0.557153248138567	0.921616967731634	-0.434142021657352	-0.247457615869564	0.170913453340643	0.575711176666073
chr1_28403063_28403520	0.710390072906179	0.401082613551604	0.786907072240621	0.211550406942923	0.164237552388681	0.613158621104705	0.309259408059308	1.21475822345188
chr1_28409655_28410269	2.68561841497955	2.90292246561775	2.54917873911685	2.25908110912706	2.31857126149473	2.39513237305941	2.14126382978813	2.34758297595171
chr1_28412575_28413424	4.12043130743601	4.20236133913679	3.97813541415446	3.86485037703746	4.00760314300351	4.13998520816935	3.9971231474606	3.74370633124717
chr1_28416306_28416846	2.67631455785347	2.47793831036137	2.72574890728682	2.42368318324975	2.73052097930197	2.91040230018622	2.8567853307023	2.05894394344224
chr1_28417383_28418509	4.1272757973255	3.89265641598323	4.28349340368955	3.87522889760151	4.13802016530338	4.12788404766629	4.09123272247398	3.82110749670174
chr1_28429735_28429936	-0.833964900408366	-1.44889254050572	-1.23930080822139	-0.787352630214885	-0.862722545393497	-0.744336994311458	-0.992463682123816	-0.599888083780526
chr1_28431741_28431891	-1.67646521066189	-1.14226549498633	-1.35171192296261	-2.65598532485932	-1.03946703407077	-0.426228769795769	-2.18857720886748	-1.78266235914714
chr1_28436232_28436519	0.384488519553571	1.01039254901484	-0.152253401313641	-0.924636861450843	-0.00903003750819485	-0.524672019381436	0.0178800535577807	0.165112338936326
chr1_28437258_28437677	0.815833654471732	0.492872027196333	1.03060601434096	0.751775816294772	0.758075944692276	0.613158621104705	0.0178800535577807	0.38497005467551
chr1_28437753_28438466	1.20034463534814	2.15163855671713	1.45491580883062	1.14391355452262	1.46944149744206	1.01469760173871	1.31346419986995	1.5690274734727
chr1_28441325_28442053	2.1929946287388	2.52218079270425	2.40959239137266	2.35118289120196	2.35478865659624	2.34024997192289	1.76204238799733	2.49657642045984
chr1_28442191_28442414	0.0803298378573958	-0.321877718546395	-0.152253401313641	-0.662004517358745	-0.205984140278847	-0.165746574692034	-0.455574817932236	-0.244028108351852
chr1_28449639_28450474	3.52611603693129	3.32120759481211	3.51616614260468	3.54554568514205	3.384236612628	3.49171554264864	3.17900150515197	3.27860791132942
chr1_28450611_28450925	0.945412805052495	1.23966657106139	1.05285633117404	1.39536031436538	1.33085672130365	0.905517938788031	1.24615005347772	0.483490597751818
chr1_28455790_28455946	-1.49734590959525	-2.37473079422085	-1.60680482466732	-1.65999532821202	-1.75493177009607	-0.524672019381436	-0.69918712021594	-1.38482408557114
chr1_28456071_28456879	1.56542399671561	1.29171233453876	1.6572601759882	1.10916216132722	1.21741694764272	1.41067580036834	0.373755866434793	0.964849745098544
chr1_28458190_28458516	0.135687110162005	-0.0387202801661666	-0.313673088443113	-1.07637197597114	-2.5608650210289	-1.00356161706547	-0.992463682123816	-1.38482408557114
chr1_28471384_28472165	2.28155870136505	1.93964257373784	2.19628201949772	2.07325106324576	1.62582220697896	2.17758021672827	2.3480300700949	2.60996635071169
chr1_28479494_28479934	-0.305569847975485	0.492872027196333	-0.152253401313641	-1.24596207374094	-0.205984140278847	-0.0884164481862439	0.709840214152618	-1.78266235914714
chr1_28486706_28486953	-2.11944249702586	-0.88952269512698	-1.4736276103238	-2.65598532485932	-0.705286976760437	-0.524672019381436	0.241744115946558	-1.38482408557114
chr1_28489300_28489496	-1.33802933341401	-1.44889254050572	-1.35171192296261	-0.546681968910869	-0.31555746301791	-1.00356161706547	-1.36097793618793	-3.23694893723511
chr1_28494592_28495270	0.67345716596536	0.810832888000111	0.676598964646297	0.79614706795323	0.523669321702246	1.29998706540359	0.758962465634234	0.744153584354128
chr9_88741271_88741677	0.556622348852624	0.880465313794886	-0.0538740487643604	0.0741566170185539	-0.205984140278847	0.246094298810424	0.373755866434793	0.38497005467551
chr9_88747142_88748298	2.52903780077387	2.47793831036137	2.04909139148104	1.94117648067493	2.14330189614278	2.39513237305941	2.19579922151432	2.37350844520585
chr9_88774799_88775647	1.75412070732411	1.43745139341214	0.86443359382618	0.921616967731634	1.09429024982584	1.51347390266225	1.37777707662127	-0.817268329193173
chr9_88776677_88777006	0.0803298378573958	0.737668420811796	-0.860970257024932	-0.247469752878255	0.164237552388681	-1.00356161706547	-0.347637819105994	-1.38482408557114
chr9_88778377_88778560	-0.833964900408366	0.084422437472582	-0.946663175723954	-0.787352630214885	-0.862722545393497	-0.524672019381436	-0.992463682123816	-1.07331481475794
chr9_88781578_88782505	3.11549935218857	3.2307858025936	2.32983609604942	2.82801554512293	2.74423845931796	2.49900485175063	2.78745182021586	2.32118308324498
chr18_62402635_62402869	-0.833964900408366	0.084422437472582	-1.13501888872492	-1.43817667545135	-1.47515856545341	-0.247457615869564	0.170913453340643	-1.07331481475794
chr18_62420482_62421317	2.08463808351394	2.38516245131275	1.58275548304086	1.83883909321488	0.862389424291663	1.72104627251679	1.94297654555064	1.73820792624335
chr18_62423197_62423409	-1.19456950478583	-1.44889254050572	-0.257835539308144	-0.787352630214885	-0.563353865628689	-0.165746574692034	-0.69918712021594	-0.599888083780526
chr18_62425540_62426174	1.14745857714545	1.65174988415293	1.48795332578611	1.17784751367767	1.84536287970389	1.43707014187786	1.17554074798696	0.744153584354128
chr18_62435783_62436253	-0.1651513571991	0.303054023490288	-0.561523156743594	-0.787352630214885	0.0802033740586468	0.414952182417084	-0.153333866384671	-0.244028108351852
chr18_62450197_62451514	3.40179217562632	3.60450244085667	3.19957369530135	3.17742620801399	3.4188616794782	3.24515758300258	3.3410114832445	3.25090269265455
chr18_62485732_62485931	-1.06409375156167	-1.44889254050572	-1.35171192296261	-1.07637197597114	-0.862722545393497	-0.868134909526366	-1.16498624695237	-1.07331481475794
chr18_62493176_62493919	1.12027031308553	1.48293341154764	0.732807028080877	0.921616967731634	1.05079666765479	1.14849768561669	1.02302424300003	0.483490597751818
chr21_31701030_31701180	-1.49734590959525	-0.173363215097812	-1.60680482466732	-2.24295143402044	-1.24092765821529	-0.868134909526366	-1.36097793618793	-1.78266235914714
chr21_31705996_31706223	0.0227634177317667	-0.173363215097812	-0.432282180931895	-0.662004517358745	-0.563353865628689	0.613158621104705	-0.0651885130755766	-0.599888083780526
chr21_31706406_31707805	2.24426635318145	1.61136135278025	2.01549731420648	1.92128151896737	2.24328916863918	1.86408370566507	2.28234639348352	2.37350844520585
chr21_31714060_31715365	3.10166473944967	3.27023391087031	3.09087026696499	2.8907436857177	2.94764105443907	3.05375050587236	2.77556522845065	2.99107960357857
chr21_31720021_31720171	0.0227634177317667	0.579169166929387	0.082156452038097	-0.439899351598028	0.164237552388681	-0.247457615869564	0.0178800535577807	-0.817268329193173
chr21_31720283_31720962	3.39613597643068	3.3582896849553	3.3191335463859	3.21058987977001	3.34876005707969	3.65240499547739	2.9229390215823	3.23684797779898
chr21_31725374_31725813	1.66285521916952	1.18567274078527	1.33293598108243	1.45192526365221	1.09429024982584	1.29998706540359	1.49839252347753	1.85322676880483
chr21_31728280_31728430	0.914092706608404	0.492872027196333	0.426918204134161	0.000219561869624398	0.458592333200083	0.658729672026424	0.170913453340643	0.821531390253176
chr21_31730685_31733285	5.01262172627952	4.70761276122133	5.03045349305029	4.94827884295774	5.0198558244085	5.02253695323064	5.17760897440026	5.01001287593086
chr21_31733643_31734041	2.01253498548771	2.00345693142233	1.9694526125237	1.94117648067493	1.56528846811502	2.14592728614222	2.17784884159685	1.81589682907556
chr21_31735778_31736059	1.78906942428948	1.56980949069388	0.91389611702841	1.10916216132722	0.91184768236034	1.27093508902846	0.852457220091026	1.37733910813118
chr21_31737963_31738282	1.00608413983169	0.492872027196333	-0.257835539308144	-0.0777123686401758	0.58593708452244	0.121435926425291	0.170913453340643	-0.817268329193173
chr21_31744256_31744939	1.62466863722605	1.61136135278025	1.19968221706113	1.03704258272583	1.25622978104764	1.35639272718398	1.40888940824931	1.5690274734727
chr21_31745456_31745727	-0.0371958269337621	0.084422437472582	0.082156452038097	0.0741566170185539	-0.563353865628689	-0.744336994311458	-0.838385900089551	-0.0943809439713902
chr21_31767025_31767249	-1.88101828889669	-0.674526630766408	-0.0538740487643604	-0.34047859629408	-1.24092765821529	-0.868134909526366	-1.58784461621591	-1.07331481475794
chr21_31785911_31786189	1.17414392864363	0.880465313794886	1.1795999993842	0.751775816294772	0.458592333200083	0.360832826421138	0.658986265936699	0.744153584354128
chr21_31798751_31799564	1.30063355186197	2.15163855671713	1.35100591178833	1.58433481524271	2.16386141870892	2.0465753645053	1.85534406939597	0.821531390253176
chr2_168002139_168002331	-0.305569847975485	-1.44889254050572	-1.60680482466732	-1.07637197597114	-1.24092765821529	-1.31979383488599	-2.61955908978346	-1.38482408557114
chr2_168024106_168024399	-0.0997554775514058	-0.674526630766408	-0.780083186275402	-0.0777123686401758	-1.03946703407077	-0.868134909526366	-1.58784461621591	-0.244028108351852
chr2_168035535_168035715	-0.545710435646515	-1.14226549498633	-2.85916055832256	-2.24295143402044	-3.23694893723511	-2.29164696118202	-3.23694893723511	-1.38482408557114
chr2_168054614_168055194	1.50364188622051	1.18567274078527	0.704976715558215	1.0735529776633	1.56528846811502	1.29998706540359	0.940259990648817	1.85322676880483
chr20_46305025_46305203	0.18899854181557	-0.674526630766408	-1.4736276103238	-0.34047859629408	-2.10233794008996	-1.31979383488599	-1.58784461621591	-1.38482408557114
chr20_46306760_46307597	2.43286862702441	2.40892171342447	2.42673278542682	2.39511876766704	2.40746503439796	2.12983652712565	2.31556200904978	2.58799013412661
chr20_46308405_46309034	2.07050287087474	1.23966657106139	1.61302061927212	1.70560693782716	2.0133835789167	2.14592728614222	2.29904979083337	2.09054909767517
chr20_46311785_46312279	0.290052193354553	0.401082613551604	0.760110624480392	0.0741566170185539	0.458592333200083	0.867208062213514	0.940259990648817	0.165112338936326
chr20_46312556_46313013	0.67345716596536	0.492872027196333	1.1795999993842	0.751775816294772	0.64562815413512	0.658729672026424	1.31346419986995	0.964849745098544
chr20_46323658_46324002	-2.11944249702586	-0.487453811947389	-1.13501888872492	-1.92222684120799	-1.24092765821529	0.185111107228682	0.309259408059308	-0.244028108351852
chr20_46325000_46325507	1.62466863722605	1.61136135278025	1.0080071540454	0.999584173009432	1.29402573008353	1.56225055760712	1.71302669267984	1.21475822345188
chr20_46331238_46331849	0.0227634177317667	-0.173363215097812	0.357109012884851	0.275633031400208	0.523669321702246	0.304603916365938	-0.247217174974444	0.27922526827247
chr20_46334605_46334819	-0.635544604521654	-0.674526630766408	-2.10115548478595	-2.65598532485932	-1.47515856545341	-0.744336994311458	-1.58784461621591	-1.38482408557114
chr20_46341608_46342137	0.5154757874854	1.01039254901484	0.557153248138567	1.39536031436538	1.00595099711613	0.867208062213514	0.373755866434793	1.42770132384564
chr20_46342299_46343578	1.85652516033508	1.97190255932315	1.72810545303023	0.961127201546576	1.68391797446601	1.97632383519218	1.92156238674301	1.92510816997859
chr20_46344059_46344286	-0.545710435646515	-0.88952269512698	-0.257835539308144	-0.34047859629408	-0.862722545393497	0.414952182417084	0.709840214152618	-0.411013598366266
chr20_46348597_46348898	1.12027031308553	1.07121639733816	0.704976715558215	0.559238538341832	1.05079666765479	1.08314821826228	0.940259990648817	1.03150097808799
chr20_46349040_46349452	2.11249969157346	2.47793831036137	1.76900068036049	1.7286843670526	2.05800233135518	2.283196909966	2.26544733813357	2.51997858386488
chr20_46350106_46351027	3.73769213517048	3.89265641598323	4.00120331327544	3.89065801697478	3.82602414140904	3.79187285885057	3.70917654860221	3.79256647035549
chr20_46351459_46351615	0.135687110162005	-0.88952269512698	0.426918204134161	0.961127201546576	0.458592333200083	0.304603916365938	0.373755866434793	1.21475822345188
chr20_46355521_46356339	2.25680454965564	1.93964257373784	2.38349381566646	2.14362601268404	2.42460491628847	2.52384508936534	2.68949842539815	2.18141122794616
chr20_46357200_46357735	1.09255981597036	0.880465313794886	1.45491580883062	1.0735529776633	1.05079666765479	1.35639272718398	1.31346419986995	0.483490597751818
chr20_46363616_46364846	4.07866810758151	3.93418219985977	4.46036919667367	4.33604640868218	4.18403932754039	4.07843808984236	4.3374893438448	4.68202825617695
chr20_46375873_46376122	-0.3812607377921	-0.173363215097812	-0.703491423948733	-0.924636861450843	-0.205984140278847	-0.426228769795769	-0.153333866384671	-0.0943809439713902
chr20_46376219_46376602	0.0227634177317667	-0.321877718546395	-0.432282180931895	-0.924636861450843	-0.563353865628689	-0.524672019381436	-0.347637819105994	-0.244028108351852
chr20_46377611_46377803	-1.06409375156167	-1.14226549498633	-0.860970257024932	-0.34047859629408	-1.03946703407077	-1.5083841533859	-2.61955908978346	-0.817268329193173
chr20_46394738_46395031	-1.49734590959525	-0.487453811947389	-0.780083186275402	-1.43817667545135	-0.434142021657352	-0.524672019381436	-0.247217174974444	-0.0943809439713902
chr5_168104862_168105494	-0.3812607377921	0.197875808024669	-0.432282180931895	0.275633031400208	-0.434142021657352	0.0548200707247389	0.309259408059308	-0.599888083780526
chr5_168114296_168114863	1.5854437526209	1.56980949069388	1.09635321165303	1.21100161258205	1.46944149744206	1.29998706540359	0.940259990648817	0.27922526827247
chr5_168162598_168162762	-1.19456950478583	-0.674526630766408	-1.91690203231652	-1.65999532821202	-1.47515856545341	-1.15303043291797	-1.36097793618793	-1.38482408557114
chr14_97788954_97789104	-1.19456950478583	-1.44889254050572	-1.23930080822139	-2.24295143402044	-1.47515856545341	-1.15303043291797	-1.58784461621591	-2.33382957628194
chr10_96829033_96829704	1.83995460421434	1.90664469381491	1.61302061927212	1.3662238268958	1.9905458235097	1.74236913213824	1.52703409620754	1.42770132384564
chr10_96830623_96830841	0.5154757874854	0.492872027196333	1.03060601434096	0.14448846632799	-0.434142021657352	0.5174565826624	0.658986265936699	0.0411921357526487
chr10_96831688_96832159	2.69486265632099	2.66714583557062	2.86429668199085	2.49271376076352	2.68856816112472	2.65331022003969	2.72701460839018	2.85047345709289
chr10_96832232_96832649	0.97606738423036	0.880465313794886	1.50419264047539	1.03704258272583	1.13651089350451	0.979214569118779	1.68787986919538	1.32515503684044
chr10_96832801_96833677	2.31791131666416	2.15163855671713	2.46041448529299	2.14362601268404	2.28142120159456	2.26857400307843	2.81093517125589	2.63161282562031
chr10_96833781_96834001	-0.1651513571991	0.492872027196333	0.245621547395531	0.921616967731634	0.243645156443557	0.121435926425291	0.758962465634234	0.27922526827247
chr10_96840608_96841558	2.64803747638749	2.33643684284419	2.54917873911685	2.73989590700354	2.92372965178184	2.54826485863014	2.59796956627344	2.83189356991876
chr10_96844658_96844853	0.0227634177317667	-0.321877718546395	-0.495455927919025	-0.160095647721928	0.243645156443557	-0.0150212817392641	-0.838385900089551	-1.38482408557114
chr10_96846232_96846613	-0.1651513571991	-0.487453811947389	-0.946663175723954	0.658716719567434	-0.563353865628689	0.0548200707247389	-0.455574817932236	-0.0943809439713902
chr10_96846980_96847223	-0.305569847975485	-0.173363215097812	-0.860970257024932	-2.24295143402044	-0.705286976760437	-0.868134909526366	-1.85716638805179	-0.0943809439713902
chr10_96857442_96858997	2.44387618109045	2.60679236995202	2.84530029647444	2.30586684865267	2.03586544080293	2.76170352004053	2.3797834864044	2.39897624183045
chr10_96864158_96864358	-0.545710435646515	-0.487453811947389	-1.35171192296261	-0.662004517358745	-0.434142021657352	-0.426228769795769	-0.347637819105994	-1.07331481475794
chr10_96864411_96864741	-1.06409375156167	-0.674526630766408	-0.371759068373	-1.24596207374094	-1.03946703407077	-0.247457615869564	-1.16498624695237	-1.78266235914714
chr10_96869160_96869325	-0.731346233892424	-0.321877718546395	-1.03776928933512	-1.65999532821202	-1.24092765821529	-1.31979383488599	-2.18857720886748	-3.23694893723511
chr10_96871997_96872483	-0.0371958269337621	0.66059435668036	-0.204078820891268	-0.160095647721928	0.0802033740586468	0.185111107228682	-0.838385900089551	-0.599888083780526
chr10_96877058_96877792	1.14745857714545	0.880465313794886	1.09635321165303	1.0735529776633	0.91184768236034	1.21101486176574	0.494694247454775	-0.0943809439713902
chr10_96878019_96878450	0.67345716596536	0.946891072073521	0.647651805603749	0.999584173009432	0.70294733513333	0.787394352401926	0.551562595415853	0.821531390253176
chr10_96889228_96889656	-0.461143695849641	0.401082613551604	-0.495455927919025	-0.160095647721928	0.164237552388681	-0.247457615869564	-0.572245044798443	-0.0943809439713902
chr10_96890154_96890435	-0.833964900408366	0.66059435668036	-0.630761697772114	-0.0777123686401758	-0.434142021657352	-0.868134909526366	-0.455574817932236	0.38497005467551
chr5_95800508_95800748	-0.0371958269337621	-0.321877718546395	0.283749363803426	-0.662004517358745	-0.00903003750819485	-0.247457615869564	0.309259408059308	-0.817268329193173
chr5_95802916_95803826	1.34827931201546	1.29171233453876	1.36885231128571	1.30612380910631	1.59587280456777	1.76338142699161	1.34597897832851	1.32515503684044
chr5_95808769_95809046	0.67345716596536	1.34194572013207	0.732807028080877	1.0735529776633	1.53404169195416	0.787394352401926	0.551562595415853	0.38497005467551
chr5_95810754_95810904	0.0227634177317667	0.084422437472582	-0.257835539308144	-0.439899351598028	-0.563353865628689	-0.165746574692034	0.435491940373475	-0.599888083780526
chr5_95811792_95812622	3.44626075323583	3.47543425923489	3.49600746636444	3.61531082582609	3.87048221049774	3.44045095408362	3.1699491189697	3.76344939795806
chr5_95822058_95823205	4.5905218065824	4.51853671468293	4.34113136119489	4.32473159085461	4.58177117512614	4.29593516531652	4.31713336652932	4.23579337657645
chr5_95823816_95824469	3.25951895673462	3.34603458761641	3.12802227369619	3.59033028038902	3.11536050613813	3.26739200948082	3.00667446844792	2.85047345709289
chr5_95825417_95826186	3.73321261260635	3.85855314676115	3.37759747759114	3.78453620589148	3.71198284956099	3.47906915984795	3.25801420517614	3.19384314636285
chr5_95827612_95827794	1.22607798741986	1.29171233453876	0.587954522997576	0.336989837795881	0.390440615798182	0.304603916365938	0.309259408059308	0.744153584354128
chr5_95827863_95828273	1.90512458543913	2.00345693142233	1.59796741318809	1.83883909321488	1.50210314343339	1.76338142699161	1.68787986919538	1.99357745830366
chr5_95834651_95835349	2.75796510007712	2.62719201719297	2.8579923050174	2.65811291178566	2.68856816112472	2.75122340079174	2.75149414136953	2.83189356991876
chr5_95842915_95843657	4.68632729439491	4.82705508262579	4.41169926792888	4.65796192034598	4.65983946748863	4.70721757933096	4.24137782747867	4.55184503186739
chr5_95845428_95845620	1.06430663010632	0.084422437472582	0.91389611702841	0.14448846632799	1.09429024982584	0.787394352401926	0.758962465634234	0.165112338936326
chr5_95846857_95847304	3.08769617520572	3.4527539635434	2.55698383523525	2.60921025305991	3.00574113395862	2.99278032128759	2.84545867458238	3.11919091734465
chr5_95857121_95857744	3.09469736318959	2.91955836665591	2.49332774572273	2.27484553961555	2.57033649328195	2.23887588840815	2.1226174307765	2.42400224486596
chr5_95858588_95859224	3.81603246963749	4.27526608935268	3.9546926703557	4.03650064579101	3.79340809577652	3.74510574831193	3.87988431032484	4.0633479745523
chr5_95861270_95861867	2.6384872632908	2.52218079270425	2.66204047028314	2.51942695663886	2.70268842039265	2.7721080576399	2.78745182021586	2.42400224486596
chr5_95865302_95865520	0.290052193354553	-0.173363215097812	-0.495455927919025	-0.787352630214885	-0.705286976760437	-0.334075915403619	-1.16498624695237	-1.78266235914714
chr5_95869532_95869721	-0.731346233892424	-0.487453811947389	-0.946663175723954	-0.924636861450843	-0.862722545393497	-0.744336994311458	-0.347637819105994	-1.07331481475794
chr5_95870280_95870773	-0.3812607377921	0.579169166929387	-0.102225309601171	0.000219561869624398	-0.434142021657352	-0.0150212817392641	-0.153333866384671	0.165112338936326
chr5_95870987_95871137	-1.49734590959525	-1.83878348270484	-1.60680482466732	-1.07637197597114	-2.5608650210289	-0.744336994311458	-1.16498624695237	-0.599888083780526
chr5_95876711_95877068	1.56542399671561	1.23966657106139	1.35100591178833	1.14391355452262	0.959666468634834	1.76338142699161	1.43934492871921	1.21475822345188
chr5_95877688_95878146	1.68157604502618	0.810832888000111	1.43810894179486	1.27510808464118	1.43602325176808	1.27093508902846	0.940259990648817	1.1562213174932
chr5_95878253_95879199	4.20049693789705	4.31353225783047	4.17862868388058	4.31332733084593	4.16886212656807	4.21816513152497	4.11501089225743	4.35769835895124
chr5_95883669_95885285	4.14086812499381	4.12557544195617	3.82494998328779	3.75673954752853	3.76677372441817	3.91434940649211	3.99199578963487	3.73373254691374
chr5_95892455_95893100	1.93663786554148	1.07121639733816	1.61302061927212	2.03673292940527	1.96734072532674	1.88340732670116	1.73774269441616	1.52343987119938
chr5_95896823_95897012	-0.545710435646515	-1.14226549498633	-0.495455927919025	-0.247469752878255	-0.104148718641658	-1.72538789537465	-0.455574817932236	-0.817268329193173
chr5_95899964_95900199	-1.06409375156167	-1.14226549498633	-1.03776928933512	-0.787352630214885	-0.434142021657352	-0.868134909526366	-0.247217174974444	-1.07331481475794
chr5_112604836_112605488	2.5495652750305	2.54380343453	2.40959239137266	2.6215921975817	2.44154355698287	2.36795213342391	2.33188737494747	2.39897624183045
chr5_112607889_112608849	1.9674774792256	2.15163855671713	2.26460393780176	2.27484553961555	1.56528846811502	2.20855356113923	2.14126382978813	1.99357745830366
chr5_112628718_112628978	-1.06409375156167	-1.14226549498633	-1.35171192296261	-2.24295143402044	-2.10233794008996	-1.5083841533859	-1.85716638805179	-2.33382957628194
chr5_112635211_112635608	-1.67646521066189	-0.321877718546395	-0.630761697772114	-1.24596207374094	-0.31555746301791	-1.00356161706547	-0.347637819105994	-1.07331481475794
chr5_112636031_112636710	1.20034463534814	1.07121639733816	1.21948872509127	0.999584173009432	1.09429024982584	0.414952182417084	1.02302424300003	0.575711176666073
chr5_112644480_112644679	-0.944445609829874	-0.173363215097812	-0.946663175723954	-1.43817667545135	-1.03946703407077	-2.68822040122615	-1.85716638805179	-1.78266235914714
chr5_112646393_112646847	-0.461143695849641	0.303054023490288	-0.257835539308144	-0.0777123686401758	-0.31555746301791	0.360832826421138	-0.0651885130755766	0.165112338936326
chr5_112665074_112665292	-0.635544604521654	-1.14226549498633	-1.60680482466732	-1.07637197597114	-1.47515856545341	-0.630327761125354	-0.572245044798443	-1.07331481475794
chr5_112682528_112683069	0.384488519553571	-0.321877718546395	0.082156452038097	0.395843286471284	0.0802033740586468	0.7029052178306	0.606274051158435	0.27922526827247
chr5_112689564_112689777	-0.833964900408366	-0.173363215097812	-0.630761697772114	-0.662004517358745	-0.434142021657352	-1.00356161706547	-0.992463682123816	0.165112338936326
chr5_112691400_112691624	0.556622348852624	0.492872027196333	0.587954522997576	0.559238538341832	0.523669321702246	0.613158621104705	0.309259408059308	1.21475822345188
chr5_112691737_112692022	2.20598439480036	2.20689690724337	1.76900068036049	1.9608008158886	2.03586544080293	1.99421001889591	1.55511810407708	1.73820792624335
chr5_112694828_112695701	4.31882591891176	4.4628751642962	4.48307819980984	4.57444156476749	4.40306838237885	4.49120935549084	4.37342161065331	4.49982941399772
chr5_112696899_112697080	0.97606738423036	0.880465313794886	0.786907072240621	0.559238538341832	1.25622978104764	0.5174565826624	0.709840214152618	1.09520848049115
chr2_169901837_169902562	0.815833654471732	0.492872027196333	0.245621547395531	0.559238538341832	0.390440615798182	0.7029052178306	0.435491940373475	0.483490597751818
chr2_169903613_169903771	-1.49734590959525	-1.83878348270484	-2.31243446475571	-1.92222684120799	-1.24092765821529	-0.744336994311458	-1.16498624695237	-1.07331481475794
chr2_169909983_169910944	3.68299743084952	3.41805064006225	3.26774352831364	3.14348222027079	3.33068917939286	3.52285484583763	3.11440853681466	2.92248880045477
chr2_169911123_169911380	0.338042923395948	0.084422437472582	0.283749363803426	0.211550406942923	-0.705286976760437	0.467114566468663	-0.347637819105994	0.38497005467551
chr2_169920479_169921077	0.746401051844536	1.01039254901484	0.32089542152869	0.658716719567434	1.13651089350451	0.467114566468663	0.852457220091026	0.964849745098544
chr2_169921176_169921479	-0.0371958269337621	0.66059435668036	-0.495455927919025	-0.439899351598028	-1.03946703407077	0.246094298810424	0.0178800535577807	-0.599888083780526
chr2_169925829_169926634	2.3879788194211	2.81673775929168	2.29292248937397	2.58412292563903	2.20412183770094	2.52384508936534	2.06518710711404	2.37350844520585
chr2_169927611_169927772	-0.305569847975485	-0.0387202801661666	-0.371759068373	-0.34047859629408	0.164237552388681	-1.5083841533859	-0.247217174974444	-1.38482408557114
chr2_169928558_169928711	-0.305569847975485	0.084422437472582	-0.257835539308144	-0.247469752878255	-0.104148718641658	-0.0884164481862439	-1.16498624695237	-0.244028108351852
chr2_169932867_169933801	2.30589526958285	2.15163855671713	2.20624263058573	2.39511876766704	2.26248116544993	2.01187716680754	2.36399413724338	2.02663087716031
chr2_169935142_169935485	0.135687110162005	0.197875808024669	0.082156452038097	0.0741566170185539	-0.205984140278847	0.185111107228682	-0.455574817932236	0.165112338936326
chr2_169940903_169941327	-0.1651513571991	0.401082613551604	0.283749363803426	0.79614706795323	0.458592333200083	-0.165746574692034	0.435491940373475	-0.599888083780526
chr2_169941431_169942096	2.2937783010252	2.09417910470692	1.76900068036049	2.24314251474122	1.9905458235097	2.29767308758269	1.76204238799733	2.44860152103494
chr2_169944795_169945099	0.556622348852624	0.197875808024669	-0.561523156743594	-0.662004517358745	0.164237552388681	0.360832826421138	-0.838385900089551	-1.07331481475794
chr2_169945351_169945757	0.5154757874854	0.084422437472582	-0.703491423948733	0.0741566170185539	-1.03946703407077	0.566101012922429	-0.455574817932236	0.0411921357526487
chr2_169947545_169947739	-1.49734590959525	-1.44889254050572	-1.75353776465568	-0.924636861450843	-0.563353865628689	-0.334075915403619	-1.85716638805179	-0.599888083780526
chr2_169951361_169952457	1.43909518003929	1.76654450637667	0.786907072240621	1.39536031436538	0.91184768236034	1.21101486176574	1.40888940824931	1.5690274734727
chr2_169955814_169956190	-0.731346233892424	-1.83878348270484	-0.780083186275402	-0.546681968910869	-0.434142021657352	0.185111107228682	-0.347637819105994	-1.07331481475794
chr2_169961738_169962243	-1.06409375156167	-0.173363215097812	0.082156452038097	-1.07637197597114	-0.434142021657352	0.827853075157209	-0.455574817932236	0.0411921357526487
chr2_169962853_169963281	0.338042923395948	-0.321877718546395	-0.204078820891268	-0.34047859629408	-0.434142021657352	0.0548200707247389	0.170913453340643	-0.244028108351852
chr2_169964661_169965479	1.12027031308553	0.66059435668036	0.460595625554781	-0.160095647721928	-0.00903003750819485	0.121435926425291	-0.247217174974444	1.03150097808799
chr2_169967010_169967160	-2.40522497781478	-1.83878348270484	-1.75353776465568	-1.65999532821202	-2.10233794008996	-0.868134909526366	-0.455574817932236	-1.07331481475794
chr2_169977617_169977871	-0.1651513571991	-3.23694893723511	-0.946663175723954	-1.43817667545135	-1.75493177009607	-0.630327761125354	-0.347637819105994	-0.599888083780526
chr2_169978028_169979003	1.60518949961895	1.39048871584173	1.15923428773232	0.961127201546576	1.53404169195416	2.01187716680754	1.02302424300003	1.5690274734727
chr2_169980165_169980525	0.0803298378573958	-0.0387202801661666	-0.0538740487643604	-0.662004517358745	-0.104148718641658	-0.0150212817392641	0.309259408059308	-0.817268329193173
chr2_169980729_169981288	1.14745857714545	0.880465313794886	0.704976715558215	0.880994149379478	0.959666468634834	0.745768193181604	0.551562595415853	0.575711176666073
chr2_169982866_169983554	-0.0371958269337621	0.737668420811796	0.938005649581669	1.03704258272583	0.811175272171105	0.905517938788031	0.897026464549852	0.575711176666073
chr2_169986971_169987422	-0.461143695849641	-0.674526630766408	-0.102225309601171	-0.0777123686401758	0.0802033740586468	0.360832826421138	-1.16498624695237	-0.599888083780526
chr19_51407500_51408448	2.36499902871166	1.93964257373784	2.10339954442913	2.14362601268404	2.07980467755515	2.48642248320393	1.89982557892337	2.32118308324498
chr19_51408790_51409416	1.17414392864363	1.18567274078527	1.38648064238121	0.999584173009432	1.00595099711613	0.745768193181604	0.940259990648817	0.744153584354128
chr19_51415244_51415425	-1.19456950478583	-1.83878348270484	-1.35171192296261	-1.24596207374094	-2.5608650210289	-0.165746574692034	-0.838385900089551	-1.07331481475794
chr19_51416877_51418056	2.09863614509976	2.09417910470692	2.5255068495178	2.22702586513542	2.22383841697541	2.48642248320393	2.21352900018941	1.69773615817926
chr19_51421551_51422514	2.98593538185879	2.93600462174572	3.50006179866107	3.09102012627717	3.18742130642578	3.29651470538788	3.50836010882689	3.50657712010095
chr19_51427061_51428145	1.48244557630141	1.5270252893223	0.98504865665516	1.30612380910631	1.00595099711613	1.632456273901	1.13889640859088	1.32515503684044
chr19_51438333_51438543	0.815833654471732	1.07121639733816	0.98504865665516	0.45238966887695	0.523669321702246	0.905517938788031	0.658986265936699	0.964849745098544
chr19_51440856_51442271	4.62478213275686	4.53482486146358	4.91979669809325	4.58712421296971	4.87150502085413	4.8831062814058	4.76172238567104	4.59104361336587
chr19_51448109_51449024	2.25680454965564	2.03433589785282	2.28354459934541	2.38062163803976	2.31857126149473	1.97632383519218	2.33188737494747	1.65609618976216
chr19_51460294_51460966	3.23438039858162	3.53062247265576	3.12802227369619	3.00856673811377	3.22703846505839	3.45988927010949	3.19693763781007	2.81307127460566
chr19_51461509_51462514	3.62614718108463	3.823624166494	4.21114343711999	4.34727317638564	4.38128636395987	3.79697684444124	3.81167850903061	3.37158929276909
chr19_51467835_51468986	4.88112452534136	4.78681900653276	5.07733683929347	5.05483996743135	4.91156766516901	4.8392490867744	4.86909537765898	4.72293686094546
chr19_51469055_51469833	3.68299743084952	3.69424951003633	4.08186210234584	4.0084877879364	3.98467296765878	3.91903864999384	3.91281492136452	3.81165641943771
chr19_51471128_51471345	1.52453128032685	1.48293341154764	1.36885231128571	1.42391999490444	1.33085672130365	1.632456273901	1.43934492871921	1.61321857220678
chr19_51472992_51473516	3.00835362644688	2.90292246561775	3.45064122347098	3.22689014980776	3.0395102520133	3.1366102406325	3.17900150515197	3.34562900071332
chr19_51478398_51478865	0.815833654471732	1.07121639733816	1.07476869266013	0.658716719567434	1.33085672130365	1.21101486176574	0.758962465634234	1.27101233524458
chr19_51479828_51479978	-0.545710435646515	-0.173363215097812	-0.703491423948733	-0.34047859629408	-0.705286976760437	-0.868134909526366	0.241744115946558	-0.0943809439713902
chr19_51480374_51481129	1.9674774792256	2.26011658847399	2.11402009291384	2.29043957134213	2.10128244067067	1.99421001889591	2.31556200904978	2.21046992987614
chr19_51482799_51483059	-0.545710435646515	0.197875808024669	0.525679999096703	0.14448846632799	0.58593708452244	0.7029052178306	0.170913453340643	-0.0943809439713902
chr19_51492888_51493198	-0.1651513571991	-0.674526630766408	-1.23930080822139	-1.65999532821202	-0.563353865628689	-0.868134909526366	0.0178800535577807	-0.817268329193173
chr19_51497355_51497543	-0.3812607377921	-0.173363215097812	-1.23930080822139	-1.07637197597114	-0.705286976760437	-1.5083841533859	-1.36097793618793	-1.38482408557114
chr19_51497763_51498395	0.945412805052495	1.34194572013207	0.839051515765681	0.658716719567434	1.36677080268968	1.21101486176574	0.309259408059308	0.821531390253176
chr5_91007356_91007556	-0.833964900408366	0.303054023490288	-1.13501888872492	-0.787352630214885	-0.434142021657352	-1.5083841533859	-0.992463682123816	-1.78266235914714
chr5_91027463_91027633	-1.88101828889669	-0.674526630766408	-1.60680482466732	-0.662004517358745	-1.75493177009607	-0.630327761125354	-1.36097793618793	-1.07331481475794
chr5_91028509_91028668	-0.833964900408366	-0.0387202801661666	-1.13501888872492	-1.43817667545135	-1.47515856545341	-1.15303043291797	-3.23694893723511	-2.33382957628194
chr5_91028742_91028897	-1.49734590959525	-1.44889254050572	-0.703491423948733	-1.24596207374094	-2.5608650210289	-0.247457615869564	-2.18857720886748	-0.817268329193173
chr5_91079100_91079250	-1.67646521066189	-2.37473079422085	-1.75353776465568	-1.07637197597114	-1.03946703407077	-1.31979383488599	-0.838385900089551	-1.38482408557114
chr5_91090873_91091070	-1.33802933341401	-1.83878348270484	-0.946663175723954	-0.787352630214885	-1.24092765821529	-0.630327761125354	-1.16498624695237	-0.244028108351852
chr10_20854931_20855187	-0.461143695849641	-0.0387202801661666	-0.860970257024932	-0.787352630214885	-0.862722545393497	-1.98091180519157	-1.85716638805179	-1.38482408557114
chr10_20855530_20855713	-0.305569847975485	-1.14226549498633	-0.860970257024932	-1.43817667545135	-1.03946703407077	-1.00356161706547	-0.992463682123816	-0.0943809439713902
chr10_20857946_20858283	-1.19456950478583	-0.88952269512698	-0.495455927919025	-0.546681968910869	-0.434142021657352	-0.165746574692034	0.170913453340643	-1.07331481475794
chr10_20858356_20858608	-0.0371958269337621	0.197875808024669	-0.0070908474123481	0.275633031400208	-0.205984140278847	-0.247457615869564	0.241744115946558	0.575711176666073
chrX_81120329_81120528	1.2762073055816	1.12957932208057	0.732807028080877	0.839194266972824	0.758075944692276	0.942836779840451	0.982235535925919	0.662389305134937
chrX_81120673_81122532	5.39939923704447	5.57154423258693	5.21689369905426	5.38040811648448	5.33064729087485	5.27750163068976	5.27791639340872	5.33429489575268
chrX_81174369_81174669	0.5154757874854	0.492872027196333	-0.371759068373	0.506803057638472	0.243645156443557	-0.247457615869564	-0.455574817932236	0.165112338936326
chrX_81195293_81196221	2.20598439480036	2.54380343453	1.89750711019212	1.7286843670526	1.53404169195416	1.82464222058762	1.28019968913625	1.52343987119938
chr3_81061106_81061328	-0.833964900408366	-0.88952269512698	-1.03776928933512	-1.65999532821202	-0.434142021657352	-1.15303043291797	-0.838385900089551	-1.07331481475794
chr1_203406037_203406273	-0.635544604521654	-1.14226549498633	-1.23930080822139	-1.07637197597114	0.318909151756975	-1.72538789537465	-0.572245044798443	-1.07331481475794
chr1_203408842_203409196	-1.19456950478583	-1.44889254050572	-0.946663175723954	-2.24295143402044	-0.563353865628689	-0.426228769795769	0.241744115946558	-1.07331481475794
chr1_203427354_203427610	-1.49734590959525	-1.14226549498633	-1.60680482466732	-1.92222684120799	-0.862722545393497	-0.0884164481862439	-0.992463682123816	-0.817268329193173
chr1_203428879_203429294	-0.0371958269337621	0.084422437472582	0.618111919029692	0.211550406942923	-0.00903003750819485	-1.31979383488599	-0.247217174974444	-0.411013598366266
chr1_203440435_203440628	-0.944445609829874	-1.83878348270484	-1.75353776465568	-0.924636861450843	-1.24092765821529	-0.524672019381436	-1.36097793618793	-1.07331481475794
chr1_203440894_203441563	0.338042923395948	-0.88952269512698	0.245621547395531	0.705996469318837	0.70294733513333	0.905517938788031	0.606274051158435	0.894969504828779
chr1_203444279_203444604	-0.305569847975485	0.084422437472582	-0.495455927919025	-0.662004517358745	-0.705286976760437	-0.744336994311458	-0.455574817932236	0.27922526827247
chr1_203450686_203451087	0.746401051844536	0.303054023490288	0.124791645505641	0.000219561869624398	-0.862722545393497	-0.426228769795769	0.241744115946558	-0.244028108351852
chr1_203452908_203453151	-0.635544604521654	-1.14226549498633	-1.75353776465568	-0.662004517358745	-1.03946703407077	-0.630327761125354	-0.572245044798443	-1.78266235914714
chr1_203463573_203463805	-0.305569847975485	-1.44889254050572	-1.4736276103238	-0.247469752878255	-0.705286976760437	-1.15303043291797	-0.247217174974444	-2.33382957628194
chr1_203466392_203467003	0.338042923395948	1.07121639733816	-0.495455927919025	-0.924636861450843	-0.104148718641658	0.745768193181604	0.170913453340643	0.575711176666073
chr1_203469730_203469951	-0.833964900408366	0.084422437472582	-0.860970257024932	-0.546681968910869	-1.24092765821529	0.185111107228682	-0.69918712021594	-0.244028108351852
chr1_203471989_203472219	-0.545710435646515	-1.44889254050572	-1.35171192296261	-1.24596207374094	-1.47515856545341	-1.31979383488599	-2.61955908978346	-1.78266235914714
chr1_203472396_203472705	-0.545710435646515	-0.487453811947389	-0.860970257024932	-1.43817667545135	-1.24092765821529	-0.247457615869564	-0.347637819105994	-0.0943809439713902
chr1_203479424_203479684	-1.06409375156167	-1.44889254050572	-1.60680482466732	-1.65999532821202	-1.75493177009607	-1.15303043291797	-0.992463682123816	-0.817268329193173
chr1_203480170_203480558	0.338042923395948	-0.173363215097812	-0.495455927919025	-0.787352630214885	-0.705286976760437	0.121435926425291	0.0964249237713743	0.27922526827247
chr1_203480705_203481115	0.849335781633753	0.492872027196333	0.357109012884851	0.609834874288204	-0.434142021657352	-0.0150212817392641	0.494694247454775	0.662389305134937
chr1_203487114_203488272	4.19072838395817	4.1039045678036	3.98393706002252	4.19817344376869	4.22374819807074	4.34205870099995	4.02751041115907	4.17074703922997
chr1_203494478_203494834	-0.305569847975485	-1.44889254050572	-1.75353776465568	-0.662004517358745	-1.03946703407077	0.0548200707247389	0.0964249237713743	-1.07331481475794
chr1_203496172_203496335	-1.49734590959525	-1.83878348270484	-1.4736276103238	-1.65999532821202	-1.03946703407077	-1.00356161706547	-0.838385900089551	-1.38482408557114
chr1_203496962_203497168	-0.833964900408366	0.084422437472582	-1.03776928933512	-1.07637197597114	-2.10233794008996	-0.744336994311458	-1.16498624695237	-2.33382957628194
chr3_101401551_101402130	0.746401051844536	-0.674526630766408	-0.0538740487643604	-0.0777123686401758	0.243645156443557	-0.247457615869564	0.658986265936699	-1.07331481475794
chr3_101402197_101402792	0.290052193354553	-0.674526630766408	0.20645866507532	0.000219561869624398	0.0802033740586468	-0.0884164481862439	0.709840214152618	-0.411013598366266
chr3_101413555_101414623	2.04181005430483	1.80286554084936	1.76900068036049	1.10916216132722	1.87059745957088	2.3120054513227	1.60969740547499	1.27101233524458
chr3_101419059_101419317	-2.11944249702586	-0.88952269512698	-1.4736276103238	-1.24596207374094	-0.862722545393497	-0.0884164481862439	-1.58784461621591	0.165112338936326
chr3_101419788_101420090	-0.461143695849641	-0.88952269512698	-0.630761697772114	0.336989837795881	-0.434142021657352	-1.15303043291797	-1.16498624695237	-0.817268329193173
chr3_101423559_101424176	-0.1651513571991	0.084422437472582	0.20645866507532	-0.247469752878255	0.758075944692276	0.658729672026424	0.0964249237713743	-1.07331481475794
chr3_101426296_101426604	-0.461143695849641	-1.44889254050572	-0.152253401313641	-0.924636861450843	-0.434142021657352	-1.31979383488599	-1.16498624695237	0.0411921357526487
chr3_101457599_101457898	-0.233652898075352	-0.321877718546395	0.283749363803426	-0.160095647721928	-1.03946703407077	-1.31979383488599	-1.58784461621591	-0.0943809439713902
chr3_101458464_101459004	0.815833654471732	0.810832888000111	0.647651805603749	0.506803057638472	0.0802033740586468	-0.247457615869564	0.940259990648817	-0.411013598366266
chr3_101463013_101463366	-0.305569847975485	-0.487453811947389	-0.0538740487643604	-0.34047859629408	0.390440615798182	-0.426228769795769	-0.247217174974444	0.165112338936326
chr3_101465053_101465268	-1.19456950478583	-1.14226549498633	-0.630761697772114	-1.43817667545135	-0.434142021657352	-0.868134909526366	-1.85716638805179	-1.38482408557114
chr3_101466596_101467157	0.596627853115591	0.197875808024669	0.32089542152869	0.000219561869624398	0.318909151756975	-0.247457615869564	0.0964249237713743	0.38497005467551
chr3_101478085_101478278	-1.19456950478583	-0.173363215097812	-0.860970257024932	-1.24596207374094	-1.24092765821529	-1.00356161706547	-1.16498624695237	-0.817268329193173
chr3_101479071_101479848	1.82319150780532	1.29171233453876	1.21948872509127	1.65831420912648	0.64562815413512	1.48845288811373	1.43934492871921	1.09520848049115
chr3_101484838_101485153	0.240409975322705	-0.173363215097812	-0.780083186275402	-1.24596207374094	-0.862722545393497	-0.334075915403619	0.0178800535577807	-1.38482408557114
chr3_101485291_101485503	0.0227634177317667	-0.674526630766408	-1.03776928933512	-1.43817667545135	-0.563353865628689	-0.426228769795769	-1.58784461621591	-2.33382957628194
chr3_101489299_101489464	-0.944445609829874	-0.173363215097812	-1.03776928933512	-1.92222684120799	-1.47515856545341	-1.00356161706547	-2.61955908978346	-1.78266235914714
chr3_101492519_101492689	-0.635544604521654	-0.0387202801661666	-1.60680482466732	-2.24295143402044	-2.10233794008996	-1.72538789537465	-0.838385900089551	-1.78266235914714
chr3_101495556_101496030	0.18899854181557	0.66059435668036	0.392435808600751	0.559238538341832	0.959666468634834	0.0548200707247389	0.373755866434793	0.165112338936326
chr3_101496216_101496632	0.290052193354553	0.579169166929387	0.732807028080877	-0.439899351598028	-1.24092765821529	0.304603916365938	0.435491940373475	0.964849745098544
chr3_101498354_101498942	1.34827931201546	1.18567274078527	0.493504800531803	0.275633031400208	1.00595099711613	0.414952182417084	1.34597897832851	0.165112338936326
chr16_58600570_58601098	1.09255981597036	1.18567274078527	1.40389617004094	1.45192526365221	1.33085672130365	0.905517938788031	1.06269138508103	1.1562213174932
chr16_58603416_58603877	1.71830430878073	0.401082613551604	1.59796741318809	0.751775816294772	1.46944149744206	-0.0150212817392641	1.31346419986995	0.821531390253176
chr16_58610844_58611616	0.882077549187866	1.01039254901484	1.25830418501972	1.10916216132722	0.811175272171105	1.46299025764448	0.982235535925919	0.964849745098544
chr16_58611693_58612244	-0.233652898075352	0.737668420811796	1.13857696337945	0.921616967731634	1.50210314343339	1.21101486176574	0.709840214152618	0.821531390253176
chr16_58612638_58612928	0.0803298378573958	-0.0387202801661666	-0.561523156743594	-0.924636861450843	-0.862722545393497	-0.426228769795769	-0.455574817932236	-1.78266235914714
chr16_58614205_58614523	-0.635544604521654	-0.321877718546395	-0.946663175723954	0.751775816294772	-0.104148718641658	0.360832826421138	-0.247217174974444	-0.0943809439713902
chr16_58617636_58618171	0.97606738423036	0.084422437472582	0.557153248138567	0.559238538341832	0.862389424291663	0.787394352401926	0.709840214152618	0.662389305134937
chr16_58618853_58619168	-0.461143695849641	0.303054023490288	-0.0538740487643604	0.275633031400208	0.164237552388681	-0.165746574692034	0.435491940373475	-0.0943809439713902
chr16_58620383_58620711	0.556622348852624	0.401082613551604	0.20645866507532	-0.247469752878255	0.0802033740586468	0.414952182417084	-0.69918712021594	-0.244028108351852
chr16_58621009_58621401	0.596627853115591	0.303054023490288	0.392435808600751	0.336989837795881	0.318909151756975	0.467114566468663	0.309259408059308	-0.599888083780526
chr16_58623466_58623751	-0.944445609829874	-1.14226549498633	0.166202946473109	-1.24596207374094	-0.434142021657352	0.246094298810424	-0.247217174974444	0.0411921357526487
chr16_58628889_58629187	2.72224520527431	2.62719201719297	2.76671004866445	2.81729047394886	2.50737675593125	2.75122340079174	2.58440677394266	2.44860152103494
chr16_58629316_58630694	6.14703224185941	6.26282256673654	6.20555455661942	6.39579367421205	6.23348455823818	6.30806777355731	6.28854421693381	6.12483994530469
chr16_58637521_58638995	2.90061953239027	2.52218079270425	2.31149735102889	2.68195635354962	2.50737675593125	2.95674727894208	2.86802375307173	2.92248880045477
chr16_58644817_58645000	-1.19456950478583	-1.44889254050572	-1.35171192296261	-0.924636861450843	-1.47515856545341	-0.868134909526366	-0.838385900089551	-1.07331481475794
chr16_58646008_58646300	-0.305569847975485	-0.674526630766408	-0.495455927919025	-1.24596207374094	-0.205984140278847	-0.524672019381436	0.0178800535577807	-0.411013598366266
chr16_58648353_58648660	-0.1651513571991	0.401082613551604	-0.703491423948733	0.0741566170185539	-1.47515856545341	-0.334075915403619	-0.455574817932236	0.0411921357526487
chr16_58649281_58649449	-0.833964900408366	-0.487453811947389	-1.03776928933512	-1.65999532821202	-2.10233794008996	-1.31979383488599	-1.36097793618793	-3.23694893723511
chr16_58651710_58651898	-1.33802933341401	-1.83878348270484	-0.630761697772114	-0.787352630214885	-0.563353865628689	-1.5083841533859	-1.36097793618793	-1.78266235914714
chr16_58654353_58655121	0.338042923395948	1.12957932208057	0.587954522997576	0.705996469318837	0.64562815413512	0.658729672026424	1.49839252347753	0.27922526827247
chr16_58658743_58659092	1.90512458543913	1.90664469381491	1.61302061927212	1.39536031436538	1.00595099711613	1.43707014187786	1.55511810407708	0.165112338936326
chr16_58661110_58661897	3.47337328204702	3.6147545226912	3.33737609022711	3.22689014980776	3.58814712989016	3.54122083606699	3.47199486802012	3.51824482111227
chr16_58666892_58667063	-0.635544604521654	-0.88952269512698	-1.23930080822139	-0.34047859629408	-0.205984140278847	-1.15303043291797	-1.36097793618793	-0.817268329193173
chr16_58670420_58670716	0.0227634177317667	0.303054023490288	-0.946663175723954	-0.787352630214885	-0.434142021657352	-0.868134909526366	-0.838385900089551	0.483490597751818
chr16_58671850_58672385	-0.0371958269337621	-0.321877718546395	-0.432282180931895	0.000219561869624398	0.458592333200083	-0.247457615869564	0.170913453340643	-1.38482408557114
chr16_58677122_58677751	0.815833654471732	1.48293341154764	0.587954522997576	1.27510808464118	1.21741694764272	0.867208062213514	0.806467083621539	1.21475822345188
chr16_58683928_58685282	4.08922279363412	3.99038066364568	4.41599722378806	4.35099610153106	4.2335069617876	4.09510908412806	4.38520287166838	4.16333525652854
chr7_148304469_148305001	1.87290754900965	2.17953228015078	1.45491580883062	1.7513984528863	1.33085672130365	2.06361645275647	1.52703409620754	1.32515503684044
chr7_148339107_148339728	0.384488519553571	0.401082613551604	0.647651805603749	-1.24596207374094	0.811175272171105	0.613158621104705	1.31346419986995	-0.244028108351852
chr7_148343002_148343215	-0.545710435646515	-2.37473079422085	-1.13501888872492	-1.43817667545135	-0.434142021657352	-1.15303043291797	0.0964249237713743	-0.817268329193173
chr7_148362532_148362682	-2.40522497781478	-2.37473079422085	-1.91690203231652	-2.24295143402044	-0.563353865628689	-2.29164696118202	-3.23694893723511	-1.38482408557114
chr1_168210389_168210640	-1.06409375156167	-0.487453811947389	-1.35171192296261	-1.07637197597114	-0.563353865628689	-1.15303043291797	-1.36097793618793	0.0411921357526487
chr1_168220571_168220934	0.0803298378573958	-0.674526630766408	0.082156452038097	0.000219561869624398	0.862389424291663	0.0548200707247389	-0.69918712021594	0.165112338936326
chr1_168225055_168226930	4.25150737724265	4.38714799844224	4.66019056948364	4.41641641590928	4.32762725255088	4.57678890254199	4.78265858397173	5.13652502686506
chr1_168227040_168227477	1.41692151443676	1.39048871584173	1.61302061927212	1.50635584460984	1.56528846811502	1.29998706540359	1.24615005347772	1.03150097808799
chr1_168227689_168227896	0.710390072906179	-0.321877718546395	0.813214868303586	0.275633031400208	1.00595099711613	0.414952182417084	0.709840214152618	0.165112338936326
chr1_168234967_168235753	3.16290172644875	3.06123192667145	2.99644864558729	2.9606375953657	2.99430679560292	2.95674727894208	2.68949842539815	3.04046400710037
chr1_168241664_168242003	-0.233652898075352	0.303054023490288	-0.703491423948733	-0.662004517358745	-0.563353865628689	-0.744336994311458	-0.992463682123816	-1.38482408557114
chr1_168243408_168243802	0.18899854181557	-1.14226549498633	-0.257835539308144	-0.247469752878255	-0.862722545393497	-0.0150212817392641	-0.838385900089551	0.0411921357526487
chr1_168243913_168244180	-0.3812607377921	-0.674526630766408	-1.13501888872492	0.0741566170185539	-1.03946703407077	-1.5083841533859	-0.347637819105994	-1.78266235914714
chr1_168250324_168251356	1.17414392864363	0.880465313794886	0.938005649581669	1.60941849018551	0.64562815413512	0.867208062213514	1.10129699437734	0.483490597751818
chr1_168260709_168260954	-0.731346233892424	0.303054023490288	-2.10115548478595	-1.24596207374094	-1.75493177009607	-1.15303043291797	-1.36097793618793	-0.817268329193173
chr1_168267304_168267454	-2.76196219685438	-2.37473079422085	-1.60680482466732	-2.65598532485932	-1.47515856545341	-0.868134909526366	-0.838385900089551	-2.33382957628194
chr1_168281148_168282274	3.2470044310098	3.28314716908716	3.00217725726632	2.9606375953657	3.17734466608516	2.99278032128759	3.33292335145746	2.9399446395024
chr1_168286854_168287605	3.30851894955452	3.27023391087031	2.89541183254636	3.16901478957609	3.29385385562245	3.12853516779677	3.2834185489976	3.48295475905174
chr1_168288002_168288929	3.84953003343352	3.66494979831697	3.66803286824587	3.75111536553978	3.61078724257313	3.82722727709519	3.97130216491617	3.57520852407981
chr1_168293521_168294064	0.338042923395948	0.197875808024669	0.704976715558215	0.999584173009432	0.318909151756975	0.414952182417084	0.852457220091026	0.662389305134937
chr10_76001150_76001319	-0.545710435646515	-1.14226549498633	-0.946663175723954	-1.65999532821202	-1.47515856545341	-0.868134909526366	-1.58784461621591	-1.07331481475794
chr10_76017334_76017643	-0.461143695849641	-0.674526630766408	-1.35171192296261	-0.662004517358745	-1.47515856545341	-0.334075915403619	-0.0651885130755766	-0.599888083780526
chr10_76033685_76033939	-0.0997554775514058	-0.321877718546395	-0.371759068373	-0.34047859629408	-1.47515856545341	-0.247457615869564	-0.247217174974444	-0.244028108351852
chr10_76035958_76036971	2.75796510007712	2.54380343453	2.19628201949772	2.79559813438454	2.40746503439796	2.78243809596421	2.19579922151432	2.29429107947227
chr10_76040517_76040731	-0.3812607377921	-0.321877718546395	-1.13501888872492	-0.160095647721928	-1.03946703407077	-1.5083841533859	-0.69918712021594	-1.07331481475794
chr10_76050831_76051639	3.08769617520572	3.11999202153564	2.77342524924997	3.04579562147824	3.20736586995062	3.06225393973493	2.90122310217706	2.86881710066111
chr10_76072131_76072692	0.882077549187866	-0.173363215097812	-0.204078820891268	0.336989837795881	0.0802033740586468	-0.0884164481862439	-0.347637819105994	0.165112338936326
chr10_76083028_76083315	-1.67646521066189	-2.37473079422085	-1.91690203231652	-0.787352630214885	-1.03946703407077	-0.524672019381436	-1.16498624695237	0.38497005467551
chr10_76086741_76087512	1.5451225199957	0.810832888000111	0.98504865665516	1.33648675237797	1.17753099572069	0.979214569118779	0.852457220091026	1.5690274734727
chr13_32806873_32807039	-2.40522497781478	-1.83878348270484	-2.56005248836529	-1.65999532821202	-2.5608650210289	-1.5083841533859	-1.16498624695237	-2.33382957628194
chr13_32811186_32812049	1.12027031308553	1.39048871584173	1.40389617004094	1.45192526365221	1.6551625026742	0.787394352401926	0.940259990648817	1.47636461391494
chr13_32821444_32821654	-0.305569847975485	-0.88952269512698	-1.35171192296261	-1.07637197597114	-1.75493177009607	-1.00356161706547	-0.347637819105994	-0.599888083780526
chr13_32851101_32851424	-1.88101828889669	-0.173363215097812	-1.03776928933512	-0.546681968910869	-2.5608650210289	-1.15303043291797	-0.572245044798443	-0.411013598366266
chr4_110003687_110004029	1.06430663010632	1.07121639733816	-0.152253401313641	0.0741566170185539	-0.104148718641658	-0.630327761125354	0.709840214152618	-0.411013598366266
chr4_110005524_110005972	1.56542399671561	1.65174988415293	1.6426638712788	0.79614706795323	1.25622978104764	1.43707014187786	1.49839252347753	1.73820792624335
chr4_110006070_110007120	2.60945134459693	2.38516245131275	1.38648064238121	1.88064911980291	1.62582220697896	1.88340732670116	1.73774269441616	1.77757525639894
chr4_110010915_110011153	-0.0371958269337621	-0.0387202801661666	-1.23930080822139	-0.247469752878255	-0.205984140278847	-0.0884164481862439	-1.85716638805179	-0.0943809439713902
chr4_110021227_110021721	0.556622348852624	0.401082613551604	-1.13501888872492	-0.0777123686401758	-0.205984140278847	-1.00356161706547	0.309259408059308	-0.411013598366266
chr4_110032666_110032903	-0.305569847975485	-0.321877718546395	-0.946663175723954	0.211550406942923	-0.563353865628689	-0.524672019381436	0.0964249237713743	-0.411013598366266
chr4_110042123_110042444	0.290052193354553	-0.674526630766408	-0.780083186275402	-0.662004517358745	-1.47515856545341	-0.524672019381436	-0.0651885130755766	-1.78266235914714
chr4_110043297_110043501	-0.944445609829874	-1.44889254050572	-1.13501888872492	0.0741566170185539	-0.31555746301791	-0.247457615869564	-0.455574817932236	-0.244028108351852
chr4_110043611_110043840	-0.3812607377921	-0.321877718546395	-1.4736276103238	-0.439899351598028	-0.104148718641658	-0.744336994311458	-0.992463682123816	0.38497005467551
chr4_110043960_110044229	-0.461143695849641	0.084422437472582	-0.371759068373	-0.247469752878255	-0.434142021657352	-0.426228769795769	-0.247217174974444	0.0411921357526487
chr4_110049979_110050531	1.50364188622051	1.56980949069388	0.938005649581669	0.658716719567434	1.76689756286989	1.08314821826228	1.34597897832851	0.483490597751818
chr4_110054994_110055967	2.17988684172143	1.90664469381491	2.18625216028473	2.70541213263377	2.49119794344906	1.86408370566507	1.98487426198736	1.5690274734727
chr4_110060318_110060470	-0.944445609829874	-0.674526630766408	-0.257835539308144	-0.247469752878255	-0.31555746301791	-0.868134909526366	-0.455574817932236	-1.07331481475794
chr4_110060611_110061412	2.3879788194211	2.23375213702711	1.9097499521297	1.68215435161335	2.07980467755515	1.18009488402131	2.00537549525775	1.69773615817926
chr4_110064367_110064586	-0.0371958269337621	0.401082613551604	0.124791645505641	-0.34047859629408	-0.434142021657352	0.5174565826624	-0.572245044798443	-0.599888083780526
chr4_110068202_110069086	1.9674774792256	2.0645677671877	1.33293598108243	1.50635584460984	1.87059745957088	1.27093508902846	1.63623178451323	2.29429107947227
chr4_110069351_110070015	0.914092706608404	0.880465313794886	-0.0070908474123481	1.03704258272583	1.36677080268968	0.787394352401926	0.852457220091026	0.483490597751818
chr4_110071313_110071535	0.0227634177317667	-0.173363215097812	-0.780083186275402	-1.92222684120799	-1.47515856545341	-0.334075915403619	-0.69918712021594	-1.07331481475794
chr4_110075998_110077130	1.12027031308553	1.18567274078527	1.38648064238121	1.7513984528863	1.81967904509081	1.32846554325736	1.83257821498039	0.894969504828779
chr4_110085085_110085862	1.39440172139245	1.34194572013207	1.05285633117404	1.14391355452262	1.56528846811502	1.43707014187786	0.758962465634234	1.1562213174932
chr4_110088657_110089081	1.09255981597036	1.18567274078527	0.618111919029692	0.921616967731634	1.43602325176808	1.08314821826228	0.982235535925919	1.27101233524458
chr4_110089280_110089486	-1.33802933341401	-0.88952269512698	-0.630761697772114	-0.247469752878255	-1.03946703407077	-0.247457615869564	-0.838385900089551	-0.244028108351852
chr4_110094530_110095155	0.135687110162005	1.01039254901484	0.245621547395531	-0.0777123686401758	0.164237552388681	0.613158621104705	0.373755866434793	0.483490597751818
chr4_110097284_110097709	-0.305569847975485	0.197875808024669	-0.102225309601171	-0.0777123686401758	0.390440615798182	-0.247457615869564	-0.69918712021594	0.0411921357526487
chr4_110099574_110099963	0.338042923395948	0.66059435668036	-0.630761697772114	0.0741566170185539	-0.205984140278847	0.304603916365938	-0.347637819105994	-1.07331481475794
chr9_137300614_137301940	3.45716698357222	2.8518318480495	3.4673035625158	3.10872030941267	3.17734466608516	3.60080522092582	3.85750542177894	3.43451701832441
chr9_137302178_137302715	1.85652516033508	1.90664469381491	2.71183261392803	2.39511876766704	2.67430833384284	2.59589829591183	2.76357988700549	2.60996635071169
chr9_137307120_137308741	3.00091951786371	3.29594586809771	3.80542480874979	3.83857265550254	3.49385716607159	3.63540930738805	3.59883111023903	3.51824482111227
chr9_137313246_137313425	0.42948538197322	-0.674526630766408	-0.780083186275402	0.14448846632799	0.243645156443557	-0.426228769795769	-0.153333866384671	-0.244028108351852
chr9_137316127_137317178	2.52903780077387	2.40892171342447	2.99069719618945	2.98958572608289	2.89941524989686	2.42180999421593	3.09540947359171	3.14951690751357
chr9_137319128_137319288	-0.833964900408366	-0.674526630766408	-0.0538740487643604	0.000219561869624398	-0.563353865628689	-1.15303043291797	-0.247217174974444	-0.411013598366266
chr9_137320682_137321263	0.710390072906179	0.401082613551604	1.5361329674692	1.30612380910631	1.40181252055825	0.467114566468663	1.31346419986995	0.483490597751818
chr9_137333301_137333820	0.135687110162005	0.737668420811796	-0.371759068373	0.395843286471284	0.164237552388681	0.0548200707247389	-0.247217174974444	-0.244028108351852
chr9_137342604_137342754	-1.33802933341401	-0.88952269512698	-0.703491423948733	-1.07637197597114	-2.10233794008996	-1.5083841533859	-1.36097793618793	-1.78266235914714
chr9_137369618_137369929	-2.40522497781478	-2.37473079422085	-0.946663175723954	-0.439899351598028	-0.862722545393497	-0.165746574692034	-0.455574817932236	-0.411013598366266
chr9_137370319_137370814	-1.33802933341401	-0.321877718546395	0.357109012884851	-0.546681968910869	0.0802033740586468	0.185111107228682	-0.572245044798443	-1.07331481475794
chr9_137382768_137384424	3.36172502853118	3.38249192686877	4.12187724433091	3.97992021478552	3.67665083956879	3.79697684444124	4.14765536483065	4.35769835895124
chr9_137388775_137389463	0.556622348852624	0.946891072073521	1.6572601759882	1.77376045955282	1.50210314343339	1.04932883843178	1.28019968913625	1.73820792624335
chr9_137396168_137396612	0.240409975322705	-0.321877718546395	-0.313673088443113	-0.34047859629408	-0.705286976760437	-0.426228769795769	-0.992463682123816	-0.0943809439713902
chr4_147407315_147407568	-0.0371958269337621	-0.0387202801661666	-0.780083186275402	-0.0777123686401758	-0.31555746301791	-0.744336994311458	-0.572245044798443	-0.599888083780526
chr4_147480611_147480916	0.0803298378573958	-1.44889254050572	-2.10115548478595	-1.92222684120799	-1.75493177009607	-1.00356161706547	-1.16498624695237	-3.23694893723511
chr17_69326546_69327803	2.47640372350222	2.68671533389178	2.8892422567304	2.60921025305991	2.49119794344906	2.7085246132876	3.1049402801595	2.97423519669487
chr17_69335143_69335293	-1.19456950478583	-1.44889254050572	-0.946663175723954	-1.43817667545135	-0.563353865628689	-2.29164696118202	-3.23694893723511	-1.07331481475794
chr17_69394410_69395040	2.17988684172143	1.87287437153467	1.86014259829444	1.88064911980291	1.81967904509081	1.93987215295026	2.1226174307765	1.61321857220678
chr21_33500434_33501758	2.50821402914341	1.76654450637667	2.64749269388963	1.7286843670526	2.35478865659624	2.51147843211479	2.31556200904978	2.23895487033682
chr21_33502197_33502783	1.41692151443676	1.39048871584173	1.21948872509127	1.0735529776633	1.09429024982584	1.11619293552192	1.28019968913625	0.662389305134937
chr21_33502898_33503077	-0.305569847975485	0.197875808024669	-0.561523156743594	-0.439899351598028	0.0802033740586468	-0.426228769795769	-0.247217174974444	-0.411013598366266
chr21_33510845_33511407	1.17414392864363	1.12957932208057	1.13857696337945	1.30612380910631	1.59587280456777	1.11619293552192	0.897026464549852	1.1562213174932
chr21_33514697_33515085	1.12027031308553	-0.487453811947389	0.704976715558215	0.14448846632799	0.959666468634834	-0.0150212817392641	0.852457220091026	0.821531390253176
chr21_33522380_33522869	1.14745857714545	0.810832888000111	1.05285633117404	0.751775816294772	1.00595099711613	0.942836779840451	1.10129699437734	0.821531390253176
chr21_33522985_33523164	0.0227634177317667	0.084422437472582	0.124791645505641	-0.34047859629408	-0.705286976760437	-0.334075915403619	-0.992463682123816	0.483490597751818
chr21_33523237_33523525	0.746401051844536	0.810832888000111	0.0382228139326003	0.14448846632799	-1.03946703407077	-0.247457615869564	-0.455574817932236	0.27922526827247
chr21_33524632_33525742	2.53933804714642	2.31144269035837	1.93392829457582	2.07325106324576	2.05800233135518	1.86408370566507	1.85534406939597	1.61321857220678
chr21_33528102_33528252	0.0803298378573958	-0.674526630766408	-0.946663175723954	-0.247469752878255	-0.862722545393497	0.121435926425291	-0.455574817932236	-0.817268329193173
chr21_33535645_33535795	-0.305569847975485	-0.173363215097812	-0.703491423948733	-0.439899351598028	0.0802033740586468	-0.0150212817392641	-1.16498624695237	0.0411921357526487
chr21_33536128_33536522	1.06430663010632	1.07121639733816	0.889376821688125	0.395843286471284	1.29402573008353	0.942836779840451	0.373755866434793	0.483490597751818
chr21_33536892_33537042	0.338042923395948	-0.0387202801661666	0.245621547395531	0.000219561869624398	-0.31555746301791	0.787394352401926	-0.153333866384671	-1.07331481475794
chr21_33541177_33541690	3.60668813158633	3.09091111131052	3.35090819656478	3.07310008234044	3.00574113395862	3.42074715257173	3.09540947359171	3.6192135486342
chr21_33541945_33543632	6.4907582060603	6.56068402850689	6.55644428840052	6.65114569664916	6.6552922065713	6.50415415584212	6.59705404577838	6.60417613949276
chr21_33549902_33550500	1.32465311377702	1.48293341154764	1.25830418501972	1.21100161258205	0.523669321702246	1.27093508902846	1.24615005347772	0.575711176666073
chr21_33550658_33550916	0.710390072906179	0.810832888000111	0.525679999096703	-0.34047859629408	0.811175272171105	-0.630327761125354	0.170913453340643	0.964849745098544
chr21_33550951_33551358	0.556622348852624	1.39048871584173	1.36885231128571	0.395843286471284	1.40181252055825	0.566101012922429	1.17554074798696	0.483490597751818
chr21_33551922_33553689	3.60178208093966	3.47543425923489	3.25819998466283	3.34360320775135	3.1569777515268	3.61821101218255	3.49392382180747	3.20832099362047
chr21_33553881_33554362	1.20034463534814	1.18567274078527	1.45491580883062	1.0735529776633	1.09429024982584	1.48845288811373	1.2112773333612	1.52343987119938
chr21_33559969_33560537	0.5154757874854	0.737668420811796	0.493504800531803	0.14448846632799	0.862389424291663	1.11619293552192	0.852457220091026	1.09520848049115
chr21_33560803_33561418	1.50364188622051	1.23966657106139	0.839051515765681	0.705996469318837	1.53404169195416	1.08314821826228	0.435491940373475	0.821531390253176
chr21_33561589_33561741	-0.731346233892424	-0.0387202801661666	-0.204078820891268	0.000219561869624398	-0.205984140278847	-0.868134909526366	0.0964249237713743	-0.817268329193173
chr21_33562495_33562700	-0.0997554775514058	-0.88952269512698	-0.703491423948733	-0.0777123686401758	-0.104148718641658	0.121435926425291	-0.347637819105994	-0.244028108351852
chr21_33564238_33564490	0.710390072906179	-0.321877718546395	0.0382228139326003	0.000219561869624398	0.523669321702246	0.121435926425291	-0.0651885130755766	-0.599888083780526
chr21_33564714_33564894	0.473121161508321	-0.487453811947389	-0.703491423948733	-0.34047859629408	-0.434142021657352	-1.15303043291797	-1.36097793618793	-1.78266235914714
chr21_33566604_33566754	0.0227634177317667	-0.173363215097812	-1.03776928933512	-0.247469752878255	-2.10233794008996	-0.334075915403619	-0.838385900089551	-0.411013598366266
chr21_33569681_33570314	1.12027031308553	0.946891072073521	1.23902699152083	1.33648675237797	1.21741694764272	0.867208062213514	0.494694247454775	0.821531390253176
chr21_33572387_33572605	0.635553882853293	-0.487453811947389	-0.495455927919025	0.211550406942923	-0.563353865628689	-0.247457615869564	0.0964249237713743	-0.817268329193173
chr21_33576754_33577215	1.64388826921522	1.5270252893223	1.68601708940453	1.63407348602631	0.959666468634834	1.9212950155021	1.58266584141503	1.37733910813118
chr21_33578326_33578598	0.338042923395948	-0.674526630766408	0.166202946473109	0.0741566170185539	-0.104148718641658	0.566101012922429	-0.247217174974444	0.165112338936326
chr21_33578668_33579599	2.67631455785347	2.45529765641389	2.30223981417527	2.32113090021567	1.94375627357636	2.52384508936534	2.72701460839018	2.39897624183045
chr21_33584612_33584777	0.914092706608404	1.43745139341214	0.357109012884851	0.45238966887695	1.25622978104764	0.787394352401926	1.28019968913625	1.1562213174932
chr21_33587101_33587379	1.00608413983169	1.39048871584173	0.676598964646297	1.0735529776633	0.758075944692276	0.0548200707247389	1.31346419986995	0.744153584354128
chr21_33587768_33589369	4.36877506885911	4.09660799650632	4.40738846969225	4.34727317638564	4.36805752792889	4.36972648433678	4.57546396780623	4.54615726932792
chr21_33594658_33595015	-0.1651513571991	-0.88952269512698	-0.0538740487643604	-0.662004517358745	-0.434142021657352	-0.165746574692034	-0.0651885130755766	0.38497005467551
chr11_40991687_40991886	-0.833964900408366	0.197875808024669	-1.60680482466732	-1.24596207374094	-2.10233794008996	-0.630327761125354	-1.36097793618793	-1.78266235914714
chr9_132003401_132003606	-1.33802933341401	-1.83878348270484	-0.860970257024932	-1.65999532821202	-1.24092765821529	-1.31979383488599	-0.455574817932236	-1.38482408557114
chr9_132003907_132004241	-1.49734590959525	-1.14226549498633	-0.630761697772114	-0.546681968910869	-1.47515856545341	-0.524672019381436	0.309259408059308	-0.244028108351852
chr9_132014266_132014880	0.556622348852624	0.492872027196333	0.889376821688125	0.880994149379478	0.91184768236034	1.11619293552192	0.806467083621539	0.38497005467551
chr9_132014944_132015394	0.473121161508321	0.197875808024669	0.32089542152869	0.000219561869624398	0.164237552388681	0.613158621104705	0.170913453340643	0.27922526827247
chr9_132030994_132031201	-1.06409375156167	-0.88952269512698	-1.23930080822139	-1.07637197597114	-1.03946703407077	-1.5083841533859	-1.36097793618793	-1.07331481475794
chr9_132032656_132032821	-1.33802933341401	-0.88952269512698	-1.35171192296261	-0.439899351598028	-2.10233794008996	-1.98091180519157	-2.61955908978346	-2.33382957628194
chr9_132035265_132035467	-1.19456950478583	-0.674526630766408	-0.561523156743594	-1.92222684120799	-0.563353865628689	-1.31979383488599	-1.58784461621591	-3.23694893723511
chr9_132040969_132041123	-1.19456950478583	-0.674526630766408	-1.35171192296261	-0.924636861450843	-1.47515856545341	-1.98091180519157	-1.36097793618793	-2.33382957628194
chr9_132041196_132041358	-1.49734590959525	-1.44889254050572	-1.75353776465568	-1.43817667545135	-1.03946703407077	-0.630327761125354	-0.992463682123816	-1.07331481475794
chr9_132042487_132042642	-0.944445609829874	-1.14226549498633	-1.13501888872492	-0.787352630214885	-1.47515856545341	-1.5083841533859	-2.61955908978346	-1.78266235914714
chr9_132044140_132044718	0.135687110162005	0.197875808024669	0.32089542152869	0.45238966887695	0.0802033740586468	-0.744336994311458	0.241744115946558	0.821531390253176
chr9_132045727_132045913	-0.833964900408366	-2.37473079422085	-0.561523156743594	-1.24596207374094	-1.24092765821529	-1.15303043291797	-1.58784461621591	-1.78266235914714
chr9_132050651_132050938	-0.233652898075352	-0.674526630766408	-1.60680482466732	-0.439899351598028	-0.205984140278847	-1.00356161706547	-0.838385900089551	-1.38482408557114
chr9_132054078_132054640	1.09255981597036	0.197875808024669	0.166202946473109	0.275633031400208	0.64562815413512	0.827853075157209	0.658986265936699	1.03150097808799
chr9_132056636_132057076	0.0227634177317667	-0.88952269512698	-0.630761697772114	0.0741566170185539	-0.104148718641658	-0.247457615869564	-1.16498624695237	0.0411921357526487
chr9_132058322_132058507	-1.49734590959525	-3.23694893723511	-1.35171192296261	-1.43817667545135	-2.5608650210289	-1.31979383488599	-1.16498624695237	-1.07331481475794
chr9_132065247_132065398	-0.944445609829874	-0.674526630766408	-0.780083186275402	-0.787352630214885	-0.862722545393497	-1.15303043291797	-1.16498624695237	-1.78266235914714
chr9_132078525_132078813	0.135687110162005	0.492872027196333	0.460595625554781	0.658716719567434	0.959666468634834	0.304603916365938	0.606274051158435	0.821531390253176
chr9_132078974_132080223	3.99507652522378	4.07449421595351	4.19122122907864	4.19817344376869	4.08510484980064	3.9831362605076	3.93969431007685	3.82110749670174
chr9_132091378_132091545	-1.19456950478583	-1.83878348270484	-0.860970257024932	-1.92222684120799	-0.862722545393497	-1.15303043291797	-1.36097793618793	-1.07331481475794
chr6_16918664_16918870	-0.305569847975485	-0.674526630766408	-2.56005248836529	-1.65999532821202	-0.705286976760437	-1.5083841533859	-1.58784461621591	-0.411013598366266
chr6_16947654_16947881	-0.461143695849641	0.084422437472582	-0.630761697772114	-1.07637197597114	-1.47515856545341	-0.630327761125354	-0.455574817932236	-1.78266235914714
chr6_16964754_16965395	2.51866348576263	2.76244213905235	2.09270023148928	2.05510753863184	2.57033649328195	2.36795213342391	1.89982557892337	2.5656739743262
chr5_96901478_96901695	-0.3812607377921	-1.14226549498633	-1.75353776465568	-0.439899351598028	-0.705286976760437	-0.744336994311458	-0.0651885130755766	-1.07331481475794
chr5_96904363_96904671	0.0227634177317667	0.737668420811796	-0.495455927919025	0.14448846632799	0.318909151756975	0.185111107228682	-0.69918712021594	-0.599888083780526
chr5_96906000_96906426	0.710390072906179	0.579169166929387	0.20645866507532	0.211550406942923	0.0802033740586468	0.121435926425291	0.551562595415853	0.0411921357526487
chr5_96908757_96909754	1.48244557630141	1.43745139341214	0.938005649581669	1.58433481524271	0.862389424291663	0.979214569118779	1.43934492871921	1.03150097808799
chr5_96909896_96910075	-0.3812607377921	-1.14226549498633	-1.60680482466732	-1.24596207374094	-0.205984140278847	-2.29164696118202	-1.16498624695237	-1.38482408557114
chr5_96918011_96918251	-2.40522497781478	-1.14226549498633	-1.4736276103238	-2.24295143402044	-2.10233794008996	-0.630327761125354	-0.455574817932236	-0.817268329193173
chr5_96923860_96924537	1.37152482333158	1.93964257373784	1.89750711019212	2.10886760842084	1.96734072532674	1.90247554212887	1.52703409620754	1.81589682907556
chr5_96930124_96930355	1.20034463534814	1.65174988415293	0.91389611702841	0.658716719567434	1.09429024982584	1.35639272718398	1.28019968913625	0.894969504828779
chr5_96932902_96933083	2.12623128360779	1.61136135278025	1.48795332578611	1.7513984528863	1.79352966904978	1.90247554212887	2.1037268735574	2.34758297595171
chr5_96934294_96936157	5.65403002222244	5.81549559163762	6.21729972778006	6.24988689430414	5.98030598727272	5.96343000469157	6.27171802837343	6.38113332997376
chr5_96936675_96937190	3.22164492607201	3.34603458761641	3.21445512406151	2.99910744765403	3.32156814365606	3.2073213343756	3.47934161714068	3.07247211889013
chr5_96943302_96943622	-0.1651513571991	-1.14226549498633	-0.313673088443113	-0.787352630214885	-1.24092765821529	-0.744336994311458	0.0178800535577807	0.483490597751818
chr5_96943942_96944115	-1.67646521066189	-0.88952269512698	-1.23930080822139	-1.43817667545135	-1.24092765821529	-1.00356161706547	-0.455574817932236	-1.07331481475794
chr5_96944298_96945445	1.50364188622051	1.29171233453876	1.03060601434096	0.839194266972824	0.959666468634834	1.21101486176574	1.37777707662127	0.662389305134937
chr5_96945975_96946292	-0.461143695849641	-0.321877718546395	-0.0538740487643604	-0.34047859629408	-0.434142021657352	-0.744336994311458	-0.153333866384671	-0.599888083780526
chr5_96957129_96958107	1.62466863722605	1.61136135278025	1.76900068036049	2.03673292940527	2.33679360618058	1.48845288811373	1.98487426198736	1.85322676880483
chr5_96962835_96963690	2.97838454619866	2.93600462174572	2.35691440089497	2.6215921975817	2.49119794344906	2.48642248320393	2.08458567912586	2.26688826904741
chr5_96968103_96969080	1.98265354325703	1.65174988415293	1.48795332578611	1.47939723627451	1.56528846811502	1.632456273901	1.80944734572123	1.81589682907556
chr5_96972101_96972877	1.52453128032685	1.39048871584173	1.19968221706113	0.275633031400208	1.62582220697896	1.29998706540359	1.80944734572123	0.964849745098544
chr5_96973848_96974451	0.596627853115591	0.66059435668036	0.357109012884851	0.559238538341832	0.458592333200083	0.121435926425291	0.0964249237713743	0.27922526827247
chr5_96979216_96979458	-1.49734590959525	-0.487453811947389	-0.204078820891268	-1.07637197597114	-0.563353865628689	-0.630327761125354	-1.16498624695237	-0.817268329193173
chr5_96981554_96982019	-0.545710435646515	-0.487453811947389	-1.13501888872492	-1.92222684120799	-0.563353865628689	0.121435926425291	-0.247217174974444	-0.244028108351852
chr5_96982138_96982290	-1.33802933341401	-1.14226549498633	-1.4736276103238	-1.43817667545135	-0.00903003750819485	-1.98091180519157	-1.16498624695237	-1.38482408557114
chr5_96983135_96983341	-0.833964900408366	-1.44889254050572	-0.630761697772114	-1.43817667545135	-1.47515856545341	-0.868134909526366	-3.23694893723511	-1.78266235914714
chr5_96985789_96986188	-0.305569847975485	-0.321877718546395	-0.313673088443113	-0.34047859629408	-0.104148718641658	-0.524672019381436	-0.572245044798443	-2.33382957628194
chr5_96997012_96997575	1.22607798741986	1.48293341154764	1.29610262474163	0.880994149379478	1.17753099572069	1.18009488402131	0.309259408059308	0.821531390253176
chr19_32909214_32909642	0.914092706608404	0.737668420811796	0.557153248138567	1.03704258272583	0.243645156443557	0.7029052178306	0.309259408059308	0.27922526827247
chr19_32917083_32917517	-0.545710435646515	-0.173363215097812	-0.313673088443113	-1.24596207374094	-0.434142021657352	0.246094298810424	0.241744115946558	-0.599888083780526
chr19_32919211_32919583	-0.305569847975485	-0.88952269512698	-0.371759068373	-0.34047859629408	-0.104148718641658	-0.524672019381436	-0.455574817932236	-0.599888083780526
chr19_32944566_32944836	-1.19456950478583	-1.83878348270484	-0.0538740487643604	-1.65999532821202	-0.705286976760437	-1.15303043291797	-1.36097793618793	-1.78266235914714
chr19_32971686_32972618	5.21090116356978	5.25173481442632	5.39400726877117	5.48067019189498	5.55347063064347	5.44942132937351	5.36774745351037	5.33429489575268
chr19_32996042_32996595	0.18899854181557	1.12957932208057	0.732807028080877	0.559238538341832	0.862389424291663	0.979214569118779	-0.838385900089551	0.27922526827247
chr19_32996898_32997674	1.83995460421434	1.69103845439537	1.6426638712788	1.42391999490444	1.05079666765479	1.69940352984481	1.37777707662127	1.61321857220678
chr4_130122742_130122946	-0.833964900408366	-0.0387202801661666	-1.13501888872492	-0.924636861450843	-0.862722545393497	-3.23694893723511	-1.58784461621591	-2.33382957628194
chr13_94902944_94903228	-0.0997554775514058	-0.173363215097812	-1.91690203231652	-1.43817667545135	-2.10233794008996	-1.31979383488599	-0.992463682123816	-0.599888083780526
chr13_94917916_94918100	-1.19456950478583	-1.14226549498633	-1.13501888872492	-0.924636861450843	-0.00903003750819485	-1.31979383488599	-2.61955908978346	-0.817268329193173
chr13_94947930_94948393	0.746401051844536	0.579169166929387	0.166202946473109	0.921616967731634	0.390440615798182	0.414952182417084	0.709840214152618	1.47636461391494
chr13_94950001_94950858	2.86830059865034	2.70602292954744	2.19628201949772	2.45169300496809	2.16386141870892	2.71931836876203	2.29904979083337	2.67395512075363
chr13_94957312_94957634	-0.0371958269337621	-0.487453811947389	-1.03776928933512	-0.924636861450843	-0.862722545393497	-1.15303043291797	-1.36097793618793	-1.38482408557114
chr13_94966136_94966304	-0.1651513571991	-0.487453811947389	-1.4736276103238	-1.43817667545135	-3.23694893723511	-0.868134909526366	-0.838385900089551	-0.817268329193173
chr13_94966489_94966690	-0.461143695849641	-0.173363215097812	-1.13501888872492	-0.662004517358745	-2.10233794008996	-0.247457615869564	-0.455574817932236	-1.07331481475794
chr13_94967445_94968340	0.914092706608404	1.12957932208057	1.13857696337945	1.70560693782716	1.40181252055825	1.93987215295026	1.46917079748347	2.02663087716031
chr13_94968550_94968974	-0.833964900408366	-0.487453811947389	-0.152253401313641	0.275633031400208	-0.00903003750819485	0.0548200707247389	-0.153333866384671	-0.0943809439713902
chr13_94969038_94969585	0.945412805052495	0.810832888000111	-1.03776928933512	-0.0777123686401758	0.243645156443557	0.360832826421138	0.373755866434793	0.38497005467551
chr13_94971965_94972298	-0.545710435646515	-0.487453811947389	-1.35171192296261	-1.92222684120799	-1.03946703407077	-1.31979383488599	-0.572245044798443	-1.07331481475794
chr13_94978449_94978599	-1.49734590959525	-1.44889254050572	-1.60680482466732	-1.92222684120799	-1.03946703407077	-1.72538789537465	-3.23694893723511	-0.411013598366266
chr13_94988592_94989142	1.39440172139245	1.39048871584173	-0.102225309601171	0.79614706795323	0.523669321702246	0.566101012922429	-0.455574817932236	0.662389305134937
chr13_94989698_94989935	-1.88101828889669	-2.37473079422085	-1.23930080822139	-1.07637197597114	-1.47515856545341	-0.868134909526366	-0.69918712021594	0.0411921357526487
chr17_80822893_80823335	-0.0997554775514058	-1.83878348270484	0.357109012884851	0.14448846632799	0.64562815413512	-0.868134909526366	-0.347637819105994	-0.0943809439713902
chr17_80827541_80827808	-0.545710435646515	-1.83878348270484	-0.313673088443113	-1.65999532821202	0.390440615798182	-0.868134909526366	-0.992463682123816	-0.817268329193173
chr17_80832477_80833684	3.72421162397002	3.441278692055	3.7520276576875	3.81720033039253	3.77347855688373	3.62969929205833	3.40413422145229	3.6192135486342
chr17_80847397_80848080	0.290052193354553	0.579169166929387	0.91389611702841	0.658716719567434	1.05079666765479	0.979214569118779	0.494694247454775	0.165112338936326
chr17_80856307_80857237	2.36499902871166	1.90664469381491	2.06011780217195	2.22702586513542	2.44154355698287	1.78409207403149	1.94297654555064	2.05894394344224
chr17_80865721_80866015	-0.305569847975485	-0.487453811947389	0.0382228139326003	-0.160095647721928	-0.31555746301791	-1.5083841533859	-0.572245044798443	-1.07331481475794
chr17_80866219_80866542	1.82319150780532	1.65174988415293	1.52025119441735	1.30612380910631	1.50210314343339	0.942836779840451	1.02302424300003	1.42770132384564
chr17_80873812_80873962	-0.944445609829874	-0.88952269512698	-0.860970257024932	-1.92222684120799	-0.862722545393497	-1.31979383488599	-1.36097793618793	-1.07331481475794
chr17_80891217_80892730	4.09272393232325	4.07449421595351	3.90357489892598	3.83857265550254	3.90141957258053	4.01852414198539	3.70291408913951	3.80214301978657
chr17_80899397_80899964	1.32465311377702	1.12957932208057	0.704976715558215	0.79614706795323	1.76689756286989	0.613158621104705	0.373755866434793	0.662389305134937
chr14_99909590_99909857	-0.233652898075352	0.197875808024669	-1.4736276103238	-1.24596207374094	-2.5608650210289	-1.72538789537465	-1.85716638805179	-1.38482408557114
chr14_99909940_99910116	-0.461143695849641	-1.14226549498633	-1.75353776465568	-0.924636861450843	-1.75493177009607	-1.31979383488599	-1.58784461621591	-0.599888083780526
chr14_99914393_99914543	-1.49734590959525	-3.23694893723511	-1.4736276103238	-2.24295143402044	-1.24092765821529	-1.15303043291797	-0.838385900089551	-1.38482408557114
chr14_99929182_99929628	-0.545710435646515	-0.487453811947389	-1.23930080822139	-0.787352630214885	0.318909151756975	-0.165746574692034	-1.16498624695237	-0.0943809439713902
chr14_99931721_99932233	0.67345716596536	-0.0387202801661666	0.889376821688125	0.211550406942923	0.458592333200083	0.467114566468663	0.606274051158435	0.27922526827247
chr14_99936901_99937313	-0.0371958269337621	-0.173363215097812	-0.313673088443113	0.395843286471284	0.0802033740586468	-1.31979383488599	-1.16498624695237	-0.244028108351852
chr14_99938424_99938839	-0.1651513571991	-0.173363215097812	-0.0070908474123481	-0.546681968910869	-0.104148718641658	-0.334075915403619	-0.0651885130755766	0.744153584354128
chr14_99945955_99947548	3.12920255809471	3.0155359652975	2.89541183254636	3.04579562147824	3.1363191895708	2.97487629325767	2.68949842539815	2.83189356991876
chr14_99970894_99971775	2.08463808351394	1.97190255932315	2.16598079858439	2.16069614285672	1.91977985859838	2.32619683054445	2.3480300700949	2.37350844520585
chr14_99972326_99972825	1.30063355186197	1.18567274078527	1.42110397082984	1.03704258272583	1.40181252055825	1.04932883843178	1.13889640859088	1.42770132384564
chr14_99972951_99973237	-0.3812607377921	-0.321877718546395	-0.313673088443113	0.0741566170185539	-0.434142021657352	-0.165746574692034	-0.455574817932236	-0.411013598366266
chr14_99981908_99983136	2.5495652750305	2.52218079270425	2.66204047028314	2.29043957134213	2.95944976297008	2.53610664101636	2.79924127625016	2.73522588311698
chr14_99995663_99996265	1.03548907388654	1.12957932208057	0.618111919029692	0.609834874288204	1.59587280456777	0.867208062213514	1.40888940824931	0.744153584354128
chr14_99997589_99997848	-1.19456950478583	0.084422437472582	-0.257835539308144	-1.65999532821202	-1.24092765821529	-1.5083841533859	-1.36097793618793	-0.599888083780526
chr3_73324500_73324654	-1.49734590959525	-1.14226549498633	-2.10115548478595	-1.43817667545135	-3.23694893723511	-1.15303043291797	-0.347637819105994	-1.38482408557114
chr3_73351364_73351514	-1.67646521066189	-1.44889254050572	-1.13501888872492	-0.924636861450843	-1.47515856545341	-1.31979383488599	-1.58784461621591	-1.78266235914714
chrX_25523648_25523875	0.0227634177317667	-0.173363215097812	-0.630761697772114	0.0741566170185539	-0.563353865628689	-0.334075915403619	-0.992463682123816	-0.0943809439713902
chr11_123103124_123103715	1.03548907388654	1.69103845439537	0.493504800531803	0.839194266972824	1.09429024982584	0.566101012922429	0.806467083621539	1.5690274734727
chr11_123111274_123111738	1.46093319724405	0.492872027196333	0.557153248138567	0.79614706795323	0.91184768236034	1.27093508902846	0.373755866434793	0.662389305134937
chr11_123125872_123126108	0.0803298378573958	0.197875808024669	-1.60680482466732	-0.160095647721928	-0.862722545393497	-0.744336994311458	-0.455574817932236	-0.244028108351852
chr11_123166076_123166385	-0.0997554775514058	0.401082613551604	-0.257835539308144	-0.247469752878255	-0.862722545393497	-0.0884164481862439	-0.838385900089551	-0.411013598366266
chr11_123194667_123194832	-2.40522497781478	-3.23694893723511	-1.91690203231652	-1.07637197597114	-1.03946703407077	-0.630327761125354	-1.16498624695237	-0.411013598366266
chr11_123197813_123197968	-1.49734590959525	-1.83878348270484	-2.10115548478595	-1.07637197597114	-1.75493177009607	-1.00356161706547	-0.455574817932236	-1.78266235914714
chr9_122005696_122005958	-0.461143695849641	-0.0387202801661666	-0.561523156743594	-0.0777123686401758	-0.00903003750819485	-0.165746574692034	-0.572245044798443	-0.599888083780526
chr9_122031517_122031847	0.290052193354553	-1.14226549498633	-0.703491423948733	-0.787352630214885	-0.205984140278847	-1.15303043291797	-0.347637819105994	-0.244028108351852
chr9_122039837_122040339	0.290052193354553	0.197875808024669	0.082156452038097	-0.0777123686401758	0.70294733513333	0.360832826421138	0.170913453340643	0.483490597751818
chr9_122051242_122052307	4.49055529375533	4.62380406242383	4.42028241356046	4.558429842013	4.56254381696976	4.28870650892918	4.2108085498471	3.98982905256505
chr9_122053168_122053446	0.914092706608404	1.29171233453876	1.07476869266013	1.03704258272583	0.91184768236034	0.942836779840451	1.13889640859088	0.744153584354128
chr9_122056586_122056809	0.914092706608404	0.880465313794886	0.676598964646297	0.275633031400208	0.758075944692276	0.867208062213514	0.373755866434793	0.744153584354128
chr9_122059726_122060763	2.07050287087474	2.31144269035837	2.11402009291384	2.45169300496809	1.87059745957088	1.78409207403149	2.14126382978813	2.18141122794616
chr9_122064530_122064680	-0.1651513571991	-0.88952269512698	-0.703491423948733	-0.787352630214885	-0.862722545393497	-0.426228769795769	-1.85716638805179	-1.78266235914714
chr9_122065674_122066269	1.46093319724405	1.65174988415293	1.71421198216656	1.30612380910631	1.53404169195416	0.905517938788031	1.37777707662127	1.65609618976216
chr9_122066315_122067024	1.2762073055816	1.23966657106139	1.23902699152083	1.50635584460984	1.05079666765479	0.745768193181604	1.31346419986995	0.0411921357526487
chr9_122073529_122074000	0.240409975322705	0.401082613551604	0.32089542152869	-0.160095647721928	0.164237552388681	-0.247457615869564	0.309259408059308	-0.599888083780526
chr9_122082388_122082538	-2.40522497781478	-3.23694893723511	-2.31243446475571	-3.23694893723511	-3.23694893723511	-0.630327761125354	-0.838385900089551	-2.33382957628194
chr9_122089266_122089426	-0.305569847975485	-0.321877718546395	-0.780083186275402	-0.546681968910869	-0.00903003750819485	-0.247457615869564	-1.16498624695237	-0.411013598366266
chr9_122092135_122093846	3.85366306644097	4.02922302990097	4.07915454684894	4.23490425452511	4.06338305901817	3.94685847511951	4.09123272247398	4.33148460634702
chr9_122095129_122095731	2.77549878239172	3.03092933332708	2.55698383523525	2.05510753863184	1.96734072532674	2.61913794119804	2.41085304129293	2.34758297595171
chr9_122099142_122100305	3.93002145701963	3.7038853231563	3.68237600901096	3.86485037703746	3.78015237316158	3.83717142430374	3.76434802249598	3.82110749670174
chr5_91632935_91633205	-0.545710435646515	-0.88952269512698	-1.23930080822139	-1.43817667545135	-1.47515856545341	-1.72538789537465	-0.455574817932236	-0.411013598366266
chr5_91641812_91642055	0.338042923395948	-0.487453811947389	-0.204078820891268	-0.546681968910869	-1.24092765821529	-0.334075915403619	-1.85716638805179	0.575711176666073
chr15_52003190_52003560	-0.635544604521654	-1.14226549498633	-0.204078820891268	-0.662004517358745	-0.563353865628689	-0.868134909526366	-1.16498624695237	-1.78266235914714
chr15_52005822_52006088	0.473121161508321	-0.321877718546395	0.676598964646297	0.211550406942923	-0.31555746301791	-0.247457615869564	0.309259408059308	0.575711176666073
chr15_52008504_52009539	3.23438039858162	3.2307858025936	3.15398561450581	3.17742620801399	3.20736586995062	3.310858524583	3.07615686623718	3.25090269265455
chr15_52011862_52012121	0.42948538197322	-0.173363215097812	0.525679999096703	0.658716719567434	0.862389424291663	0.121435926425291	-0.992463682123816	0.0411921357526487
chr15_52013665_52013815	-0.305569847975485	-0.88952269512698	-0.371759068373	0.275633031400208	-1.03946703407077	-0.247457615869564	-0.992463682123816	-1.38482408557114
chr15_52018633_52019498	2.5495652750305	2.72507554025391	3.01922786184769	2.47916935879145	2.55485226670685	2.283196909966	3.18799744490314	2.75508454782193
chr15_52019656_52020370	2.53933804714642	2.28600787803754	2.392245904449	2.19424216949596	2.14330189614278	2.34024997192289	2.19579922151432	2.02663087716031
chr15_52020437_52020648	0.596627853115591	0.492872027196333	0.392435808600751	-0.34047859629408	0.164237552388681	0.0548200707247389	-0.838385900089551	-1.78266235914714
chr15_52021178_52021619	1.92096726819616	1.43745139341214	2.14542053909208	1.63407348602631	1.56528846811502	2.0465753645053	1.96407749385979	1.81589682907556
chr15_52022240_52022484	0.18899854181557	0.401082613551604	0.392435808600751	-0.34047859629408	0.758075944692276	-0.0884164481862439	0.170913453340643	0.0411921357526487
chr15_52028556_52028901	-0.0997554775514058	0.401082613551604	-0.703491423948733	-1.07637197597114	-0.104148718641658	-1.72538789537465	-0.572245044798443	-0.817268329193173
chr15_52039620_52040840	2.67631455785347	3.04616018859086	2.46041448529299	2.78462841360615	2.10128244067067	2.51147843211479	2.26544733813357	2.47278837922173
chr15_52042119_52042801	1.00608413983169	1.18567274078527	1.03060601434096	0.658716719567434	0.862389424291663	0.979214569118779	1.2112773333612	0.483490597751818
chr15_52054693_52054882	-2.76196219685438	-1.83878348270484	-2.85916055832256	-1.24596207374094	-1.75493177009607	-0.630327761125354	-0.838385900089551	-1.38482408557114
chr15_52067145_52068268	1.52453128032685	1.56980949069388	0.91389611702841	0.961127201546576	-0.00903003750819485	0.658729672026424	0.309259408059308	0.483490597751818
chr15_52070516_52070867	0.0227634177317667	-1.14226549498633	-0.0070908474123481	0.275633031400208	-0.563353865628689	0.246094298810424	0.0178800535577807	-0.411013598366266
chr15_52078721_52079565	1.98265354325703	2.40892171342447	1.70018341202972	2.09116924350968	1.73976456794509	2.0465753645053	1.96407749385979	1.65609618976216
chr15_52082540_52082690	-1.33802933341401	-1.44889254050572	-1.4736276103238	-1.24596207374094	-1.75493177009607	-0.426228769795769	-1.36097793618793	-1.38482408557114
chr20_24100502_24101161	1.09255981597036	1.76654450637667	1.52025119441735	1.42391999490444	1.17753099572069	1.46299025764448	0.982235535925919	1.69773615817926
chr20_24102399_24102593	-0.833964900408366	-1.44889254050572	-1.60680482466732	-1.65999532821202	-0.862722545393497	-1.72538789537465	-0.347637819105994	-0.817268329193173
chr20_24149868_24150545	1.12027031308553	2.00345693142233	1.50419264047539	1.50635584460984	1.76689756286989	1.29998706540359	1.06269138508103	1.73820792624335
chr20_24160632_24160869	-0.233652898075352	0.084422437472582	-0.703491423948733	-0.924636861450843	0.164237552388681	-0.630327761125354	-0.992463682123816	-0.817268329193173
chr20_24164441_24164683	0.18899854181557	-0.0387202801661666	-0.313673088443113	-0.247469752878255	-1.47515856545341	0.613158621104705	-0.838385900089551	0.38497005467551
chr3_79361858_79362108	0.135687110162005	0.401082613551604	0.357109012884851	0.506803057638472	0.862389424291663	0.185111107228682	0.170913453340643	0.0411921357526487
chr5_16418170_16419282	5.25375359082144	5.37446479675363	4.89845332637412	5.04568021163631	5.15693050301296	5.20447712960251	5.09632488487697	5.22817896138545
chr5_16425642_16425804	-0.731346233892424	-0.88952269512698	-2.56005248836529	-0.924636861450843	-1.03946703407077	-1.15303043291797	-2.61955908978346	-2.33382957628194
chr5_16425900_16426478	0.135687110162005	0.303054023490288	-0.432282180931895	0.275633031400208	0.959666468634834	-0.334075915403619	-0.838385900089551	-0.0943809439713902
chr5_16426552_16427309	0.240409975322705	0.579169166929387	0.525679999096703	0.506803057638472	1.09429024982584	0.121435926425291	0.170913453340643	-0.411013598366266
chr5_16430444_16431054	0.97606738423036	1.29171233453876	0.618111919029692	-0.439899351598028	0.458592333200083	0.467114566468663	0.606274051158435	0.38497005467551
chr5_16438099_16438348	-0.3812607377921	-0.173363215097812	-1.13501888872492	-0.662004517358745	-0.563353865628689	-0.247457615869564	-0.572245044798443	-1.78266235914714
chr5_16443330_16443985	0.945412805052495	1.48293341154764	1.07476869266013	1.03704258272583	0.811175272171105	1.24128604040872	0.494694247454775	1.27101233524458
chr5_16445722_16446204	0.849335781633753	0.197875808024669	0.392435808600751	-0.787352630214885	0.458592333200083	0.867208062213514	0.658986265936699	0.483490597751818
chr5_16446890_16447321	1.60518949961895	1.5270252893223	1.5518418094797	1.17784751367767	1.53404169195416	1.65511896698422	2.02558947558127	1.37733910813118
chr5_16448281_16448658	-0.305569847975485	1.01039254901484	0.166202946473109	-0.247469752878255	0.164237552388681	0.787394352401926	-0.347637819105994	-0.817268329193173
chr5_16451028_16451178	-0.545710435646515	-0.88952269512698	-2.10115548478595	-1.43817667545135	-1.03946703407077	-1.72538789537465	-1.85716638805179	-2.33382957628194
chr5_16455898_16456915	3.31452856688064	2.91955836665591	3.19457891084436	2.98000074383423	2.8621576016515	3.06225393973493	2.87917530573948	2.81307127460566
chr5_16457426_16457742	0.596627853115591	0.303054023490288	0.0382228139326003	0.559238538341832	0.390440615798182	0.121435926425291	0.758962465634234	0.575711176666073
chr5_16464949_16465251	1.64388826921522	1.56980949069388	2.19628201949772	1.65831420912648	1.96734072532674	1.95821311626948	1.76204238799733	1.92510816997859
chr5_16465447_16466778	5.26775947089074	5.41902137943092	5.68858723816097	5.63826711891088	5.51397866903563	5.414978467358	5.70194574985015	5.78667444968372
chr5_16473859_16474171	0.0227634177317667	-0.487453811947389	-0.257835539308144	-0.34047859629408	-0.31555746301791	-0.524672019381436	-0.455574817932236	-0.817268329193173
chr5_16474776_16475340	0.42948538197322	0.810832888000111	-0.204078820891268	-0.924636861450843	0.243645156443557	-0.524672019381436	-0.0651885130755766	-0.411013598366266
chr5_16477598_16477748	-1.88101828889669	-0.88952269512698	-0.860970257024932	-0.662004517358745	-1.47515856545341	-1.31979383488599	-2.18857720886748	-1.78266235914714
chr5_16488750_16489855	2.13983340944567	2.31144269035837	1.79563402310991	1.85989556065409	1.33085672130365	1.80450961160515	1.66228693791207	2.34758297595171
chr5_16492438_16492821	0.473121161508321	-0.0387202801661666	-0.204078820891268	-0.0777123686401758	0.390440615798182	0.246094298810424	0.0178800535577807	0.575711176666073
chr1_227685830_227686329	1.06430663010632	0.084422437472582	-0.780083186275402	-0.160095647721928	0.164237552388681	0.246094298810424	-0.247217174974444	-1.07331481475794
chr4_17324296_17324813	-0.1651513571991	0.880465313794886	0.283749363803426	0.395843286471284	0.164237552388681	0.414952182417084	0.170913453340643	0.27922526827247
chr4_17347313_17347748	0.5154757874854	0.880465313794886	-0.432282180931895	0.705996469318837	1.17753099572069	0.613158621104705	0.0178800535577807	0.744153584354128
chr4_17385480_17385721	-1.06409375156167	-0.88952269512698	-0.371759068373	-0.0777123686401758	-0.705286976760437	-0.868134909526366	-1.58784461621591	-1.07331481475794
chr4_17398822_17399253	0.338042923395948	0.880465313794886	-0.703491423948733	-0.0777123686401758	-0.00903003750819485	0.360832826421138	-0.347637819105994	0.165112338936326
chr14_93903667_93903819	-0.833964900408366	-0.487453811947389	-0.703491423948733	-1.43817667545135	-1.03946703407077	-1.15303043291797	-1.16498624695237	-0.599888083780526
chr14_93906627_93907090	0.849335781633753	0.197875808024669	0.124791645505641	0.961127201546576	0.458592333200083	0.827853075157209	0.852457220091026	0.894969504828779
chr14_93936164_93936604	0.815833654471732	0.401082613551604	0.124791645505641	1.0735529776633	0.758075944692276	0.867208062213514	0.806467083621539	0.575711176666073
chr14_93939680_93940478	1.64388826921522	1.12957932208057	1.99265864949734	1.92128151896737	1.91977985859838	1.56225055760712	2.1037268735574	1.32515503684044
chr14_93940515_93940869	0.0227634177317667	-0.674526630766408	-0.780083186275402	-0.439899351598028	-0.862722545393497	-0.744336994311458	-2.18857720886748	-1.38482408557114
chr14_93947485_93947715	-0.305569847975485	-0.173363215097812	-0.495455927919025	-1.65999532821202	-0.31555746301791	-1.15303043291797	-0.455574817932236	-1.38482408557114
chr14_93953358_93953716	-0.731346233892424	-0.321877718546395	-1.75353776465568	-0.787352630214885	-1.75493177009607	-0.744336994311458	0.373755866434793	-0.244028108351852
chr14_93955229_93955940	1.09255981597036	0.810832888000111	1.36885231128571	1.3662238268958	1.53404169195416	1.01469760173871	1.2112773333612	1.03150097808799
chr14_93959223_93959857	1.93663786554148	1.5270252893223	2.4352272167143	2.63386877759232	2.84952145585983	2.08045859958182	1.43934492871921	2.65293930795642
chr14_93962726_93962967	-0.305569847975485	0.197875808024669	0.20645866507532	0.275633031400208	-0.31555746301791	-0.426228769795769	0.373755866434793	-0.411013598366266
chr14_93963059_93963577	0.240409975322705	-0.0387202801661666	0.760110624480392	1.0735529776633	0.91184768236034	0.246094298810424	0.852457220091026	0.27922526827247
chr14_93985041_93985273	0.0227634177317667	-0.487453811947389	-1.4736276103238	-0.160095647721928	-0.205984140278847	0.360832826421138	-0.347637819105994	-2.33382957628194
chr14_93998340_93998530	-0.0997554775514058	-0.674526630766408	-0.946663175723954	-1.24596207374094	-1.03946703407077	-1.72538789537465	-1.16498624695237	-1.38482408557114
chr14_93999326_93999904	1.22607798741986	0.579169166929387	0.245621547395531	0.336989837795881	0.0802033740586468	0.5174565826624	0.435491940373475	-1.07331481475794
chr5_170402593_170402786	-0.461143695849641	-0.173363215097812	-1.4736276103238	-2.65598532485932	-2.10233794008996	-1.98091180519157	-1.16498624695237	-3.23694893723511
chr5_170403440_170404105	0.290052193354553	0.946891072073521	0.124791645505641	0.336989837795881	0.0802033740586468	-0.247457615869564	-0.247217174974444	0.0411921357526487
chr5_170404401_170404743	-0.0997554775514058	0.303054023490288	-0.102225309601171	-0.34047859629408	-0.104148718641658	-0.247457615869564	0.170913453340643	-0.411013598366266
chr5_170405894_170406106	-0.1651513571991	-0.674526630766408	-1.60680482466732	-0.160095647721928	0.0802033740586468	-0.630327761125354	-2.18857720886748	-0.411013598366266
chr5_170411131_170411324	-1.33802933341401	-1.83878348270484	-0.946663175723954	-1.24596207374094	-1.24092765821529	-0.247457615869564	-0.455574817932236	-1.38482408557114
chr5_170412659_170413321	0.556622348852624	-0.0387202801661666	0.124791645505641	-0.0777123686401758	0.0802033740586468	0.566101012922429	0.494694247454775	-0.244028108351852
chr5_170413967_170414188	-2.40522497781478	-1.83878348270484	-1.91690203231652	-0.439899351598028	-1.75493177009607	-0.0884164481862439	-1.58784461621591	-3.23694893723511
chr5_170420653_170421291	2.05622779299323	2.17953228015078	1.95770809854843	1.9801617884479	2.0133835789167	1.80450961160515	1.34597897832851	2.09054909767517
chr5_170426481_170426710	-0.305569847975485	-0.0387202801661666	-1.23930080822139	-1.24596207374094	-0.705286976760437	-1.31979383488599	-1.16498624695237	-0.817268329193173
chr5_170428900_170429353	-0.3812607377921	-0.0387202801661666	0.166202946473109	-0.439899351598028	-0.563353865628689	0.566101012922429	0.0964249237713743	-1.07331481475794
chr5_170434853_170435676	2.73125843251108	3.07614783782861	2.57246847980425	2.71699854836137	2.88710263397389	2.68669177331938	2.41085304129293	2.85047345709289
chr5_170440209_170440383	-0.461143695849641	-0.674526630766408	-1.35171192296261	-0.662004517358745	-2.10233794008996	-1.00356161706547	-1.16498624695237	-1.07331481475794
chr5_170440456_170440931	0.556622348852624	-0.487453811947389	-0.432282180931895	0.506803057638472	0.58593708452244	0.787394352401926	0.241744115946558	0.744153584354128
chr5_170445070_170445361	0.0227634177317667	-0.88952269512698	-1.03776928933512	-1.92222684120799	-0.862722545393497	-0.630327761125354	-1.36097793618793	-0.817268329193173
chr5_170467086_170467240	-0.3812607377921	-1.44889254050572	-1.75353776465568	-2.24295143402044	-2.5608650210289	-2.68822040122615	-1.85716638805179	-3.23694893723511
chr5_170484137_170484366	0.0227634177317667	-0.487453811947389	-1.03776928933512	-0.662004517358745	-1.47515856545341	-2.68822040122615	-1.36097793618793	0.0411921357526487
chr5_170488961_170489234	0.0227634177317667	-1.14226549498633	-1.75353776465568	-1.07637197597114	-2.10233794008996	-1.98091180519157	-1.85716638805179	-1.78266235914714
chr5_170497710_170498143	0.42948538197322	-0.0387202801661666	-0.703491423948733	-1.65999532821202	-2.10233794008996	-0.744336994311458	-0.153333866384671	-0.817268329193173
chr5_179600277_179600549	0.0227634177317667	-0.321877718546395	0.20645866507532	0.000219561869624398	0.318909151756975	0.0548200707247389	-1.36097793618793	-0.244028108351852
chr5_179607175_179607599	2.3993328950262	2.15163855671713	2.16598079858439	2.35118289120196	2.6599061519334	2.32619683054445	2.41085304129293	2.05894394344224
chr5_179607688_179607883	1.5451225199957	2.0645677671877	1.33293598108243	1.60941849018551	1.46944149744206	1.38378955666102	1.24615005347772	1.42770132384564
chr5_179608054_179608670	3.37903309565151	3.27023391087031	3.05824601160952	2.94101102463909	2.88710263397389	3.06225393973493	3.25801420517614	2.83189356991876
chr5_179609361_179609728	2.3993328950262	2.66714583557062	2.45206749296944	2.5714137491552	2.24328916863918	2.46092367339672	2.45623772013355	2.81307127460566
chr5_179609884_179611191	4.35426280179215	4.20914339569729	4.03512798751358	4.35470944426006	4.12759123065778	4.04450680485575	4.27553895565926	3.97296995266874
chr5_179611641_179612230	3.32051325465885	3.441278692055	3.24859288906921	3.3949979791506	3.36660738027305	3.1040351675719	3.38861056551566	3.33247155037756
chr5_179612421_179613357	4.36008523800727	4.19554724973225	3.91272830019232	4.12613319356303	4.10650443393008	3.99206494082571	4.09601981231533	4.24985831916181
chr5_179613520_179613794	1.68157604502618	1.69103845439537	2.00412317497523	1.81747074416602	1.59587280456777	2.17758021672827	1.68787986919538	1.73820792624335
[truncated: 267,383 more rows]
