# Supplementary material for: Systematic identification of post-transcriptional regulatory modules
Source: Nat Commun. 2024 Sep 9;15:7872. doi: 10.1038/s41467-024-52215-7 (PMC11385195; doi:10.1038/s41467-024-52215-7)
Supplement: Supplementary file 20 — Source Data [file 41467_2024_52215_MOESM20_ESM.zip › Source_data/FigS6F_right_subpanel.tsv]

Known	Unknown	Unannotated
AGGF1	23	26	51
APOBEC3C	18	22	60
BUD13	21	15	64
CPSF6	12	21	67
DDX21	16	10	74
DDX52	14	12	74
DDX55	9	15	76
DDX6	32	16	52
DGCR8	16	22	62
EFTUD2	5	13	82
EIF3G	9	13	78
EXOSC5	16	11	73
FASTKD2	20	12	68
FXR2	13	19	68
GNL3	18	17	65
GPKOW	14	19	67
HNRNPA1	8	9	83
HNRNPC	17	24	59
ILF3	19	19	62
LARP4	9	13	78
LARP7	23	16	61
LIN28B	5	22	73
NOLC1	19	21	60
NONO	8	8	84
NPM1	11	13	76
NSUN2	14	16	70
PPIL4	18	12	70
QKI	14	20	66
RBM15	21	21	58
RPS11	20	22	58
RPS3	5	14	81
SBDS	18	17	65
SF3B4	8	16	76
SMNDC1	17	15	68
SRSF1	8	23	69
SRSF7	13	26	61
SUPV3L1	18	19	63
TAF15	12	16	72
TBRG4	17	13	70
TRA2A	6	13	81
TROVE2	11	16	73
U2AF1	16	16	68
U2AF2	12	17	71
UTP3	11	20	69
XRCC6	19	17	64
YWHAG	24	24	52
ZC3H11A	15	21	64
ZC3H8	8	13	79
ZNF800	20	24	56
ZRANB2	6	13	81
