# Supplementary material for: Systematic identification of post-transcriptional regulatory modules
Source: Nat Commun. 2024 Sep 9;15:7872. doi: 10.1038/s41467-024-52215-7 (PMC11385195; doi:10.1038/s41467-024-52215-7)
Supplement: Supplementary file 20 — Source Data [file 41467_2024_52215_MOESM20_ESM.zip › Source_data/FigS2D.tsv]

AGGF1	AKAP8L	APOBEC3C	BUD13	CPSF6	CSTF2T	DDX21	DDX3X	DDX42	DDX52	DDX55	DDX6	DGCR8	DROSHA	EFTUD2	EIF3G	EIF4G2	EWSR1	EXOSC5	FAM120A	FASTKD2	FMR1	FTO	FXR1	FXR2	GNL3	GPKOW	GTF2F1	HNRNPA1	HNRNPC	HNRNPK	HNRNPM	IGF2BP1	IGF2BP2	ILF3	KHDRBS1	KHSRP	LARP4	LARP7	LIN28B	LSM11	METAP2	MTPAP	NCBP2	NOLC1	NONO	NPM1	NSUN2	PABPC4	PCBP1
AGGF1	999	193	NA	NA	NA	NA	173	192	193	241	264	195	NA	150	NA	NA	NA	NA	NA	NA	NA	NA	NA	609	NA	NA	NA	NA	NA	NA	NA	NA	NA	NA	NA	NA	NA	NA	NA	NA	NA	NA	NA	NA	NA	NA	NA	NA	NA
AKAP8L	193	999	NA	155	NA	NA	NA	445	NA	159	NA	306	NA	NA	NA	NA	NA	214	NA	NA	359	NA	NA	NA	NA	NA	NA	329	215	187	NA	226	NA	NA	250	279	NA	301	NA	NA	NA	NA	NA	305	NA	548	NA	NA	NA
APOBEC3C	NA	NA	999	NA	NA	NA	NA	NA	NA	NA	NA	NA	NA	NA	NA	NA	NA	NA	NA	NA	NA	NA	NA	NA	NA	NA	NA	NA	NA	NA	234	NA	NA	NA	NA	NA	NA	NA	NA	NA	NA	NA	NA	NA	NA	NA	NA	NA	NA
BUD13	NA	155	NA	999	NA	NA	284	263	244	NA	NA	NA	166	324	998	NA	NA	NA	NA	NA	154	NA	166	NA	NA	NA	949	NA	377	377	NA	NA	NA	NA	601	232	NA	252	350	168	NA	NA	NA	286	NA	NA	NA	NA	NA
CPSF6	NA	NA	NA	NA	999	816	180	215	NA	NA	NA	NA	NA	NA	454	218	NA	617	178	NA	NA	204	NA	215	382	NA	NA	NA	776	732	857	945	210	NA	728	917	948	NA	NA	221	550	NA	NA	220	NA	839	511	NA	351
CSTF2T	NA	NA	NA	NA	816	999	NA	195	NA	306	NA	189	177	236	445	NA	202	184	172	253	216	175	NA	NA	NA	226	NA	203	274	362	281	NA	NA	NA	NA	290	297	NA	242	NA	425	NA	NA	690	NA	186	NA	NA	235
DDX21	173	NA	NA	284	180	NA	999	630	338	659	653	295	NA	512	404	610	386	340	188	NA	NA	326	NA	417	290	946	NA	189	565	768	413	472	NA	NA	563	348	299	360	817	203	NA	224	NA	597	724	331	835	415	385
DDX3X	192	445	NA	263	215	195	630	999	252	359	663	747	292	908	957	934	618	470	NA	228	NA	531	165	532	495	292	NA	163	681	579	581	464	694	NA	628	505	320	539	385	246	NA	170	NA	509	NA	478	498	323	597
DDX42	193	NA	NA	244	NA	NA	338	252	999	354	320	256	237	278	411	299	262	248	NA	NA	NA	181	NA	181	181	242	NA	631	290	260	192	NA	NA	NA	204	207	187	191	180	199	NA	NA	287	703	452	NA	NA	309	221
DDX52	241	159	NA	NA	NA	306	659	359	354	999	953	362	NA	657	NA	160	252	NA	913	336	347	NA	NA	NA	NA	829	NA	335	162	173	NA	174	NA	NA	NA	NA	NA	NA	NA	NA	NA	152	NA	NA	764	NA	NA	438	NA
DDX55	264	NA	NA	NA	NA	NA	653	663	320	953	999	361	155	554	568	522	603	321	340	NA	NA	295	NA	323	306	968	182	152	507	491	203	182	NA	274	162	276	222	386	248	281	NA	173	NA	311	583	NA	NA	860	510
DDX6	195	306	NA	NA	NA	189	295	747	256	362	361	999	449	661	588	384	607	321	150	476	246	716	NA	719	734	223	182	240	528	465	831	308	519	309	540	535	395	633	565	462	NA	NA	197	432	156	284	202	253	796
DGCR8	NA	NA	NA	166	NA	177	NA	292	237	NA	155	449	999	999	NA	NA	NA	380	NA	NA	NA	686	253	475	349	NA	NA	NA	620	463	213	366	281	219	920	600	822	202	NA	691	NA	NA	NA	214	NA	254	194	235	NA
DROSHA	150	NA	NA	324	NA	236	512	908	278	657	554	661	999	999	224	NA	NA	703	231	NA	163	577	168	490	392	255	NA	159	925	499	482	298	304	162	481	936	994	430	170	797	NA	NA	358	317	217	282	289	301	NA
EFTUD2	NA	NA	NA	998	454	445	404	957	411	NA	568	588	NA	224	999	381	362	409	409	NA	NA	260	NA	451	474	254	559	320	744	757	743	682	239	NA	408	413	419	290	538	NA	NA	278	NA	733	354	380	471	262	503
EIF3G	NA	NA	NA	NA	218	NA	610	934	299	160	522	384	NA	NA	381	999	596	260	272	NA	NA	NA	NA	348	288	166	NA	190	603	481	584	375	NA	NA	341	266	203	157	351	NA	NA	186	NA	NA	NA	248	337	NA	270
EIF4G2	NA	NA	NA	NA	NA	202	386	618	262	252	603	607	NA	NA	362	596	999	NA	NA	NA	NA	340	335	359	402	361	NA	158	401	405	576	564	231	NA	389	361	225	515	379	NA	NA	NA	NA	528	NA	236	304	220	501
EWSR1	NA	214	NA	NA	617	184	340	470	248	NA	321	321	380	703	409	260	NA	999	181	NA	NA	408	NA	397	595	NA	NA	179	857	695	735	889	271	243	642	678	499	217	433	225	NA	NA	NA	NA	NA	545	516	NA	NA
EXOSC5	NA	NA	NA	NA	178	172	188	NA	NA	913	340	150	NA	231	409	272	NA	181	999	NA	NA	NA	NA	NA	NA	241	268	NA	436	380	334	321	NA	NA	284	256	710	NA	NA	NA	NA	NA	160	169	383	188	NA	157	NA
FAM120A	NA	NA	NA	NA	NA	253	NA	228	NA	336	NA	476	NA	NA	NA	NA	NA	NA	NA	999	339	375	NA	245	NA	NA	NA	332	497	NA	179	NA	413	298	NA	NA	NA	NA	319	NA	NA	NA	NA	NA	NA	NA	NA	NA	572
FASTKD2	NA	359	NA	154	NA	216	NA	NA	NA	347	NA	246	NA	163	NA	NA	NA	NA	NA	339	999	NA	NA	NA	NA	NA	NA	372	497	NA	NA	NA	NA	NA	NA	NA	171	330	NA	NA	NA	NA	521	329	NA	157	NA	NA	221
FMR1	NA	NA	NA	NA	204	175	326	531	181	NA	295	716	686	577	260	NA	340	408	NA	375	NA	999	193	976	979	NA	NA	NA	571	586	573	198	625	434	513	636	633	416	NA	313	NA	NA	NA	758	NA	250	202	198	373
FTO	NA	NA	NA	166	NA	NA	NA	165	NA	NA	NA	NA	253	168	NA	NA	335	NA	NA	NA	NA	193	999	NA	NA	183	NA	NA	NA	550	NA	NA	390	752	NA	NA	NA	NA	NA	181	NA	NA	NA	NA	NA	NA	181	509	NA
FXR1	609	NA	NA	NA	215	NA	417	532	181	NA	323	719	475	490	451	348	359	397	NA	245	NA	976	NA	999	977	NA	NA	NA	565	519	800	382	370	302	540	469	556	334	NA	199	NA	317	NA	244	NA	176	264	NA	532
FXR2	NA	NA	NA	NA	382	NA	290	495	181	NA	306	734	349	392	474	288	402	595	NA	NA	NA	979	NA	977	999	NA	NA	NA	425	485	613	305	409	287	369	352	373	158	NA	202	NA	183	NA	NA	NA	194	NA	NA	694
GNL3	NA	NA	NA	NA	NA	226	946	292	242	829	968	223	NA	255	254	166	361	NA	241	NA	NA	NA	183	NA	NA	999	NA	NA	224	215	NA	NA	161	NA	180	NA	NA	183	548	NA	NA	343	NA	296	909	NA	858	811	267
GPKOW	NA	NA	NA	949	NA	NA	NA	NA	NA	NA	182	182	NA	NA	559	NA	NA	NA	268	NA	NA	NA	NA	NA	NA	NA	999	194	158	232	NA	NA	NA	NA	NA	NA	175	NA	NA	NA	NA	NA	NA	238	NA	NA	171	NA	NA
GTF2F1	NA	329	NA	NA	NA	203	189	163	631	335	152	240	NA	159	320	190	158	179	NA	332	372	NA	NA	NA	NA	NA	194	999	736	647	628	641	NA	NA	169	177	474	306	211	NA	NA	NA	187	715	270	217	NA	NA	NA
HNRNPA1	NA	215	NA	377	776	274	565	681	290	162	507	528	620	925	744	603	401	857	436	497	497	571	NA	565	425	224	158	736	999	999	999	999	467	301	978	997	925	186	797	413	NA	216	NA	783	324	891	704	221	394
HNRNPC	NA	187	NA	377	732	362	768	579	260	173	491	465	463	499	757	481	405	695	380	NA	NA	586	550	519	485	215	232	647	999	999	998	997	536	361	985	960	720	283	543	279	735	165	NA	900	244	775	483	366	404
HNRNPK	NA	NA	234	NA	857	281	413	581	192	NA	203	831	213	482	743	584	576	735	334	179	NA	573	NA	800	613	NA	NA	628	999	998	999	999	470	363	982	996	690	NA	386	NA	NA	NA	NA	822	NA	805	599	NA	377
HNRNPM	NA	226	NA	NA	945	NA	472	464	NA	174	182	308	366	298	682	375	564	889	321	NA	NA	198	NA	382	305	NA	NA	641	999	997	999	999	282	247	945	943	836	151	403	NA	NA	NA	NA	722	220	973	463	NA	238
IGF2BP1	NA	NA	NA	NA	210	NA	NA	694	NA	NA	NA	519	281	304	239	NA	231	271	NA	413	NA	625	390	370	409	161	NA	NA	467	536	470	282	999	741	554	325	320	388	521	699	217	354	NA	178	NA	252	267	290	516
IGF2BP2	NA	NA	NA	NA	NA	NA	NA	NA	NA	NA	274	309	219	162	NA	NA	NA	243	NA	298	NA	434	752	302	287	NA	NA	NA	301	361	363	247	741	999	314	207	NA	319	498	553	NA	NA	NA	NA	NA	NA	224	162	505
ILF3	NA	250	NA	601	728	NA	563	628	204	NA	162	540	920	481	408	341	389	642	284	NA	NA	513	NA	540	369	180	NA	169	978	985	982	945	554	314	999	827	854	299	411	225	NA	NA	205	528	277	956	519	221	260
KHDRBS1	NA	279	NA	232	917	290	348	505	207	NA	276	535	600	936	413	266	361	678	256	NA	NA	636	NA	469	352	NA	NA	177	997	960	996	943	325	207	827	999	964	NA	416	195	NA	NA	NA	255	204	682	285	NA	263
KHSRP	NA	NA	NA	NA	948	297	299	320	187	NA	222	395	822	994	419	203	225	499	710	NA	171	633	NA	556	373	NA	175	474	925	720	690	836	320	NA	854	964	999	190	248	363	NA	NA	172	560	516	660	379	207	326
LARP4	NA	301	NA	252	NA	NA	360	539	191	NA	386	633	202	430	290	157	515	217	NA	NA	330	416	NA	334	158	183	NA	306	186	283	NA	151	388	319	299	NA	190	999	335	380	NA	NA	NA	365	170	151	356	171	565
LARP7	NA	NA	NA	350	NA	242	817	385	180	NA	248	565	NA	170	538	351	379	433	NA	319	NA	NA	NA	NA	NA	548	NA	211	797	543	386	403	521	498	411	416	248	335	999	502	NA	158	NA	631	356	303	569	NA	469
LIN28B	NA	NA	NA	168	221	NA	203	246	199	NA	281	462	691	797	NA	NA	NA	225	NA	NA	NA	313	181	199	202	NA	NA	NA	413	279	NA	NA	699	553	225	195	363	380	502	999	NA	NA	303	237	NA	NA	252	NA	237
LSM11	NA	NA	NA	NA	550	425	NA	NA	NA	NA	NA	NA	NA	NA	NA	NA	NA	NA	NA	NA	NA	NA	NA	NA	NA	NA	NA	NA	NA	735	NA	NA	217	NA	NA	NA	NA	NA	NA	NA	999	NA	NA	646	314	NA	NA	NA	NA
METAP2	NA	NA	NA	NA	NA	NA	224	170	NA	152	173	NA	NA	NA	278	186	NA	NA	NA	NA	NA	NA	NA	317	183	343	NA	NA	216	165	NA	NA	354	NA	NA	NA	NA	NA	158	NA	NA	999	NA	191	207	NA	344	153	NA
MTPAP	NA	NA	NA	NA	NA	NA	NA	NA	287	NA	NA	197	NA	358	NA	NA	NA	NA	160	NA	521	NA	NA	NA	NA	NA	NA	187	NA	NA	NA	NA	NA	NA	205	NA	172	NA	NA	303	NA	NA	999	164	NA	NA	224	362	200
NCBP2	NA	305	NA	286	220	690	597	509	703	NA	311	432	214	317	733	NA	528	NA	169	NA	329	758	NA	244	NA	296	238	715	783	900	822	722	178	NA	528	255	560	365	631	237	646	191	164	999	NA	613	250	NA	715
NOLC1	NA	NA	NA	NA	NA	NA	724	NA	452	764	583	156	NA	217	354	NA	NA	NA	383	NA	NA	NA	NA	NA	NA	909	NA	270	324	244	NA	220	NA	NA	277	204	516	170	356	NA	314	207	NA	NA	999	NA	484	537	NA
NONO	NA	548	NA	NA	839	186	331	478	NA	NA	NA	284	254	282	380	248	236	545	188	NA	157	250	NA	176	194	NA	NA	217	891	775	805	973	252	NA	956	682	660	151	303	NA	NA	NA	NA	613	NA	999	461	NA	167
NPM1	NA	NA	NA	NA	511	NA	835	498	NA	NA	NA	202	194	289	471	337	304	516	NA	NA	NA	202	181	264	NA	858	171	NA	704	483	599	463	267	224	519	285	379	356	569	252	NA	344	224	250	484	461	999	990	356
NSUN2	NA	NA	NA	NA	NA	NA	415	323	309	438	860	253	235	301	262	NA	220	NA	157	NA	NA	198	509	NA	NA	811	NA	NA	221	366	NA	NA	290	162	221	NA	207	171	NA	NA	NA	153	362	NA	537	NA	990	999	460
PABPC4	NA	NA	NA	NA	351	235	385	597	221	NA	510	796	NA	NA	503	270	501	NA	NA	572	221	373	NA	532	694	267	NA	NA	394	404	377	238	516	505	260	263	326	565	469	237	NA	NA	200	715	NA	167	356	460	999
PCBP1	NA	NA	NA	NA	337	226	202	458	210	NA	171	639	NA	NA	382	568	441	434	198	151	NA	705	NA	500	560	NA	NA	606	988	979	986	979	402	349	663	662	390	NA	522	NA	NA	NA	NA	822	157	452	447	NA	400
PPIL4	NA	NA	NA	246	NA	172	172	NA	158	NA	297	224	NA	NA	466	NA	NA	NA	NA	NA	NA	NA	NA	NA	NA	179	674	NA	248	185	156	166	NA	NA	NA	NA	NA	NA	NA	165	NA	NA	NA	NA	268	NA	282	NA	NA
PTBP1	NA	NA	NA	184	797	370	227	433	NA	NA	NA	454	319	377	679	613	936	689	361	NA	NA	327	NA	413	410	NA	175	636	999	997	999	995	673	385	971	905	876	174	187	183	NA	NA	166	843	173	781	480	NA	365
PUM2	NA	NA	NA	NA	174	166	212	598	182	NA	262	715	425	401	198	221	468	353	NA	NA	NA	930	NA	411	485	163	NA	155	405	565	383	245	575	496	161	517	364	393	293	191	NA	175	216	286	NA	NA	NA	252	549
QKI	633	NA	NA	271	NA	358	227	286	183	NA	229	742	234	157	NA	NA	349	353	NA	NA	NA	363	NA	751	347	NA	NA	257	525	604	858	567	622	377	386	277	495	153	NA	254	NA	NA	NA	241	174	NA	NA	186	449
RBFOX2	NA	NA	NA	201	150	219	NA	178	NA	NA	NA	177	245	377	NA	NA	152	258	NA	209	221	334	NA	276	NA	NA	NA	685	602	631	785	888	257	279	536	830	191	256	178	218	NA	NA	NA	629	NA	252	NA	NA	NA
RBM15	NA	NA	NA	NA	389	NA	165	212	NA	NA	153	NA	226	NA	NA	NA	223	240	NA	NA	NA	222	676	NA	150	NA	NA	NA	218	699	416	232	343	190	NA	789	244	229	179	NA	NA	NA	NA	235	NA	NA	247	270	NA
RBM22	NA	NA	NA	971	NA	NA	NA	NA	NA	NA	NA	NA	NA	NA	999	194	NA	NA	NA	484	NA	NA	NA	NA	NA	NA	543	212	364	443	211	151	NA	NA	NA	NA	NA	NA	NA	NA	NA	NA	NA	317	NA	NA	NA	NA	NA
RPS11	259	NA	NA	NA	196	NA	410	502	221	906	282	355	NA	329	829	986	294	NA	468	NA	NA	NA	NA	NA	NA	265	NA	NA	368	248	241	548	NA	NA	463	428	229	165	596	NA	NA	231	NA	478	NA	167	333	NA	359
RPS3	NA	NA	NA	NA	159	230	455	638	171	166	316	270	NA	150	871	996	294	164	181	NA	NA	217	NA	349	240	474	NA	NA	638	427	487	487	196	NA	490	479	225	247	416	NA	NA	435	NA	540	271	223	566	185	403
SAFB2	163	NA	NA	NA	192	381	354	NA	NA	NA	NA	NA	NA	NA	153	NA	NA	285	NA	331	NA	249	NA	NA	NA	NA	NA	157	534	325	370	561	NA	NA	318	558	332	NA	NA	NA	NA	NA	259	574	180	227	NA	NA	NA
SBDS	NA	NA	NA	NA	NA	NA	NA	NA	NA	NA	NA	NA	NA	336	454	NA	NA	NA	289	153	NA	NA	NA	NA	NA	294	NA	NA	NA	NA	NA	NA	NA	NA	NA	NA	NA	NA	NA	191	NA	304	NA	NA	NA	NA	721	NA	NA
SERBP1	NA	NA	274	NA	323	NA	421	383	280	300	476	287	211	230	382	328	275	387	NA	NA	NA	744	NA	735	728	208	NA	356	671	404	295	367	291	NA	429	462	432	331	740	264	NA	284	NA	359	181	247	483	NA	151
SF3B1	245	NA	NA	999	574	353	921	387	993	171	412	468	NA	180	999	NA	200	389	NA	NA	NA	NA	NA	179	NA	167	228	667	659	684	683	642	NA	NA	467	878	717	NA	640	309	NA	NA	NA	904	NA	478	289	NA	206
SF3B4	NA	NA	NA	998	NA	NA	217	281	955	NA	223	205	NA	NA	999	253	NA	515	224	NA	NA	NA	NA	NA	NA	NA	566	627	418	508	277	243	NA	NA	771	422	256	274	568	219	NA	NA	NA	842	532	NA	NA	NA	NA
SLTM	163	182	NA	280	NA	240	231	238	229	NA	NA	NA	153	184	156	NA	NA	155	NA	NA	NA	NA	NA	NA	NA	NA	NA	NA	337	246	236	519	NA	NA	259	199	NA	286	285	197	NA	NA	259	NA	NA	NA	NA	NA	NA
SMNDC1	NA	NA	NA	490	NA	309	167	NA	624	NA	NA	NA	NA	NA	613	NA	226	229	NA	NA	NA	279	NA	257	NA	NA	511	NA	NA	334	205	341	NA	NA	NA	393	213	NA	230	NA	NA	NA	NA	NA	NA	161	NA	NA	NA
SND1	600	NA	NA	NA	248	NA	183	465	169	NA	286	607	545	703	299	NA	NA	NA	NA	NA	NA	650	NA	817	434	NA	NA	NA	273	240	307	389	150	NA	261	927	237	NA	NA	270	NA	NA	209	NA	NA	234	364	NA	224
SRSF1	NA	NA	NA	NA	769	635	380	566	716	226	223	296	311	368	806	459	325	736	406	NA	NA	398	153	386	387	379	NA	632	996	985	987	978	447	213	890	906	721	NA	412	240	NA	205	231	758	178	856	766	320	335
SRSF7	NA	NA	NA	NA	694	748	361	217	620	NA	291	NA	NA	NA	596	317	NA	479	344	NA	NA	222	NA	229	241	201	NA	626	972	895	948	895	475	189	585	605	552	NA	397	345	NA	156	NA	839	NA	400	252	NA	255
SUPV3L1	NA	NA	NA	483	NA	NA	179	515	190	196	567	271	NA	NA	277	NA	NA	NA	916	NA	455	NA	NA	NA	NA	NA	542	NA	236	NA	NA	NA	NA	NA	NA	NA	NA	NA	NA	NA	NA	NA	905	NA	NA	NA	NA	NA	NA
TAF15	NA	157	NA	NA	559	NA	261	443	239	NA	309	309	NA	560	484	407	NA	707	284	NA	NA	428	NA	363	330	NA	NA	659	961	939	956	952	NA	NA	728	513	352	217	421	NA	NA	NA	NA	NA	NA	412	NA	NA	411
TARDBP	NA	NA	NA	NA	747	179	326	447	NA	NA	NA	427	228	983	548	424	NA	875	273	275	NA	924	NA	381	377	296	NA	NA	987	984	972	974	186	296	887	774	785	291	NA	NA	NA	184	NA	NA	NA	564	376	NA	293
TBRG4	NA	NA	NA	NA	NA	NA	534	NA	NA	NA	NA	NA	NA	NA	302	NA	NA	NA	NA	NA	453	NA	NA	NA	NA	NA	NA	NA	NA	NA	NA	NA	NA	NA	155	187	NA	NA	NA	NA	NA	NA	420	NA	305	NA	NA	NA	NA
TIA1	158	NA	NA	254	318	NA	257	676	NA	174	306	691	285	270	236	NA	350	647	163	175	NA	753	NA	705	484	NA	NA	650	434	717	574	790	477	205	532	780	827	240	258	153	NA	NA	NA	712	NA	232	319	172	287
TRA2A	NA	NA	NA	405	159	248	273	367	194	162	489	279	228	261	547	250	318	322	225	NA	NA	248	NA	NA	187	NA	NA	NA	717	580	563	690	231	162	251	652	340	193	539	173	NA	NA	NA	258	NA	244	NA	NA	530
TROVE2	NA	NA	NA	NA	NA	NA	NA	NA	NA	NA	NA	330	NA	169	NA	NA	NA	NA	NA	NA	NA	369	NA	255	255	NA	NA	NA	286	214	306	NA	419	266	435	NA	NA	518	527	175	NA	NA	NA	NA	NA	NA	NA	NA	310
U2AF1	NA	NA	NA	313	212	287	NA	NA	181	NA	NA	NA	NA	NA	510	NA	NA	351	157	NA	NA	211	NA	292	NA	NA	230	NA	650	602	454	628	NA	NA	NA	468	266	NA	525	NA	NA	NA	NA	567	NA	NA	688	NA	199
U2AF2	265	NA	NA	823	977	745	411	587	210	NA	241	438	275	217	811	319	189	633	269	NA	NA	298	NA	223	343	NA	448	NA	956	977	986	981	260	NA	810	997	838	443	240	NA	NA	NA	NA	903	163	887	327	153	282
UCHL5	NA	NA	NA	NA	NA	NA	201	NA	NA	NA	NA	NA	NA	NA	NA	NA	NA	NA	NA	NA	NA	238	NA	200	153	194	NA	NA	NA	NA	NA	NA	NA	NA	NA	NA	NA	NA	NA	NA	NA	362	NA	NA	181	NA	213	NA	NA
UPF1	NA	266	NA	413	333	278	451	701	224	235	566	929	410	701	465	388	366	250	364	620	214	478	NA	535	526	NA	NA	254	709	630	472	396	447	342	418	338	345	372	NA	195	170	NA	262	971	NA	283	154	NA	671
UTP3	497	NA	NA	NA	NA	NA	506	279	250	994	935	259	NA	424	186	NA	206	NA	968	NA	NA	NA	NA	NA	NA	816	NA	520	186	249	NA	207	NA	NA	NA	NA	158	NA	241	NA	NA	181	196	190	836	NA	172	345	NA
XRCC6	NA	NA	NA	NA	440	197	292	158	NA	NA	NA	NA	NA	171	377	183	NA	354	264	NA	NA	NA	NA	NA	NA	NA	210	NA	589	437	612	496	213	NA	765	495	444	NA	337	NA	NA	NA	245	194	363	528	392	NA	248
XRN2	161	NA	NA	339	463	591	747	395	239	942	469	624	602	857	261	NA	351	159	732	249	300	NA	NA	NA	NA	181	475	385	535	523	542	469	223	187	340	241	385	328	640	415	NA	NA	315	659	259	950	236	896	261
YBX3	NA	NA	NA	NA	NA	198	298	255	199	276	281	431	NA	156	215	NA	NA	180	NA	NA	NA	189	NA	180	NA	NA	NA	NA	315	278	169	NA	391	183	NA	349	NA	NA	515	NA	NA	NA	177	475	NA	NA	312	NA	174
YWHAG	NA	NA	NA	NA	NA	NA	199	220	176	NA	264	271	NA	NA	236	NA	264	NA	NA	NA	NA	NA	NA	NA	NA	NA	NA	NA	NA	196	186	NA	NA	NA	NA	NA	NA	217	NA	NA	NA	314	NA	NA	175	NA	NA	382	336
ZC3H11A	279	NA	NA	NA	NA	NA	NA	297	NA	367	NA	NA	NA	NA	158	NA	261	152	NA	NA	NA	NA	NA	NA	NA	NA	NA	NA	NA	NA	NA	NA	NA	NA	NA	NA	NA	NA	NA	NA	NA	NA	NA	790	NA	311	NA	NA	NA
ZC3H8	NA	NA	NA	NA	236	644	NA	169	161	NA	161	159	NA	NA	NA	NA	NA	NA	NA	NA	NA	NA	NA	229	NA	NA	NA	NA	NA	NA	NA	284	NA	NA	NA	NA	NA	NA	911	NA	176	NA	NA	401	NA	275	NA	NA	NA
ZNF622	NA	NA	NA	NA	NA	327	232	162	NA	400	836	NA	NA	NA	538	327	NA	NA	NA	NA	NA	NA	NA	NA	NA	721	NA	NA	169	NA	NA	NA	NA	NA	NA	NA	NA	NA	NA	NA	NA	409	NA	NA	165	NA	323	NA	NA
ZNF800	NA	NA	NA	NA	NA	NA	NA	NA	NA	NA	NA	NA	NA	NA	NA	NA	NA	NA	NA	NA	NA	NA	NA	NA	NA	NA	NA	437	NA	NA	NA	NA	NA	NA	NA	NA	NA	NA	NA	NA	NA	NA	NA	NA	NA	NA	225	NA	NA
ZRANB2	716	NA	NA	NA	NA	160	249	433	235	NA	293	NA	NA	397	286	NA	NA	218	NA	NA	NA	167	NA	168	190	NA	NA	635	377	280	192	251	NA	NA	NA	157	351	217	463	NA	NA	NA	NA	NA	NA	161	198	NA	NA
[truncated: 41 more columns]
