# Supplementary material for: Systematic identification of post-transcriptional regulatory modules
Source: Nat Commun. 2024 Sep 9;15:7872. doi: 10.1038/s41467-024-52215-7 (PMC11385195; doi:10.1038/s41467-024-52215-7)
Supplement: Supplementary file 20 — Source Data [file 41467_2024_52215_MOESM20_ESM.zip › Source_data/FigS4.tsv]

Target	Partner	Distance	GO.term	GO.includes.target	GO.includes.partner
AGGF1	AKAP8L	0.0547571811653953	GO:0008284 positive regulation of cell population proliferation	Yes	No
AGGF1	APOBEC3C	0.989758832755282	GO:0008284 positive regulation of cell population proliferation	Yes	No
AGGF1	BUD13	0.45707476832976	GO:0008284 positive regulation of cell population proliferation	Yes	No
AGGF1	CPSF6	0.796963654196155	GO:0008284 positive regulation of cell population proliferation	Yes	No
AGGF1	CSTF2T	0.576083755222941	GO:0008284 positive regulation of cell population proliferation	Yes	No
AGGF1	DDX21	0.830972062473772	GO:0008284 positive regulation of cell population proliferation	Yes	No
AGGF1	DDX3X	0.911341840917281	GO:0008284 positive regulation of cell population proliferation	Yes	No
AGGF1	DDX42	0.805293188225785	GO:0008284 positive regulation of cell population proliferation	Yes	No
AGGF1	DDX52	0.970262273056099	GO:0008284 positive regulation of cell population proliferation	Yes	No
AGGF1	DDX55	0.998248451682262	GO:0008284 positive regulation of cell population proliferation	Yes	No
AGGF1	DDX6	0.380073658026805	GO:0008284 positive regulation of cell population proliferation	Yes	No
AGGF1	DGCR8	0.211296713936891	GO:0008284 positive regulation of cell population proliferation	Yes	No
AGGF1	DROSHA	0.87008386835789	GO:0008284 positive regulation of cell population proliferation	Yes	No
AGGF1	EFTUD2	0.849942999639417	GO:0008284 positive regulation of cell population proliferation	Yes	No
AGGF1	EIF3G	0.8499974864735	GO:0008284 positive regulation of cell population proliferation	Yes	No
AGGF1	EIF4G2	0.435422490672489	GO:0008284 positive regulation of cell population proliferation	Yes	No
AGGF1	EWSR1	0.905261460170509	GO:0008284 positive regulation of cell population proliferation	Yes	No
AGGF1	EXOSC5	0.935491908441563	GO:0008284 positive regulation of cell population proliferation	Yes	No
AGGF1	FAM120A	0.706509428674139	GO:0008284 positive regulation of cell population proliferation	Yes	No
AGGF1	FASTKD2	0.422688678729983	GO:0008284 positive regulation of cell population proliferation	Yes	No
AGGF1	FMR1	0.445600064707804	GO:0008284 positive regulation of cell population proliferation	Yes	No
AGGF1	FTO	0.900745338134913	GO:0008284 positive regulation of cell population proliferation	Yes	No
AGGF1	FXR1	0.348139656876575	GO:0008284 positive regulation of cell population proliferation	Yes	No
AGGF1	FXR2	0.660382766522352	GO:0008284 positive regulation of cell population proliferation	Yes	No
AGGF1	GNL3	0.751054295276624	GO:0008284 positive regulation of cell population proliferation	Yes	No
AGGF1	GPKOW	0.308293234397951	GO:0008284 positive regulation of cell population proliferation	Yes	No
AGGF1	GTF2F1	0.207975224905201	GO:0008284 positive regulation of cell population proliferation	Yes	No
AGGF1	HNRNPA1	0.767402700171716	GO:0008284 positive regulation of cell population proliferation	Yes	No
AGGF1	HNRNPC	0.835298968459481	GO:0008284 positive regulation of cell population proliferation	Yes	No
AGGF1	HNRNPK	0.798666662188962	GO:0008284 positive regulation of cell population proliferation	Yes	No
AGGF1	HNRNPM	0.671047362509109	GO:0008284 positive regulation of cell population proliferation	Yes	No
AGGF1	IGF2BP1	0.772028833332337	GO:0008284 positive regulation of cell population proliferation	Yes	No
AGGF1	IGF2BP2	0.903457363019509	GO:0008284 positive regulation of cell population proliferation	Yes	No
AGGF1	ILF3	0.410657276854751	GO:0008284 positive regulation of cell population proliferation	Yes	No
AGGF1	KHDRBS1	0.769573084576233	GO:0008284 positive regulation of cell population proliferation	Yes	No
AGGF1	KHSRP	0.290669214424013	GO:0008284 positive regulation of cell population proliferation	Yes	No
AGGF1	LARP4	0.866523006420456	GO:0008284 positive regulation of cell population proliferation	Yes	No
AGGF1	LARP7	0.948353135567891	GO:0008284 positive regulation of cell population proliferation	Yes	No
AGGF1	LIN28B	0.290771154795601	GO:0008284 positive regulation of cell population proliferation	Yes	No
AGGF1	LSM11	0.567828258285903	GO:0008284 positive regulation of cell population proliferation	Yes	No
AGGF1	METAP2	0.651133732834652	GO:0008284 positive regulation of cell population proliferation	Yes	No
AGGF1	MTPAP	0.31890757203865	GO:0008284 positive regulation of cell population proliferation	Yes	No
AGGF1	NCBP2	0.300079842414791	GO:0008284 positive regulation of cell population proliferation	Yes	No
AGGF1	NOLC1	0.644154464812224	GO:0008284 positive regulation of cell population proliferation	Yes	Yes
AGGF1	NONO	0.590933787590442	GO:0008284 positive regulation of cell population proliferation	Yes	No
AGGF1	NPM1	0.327643477057409	GO:0008284 positive regulation of cell population proliferation	Yes	Yes
AGGF1	NSUN2	0.793449931351891	GO:0008284 positive regulation of cell population proliferation	Yes	No
AGGF1	PABPC4	0.594215343956888	GO:0008284 positive regulation of cell population proliferation	Yes	No
AGGF1	PCBP1	0.937740624779185	GO:0008284 positive regulation of cell population proliferation	Yes	No
AGGF1	PPIL4	0.213746803251999	GO:0008284 positive regulation of cell population proliferation	Yes	No
AGGF1	PTBP1	0.413485115449984	GO:0008284 positive regulation of cell population proliferation	Yes	No
AGGF1	PUM2	0.82763097184203	GO:0008284 positive regulation of cell population proliferation	Yes	No
AGGF1	QKI	0.949403615321656	GO:0008284 positive regulation of cell population proliferation	Yes	No
AGGF1	RBFOX2	0.745233971484039	GO:0008284 positive regulation of cell population proliferation	Yes	No
AGGF1	RBM15	0.528883872295134	GO:0008284 positive regulation of cell population proliferation	Yes	No
AGGF1	RBM22	0.68118375917709	GO:0008284 positive regulation of cell population proliferation	Yes	No
AGGF1	RPS11	0.711058600996463	GO:0008284 positive regulation of cell population proliferation	Yes	No
AGGF1	RPS3	0.662563636425943	GO:0008284 positive regulation of cell population proliferation	Yes	Yes
AGGF1	SAFB2	0.442780693059473	GO:0008284 positive regulation of cell population proliferation	Yes	No
AGGF1	SBDS	0.423165850589775	GO:0008284 positive regulation of cell population proliferation	Yes	No
AGGF1	SERBP1	0.857689829331092	GO:0008284 positive regulation of cell population proliferation	Yes	No
AGGF1	SF3B1	0.488404593175238	GO:0008284 positive regulation of cell population proliferation	Yes	No
AGGF1	SF3B4	0.467093949555549	GO:0008284 positive regulation of cell population proliferation	Yes	No
AGGF1	SLTM	0.789919044849159	GO:0008284 positive regulation of cell population proliferation	Yes	No
AGGF1	SMNDC1	0.602994497201431	GO:0008284 positive regulation of cell population proliferation	Yes	No
AGGF1	SND1	0.992810822509964	GO:0008284 positive regulation of cell population proliferation	Yes	No
AGGF1	SRSF1	0.865130641375316	GO:0008284 positive regulation of cell population proliferation	Yes	No
AGGF1	SRSF7	0.501288220444945	GO:0008284 positive regulation of cell population proliferation	Yes	No
AGGF1	SUPV3L1	0.833733668556537	GO:0008284 positive regulation of cell population proliferation	Yes	No
AGGF1	TAF15	0.198324593363244	GO:0008284 positive regulation of cell population proliferation	Yes	No
AGGF1	TARDBP	0.821924429427499	GO:0008284 positive regulation of cell population proliferation	Yes	No
AGGF1	TBRG4	0.448305587015554	GO:0008284 positive regulation of cell population proliferation	Yes	Yes
AGGF1	TIA1	0.968604417738375	GO:0008284 positive regulation of cell population proliferation	Yes	No
AGGF1	TRA2A	0.961638707628713	GO:0008284 positive regulation of cell population proliferation	Yes	No
AGGF1	TROVE2	0.929353477453866	GO:0008284 positive regulation of cell population proliferation	Yes	No
AGGF1	U2AF1	0.547944295477054	GO:0008284 positive regulation of cell population proliferation	Yes	No
AGGF1	U2AF2	0.923074626683009	GO:0008284 positive regulation of cell population proliferation	Yes	No
AGGF1	UCHL5	0.00526254385632996	GO:0008284 positive regulation of cell population proliferation	Yes	No
AGGF1	UPF1	0.803284754189831	GO:0008284 positive regulation of cell population proliferation	Yes	No
AGGF1	UTP3	0.952441914890227	GO:0008284 positive regulation of cell population proliferation	Yes	No
AGGF1	XRCC6	0.76124032520141	GO:0008284 positive regulation of cell population proliferation	Yes	No
AGGF1	XRN2	0.463451605545904	GO:0008284 positive regulation of cell population proliferation	Yes	No
AGGF1	YBX3	0.607753154481302	GO:0008284 positive regulation of cell population proliferation	Yes	No
AGGF1	YWHAG	0.0442610828402101	GO:0008284 positive regulation of cell population proliferation	Yes	No
AGGF1	ZC3H11A	0.87851676924943	GO:0008284 positive regulation of cell population proliferation	Yes	No
AGGF1	ZC3H8	0.859371609674808	GO:0008284 positive regulation of cell population proliferation	Yes	No
AGGF1	ZNF622	0.0992989133976882	GO:0008284 positive regulation of cell population proliferation	Yes	No
AGGF1	ZNF800	0.391609943095651	GO:0008284 positive regulation of cell population proliferation	Yes	No
AGGF1	ZRANB2	0.811300637676414	GO:0008284 positive regulation of cell population proliferation	Yes	No
AKAP8L	AGGF1	0.0547571811653953	GO:0016570 histone modification	Yes	No
AKAP8L	APOBEC3C	0.729972988795518	GO:0016570 histone modification	Yes	No
AKAP8L	BUD13	0.394485723097245	GO:0016570 histone modification	Yes	No
AKAP8L	CPSF6	0.79453881512605	GO:0016570 histone modification	Yes	No
AKAP8L	CSTF2T	0.60432355483773	GO:0016570 histone modification	Yes	No
AKAP8L	DDX21	0.522409963585434	GO:0016570 histone modification	Yes	Yes
AKAP8L	DDX3X	0.763415415952963	GO:0016570 histone modification	Yes	No
AKAP8L	DDX42	0.17641845505548	GO:0016570 histone modification	Yes	No
AKAP8L	DDX52	0.248880551820728	GO:0016570 histone modification	Yes	No
AKAP8L	DDX55	0.569652022078638	GO:0016570 histone modification	Yes	No
AKAP8L	DDX6	0.582595398354549	GO:0016570 histone modification	Yes	No
AKAP8L	DGCR8	0.198018638141542	GO:0016570 histone modification	Yes	No
AKAP8L	DROSHA	0.596593367869612	GO:0016570 histone modification	Yes	No
AKAP8L	EFTUD2	0.729272708683473	GO:0016570 histone modification	Yes	No
AKAP8L	EIF3G	0.660225089635854	GO:0016570 histone modification	Yes	No
AKAP8L	EIF4G2	0.395627510880365	GO:0016570 histone modification	Yes	No
AKAP8L	EWSR1	0.250163986811909	GO:0016570 histone modification	Yes	No
AKAP8L	EXOSC5	0.934314725490196	GO:0016570 histone modification	Yes	No
AKAP8L	FAM120A	0.48461086459451	GO:0016570 histone modification	Yes	No
AKAP8L	FASTKD2	0.671055784431588	GO:0016570 histone modification	Yes	No
AKAP8L	FMR1	0.591774747251121	GO:0016570 histone modification	Yes	No
AKAP8L	FTO	0.570428701540312	GO:0016570 histone modification	Yes	No
AKAP8L	FXR1	0.683867128607716	GO:0016570 histone modification	Yes	No
AKAP8L	FXR2	0.455365986441915	GO:0016570 histone modification	Yes	No
AKAP8L	GNL3	0.70266206442577	GO:0016570 histone modification	Yes	No
AKAP8L	GPKOW	0.83508341152107	GO:0016570 histone modification	Yes	No
AKAP8L	GTF2F1	0.090738399063431	GO:0016570 histone modification	Yes	No
AKAP8L	HNRNPA1	0.417573244136163	GO:0016570 histone modification	Yes	No
AKAP8L	HNRNPC	0.704785942816731	GO:0016570 histone modification	Yes	No
AKAP8L	HNRNPK	0.388408358824497	GO:0016570 histone modification	Yes	No
AKAP8L	HNRNPM	0.462131285273868	GO:0016570 histone modification	Yes	No
AKAP8L	IGF2BP1	0.42279602908753	GO:0016570 histone modification	Yes	No
AKAP8L	IGF2BP2	0.729806774165921	GO:0016570 histone modification	Yes	No
AKAP8L	ILF3	0.32359436931596	GO:0016570 histone modification	Yes	No
AKAP8L	KHDRBS1	0.742307102514009	GO:0016570 histone modification	Yes	No
AKAP8L	KHSRP	0.375232318869894	GO:0016570 histone modification	Yes	No
AKAP8L	LARP4	0.499935956865859	GO:0016570 histone modification	Yes	No
AKAP8L	LARP7	0.580673268907563	GO:0016570 histone modification	Yes	No
AKAP8L	LIN28B	0.767776809867108	GO:0016570 histone modification	Yes	No
AKAP8L	LSM11	0.377916880514025	GO:0016570 histone modification	Yes	No
AKAP8L	METAP2	0.695522603112327	GO:0016570 histone modification	Yes	No
AKAP8L	MTPAP	0.427364667440969	GO:0016570 histone modification	Yes	No
AKAP8L	NCBP2	0.0885804966762339	GO:0016570 histone modification	Yes	No
AKAP8L	NOLC1	0.648880551820728	GO:0016570 histone modification	Yes	No
AKAP8L	NONO	0.107364366987256	GO:0016570 histone modification	Yes	No
AKAP8L	NPM1	0.644398759103642	GO:0016570 histone modification	Yes	No
AKAP8L	NSUN2	0.682353941176471	GO:0016570 histone modification	Yes	No
AKAP8L	PABPC4	0.269816408660403	GO:0016570 histone modification	Yes	No
AKAP8L	PCBP1	0.608271266114821	GO:0016570 histone modification	Yes	No
AKAP8L	PPIL4	0.778416061665414	GO:0016570 histone modification	Yes	No
AKAP8L	PTBP1	0.37419840808805	GO:0016570 histone modification	Yes	No
AKAP8L	PUM2	0.916428404844375	GO:0016570 histone modification	Yes	No
AKAP8L	QKI	0.877447903662301	GO:0016570 histone modification	Yes	No
AKAP8L	RBFOX2	0.742334936916854	GO:0016570 histone modification	Yes	No
AKAP8L	RBM15	0.472357120586913	GO:0016570 histone modification	Yes	No
AKAP8L	RBM22	0.505427685898769	GO:0016570 histone modification	Yes	No
AKAP8L	RPS11	0.50812424929972	GO:0016570 histone modification	Yes	No
AKAP8L	RPS3	0.802241896358543	GO:0016570 histone modification	Yes	No
AKAP8L	SAFB2	0.755492654841528	GO:0016570 histone modification	Yes	No
AKAP8L	SBDS	0.668488394957983	GO:0016570 histone modification	Yes	No
AKAP8L	SERBP1	0.70246192662615	GO:0016570 histone modification	Yes	No
AKAP8L	SF3B1	0.338263492981802	GO:0016570 histone modification	Yes	Yes
AKAP8L	SF3B4	0.533372415132144	GO:0016570 histone modification	Yes	No
AKAP8L	SLTM	0.592930876020426	GO:0016570 histone modification	Yes	No
AKAP8L	SMNDC1	0.744801969127699	GO:0016570 histone modification	Yes	No
AKAP8L	SND1	0.875988564747139	GO:0016570 histone modification	Yes	No
AKAP8L	SRSF1	0.209415350847893	GO:0016570 histone modification	Yes	No
AKAP8L	SRSF7	0.961979300534587	GO:0016570 histone modification	Yes	No
AKAP8L	SUPV3L1	0.670869347338936	GO:0016570 histone modification	Yes	No
AKAP8L	TAF15	0.375580471455481	GO:0016570 histone modification	Yes	No
AKAP8L	TARDBP	0.728223242405801	GO:0016570 histone modification	Yes	No
AKAP8L	TBRG4	0.466725790242455	GO:0016570 histone modification	Yes	No
AKAP8L	TIA1	0.951205698878483	GO:0016570 histone modification	Yes	No
AKAP8L	TRA2A	0.87566815068924	GO:0016570 histone modification	Yes	No
AKAP8L	TROVE2	0.586975789915966	GO:0016570 histone modification	Yes	No
AKAP8L	U2AF1	0.823529223953758	GO:0016570 histone modification	Yes	No
AKAP8L	U2AF2	0.75062866406128	GO:0016570 histone modification	Yes	No
AKAP8L	UCHL5	0.069070736513834	GO:0016570 histone modification	Yes	No
AKAP8L	UPF1	0.670318730125471	GO:0016570 histone modification	Yes	No
AKAP8L	UTP3	0.632914165266106	GO:0016570 histone modification	Yes	No
AKAP8L	XRCC6	0.707470424286241	GO:0016570 histone modification	Yes	No
AKAP8L	XRN2	0.0721850374792759	GO:0016570 histone modification	Yes	No
AKAP8L	YBX3	0.423596671163175	GO:0016570 histone modification	Yes	No
AKAP8L	YWHAG	0.771009403361345	GO:0016570 histone modification	Yes	No
AKAP8L	ZC3H11A	0.651961784313726	GO:0016570 histone modification	Yes	No
AKAP8L	ZC3H8	0.703782512605042	GO:0016570 histone modification	Yes	No
AKAP8L	ZNF622	0.585981363467891	GO:0016570 histone modification	Yes	No
AKAP8L	ZNF800	0.784314725490196	GO:0016570 histone modification	Yes	No
AKAP8L	ZRANB2	0.585394209234439	GO:0016570 histone modification	Yes	No
APOBEC3C	AGGF1	0.989758832755282	GO:0019439 aromatic compound catabolic process	Yes	No
APOBEC3C	AKAP8L	0.729972988795518	GO:0019439 aromatic compound catabolic process	Yes	No
APOBEC3C	BUD13	0.995136329709492	GO:0019439 aromatic compound catabolic process	Yes	No
APOBEC3C	CPSF6	0.744999501665284	GO:0019439 aromatic compound catabolic process	Yes	No
APOBEC3C	CSTF2T	0.999440775910364	GO:0019439 aromatic compound catabolic process	Yes	No
APOBEC3C	DDX21	0.228637595726292	GO:0019439 aromatic compound catabolic process	Yes	No
APOBEC3C	DDX3X	0.552942176470588	GO:0019439 aromatic compound catabolic process	Yes	No
APOBEC3C	DDX42	0.131233492997199	GO:0019439 aromatic compound catabolic process	Yes	No
APOBEC3C	DDX52	0.968522018828584	GO:0019439 aromatic compound catabolic process	Yes	No
APOBEC3C	DDX55	0.829136324620761	GO:0019439 aromatic compound catabolic process	Yes	No
APOBEC3C	DDX6	0.283577009373365	GO:0019439 aromatic compound catabolic process	Yes	No
APOBEC3C	DGCR8	0.656111584660685	GO:0019439 aromatic compound catabolic process	Yes	No
APOBEC3C	DROSHA	0.909804921568627	GO:0019439 aromatic compound catabolic process	Yes	No
APOBEC3C	EFTUD2	0.97946238854893	GO:0019439 aromatic compound catabolic process	Yes	No
APOBEC3C	EIF3G	0.150048889613576	GO:0019439 aromatic compound catabolic process	Yes	No
APOBEC3C	EIF4G2	0.694258703081232	GO:0019439 aromatic compound catabolic process	Yes	No
APOBEC3C	EWSR1	0.883194277310924	GO:0019439 aromatic compound catabolic process	Yes	No
APOBEC3C	EXOSC5	0.843425833554175	GO:0019439 aromatic compound catabolic process	Yes	Yes
APOBEC3C	FAM120A	0.176611644257703	GO:0019439 aromatic compound catabolic process	Yes	No
APOBEC3C	FASTKD2	0.223282009792397	GO:0019439 aromatic compound catabolic process	Yes	Yes
APOBEC3C	FMR1	0.54047719047619	GO:0019439 aromatic compound catabolic process	Yes	Yes
APOBEC3C	FTO	0.362606042016807	GO:0019439 aromatic compound catabolic process	Yes	Yes
APOBEC3C	FXR1	0.342157862745098	GO:0019439 aromatic compound catabolic process	Yes	Yes
APOBEC3C	FXR2	0.33696271190564	GO:0019439 aromatic compound catabolic process	Yes	Yes
APOBEC3C	GNL3	0.102700973656552	GO:0019439 aromatic compound catabolic process	Yes	No
APOBEC3C	GPKOW	0.710313624886993	GO:0019439 aromatic compound catabolic process	Yes	No
APOBEC3C	GTF2F1	0.781513605042017	GO:0019439 aromatic compound catabolic process	Yes	No
APOBEC3C	HNRNPA1	0.487569544318263	GO:0019439 aromatic compound catabolic process	Yes	No
APOBEC3C	HNRNPC	0.649727844534798	GO:0019439 aromatic compound catabolic process	Yes	Yes
APOBEC3C	HNRNPK	0.908264305322129	GO:0019439 aromatic compound catabolic process	Yes	No
APOBEC3C	HNRNPM	0.388936574229692	GO:0019439 aromatic compound catabolic process	Yes	Yes
APOBEC3C	IGF2BP1	0.0619057619047619	GO:0019439 aromatic compound catabolic process	Yes	Yes
APOBEC3C	IGF2BP2	0.0761914761904762	GO:0019439 aromatic compound catabolic process	Yes	Yes
APOBEC3C	ILF3	0.855139566084088	GO:0019439 aromatic compound catabolic process	Yes	No
APOBEC3C	KHDRBS1	0.0852951176470588	GO:0019439 aromatic compound catabolic process	Yes	No
APOBEC3C	KHSRP	0.25406262464986	GO:0019439 aromatic compound catabolic process	Yes	Yes
APOBEC3C	LARP4	0.165602394807369	GO:0019439 aromatic compound catabolic process	Yes	No
APOBEC3C	LARP7	0.608045521896824	GO:0019439 aromatic compound catabolic process	Yes	No
APOBEC3C	LIN28B	0.47525354830325	GO:0019439 aromatic compound catabolic process	Yes	Yes
APOBEC3C	LSM11	0.65266206442577	GO:0019439 aromatic compound catabolic process	Yes	No
APOBEC3C	METAP2	0.93249399719888	GO:0019439 aromatic compound catabolic process	Yes	No
APOBEC3C	MTPAP	0.966527610644258	GO:0019439 aromatic compound catabolic process	Yes	Yes
APOBEC3C	NCBP2	0.439496798319328	GO:0019439 aromatic compound catabolic process	Yes	Yes
APOBEC3C	NOLC1	0.758492264734232	GO:0019439 aromatic compound catabolic process	Yes	No
APOBEC3C	NONO	0.99121019426558	GO:0019439 aromatic compound catabolic process	Yes	No
APOBEC3C	NPM1	0.084100161931603	GO:0019439 aromatic compound catabolic process	Yes	Yes
APOBEC3C	NSUN2	0.115344888352904	GO:0019439 aromatic compound catabolic process	Yes	Yes
APOBEC3C	PABPC4	0.662606042016807	GO:0019439 aromatic compound catabolic process	Yes	Yes
APOBEC3C	PCBP1	0.949160663865546	GO:0019439 aromatic compound catabolic process	Yes	No
APOBEC3C	PPIL4	0.875501086901872	GO:0019439 aromatic compound catabolic process	Yes	No
APOBEC3C	PTBP1	0.931513605042017	GO:0019439 aromatic compound catabolic process	Yes	No
APOBEC3C	PUM2	0.193418366946779	GO:0019439 aromatic compound catabolic process	Yes	Yes
APOBEC3C	QKI	0.554036962330029	GO:0019439 aromatic compound catabolic process	Yes	No
APOBEC3C	RBFOX2	0.825911364145658	GO:0019439 aromatic compound catabolic process	Yes	No
APOBEC3C	RBM15	0.993355171463351	GO:0019439 aromatic compound catabolic process	Yes	No
APOBEC3C	RBM22	0.042437974789916	GO:0019439 aromatic compound catabolic process	Yes	No
APOBEC3C	RPS11	0.569707195206248	GO:0019439 aromatic compound catabolic process	Yes	No
APOBEC3C	RPS3	0.591985009371172	GO:0019439 aromatic compound catabolic process	Yes	No
APOBEC3C	SAFB2	0.857423969187675	GO:0019439 aromatic compound catabolic process	Yes	No
APOBEC3C	SBDS	0.0394132777021481	GO:0019439 aromatic compound catabolic process	Yes	No
APOBEC3C	SERBP1	0.702381952380952	GO:0019439 aromatic compound catabolic process	Yes	Yes
APOBEC3C	SF3B1	0.00980492156862745	GO:0019439 aromatic compound catabolic process	Yes	No
APOBEC3C	SF3B4	0.965698145311872	GO:0019439 aromatic compound catabolic process	Yes	No
APOBEC3C	SLTM	0.995099039215686	GO:0019439 aromatic compound catabolic process	Yes	No
APOBEC3C	SMNDC1	0.600397396992088	GO:0019439 aromatic compound catabolic process	Yes	No
APOBEC3C	SND1	0.206303521008403	GO:0019439 aromatic compound catabolic process	Yes	Yes
APOBEC3C	SRSF1	0.952951424983535	GO:0019439 aromatic compound catabolic process	Yes	No
APOBEC3C	SRSF7	0.690024463590022	GO:0019439 aromatic compound catabolic process	Yes	No
APOBEC3C	SUPV3L1	0.0725901787853653	GO:0019439 aromatic compound catabolic process	Yes	Yes
APOBEC3C	TAF15	0.484165788474335	GO:0019439 aromatic compound catabolic process	Yes	Yes
APOBEC3C	TARDBP	0.777732092436975	GO:0019439 aromatic compound catabolic process	Yes	Yes
APOBEC3C	TBRG4	0.48712069881416	GO:0019439 aromatic compound catabolic process	Yes	Yes
APOBEC3C	TIA1	0.0696088431372549	GO:0019439 aromatic compound catabolic process	Yes	No
APOBEC3C	TRA2A	0.794858274942594	GO:0019439 aromatic compound catabolic process	Yes	No
APOBEC3C	TROVE2	0.524472391653613	GO:0019439 aromatic compound catabolic process	Yes	No
APOBEC3C	U2AF1	0.337452612535627	GO:0019439 aromatic compound catabolic process	Yes	No
APOBEC3C	U2AF2	0.812258797789578	GO:0019439 aromatic compound catabolic process	Yes	No
APOBEC3C	UCHL5	0.996639655462185	GO:0019439 aromatic compound catabolic process	Yes	No
APOBEC3C	UPF1	0.832073829131653	GO:0019439 aromatic compound catabolic process	Yes	Yes
APOBEC3C	UTP3	0.0599946217206984	GO:0019439 aromatic compound catabolic process	Yes	No
APOBEC3C	XRCC6	0.966321943248443	GO:0019439 aromatic compound catabolic process	Yes	No
APOBEC3C	XRN2	0.460085033613445	GO:0019439 aromatic compound catabolic process	Yes	Yes
APOBEC3C	YBX3	0.560645257703081	GO:0019439 aromatic compound catabolic process	Yes	Yes
APOBEC3C	YWHAG	0.541850227517251	GO:0019439 aromatic compound catabolic process	Yes	No
APOBEC3C	ZC3H11A	0.42539199103616	GO:0019439 aromatic compound catabolic process	Yes	No
APOBEC3C	ZC3H8	0.328420050988754	GO:0019439 aromatic compound catabolic process	Yes	No
APOBEC3C	ZNF622	0.951961784313725	GO:0019439 aromatic compound catabolic process	Yes	No
APOBEC3C	ZNF800	0.890921131592001	GO:0019439 aromatic compound catabolic process	Yes	No
APOBEC3C	ZRANB2	0.447108991030935	GO:0019439 aromatic compound catabolic process	Yes	No
BUD13	AGGF1	0.45707476832976	GO:0032786 positive regulation of DNA-templated transcription, elongation	No	No
BUD13	AKAP8L	0.394485723097245	GO:0032786 positive regulation of DNA-templated transcription, elongation	No	No
BUD13	APOBEC3C	0.995136329709492	GO:0032786 positive regulation of DNA-templated transcription, elongation	No	No
BUD13	CPSF6	0.771557811968781	GO:0032786 positive regulation of DNA-templated transcription, elongation	No	No
BUD13	CSTF2T	0.238055523227234	GO:0032786 positive regulation of DNA-templated transcription, elongation	No	No
BUD13	DDX21	0.175456685118234	GO:0032786 positive regulation of DNA-templated transcription, elongation	No	No
BUD13	DDX3X	0.893328446883472	GO:0032786 positive regulation of DNA-templated transcription, elongation	No	No
BUD13	DDX42	0.0575981547535314	GO:0032786 positive regulation of DNA-templated transcription, elongation	No	No
BUD13	DDX52	0.67831481024995	GO:0032786 positive regulation of DNA-templated transcription, elongation	No	No
BUD13	DDX55	0.499277273261432	GO:0032786 positive regulation of DNA-templated transcription, elongation	No	No
BUD13	DDX6	0.0455393967174584	GO:0032786 positive regulation of DNA-templated transcription, elongation	No	No
BUD13	DGCR8	0.474830859805034	GO:0032786 positive regulation of DNA-templated transcription, elongation	No	No
BUD13	DROSHA	0.485522668980077	GO:0032786 positive regulation of DNA-templated transcription, elongation	No	No
BUD13	EFTUD2	0.0237258429918037	GO:0032786 positive regulation of DNA-templated transcription, elongation	No	No
BUD13	EIF3G	0.756156982287603	GO:0032786 positive regulation of DNA-templated transcription, elongation	No	No
BUD13	EIF4G2	0.565789790866027	GO:0032786 positive regulation of DNA-templated transcription, elongation	No	No
BUD13	EWSR1	0.352176508427788	GO:0032786 positive regulation of DNA-templated transcription, elongation	No	No
BUD13	EXOSC5	0.801315127499372	GO:0032786 positive regulation of DNA-templated transcription, elongation	No	No
BUD13	FAM120A	0.992097732014591	GO:0032786 positive regulation of DNA-templated transcription, elongation	No	No
BUD13	FASTKD2	0.858951613130884	GO:0032786 positive regulation of DNA-templated transcription, elongation	No	No
BUD13	FMR1	0.29846432870316	GO:0032786 positive regulation of DNA-templated transcription, elongation	No	No
BUD13	FTO	0.757615581360474	GO:0032786 positive regulation of DNA-templated transcription, elongation	No	No
BUD13	FXR1	0.150381293864021	GO:0032786 positive regulation of DNA-templated transcription, elongation	No	No
BUD13	FXR2	0.859223258016133	GO:0032786 positive regulation of DNA-templated transcription, elongation	No	No
BUD13	GNL3	0.599722448846121	GO:0032786 positive regulation of DNA-templated transcription, elongation	No	No
BUD13	GPKOW	0.0175511385223057	GO:0032786 positive regulation of DNA-templated transcription, elongation	No	No
BUD13	GTF2F1	0.0561584399737081	GO:0032786 positive regulation of DNA-templated transcription, elongation	No	Yes
BUD13	HNRNPA1	0.749283220921671	GO:0032786 positive regulation of DNA-templated transcription, elongation	No	No
BUD13	HNRNPC	0.707531766047438	GO:0032786 positive regulation of DNA-templated transcription, elongation	No	No
BUD13	HNRNPK	0.00482330585770775	GO:0032786 positive regulation of DNA-templated transcription, elongation	No	No
BUD13	HNRNPM	0.670440990871525	GO:0032786 positive regulation of DNA-templated transcription, elongation	No	No
BUD13	IGF2BP1	0.792524022735685	GO:0032786 positive regulation of DNA-templated transcription, elongation	No	No
BUD13	IGF2BP2	0.519363883275379	GO:0032786 positive regulation of DNA-templated transcription, elongation	No	No
BUD13	ILF3	0.863525074667754	GO:0032786 positive regulation of DNA-templated transcription, elongation	No	No
BUD13	KHDRBS1	0.549205982323991	GO:0032786 positive regulation of DNA-templated transcription, elongation	No	No
BUD13	KHSRP	0.59833285337017	GO:0032786 positive regulation of DNA-templated transcription, elongation	No	No
BUD13	LARP4	0.302251318829155	GO:0032786 positive regulation of DNA-templated transcription, elongation	No	No
BUD13	LARP7	0.321014886129958	GO:0032786 positive regulation of DNA-templated transcription, elongation	No	No
BUD13	LIN28B	0.262392594672634	GO:0032786 positive regulation of DNA-templated transcription, elongation	No	No
BUD13	LSM11	0.286004769365122	GO:0032786 positive regulation of DNA-templated transcription, elongation	No	No
BUD13	METAP2	0.0155267921098782	GO:0032786 positive regulation of DNA-templated transcription, elongation	No	No
BUD13	MTPAP	0.0256809847049479	GO:0032786 positive regulation of DNA-templated transcription, elongation	No	No
BUD13	NCBP2	0.0745202010080013	GO:0032786 positive regulation of DNA-templated transcription, elongation	No	Yes
BUD13	NOLC1	0.326670860849011	GO:0032786 positive regulation of DNA-templated transcription, elongation	No	No
BUD13	NONO	0.477917906680767	GO:0032786 positive regulation of DNA-templated transcription, elongation	No	No
BUD13	NPM1	0.575599399874568	GO:0032786 positive regulation of DNA-templated transcription, elongation	No	No
BUD13	NSUN2	0.729138932178586	GO:0032786 positive regulation of DNA-templated transcription, elongation	No	No
BUD13	PABPC4	0.850996827613522	GO:0032786 positive regulation of DNA-templated transcription, elongation	No	No
BUD13	PCBP1	0.103357451193176	GO:0032786 positive regulation of DNA-templated transcription, elongation	No	No
BUD13	PPIL4	0.878101153179768	GO:0032786 positive regulation of DNA-templated transcription, elongation	No	No
BUD13	PTBP1	0.320339617916023	GO:0032786 positive regulation of DNA-templated transcription, elongation	No	No
BUD13	PUM2	0.599662936285324	GO:0032786 positive regulation of DNA-templated transcription, elongation	No	No
BUD13	QKI	0.773607436083669	GO:0032786 positive regulation of DNA-templated transcription, elongation	No	No
BUD13	RBFOX2	0.106259625658628	GO:0032786 positive regulation of DNA-templated transcription, elongation	No	No
BUD13	RBM15	0.0894853300979753	GO:0032786 positive regulation of DNA-templated transcription, elongation	No	No
BUD13	RBM22	0.98628400519534	GO:0032786 positive regulation of DNA-templated transcription, elongation	No	No
BUD13	RPS11	0.0986281487964383	GO:0032786 positive regulation of DNA-templated transcription, elongation	No	No
BUD13	RPS3	0.545033713752124	GO:0032786 positive regulation of DNA-templated transcription, elongation	No	No
BUD13	SAFB2	0.912110258140902	GO:0032786 positive regulation of DNA-templated transcription, elongation	No	No
BUD13	SBDS	0.383060915703768	GO:0032786 positive regulation of DNA-templated transcription, elongation	No	No
BUD13	SERBP1	0.655182921829034	GO:0032786 positive regulation of DNA-templated transcription, elongation	No	No
BUD13	SF3B1	0.687771509949082	GO:0032786 positive regulation of DNA-templated transcription, elongation	No	No
BUD13	SF3B4	0.0135751695850366	GO:0032786 positive regulation of DNA-templated transcription, elongation	No	No
BUD13	SLTM	0.475969274830729	GO:0032786 positive regulation of DNA-templated transcription, elongation	No	No
BUD13	SMNDC1	0.0456538216378988	GO:0032786 positive regulation of DNA-templated transcription, elongation	No	No
BUD13	SND1	0.553631842883177	GO:0032786 positive regulation of DNA-templated transcription, elongation	No	No
BUD13	SRSF1	0.485602393163201	GO:0032786 positive regulation of DNA-templated transcription, elongation	No	No
BUD13	SRSF7	0.0600291980062845	GO:0032786 positive regulation of DNA-templated transcription, elongation	No	No
BUD13	SUPV3L1	0.505955525022362	GO:0032786 positive regulation of DNA-templated transcription, elongation	No	No
BUD13	TAF15	0.747611101092424	GO:0032786 positive regulation of DNA-templated transcription, elongation	No	No
BUD13	TARDBP	0.378528196108868	GO:0032786 positive regulation of DNA-templated transcription, elongation	No	No
BUD13	TBRG4	0.574158120942169	GO:0032786 positive regulation of DNA-templated transcription, elongation	No	No
BUD13	TIA1	0.990980450651835	GO:0032786 positive regulation of DNA-templated transcription, elongation	No	No
BUD13	TRA2A	0.265448869350083	GO:0032786 positive regulation of DNA-templated transcription, elongation	No	No
BUD13	TROVE2	0.781694642441877	GO:0032786 positive regulation of DNA-templated transcription, elongation	No	No
BUD13	U2AF1	0.266654941096272	GO:0032786 positive regulation of DNA-templated transcription, elongation	No	No
BUD13	U2AF2	0.441967418673152	GO:0032786 positive regulation of DNA-templated transcription, elongation	No	No
BUD13	UCHL5	0.14451042478123	GO:0032786 positive regulation of DNA-templated transcription, elongation	No	No
BUD13	UPF1	0.732680212396259	GO:0032786 positive regulation of DNA-templated transcription, elongation	No	No
BUD13	UTP3	0.822195355229182	GO:0032786 positive regulation of DNA-templated transcription, elongation	No	No
BUD13	XRCC6	0.340973306114661	GO:0032786 positive regulation of DNA-templated transcription, elongation	No	No
BUD13	XRN2	0.698876460074896	GO:0032786 positive regulation of DNA-templated transcription, elongation	No	No
BUD13	YBX3	0.702384920691508	GO:0032786 positive regulation of DNA-templated transcription, elongation	No	No
BUD13	YWHAG	0.257797158519473	GO:0032786 positive regulation of DNA-templated transcription, elongation	No	No
BUD13	ZC3H11A	0.518816509144587	GO:0032786 positive regulation of DNA-templated transcription, elongation	No	No
BUD13	ZC3H8	0.865948052050194	GO:0032786 positive regulation of DNA-templated transcription, elongation	No	No
BUD13	ZNF622	0.287952499650215	GO:0032786 positive regulation of DNA-templated transcription, elongation	No	No
BUD13	ZNF800	0.0749054902537922	GO:0032786 positive regulation of DNA-templated transcription, elongation	No	No
BUD13	ZRANB2	0.180250118981284	GO:0032786 positive regulation of DNA-templated transcription, elongation	No	No
CPSF6	AGGF1	0.796963654196155	GO:0032388 positive regulation of intracellular transport	Yes	No
CPSF6	AKAP8L	0.79453881512605	GO:0032388 positive regulation of intracellular transport	Yes	No
CPSF6	APOBEC3C	0.744999501665284	GO:0032388 positive regulation of intracellular transport	Yes	No
CPSF6	BUD13	0.771557811968781	GO:0032388 positive regulation of intracellular transport	Yes	No
CPSF6	CSTF2T	0.858684473389356	GO:0032388 positive regulation of intracellular transport	Yes	No
CPSF6	DDX21	0.556174302009063	GO:0032388 positive regulation of intracellular transport	Yes	No
CPSF6	DDX3X	0.547199879551821	GO:0032388 positive regulation of intracellular transport	Yes	No
CPSF6	DDX42	0.390057022408964	GO:0032388 positive regulation of intracellular transport	Yes	No
CPSF6	DDX52	0.95044421518383	GO:0032388 positive regulation of intracellular transport	Yes	No
CPSF6	DDX55	0.928473749613674	GO:0032388 positive regulation of intracellular transport	Yes	No
CPSF6	DDX6	0.450019517778596	GO:0032388 positive regulation of intracellular transport	Yes	No
CPSF6	DGCR8	0.938281704766808	GO:0032388 positive regulation of intracellular transport	Yes	No
CPSF6	DROSHA	0.964986994397759	GO:0032388 positive regulation of intracellular transport	Yes	No
CPSF6	EFTUD2	0.804505057734271	GO:0032388 positive regulation of intracellular transport	Yes	No
CPSF6	EIF3G	0.651429971041068	GO:0032388 positive regulation of intracellular transport	Yes	No
CPSF6	EIF4G2	0.420449179271709	GO:0032388 positive regulation of intracellular transport	Yes	No
CPSF6	EWSR1	0.894258703081233	GO:0032388 positive regulation of intracellular transport	Yes	No
CPSF6	EXOSC5	0.893054526590846	GO:0032388 positive regulation of intracellular transport	Yes	No
CPSF6	FAM120A	0.369328731092437	GO:0032388 positive regulation of intracellular transport	Yes	No
CPSF6	FASTKD2	0.408185363021786	GO:0032388 positive regulation of intracellular transport	Yes	No
CPSF6	FMR1	0.435855341736695	GO:0032388 positive regulation of intracellular transport	Yes	No
CPSF6	FTO	0.302241896358543	GO:0032388 positive regulation of intracellular transport	Yes	No
CPSF6	FXR1	0.158824529411765	GO:0032388 positive regulation of intracellular transport	Yes	No
CPSF6	FXR2	0.936236084458464	GO:0032388 positive regulation of intracellular transport	Yes	No
CPSF6	GNL3	0.52811352699751	GO:0032388 positive regulation of intracellular transport	Yes	No
CPSF6	GPKOW	0.162536308235943	GO:0032388 positive regulation of intracellular transport	Yes	No
CPSF6	GTF2F1	0.767227890756303	GO:0032388 positive regulation of intracellular transport	Yes	No
CPSF6	HNRNPA1	0.147549978860526	GO:0032388 positive regulation of intracellular transport	Yes	No
CPSF6	HNRNPC	0.274899962367731	GO:0032388 positive regulation of intracellular transport	Yes	No
CPSF6	HNRNPK	0.963726490196078	GO:0032388 positive regulation of intracellular transport	Yes	No
CPSF6	HNRNPM	0.598880551820728	GO:0032388 positive regulation of intracellular transport	Yes	No
CPSF6	IGF2BP1	0.120029011204482	GO:0032388 positive regulation of intracellular transport	Yes	No
CPSF6	IGF2BP2	0.41750800280112	GO:0032388 positive regulation of intracellular transport	Yes	No
CPSF6	ILF3	0.883156255484885	GO:0032388 positive regulation of intracellular transport	Yes	No
CPSF6	KHDRBS1	0.0469197675070028	GO:0032388 positive regulation of intracellular transport	Yes	Yes
CPSF6	KHSRP	0.0126060420168067	GO:0032388 positive regulation of intracellular transport	Yes	No
CPSF6	LARP4	0.380807134781977	GO:0032388 positive regulation of intracellular transport	Yes	No
CPSF6	LARP7	0.989564721561808	GO:0032388 positive regulation of intracellular transport	Yes	No
CPSF6	LIN28B	0.732491727451752	GO:0032388 positive regulation of intracellular transport	Yes	No
CPSF6	LSM11	0.712886154061625	GO:0032388 positive regulation of intracellular transport	Yes	No
CPSF6	METAP2	0.958544417366947	GO:0032388 positive regulation of intracellular transport	Yes	No
CPSF6	MTPAP	0.115967386554622	GO:0032388 positive regulation of intracellular transport	Yes	No
CPSF6	NCBP2	0.436975789915966	GO:0032388 positive regulation of intracellular transport	Yes	Yes
CPSF6	NOLC1	0.765856149914607	GO:0032388 positive regulation of intracellular transport	Yes	No
CPSF6	NONO	0.844134617197147	GO:0032388 positive regulation of intracellular transport	Yes	No
CPSF6	NPM1	0.464192358763987	GO:0032388 positive regulation of intracellular transport	Yes	No
CPSF6	NSUN2	0.713134613385324	GO:0032388 positive regulation of intracellular transport	Yes	No
CPSF6	PABPC4	0.862606042016807	GO:0032388 positive regulation of intracellular transport	Yes	No
CPSF6	PCBP1	0.998740495798319	GO:0032388 positive regulation of intracellular transport	Yes	No
CPSF6	PPIL4	0.181969911003334	GO:0032388 positive regulation of intracellular transport	Yes	No
CPSF6	PTBP1	0.772830131652661	GO:0032388 positive regulation of intracellular transport	Yes	No
CPSF6	PUM2	0.168768507002801	GO:0032388 positive regulation of intracellular transport	Yes	No
CPSF6	QKI	0.339448690798138	GO:0032388 positive regulation of intracellular transport	Yes	No
CPSF6	RBFOX2	0.410225089635854	GO:0032388 positive regulation of intracellular transport	Yes	No
CPSF6	RBM15	0.694600988740615	GO:0032388 positive regulation of intracellular transport	Yes	No
CPSF6	RBM22	0.0913175266106443	GO:0032388 positive regulation of intracellular transport	Yes	Yes
CPSF6	RPS11	0.743012188965774	GO:0032388 positive regulation of intracellular transport	Yes	No
CPSF6	RPS3	0.9849934762346	GO:0032388 positive regulation of intracellular transport	Yes	No
CPSF6	SAFB2	0.0915976386554622	GO:0032388 positive regulation of intracellular transport	Yes	No
CPSF6	SBDS	0.451776738709937	GO:0032388 positive regulation of intracellular transport	Yes	No
CPSF6	SERBP1	0.996779711484594	GO:0032388 positive regulation of intracellular transport	Yes	No
CPSF6	SF3B1	0.372550019607843	GO:0032388 positive regulation of intracellular transport	Yes	No
CPSF6	SF3B4	0.884016251095453	GO:0032388 positive regulation of intracellular transport	Yes	No
CPSF6	SLTM	0.732073829131653	GO:0032388 positive regulation of intracellular transport	Yes	No
CPSF6	SMNDC1	0.775287410912408	GO:0032388 positive regulation of intracellular transport	Yes	No
CPSF6	SND1	0.579832932773109	GO:0032388 positive regulation of intracellular transport	Yes	No
CPSF6	SRSF1	0.111589983544635	GO:0032388 positive regulation of intracellular transport	Yes	No
CPSF6	SRSF7	0.0804138137956795	GO:0032388 positive regulation of intracellular transport	Yes	No
CPSF6	SUPV3L1	0.408546579742301	GO:0032388 positive regulation of intracellular transport	Yes	No
CPSF6	TAF15	0.412640710095265	GO:0032388 positive regulation of intracellular transport	Yes	No
CPSF6	TARDBP	0.328992596638655	GO:0032388 positive regulation of intracellular transport	Yes	Yes
CPSF6	TBRG4	0.878078243403142	GO:0032388 positive regulation of intracellular transport	Yes	No
CPSF6	TIA1	0.116387554621849	GO:0032388 positive regulation of intracellular transport	Yes	No
CPSF6	TRA2A	0.0536012883109503	GO:0032388 positive regulation of intracellular transport	Yes	No
CPSF6	TROVE2	0.948463544612834	GO:0032388 positive regulation of intracellular transport	Yes	No
CPSF6	U2AF1	0.374624101179274	GO:0032388 positive regulation of intracellular transport	Yes	No
CPSF6	U2AF2	0.176727312341871	GO:0032388 positive regulation of intracellular transport	Yes	No
CPSF6	UCHL5	0.0497208879551821	GO:0032388 positive regulation of intracellular transport	Yes	No
CPSF6	UPF1	0.898320327731092	GO:0032388 positive regulation of intracellular transport	Yes	No
CPSF6	UTP3	0.589471833477928	GO:0032388 positive regulation of intracellular transport	Yes	No
CPSF6	XRCC6	0.956577731772913	GO:0032388 positive regulation of intracellular transport	Yes	No
CPSF6	XRN2	0.634874949579832	GO:0032388 positive regulation of intracellular transport	Yes	No
CPSF6	YBX3	0.705603240896359	GO:0032388 positive regulation of intracellular transport	Yes	No
CPSF6	YWHAG	0.728980260936643	GO:0032388 positive regulation of intracellular transport	Yes	No
CPSF6	ZC3H11A	0.407019641310552	GO:0032388 positive regulation of intracellular transport	Yes	No
CPSF6	ZC3H8	0.421168895352975	GO:0032388 positive regulation of intracellular transport	Yes	No
CPSF6	ZNF622	0.015407162464986	GO:0032388 positive regulation of intracellular transport	Yes	No
CPSF6	ZNF800	0.32887324608266	GO:0032388 positive regulation of intracellular transport	Yes	No
CPSF6	ZRANB2	0.722793512017273	GO:0032388 positive regulation of intracellular transport	Yes	No
CSTF2T	AGGF1	0.576083755222941	GO:0031124 mRNA 3'-end processing	Yes	No
CSTF2T	AKAP8L	0.60432355483773	GO:0031124 mRNA 3'-end processing	Yes	No
CSTF2T	APOBEC3C	0.999440775910364	GO:0031124 mRNA 3'-end processing	Yes	No
CSTF2T	BUD13	0.238055523227234	GO:0031124 mRNA 3'-end processing	Yes	No
CSTF2T	CPSF6	0.858684473389356	GO:0031124 mRNA 3'-end processing	Yes	Yes
CSTF2T	DDX21	0.803502400560224	GO:0031124 mRNA 3'-end processing	Yes	No
CSTF2T	DDX3X	0.892666902895321	GO:0031124 mRNA 3'-end processing	Yes	No
CSTF2T	DDX42	0.846273064131871	GO:0031124 mRNA 3'-end processing	Yes	No
CSTF2T	DDX52	0.00784413725490196	GO:0031124 mRNA 3'-end processing	Yes	No
CSTF2T	DDX55	0.453776032709429	GO:0031124 mRNA 3'-end processing	Yes	No
CSTF2T	DDX6	0.742509222588928	GO:0031124 mRNA 3'-end processing	Yes	No
CSTF2T	DGCR8	0.316619501219853	GO:0031124 mRNA 3'-end processing	Yes	No
CSTF2T	DROSHA	0.0535219205874579	GO:0031124 mRNA 3'-end processing	Yes	No
CSTF2T	EFTUD2	0.48781612605042	GO:0031124 mRNA 3'-end processing	Yes	No
CSTF2T	EIF3G	0.946779711484594	GO:0031124 mRNA 3'-end processing	Yes	No
CSTF2T	EIF4G2	0.726849647223257	GO:0031124 mRNA 3'-end processing	Yes	No
CSTF2T	EWSR1	0.0467331815163924	GO:0031124 mRNA 3'-end processing	Yes	No
CSTF2T	EXOSC5	0.676611644257703	GO:0031124 mRNA 3'-end processing	Yes	No
CSTF2T	FAM120A	0.840704151516937	GO:0031124 mRNA 3'-end processing	Yes	No
CSTF2T	FASTKD2	0.479642141622223	GO:0031124 mRNA 3'-end processing	Yes	No
CSTF2T	FMR1	0.697969969359053	GO:0031124 mRNA 3'-end processing	Yes	No
CSTF2T	FTO	0.79673846348202	GO:0031124 mRNA 3'-end processing	Yes	No
CSTF2T	FXR1	0.797559416095028	GO:0031124 mRNA 3'-end processing	Yes	No
CSTF2T	FXR2	0.957242216602788	GO:0031124 mRNA 3'-end processing	Yes	No
CSTF2T	GNL3	0.98515506162465	GO:0031124 mRNA 3'-end processing	Yes	No
CSTF2T	GPKOW	0.593984988835141	GO:0031124 mRNA 3'-end processing	Yes	No
CSTF2T	GTF2F1	0.00511585616934941	GO:0031124 mRNA 3'-end processing	Yes	No
CSTF2T	HNRNPA1	0.493281125386353	GO:0031124 mRNA 3'-end processing	Yes	No
CSTF2T	HNRNPC	0.951560360931471	GO:0031124 mRNA 3'-end processing	Yes	No
CSTF2T	HNRNPK	0.117633849398842	GO:0031124 mRNA 3'-end processing	Yes	No
CSTF2T	HNRNPM	0.203767673982341	GO:0031124 mRNA 3'-end processing	Yes	No
CSTF2T	IGF2BP1	0.989625463991872	GO:0031124 mRNA 3'-end processing	Yes	No
CSTF2T	IGF2BP2	0.428921361859029	GO:0031124 mRNA 3'-end processing	Yes	No
CSTF2T	ILF3	0.886922714959086	GO:0031124 mRNA 3'-end processing	Yes	No
CSTF2T	KHDRBS1	0.563217727463873	GO:0031124 mRNA 3'-end processing	Yes	No
CSTF2T	KHSRP	0.9108654067324	GO:0031124 mRNA 3'-end processing	Yes	No
CSTF2T	LARP4	0.971715335550955	GO:0031124 mRNA 3'-end processing	Yes	No
CSTF2T	LARP7	0.936975789915966	GO:0031124 mRNA 3'-end processing	Yes	No
CSTF2T	LIN28B	0.9389409496844	GO:0031124 mRNA 3'-end processing	Yes	No
CSTF2T	LSM11	0.0872984882688687	GO:0031124 mRNA 3'-end processing	Yes	Yes
CSTF2T	METAP2	0.12342228171938	GO:0031124 mRNA 3'-end processing	Yes	No
CSTF2T	MTPAP	0.638322295862864	GO:0031124 mRNA 3'-end processing	Yes	Yes
CSTF2T	NCBP2	0.548019712713046	GO:0031124 mRNA 3'-end processing	Yes	Yes
CSTF2T	NOLC1	0.901541616246499	GO:0031124 mRNA 3'-end processing	Yes	No
CSTF2T	NONO	0.0634163515857917	GO:0031124 mRNA 3'-end processing	Yes	No
CSTF2T	NPM1	0.976751700280112	GO:0031124 mRNA 3'-end processing	Yes	No
CSTF2T	NSUN2	0.989776910364146	GO:0031124 mRNA 3'-end processing	Yes	No
CSTF2T	PABPC4	0.89759908246559	GO:0031124 mRNA 3'-end processing	Yes	No
CSTF2T	PCBP1	0.241413524834826	GO:0031124 mRNA 3'-end processing	Yes	No
CSTF2T	PPIL4	0.869070405606644	GO:0031124 mRNA 3'-end processing	Yes	No
CSTF2T	PTBP1	0.434792700000524	GO:0031124 mRNA 3'-end processing	Yes	No
CSTF2T	PUM2	0.5914758381775	GO:0031124 mRNA 3'-end processing	Yes	No
CSTF2T	QKI	0.940458579404719	GO:0031124 mRNA 3'-end processing	Yes	No
CSTF2T	RBFOX2	0.0674246268477271	GO:0031124 mRNA 3'-end processing	Yes	No
CSTF2T	RBM15	0.75213169469696	GO:0031124 mRNA 3'-end processing	Yes	No
CSTF2T	RBM22	0.981667623186307	GO:0031124 mRNA 3'-end processing	Yes	No
CSTF2T	RPS11	0.879272708683473	GO:0031124 mRNA 3'-end processing	Yes	No
CSTF2T	RPS3	0.955323128851541	GO:0031124 mRNA 3'-end processing	Yes	No
CSTF2T	SAFB2	0.898008435319494	GO:0031124 mRNA 3'-end processing	Yes	No
CSTF2T	SBDS	0.975351140056022	GO:0031124 mRNA 3'-end processing	Yes	No
CSTF2T	SERBP1	0.720403170796537	GO:0031124 mRNA 3'-end processing	Yes	No
CSTF2T	SF3B1	0.970617337994099	GO:0031124 mRNA 3'-end processing	Yes	No
CSTF2T	SF3B4	0.290918133196805	GO:0031124 mRNA 3'-end processing	Yes	No
CSTF2T	SLTM	0.149827800515849	GO:0031124 mRNA 3'-end processing	Yes	No
CSTF2T	SMNDC1	0.0460325610483328	GO:0031124 mRNA 3'-end processing	Yes	No
CSTF2T	SND1	0.893697794900712	GO:0031124 mRNA 3'-end processing	Yes	No
CSTF2T	SRSF1	0.615837899739218	GO:0031124 mRNA 3'-end processing	Yes	No
CSTF2T	SRSF7	0.158566732796111	GO:0031124 mRNA 3'-end processing	Yes	No
CSTF2T	SUPV3L1	0.980393156862745	GO:0031124 mRNA 3'-end processing	Yes	No
CSTF2T	TAF15	0.549184051415481	GO:0031124 mRNA 3'-end processing	Yes	No
CSTF2T	TARDBP	0.426900944335544	GO:0031124 mRNA 3'-end processing	Yes	No
CSTF2T	TBRG4	0.464965945824396	GO:0031124 mRNA 3'-end processing	Yes	No
CSTF2T	TIA1	0.426910775734423	GO:0031124 mRNA 3'-end processing	Yes	No
CSTF2T	TRA2A	0.863038871097229	GO:0031124 mRNA 3'-end processing	Yes	No
CSTF2T	TROVE2	0.966807722689076	GO:0031124 mRNA 3'-end processing	Yes	No
CSTF2T	U2AF1	0.457486289437624	GO:0031124 mRNA 3'-end processing	Yes	No
CSTF2T	U2AF2	0.744956861415837	GO:0031124 mRNA 3'-end processing	Yes	No
CSTF2T	UCHL5	0.810558469001682	GO:0031124 mRNA 3'-end processing	Yes	No
CSTF2T	UPF1	0.178700483476947	GO:0031124 mRNA 3'-end processing	Yes	No
CSTF2T	UTP3	0.997199879551821	GO:0031124 mRNA 3'-end processing	Yes	No
CSTF2T	XRCC6	0.46969345839611	GO:0031124 mRNA 3'-end processing	Yes	No
CSTF2T	XRN2	0.327596569312049	GO:0031124 mRNA 3'-end processing	Yes	No
CSTF2T	YBX3	0.994791934443231	GO:0031124 mRNA 3'-end processing	Yes	No
CSTF2T	YWHAG	0.564566826330532	GO:0031124 mRNA 3'-end processing	Yes	No
CSTF2T	ZC3H11A	0.884454781512605	GO:0031124 mRNA 3'-end processing	Yes	No
CSTF2T	ZC3H8	0.976611644257703	GO:0031124 mRNA 3'-end processing	Yes	No
CSTF2T	ZNF622	0.918296750739019	GO:0031124 mRNA 3'-end processing	Yes	No
CSTF2T	ZNF800	0.956863745098039	GO:0031124 mRNA 3'-end processing	Yes	No
CSTF2T	ZRANB2	0.742713105900494	GO:0031124 mRNA 3'-end processing	Yes	No
DDX21	AGGF1	0.830972062473772	GO:0034470 ncRNA processing	Yes	No
DDX21	AKAP8L	0.522409963585434	GO:0034470 ncRNA processing	Yes	No
DDX21	APOBEC3C	0.228637595726292	GO:0034470 ncRNA processing	Yes	No
DDX21	BUD13	0.175456685118234	GO:0034470 ncRNA processing	Yes	No
DDX21	CPSF6	0.556174302009063	GO:0034470 ncRNA processing	Yes	No
DDX21	CSTF2T	0.803502400560224	GO:0034470 ncRNA processing	Yes	No
DDX21	DDX3X	0.280393156862745	GO:0034470 ncRNA processing	Yes	Yes
DDX21	DDX42	0.22156962745098	GO:0034470 ncRNA processing	Yes	No
DDX21	DDX52	0.432378166014249	GO:0034470 ncRNA processing	Yes	Yes
DDX21	DDX55	0.656060050529157	GO:0034470 ncRNA processing	Yes	No
DDX21	DDX6	8.86233155081956e-06	GO:0034470 ncRNA processing	Yes	No
DDX21	DGCR8	0.255911960746697	GO:0034470 ncRNA processing	Yes	Yes
DDX21	DROSHA	0.438096238095238	GO:0034470 ncRNA processing	Yes	Yes
DDX21	EFTUD2	0.663945094044787	GO:0034470 ncRNA processing	Yes	No
DDX21	EIF3G	0.0930428491707786	GO:0034470 ncRNA processing	Yes	No
DDX21	EIF4G2	0.612606042016807	GO:0034470 ncRNA processing	Yes	No
DDX21	EWSR1	0.64733993557423	GO:0034470 ncRNA processing	Yes	No
DDX21	EXOSC5	0.319982847997623	GO:0034470 ncRNA processing	Yes	Yes
DDX21	FAM120A	0.213726490196078	GO:0034470 ncRNA processing	Yes	No
DDX21	FASTKD2	0.107410974465454	GO:0034470 ncRNA processing	Yes	No
DDX21	FMR1	0.113726490196078	GO:0034470 ncRNA processing	Yes	No
DDX21	FTO	0.19453881512605	GO:0034470 ncRNA processing	Yes	No
DDX21	FXR1	0.130533212885154	GO:0034470 ncRNA processing	Yes	No
DDX21	FXR2	0.237526591915201	GO:0034470 ncRNA processing	Yes	No
DDX21	GNL3	0.036040798969761	GO:0034470 ncRNA processing	Yes	No
DDX21	GPKOW	0.120303649063014	GO:0034470 ncRNA processing	Yes	No
DDX21	GTF2F1	0.590477190476191	GO:0034470 ncRNA processing	Yes	No
DDX21	HNRNPA1	0.491643751915826	GO:0034470 ncRNA processing	Yes	No
DDX21	HNRNPC	0.206456736409102	GO:0034470 ncRNA processing	Yes	No
DDX21	HNRNPK	0.672550019607843	GO:0034470 ncRNA processing	Yes	No
DDX21	HNRNPM	0.252101840336134	GO:0034470 ncRNA processing	Yes	No
DDX21	IGF2BP1	0.0928581428571429	GO:0034470 ncRNA processing	Yes	No
DDX21	IGF2BP2	0.136275509803922	GO:0034470 ncRNA processing	Yes	No
DDX21	ILF3	0.402000656872504	GO:0034470 ncRNA processing	Yes	No
DDX21	KHDRBS1	0.214986994397759	GO:0034470 ncRNA processing	Yes	No
DDX21	KHSRP	0.296219487394958	GO:0034470 ncRNA processing	Yes	No
DDX21	LARP4	0.21452783211196	GO:0034470 ncRNA processing	Yes	No
DDX21	LARP7	0.141079002021497	GO:0034470 ncRNA processing	Yes	Yes
DDX21	LIN28B	0.157117646055085	GO:0034470 ncRNA processing	Yes	Yes
DDX21	LSM11	0.561765705882353	GO:0034470 ncRNA processing	Yes	No
DDX21	METAP2	0.305603240896359	GO:0034470 ncRNA processing	Yes	No
DDX21	MTPAP	0.631653661064426	GO:0034470 ncRNA processing	Yes	No
DDX21	NCBP2	0.253782512605042	GO:0034470 ncRNA processing	Yes	Yes
DDX21	NOLC1	0.163611345723766	GO:0034470 ncRNA processing	Yes	Yes
DDX21	NONO	0.467721677487465	GO:0034470 ncRNA processing	Yes	No
DDX21	NPM1	0.0633655403566707	GO:0034470 ncRNA processing	Yes	No
DDX21	NSUN2	0.0615971081205456	GO:0034470 ncRNA processing	Yes	Yes
DDX21	PABPC4	0.462465985994398	GO:0034470 ncRNA processing	Yes	No
DDX21	PCBP1	0.457003801120448	GO:0034470 ncRNA processing	Yes	No
DDX21	PPIL4	0.323213010051676	GO:0034470 ncRNA processing	Yes	No
DDX21	PTBP1	0.749440775910364	GO:0034470 ncRNA processing	Yes	No
DDX21	PUM2	0.171989795518207	GO:0034470 ncRNA processing	Yes	Yes
DDX21	QKI	0.339575130165305	GO:0034470 ncRNA processing	Yes	No
DDX21	RBFOX2	0.698880551820728	GO:0034470 ncRNA processing	Yes	No
DDX21	RBM15	0.055536920946519	GO:0034470 ncRNA processing	Yes	No
DDX21	RBM22	0.168208282913165	GO:0034470 ncRNA processing	Yes	No
DDX21	RPS11	0.0695849430244787	GO:0034470 ncRNA processing	Yes	No
DDX21	RPS3	0.26101758668983	GO:0034470 ncRNA processing	Yes	No
DDX21	SAFB2	0.814006602240896	GO:0034470 ncRNA processing	Yes	No
DDX21	SBDS	0.0199503488504902	GO:0034470 ncRNA processing	Yes	Yes
DDX21	SERBP1	0.255883352941176	GO:0034470 ncRNA processing	Yes	No
DDX21	SF3B1	0.116527610644258	GO:0034470 ncRNA processing	Yes	No
DDX21	SF3B4	0.290784012727411	GO:0034470 ncRNA processing	Yes	No
DDX21	SLTM	0.731793717086835	GO:0034470 ncRNA processing	Yes	No
DDX21	SMNDC1	0.0605729399777898	GO:0034470 ncRNA processing	Yes	No
DDX21	SND1	0.0997208879551821	GO:0034470 ncRNA processing	Yes	No
DDX21	SRSF1	0.686223914006515	GO:0034470 ncRNA processing	Yes	No
DDX21	SRSF7	0.104941789762684	GO:0034470 ncRNA processing	Yes	No
DDX21	SUPV3L1	0.0257420754001488	GO:0034470 ncRNA processing	Yes	No
DDX21	TAF15	0.284018055529416	GO:0034470 ncRNA processing	Yes	No
DDX21	TARDBP	0.663446378151261	GO:0034470 ncRNA processing	Yes	No
DDX21	TBRG4	0.196985052197934	GO:0034470 ncRNA processing	Yes	No
DDX21	TIA1	0.146639655462185	GO:0034470 ncRNA processing	Yes	No
DDX21	TRA2A	0.589784946963685	GO:0034470 ncRNA processing	Yes	No
DDX21	TROVE2	0.329263519467718	GO:0034470 ncRNA processing	Yes	No
DDX21	U2AF1	0.109437981184371	GO:0034470 ncRNA processing	Yes	No
DDX21	U2AF2	0.442057987455053	GO:0034470 ncRNA processing	Yes	No
DDX21	UCHL5	0.844258703081233	GO:0034470 ncRNA processing	Yes	No
DDX21	UPF1	0.503922568627451	GO:0034470 ncRNA processing	Yes	No
DDX21	UTP3	0.0637590763412825	GO:0034470 ncRNA processing	Yes	Yes
DDX21	XRCC6	0.499283817622565	GO:0034470 ncRNA processing	Yes	No
DDX21	XRN2	0.341597638655462	GO:0034470 ncRNA processing	Yes	Yes
DDX21	YBX3	0.383054221288515	GO:0034470 ncRNA processing	Yes	No
DDX21	YWHAG	0.241593260052201	GO:0034470 ncRNA processing	Yes	No
DDX21	ZC3H11A	0.0989742862334148	GO:0034470 ncRNA processing	Yes	No
DDX21	ZC3H8	0.160982707936599	GO:0034470 ncRNA processing	Yes	No
DDX21	ZNF622	0.780953380952381	GO:0034470 ncRNA processing	Yes	No
DDX21	ZNF800	0.119004152848137	GO:0034470 ncRNA processing	Yes	No
DDX21	ZRANB2	0.183154185224673	GO:0034470 ncRNA processing	Yes	No
DDX3X	AGGF1	0.911341840917281	GO:0006413 translational initiation	Yes	No
DDX3X	AKAP8L	0.763415415952963	GO:0006413 translational initiation	Yes	No
DDX3X	APOBEC3C	0.552942176470588	GO:0006413 translational initiation	Yes	No
DDX3X	BUD13	0.893328446883472	GO:0006413 translational initiation	Yes	No
DDX3X	CPSF6	0.547199879551821	GO:0006413 translational initiation	Yes	No
DDX3X	CSTF2T	0.892666902895321	GO:0006413 translational initiation	Yes	No
DDX3X	DDX21	0.280393156862745	GO:0006413 translational initiation	Yes	No
DDX3X	DDX42	0.84784564670363	GO:0006413 translational initiation	Yes	No
DDX3X	DDX52	0.503222288515406	GO:0006413 translational initiation	Yes	No
DDX3X	DDX55	0.080001037405154	GO:0006413 translational initiation	Yes	No
DDX3X	DDX6	0.544344647019686	GO:0006413 translational initiation	Yes	No
DDX3X	DGCR8	0.649755409238911	GO:0006413 translational initiation	Yes	No
DDX3X	DROSHA	0.172076201042584	GO:0006413 translational initiation	Yes	No
DDX3X	EFTUD2	0.746359543417367	GO:0006413 translational initiation	Yes	No
DDX3X	EIF3G	0.061625649859944	GO:0006413 translational initiation	Yes	Yes
DDX3X	EIF4G2	0.398672828149961	GO:0006413 translational initiation	Yes	Yes
DDX3X	EWSR1	0.741511850216069	GO:0006413 translational initiation	Yes	No
DDX3X	EXOSC5	0.844678871148459	GO:0006413 translational initiation	Yes	No
DDX3X	FAM120A	0.721456754392755	GO:0006413 translational initiation	Yes	No
DDX3X	FASTKD2	0.192726517876869	GO:0006413 translational initiation	Yes	No
DDX3X	FMR1	0.273881625443333	GO:0006413 translational initiation	Yes	Yes
DDX3X	FTO	0.0952445014829146	GO:0006413 translational initiation	Yes	No
DDX3X	FXR1	0.767013180166769	GO:0006413 translational initiation	Yes	No
DDX3X	FXR2	0.194805747266953	GO:0006413 translational initiation	Yes	No
DDX3X	GNL3	0.240757302521008	GO:0006413 translational initiation	Yes	No
DDX3X	GPKOW	0.563873219585569	GO:0006413 translational initiation	Yes	No
DDX3X	GTF2F1	0.816603922449655	GO:0006413 translational initiation	Yes	No
DDX3X	HNRNPA1	0.888277207804573	GO:0006413 translational initiation	Yes	No
DDX3X	HNRNPC	0.264955974114889	GO:0006413 translational initiation	Yes	No
DDX3X	HNRNPK	0.906944203937789	GO:0006413 translational initiation	Yes	No
DDX3X	HNRNPM	0.20605143014117	GO:0006413 translational initiation	Yes	No
DDX3X	IGF2BP1	0.213827727844228	GO:0006413 translational initiation	Yes	No
DDX3X	IGF2BP2	0.693137921632987	GO:0006413 translational initiation	Yes	No
DDX3X	ILF3	0.482198877843714	GO:0006413 translational initiation	Yes	No
DDX3X	KHDRBS1	0.538982760836763	GO:0006413 translational initiation	Yes	Yes
DDX3X	KHSRP	0.970756588382041	GO:0006413 translational initiation	Yes	No
DDX3X	LARP4	0.0819401557755145	GO:0006413 translational initiation	Yes	No
DDX3X	LARP7	0.621709683473389	GO:0006413 translational initiation	Yes	No
DDX3X	LIN28B	0.59296700354987	GO:0006413 translational initiation	Yes	No
DDX3X	LSM11	0.905946895531241	GO:0006413 translational initiation	Yes	No
DDX3X	METAP2	0.648366037802281	GO:0006413 translational initiation	Yes	No
DDX3X	MTPAP	0.92884770344111	GO:0006413 translational initiation	Yes	No
DDX3X	NCBP2	0.365414523233149	GO:0006413 translational initiation	Yes	Yes
DDX3X	NOLC1	0.39453881512605	GO:0006413 translational initiation	Yes	No
DDX3X	NONO	0.626543320739175	GO:0006413 translational initiation	Yes	No
DDX3X	NPM1	0.509384753501401	GO:0006413 translational initiation	Yes	Yes
DDX3X	NSUN2	0.503362344537815	GO:0006413 translational initiation	Yes	No
DDX3X	PABPC4	0.000737799535381245	GO:0006413 translational initiation	Yes	No
DDX3X	PCBP1	0.810151562824069	GO:0006413 translational initiation	Yes	No
DDX3X	PPIL4	0.358396016584899	GO:0006413 translational initiation	Yes	No
DDX3X	PTBP1	0.793336992710222	GO:0006413 translational initiation	Yes	No
DDX3X	PUM2	0.148562970251191	GO:0006413 translational initiation	Yes	No
DDX3X	QKI	0.121264074841457	GO:0006413 translational initiation	Yes	No
DDX3X	RBFOX2	0.770376573105326	GO:0006413 translational initiation	Yes	No
DDX3X	RBM15	0.70518959611787	GO:0006413 translational initiation	Yes	No
DDX3X	RBM22	0.12961004401716	GO:0006413 translational initiation	Yes	No
DDX3X	RPS11	0.322690075630252	GO:0006413 translational initiation	Yes	No
DDX3X	RPS3	0.0763315322128852	GO:0006413 translational initiation	Yes	Yes
DDX3X	SAFB2	0.822326420363544	GO:0006413 translational initiation	Yes	No
DDX3X	SBDS	0.164286714285714	GO:0006413 translational initiation	Yes	No
DDX3X	SERBP1	0.418707844767968	GO:0006413 translational initiation	Yes	No
DDX3X	SF3B1	0.402258977131105	GO:0006413 translational initiation	Yes	No
DDX3X	SF3B4	0.393304535999897	GO:0006413 translational initiation	Yes	No
DDX3X	SLTM	0.488474869303134	GO:0006413 translational initiation	Yes	No
DDX3X	SMNDC1	0.709220658302101	GO:0006413 translational initiation	Yes	No
DDX3X	SND1	0.111125652948423	GO:0006413 translational initiation	Yes	No
DDX3X	SRSF1	0.643915785484003	GO:0006413 translational initiation	Yes	No
DDX3X	SRSF7	0.636643610900357	GO:0006413 translational initiation	Yes	No
DDX3X	SUPV3L1	0.441457582633053	GO:0006413 translational initiation	Yes	No
DDX3X	TAF15	0.256238855924173	GO:0006413 translational initiation	Yes	No
DDX3X	TARDBP	0.207986991156132	GO:0006413 translational initiation	Yes	No
DDX3X	TBRG4	0.854178185458461	GO:0006413 translational initiation	Yes	No
DDX3X	TIA1	0.363141034047561	GO:0006413 translational initiation	Yes	No
DDX3X	TRA2A	0.644247967215033	GO:0006413 translational initiation	Yes	No
DDX3X	TROVE2	0.276471588235294	GO:0006413 translational initiation	Yes	No
DDX3X	U2AF1	0.561675843003216	GO:0006413 translational initiation	Yes	No
DDX3X	U2AF2	0.304180343173661	GO:0006413 translational initiation	Yes	No
DDX3X	UCHL5	0.830952307467593	GO:0006413 translational initiation	Yes	No
DDX3X	UPF1	0.778669349782307	GO:0006413 translational initiation	Yes	No
DDX3X	UTP3	0.483054221288515	GO:0006413 translational initiation	Yes	No
DDX3X	XRCC6	0.0750472080078594	GO:0006413 translational initiation	Yes	No
DDX3X	XRN2	0.558876350441035	GO:0006413 translational initiation	Yes	No
DDX3X	YBX3	0.0380733920895766	GO:0006413 translational initiation	Yes	No
DDX3X	YWHAG	0.763306322128852	GO:0006413 translational initiation	Yes	No
DDX3X	ZC3H11A	0.315687274509804	GO:0006413 translational initiation	Yes	No
DDX3X	ZC3H8	0.414706882352941	GO:0006413 translational initiation	Yes	No
DDX3X	ZNF622	0.834322311678052	GO:0006413 translational initiation	Yes	No
DDX3X	ZNF800	0.446079431372549	GO:0006413 translational initiation	Yes	No
DDX3X	ZRANB2	0.285632874683902	GO:0006413 translational initiation	Yes	No
DDX42	AGGF1	0.805293188225785	GO:0010639 negative regulation of organelle organization	No	No
DDX42	AKAP8L	0.17641845505548	GO:0010639 negative regulation of organelle organization	No	No
DDX42	APOBEC3C	0.131233492997199	GO:0010639 negative regulation of organelle organization	No	No
DDX42	BUD13	0.0575981547535314	GO:0010639 negative regulation of organelle organization	No	No
DDX42	CPSF6	0.390057022408964	GO:0010639 negative regulation of organelle organization	No	No
DDX42	CSTF2T	0.846273064131871	GO:0010639 negative regulation of organelle organization	No	No
DDX42	DDX21	0.22156962745098	GO:0010639 negative regulation of organelle organization	No	No
DDX42	DDX3X	0.84784564670363	GO:0010639 negative regulation of organelle organization	No	No
DDX42	DDX52	0.631933773109244	GO:0010639 negative regulation of organelle organization	No	No
DDX42	DDX55	0.650375753898088	GO:0010639 negative regulation of organelle organization	No	No
DDX42	DDX6	0.123463997535603	GO:0010639 negative regulation of organelle organization	No	No
DDX42	DGCR8	0.297962032381645	GO:0010639 negative regulation of organelle organization	No	No
DDX42	DROSHA	0.660832032194561	GO:0010639 negative regulation of organelle organization	No	No
DDX42	EFTUD2	0.256023408963585	GO:0010639 negative regulation of organelle organization	No	No
DDX42	EIF3G	0.202942176470588	GO:0010639 negative regulation of organelle organization	No	No
DDX42	EIF4G2	0.518017504860077	GO:0010639 negative regulation of organelle organization	No	No
DDX42	EWSR1	0.232053321136497	GO:0010639 negative regulation of organelle organization	No	No
DDX42	EXOSC5	0.591457582633053	GO:0010639 negative regulation of organelle organization	No	No
DDX42	FAM120A	0.349254303209006	GO:0010639 negative regulation of organelle organization	No	No
DDX42	FASTKD2	0.95643079762597	GO:0010639 negative regulation of organelle organization	No	No
DDX42	FMR1	0.650079682034998	GO:0010639 negative regulation of organelle organization	No	No
DDX42	FTO	0.203156015228949	GO:0010639 negative regulation of organelle organization	No	No
DDX42	FXR1	0.220148527997572	GO:0010639 negative regulation of organelle organization	No	No
DDX42	FXR2	0.724234271353222	GO:0010639 negative regulation of organelle organization	No	No
DDX42	GNL3	0.10952480952381	GO:0010639 negative regulation of organelle organization	No	No
DDX42	GPKOW	0.624417519510971	GO:0010639 negative regulation of organelle organization	No	No
DDX42	GTF2F1	0.29766848731989	GO:0010639 negative regulation of organelle organization	No	No
DDX42	HNRNPA1	0.0765772714722725	GO:0010639 negative regulation of organelle organization	No	Yes
DDX42	HNRNPC	0.0988139766873337	GO:0010639 negative regulation of organelle organization	No	Yes
DDX42	HNRNPK	0.0176459549621337	GO:0010639 negative regulation of organelle organization	No	No
DDX42	HNRNPM	0.552886803124358	GO:0010639 negative regulation of organelle organization	No	No
DDX42	IGF2BP1	0.151944488148602	GO:0010639 negative regulation of organelle organization	No	No
DDX42	IGF2BP2	0.234794492154443	GO:0010639 negative regulation of organelle organization	No	No
DDX42	ILF3	0.267239527609573	GO:0010639 negative regulation of organelle organization	No	No
DDX42	KHDRBS1	0.109803805613098	GO:0010639 negative regulation of organelle organization	No	No
DDX42	KHSRP	0.033546405793042	GO:0010639 negative regulation of organelle organization	No	No
DDX42	LARP4	0.0758820752399185	GO:0010639 negative regulation of organelle organization	No	No
DDX42	LARP7	0.377171868347339	GO:0010639 negative regulation of organelle organization	No	No
DDX42	LIN28B	0.102286753246426	GO:0010639 negative regulation of organelle organization	No	No
DDX42	LSM11	0.267865098088757	GO:0010639 negative regulation of organelle organization	No	No
DDX42	METAP2	0.54970917005807	GO:0010639 negative regulation of organelle organization	No	No
DDX42	MTPAP	0.307303303406396	GO:0010639 negative regulation of organelle organization	No	No
DDX42	NCBP2	0.235998620720215	GO:0010639 negative regulation of organelle organization	No	No
DDX42	NOLC1	0.481373549019608	GO:0010639 negative regulation of organelle organization	No	No
DDX42	NONO	0.344603363252124	GO:0010639 negative regulation of organelle organization	No	No
DDX42	NPM1	0.0887965182072829	GO:0010639 negative regulation of organelle organization	No	Yes
DDX42	NSUN2	0.18781612605042	GO:0010639 negative regulation of organelle organization	No	No
DDX42	PABPC4	0.876780037712366	GO:0010639 negative regulation of organelle organization	No	No
DDX42	PCBP1	0.28396026294599	GO:0010639 negative regulation of organelle organization	No	No
DDX42	PPIL4	0.917979034314626	GO:0010639 negative regulation of organelle organization	No	No
DDX42	PTBP1	0.139535673909482	GO:0010639 negative regulation of organelle organization	No	No
DDX42	PUM2	0.336136072597277	GO:0010639 negative regulation of organelle organization	No	No
DDX42	QKI	0.515068094371092	GO:0010639 negative regulation of organelle organization	No	No
DDX42	RBFOX2	0.558544830875901	GO:0010639 negative regulation of organelle organization	No	No
DDX42	RBM15	0.738154807296472	GO:0010639 negative regulation of organelle organization	No	No
DDX42	RBM22	0.401564762193926	GO:0010639 negative regulation of organelle organization	No	No
DDX42	RPS11	0.449300719887955	GO:0010639 negative regulation of organelle organization	No	No
DDX42	RPS3	0.655603240896359	GO:0010639 negative regulation of organelle organization	No	No
DDX42	SAFB2	0.550311090706614	GO:0010639 negative regulation of organelle organization	No	No
DDX42	SBDS	0.110925369747899	GO:0010639 negative regulation of organelle organization	No	No
DDX42	SERBP1	0.801862568707515	GO:0010639 negative regulation of organelle organization	No	No
DDX42	SF3B1	0.0796447928157414	GO:0010639 negative regulation of organelle organization	No	No
DDX42	SF3B4	0.642870733175685	GO:0010639 negative regulation of organelle organization	No	No
DDX42	SLTM	0.91603884792729	GO:0010639 negative regulation of organelle organization	No	No
DDX42	SMNDC1	0.414292912770991	GO:0010639 negative regulation of organelle organization	No	No
DDX42	SND1	0.655844929287686	GO:0010639 negative regulation of organelle organization	No	No
DDX42	SRSF1	0.344482567740873	GO:0010639 negative regulation of organelle organization	No	No
DDX42	SRSF7	0.458730638584026	GO:0010639 negative regulation of organelle organization	No	No
DDX42	SUPV3L1	0.147900159663866	GO:0010639 negative regulation of organelle organization	No	No
DDX42	TAF15	0.513186268978361	GO:0010639 negative regulation of organelle organization	No	No
DDX42	TARDBP	0.668773804095817	GO:0010639 negative regulation of organelle organization	No	No
DDX42	TBRG4	0.230286381541417	GO:0010639 negative regulation of organelle organization	No	No
DDX42	TIA1	0.729033546740253	GO:0010639 negative regulation of organelle organization	No	No
DDX42	TRA2A	0.563200372501568	GO:0010639 negative regulation of organelle organization	No	No
DDX42	TROVE2	0.386695677871148	GO:0010639 negative regulation of organelle organization	No	No
DDX42	U2AF1	0.0567098827052729	GO:0010639 negative regulation of organelle organization	No	No
DDX42	U2AF2	0.185996364981528	GO:0010639 negative regulation of organelle organization	No	No
DDX42	UCHL5	0.819714588621376	GO:0010639 negative regulation of organelle organization	No	No
DDX42	UPF1	0.826763803109429	GO:0010639 negative regulation of organelle organization	No	No
DDX42	UTP3	0.14860043977591	GO:0010639 negative regulation of organelle organization	No	No
DDX42	XRCC6	0.836185449285289	GO:0010639 negative regulation of organelle organization	No	No
DDX42	XRN2	0.438223663217607	GO:0010639 negative regulation of organelle organization	No	No
DDX42	YBX3	0.603714408196672	GO:0010639 negative regulation of organelle organization	No	No
DDX42	YWHAG	0.674650859943978	GO:0010639 negative regulation of organelle organization	No	No
DDX42	ZC3H11A	0.207984193277311	GO:0010639 negative regulation of organelle organization	No	No
DDX42	ZC3H8	0.0945388151260504	GO:0010639 negative regulation of organelle organization	No	No
DDX42	ZNF622	0.473777250801409	GO:0010639 negative regulation of organelle organization	No	No
DDX42	ZNF800	0.664706882352941	GO:0010639 negative regulation of organelle organization	No	No
DDX42	ZRANB2	0.132362505482543	GO:0010639 negative regulation of organelle organization	No	No
DDX52	AGGF1	0.970262273056099	GO:0140694 non-membrane-bounded organelle assembly	No	No
DDX52	AKAP8L	0.248880551820728	GO:0140694 non-membrane-bounded organelle assembly	No	No
DDX52	APOBEC3C	0.968522018828584	GO:0140694 non-membrane-bounded organelle assembly	No	No
DDX52	BUD13	0.67831481024995	GO:0140694 non-membrane-bounded organelle assembly	No	No
DDX52	CPSF6	0.95044421518383	GO:0140694 non-membrane-bounded organelle assembly	No	No
DDX52	CSTF2T	0.00784413725490196	GO:0140694 non-membrane-bounded organelle assembly	No	No
DDX52	DDX21	0.432378166014249	GO:0140694 non-membrane-bounded organelle assembly	No	No
DDX52	DDX3X	0.503222288515406	GO:0140694 non-membrane-bounded organelle assembly	No	Yes
DDX52	DDX42	0.631933773109244	GO:0140694 non-membrane-bounded organelle assembly	No	No
DDX52	DDX55	0.487132546601903	GO:0140694 non-membrane-bounded organelle assembly	No	No
DDX52	DDX6	0.333570122200637	GO:0140694 non-membrane-bounded organelle assembly	No	Yes
DDX52	DGCR8	0.299614713095877	GO:0140694 non-membrane-bounded organelle assembly	No	No
DDX52	DROSHA	0.0389365742296919	GO:0140694 non-membrane-bounded organelle assembly	No	No
DDX52	EFTUD2	0.755241971370868	GO:0140694 non-membrane-bounded organelle assembly	No	No
DDX52	EIF3G	0.889139026449449	GO:0140694 non-membrane-bounded organelle assembly	No	No
DDX52	EIF4G2	0.513866546218487	GO:0140694 non-membrane-bounded organelle assembly	No	No
DDX52	EWSR1	0.0102250896358543	GO:0140694 non-membrane-bounded organelle assembly	No	No
DDX52	EXOSC5	0.852607962434255	GO:0140694 non-membrane-bounded organelle assembly	No	No
DDX52	FAM120A	0.70546318487395	GO:0140694 non-membrane-bounded organelle assembly	No	No
DDX52	FASTKD2	0.722157513239267	GO:0140694 non-membrane-bounded organelle assembly	No	Yes
DDX52	FMR1	0.572409963585434	GO:0140694 non-membrane-bounded organelle assembly	No	No
DDX52	FTO	0.451961784313725	GO:0140694 non-membrane-bounded organelle assembly	No	No
DDX52	FXR1	0.849160663865546	GO:0140694 non-membrane-bounded organelle assembly	No	No
DDX52	FXR2	0.991625311214158	GO:0140694 non-membrane-bounded organelle assembly	No	No
DDX52	GNL3	0.647854461204389	GO:0140694 non-membrane-bounded organelle assembly	No	No
DDX52	GPKOW	0.958428582017868	GO:0140694 non-membrane-bounded organelle assembly	No	No
DDX52	GTF2F1	0.107564025210084	GO:0140694 non-membrane-bounded organelle assembly	No	No
DDX52	HNRNPA1	0.9882268542018	GO:0140694 non-membrane-bounded organelle assembly	No	No
DDX52	HNRNPC	0.751301071091967	GO:0140694 non-membrane-bounded organelle assembly	No	No
DDX52	HNRNPK	0.17703181232493	GO:0140694 non-membrane-bounded organelle assembly	No	No
DDX52	HNRNPM	0.336555621848739	GO:0140694 non-membrane-bounded organelle assembly	No	No
DDX52	IGF2BP1	0.943978591036415	GO:0140694 non-membrane-bounded organelle assembly	No	No
DDX52	IGF2BP2	0.808964585434174	GO:0140694 non-membrane-bounded organelle assembly	No	No
DDX52	ILF3	0.519754083175828	GO:0140694 non-membrane-bounded organelle assembly	No	No
DDX52	KHDRBS1	0.932073829131653	GO:0140694 non-membrane-bounded organelle assembly	No	No
DDX52	KHSRP	0.952802120448179	GO:0140694 non-membrane-bounded organelle assembly	No	No
DDX52	LARP4	0.70126341346721	GO:0140694 non-membrane-bounded organelle assembly	No	No
DDX52	LARP7	0.897723451385286	GO:0140694 non-membrane-bounded organelle assembly	No	No
DDX52	LIN28B	0.878197541396362	GO:0140694 non-membrane-bounded organelle assembly	No	No
DDX52	LSM11	0.185995397759104	GO:0140694 non-membrane-bounded organelle assembly	No	No
DDX52	METAP2	0.173110243697479	GO:0140694 non-membrane-bounded organelle assembly	No	No
DDX52	MTPAP	0.471709683473389	GO:0140694 non-membrane-bounded organelle assembly	No	No
DDX52	NCBP2	0.53109343697479	GO:0140694 non-membrane-bounded organelle assembly	No	No
DDX52	NOLC1	0.881890347591986	GO:0140694 non-membrane-bounded organelle assembly	No	No
DDX52	NONO	0.0483722174457001	GO:0140694 non-membrane-bounded organelle assembly	No	No
DDX52	NPM1	0.701812910252457	GO:0140694 non-membrane-bounded organelle assembly	No	Yes
DDX52	NSUN2	0.70627002634821	GO:0140694 non-membrane-bounded organelle assembly	No	No
DDX52	PABPC4	0.397620047619048	GO:0140694 non-membrane-bounded organelle assembly	No	No
DDX52	PCBP1	0.139356742296919	GO:0140694 non-membrane-bounded organelle assembly	No	No
DDX52	PPIL4	0.906906040555481	GO:0140694 non-membrane-bounded organelle assembly	No	No
DDX52	PTBP1	0.633474389355742	GO:0140694 non-membrane-bounded organelle assembly	No	No
DDX52	PUM2	0.704202680672269	GO:0140694 non-membrane-bounded organelle assembly	No	Yes
DDX52	QKI	0.942800796803451	GO:0140694 non-membrane-bounded organelle assembly	No	No
DDX52	RBFOX2	0.348460383753501	GO:0140694 non-membrane-bounded organelle assembly	No	No
DDX52	RBM15	0.583048693471366	GO:0140694 non-membrane-bounded organelle assembly	No	No
DDX52	RBM22	0.835995397759104	GO:0140694 non-membrane-bounded organelle assembly	No	No
DDX52	RPS11	0.260710252493461	GO:0140694 non-membrane-bounded organelle assembly	No	No
DDX52	RPS3	0.702123683028438	GO:0140694 non-membrane-bounded organelle assembly	No	Yes
DDX52	SAFB2	0.953222288515406	GO:0140694 non-membrane-bounded organelle assembly	No	No
DDX52	SBDS	0.698918039845802	GO:0140694 non-membrane-bounded organelle assembly	No	Yes
DDX52	SERBP1	0.171709683473389	GO:0140694 non-membrane-bounded organelle assembly	No	No
DDX52	SF3B1	0.651541616246499	GO:0140694 non-membrane-bounded organelle assembly	No	No
DDX52	SF3B4	0.58444746458032	GO:0140694 non-membrane-bounded organelle assembly	No	No
DDX52	SLTM	0.286135453781513	GO:0140694 non-membrane-bounded organelle assembly	No	No
DDX52	SMNDC1	0.202541416600644	GO:0140694 non-membrane-bounded organelle assembly	No	No
DDX52	SND1	0.70406262464986	GO:0140694 non-membrane-bounded organelle assembly	No	No
DDX52	SRSF1	0.914653700908183	GO:0140694 non-membrane-bounded organelle assembly	No	No
DDX52	SRSF7	0.857250278256103	GO:0140694 non-membrane-bounded organelle assembly	No	No
DDX52	SUPV3L1	0.680129124287053	GO:0140694 non-membrane-bounded organelle assembly	No	No
DDX52	TAF15	0.519759354972226	GO:0140694 non-membrane-bounded organelle assembly	No	No
DDX52	TARDBP	0.715267106442577	GO:0140694 non-membrane-bounded organelle assembly	No	No
DDX52	TBRG4	0.65025538862247	GO:0140694 non-membrane-bounded organelle assembly	No	No
DDX52	TIA1	0.650141056022409	GO:0140694 non-membrane-bounded organelle assembly	No	Yes
DDX52	TRA2A	0.986057110439647	GO:0140694 non-membrane-bounded organelle assembly	No	No
DDX52	TROVE2	0.886768821807998	GO:0140694 non-membrane-bounded organelle assembly	No	No
DDX52	U2AF1	0.807266654131278	GO:0140694 non-membrane-bounded organelle assembly	No	No
DDX52	U2AF2	0.965432401319132	GO:0140694 non-membrane-bounded organelle assembly	No	No
DDX52	UCHL5	0.819748899159664	GO:0140694 non-membrane-bounded organelle assembly	No	No
DDX52	UPF1	0.442017806722689	GO:0140694 non-membrane-bounded organelle assembly	No	No
DDX52	UTP3	0.758832729315009	GO:0140694 non-membrane-bounded organelle assembly	No	No
DDX52	XRCC6	0.943933213635262	GO:0140694 non-membrane-bounded organelle assembly	No	No
DDX52	XRN2	0.327732092436975	GO:0140694 non-membrane-bounded organelle assembly	No	No
DDX52	YBX3	0.662886154061625	GO:0140694 non-membrane-bounded organelle assembly	No	No
DDX52	YWHAG	0.954504726902055	GO:0140694 non-membrane-bounded organelle assembly	No	No
DDX52	ZC3H11A	0.875150381112361	GO:0140694 non-membrane-bounded organelle assembly	No	No
DDX52	ZC3H8	0.674682877261821	GO:0140694 non-membrane-bounded organelle assembly	No	No
DDX52	ZNF622	0.957564025210084	GO:0140694 non-membrane-bounded organelle assembly	No	No
DDX52	ZNF800	0.619805956184238	GO:0140694 non-membrane-bounded organelle assembly	No	No
DDX52	ZRANB2	0.773980995753299	GO:0140694 non-membrane-bounded organelle assembly	No	No
DDX55	AGGF1	0.998248451682262	GO:0002181 cytoplasmic translation	No	No
DDX55	AKAP8L	0.569652022078638	GO:0002181 cytoplasmic translation	No	No
DDX55	APOBEC3C	0.829136324620761	GO:0002181 cytoplasmic translation	No	No
DDX55	BUD13	0.499277273261432	GO:0002181 cytoplasmic translation	No	No
DDX55	CPSF6	0.928473749613674	GO:0002181 cytoplasmic translation	No	No
DDX55	CSTF2T	0.453776032709429	GO:0002181 cytoplasmic translation	No	No
DDX55	DDX21	0.656060050529157	GO:0002181 cytoplasmic translation	No	No
DDX55	DDX3X	0.080001037405154	GO:0002181 cytoplasmic translation	No	No
DDX55	DDX42	0.650375753898088	GO:0002181 cytoplasmic translation	No	No
DDX55	DDX52	0.487132546601903	GO:0002181 cytoplasmic translation	No	No
DDX55	DDX6	0.215677056574279	GO:0002181 cytoplasmic translation	No	No
DDX55	DGCR8	0.854541283077481	GO:0002181 cytoplasmic translation	No	No
DDX55	DROSHA	0.0117004627806038	GO:0002181 cytoplasmic translation	No	No
DDX55	EFTUD2	0.817769289852987	GO:0002181 cytoplasmic translation	No	No
DDX55	EIF3G	0.542760844159514	GO:0002181 cytoplasmic translation	No	Yes
DDX55	EIF4G2	0.764366699542052	GO:0002181 cytoplasmic translation	No	No
DDX55	EWSR1	0.135458475468905	GO:0002181 cytoplasmic translation	No	No
DDX55	EXOSC5	0.931116069023614	GO:0002181 cytoplasmic translation	No	No
DDX55	FAM120A	0.842473020185092	GO:0002181 cytoplasmic translation	No	No
DDX55	FASTKD2	0.822493323562836	GO:0002181 cytoplasmic translation	No	No
DDX55	FMR1	0.387915158305821	GO:0002181 cytoplasmic translation	No	Yes
DDX55	FTO	0.0709898361615931	GO:0002181 cytoplasmic translation	No	No
DDX55	FXR1	0.899880715107567	GO:0002181 cytoplasmic translation	No	No
DDX55	FXR2	0.87182540080714	GO:0002181 cytoplasmic translation	No	No
DDX55	GNL3	0.717494428958317	GO:0002181 cytoplasmic translation	No	No
DDX55	GPKOW	0.682137929728676	GO:0002181 cytoplasmic translation	No	No
DDX55	GTF2F1	0.365126884381304	GO:0002181 cytoplasmic translation	No	No
DDX55	HNRNPA1	0.924645679681549	GO:0002181 cytoplasmic translation	No	No
DDX55	HNRNPC	0.714316306715019	GO:0002181 cytoplasmic translation	No	No
DDX55	HNRNPK	0.290861559019485	GO:0002181 cytoplasmic translation	No	No
DDX55	HNRNPM	0.660378803203513	GO:0002181 cytoplasmic translation	No	No
DDX55	IGF2BP1	0.472865146923441	GO:0002181 cytoplasmic translation	No	Yes
DDX55	IGF2BP2	0.280969715151417	GO:0002181 cytoplasmic translation	No	No
DDX55	ILF3	0.891487430005809	GO:0002181 cytoplasmic translation	No	No
DDX55	KHDRBS1	0.678181857855821	GO:0002181 cytoplasmic translation	No	No
DDX55	KHSRP	0.977596716631408	GO:0002181 cytoplasmic translation	No	No
DDX55	LARP4	0.604232659334748	GO:0002181 cytoplasmic translation	No	No
DDX55	LARP7	0.910053750408826	GO:0002181 cytoplasmic translation	No	No
DDX55	LIN28B	0.965057801566111	GO:0002181 cytoplasmic translation	No	No
DDX55	LSM11	0.448922632550374	GO:0002181 cytoplasmic translation	No	No
DDX55	METAP2	0.391983903667343	GO:0002181 cytoplasmic translation	No	No
DDX55	MTPAP	0.784931136199884	GO:0002181 cytoplasmic translation	No	No
DDX55	NCBP2	0.456079192569419	GO:0002181 cytoplasmic translation	No	Yes
DDX55	NOLC1	0.877385391907793	GO:0002181 cytoplasmic translation	No	No
DDX55	NONO	0.806926777512945	GO:0002181 cytoplasmic translation	No	No
DDX55	NPM1	0.898827035937748	GO:0002181 cytoplasmic translation	No	No
DDX55	NSUN2	0.916663427611051	GO:0002181 cytoplasmic translation	No	No
DDX55	PABPC4	0.0131010755082009	GO:0002181 cytoplasmic translation	No	No
DDX55	PCBP1	0.0966474895469022	GO:0002181 cytoplasmic translation	No	No
DDX55	PPIL4	0.963614489238924	GO:0002181 cytoplasmic translation	No	No
DDX55	PTBP1	0.818651994917213	GO:0002181 cytoplasmic translation	No	No
DDX55	PUM2	0.479110974295646	GO:0002181 cytoplasmic translation	No	No
DDX55	QKI	0.852309778496611	GO:0002181 cytoplasmic translation	No	No
DDX55	RBFOX2	0.423451905958803	GO:0002181 cytoplasmic translation	No	No
DDX55	RBM15	0.581636442943044	GO:0002181 cytoplasmic translation	No	No
DDX55	RBM22	0.435672197534935	GO:0002181 cytoplasmic translation	No	No
DDX55	RPS11	0.566280098008624	GO:0002181 cytoplasmic translation	No	Yes
DDX55	RPS3	0.498937417106169	GO:0002181 cytoplasmic translation	No	Yes
DDX55	SAFB2	0.980367827285197	GO:0002181 cytoplasmic translation	No	No
DDX55	SBDS	0.7310977680768	GO:0002181 cytoplasmic translation	No	No
DDX55	SERBP1	0.368816003112326	GO:0002181 cytoplasmic translation	No	No
DDX55	SF3B1	0.585884424244211	GO:0002181 cytoplasmic translation	No	No
DDX55	SF3B4	0.78660394634317	GO:0002181 cytoplasmic translation	No	No
DDX55	SLTM	0.110410869364722	GO:0002181 cytoplasmic translation	No	No
DDX55	SMNDC1	0.462330367913335	GO:0002181 cytoplasmic translation	No	No
DDX55	SND1	0.0373938793565995	GO:0002181 cytoplasmic translation	No	No
DDX55	SRSF1	0.872733169005709	GO:0002181 cytoplasmic translation	No	No
DDX55	SRSF7	0.904000673177832	GO:0002181 cytoplasmic translation	No	No
DDX55	SUPV3L1	0.873522050096379	GO:0002181 cytoplasmic translation	No	No
DDX55	TAF15	0.951189439279085	GO:0002181 cytoplasmic translation	No	No
DDX55	TARDBP	0.475086526077412	GO:0002181 cytoplasmic translation	No	No
DDX55	TBRG4	0.963386037952604	GO:0002181 cytoplasmic translation	No	No
DDX55	TIA1	0.21614318556167	GO:0002181 cytoplasmic translation	No	No
DDX55	TRA2A	0.742263272737724	GO:0002181 cytoplasmic translation	No	No
DDX55	TROVE2	0.978964073391127	GO:0002181 cytoplasmic translation	No	No
DDX55	U2AF1	0.988754872655958	GO:0002181 cytoplasmic translation	No	No
DDX55	U2AF2	0.944400982854898	GO:0002181 cytoplasmic translation	No	No
DDX55	UCHL5	0.625160262823173	GO:0002181 cytoplasmic translation	No	No
DDX55	UPF1	0.344829355901284	GO:0002181 cytoplasmic translation	No	No
DDX55	UTP3	0.955611732942196	GO:0002181 cytoplasmic translation	No	No
DDX55	XRCC6	0.720493824812137	GO:0002181 cytoplasmic translation	No	No
DDX55	XRN2	0.356595233305083	GO:0002181 cytoplasmic translation	No	No
DDX55	YBX3	0.310696543562749	GO:0002181 cytoplasmic translation	No	Yes
DDX55	YWHAG	0.98575477153973	GO:0002181 cytoplasmic translation	No	No
DDX55	ZC3H11A	0.953358389950614	GO:0002181 cytoplasmic translation	No	No
DDX55	ZC3H8	0.822327966781212	GO:0002181 cytoplasmic translation	No	No
DDX55	ZNF622	0.857787118988657	GO:0002181 cytoplasmic translation	No	No
DDX55	ZNF800	0.734613279393268	GO:0002181 cytoplasmic translation	No	No
DDX55	ZRANB2	0.903941843570188	GO:0002181 cytoplasmic translation	No	No
DDX6	AGGF1	0.380073658026805	GO:0019827 stem cell population maintenance	Yes	No
DDX6	AKAP8L	0.582595398354549	GO:0019827 stem cell population maintenance	Yes	No
DDX6	APOBEC3C	0.283577009373365	GO:0019827 stem cell population maintenance	Yes	No
DDX6	BUD13	0.0455393967174584	GO:0019827 stem cell population maintenance	Yes	No
DDX6	CPSF6	0.450019517778596	GO:0019827 stem cell population maintenance	Yes	No
DDX6	CSTF2T	0.742509222588928	GO:0019827 stem cell population maintenance	Yes	No
DDX6	DDX21	8.86233155081956e-06	GO:0019827 stem cell population maintenance	Yes	No
DDX6	DDX3X	0.544344647019686	GO:0019827 stem cell population maintenance	Yes	No
DDX6	DDX42	0.123463997535603	GO:0019827 stem cell population maintenance	Yes	No
DDX6	DDX52	0.333570122200637	GO:0019827 stem cell population maintenance	Yes	No
DDX6	DDX55	0.215677056574279	GO:0019827 stem cell population maintenance	Yes	No
DDX6	DGCR8	0.32690821399653	GO:0019827 stem cell population maintenance	Yes	No
DDX6	DROSHA	0.214398399175355	GO:0019827 stem cell population maintenance	Yes	No
DDX6	EFTUD2	0.391094437685322	GO:0019827 stem cell population maintenance	Yes	No
DDX6	EIF3G	0.0411342354051628	GO:0019827 stem cell population maintenance	Yes	No
DDX6	EIF4G2	0.431642610563881	GO:0019827 stem cell population maintenance	Yes	No
DDX6	EWSR1	0.455509249151192	GO:0019827 stem cell population maintenance	Yes	No
DDX6	EXOSC5	0.26580382767252	GO:0019827 stem cell population maintenance	Yes	No
DDX6	FAM120A	0.267786529281104	GO:0019827 stem cell population maintenance	Yes	No
DDX6	FASTKD2	0.104904358909398	GO:0019827 stem cell population maintenance	Yes	No
DDX6	FMR1	0.586568696078186	GO:0019827 stem cell population maintenance	Yes	No
DDX6	FTO	0.0859365260930526	GO:0019827 stem cell population maintenance	Yes	No
DDX6	FXR1	0.403630720504153	GO:0019827 stem cell population maintenance	Yes	No
DDX6	FXR2	0.328242961614685	GO:0019827 stem cell population maintenance	Yes	No
DDX6	GNL3	0.0384082351299594	GO:0019827 stem cell population maintenance	Yes	Yes
DDX6	GPKOW	0.558383803593929	GO:0019827 stem cell population maintenance	Yes	No
DDX6	GTF2F1	0.513148699450945	GO:0019827 stem cell population maintenance	Yes	No
DDX6	HNRNPA1	0.577566277041223	GO:0019827 stem cell population maintenance	Yes	No
DDX6	HNRNPC	0.215495647256107	GO:0019827 stem cell population maintenance	Yes	No
DDX6	HNRNPK	0.608232484746227	GO:0019827 stem cell population maintenance	Yes	No
DDX6	HNRNPM	0.794749412643202	GO:0019827 stem cell population maintenance	Yes	No
DDX6	IGF2BP1	0.0750205207768718	GO:0019827 stem cell population maintenance	Yes	Yes
DDX6	IGF2BP2	0.0927844407131549	GO:0019827 stem cell population maintenance	Yes	No
DDX6	ILF3	0.268078450245582	GO:0019827 stem cell population maintenance	Yes	No
DDX6	KHDRBS1	0.771939379356106	GO:0019827 stem cell population maintenance	Yes	No
DDX6	KHSRP	0.0492273145892822	GO:0019827 stem cell population maintenance	Yes	No
DDX6	LARP4	0.0722880967254016	GO:0019827 stem cell population maintenance	Yes	No
DDX6	LARP7	0.0666278838203606	GO:0019827 stem cell population maintenance	Yes	No
DDX6	LIN28B	0.00881770915704052	GO:0019827 stem cell population maintenance	Yes	No
DDX6	LSM11	0.406285551252443	GO:0019827 stem cell population maintenance	Yes	No
DDX6	METAP2	0.201333971793752	GO:0019827 stem cell population maintenance	Yes	No
DDX6	MTPAP	0.395275586997532	GO:0019827 stem cell population maintenance	Yes	No
DDX6	NCBP2	0.556018382505042	GO:0019827 stem cell population maintenance	Yes	No
DDX6	NOLC1	0.0727737906031223	GO:0019827 stem cell population maintenance	Yes	No
DDX6	NONO	0.348498761428758	GO:0019827 stem cell population maintenance	Yes	No
DDX6	NPM1	0.102753303940587	GO:0019827 stem cell population maintenance	Yes	No
DDX6	NSUN2	0.0328819229049585	GO:0019827 stem cell population maintenance	Yes	No
DDX6	PABPC4	0.109703084018504	GO:0019827 stem cell population maintenance	Yes	No
DDX6	PCBP1	0.166844974211157	GO:0019827 stem cell population maintenance	Yes	No
DDX6	PPIL4	0.476129646169068	GO:0019827 stem cell population maintenance	Yes	No
DDX6	PTBP1	0.777048156436305	GO:0019827 stem cell population maintenance	Yes	No
DDX6	PUM2	0.0363142276966245	GO:0019827 stem cell population maintenance	Yes	No
DDX6	QKI	0.784247247566053	GO:0019827 stem cell population maintenance	Yes	No
DDX6	RBFOX2	0.503242170715848	GO:0019827 stem cell population maintenance	Yes	No
DDX6	RBM15	0.00311642573642923	GO:0019827 stem cell population maintenance	Yes	No
DDX6	RBM22	0.50384387240831	GO:0019827 stem cell population maintenance	Yes	No
DDX6	RPS11	0.0342633717427606	GO:0019827 stem cell population maintenance	Yes	No
DDX6	RPS3	0.0775952365483216	GO:0019827 stem cell population maintenance	Yes	No
DDX6	SAFB2	0.818293810377139	GO:0019827 stem cell population maintenance	Yes	No
DDX6	SBDS	0.00415799297109361	GO:0019827 stem cell population maintenance	Yes	No
DDX6	SERBP1	0.680622850767362	GO:0019827 stem cell population maintenance	Yes	No
DDX6	SF3B1	0.490652513233636	GO:0019827 stem cell population maintenance	Yes	No
DDX6	SF3B4	0.11027862336239	GO:0019827 stem cell population maintenance	Yes	No
DDX6	SLTM	0.980840722532491	GO:0019827 stem cell population maintenance	Yes	No
DDX6	SMNDC1	0.0691212277033595	GO:0019827 stem cell population maintenance	Yes	No
DDX6	SND1	0.446784078388983	GO:0019827 stem cell population maintenance	Yes	No
DDX6	SRSF1	0.792766925503979	GO:0019827 stem cell population maintenance	Yes	No
DDX6	SRSF7	0.153025709407754	GO:0019827 stem cell population maintenance	Yes	No
DDX6	SUPV3L1	0.0207176247028252	GO:0019827 stem cell population maintenance	Yes	No
DDX6	TAF15	0.205589876624448	GO:0019827 stem cell population maintenance	Yes	No
DDX6	TARDBP	0.992987500278226	GO:0019827 stem cell population maintenance	Yes	No
DDX6	TBRG4	0.0624607717049846	GO:0019827 stem cell population maintenance	Yes	No
DDX6	TIA1	0.290480542115403	GO:0019827 stem cell population maintenance	Yes	No
DDX6	TRA2A	0.761071333875914	GO:0019827 stem cell population maintenance	Yes	No
DDX6	TROVE2	0.357145010569462	GO:0019827 stem cell population maintenance	Yes	No
DDX6	U2AF1	0.121736554670886	GO:0019827 stem cell population maintenance	Yes	No
DDX6	U2AF2	0.601006713742434	GO:0019827 stem cell population maintenance	Yes	No
DDX6	UCHL5	0.732819211149197	GO:0019827 stem cell population maintenance	Yes	No
DDX6	UPF1	0.423984878138106	GO:0019827 stem cell population maintenance	Yes	No
DDX6	UTP3	0.0965453285609721	GO:0019827 stem cell population maintenance	Yes	No
DDX6	XRCC6	0.353142034439178	GO:0019827 stem cell population maintenance	Yes	No
DDX6	XRN2	0.679168828476148	GO:0019827 stem cell population maintenance	Yes	No
DDX6	YBX3	0.0877477980383068	GO:0019827 stem cell population maintenance	Yes	No
DDX6	YWHAG	0.130917720694284	GO:0019827 stem cell population maintenance	Yes	No
DDX6	ZC3H11A	0.0243501236524496	GO:0019827 stem cell population maintenance	Yes	No
DDX6	ZC3H8	0.309080767604362	GO:0019827 stem cell population maintenance	Yes	No
DDX6	ZNF622	0.19397047735057	GO:0019827 stem cell population maintenance	Yes	No
DDX6	ZNF800	0.0495821138717656	GO:0019827 stem cell population maintenance	Yes	No
DDX6	ZRANB2	0.585345654706816	GO:0019827 stem cell population maintenance	Yes	No
DGCR8	AGGF1	0.211296713936891	GO:0034470 ncRNA processing	Yes	No
DGCR8	AKAP8L	0.198018638141542	GO:0034470 ncRNA processing	Yes	No
DGCR8	APOBEC3C	0.656111584660685	GO:0034470 ncRNA processing	Yes	No
DGCR8	BUD13	0.474830859805034	GO:0034470 ncRNA processing	Yes	No
DGCR8	CPSF6	0.938281704766808	GO:0034470 ncRNA processing	Yes	No
DGCR8	CSTF2T	0.316619501219853	GO:0034470 ncRNA processing	Yes	No
DGCR8	DDX21	0.255911960746697	GO:0034470 ncRNA processing	Yes	Yes
DGCR8	DDX3X	0.649755409238911	GO:0034470 ncRNA processing	Yes	Yes
DGCR8	DDX42	0.297962032381645	GO:0034470 ncRNA processing	Yes	No
DGCR8	DDX52	0.299614713095877	GO:0034470 ncRNA processing	Yes	Yes
DGCR8	DDX55	0.854541283077481	GO:0034470 ncRNA processing	Yes	No
DGCR8	DDX6	0.32690821399653	GO:0034470 ncRNA processing	Yes	No
DGCR8	DROSHA	0.0732713902473809	GO:0034470 ncRNA processing	Yes	Yes
DGCR8	EFTUD2	0.759408660861444	GO:0034470 ncRNA processing	Yes	No
DGCR8	EIF3G	0.599115282139359	GO:0034470 ncRNA processing	Yes	No
DGCR8	EIF4G2	0.547053863335424	GO:0034470 ncRNA processing	Yes	No
DGCR8	EWSR1	0.338162973051086	GO:0034470 ncRNA processing	Yes	No
DGCR8	EXOSC5	0.677594380468586	GO:0034470 ncRNA processing	Yes	Yes
DGCR8	FAM120A	0.555069127785826	GO:0034470 ncRNA processing	Yes	No
DGCR8	FASTKD2	0.501220212595638	GO:0034470 ncRNA processing	Yes	No
DGCR8	FMR1	0.292857042753232	GO:0034470 ncRNA processing	Yes	No
DGCR8	FTO	0.658263528242011	GO:0034470 ncRNA processing	Yes	No
DGCR8	FXR1	0.783951144065533	GO:0034470 ncRNA processing	Yes	No
DGCR8	FXR2	0.441651126494228	GO:0034470 ncRNA processing	Yes	No
DGCR8	GNL3	0.471900731052182	GO:0034470 ncRNA processing	Yes	No
DGCR8	GPKOW	0.549810980031648	GO:0034470 ncRNA processing	Yes	No
DGCR8	GTF2F1	0.465164926729512	GO:0034470 ncRNA processing	Yes	No
DGCR8	HNRNPA1	0.568044482319149	GO:0034470 ncRNA processing	Yes	No
DGCR8	HNRNPC	0.610553229622244	GO:0034470 ncRNA processing	Yes	No
DGCR8	HNRNPK	0.387724142537642	GO:0034470 ncRNA processing	Yes	No
DGCR8	HNRNPM	0.302975700085691	GO:0034470 ncRNA processing	Yes	No
DGCR8	IGF2BP1	0.500881143754261	GO:0034470 ncRNA processing	Yes	No
DGCR8	IGF2BP2	0.838608112291289	GO:0034470 ncRNA processing	Yes	No
DGCR8	ILF3	0.166213444972248	GO:0034470 ncRNA processing	Yes	No
DGCR8	KHDRBS1	0.760390607373119	GO:0034470 ncRNA processing	Yes	No
DGCR8	KHSRP	0.485952086109747	GO:0034470 ncRNA processing	Yes	No
DGCR8	LARP4	0.748528595391038	GO:0034470 ncRNA processing	Yes	No
DGCR8	LARP7	0.377871942566106	GO:0034470 ncRNA processing	Yes	Yes
DGCR8	LIN28B	0.320076733254669	GO:0034470 ncRNA processing	Yes	Yes
DGCR8	LSM11	0.407236280408558	GO:0034470 ncRNA processing	Yes	No
DGCR8	METAP2	0.694440885875756	GO:0034470 ncRNA processing	Yes	No
DGCR8	MTPAP	0.859429406655113	GO:0034470 ncRNA processing	Yes	No
DGCR8	NCBP2	0.167935495514549	GO:0034470 ncRNA processing	Yes	Yes
DGCR8	NOLC1	0.632266343545029	GO:0034470 ncRNA processing	Yes	Yes
DGCR8	NONO	0.0731697501364572	GO:0034470 ncRNA processing	Yes	No
DGCR8	NPM1	0.295233450258727	GO:0034470 ncRNA processing	Yes	No
DGCR8	NSUN2	0.462094973684846	GO:0034470 ncRNA processing	Yes	Yes
DGCR8	PABPC4	0.594067043755595	GO:0034470 ncRNA processing	Yes	No
DGCR8	PCBP1	0.886378697610857	GO:0034470 ncRNA processing	Yes	No
DGCR8	PPIL4	0.616377148084671	GO:0034470 ncRNA processing	Yes	No
DGCR8	PTBP1	0.00714768604919977	GO:0034470 ncRNA processing	Yes	No
DGCR8	PUM2	0.668851468166208	GO:0034470 ncRNA processing	Yes	Yes
DGCR8	QKI	0.748716447293757	GO:0034470 ncRNA processing	Yes	No
DGCR8	RBFOX2	0.750695905887698	GO:0034470 ncRNA processing	Yes	No
DGCR8	RBM15	0.67456627982026	GO:0034470 ncRNA processing	Yes	No
DGCR8	RBM22	0.426443719696096	GO:0034470 ncRNA processing	Yes	No
DGCR8	RPS11	0.444914372054811	GO:0034470 ncRNA processing	Yes	No
DGCR8	RPS3	0.636035729251715	GO:0034470 ncRNA processing	Yes	No
DGCR8	SAFB2	0.835510013090138	GO:0034470 ncRNA processing	Yes	No
DGCR8	SBDS	0.158531589226268	GO:0034470 ncRNA processing	Yes	Yes
DGCR8	SERBP1	0.664690274134647	GO:0034470 ncRNA processing	Yes	No
DGCR8	SF3B1	0.131101613221675	GO:0034470 ncRNA processing	Yes	No
DGCR8	SF3B4	0.322613800405246	GO:0034470 ncRNA processing	Yes	No
DGCR8	SLTM	0.539654223281883	GO:0034470 ncRNA processing	Yes	No
DGCR8	SMNDC1	0.158303977562791	GO:0034470 ncRNA processing	Yes	No
DGCR8	SND1	0.939004957204266	GO:0034470 ncRNA processing	Yes	No
DGCR8	SRSF1	0.67330822784385	GO:0034470 ncRNA processing	Yes	No
DGCR8	SRSF7	0.617861603220007	GO:0034470 ncRNA processing	Yes	No
DGCR8	SUPV3L1	0.432215440708235	GO:0034470 ncRNA processing	Yes	No
DGCR8	TAF15	0.0941956626170739	GO:0034470 ncRNA processing	Yes	No
DGCR8	TARDBP	0.519985423369118	GO:0034470 ncRNA processing	Yes	No
DGCR8	TBRG4	0.731647844367373	GO:0034470 ncRNA processing	Yes	No
DGCR8	TIA1	0.896021254763114	GO:0034470 ncRNA processing	Yes	No
DGCR8	TRA2A	0.984479191075854	GO:0034470 ncRNA processing	Yes	No
DGCR8	TROVE2	0.719721132552182	GO:0034470 ncRNA processing	Yes	No
DGCR8	U2AF1	0.392924373577104	GO:0034470 ncRNA processing	Yes	No
DGCR8	U2AF2	0.928637475792292	GO:0034470 ncRNA processing	Yes	No
DGCR8	UCHL5	0.485040807044893	GO:0034470 ncRNA processing	Yes	No
DGCR8	UPF1	0.471058140263965	GO:0034470 ncRNA processing	Yes	No
DGCR8	UTP3	0.549121615302052	GO:0034470 ncRNA processing	Yes	Yes
DGCR8	XRCC6	0.830826759485414	GO:0034470 ncRNA processing	Yes	No
DGCR8	XRN2	0.129143715191796	GO:0034470 ncRNA processing	Yes	Yes
DGCR8	YBX3	0.950490943715091	GO:0034470 ncRNA processing	Yes	No
DGCR8	YWHAG	0.303228703137682	GO:0034470 ncRNA processing	Yes	No
DGCR8	ZC3H11A	0.47434858927936	GO:0034470 ncRNA processing	Yes	No
DGCR8	ZC3H8	0.544421250421348	GO:0034470 ncRNA processing	Yes	No
DGCR8	ZNF622	0.915239264009969	GO:0034470 ncRNA processing	Yes	No
DGCR8	ZNF800	0.832116820248749	GO:0034470 ncRNA processing	Yes	No
DGCR8	ZRANB2	0.207050892951041	GO:0034470 ncRNA processing	Yes	No
DROSHA	AGGF1	0.87008386835789	GO:0031347 regulation of defense response	Yes	No
DROSHA	AKAP8L	0.596593367869612	GO:0031347 regulation of defense response	Yes	No
DROSHA	APOBEC3C	0.909804921568627	GO:0031347 regulation of defense response	Yes	No
DROSHA	BUD13	0.485522668980077	GO:0031347 regulation of defense response	Yes	No
DROSHA	CPSF6	0.964986994397759	GO:0031347 regulation of defense response	Yes	No
DROSHA	CSTF2T	0.0535219205874579	GO:0031347 regulation of defense response	Yes	No
DROSHA	DDX21	0.438096238095238	GO:0031347 regulation of defense response	Yes	No
DROSHA	DDX3X	0.172076201042584	GO:0031347 regulation of defense response	Yes	No
DROSHA	DDX42	0.660832032194561	GO:0031347 regulation of defense response	Yes	No
DROSHA	DDX52	0.0389365742296919	GO:0031347 regulation of defense response	Yes	No
DROSHA	DDX55	0.0117004627806038	GO:0031347 regulation of defense response	Yes	No
DROSHA	DDX6	0.214398399175355	GO:0031347 regulation of defense response	Yes	No
DROSHA	DGCR8	0.0732713902473809	GO:0031347 regulation of defense response	Yes	No
DROSHA	EFTUD2	0.510085033613445	GO:0031347 regulation of defense response	Yes	No
DROSHA	EIF3G	0.26624749859944	GO:0031347 regulation of defense response	Yes	No
DROSHA	EIF4G2	0.948073233596344	GO:0031347 regulation of defense response	Yes	No
DROSHA	EWSR1	0.00723443107659507	GO:0031347 regulation of defense response	Yes	No
DROSHA	EXOSC5	0.796359543417367	GO:0031347 regulation of defense response	Yes	No
DROSHA	FAM120A	0.927793223032112	GO:0031347 regulation of defense response	Yes	No
DROSHA	FASTKD2	0.786951173258973	GO:0031347 regulation of defense response	Yes	No
DROSHA	FMR1	0.315639109869261	GO:0031347 regulation of defense response	Yes	No
DROSHA	FTO	0.0386382287044007	GO:0031347 regulation of defense response	Yes	No
DROSHA	FXR1	0.955386987513768	GO:0031347 regulation of defense response	Yes	No
DROSHA	FXR2	0.390708575858578	GO:0031347 regulation of defense response	Yes	No
DROSHA	GNL3	0.721289515406162	GO:0031347 regulation of defense response	Yes	No
DROSHA	GPKOW	0.972593372354545	GO:0031347 regulation of defense response	Yes	No
DROSHA	GTF2F1	0.188512784282657	GO:0031347 regulation of defense response	Yes	No
DROSHA	HNRNPA1	0.45844156516464	GO:0031347 regulation of defense response	Yes	No
DROSHA	HNRNPC	0.372378495455899	GO:0031347 regulation of defense response	Yes	No
DROSHA	HNRNPK	0.364418014101467	GO:0031347 regulation of defense response	Yes	No
DROSHA	HNRNPM	0.611409823370769	GO:0031347 regulation of defense response	Yes	No
DROSHA	IGF2BP1	0.869130146559995	GO:0031347 regulation of defense response	Yes	No
DROSHA	IGF2BP2	0.714550603477835	GO:0031347 regulation of defense response	Yes	No
DROSHA	ILF3	0.630621571192244	GO:0031347 regulation of defense response	Yes	No
DROSHA	KHDRBS1	0.835394414807716	GO:0031347 regulation of defense response	Yes	No
DROSHA	KHSRP	0.974873112946518	GO:0031347 regulation of defense response	Yes	No
DROSHA	LARP4	0.670407029958528	GO:0031347 regulation of defense response	Yes	No
DROSHA	LARP7	0.698040215686275	GO:0031347 regulation of defense response	Yes	No
DROSHA	LIN28B	0.859792800010167	GO:0031347 regulation of defense response	Yes	No
DROSHA	LSM11	0.193059375666801	GO:0031347 regulation of defense response	Yes	No
DROSHA	METAP2	0.562800886633101	GO:0031347 regulation of defense response	Yes	No
DROSHA	MTPAP	0.944031047232746	GO:0031347 regulation of defense response	Yes	No
DROSHA	NCBP2	0.7490829074261	GO:0031347 regulation of defense response	Yes	No
DROSHA	NOLC1	0.458264305322129	GO:0031347 regulation of defense response	Yes	No
DROSHA	NONO	0.0786586184811005	GO:0031347 regulation of defense response	Yes	Yes
DROSHA	NPM1	0.893138254901961	GO:0031347 regulation of defense response	Yes	No
DROSHA	NSUN2	0.829132652661065	GO:0031347 regulation of defense response	Yes	No
DROSHA	PABPC4	0.340919760234643	GO:0031347 regulation of defense response	Yes	No
DROSHA	PCBP1	0.0960552000614337	GO:0031347 regulation of defense response	Yes	No
DROSHA	PPIL4	0.854445716805334	GO:0031347 regulation of defense response	Yes	No
DROSHA	PTBP1	0.660063039919623	GO:0031347 regulation of defense response	Yes	No
DROSHA	PUM2	0.333171336512766	GO:0031347 regulation of defense response	Yes	No
DROSHA	QKI	0.806871756171546	GO:0031347 regulation of defense response	Yes	No
DROSHA	RBFOX2	0.0440444719512935	GO:0031347 regulation of defense response	Yes	No
DROSHA	RBM15	0.348445163084942	GO:0031347 regulation of defense response	Yes	No
DROSHA	RBM22	0.495708276123037	GO:0031347 regulation of defense response	Yes	No
DROSHA	RPS11	0.392578030812325	GO:0031347 regulation of defense response	Yes	No
DROSHA	RPS3	0.156023408963585	GO:0031347 regulation of defense response	Yes	No
DROSHA	SAFB2	0.986808028401166	GO:0031347 regulation of defense response	Yes	No
DROSHA	SBDS	0.612325929971989	GO:0031347 regulation of defense response	Yes	No
DROSHA	SERBP1	0.54667512320409	GO:0031347 regulation of defense response	Yes	No
DROSHA	SF3B1	0.784041608617381	GO:0031347 regulation of defense response	Yes	No
DROSHA	SF3B4	0.315014120418004	GO:0031347 regulation of defense response	Yes	No
DROSHA	SLTM	0.231856278635669	GO:0031347 regulation of defense response	Yes	No
DROSHA	SMNDC1	0.100756607557359	GO:0031347 regulation of defense response	Yes	No
DROSHA	SND1	0.367121850544701	GO:0031347 regulation of defense response	Yes	No
DROSHA	SRSF1	0.521329499282964	GO:0031347 regulation of defense response	Yes	No
DROSHA	SRSF7	0.814405775074718	GO:0031347 regulation of defense response	Yes	No
DROSHA	SUPV3L1	0.835435173669468	GO:0031347 regulation of defense response	Yes	No
DROSHA	TAF15	0.705969631618289	GO:0031347 regulation of defense response	Yes	No
DROSHA	TARDBP	0.801191947180445	GO:0031347 regulation of defense response	Yes	No
DROSHA	TBRG4	0.741941753599278	GO:0031347 regulation of defense response	Yes	No
DROSHA	TIA1	0.631144777672193	GO:0031347 regulation of defense response	Yes	No
DROSHA	TRA2A	0.916843273414388	GO:0031347 regulation of defense response	Yes	No
DROSHA	TROVE2	0.636555621848739	GO:0031347 regulation of defense response	Yes	No
DROSHA	U2AF1	0.865797164073154	GO:0031347 regulation of defense response	Yes	No
DROSHA	U2AF2	0.905002274862325	GO:0031347 regulation of defense response	Yes	No
DROSHA	UCHL5	0.986862631532129	GO:0031347 regulation of defense response	Yes	No
DROSHA	UPF1	0.564315797085461	GO:0031347 regulation of defense response	Yes	No
DROSHA	UTP3	0.830673268907563	GO:0031347 regulation of defense response	Yes	No
DROSHA	XRCC6	0.312272949121527	GO:0031347 regulation of defense response	Yes	Yes
DROSHA	XRN2	0.572827663426015	GO:0031347 regulation of defense response	Yes	No
DROSHA	YBX3	0.283617772514297	GO:0031347 regulation of defense response	Yes	No
DROSHA	YWHAG	0.800841336134454	GO:0031347 regulation of defense response	Yes	No
DROSHA	ZC3H11A	0.585015005602241	GO:0031347 regulation of defense response	Yes	No
DROSHA	ZC3H8	0.865267106442577	GO:0031347 regulation of defense response	Yes	No
DROSHA	ZNF622	0.946924103714166	GO:0031347 regulation of defense response	Yes	No
DROSHA	ZNF800	0.752802120448179	GO:0031347 regulation of defense response	Yes	No
DROSHA	ZRANB2	0.760625851057225	GO:0031347 regulation of defense response	Yes	No
EFTUD2	AGGF1	0.849942999639417	GO:0008380 RNA splicing	Yes	No
EFTUD2	AKAP8L	0.729272708683473	GO:0008380 RNA splicing	Yes	Yes
EFTUD2	APOBEC3C	0.97946238854893	GO:0008380 RNA splicing	Yes	No
EFTUD2	BUD13	0.0237258429918037	GO:0008380 RNA splicing	Yes	Yes
EFTUD2	CPSF6	0.804505057734271	GO:0008380 RNA splicing	Yes	No
EFTUD2	CSTF2T	0.48781612605042	GO:0008380 RNA splicing	Yes	No
EFTUD2	DDX21	0.663945094044787	GO:0008380 RNA splicing	Yes	No
EFTUD2	DDX3X	0.746359543417367	GO:0008380 RNA splicing	Yes	No
EFTUD2	DDX42	0.256023408963585	GO:0008380 RNA splicing	Yes	No
EFTUD2	DDX52	0.755241971370868	GO:0008380 RNA splicing	Yes	No
EFTUD2	DDX55	0.817769289852987	GO:0008380 RNA splicing	Yes	No
EFTUD2	DDX6	0.391094437685322	GO:0008380 RNA splicing	Yes	No
EFTUD2	DGCR8	0.759408660861444	GO:0008380 RNA splicing	Yes	No
EFTUD2	DROSHA	0.510085033613445	GO:0008380 RNA splicing	Yes	No
EFTUD2	EIF3G	0.777892448412203	GO:0008380 RNA splicing	Yes	No
EFTUD2	EIF4G2	0.857143857142857	GO:0008380 RNA splicing	Yes	No
EFTUD2	EWSR1	0.502101840336134	GO:0008380 RNA splicing	Yes	No
EFTUD2	EXOSC5	0.852576776312009	GO:0008380 RNA splicing	Yes	No
EFTUD2	FAM120A	0.983474389355742	GO:0008380 RNA splicing	Yes	No
EFTUD2	FASTKD2	0.865406465406633	GO:0008380 RNA splicing	Yes	No
EFTUD2	FMR1	0.709664865546219	GO:0008380 RNA splicing	Yes	Yes
EFTUD2	FTO	0.724650859943978	GO:0008380 RNA splicing	Yes	No
EFTUD2	FXR1	0.437536014005602	GO:0008380 RNA splicing	Yes	Yes
EFTUD2	FXR2	0.893891391709002	GO:0008380 RNA splicing	Yes	Yes
EFTUD2	GNL3	0.739740447624161	GO:0008380 RNA splicing	Yes	No
EFTUD2	GPKOW	0.133221405449078	GO:0008380 RNA splicing	Yes	Yes
EFTUD2	GTF2F1	0.539916966386555	GO:0008380 RNA splicing	Yes	No
EFTUD2	HNRNPA1	0.760459844514687	GO:0008380 RNA splicing	Yes	Yes
EFTUD2	HNRNPC	0.778417993592655	GO:0008380 RNA splicing	Yes	Yes
EFTUD2	HNRNPK	0.439916966386555	GO:0008380 RNA splicing	Yes	Yes
EFTUD2	HNRNPM	0.82156962745098	GO:0008380 RNA splicing	Yes	Yes
EFTUD2	IGF2BP1	0.801541616246499	GO:0008380 RNA splicing	Yes	No
EFTUD2	IGF2BP2	0.82703181232493	GO:0008380 RNA splicing	Yes	No
EFTUD2	ILF3	0.915474299826595	GO:0008380 RNA splicing	Yes	No
EFTUD2	KHDRBS1	0.85812424929972	GO:0008380 RNA splicing	Yes	Yes
EFTUD2	KHSRP	0.414146658263305	GO:0008380 RNA splicing	Yes	Yes
EFTUD2	LARP4	0.892769964898256	GO:0008380 RNA splicing	Yes	No
EFTUD2	LARP7	0.903297360487277	GO:0008380 RNA splicing	Yes	Yes
EFTUD2	LIN28B	0.664450455121351	GO:0008380 RNA splicing	Yes	No
EFTUD2	LSM11	0.359524809523809	GO:0008380 RNA splicing	Yes	No
EFTUD2	METAP2	0.498460383753501	GO:0008380 RNA splicing	Yes	No
EFTUD2	MTPAP	0.193838535014006	GO:0008380 RNA splicing	Yes	No
EFTUD2	NCBP2	0.171149459383754	GO:0008380 RNA splicing	Yes	Yes
EFTUD2	NOLC1	0.863008020737589	GO:0008380 RNA splicing	Yes	No
EFTUD2	NONO	0.747129989514135	GO:0008380 RNA splicing	Yes	Yes
EFTUD2	NPM1	0.774886965670609	GO:0008380 RNA splicing	Yes	Yes
EFTUD2	NSUN2	0.838667407142648	GO:0008380 RNA splicing	Yes	No
EFTUD2	PABPC4	0.488096238095238	GO:0008380 RNA splicing	Yes	No
EFTUD2	PCBP1	0.380393156862745	GO:0008380 RNA splicing	Yes	No
EFTUD2	PPIL4	0.807350490583739	GO:0008380 RNA splicing	Yes	No
EFTUD2	PTBP1	0.774650859943978	GO:0008380 RNA splicing	Yes	Yes
EFTUD2	PUM2	0.784734893557423	GO:0008380 RNA splicing	Yes	No
EFTUD2	QKI	0.911770132357393	GO:0008380 RNA splicing	Yes	Yes
EFTUD2	RBFOX2	0.207423969187675	GO:0008380 RNA splicing	Yes	Yes
EFTUD2	RBM15	0.718373958846899	GO:0008380 RNA splicing	Yes	Yes
EFTUD2	RBM22	0.256583633053221	GO:0008380 RNA splicing	Yes	Yes
EFTUD2	RPS11	0.589285163429174	GO:0008380 RNA splicing	Yes	No
EFTUD2	RPS3	0.749033157470202	GO:0008380 RNA splicing	Yes	No
EFTUD2	SAFB2	0.994818927170868	GO:0008380 RNA splicing	Yes	No
EFTUD2	SBDS	0.621929433220357	GO:0008380 RNA splicing	Yes	No
EFTUD2	SERBP1	0.746499599439776	GO:0008380 RNA splicing	Yes	No
EFTUD2	SF3B1	0.510505201680672	GO:0008380 RNA splicing	Yes	Yes
EFTUD2	SF3B4	0.00794732725807596	GO:0008380 RNA splicing	Yes	Yes
EFTUD2	SLTM	0.985855341736695	GO:0008380 RNA splicing	Yes	No
EFTUD2	SMNDC1	0.118112622405736	GO:0008380 RNA splicing	Yes	Yes
EFTUD2	SND1	0.541177470588235	GO:0008380 RNA splicing	Yes	No
EFTUD2	SRSF1	0.438798253507903	GO:0008380 RNA splicing	Yes	Yes
EFTUD2	SRSF7	0.381815101440695	GO:0008380 RNA splicing	Yes	Yes
EFTUD2	SUPV3L1	0.727708470766727	GO:0008380 RNA splicing	Yes	No
EFTUD2	TAF15	0.643386287329408	GO:0008380 RNA splicing	Yes	Yes
EFTUD2	TARDBP	0.560505201680672	GO:0008380 RNA splicing	Yes	Yes
EFTUD2	TBRG4	0.916887551136089	GO:0008380 RNA splicing	Yes	No
EFTUD2	TIA1	0.799300719887955	GO:0008380 RNA splicing	Yes	Yes
EFTUD2	TRA2A	0.816300312837907	GO:0008380 RNA splicing	Yes	Yes
EFTUD2	TROVE2	0.962322752407323	GO:0008380 RNA splicing	Yes	No
EFTUD2	U2AF1	0.461998649245697	GO:0008380 RNA splicing	Yes	Yes
EFTUD2	U2AF2	0.532238293033908	GO:0008380 RNA splicing	Yes	Yes
EFTUD2	UCHL5	0.223670467787115	GO:0008380 RNA splicing	Yes	No
EFTUD2	UPF1	0.903362344537815	GO:0008380 RNA splicing	Yes	No
EFTUD2	UTP3	0.940911236532234	GO:0008380 RNA splicing	Yes	No
EFTUD2	XRCC6	0.782072892019379	GO:0008380 RNA splicing	Yes	No
EFTUD2	XRN2	0.124510803921569	GO:0008380 RNA splicing	Yes	No
EFTUD2	YBX3	0.655743296918768	GO:0008380 RNA splicing	Yes	No
EFTUD2	YWHAG	0.936544788256304	GO:0008380 RNA splicing	Yes	No
EFTUD2	ZC3H11A	0.662606066828353	GO:0008380 RNA splicing	Yes	No
EFTUD2	ZC3H8	0.905130361451555	GO:0008380 RNA splicing	Yes	No
EFTUD2	ZNF622	0.160365145658263	GO:0008380 RNA splicing	Yes	No
EFTUD2	ZNF800	0.491194180122452	GO:0008380 RNA splicing	Yes	No
EFTUD2	ZRANB2	0.467341442076429	GO:0008380 RNA splicing	Yes	Yes
EIF3G	AGGF1	0.8499974864735	GO:0002181 cytoplasmic translation	Yes	No
EIF3G	AKAP8L	0.660225089635854	GO:0002181 cytoplasmic translation	Yes	No
EIF3G	APOBEC3C	0.150048889613576	GO:0002181 cytoplasmic translation	Yes	No
EIF3G	BUD13	0.756156982287603	GO:0002181 cytoplasmic translation	Yes	No
EIF3G	CPSF6	0.651429971041068	GO:0002181 cytoplasmic translation	Yes	No
EIF3G	CSTF2T	0.946779711484594	GO:0002181 cytoplasmic translation	Yes	No
EIF3G	DDX21	0.0930428491707786	GO:0002181 cytoplasmic translation	Yes	No
EIF3G	DDX3X	0.061625649859944	GO:0002181 cytoplasmic translation	Yes	No
EIF3G	DDX42	0.202942176470588	GO:0002181 cytoplasmic translation	Yes	No
EIF3G	DDX52	0.889139026449449	GO:0002181 cytoplasmic translation	Yes	No
EIF3G	DDX55	0.542760844159514	GO:0002181 cytoplasmic translation	Yes	No
EIF3G	DDX6	0.0411342354051628	GO:0002181 cytoplasmic translation	Yes	No
EIF3G	DGCR8	0.599115282139359	GO:0002181 cytoplasmic translation	Yes	No
EIF3G	DROSHA	0.26624749859944	GO:0002181 cytoplasmic translation	Yes	No
EIF3G	EFTUD2	0.777892448412203	GO:0002181 cytoplasmic translation	Yes	No
EIF3G	EIF4G2	0.599720887955182	GO:0002181 cytoplasmic translation	Yes	No
EIF3G	EWSR1	0.833614445378151	GO:0002181 cytoplasmic translation	Yes	No
EIF3G	EXOSC5	0.564708190666997	GO:0002181 cytoplasmic translation	Yes	No
EIF3G	FAM120A	0.180113044817927	GO:0002181 cytoplasmic translation	Yes	No
EIF3G	FASTKD2	0.198199649364396	GO:0002181 cytoplasmic translation	Yes	No
EIF3G	FMR1	0.377451980392157	GO:0002181 cytoplasmic translation	Yes	Yes
EIF3G	FTO	0.0680682268907563	GO:0002181 cytoplasmic translation	Yes	No
EIF3G	FXR1	0.334734893557423	GO:0002181 cytoplasmic translation	Yes	No
EIF3G	FXR2	0.467890753444263	GO:0002181 cytoplasmic translation	Yes	No
EIF3G	GNL3	0.0470786503000374	GO:0002181 cytoplasmic translation	Yes	No
EIF3G	GPKOW	0.369196969089304	GO:0002181 cytoplasmic translation	Yes	No
EIF3G	GTF2F1	0.673110243697479	GO:0002181 cytoplasmic translation	Yes	No
EIF3G	HNRNPA1	0.489641178320962	GO:0002181 cytoplasmic translation	Yes	No
EIF3G	HNRNPC	0.287708868157456	GO:0002181 cytoplasmic translation	Yes	No
EIF3G	HNRNPK	0.737115845938375	GO:0002181 cytoplasmic translation	Yes	No
EIF3G	HNRNPM	0.260505201680672	GO:0002181 cytoplasmic translation	Yes	No
EIF3G	IGF2BP1	0.0525220084033613	GO:0002181 cytoplasmic translation	Yes	Yes
EIF3G	IGF2BP2	0.0718497394957983	GO:0002181 cytoplasmic translation	Yes	No
EIF3G	ILF3	0.688575972418475	GO:0002181 cytoplasmic translation	Yes	No
EIF3G	KHDRBS1	0.107984193277311	GO:0002181 cytoplasmic translation	Yes	No
EIF3G	KHSRP	0.157143857142857	GO:0002181 cytoplasmic translation	Yes	No
EIF3G	LARP4	0.162167519551066	GO:0002181 cytoplasmic translation	Yes	No
EIF3G	LARP7	0.463866293144432	GO:0002181 cytoplasmic translation	Yes	No
EIF3G	LIN28B	0.151558447447373	GO:0002181 cytoplasmic translation	Yes	No
EIF3G	LSM11	0.578012204481793	GO:0002181 cytoplasmic translation	Yes	No
EIF3G	METAP2	0.549440775910364	GO:0002181 cytoplasmic translation	Yes	No
EIF3G	MTPAP	0.892578030812325	GO:0002181 cytoplasmic translation	Yes	No
EIF3G	NCBP2	0.148460383753501	GO:0002181 cytoplasmic translation	Yes	Yes
EIF3G	NOLC1	0.35068843556892	GO:0002181 cytoplasmic translation	Yes	No
EIF3G	NONO	0.866205938649652	GO:0002181 cytoplasmic translation	Yes	No
EIF3G	NPM1	0.195349520169884	GO:0002181 cytoplasmic translation	Yes	No
EIF3G	NSUN2	0.113592064551988	GO:0002181 cytoplasmic translation	Yes	No
EIF3G	PABPC4	0.0682082829131653	GO:0002181 cytoplasmic translation	Yes	No
EIF3G	PCBP1	0.484594837535014	GO:0002181 cytoplasmic translation	Yes	No
EIF3G	PPIL4	0.677910841150251	GO:0002181 cytoplasmic translation	Yes	No
EIF3G	PTBP1	0.709384753501401	GO:0002181 cytoplasmic translation	Yes	No
EIF3G	PUM2	0.088516406162465	GO:0002181 cytoplasmic translation	Yes	No
EIF3G	QKI	0.48169639551582	GO:0002181 cytoplasmic translation	Yes	No
EIF3G	RBFOX2	0.737956182072829	GO:0002181 cytoplasmic translation	Yes	No
EIF3G	RBM15	0.54951262563961	GO:0002181 cytoplasmic translation	Yes	No
EIF3G	RBM22	0.0701690672268908	GO:0002181 cytoplasmic translation	Yes	No
EIF3G	RPS11	0.278020939310346	GO:0002181 cytoplasmic translation	Yes	Yes
EIF3G	RPS3	0.0726590087291959	GO:0002181 cytoplasmic translation	Yes	Yes
EIF3G	SAFB2	0.731933773109244	GO:0002181 cytoplasmic translation	Yes	No
EIF3G	SBDS	0.0109854957176677	GO:0002181 cytoplasmic translation	Yes	No
EIF3G	SERBP1	0.528992596638655	GO:0002181 cytoplasmic translation	Yes	No
EIF3G	SF3B1	0.0512615042016807	GO:0002181 cytoplasmic translation	Yes	No
EIF3G	SF3B4	0.622526717103834	GO:0002181 cytoplasmic translation	Yes	No
EIF3G	SLTM	0.944958983193277	GO:0002181 cytoplasmic translation	Yes	No
EIF3G	SMNDC1	0.417177070371847	GO:0002181 cytoplasmic translation	Yes	No
EIF3G	SND1	0.076891756302521	GO:0002181 cytoplasmic translation	Yes	No
EIF3G	SRSF1	0.83672153255274	GO:0002181 cytoplasmic translation	Yes	No
EIF3G	SRSF7	0.44270082287528	GO:0002181 cytoplasmic translation	Yes	No
EIF3G	SUPV3L1	0.0923289504285337	GO:0002181 cytoplasmic translation	Yes	No
EIF3G	TAF15	0.466805890579434	GO:0002181 cytoplasmic translation	Yes	No
EIF3G	TARDBP	0.621009403361345	GO:0002181 cytoplasmic translation	Yes	No
EIF3G	TBRG4	0.341788243179189	GO:0002181 cytoplasmic translation	Yes	No
EIF3G	TIA1	0.057564025210084	GO:0002181 cytoplasmic translation	Yes	No
EIF3G	TRA2A	0.841567832309431	GO:0002181 cytoplasmic translation	Yes	No
EIF3G	TROVE2	0.531428108039621	GO:0002181 cytoplasmic translation	Yes	No
EIF3G	U2AF1	0.372650582590304	GO:0002181 cytoplasmic translation	Yes	No
EIF3G	U2AF2	0.700586724831254	GO:0002181 cytoplasmic translation	Yes	No
EIF3G	UCHL5	0.907704081232493	GO:0002181 cytoplasmic translation	Yes	No
EIF3G	UPF1	0.568208282913165	GO:0002181 cytoplasmic translation	Yes	No
EIF3G	UTP3	0.199682368610832	GO:0002181 cytoplasmic translation	Yes	No
EIF3G	XRCC6	0.521537268283842	GO:0002181 cytoplasmic translation	Yes	No
EIF3G	XRN2	0.461905761904762	GO:0002181 cytoplasmic translation	Yes	No
EIF3G	YBX3	0.101261504201681	GO:0002181 cytoplasmic translation	Yes	Yes
EIF3G	YWHAG	0.434705868670362	GO:0002181 cytoplasmic translation	Yes	No
EIF3G	ZC3H11A	0.237117789283218	GO:0002181 cytoplasmic translation	Yes	No
EIF3G	ZC3H8	0.253019270214476	GO:0002181 cytoplasmic translation	Yes	No
EIF3G	ZNF622	0.867928170868347	GO:0002181 cytoplasmic translation	Yes	No
EIF3G	ZNF800	0.447949592616596	GO:0002181 cytoplasmic translation	Yes	No
EIF3G	ZRANB2	0.369437415115758	GO:0002181 cytoplasmic translation	Yes	No
EIF4G2	AGGF1	0.435422490672489	GO:0009895 negative regulation of catabolic process	Yes	No
EIF4G2	AKAP8L	0.395627510880365	GO:0009895 negative regulation of catabolic process	Yes	No
EIF4G2	APOBEC3C	0.694258703081232	GO:0009895 negative regulation of catabolic process	Yes	No
EIF4G2	BUD13	0.565789790866027	GO:0009895 negative regulation of catabolic process	Yes	No
EIF4G2	CPSF6	0.420449179271709	GO:0009895 negative regulation of catabolic process	Yes	No
EIF4G2	CSTF2T	0.726849647223257	GO:0009895 negative regulation of catabolic process	Yes	No
EIF4G2	DDX21	0.612606042016807	GO:0009895 negative regulation of catabolic process	Yes	No
EIF4G2	DDX3X	0.398672828149961	GO:0009895 negative regulation of catabolic process	Yes	No
EIF4G2	DDX42	0.518017504860077	GO:0009895 negative regulation of catabolic process	Yes	No
EIF4G2	DDX52	0.513866546218487	GO:0009895 negative regulation of catabolic process	Yes	No
EIF4G2	DDX55	0.764366699542052	GO:0009895 negative regulation of catabolic process	Yes	No
EIF4G2	DDX6	0.431642610563881	GO:0009895 negative regulation of catabolic process	Yes	No
EIF4G2	DGCR8	0.547053863335424	GO:0009895 negative regulation of catabolic process	Yes	No
EIF4G2	DROSHA	0.948073233596344	GO:0009895 negative regulation of catabolic process	Yes	No
EIF4G2	EFTUD2	0.857143857142857	GO:0009895 negative regulation of catabolic process	Yes	No
EIF4G2	EIF3G	0.599720887955182	GO:0009895 negative regulation of catabolic process	Yes	No
EIF4G2	EWSR1	0.594928193929752	GO:0009895 negative regulation of catabolic process	Yes	No
EIF4G2	EXOSC5	0.840337134453782	GO:0009895 negative regulation of catabolic process	Yes	No
EIF4G2	FAM120A	0.439225574634543	GO:0009895 negative regulation of catabolic process	Yes	No
EIF4G2	FASTKD2	0.280499178397411	GO:0009895 negative regulation of catabolic process	Yes	No
EIF4G2	FMR1	0.561668061515697	GO:0009895 negative regulation of catabolic process	Yes	Yes
EIF4G2	FTO	0.842204280153037	GO:0009895 negative regulation of catabolic process	Yes	No
EIF4G2	FXR1	0.505544822518151	GO:0009895 negative regulation of catabolic process	Yes	No
EIF4G2	FXR2	0.667409098535336	GO:0009895 negative regulation of catabolic process	Yes	No
EIF4G2	GNL3	0.544818927170868	GO:0009895 negative regulation of catabolic process	Yes	No
EIF4G2	GPKOW	0.599276151161077	GO:0009895 negative regulation of catabolic process	Yes	No
EIF4G2	GTF2F1	0.532145987946299	GO:0009895 negative regulation of catabolic process	Yes	No
EIF4G2	HNRNPA1	0.995978048012933	GO:0009895 negative regulation of catabolic process	Yes	No
EIF4G2	HNRNPC	0.485679382876875	GO:0009895 negative regulation of catabolic process	Yes	Yes
EIF4G2	HNRNPK	0.757855998149218	GO:0009895 negative regulation of catabolic process	Yes	No
EIF4G2	HNRNPM	0.463479378390688	GO:0009895 negative regulation of catabolic process	Yes	No
EIF4G2	IGF2BP1	0.0310451462553843	GO:0009895 negative regulation of catabolic process	Yes	Yes
EIF4G2	IGF2BP2	0.59993597399453	GO:0009895 negative regulation of catabolic process	Yes	Yes
EIF4G2	ILF3	0.506733720084887	GO:0009895 negative regulation of catabolic process	Yes	No
EIF4G2	KHDRBS1	0.730452717513182	GO:0009895 negative regulation of catabolic process	Yes	No
EIF4G2	KHSRP	0.37772476705557	GO:0009895 negative regulation of catabolic process	Yes	No
EIF4G2	LARP4	0.197398876671569	GO:0009895 negative regulation of catabolic process	Yes	No
EIF4G2	LARP7	0.888096238095238	GO:0009895 negative regulation of catabolic process	Yes	No
EIF4G2	LIN28B	0.622710846813279	GO:0009895 negative regulation of catabolic process	Yes	No
EIF4G2	LSM11	0.984915501356784	GO:0009895 negative regulation of catabolic process	Yes	No
EIF4G2	METAP2	0.568260850582484	GO:0009895 negative regulation of catabolic process	Yes	No
EIF4G2	MTPAP	0.380977708703681	GO:0009895 negative regulation of catabolic process	Yes	No
EIF4G2	NCBP2	0.304231141743495	GO:0009895 negative regulation of catabolic process	Yes	No
EIF4G2	NOLC1	0.834874949579832	GO:0009895 negative regulation of catabolic process	Yes	No
EIF4G2	NONO	0.434767421749959	GO:0009895 negative regulation of catabolic process	Yes	No
EIF4G2	NPM1	0.433054221288515	GO:0009895 negative regulation of catabolic process	Yes	No
EIF4G2	NSUN2	0.66750800280112	GO:0009895 negative regulation of catabolic process	Yes	Yes
EIF4G2	PABPC4	0.18970247378232	GO:0009895 negative regulation of catabolic process	Yes	No
EIF4G2	PCBP1	0.948479101726875	GO:0009895 negative regulation of catabolic process	Yes	No
EIF4G2	PPIL4	0.853562630352605	GO:0009895 negative regulation of catabolic process	Yes	No
EIF4G2	PTBP1	0.588574352147542	GO:0009895 negative regulation of catabolic process	Yes	No
EIF4G2	PUM2	0.455413646750176	GO:0009895 negative regulation of catabolic process	Yes	No
EIF4G2	QKI	0.643442408207095	GO:0009895 negative regulation of catabolic process	Yes	No
EIF4G2	RBFOX2	0.936933433510885	GO:0009895 negative regulation of catabolic process	Yes	No
EIF4G2	RBM15	0.778508887765556	GO:0009895 negative regulation of catabolic process	Yes	No
EIF4G2	RBM22	0.605102111263552	GO:0009895 negative regulation of catabolic process	Yes	No
EIF4G2	RPS11	0.812325929971989	GO:0009895 negative regulation of catabolic process	Yes	No
EIF4G2	RPS3	0.827311924369748	GO:0009895 negative regulation of catabolic process	Yes	No
EIF4G2	SAFB2	0.140730009777018	GO:0009895 negative regulation of catabolic process	Yes	No
EIF4G2	SBDS	0.584034613445378	GO:0009895 negative regulation of catabolic process	Yes	No
EIF4G2	SERBP1	0.610735421928561	GO:0009895 negative regulation of catabolic process	Yes	No
EIF4G2	SF3B1	0.126125327664114	GO:0009895 negative regulation of catabolic process	Yes	No
EIF4G2	SF3B4	0.900225959874198	GO:0009895 negative regulation of catabolic process	Yes	No
EIF4G2	SLTM	0.591891537103436	GO:0009895 negative regulation of catabolic process	Yes	No
EIF4G2	SMNDC1	0.985508393297546	GO:0009895 negative regulation of catabolic process	Yes	No
EIF4G2	SND1	0.585323348486043	GO:0009895 negative regulation of catabolic process	Yes	No
EIF4G2	SRSF1	0.78213496080069	GO:0009895 negative regulation of catabolic process	Yes	No
EIF4G2	SRSF7	0.539457244934478	GO:0009895 negative regulation of catabolic process	Yes	No
EIF4G2	SUPV3L1	0.654762904761905	GO:0009895 negative regulation of catabolic process	Yes	No
EIF4G2	TAF15	0.0987989831061708	GO:0009895 negative regulation of catabolic process	Yes	Yes
EIF4G2	TARDBP	0.0421522089398753	GO:0009895 negative regulation of catabolic process	Yes	Yes
EIF4G2	TBRG4	0.48136435777178	GO:0009895 negative regulation of catabolic process	Yes	No
EIF4G2	TIA1	0.367652720389395	GO:0009895 negative regulation of catabolic process	Yes	No
EIF4G2	TRA2A	0.588744284442674	GO:0009895 negative regulation of catabolic process	Yes	No
EIF4G2	TROVE2	0.708824529411765	GO:0009895 negative regulation of catabolic process	Yes	No
EIF4G2	U2AF1	0.609345276695754	GO:0009895 negative regulation of catabolic process	Yes	No
EIF4G2	U2AF2	0.719549421792661	GO:0009895 negative regulation of catabolic process	Yes	No
EIF4G2	UCHL5	0.112738547654782	GO:0009895 negative regulation of catabolic process	Yes	Yes
EIF4G2	UPF1	0.577053918303281	GO:0009895 negative regulation of catabolic process	Yes	No
EIF4G2	UTP3	0.665827330532213	GO:0009895 negative regulation of catabolic process	Yes	No
EIF4G2	XRCC6	0.588098984511995	GO:0009895 negative regulation of catabolic process	Yes	No
EIF4G2	XRN2	0.456477612470703	GO:0009895 negative regulation of catabolic process	Yes	No
EIF4G2	YBX3	0.679909359357955	GO:0009895 negative regulation of catabolic process	Yes	Yes
EIF4G2	YWHAG	0.677451980392157	GO:0009895 negative regulation of catabolic process	Yes	No
EIF4G2	ZC3H11A	0.728852540616246	GO:0009895 negative regulation of catabolic process	Yes	No
EIF4G2	ZC3H8	0.556303521008403	GO:0009895 negative regulation of catabolic process	Yes	No
EIF4G2	ZNF622	0.602890226528657	GO:0009895 negative regulation of catabolic process	Yes	No
EIF4G2	ZNF800	0.41484693837535	GO:0009895 negative regulation of catabolic process	Yes	No
EIF4G2	ZRANB2	0.317466903526524	GO:0009895 negative regulation of catabolic process	Yes	No
EWSR1	AGGF1	0.905261460170509	GO:0033120 positive regulation of RNA splicing	No	No
EWSR1	AKAP8L	0.250163986811909	GO:0033120 positive regulation of RNA splicing	No	No
EWSR1	APOBEC3C	0.883194277310924	GO:0033120 positive regulation of RNA splicing	No	No
EWSR1	BUD13	0.352176508427788	GO:0033120 positive regulation of RNA splicing	No	No
EWSR1	CPSF6	0.894258703081233	GO:0033120 positive regulation of RNA splicing	No	No
EWSR1	CSTF2T	0.0467331815163924	GO:0033120 positive regulation of RNA splicing	No	No
EWSR1	DDX21	0.64733993557423	GO:0033120 positive regulation of RNA splicing	No	No
EWSR1	DDX3X	0.741511850216069	GO:0033120 positive regulation of RNA splicing	No	No
EWSR1	DDX42	0.232053321136497	GO:0033120 positive regulation of RNA splicing	No	No
EWSR1	DDX52	0.0102250896358543	GO:0033120 positive regulation of RNA splicing	No	No
EWSR1	DDX55	0.135458475468905	GO:0033120 positive regulation of RNA splicing	No	No
EWSR1	DDX6	0.455509249151192	GO:0033120 positive regulation of RNA splicing	No	No
EWSR1	DGCR8	0.338162973051086	GO:0033120 positive regulation of RNA splicing	No	No
EWSR1	DROSHA	0.00723443107659507	GO:0033120 positive regulation of RNA splicing	No	No
EWSR1	EFTUD2	0.502101840336134	GO:0033120 positive regulation of RNA splicing	No	No
EWSR1	EIF3G	0.833614445378151	GO:0033120 positive regulation of RNA splicing	No	No
EWSR1	EIF4G2	0.594928193929752	GO:0033120 positive regulation of RNA splicing	No	No
EWSR1	EXOSC5	0.511205481792717	GO:0033120 positive regulation of RNA splicing	No	No
EWSR1	FAM120A	0.664763290187963	GO:0033120 positive regulation of RNA splicing	No	No
EWSR1	FASTKD2	0.898144122444354	GO:0033120 positive regulation of RNA splicing	No	No
EWSR1	FMR1	0.532570937376828	GO:0033120 positive regulation of RNA splicing	No	No
EWSR1	FTO	0.00374480136991047	GO:0033120 positive regulation of RNA splicing	No	No
EWSR1	FXR1	0.904429158431916	GO:0033120 positive regulation of RNA splicing	No	No
EWSR1	FXR2	0.705139584881576	GO:0033120 positive regulation of RNA splicing	No	No
EWSR1	GNL3	0.801261504201681	GO:0033120 positive regulation of RNA splicing	No	No
EWSR1	GPKOW	0.982969048944812	GO:0033120 positive regulation of RNA splicing	No	No
EWSR1	GTF2F1	0.0716581362906822	GO:0033120 positive regulation of RNA splicing	No	No
EWSR1	HNRNPA1	0.314059677195502	GO:0033120 positive regulation of RNA splicing	No	No
EWSR1	HNRNPC	0.0230216220530066	GO:0033120 positive regulation of RNA splicing	No	No
EWSR1	HNRNPK	0.178779430223954	GO:0033120 positive regulation of RNA splicing	No	No
EWSR1	HNRNPM	0.967966913332619	GO:0033120 positive regulation of RNA splicing	No	No
EWSR1	IGF2BP1	0.564552795538485	GO:0033120 positive regulation of RNA splicing	No	No
EWSR1	IGF2BP2	0.876847327853299	GO:0033120 positive regulation of RNA splicing	No	No
EWSR1	ILF3	0.441718816531233	GO:0033120 positive regulation of RNA splicing	No	No
EWSR1	KHDRBS1	0.855491374275094	GO:0033120 positive regulation of RNA splicing	No	No
EWSR1	KHSRP	0.763389457763581	GO:0033120 positive regulation of RNA splicing	No	No
EWSR1	LARP4	0.822241292595702	GO:0033120 positive regulation of RNA splicing	No	No
EWSR1	LARP7	0.792157862745098	GO:0033120 positive regulation of RNA splicing	No	No
EWSR1	LIN28B	0.91485777439894	GO:0033120 positive regulation of RNA splicing	No	No
EWSR1	LSM11	0.344668389919005	GO:0033120 positive regulation of RNA splicing	No	No
EWSR1	METAP2	0.699486828691111	GO:0033120 positive regulation of RNA splicing	No	No
EWSR1	MTPAP	0.423914349281649	GO:0033120 positive regulation of RNA splicing	No	No
EWSR1	NCBP2	0.953141332692334	GO:0033120 positive regulation of RNA splicing	No	No
EWSR1	NOLC1	0.797900159663866	GO:0033120 positive regulation of RNA splicing	No	No
EWSR1	NONO	0.000181543023373859	GO:0033120 positive regulation of RNA splicing	No	No
EWSR1	NPM1	0.746219487394958	GO:0033120 positive regulation of RNA splicing	No	No
EWSR1	NSUN2	0.87703181232493	GO:0033120 positive regulation of RNA splicing	No	No
EWSR1	PABPC4	0.801553208348084	GO:0033120 positive regulation of RNA splicing	No	No
EWSR1	PCBP1	0.190421194416638	GO:0033120 positive regulation of RNA splicing	No	No
EWSR1	PPIL4	0.741533427277309	GO:0033120 positive regulation of RNA splicing	No	No
EWSR1	PTBP1	0.574888857651237	GO:0033120 positive regulation of RNA splicing	No	No
EWSR1	PUM2	0.796017868099245	GO:0033120 positive regulation of RNA splicing	No	No
EWSR1	QKI	0.468532464202757	GO:0033120 positive regulation of RNA splicing	No	No
EWSR1	RBFOX2	0.0914962658420239	GO:0033120 positive regulation of RNA splicing	No	No
EWSR1	RBM15	0.473707210613023	GO:0033120 positive regulation of RNA splicing	No	No
EWSR1	RBM22	0.402308035307425	GO:0033120 positive regulation of RNA splicing	No	Yes
EWSR1	RPS11	0.820729291316527	GO:0033120 positive regulation of RNA splicing	No	No
EWSR1	RPS3	0.974790915966387	GO:0033120 positive regulation of RNA splicing	No	No
EWSR1	SAFB2	0.814230926848773	GO:0033120 positive regulation of RNA splicing	No	No
EWSR1	SBDS	0.78921668627451	GO:0033120 positive regulation of RNA splicing	No	No
EWSR1	SERBP1	0.678561203826648	GO:0033120 positive regulation of RNA splicing	No	No
EWSR1	SF3B1	0.820025097948162	GO:0033120 positive regulation of RNA splicing	No	No
EWSR1	SF3B4	0.339550395460102	GO:0033120 positive regulation of RNA splicing	No	Yes
EWSR1	SLTM	0.0693184280797841	GO:0033120 positive regulation of RNA splicing	No	No
EWSR1	SMNDC1	0.191013321134618	GO:0033120 positive regulation of RNA splicing	No	No
EWSR1	SND1	0.705156981324691	GO:0033120 positive regulation of RNA splicing	No	No
EWSR1	SRSF1	0.40320242676074	GO:0033120 positive regulation of RNA splicing	No	No
EWSR1	SRSF7	0.883584129080338	GO:0033120 positive regulation of RNA splicing	No	No
EWSR1	SUPV3L1	0.755743296918768	GO:0033120 positive regulation of RNA splicing	No	No
EWSR1	TAF15	0.211819058016349	GO:0033120 positive regulation of RNA splicing	No	No
EWSR1	TARDBP	0.692114871789782	GO:0033120 positive regulation of RNA splicing	No	No
EWSR1	TBRG4	0.873068513697203	GO:0033120 positive regulation of RNA splicing	No	No
EWSR1	TIA1	0.297538102277092	GO:0033120 positive regulation of RNA splicing	No	No
EWSR1	TRA2A	0.373963737240402	GO:0033120 positive regulation of RNA splicing	No	Yes
EWSR1	TROVE2	0.815127050420168	GO:0033120 positive regulation of RNA splicing	No	No
EWSR1	U2AF1	0.815696465153616	GO:0033120 positive regulation of RNA splicing	No	No
EWSR1	U2AF2	0.490494184284832	GO:0033120 positive regulation of RNA splicing	No	Yes
EWSR1	UCHL5	0.96489046756653	GO:0033120 positive regulation of RNA splicing	No	No
EWSR1	UPF1	0.820684285387922	GO:0033120 positive regulation of RNA splicing	No	No
EWSR1	UTP3	0.833334333333333	GO:0033120 positive regulation of RNA splicing	No	No
EWSR1	XRCC6	0.922318143663067	GO:0033120 positive regulation of RNA splicing	No	No
EWSR1	XRN2	0.236540419305431	GO:0033120 positive regulation of RNA splicing	No	No
EWSR1	YBX3	0.736920902340431	GO:0033120 positive regulation of RNA splicing	No	No
EWSR1	YWHAG	0.414426770308123	GO:0033120 positive regulation of RNA splicing	No	No
EWSR1	ZC3H11A	0.735435173669468	GO:0033120 positive regulation of RNA splicing	No	No
EWSR1	ZC3H8	0.775071028011205	GO:0033120 positive regulation of RNA splicing	No	No
EWSR1	ZNF622	0.642979370804265	GO:0033120 positive regulation of RNA splicing	No	No
EWSR1	ZNF800	0.97156962745098	GO:0033120 positive regulation of RNA splicing	No	No
EWSR1	ZRANB2	0.345651436354589	GO:0033120 positive regulation of RNA splicing	No	No
EXOSC5	AGGF1	0.935491908441563	GO:0031331 positive regulation of cellular catabolic process	Yes	No
EXOSC5	AKAP8L	0.934314725490196	GO:0031331 positive regulation of cellular catabolic process	Yes	No
EXOSC5	APOBEC3C	0.843425833554175	GO:0031331 positive regulation of cellular catabolic process	Yes	No
EXOSC5	BUD13	0.801315127499372	GO:0031331 positive regulation of cellular catabolic process	Yes	No
EXOSC5	CPSF6	0.893054526590846	GO:0031331 positive regulation of cellular catabolic process	Yes	No
EXOSC5	CSTF2T	0.676611644257703	GO:0031331 positive regulation of cellular catabolic process	Yes	No
EXOSC5	DDX21	0.319982847997623	GO:0031331 positive regulation of cellular catabolic process	Yes	No
EXOSC5	DDX3X	0.844678871148459	GO:0031331 positive regulation of cellular catabolic process	Yes	No
EXOSC5	DDX42	0.591457582633053	GO:0031331 positive regulation of cellular catabolic process	Yes	No
EXOSC5	DDX52	0.852607962434255	GO:0031331 positive regulation of cellular catabolic process	Yes	No
EXOSC5	DDX55	0.931116069023614	GO:0031331 positive regulation of cellular catabolic process	Yes	No
EXOSC5	DDX6	0.26580382767252	GO:0031331 positive regulation of cellular catabolic process	Yes	No
EXOSC5	DGCR8	0.677594380468586	GO:0031331 positive regulation of cellular catabolic process	Yes	No
EXOSC5	DROSHA	0.796359543417367	GO:0031331 positive regulation of cellular catabolic process	Yes	No
EXOSC5	EFTUD2	0.852576776312009	GO:0031331 positive regulation of cellular catabolic process	Yes	No
EXOSC5	EIF3G	0.564708190666997	GO:0031331 positive regulation of cellular catabolic process	Yes	No
EXOSC5	EIF4G2	0.840337134453782	GO:0031331 positive regulation of cellular catabolic process	Yes	No
EXOSC5	EWSR1	0.511205481792717	GO:0031331 positive regulation of cellular catabolic process	Yes	No
EXOSC5	FAM120A	0.736135453781513	GO:0031331 positive regulation of cellular catabolic process	Yes	No
EXOSC5	FASTKD2	0.537358232775016	GO:0031331 positive regulation of cellular catabolic process	Yes	No
EXOSC5	FMR1	0.880813324929972	GO:0031331 positive regulation of cellular catabolic process	Yes	No
EXOSC5	FTO	0.58515506162465	GO:0031331 positive regulation of cellular catabolic process	Yes	Yes
EXOSC5	FXR1	0.686415565826331	GO:0031331 positive regulation of cellular catabolic process	Yes	No
EXOSC5	FXR2	0.840858919684227	GO:0031331 positive regulation of cellular catabolic process	Yes	No
EXOSC5	GNL3	0.413100703800559	GO:0031331 positive regulation of cellular catabolic process	Yes	No
EXOSC5	GPKOW	0.481668111650294	GO:0031331 positive regulation of cellular catabolic process	Yes	No
EXOSC5	GTF2F1	0.852381952380952	GO:0031331 positive regulation of cellular catabolic process	Yes	No
EXOSC5	HNRNPA1	0.546658485770848	GO:0031331 positive regulation of cellular catabolic process	Yes	No
EXOSC5	HNRNPC	0.474562214774581	GO:0031331 positive regulation of cellular catabolic process	Yes	No
EXOSC5	HNRNPK	0.943138254901961	GO:0031331 positive regulation of cellular catabolic process	Yes	No
EXOSC5	HNRNPM	0.0305332128851541	GO:0031331 positive regulation of cellular catabolic process	Yes	No
EXOSC5	IGF2BP1	0.615407162464986	GO:0031331 positive regulation of cellular catabolic process	Yes	Yes
EXOSC5	IGF2BP2	0.742297918767507	GO:0031331 positive regulation of cellular catabolic process	Yes	No
EXOSC5	ILF3	0.770423711416003	GO:0031331 positive regulation of cellular catabolic process	Yes	No
EXOSC5	KHDRBS1	0.529412764705882	GO:0031331 positive regulation of cellular catabolic process	Yes	No
EXOSC5	KHSRP	0.385995397759104	GO:0031331 positive regulation of cellular catabolic process	Yes	Yes
EXOSC5	LARP4	0.738416635003567	GO:0031331 positive regulation of cellular catabolic process	Yes	No
EXOSC5	LARP7	0.827275066235707	GO:0031331 positive regulation of cellular catabolic process	Yes	No
EXOSC5	LIN28B	0.656590392571808	GO:0031331 positive regulation of cellular catabolic process	Yes	Yes
EXOSC5	LSM11	0.877872148459384	GO:0031331 positive regulation of cellular catabolic process	Yes	No
EXOSC5	METAP2	0.9796928767507	GO:0031331 positive regulation of cellular catabolic process	Yes	No
EXOSC5	MTPAP	0.941457582633053	GO:0031331 positive regulation of cellular catabolic process	Yes	No
EXOSC5	NCBP2	0.699860943977591	GO:0031331 positive regulation of cellular catabolic process	Yes	No
EXOSC5	NOLC1	0.534183132664352	GO:0031331 positive regulation of cellular catabolic process	Yes	No
EXOSC5	NONO	0.57680818156682	GO:0031331 positive regulation of cellular catabolic process	Yes	No
EXOSC5	NPM1	0.638256500387454	GO:0031331 positive regulation of cellular catabolic process	Yes	No
EXOSC5	NSUN2	0.547288662823377	GO:0031331 positive regulation of cellular catabolic process	Yes	No
EXOSC5	PABPC4	0.917928170868347	GO:0031331 positive regulation of cellular catabolic process	Yes	No
EXOSC5	PCBP1	0.991597638655462	GO:0031331 positive regulation of cellular catabolic process	Yes	No
EXOSC5	PPIL4	0.598506877211987	GO:0031331 positive regulation of cellular catabolic process	Yes	No
EXOSC5	PTBP1	0.924510803921569	GO:0031331 positive regulation of cellular catabolic process	Yes	No
EXOSC5	PUM2	0.733194277310924	GO:0031331 positive regulation of cellular catabolic process	Yes	No
EXOSC5	QKI	0.701530204648285	GO:0031331 positive regulation of cellular catabolic process	Yes	No
EXOSC5	RBFOX2	0.715687274509804	GO:0031331 positive regulation of cellular catabolic process	Yes	No
EXOSC5	RBM15	0.724162889072502	GO:0031331 positive regulation of cellular catabolic process	Yes	No
EXOSC5	RBM22	0.536135453781513	GO:0031331 positive regulation of cellular catabolic process	Yes	No
EXOSC5	RPS11	0.731411225024858	GO:0031331 positive regulation of cellular catabolic process	Yes	No
EXOSC5	RPS3	0.783378435250118	GO:0031331 positive regulation of cellular catabolic process	Yes	No
EXOSC5	SAFB2	0.734034613445378	GO:0031331 positive regulation of cellular catabolic process	Yes	No
EXOSC5	SBDS	0.271893721358392	GO:0031331 positive regulation of cellular catabolic process	Yes	No
EXOSC5	SERBP1	0.992297918767507	GO:0031331 positive regulation of cellular catabolic process	Yes	No
EXOSC5	SF3B1	0.665407162464986	GO:0031331 positive regulation of cellular catabolic process	Yes	No
EXOSC5	SF3B4	0.740764156344826	GO:0031331 positive regulation of cellular catabolic process	Yes	No
EXOSC5	SLTM	0.885995397759104	GO:0031331 positive regulation of cellular catabolic process	Yes	No
EXOSC5	SMNDC1	0.597293384044743	GO:0031331 positive regulation of cellular catabolic process	Yes	No
EXOSC5	SND1	0.670729291316527	GO:0031331 positive regulation of cellular catabolic process	Yes	No
EXOSC5	SRSF1	0.973854553838148	GO:0031331 positive regulation of cellular catabolic process	Yes	No
EXOSC5	SRSF7	0.551141540704362	GO:0031331 positive regulation of cellular catabolic process	Yes	No
EXOSC5	SUPV3L1	0.327070890357287	GO:0031331 positive regulation of cellular catabolic process	Yes	Yes
EXOSC5	TAF15	0.32466560586347	GO:0031331 positive regulation of cellular catabolic process	Yes	No
EXOSC5	TARDBP	0.602802120448179	GO:0031331 positive regulation of cellular catabolic process	Yes	Yes
EXOSC5	TBRG4	0.629506803126394	GO:0031331 positive regulation of cellular catabolic process	Yes	No
EXOSC5	TIA1	0.364426770308123	GO:0031331 positive regulation of cellular catabolic process	Yes	No
EXOSC5	TRA2A	0.901953188147135	GO:0031331 positive regulation of cellular catabolic process	Yes	No
EXOSC5	TROVE2	0.908357540004049	GO:0031331 positive regulation of cellular catabolic process	Yes	No
EXOSC5	U2AF1	0.583993931505588	GO:0031331 positive regulation of cellular catabolic process	Yes	No
EXOSC5	U2AF2	0.731640302602908	GO:0031331 positive regulation of cellular catabolic process	Yes	No
EXOSC5	UCHL5	0.975211084033613	GO:0031331 positive regulation of cellular catabolic process	Yes	No
EXOSC5	UPF1	0.823950579831933	GO:0031331 positive regulation of cellular catabolic process	Yes	Yes
EXOSC5	UTP3	0.804375980953047	GO:0031331 positive regulation of cellular catabolic process	Yes	No
EXOSC5	XRCC6	0.855647118855559	GO:0031331 positive regulation of cellular catabolic process	Yes	No
EXOSC5	XRN2	0.775911364145658	GO:0031331 positive regulation of cellular catabolic process	Yes	No
EXOSC5	YBX3	0.930673268907563	GO:0031331 positive regulation of cellular catabolic process	Yes	No
EXOSC5	YWHAG	0.534510036381384	GO:0031331 positive regulation of cellular catabolic process	Yes	No
EXOSC5	ZC3H11A	0.464116905123472	GO:0031331 positive regulation of cellular catabolic process	Yes	No
EXOSC5	ZC3H8	0.706827688614937	GO:0031331 positive regulation of cellular catabolic process	Yes	No
EXOSC5	ZNF622	0.926751700280112	GO:0031331 positive regulation of cellular catabolic process	Yes	No
EXOSC5	ZNF800	0.770948439298255	GO:0031331 positive regulation of cellular catabolic process	Yes	No
EXOSC5	ZRANB2	0.632518610200687	GO:0031331 positive regulation of cellular catabolic process	Yes	No
FAM120A	AGGF1	0.706509428674139	GO:0019439 aromatic compound catabolic process	No	No
FAM120A	AKAP8L	0.48461086459451	GO:0019439 aromatic compound catabolic process	No	No
FAM120A	APOBEC3C	0.176611644257703	GO:0019439 aromatic compound catabolic process	No	Yes
FAM120A	BUD13	0.992097732014591	GO:0019439 aromatic compound catabolic process	No	No
FAM120A	CPSF6	0.369328731092437	GO:0019439 aromatic compound catabolic process	No	No
FAM120A	CSTF2T	0.840704151516937	GO:0019439 aromatic compound catabolic process	No	No
FAM120A	DDX21	0.213726490196078	GO:0019439 aromatic compound catabolic process	No	No
FAM120A	DDX3X	0.721456754392755	GO:0019439 aromatic compound catabolic process	No	No
FAM120A	DDX42	0.349254303209006	GO:0019439 aromatic compound catabolic process	No	No
FAM120A	DDX52	0.70546318487395	GO:0019439 aromatic compound catabolic process	No	No
FAM120A	DDX55	0.842473020185092	GO:0019439 aromatic compound catabolic process	No	No
FAM120A	DDX6	0.267786529281104	GO:0019439 aromatic compound catabolic process	No	No
FAM120A	DGCR8	0.555069127785826	GO:0019439 aromatic compound catabolic process	No	No
FAM120A	DROSHA	0.927793223032112	GO:0019439 aromatic compound catabolic process	No	No
FAM120A	EFTUD2	0.983474389355742	GO:0019439 aromatic compound catabolic process	No	No
FAM120A	EIF3G	0.180113044817927	GO:0019439 aromatic compound catabolic process	No	No
FAM120A	EIF4G2	0.439225574634543	GO:0019439 aromatic compound catabolic process	No	No
FAM120A	EWSR1	0.664763290187963	GO:0019439 aromatic compound catabolic process	No	No
FAM120A	EXOSC5	0.736135453781513	GO:0019439 aromatic compound catabolic process	No	Yes
FAM120A	FASTKD2	0.141124229784649	GO:0019439 aromatic compound catabolic process	No	Yes
FAM120A	FMR1	0.56320592218492	GO:0019439 aromatic compound catabolic process	No	Yes
FAM120A	FTO	0.371380568556703	GO:0019439 aromatic compound catabolic process	No	Yes
FAM120A	FXR1	0.0453970248290037	GO:0019439 aromatic compound catabolic process	No	Yes
FAM120A	FXR2	0.263768955176516	GO:0019439 aromatic compound catabolic process	No	Yes
FAM120A	GNL3	0.168628450980392	GO:0019439 aromatic compound catabolic process	No	No
FAM120A	GPKOW	0.78396867991394	GO:0019439 aromatic compound catabolic process	No	No
FAM120A	GTF2F1	0.69163609142708	GO:0019439 aromatic compound catabolic process	No	No
FAM120A	HNRNPA1	0.219872166456958	GO:0019439 aromatic compound catabolic process	No	No
FAM120A	HNRNPC	0.509020675342034	GO:0019439 aromatic compound catabolic process	No	Yes
FAM120A	HNRNPK	0.347631002841252	GO:0019439 aromatic compound catabolic process	No	No
FAM120A	HNRNPM	0.656554093604296	GO:0019439 aromatic compound catabolic process	No	Yes
FAM120A	IGF2BP1	0.140383970389249	GO:0019439 aromatic compound catabolic process	No	Yes
FAM120A	IGF2BP2	0.184233058689148	GO:0019439 aromatic compound catabolic process	No	Yes
FAM120A	ILF3	0.420867407754236	GO:0019439 aromatic compound catabolic process	No	No
FAM120A	KHDRBS1	0.411163337998549	GO:0019439 aromatic compound catabolic process	No	No
FAM120A	KHSRP	0.150810558624353	GO:0019439 aromatic compound catabolic process	No	Yes
FAM120A	LARP4	0.623479739204032	GO:0019439 aromatic compound catabolic process	No	No
FAM120A	LARP7	0.908404361344538	GO:0019439 aromatic compound catabolic process	No	No
FAM120A	LIN28B	0.100119016806802	GO:0019439 aromatic compound catabolic process	No	Yes
FAM120A	LSM11	0.438507056870842	GO:0019439 aromatic compound catabolic process	No	No
FAM120A	METAP2	0.591160059724669	GO:0019439 aromatic compound catabolic process	No	No
FAM120A	MTPAP	0.18807045169447	GO:0019439 aromatic compound catabolic process	No	Yes
FAM120A	NCBP2	0.580405719912726	GO:0019439 aromatic compound catabolic process	No	Yes
FAM120A	NOLC1	0.576471588235294	GO:0019439 aromatic compound catabolic process	No	No
FAM120A	NONO	0.551806285920604	GO:0019439 aromatic compound catabolic process	No	No
FAM120A	NPM1	0.153082232492997	GO:0019439 aromatic compound catabolic process	No	Yes
FAM120A	NSUN2	0.21750800280112	GO:0019439 aromatic compound catabolic process	No	Yes
FAM120A	PABPC4	0.516289949474025	GO:0019439 aromatic compound catabolic process	No	Yes
FAM120A	PCBP1	0.295926069974326	GO:0019439 aromatic compound catabolic process	No	No
FAM120A	PPIL4	0.633063318415541	GO:0019439 aromatic compound catabolic process	No	No
FAM120A	PTBP1	0.778515334223955	GO:0019439 aromatic compound catabolic process	No	No
FAM120A	PUM2	0.647112340979642	GO:0019439 aromatic compound catabolic process	No	Yes
FAM120A	QKI	0.640895183481239	GO:0019439 aromatic compound catabolic process	No	No
FAM120A	RBFOX2	0.912528738196058	GO:0019439 aromatic compound catabolic process	No	No
FAM120A	RBM15	0.517986783734558	GO:0019439 aromatic compound catabolic process	No	No
FAM120A	RBM22	0.346814654922745	GO:0019439 aromatic compound catabolic process	No	No
FAM120A	RPS11	0.635995397759104	GO:0019439 aromatic compound catabolic process	No	No
FAM120A	RPS3	0.716667666666667	GO:0019439 aromatic compound catabolic process	No	No
FAM120A	SAFB2	0.405520357339748	GO:0019439 aromatic compound catabolic process	No	No
FAM120A	SBDS	0.135435173669468	GO:0019439 aromatic compound catabolic process	No	No
FAM120A	SERBP1	0.0650098135152048	GO:0019439 aromatic compound catabolic process	No	Yes
FAM120A	SF3B1	0.218988839691731	GO:0019439 aromatic compound catabolic process	No	No
FAM120A	SF3B4	0.97690781754384	GO:0019439 aromatic compound catabolic process	No	No
FAM120A	SLTM	0.956863619213259	GO:0019439 aromatic compound catabolic process	No	No
FAM120A	SMNDC1	0.723516473951539	GO:0019439 aromatic compound catabolic process	No	No
FAM120A	SND1	0.510296616324878	GO:0019439 aromatic compound catabolic process	No	Yes
FAM120A	SRSF1	0.841444067163688	GO:0019439 aromatic compound catabolic process	No	No
FAM120A	SRSF7	0.66252635577609	GO:0019439 aromatic compound catabolic process	No	No
FAM120A	SUPV3L1	0.184734893557423	GO:0019439 aromatic compound catabolic process	No	Yes
FAM120A	TAF15	0.580673677105847	GO:0019439 aromatic compound catabolic process	No	Yes
FAM120A	TARDBP	0.636309664022293	GO:0019439 aromatic compound catabolic process	No	Yes
FAM120A	TBRG4	0.230020438672286	GO:0019439 aromatic compound catabolic process	No	Yes
FAM120A	TIA1	0.0878160135575875	GO:0019439 aromatic compound catabolic process	No	No
FAM120A	TRA2A	0.457263041275865	GO:0019439 aromatic compound catabolic process	No	No
FAM120A	TROVE2	0.338796518207283	GO:0019439 aromatic compound catabolic process	No	No
FAM120A	U2AF1	0.495979108920225	GO:0019439 aromatic compound catabolic process	No	No
FAM120A	U2AF2	0.621472924516098	GO:0019439 aromatic compound catabolic process	No	No
FAM120A	UCHL5	0.524074997603412	GO:0019439 aromatic compound catabolic process	No	No
FAM120A	UPF1	0.0215904158241498	GO:0019439 aromatic compound catabolic process	No	Yes
FAM120A	UTP3	0.298180271708683	GO:0019439 aromatic compound catabolic process	No	No
FAM120A	XRCC6	0.964380000147683	GO:0019439 aromatic compound catabolic process	No	No
FAM120A	XRN2	0.543080094624866	GO:0019439 aromatic compound catabolic process	No	Yes
FAM120A	YBX3	0.309745136255104	GO:0019439 aromatic compound catabolic process	No	Yes
FAM120A	YWHAG	0.650001	GO:0019439 aromatic compound catabolic process	No	No
FAM120A	ZC3H11A	0.206163464985994	GO:0019439 aromatic compound catabolic process	No	No
FAM120A	ZC3H8	0.11078531372549	GO:0019439 aromatic compound catabolic process	No	No
FAM120A	ZNF622	0.603582740691792	GO:0019439 aromatic compound catabolic process	No	No
FAM120A	ZNF800	0.562606042016807	GO:0019439 aromatic compound catabolic process	No	No
FAM120A	ZRANB2	0.325615450388434	GO:0019439 aromatic compound catabolic process	No	No
FASTKD2	AGGF1	0.422688678729983	GO:0000959 mitochondrial RNA metabolic process	Yes	No
FASTKD2	AKAP8L	0.671055784431588	GO:0000959 mitochondrial RNA metabolic process	Yes	No
FASTKD2	APOBEC3C	0.223282009792397	GO:0000959 mitochondrial RNA metabolic process	Yes	No
FASTKD2	BUD13	0.858951613130884	GO:0000959 mitochondrial RNA metabolic process	Yes	No
FASTKD2	CPSF6	0.408185363021786	GO:0000959 mitochondrial RNA metabolic process	Yes	No
FASTKD2	CSTF2T	0.479642141622223	GO:0000959 mitochondrial RNA metabolic process	Yes	No
FASTKD2	DDX21	0.107410974465454	GO:0000959 mitochondrial RNA metabolic process	Yes	No
FASTKD2	DDX3X	0.192726517876869	GO:0000959 mitochondrial RNA metabolic process	Yes	No
FASTKD2	DDX42	0.95643079762597	GO:0000959 mitochondrial RNA metabolic process	Yes	No
FASTKD2	DDX52	0.722157513239267	GO:0000959 mitochondrial RNA metabolic process	Yes	No
FASTKD2	DDX55	0.822493323562836	GO:0000959 mitochondrial RNA metabolic process	Yes	No
FASTKD2	DDX6	0.104904358909398	GO:0000959 mitochondrial RNA metabolic process	Yes	No
FASTKD2	DGCR8	0.501220212595638	GO:0000959 mitochondrial RNA metabolic process	Yes	No
FASTKD2	DROSHA	0.786951173258973	GO:0000959 mitochondrial RNA metabolic process	Yes	No
FASTKD2	EFTUD2	0.865406465406633	GO:0000959 mitochondrial RNA metabolic process	Yes	No
FASTKD2	EIF3G	0.198199649364396	GO:0000959 mitochondrial RNA metabolic process	Yes	No
FASTKD2	EIF4G2	0.280499178397411	GO:0000959 mitochondrial RNA metabolic process	Yes	No
FASTKD2	EWSR1	0.898144122444354	GO:0000959 mitochondrial RNA metabolic process	Yes	No
FASTKD2	EXOSC5	0.537358232775016	GO:0000959 mitochondrial RNA metabolic process	Yes	No
FASTKD2	FAM120A	0.141124229784649	GO:0000959 mitochondrial RNA metabolic process	Yes	No
FASTKD2	FMR1	0.289188401290713	GO:0000959 mitochondrial RNA metabolic process	Yes	No
FASTKD2	FTO	0.529427672395805	GO:0000959 mitochondrial RNA metabolic process	Yes	No
FASTKD2	FXR1	0.161932168172999	GO:0000959 mitochondrial RNA metabolic process	Yes	No
FASTKD2	FXR2	0.49391808501317	GO:0000959 mitochondrial RNA metabolic process	Yes	No
FASTKD2	GNL3	0.0999045474517976	GO:0000959 mitochondrial RNA metabolic process	Yes	No
FASTKD2	GPKOW	0.0986206220698308	GO:0000959 mitochondrial RNA metabolic process	Yes	No
FASTKD2	GTF2F1	0.632715944413653	GO:0000959 mitochondrial RNA metabolic process	Yes	No
FASTKD2	HNRNPA1	0.780615606644665	GO:0000959 mitochondrial RNA metabolic process	Yes	No
FASTKD2	HNRNPC	0.771117826243836	GO:0000959 mitochondrial RNA metabolic process	Yes	No
FASTKD2	HNRNPK	0.977054042428139	GO:0000959 mitochondrial RNA metabolic process	Yes	No
FASTKD2	HNRNPM	0.381683168748541	GO:0000959 mitochondrial RNA metabolic process	Yes	No
FASTKD2	IGF2BP1	0.174205453684449	GO:0000959 mitochondrial RNA metabolic process	Yes	No
FASTKD2	IGF2BP2	0.197202469184243	GO:0000959 mitochondrial RNA metabolic process	Yes	No
FASTKD2	ILF3	0.728917073955452	GO:0000959 mitochondrial RNA metabolic process	Yes	No
FASTKD2	KHDRBS1	0.456995335354476	GO:0000959 mitochondrial RNA metabolic process	Yes	No
FASTKD2	KHSRP	0.414252202413114	GO:0000959 mitochondrial RNA metabolic process	Yes	No
FASTKD2	LARP4	0.465753195674142	GO:0000959 mitochondrial RNA metabolic process	Yes	No
FASTKD2	LARP7	0.334990350696926	GO:0000959 mitochondrial RNA metabolic process	Yes	No
FASTKD2	LIN28B	0.421192797636645	GO:0000959 mitochondrial RNA metabolic process	Yes	No
FASTKD2	LSM11	0.570456816684491	GO:0000959 mitochondrial RNA metabolic process	Yes	No
FASTKD2	METAP2	0.571880867074497	GO:0000959 mitochondrial RNA metabolic process	Yes	No
FASTKD2	MTPAP	0.28489353318613	GO:0000959 mitochondrial RNA metabolic process	Yes	No
FASTKD2	NCBP2	0.448128317958187	GO:0000959 mitochondrial RNA metabolic process	Yes	No
FASTKD2	NOLC1	0.259553268915743	GO:0000959 mitochondrial RNA metabolic process	Yes	No
FASTKD2	NONO	0.773571258269521	GO:0000959 mitochondrial RNA metabolic process	Yes	No
FASTKD2	NPM1	0.111839628620721	GO:0000959 mitochondrial RNA metabolic process	Yes	No
FASTKD2	NSUN2	0.1349090871032	GO:0000959 mitochondrial RNA metabolic process	Yes	No
FASTKD2	PABPC4	0.164425100140967	GO:0000959 mitochondrial RNA metabolic process	Yes	No
FASTKD2	PCBP1	0.94868306371659	GO:0000959 mitochondrial RNA metabolic process	Yes	No
FASTKD2	PPIL4	0.0950174174350737	GO:0000959 mitochondrial RNA metabolic process	Yes	No
FASTKD2	PTBP1	0.852441437746088	GO:0000959 mitochondrial RNA metabolic process	Yes	No
FASTKD2	PUM2	0.435962414978583	GO:0000959 mitochondrial RNA metabolic process	Yes	No
FASTKD2	QKI	0.43036757213815	GO:0000959 mitochondrial RNA metabolic process	Yes	No
FASTKD2	RBFOX2	0.563550644915467	GO:0000959 mitochondrial RNA metabolic process	Yes	No
FASTKD2	RBM15	0.224123942204039	GO:0000959 mitochondrial RNA metabolic process	Yes	No
FASTKD2	RBM22	0.18002243429806	GO:0000959 mitochondrial RNA metabolic process	Yes	No
FASTKD2	RPS11	0.198643587634334	GO:0000959 mitochondrial RNA metabolic process	Yes	No
FASTKD2	RPS3	0.665603529838161	GO:0000959 mitochondrial RNA metabolic process	Yes	No
FASTKD2	SAFB2	0.215771894730561	GO:0000959 mitochondrial RNA metabolic process	Yes	No
FASTKD2	SBDS	0.0669195204088537	GO:0000959 mitochondrial RNA metabolic process	Yes	No
FASTKD2	SERBP1	0.247653523209019	GO:0000959 mitochondrial RNA metabolic process	Yes	No
FASTKD2	SF3B1	0.164708083549863	GO:0000959 mitochondrial RNA metabolic process	Yes	No
FASTKD2	SF3B4	0.644091271008382	GO:0000959 mitochondrial RNA metabolic process	Yes	No
FASTKD2	SLTM	0.529452194212809	GO:0000959 mitochondrial RNA metabolic process	Yes	No
FASTKD2	SMNDC1	0.262058962159818	GO:0000959 mitochondrial RNA metabolic process	Yes	No
FASTKD2	SND1	0.147216235067976	GO:0000959 mitochondrial RNA metabolic process	Yes	No
FASTKD2	SRSF1	0.731411292349614	GO:0000959 mitochondrial RNA metabolic process	Yes	No
FASTKD2	SRSF7	0.100819515872281	GO:0000959 mitochondrial RNA metabolic process	Yes	No
FASTKD2	SUPV3L1	0.00561717149452474	GO:0000959 mitochondrial RNA metabolic process	Yes	Yes
FASTKD2	TAF15	0.0871543303752913	GO:0000959 mitochondrial RNA metabolic process	Yes	No
FASTKD2	TARDBP	0.466978516938235	GO:0000959 mitochondrial RNA metabolic process	Yes	No
FASTKD2	TBRG4	0.0466732613993172	GO:0000959 mitochondrial RNA metabolic process	Yes	Yes
FASTKD2	TIA1	0.0240098752437923	GO:0000959 mitochondrial RNA metabolic process	Yes	No
FASTKD2	TRA2A	0.485442918012162	GO:0000959 mitochondrial RNA metabolic process	Yes	No
FASTKD2	TROVE2	0.27634718115137	GO:0000959 mitochondrial RNA metabolic process	Yes	No
FASTKD2	U2AF1	0.361828313769967	GO:0000959 mitochondrial RNA metabolic process	Yes	No
FASTKD2	U2AF2	0.704769416205244	GO:0000959 mitochondrial RNA metabolic process	Yes	No
FASTKD2	UCHL5	0.070276523976713	GO:0000959 mitochondrial RNA metabolic process	Yes	No
FASTKD2	UPF1	0.326005451256171	GO:0000959 mitochondrial RNA metabolic process	Yes	No
FASTKD2	UTP3	0.123530084332155	GO:0000959 mitochondrial RNA metabolic process	Yes	No
FASTKD2	XRCC6	0.495353950594672	GO:0000959 mitochondrial RNA metabolic process	Yes	No
FASTKD2	XRN2	0.0702789495716288	GO:0000959 mitochondrial RNA metabolic process	Yes	No
FASTKD2	YBX3	0.620275084924624	GO:0000959 mitochondrial RNA metabolic process	Yes	No
FASTKD2	YWHAG	0.44132839698541	GO:0000959 mitochondrial RNA metabolic process	Yes	No
FASTKD2	ZC3H11A	0.257950101394189	GO:0000959 mitochondrial RNA metabolic process	Yes	No
FASTKD2	ZC3H8	0.304462112535148	GO:0000959 mitochondrial RNA metabolic process	Yes	No
FASTKD2	ZNF622	0.411420370273495	GO:0000959 mitochondrial RNA metabolic process	Yes	No
FASTKD2	ZNF800	0.192191498015335	GO:0000959 mitochondrial RNA metabolic process	Yes	No
FASTKD2	ZRANB2	0.308455856823431	GO:0000959 mitochondrial RNA metabolic process	Yes	No
FMR1	AGGF1	0.445600064707804	GO:0060147 regulation of post-transcriptional gene silencing	Yes	No
FMR1	AKAP8L	0.591774747251121	GO:0060147 regulation of post-transcriptional gene silencing	Yes	No
FMR1	APOBEC3C	0.54047719047619	GO:0060147 regulation of post-transcriptional gene silencing	Yes	No
FMR1	BUD13	0.29846432870316	GO:0060147 regulation of post-transcriptional gene silencing	Yes	No
FMR1	CPSF6	0.435855341736695	GO:0060147 regulation of post-transcriptional gene silencing	Yes	No
FMR1	CSTF2T	0.697969969359053	GO:0060147 regulation of post-transcriptional gene silencing	Yes	No
FMR1	DDX21	0.113726490196078	GO:0060147 regulation of post-transcriptional gene silencing	Yes	No
FMR1	DDX3X	0.273881625443333	GO:0060147 regulation of post-transcriptional gene silencing	Yes	No
FMR1	DDX42	0.650079682034998	GO:0060147 regulation of post-transcriptional gene silencing	Yes	No
FMR1	DDX52	0.572409963585434	GO:0060147 regulation of post-transcriptional gene silencing	Yes	No
FMR1	DDX55	0.387915158305821	GO:0060147 regulation of post-transcriptional gene silencing	Yes	No
FMR1	DDX6	0.586568696078186	GO:0060147 regulation of post-transcriptional gene silencing	Yes	No
FMR1	DGCR8	0.292857042753232	GO:0060147 regulation of post-transcriptional gene silencing	Yes	No
FMR1	DROSHA	0.315639109869261	GO:0060147 regulation of post-transcriptional gene silencing	Yes	No
FMR1	EFTUD2	0.709664865546219	GO:0060147 regulation of post-transcriptional gene silencing	Yes	No
FMR1	EIF3G	0.377451980392157	GO:0060147 regulation of post-transcriptional gene silencing	Yes	No
FMR1	EIF4G2	0.561668061515697	GO:0060147 regulation of post-transcriptional gene silencing	Yes	No
FMR1	EWSR1	0.532570937376828	GO:0060147 regulation of post-transcriptional gene silencing	Yes	No
FMR1	EXOSC5	0.880813324929972	GO:0060147 regulation of post-transcriptional gene silencing	Yes	No
FMR1	FAM120A	0.56320592218492	GO:0060147 regulation of post-transcriptional gene silencing	Yes	No
FMR1	FASTKD2	0.289188401290713	GO:0060147 regulation of post-transcriptional gene silencing	Yes	No
FMR1	FTO	0.180951241356533	GO:0060147 regulation of post-transcriptional gene silencing	Yes	No
FMR1	FXR1	0.0230579156085904	GO:0060147 regulation of post-transcriptional gene silencing	Yes	Yes
FMR1	FXR2	0.000616716824393938	GO:0060147 regulation of post-transcriptional gene silencing	Yes	No
FMR1	GNL3	0.20140156022409	GO:0060147 regulation of post-transcriptional gene silencing	Yes	No
FMR1	GPKOW	0.433964098178791	GO:0060147 regulation of post-transcriptional gene silencing	Yes	No
FMR1	GTF2F1	0.483616820534239	GO:0060147 regulation of post-transcriptional gene silencing	Yes	No
FMR1	HNRNPA1	0.553371135713863	GO:0060147 regulation of post-transcriptional gene silencing	Yes	No
FMR1	HNRNPC	0.412845320346395	GO:0060147 regulation of post-transcriptional gene silencing	Yes	No
FMR1	HNRNPK	0.811395538088734	GO:0060147 regulation of post-transcriptional gene silencing	Yes	No
FMR1	HNRNPM	0.707559671987662	GO:0060147 regulation of post-transcriptional gene silencing	Yes	No
FMR1	IGF2BP1	0.189960406486218	GO:0060147 regulation of post-transcriptional gene silencing	Yes	No
FMR1	IGF2BP2	0.794797983575914	GO:0060147 regulation of post-transcriptional gene silencing	Yes	No
FMR1	ILF3	0.91691365482366	GO:0060147 regulation of post-transcriptional gene silencing	Yes	No
FMR1	KHDRBS1	0.714067550738482	GO:0060147 regulation of post-transcriptional gene silencing	Yes	No
FMR1	KHSRP	0.638403852647302	GO:0060147 regulation of post-transcriptional gene silencing	Yes	No
FMR1	LARP4	0.518322099447795	GO:0060147 regulation of post-transcriptional gene silencing	Yes	No
FMR1	LARP7	0.571009403361345	GO:0060147 regulation of post-transcriptional gene silencing	Yes	No
FMR1	LIN28B	0.23946203075517	GO:0060147 regulation of post-transcriptional gene silencing	Yes	Yes
FMR1	LSM11	0.731302872660258	GO:0060147 regulation of post-transcriptional gene silencing	Yes	No
FMR1	METAP2	0.0975646136218345	GO:0060147 regulation of post-transcriptional gene silencing	Yes	No
FMR1	MTPAP	0.712912656705225	GO:0060147 regulation of post-transcriptional gene silencing	Yes	No
FMR1	NCBP2	0.565021118977026	GO:0060147 regulation of post-transcriptional gene silencing	Yes	No
FMR1	NOLC1	0.422269907563025	GO:0060147 regulation of post-transcriptional gene silencing	Yes	No
FMR1	NONO	0.0663927336078435	GO:0060147 regulation of post-transcriptional gene silencing	Yes	No
FMR1	NPM1	0.271989795518207	GO:0060147 regulation of post-transcriptional gene silencing	Yes	No
FMR1	NSUN2	0.496779711484594	GO:0060147 regulation of post-transcriptional gene silencing	Yes	No
FMR1	PABPC4	0.505019669297932	GO:0060147 regulation of post-transcriptional gene silencing	Yes	No
FMR1	PCBP1	0.712829876983623	GO:0060147 regulation of post-transcriptional gene silencing	Yes	No
FMR1	PPIL4	0.613591016434836	GO:0060147 regulation of post-transcriptional gene silencing	Yes	No
FMR1	PTBP1	0.341353129243519	GO:0060147 regulation of post-transcriptional gene silencing	Yes	No
FMR1	PUM2	0.248753114812052	GO:0060147 regulation of post-transcriptional gene silencing	Yes	Yes
FMR1	QKI	0.377506690672884	GO:0060147 regulation of post-transcriptional gene silencing	Yes	No
FMR1	RBFOX2	0.251393180703877	GO:0060147 regulation of post-transcriptional gene silencing	Yes	No
FMR1	RBM15	0.510013602419347	GO:0060147 regulation of post-transcriptional gene silencing	Yes	No
FMR1	RBM22	0.39658898992618	GO:0060147 regulation of post-transcriptional gene silencing	Yes	No
FMR1	RPS11	0.166107442577031	GO:0060147 regulation of post-transcriptional gene silencing	Yes	No
FMR1	RPS3	0.139776910364146	GO:0060147 regulation of post-transcriptional gene silencing	Yes	No
FMR1	SAFB2	0.781154534516119	GO:0060147 regulation of post-transcriptional gene silencing	Yes	No
FMR1	SBDS	0.256443577030812	GO:0060147 regulation of post-transcriptional gene silencing	Yes	No
FMR1	SERBP1	0.340171359485475	GO:0060147 regulation of post-transcriptional gene silencing	Yes	No
FMR1	SF3B1	0.362256993862122	GO:0060147 regulation of post-transcriptional gene silencing	Yes	No
FMR1	SF3B4	0.472185916203509	GO:0060147 regulation of post-transcriptional gene silencing	Yes	No
FMR1	SLTM	0.115893737706433	GO:0060147 regulation of post-transcriptional gene silencing	Yes	No
FMR1	SMNDC1	0.469590652488547	GO:0060147 regulation of post-transcriptional gene silencing	Yes	No
FMR1	SND1	0.603463876403503	GO:0060147 regulation of post-transcriptional gene silencing	Yes	No
FMR1	SRSF1	0.437976012159494	GO:0060147 regulation of post-transcriptional gene silencing	Yes	No
FMR1	SRSF7	0.488332331453749	GO:0060147 regulation of post-transcriptional gene silencing	Yes	No
FMR1	SUPV3L1	0.421989795518207	GO:0060147 regulation of post-transcriptional gene silencing	Yes	No
FMR1	TAF15	0.323331626286359	GO:0060147 regulation of post-transcriptional gene silencing	Yes	No
FMR1	TARDBP	0.468532894367118	GO:0060147 regulation of post-transcriptional gene silencing	Yes	No
FMR1	TBRG4	0.921404662903236	GO:0060147 regulation of post-transcriptional gene silencing	Yes	No
FMR1	TIA1	0.649599023330954	GO:0060147 regulation of post-transcriptional gene silencing	Yes	No
FMR1	TRA2A	0.497724919372471	GO:0060147 regulation of post-transcriptional gene silencing	Yes	No
FMR1	TROVE2	0.351681672268908	GO:0060147 regulation of post-transcriptional gene silencing	Yes	No
FMR1	U2AF1	0.403258245111261	GO:0060147 regulation of post-transcriptional gene silencing	Yes	No
FMR1	U2AF2	0.513197637933078	GO:0060147 regulation of post-transcriptional gene silencing	Yes	No
FMR1	UCHL5	0.397870148647625	GO:0060147 regulation of post-transcriptional gene silencing	Yes	No
FMR1	UPF1	0.627177350938315	GO:0060147 regulation of post-transcriptional gene silencing	Yes	No
FMR1	UTP3	0.391037414565826	GO:0060147 regulation of post-transcriptional gene silencing	Yes	No
FMR1	XRCC6	0.383616050827268	GO:0060147 regulation of post-transcriptional gene silencing	Yes	No
FMR1	XRN2	0.446490792167789	GO:0060147 regulation of post-transcriptional gene silencing	Yes	No
FMR1	YBX3	0.399291442589538	GO:0060147 regulation of post-transcriptional gene silencing	Yes	No
FMR1	YWHAG	0.30952480952381	GO:0060147 regulation of post-transcriptional gene silencing	Yes	No
FMR1	ZC3H11A	0.573950579831933	GO:0060147 regulation of post-transcriptional gene silencing	Yes	No
FMR1	ZC3H8	0.303642456582633	GO:0060147 regulation of post-transcriptional gene silencing	Yes	No
FMR1	ZNF622	0.389960572983981	GO:0060147 regulation of post-transcriptional gene silencing	Yes	No
FMR1	ZNF800	0.157704081232493	GO:0060147 regulation of post-transcriptional gene silencing	Yes	No
FMR1	ZRANB2	0.196215421024319	GO:0060147 regulation of post-transcriptional gene silencing	Yes	No
FTO	AGGF1	0.900745338134913	GO:0009451 RNA modification	Yes	No
FTO	AKAP8L	0.570428701540312	GO:0009451 RNA modification	Yes	No
FTO	APOBEC3C	0.362606042016807	GO:0009451 RNA modification	Yes	Yes
FTO	BUD13	0.757615581360474	GO:0009451 RNA modification	Yes	No
FTO	CPSF6	0.302241896358543	GO:0009451 RNA modification	Yes	No
FTO	CSTF2T	0.79673846348202	GO:0009451 RNA modification	Yes	No
FTO	DDX21	0.19453881512605	GO:0009451 RNA modification	Yes	No
FTO	DDX3X	0.0952445014829146	GO:0009451 RNA modification	Yes	No
FTO	DDX42	0.203156015228949	GO:0009451 RNA modification	Yes	No
FTO	DDX52	0.451961784313725	GO:0009451 RNA modification	Yes	No
FTO	DDX55	0.0709898361615931	GO:0009451 RNA modification	Yes	No
FTO	DDX6	0.0859365260930526	GO:0009451 RNA modification	Yes	No
FTO	DGCR8	0.658263528242011	GO:0009451 RNA modification	Yes	No
FTO	DROSHA	0.0386382287044007	GO:0009451 RNA modification	Yes	No
FTO	EFTUD2	0.724650859943978	GO:0009451 RNA modification	Yes	No
FTO	EIF3G	0.0680682268907563	GO:0009451 RNA modification	Yes	No
FTO	EIF4G2	0.842204280153037	GO:0009451 RNA modification	Yes	No
FTO	EWSR1	0.00374480136991047	GO:0009451 RNA modification	Yes	No
FTO	EXOSC5	0.58515506162465	GO:0009451 RNA modification	Yes	No
FTO	FAM120A	0.371380568556703	GO:0009451 RNA modification	Yes	No
FTO	FASTKD2	0.529427672395805	GO:0009451 RNA modification	Yes	No
FTO	FMR1	0.180951241356533	GO:0009451 RNA modification	Yes	No
FTO	FXR1	0.709146797799312	GO:0009451 RNA modification	Yes	No
FTO	FXR2	0.126270521650451	GO:0009451 RNA modification	Yes	No
FTO	GNL3	0.131513605042017	GO:0009451 RNA modification	Yes	No
FTO	GPKOW	0.695075786509257	GO:0009451 RNA modification	Yes	No
FTO	GTF2F1	0.529626896904345	GO:0009451 RNA modification	Yes	No
FTO	HNRNPA1	0.0810692559369671	GO:0009451 RNA modification	Yes	No
FTO	HNRNPC	0.122931780798972	GO:0009451 RNA modification	Yes	No
FTO	HNRNPK	0.77735970497676	GO:0009451 RNA modification	Yes	No
FTO	HNRNPM	0.949755356186526	GO:0009451 RNA modification	Yes	No
FTO	IGF2BP1	0.144834577889793	GO:0009451 RNA modification	Yes	No
FTO	IGF2BP2	0.319210509602918	GO:0009451 RNA modification	Yes	No
FTO	ILF3	0.586846383661659	GO:0009451 RNA modification	Yes	No
FTO	KHDRBS1	0.663057533726095	GO:0009451 RNA modification	Yes	No
FTO	KHSRP	0.392188936540262	GO:0009451 RNA modification	Yes	No
FTO	LARP4	0.463274708776511	GO:0009451 RNA modification	Yes	No
FTO	LARP7	0.6296928767507	GO:0009451 RNA modification	Yes	Yes
FTO	LIN28B	0.192910683037937	GO:0009451 RNA modification	Yes	No
FTO	LSM11	0.605215474847913	GO:0009451 RNA modification	Yes	No
FTO	METAP2	0.59652949996216	GO:0009451 RNA modification	Yes	No
[truncated: 6,011 more rows]
