# Supplementary material for: Systematic identification of post-transcriptional regulatory modules
Source: Nat Commun. 2024 Sep 9;15:7872. doi: 10.1038/s41467-024-52215-7 (PMC11385195; doi:10.1038/s41467-024-52215-7)
Supplement: Supplementary file 20 — Source Data [file 41467_2024_52215_MOESM20_ESM.zip › Source_data/FigS3B.tsv]

Percent	RBP	Distance
5	Itself	0.024390243902439
5	Itself	0.0128205128205128
5	Itself	0
5	Itself	0.0294117647058824
5	Itself	0.0277777777777778
5	Itself	0.0273972602739726
5	Itself	0.0212765957446809
5	Itself	0.0289855072463768
5	Itself	0.0517241379310345
5	Itself	0.012987012987013
5	Itself	0
5	Itself	0.04
5	Itself	0.0131578947368421
5	Itself	0.0273972602739726
5	Itself	0
5	Itself	0
5	Itself	0.0121951219512195
5	Itself	0.0277777777777778
5	Itself	0.0113636363636364
5	Itself	0.0149253731343284
5	Itself	0.0175438596491229
5	Itself	0.0405405405405406
5	Itself	0.0307692307692308
5	Itself	0.0181818181818182
5	Itself	0.0140845070422535
5	Itself	0.0612244897959183
5	Itself	0.0357142857142857
5	Itself	0.0131578947368421
5	Itself	0.0149253731343284
5	Itself	0.0491803278688525
5	Itself	0.0135135135135135
5	Itself	0
5	Itself	0.0377358490566038
5	Itself	0.0169491525423728
5	Itself	0
5	Itself	0.0181818181818182
5	Itself	0.0333333333333333
5	Itself	0.0289855072463768
5	Itself	0.0121951219512195
5	Itself	0.0151515151515151
5	Itself	0.012987012987013
5	Itself	0.028169014084507
5	Itself	0.0441176470588235
5	Itself	0.0298507462686567
5	Itself	0.0131578947368421
5	Itself	0
5	Itself	0.0217391304347826
5	Itself	0.0172413793103449
5	Itself	0.0138888888888888
5	Itself	0
5	Itself	0.032258064516129
5	Itself	0.0119047619047619
5	Itself	0.032258064516129
5	Itself	0.0142857142857142
5	Itself	0.0142857142857142
5	Itself	0.03125
5	Itself	0.0357142857142857
5	Itself	0.0317460317460317
5	Itself	0.0144927536231884
5	Itself	0.0266666666666666
5	Itself	0.027027027027027
5	Itself	0.0256410256410257
5	Itself	0.0175438596491229
5	Itself	0.0136986301369864
5	Itself	0.038961038961039
5	Itself	0.0172413793103449
5	Itself	0.0317460317460317
5	Itself	0.0142857142857142
5	Itself	0.0392156862745098
5	Itself	0.02
5	Itself	0.0441176470588235
5	Itself	0.0121951219512195
5	Itself	0.015625
5	Itself	0.0169491525423728
5	Itself	0.0289855072463768
5	Itself	0.0235294117647059
5	Itself	0.0327868852459017
5	Itself	0.015625
5	Itself	0.0428571428571428
5	Itself	0
5	Itself	0.0151515151515151
5	Itself	0.0246913580246914
5	Itself	0.028169014084507
5	Itself	0.0289855072463768
5	Itself	0.0126582278481012
5	Itself	0
5	Itself	0.0333333333333333
5	Itself	0
5	Itself	0.0434782608695652
5	Itself	0.0175438596491229
5	Itself	0.0123456790123457
5	Itself	0.0256410256410257
5	Itself	0.0422535211267606
5	Itself	0.0294117647058824
5	Itself	0.0422535211267606
5	Itself	0
5	Itself	0.0612244897959183
5	Itself	0.0563380281690141
5	Itself	0.0701754385964912
5	Itself	0.012987012987013
5	Itself	0.0375
5	Itself	0.0588235294117647
5	Itself	0.0131578947368421
5	Itself	0.0136986301369864
5	Itself	0
5	Itself	0.0338983050847458
5	Itself	0.024390243902439
5	Itself	0.0138888888888888
5	Itself	0.0113636363636364
5	Itself	0.0454545454545454
5	Itself	0.0172413793103449
5	Itself	0.027027027027027
5	Itself	0.0153846153846153
5	Itself	0.0178571428571429
5	Itself	0.0273972602739726
5	Itself	0.0408163265306123
5	Itself	0.0181818181818182
5	Itself	0.0263157894736842
5	Itself	0.0151515151515151
5	Itself	0.0166666666666667
5	Itself	0.0135135135135135
5	Itself	0.012987012987013
5	Itself	0.0384615384615384
5	Itself	0.05
5	Itself	0.0246913580246914
5	Itself	0.0545454545454546
5	Itself	0
5	Itself	0.0149253731343284
5	Itself	0.0120481927710844
5	Itself	0.0441176470588235
5	Itself	0
5	Itself	0.0422535211267606
5	Itself	0.0441176470588235
5	Itself	0.0298507462686567
5	Itself	0.0384615384615384
5	Itself	0
5	Itself	0.0434782608695652
5	Itself	0
5	Itself	0.0273972602739726
5	Itself	0
5	Itself	0.0163934426229508
5	Itself	0.0119047619047619
5	Itself	0.0161290322580645
5	Itself	0.0142857142857142
5	Itself	0
5	Itself	0.0307692307692308
5	Itself	0.0363636363636364
5	Itself	0.0615384615384615
5	Itself	0.0285714285714286
5	Itself	0.027027027027027
5	Itself	0.0526315789473685
5	Itself	0.012987012987013
5	Itself	0.0350877192982456
5	Itself	0.027027027027027
5	Itself	0.025974025974026
5	Itself	0
5	Itself	0
5	Itself	0.0555555555555556
5	Itself	0.0754716981132075
5	Itself	0.0588235294117647
5	Itself	0
5	Itself	0.0121951219512195
5	Itself	0.015625
5	Itself	0.05
5	Itself	0
5	Itself	0.0117647058823529
5	Itself	0
5	Itself	0.0317460317460317
5	Itself	0.0434782608695652
5	Itself	0.0123456790123457
5	Itself	0.0153846153846153
5	Itself	0.0123456790123457
5	Itself	0
5	Itself	0.028169014084507
5	Itself	0
5	Itself	0.0166666666666667
5	Itself	0.0338983050847458
5	Itself	0.0289855072463768
5	Itself	0.0422535211267606
5	Itself	0.0350877192982456
5	Itself	0
5	Itself	0.0128205128205128
5	Itself	0.0285714285714286
5	Itself	0.0298507462686567
5	Itself	0.0422535211267606
5	Itself	0.0136986301369864
5	Itself	0.0416666666666666
5	Itself	0.028169014084507
5	Itself	0.0344827586206896
5	Itself	0
5	Itself	0.0126582278481012
5	Itself	0.0576923076923077
5	Itself	0
5	Itself	0.027027027027027
5	Itself	0.0126582278481012
5	Itself	0.0333333333333333
5	Itself	0.0246913580246914
5	Itself	0.0273972602739726
5	Itself	0.0227272727272727
5	Itself	0.0588235294117647
5	Itself	0.0344827586206896
5	Itself	0
5	Itself	0.0454545454545454
5	Itself	0.0181818181818182
5	Itself	0.0416666666666666
5	Itself	0.0208333333333334
5	Itself	0.0357142857142857
5	Itself	0
5	Itself	0.0298507462686567
5	Itself	0.0163934426229508
5	Itself	0.0135135135135135
5	Itself	0
5	Itself	0.0377358490566038
5	Itself	0.0333333333333333
5	Itself	0.0123456790123457
5	Itself	0.0185185185185185
5	Itself	0.0338983050847458
5	Itself	0.0149253731343284
5	Itself	0.0121951219512195
5	Itself	0.0149253731343284
5	Itself	0.012987012987013
5	Itself	0.0422535211267606
5	Itself	0.0151515151515151
5	Itself	0
5	Itself	0
5	Itself	0.0277777777777778
5	Itself	0
5	Itself	0.0172413793103449
5	Itself	0.041095890410959
5	Itself	0.0273972602739726
5	Itself	0.032258064516129
5	Itself	0.0238095238095238
5	Itself	0.0161290322580645
5	Itself	0.0285714285714286
5	Itself	0.0285714285714286
5	Itself	0.0461538461538461
5	Itself	0.0350877192982456
5	Itself	0.032258064516129
5	Itself	0.0285714285714286
5	Itself	0.0136986301369864
5	Itself	0.0769230769230769
5	Itself	0.025974025974026
5	Itself	0.0175438596491229
5	Itself	0.0135135135135135
5	Itself	0.038961038961039
5	Itself	0.0175438596491229
5	Itself	0.0606060606060606
5	Itself	0.0285714285714286
5	Itself	0.0196078431372549
5	Itself	0.02
5	Itself	0.0298507462686567
5	Itself	0
5	Itself	0.0153846153846153
5	Itself	0.0333333333333333
5	Itself	0
5	Itself	0.0235294117647059
5	Itself	0.0166666666666667
5	Itself	0.0317460317460317
5	Itself	0.0441176470588235
5	Itself	0.0240963855421686
5	Itself	0.0303030303030303
5	Itself	0.0123456790123457
5	Itself	0.0277777777777778
5	Itself	0.0285714285714286
5	Itself	0.0128205128205128
5	Itself	0.0166666666666667
5	Itself	0
5	Itself	0
5	Itself	0.0441176470588235
5	Itself	0.0175438596491229
5	Itself	0
5	Itself	0.0128205128205128
5	Itself	0.0142857142857142
5	Itself	0.0149253731343284
5	Itself	0.0140845070422535
5	Itself	0.0136986301369864
5	Itself	0.0416666666666666
5	Itself	0.0144927536231884
5	Itself	0.0344827586206896
5	Itself	0.012987012987013
5	Itself	0.0126582278481012
5	Itself	0.04
5	Itself	0.0131578947368421
5	Itself	0.0136986301369864
5	Itself	0.0253164556962026
5	Itself	0.0491803278688525
5	Itself	0.0246913580246914
5	Itself	0
5	Itself	0.0227272727272727
5	Itself	0.0149253731343284
5	Itself	0.0338983050847458
5	Itself	0
5	Itself	0.03125
5	Itself	0
5	Itself	0
5	Itself	0.0208333333333334
5	Itself	0.0185185185185185
5	Itself	0
5	Itself	0.0298507462686567
5	Itself	0.0166666666666667
5	Itself	0.0135135135135135
5	Itself	0.012987012987013
5	Itself	0.0555555555555556
5	Itself	0.0169491525423728
5	Itself	0.0121951219512195
5	Itself	0.0357142857142857
5	Itself	0
5	Itself	0.0294117647058824
5	Itself	0.0120481927710844
5	Itself	0.0151515151515151
5	Itself	0.012987012987013
5	Itself	0
5	Itself	0.0151515151515151
5	Itself	0
5	Itself	0
5	Itself	0.0277777777777778
5	Itself	0.0816326530612245
5	Itself	0.0172413793103449
5	Itself	0.028169014084507
5	Itself	0
5	Itself	0.0483870967741935
5	Itself	0
5	Itself	0.0161290322580645
5	Itself	0.0144927536231884
5	Itself	0
5	Itself	0.0634920634920635
5	Itself	0.0677966101694916
5	Itself	0.0317460317460317
5	Itself	0
5	Itself	0
5	Itself	0.1
5	Itself	0
5	Itself	0.0666666666666667
5	Itself	0.0273972602739726
5	Itself	0
5	Itself	0.0344827586206896
5	Itself	0.0158730158730159
5	Itself	0.0142857142857142
5	Itself	0
5	Itself	0.0576923076923077
5	Itself	0.0294117647058824
5	Itself	0.024390243902439
5	Itself	0.015625
5	Itself	0.0166666666666667
5	Itself	0.0147058823529411
5	Itself	0.0235294117647059
5	Itself	0.0327868852459017
5	Itself	0.0158730158730159
5	Itself	0
5	Itself	0.0246913580246914
5	Itself	0.0447761194029851
5	Itself	0.0123456790123457
5	Itself	0
5	Itself	0
5	Itself	0
5	Itself	0.0338983050847458
5	Itself	0.0338983050847458
5	Itself	0.0149253731343284
5	Itself	0.0294117647058824
5	Itself	0.0344827586206896
5	Itself	0.0246913580246914
5	Itself	0.0128205128205128
5	Itself	0.0142857142857142
5	Itself	0
5	Itself	0.0138888888888888
5	Itself	0.0273972602739726
5	Itself	0.0816326530612245
5	Itself	0.0285714285714286
5	Itself	0.0175438596491229
5	Itself	0.025974025974026
5	Itself	0
5	Itself	0.0576923076923077
5	Itself	0.0131578947368421
5	Itself	0.0136986301369864
5	Itself	0.0126582278481012
5	Itself	0.0333333333333333
5	Itself	0.0370370370370371
5	Itself	0
5	Itself	0.0113636363636364
5	Itself	0.0298507462686567
5	Itself	0.0172413793103449
5	Itself	0
5	Itself	0.015625
5	Itself	0.0181818181818182
5	Itself	0.0138888888888888
5	Itself	0.0408163265306123
5	Itself	0.0363636363636364
5	Itself	0.0263157894736842
5	Itself	0.0149253731343284
5	Itself	0.0491803278688525
5	Itself	0.0135135135135135
5	Itself	0.038961038961039
5	Itself	0.0192307692307693
5	Itself	0.05
5	Itself	0.0246913580246914
5	Itself	0.0535714285714286
5	Itself	0.0169491525423728
5	Itself	0.0149253731343284
5	Itself	0.0476190476190477
5	Itself	0.0298507462686567
5	Itself	0
5	Itself	0
5	Itself	0.0149253731343284
5	Itself	0.0149253731343284
5	Itself	0.0131578947368421
5	Itself	0.0277777777777778
5	Itself	0.0625
5	Itself	0.0655737704918032
5	Itself	0.028169014084507
5	Itself	0.0140845070422535
5	Itself	0.0166666666666667
5	Itself	0.0119047619047619
5	Itself	0
5	Itself	0.0289855072463768
5	Itself	0.0142857142857142
5	Itself	0.0158730158730159
5	Itself	0.0526315789473685
5	Itself	0.046875
5	Itself	0.0428571428571428
5	Itself	0.0135135135135135
5	Itself	0.1
5	Itself	0
5	Itself	0.0517241379310345
5	Itself	0.0136986301369864
5	Itself	0.0131578947368421
5	Itself	0.0508474576271186
5	Itself	0.0317460317460317
5	Itself	0.0140845070422535
5	Itself	0.0576923076923077
5	Itself	0.02
5	Itself	0.0447761194029851
5	Itself	0.0121951219512195
5	Itself	0.0153846153846153
5	Itself	0
5	Itself	0
5	Itself	0.0348837209302325
5	Itself	0.0166666666666667
5	Itself	0.015625
5	Itself	0.0149253731343284
5	Itself	0.0365853658536586
5	Itself	0.0151515151515151
5	Itself	0
5	Itself	0
5	Itself	0.0144927536231884
5	Itself	0.0256410256410257
5	Itself	0.0333333333333333
5	Itself	0.0333333333333333
5	Itself	0.0147058823529411
5	Itself	0.0144927536231884
5	Itself	0.0517241379310345
5	Itself	0.024390243902439
5	Itself	0.0253164556962026
5	Itself	0.0289855072463768
5	Itself	0.0294117647058824
5	Itself	0.0140845070422535
5	Itself	0.027027027027027
5	Itself	0
5	Itself	0.0142857142857142
5	Itself	0.0344827586206896
5	Itself	0
5	Itself	0.0375
5	Itself	0.04
5	Itself	0.012987012987013
5	Itself	0.027027027027027
5	Itself	0
5	Itself	0.0172413793103449
5	Itself	0.024390243902439
5	Itself	0.0405405405405406
5	Itself	0
5	Itself	0.0151515151515151
5	Itself	0.0172413793103449
5	Itself	0.0135135135135135
5	Itself	0.0153846153846153
5	Itself	0.0363636363636364
5	Itself	0.0140845070422535
5	Itself	0
5	Itself	0.0363636363636364
5	Itself	0.0131578947368421
5	Itself	0.0151515151515151
5	Itself	0.0476190476190477
5	Itself	0.0133333333333333
5	Itself	0.012987012987013
5	Itself	0.0384615384615384
5	Itself	0.0172413793103449
5	Itself	0.0365853658536586
5	Itself	0.0363636363636364
5	Itself	0.0508474576271186
5	Itself	0.0149253731343284
5	Itself	0.024390243902439
5	Itself	0
5	Itself	0.012987012987013
5	Itself	0
5	Itself	0.0151515151515151
5	Itself	0.0298507462686567
5	Itself	0.0131578947368421
5	Itself	0.0405405405405406
5	Itself	0.0434782608695652
5	Itself	0.0344827586206896
5	Itself	0.0277777777777778
5	Itself	0.0273972602739726
5	Itself	0.032258064516129
5	Itself	0.0235294117647059
5	Itself	0.0327868852459017
5	Itself	0.0142857142857142
5	Itself	0.028169014084507
5	Itself	0.0158730158730159
5	Itself	0.0535714285714286
5	Itself	0.0161290322580645
5	Itself	0
5	Itself	0.0135135135135135
5	Itself	0.0526315789473685
5	Itself	0.0256410256410257
5	Itself	0.0350877192982456
5	Itself	0
5	Itself	0.0506329113924051
5	Itself	0.0172413793103449
5	Itself	0.03125
5	Itself	0.0285714285714286
5	Itself	0
5	Itself	0.02
5	Itself	0.0149253731343284
5	Itself	0.0120481927710844
5	Itself	0.015625
5	Itself	0.0327868852459017
5	Itself	0.0289855072463768
5	Itself	0.0117647058823529
5	Itself	0.0327868852459017
5	Itself	0.015625
5	Itself	0
5	Itself	0.0123456790123457
5	Itself	0.0303030303030303
5	Itself	0.0123456790123457
5	Itself	0.041095890410959
5	Itself	0.0289855072463768
5	Itself	0.0253164556962026
5	Itself	0.0327868852459017
5	Itself	0.0172413793103449
5	Itself	0.0149253731343284
5	Itself	0.0294117647058824
5	Itself	0.0175438596491229
5	Itself	0.0123456790123457
5	Itself	0.0128205128205128
5	Itself	0.0142857142857142
5	Itself	0.0149253731343284
5	Itself	0.0277777777777778
5	Itself	0.027027027027027
5	Itself	0.0212765957446809
5	Itself	0.0289855072463768
5	Itself	0.0350877192982456
5	Itself	0.0256410256410257
5	Itself	0.0125
5	Itself	0.02
5	Itself	0
5	Itself	0.027027027027027
5	Itself	0.0253164556962026
5	Itself	0.0169491525423728
5	Itself	0.0246913580246914
5	Itself	0.0273972602739726
5	Itself	0.0113636363636364
5	Itself	0.0149253731343284
5	Itself	0.0172413793103449
5	Itself	0.027027027027027
5	Itself	0.0153846153846153
5	Itself	0.0357142857142857
5	Itself	0.0140845070422535
5	Itself	0.0425531914893617
5	Itself	0.0363636363636364
5	Itself	0.038961038961039
5	Itself	0.0149253731343284
5	Itself	0.0163934426229508
5	Itself	0.0266666666666666
5	Itself	0
5	Itself	0.0384615384615384
5	Itself	0.0169491525423728
5	Itself	0
5	Itself	0.0363636363636364
5	Itself	0.0172413793103449
5	Itself	0
5	Itself	0.0120481927710844
5	Itself	0
5	Itself	0.025974025974026
5	Itself	0.028169014084507
5	Itself	0.0149253731343284
5	Itself	0.0298507462686567
5	Itself	0
5	Itself	0.0273972602739726
5	Itself	0
5	Itself	0.0517241379310345
5	Itself	0.0138888888888888
5	Itself	0.0138888888888888
5	Itself	0.0327868852459017
5	Itself	0
5	Itself	0
5	Itself	0.0144927536231884
5	Itself	0.0285714285714286
5	Itself	0.03125
5	Itself	0.0350877192982456
5	Itself	0.0317460317460317
5	Itself	0
5	Itself	0.0135135135135135
5	Itself	0.027027027027027
5	Itself	0.012987012987013
5	Itself	0.0175438596491229
5	Itself	0.0273972602739726
5	Itself	0.0256410256410257
5	Itself	0.0175438596491229
5	Itself	0.0158730158730159
5	Itself	0.028169014084507
5	Itself	0.0196078431372549
5	Itself	0
5	Itself	0.0298507462686567
5	Itself	0.0120481927710844
5	Itself	0.015625
5	Itself	0.0333333333333333
5	Itself	0.0144927536231884
5	Itself	0.0232558139534884
5	Itself	0.0333333333333333
5	Itself	0.0158730158730159
5	Itself	0.0147058823529411
5	Itself	0.0123456790123457
5	Itself	0.0151515151515151
5	Itself	0
5	Itself	0.0277777777777778
5	Itself	0.0144927536231884
5	Itself	0.0126582278481012
5	Itself	0.0169491525423728
5	Itself	0.0169491525423728
5	Itself	0.0298507462686567
5	Itself	0
5	Itself	0.0344827586206896
5	Itself	0.024390243902439
5	Itself	0.0126582278481012
5	Itself	0.0144927536231884
5	Itself	0.0289855072463768
5	Itself	0.0140845070422535
5	Itself	0.0135135135135135
5	Itself	0.0625
5	Itself	0.0289855072463768
5	Itself	0
5	Itself	0.0379746835443038
5	Itself	0.0126582278481012
5	Itself	0.02
5	Itself	0.0263157894736842
5	Itself	0.0266666666666666
5	Itself	0.0253164556962026
5	Itself	0.0344827586206896
5	Itself	0.0370370370370371
5	Itself	0.0136986301369864
5	Itself	0.0113636363636364
5	Itself	0.0303030303030303
5	Itself	0.0344827586206896
5	Itself	0.0266666666666666
5	Itself	0.0153846153846153
5	Itself	0.0350877192982456
5	Itself	0.0138888888888888
5	Itself	0.0408163265306123
5	Itself	0.0185185185185185
5	Itself	0.0131578947368421
5	Itself	0.0149253731343284
5	Itself	0.0166666666666667
5	Itself	0.0263157894736842
5	Itself	0.038961038961039
5	Itself	0.0192307692307693
5	Itself	0
5	Itself	0.0246913580246914
5	Itself	0.0181818181818182
5	Itself	0.0172413793103449
5	Itself	0.0298507462686567
5	Itself	0.0121951219512195
5	Itself	0.0149253731343284
5	Itself	0.025974025974026
5	Itself	0.041095890410959
5	Itself	0.0298507462686567
5	Itself	0.0149253731343284
5	Itself	0
5	Itself	0.0540540540540541
5	Itself	0.0217391304347826
5	Itself	0.0344827586206896
5	Itself	0.028169014084507
5	Itself	0.0273972602739726
5	Itself	0.0166666666666667
5	Itself	0
5	Itself	0.0161290322580645
5	Itself	0
5	Itself	0.0416666666666666
5	Itself	0.0158730158730159
5	Itself	0.0181818181818182
5	Itself	0.0317460317460317
5	Itself	0.028169014084507
5	Itself	0.0136986301369864
5	Itself	0.027027027027027
5	Itself	0.0128205128205128
5	Itself	0
5	Itself	0.027027027027027
5	Itself	0.012987012987013
5	Itself	0.0344827586206896
5	Itself	0.0317460317460317
5	Itself	0
5	Itself	0.0392156862745098
5	Itself	0.04
5	Itself	0
5	Itself	0.0121951219512195
5	Itself	0.0153846153846153
5	Itself	0
5	Itself	0.0147058823529411
5	Itself	0.0117647058823529
5	Itself	0.0327868852459017
5	Itself	0
5	Itself	0
5	Itself	0.0246913580246914
5	Itself	0
5	Itself	0.0123456790123457
5	Itself	0
5	Itself	0
5	Itself	0
5	Itself	0.0169491525423728
5	Itself	0
5	Itself	0
5	Itself	0.0285714285714286
5	Itself	0.0175438596491229
5	Itself	0.0123456790123457
5	Itself	0
5	Itself	0.0285714285714286
5	Itself	0.0294117647058824
5	Itself	0.0140845070422535
5	Itself	0
5	Itself	0.0612244897959183
5	Itself	0.0144927536231884
5	Itself	0.0517241379310345
5	Itself	0.038961038961039
5	Itself	0.0126582278481012
5	Itself	0.0576923076923077
5	Itself	0
5	Itself	0.041095890410959
5	Itself	0
5	Itself	0.0338983050847458
5	Itself	0.0370370370370371
5	Itself	0.0138888888888888
5	Itself	0.0227272727272727
5	Itself	0.0447761194029851
5	Itself	0.0508474576271186
5	Itself	0.0135135135135135
5	Itself	0.015625
5	Itself	0.0357142857142857
5	Itself	0.028169014084507
5	Itself	0.0784313725490197
5	Itself	0.0701754385964912
5	Itself	0.0131578947368421
5	Itself	0.0298507462686567
5	Itself	0.0327868852459017
5	Itself	0.0135135135135135
5	Itself	0.0256410256410257
5	Itself	0
5	Itself	0.0333333333333333
5	Itself	0.0246913580246914
5	Itself	0.0357142857142857
5	Itself	0.0338983050847458
5	Itself	0.0447761194029851
5	Itself	0.036144578313253
5	Itself	0.0149253731343284
5	Itself	0.0128205128205128
5	Itself	0
5	Itself	0.0151515151515151
5	Itself	0.0447761194029851
5	Itself	0.012987012987013
5	Itself	0.0138888888888888
5	Itself	0.0625
5	Itself	0.0172413793103449
5	Itself	0.0140845070422535
5	Itself	0.0140845070422535
5	Itself	0.0491803278688525
5	Itself	0
5	Itself	0.0161290322580645
5	Itself	0.0285714285714286
5	Itself	0.0285714285714286
5	Itself	0.015625
5	Itself	0.0350877192982456
5	Itself	0.046875
5	Itself	0.0144927536231884
5	Itself	0.0136986301369864
5	Itself	0.0526315789473685
5	Itself	0
5	Itself	0.0508474576271186
5	Itself	0.0136986301369864
5	Itself	0.0263157894736842
5	Itself	0.05
5	Itself	0.03125
5	Itself	0.0142857142857142
5	Itself	0.0576923076923077
5	Itself	0.02
5	Itself	0.0303030303030303
5	Itself	0.024390243902439
5	Itself	0
5	Itself	0.0327868852459017
5	Itself	0.0294117647058824
5	Itself	0.0232558139534884
5	Itself	0.0327868852459017
5	Itself	0.03125
5	Itself	0.0441176470588235
5	Itself	0
5	Itself	0.0298507462686567
5	Itself	0.0246913580246914
5	Itself	0.0140845070422535
5	Itself	0.0428571428571428
5	Itself	0.0256410256410257
5	Itself	0.0169491525423728
5	Itself	0.0169491525423728
5	Itself	0.0289855072463768
5	Itself	0.0144927536231884
5	Itself	0.0508474576271186
5	Itself	0.024390243902439
5	Itself	0.0126582278481012
5	Itself	0.0285714285714286
5	Itself	0.0428571428571428
5	Itself	0.0140845070422535
5	Itself	0.0266666666666666
5	Itself	0.0212765957446809
5	Itself	0.0289855072463768
5	Itself	0
5	Itself	0.0256410256410257
5	Itself	0.0126582278481012
5	Itself	0.02
5	Itself	0.0131578947368421
5	Itself	0.0405405405405406
5	Itself	0.025
5	Itself	0.0169491525423728
5	Itself	0
5	Itself	0.0405405405405406
5	Itself	0
5	Itself	0.0149253731343284
5	Itself	0
5	Itself	0.027027027027027
5	Itself	0.015625
5	Itself	0.0178571428571429
5	Itself	0.041095890410959
5	Itself	0.0212765957446809
5	Itself	0.0535714285714286
5	Itself	0.025974025974026
5	Itself	0
5	Itself	0.0166666666666667
5	Itself	0
5	Itself	0.012987012987013
5	Itself	0
5	Itself	0
5	Itself	0.0246913580246914
5	Itself	0.0357142857142857
5	Itself	0.0344827586206896
5	Itself	0.0294117647058824
5	Itself	0.0240963855421686
5	Itself	0
5	Itself	0.0256410256410257
5	Itself	0.0140845070422535
5	Itself	0.0447761194029851
5	Itself	0
5	Itself	0
5	Itself	0.04
5	Itself	0.0434782608695652
5	Itself	0.0175438596491229
5	Itself	0.0277777777777778
5	Itself	0.0140845070422535
5	Itself	0.0327868852459017
5	Itself	0
5	Itself	0.0163934426229508
5	Itself	0.0289855072463768
5	Itself	0.0416666666666666
5	Itself	0.0307692307692308
5	Itself	0.0178571428571429
5	Itself	0.046875
5	Itself	0.0144927536231884
5	Itself	0.0136986301369864
5	Itself	0.081081081081081
5	Itself	0.012987012987013
5	Itself	0.0175438596491229
5	Itself	0.0135135135135135
5	Itself	0.051948051948052
5	Itself	0.05
5	Itself	0.0161290322580645
5	Itself	0.0285714285714286
5	Itself	0.0196078431372549
5	Itself	0.02
5	Itself	0.0303030303030303
5	Itself	0.0365853658536586
5	Itself	0.0153846153846153
5	Itself	0
5	Itself	0.0144927536231884
5	Itself	0
5	Itself	0
5	Itself	0.0461538461538461
5	Itself	0
5	Itself	0.0123456790123457
5	Itself	0
5	Itself	0.036144578313253
5	Itself	0.0277777777777778
5	Itself	0.0144927536231884
5	Itself	0.0253164556962026
5	Itself	0.0169491525423728
5	Itself	0.0172413793103449
5	Itself	0.0289855072463768
5	Itself	0
5	Itself	0
10	Itself	0.0246913580246914
10	Itself	0.0384615384615384
10	Itself	0.0422535211267606
10	Itself	0.0289855072463768
10	Itself	0.0675675675675675
10	Itself	0.0273972602739726
10	Itself	0.0612244897959183
10	Itself	0.0428571428571428
10	Itself	0.0517241379310345
10	Itself	0.038961038961039
10	Itself	0.0379746835443038
10	Itself	0.0392156862745098
10	Itself	0.0131578947368421
10	Itself	0.0136986301369864
10	Itself	0.0246913580246914
10	Itself	0.05
10	Itself	0.0602409638554217
10	Itself	0.0540540540540541
10	Itself	0.0561797752808989
10	Itself	0.072463768115942
10	Itself	0.0338983050847458
10	Itself	0.041095890410959
10	Itself	0.03125
10	Itself	0.0677966101694916
10	Itself	0.0422535211267606
10	Itself	0.0612244897959183
10	Itself	0.0892857142857143
10	Itself	0
10	Itself	0.0597014925373134
10	Itself	0.0483870967741935
10	Itself	0.0266666666666666
10	Itself	0.0641025641025641
10	Itself	0.0909090909090909
10	Itself	0.0666666666666667
10	Itself	0.0240963855421686
10	Itself	0.0363636363636364
10	Itself	0.0806451612903226
10	Itself	0.0579710144927537
10	Itself	0.024390243902439
10	Itself	0.0447761194029851
10	Itself	0.0512820512820513
10	Itself	0.028169014084507
10	Itself	0.0579710144927537
10	Itself	0.0735294117647058
10	Itself	0.038961038961039
10	Itself	0.0273972602739726
10	Itself	0.0816326530612245
10	Itself	0.0847457627118644
10	Itself	0.0277777777777778
10	Itself	0.0555555555555556
10	Itself	0.0634920634920635
10	Itself	0.0119047619047619
10	Itself	0.0476190476190477
10	Itself	0.0285714285714286
10	Itself	0.0555555555555556
10	Itself	0.0769230769230769
10	Itself	0.0517241379310345
10	Itself	0.032258064516129
10	Itself	0.0289855072463768
10	Itself	0.051948051948052
10	Itself	0.0789473684210527
10	Itself	0.0506329113924051
10	Itself	0.1
10	Itself	0.0405405405405406
10	Itself	0.0512820512820513
10	Itself	0.0517241379310345
10	Itself	0.0793650793650794
10	Itself	0.0428571428571428
10	Itself	0.0943396226415094
10	Itself	0.0943396226415094
10	Itself	0.0714285714285714
10	Itself	0.0365853658536586
10	Itself	0.0303030303030303
10	Itself	0.0483870967741935
10	Itself	0.0704225352112676
10	Itself	0.0235294117647059
10	Itself	0.0655737704918032
10	Itself	0.0461538461538461
10	Itself	0.0714285714285714
10	Itself	0.0370370370370371
10	Itself	0.0606060606060606
10	Itself	0.0123456790123457
10	Itself	0.041095890410959
10	Itself	0.0285714285714286
10	Itself	0.0375
10	Itself	0.0645161290322581
10	Itself	0.0338983050847458
10	Itself	0.0571428571428572
10	Itself	0.0289855072463768
10	Itself	0.0526315789473685
10	Itself	0.0481927710843374
10	Itself	0.05
10	Itself	0.0428571428571428
10	Itself	0.0147058823529411
10	Itself	0.041095890410959
10	Itself	0.0684931506849316
10	Itself	0.0625
10	Itself	0.0428571428571428
10	Itself	0.0350877192982456
10	Itself	0.0512820512820513
10	Itself	0.0253164556962026
10	Itself	0.0784313725490197
10	Itself	0.0632911392405063
10	Itself	0.0666666666666667
10	Itself	0.072289156626506
10	Itself	0.0689655172413793
10	Itself	0.0121951219512195
10	Itself	0.027027027027027
10	Itself	0.0113636363636364
10	Itself	0.0441176470588235
10	Itself	0.0172413793103449
10	Itself	0.0136986301369864
10	Itself	0.0461538461538461
10	Itself	0.0689655172413793
10	Itself	0.0138888888888888
10	Itself	0.102040816326531
10	Itself	0.0862068965517241
10	Itself	0
10	Itself	0.0298507462686567
10	Itself	0.0645161290322581
10	Itself	0.0135135135135135
10	Itself	0.0256410256410257
10	Itself	0.0961538461538461
10	Itself	0.0517241379310345
10	Itself	0.024390243902439
10	Itself	0.0181818181818182
10	Itself	0.0169491525423728
10	Itself	0.0149253731343284
10	Itself	0.036144578313253
10	Itself	0.0303030303030303
10	Itself	0.0512820512820513
10	Itself	0
10	Itself	0.0151515151515151
10	Itself	0.1
10	Itself	0.0131578947368421
10	Itself	0.027027027027027
10	Itself	0.0425531914893617
10	Itself	0.0508474576271186
10	Itself	0.0547945205479452
10	Itself	0.0138888888888888
10	Itself	0.078125
10	Itself	0.0352941176470588
10	Itself	0.0483870967741935
10	Itself	0.0285714285714286
10	Itself	0.0547945205479452
10	Itself	0.0746268656716418
10	Itself	0.0701754385964912
10	Itself	0.0476190476190477
10	Itself	0.0428571428571428
10	Itself	0.0136986301369864
10	Itself	0.121951219512195
10	Itself	0.012987012987013
10	Itself	0.0689655172413793
10	Itself	0.0526315789473685
10	Itself	0.0131578947368421
10	Itself	0.0819672131147541
10	Itself	0.0476190476190477
10	Itself	0.0563380281690141
10	Itself	0.0576923076923077
10	Itself	0.0392156862745098
10	Itself	0.0434782608695652
10	Itself	0.0121951219512195
10	Itself	0.0303030303030303
10	Itself	0.0166666666666667
10	Itself	0.0714285714285714
10	Itself	0
10	Itself	0.0338983050847458
10	Itself	0.03125
10	Itself	0.0579710144927537
10	Itself	0.036144578313253
10	Itself	0.0454545454545454
10	Itself	0.0365853658536586
10	Itself	0.0533333333333333
10	Itself	0.0434782608695652
10	Itself	0.0632911392405063
10	Itself	0.05
10	Itself	0.0655737704918032
10	Itself	0.0857142857142857
10	Itself	0.0434782608695652
10	Itself	0.0178571428571429
10	Itself	0.0365853658536586
10	Itself	0.0126582278481012
10	Itself	0.028169014084507
10	Itself	0.0149253731343284
10	Itself	0.028169014084507
10	Itself	0.04
10	Itself	0.0612244897959183
10	Itself	0.0684931506849316
10	Itself	0.0175438596491229
10	Itself	0.012987012987013
10	Itself	0.025
10	Itself	0.0588235294117647
10	Itself	0.0131578947368421
10	Itself	0.0526315789473685
10	Itself	0.0632911392405063
10	Itself	0
10	Itself	0.0246913580246914
10	Itself	0.0540540540540541
10	Itself	0.0224719101123596
10	Itself	0.0149253731343284
10	Itself	0.0517241379310345
10	Itself	0.027027027027027
10	Itself	0.0303030303030303
10	Itself	0.0350877192982456
10	Itself	0.0138888888888888
10	Itself	0.08
10	Itself	0.0714285714285714
10	Itself	0.025974025974026
10	Itself	0.0298507462686567
10	Itself	0.0327868852459017
10	Itself	0.027027027027027
10	Itself	0.0759493670886076
10	Itself	0.0377358490566038
10	Itself	0.05
10	Itself	0.0121951219512195
10	Itself	0.0181818181818182
10	Itself	0.0169491525423728
10	Itself	0.0441176470588235
10	Itself	0.024390243902439
10	Itself	0.0298507462686567
10	Itself	0.038961038961039
10	Itself	0.0422535211267606
10	Itself	0.0151515151515151
10	Itself	0.0294117647058824
10	Itself	0
10	Itself	0.027027027027027
10	Itself	0.0217391304347826
10	Itself	0.0689655172413793
10	Itself	0.081081081081081
10	Itself	0.028169014084507
10	Itself	0.0327868852459017
10	Itself	0.0470588235294118
10	Itself	0.046875
10	Itself	0.0142857142857142
10	Itself	0.0694444444444444
10	Itself	0.046875
10	Itself	0.0181818181818182
10	Itself	0.0625
10	Itself	0.0285714285714286
10	Itself	0.0135135135135135
10	Itself	0.121951219512195
10	Itself	0.025974025974026
10	Itself	0.0508474576271186
10	Itself	0.0405405405405406
10	Itself	0.0512820512820513
10	Itself	0.0172413793103449
10	Itself	0.0625
10	Itself	0.0140845070422535
10	Itself	0
10	Itself	0.0392156862745098
10	Itself	0.0746268656716418
10	Itself	0.0121951219512195
10	Itself	0.0153846153846153
10	Itself	0.0645161290322581
10	Itself	0.0289855072463768
10	Itself	0.0459770114942529
10	Itself	0.0491803278688525
10	Itself	0.0317460317460317
10	Itself	0.0447761194029851
10	Itself	0.0370370370370371
10	Itself	0.0447761194029851
10	Itself	0.036144578313253
10	Itself	0.0555555555555556
10	Itself	0.0144927536231884
10	Itself	0.0126582278481012
10	Itself	0.05
10	Itself	0.0172413793103449
10	Itself	0.0441176470588235
10	Itself	0.0579710144927537
10	Itself	0.0517241379310345
10	Itself	0.0493827160493827
10	Itself	0.0375
10	Itself	0.0428571428571428
10	Itself	0.0571428571428572
10	Itself	0.0140845070422535
10	Itself	0.027027027027027
10	Itself	0.0980392156862745
10	Itself	0.0563380281690141
10	Itself	0.0175438596491229
10	Itself	0.0641025641025641
10	Itself	0.0632911392405063
10	Itself	0.0961538461538461
10	Itself	0.05
10	Itself	0.0533333333333333
10	Itself	0.0375
10	Itself	0.0666666666666667
10	Itself	0.0246913580246914
10	Itself	0.0273972602739726
10	Itself	0.0227272727272727
10	Itself	0.0303030303030303
10	Itself	0.0517241379310345
10	Itself	0.0266666666666666
10	Itself	0.0307692307692308
10	Itself	0.0357142857142857
10	Itself	0.0555555555555556
10	Itself	0.115384615384615
10	Itself	0.0535714285714286
10	Itself	0.025974025974026
10	Itself	0.0454545454545454
10	Itself	0.0655737704918032
10	Itself	0.0657894736842105
10	Itself	0.012987012987013
10	Itself	0.0377358490566038
10	Itself	0.0172413793103449
10	Itself	0.0246913580246914
10	Itself	0.0535714285714286
10	Itself	0.0344827586206896
10	Itself	0.0289855072463768
10	Itself	0.0240963855421686
10	Itself	0.0434782608695652
10	Itself	0.025974025974026
10	Itself	0.0277777777777778
10	Itself	0.0149253731343284
10	Itself	0.0714285714285714
10	Itself	0.012987012987013
10	Itself	0.0416666666666666
10	Itself	0.0638297872340425
10	Itself	0.0847457627118644
10	Itself	0.0540540540540541
10	Itself	0.0273972602739726
10	Itself	0.0645161290322581
10	Itself	0.0348837209302325
10	Itself	0.0161290322580645
10	Itself	0.0428571428571428
10	Itself	0.0563380281690141
10	Itself	0.0615384615384615
10	Itself	0.0545454545454546
10	Itself	0.0895522388059702
10	Itself	0.0555555555555556
10	Itself	0.0405405405405406
10	Itself	0.142857142857143
10	Itself	0.0506329113924051
10	Itself	0.0847457627118644
10	Itself	0.0540540540540541
10	Itself	0.038961038961039
10	Itself	0.0666666666666667
10	Itself	0.03125
10	Itself	0.028169014084507
10	Itself	0.0566037735849056
10	Itself	0.0961538461538461
10	Itself	0.0447761194029851
10	Itself	0.024390243902439
10	Itself	0.0769230769230769
10	Itself	0.0333333333333333
10	Itself	0.0441176470588235
10	Itself	0.0117647058823529
10	Itself	0.0491803278688525
10	Itself	0.0634920634920635
10	Itself	0.0434782608695652
10	Itself	0.0246913580246914
10	Itself	0.0597014925373134
10	Itself	0.0121951219512195
10	Itself	0.0138888888888888
10	Itself	0.0684931506849316
10	Itself	0.0128205128205128
10	Itself	0.0508474576271186
10	Itself	0.05
10	Itself	0.0588235294117647
10	Itself	0.0428571428571428
10	Itself	0.0517241379310345
10	Itself	0.0123456790123457
10	Itself	0.0379746835443038
10	Itself	0.0428571428571428
10	Itself	0.0294117647058824
10	Itself	0.028169014084507
10	Itself	0.0540540540540541
10	Itself	0.0625
10	Itself	0.028169014084507
10	Itself	0.0677966101694916
10	Itself	0.0256410256410257
10	Itself	0.025
10	Itself	0.12962962962963
10	Itself	0.051948051948052
10	Itself	0.0533333333333333
10	Itself	0.0493827160493827
10	Itself	0
10	Itself	0.0609756097560976
10	Itself	0.0540540540540541
10	Itself	0.0113636363636364
10	Itself	0.0303030303030303
10	Itself	0.0833333333333334
10	Itself	0.0273972602739726
10	Itself	0.0454545454545454
10	Itself	0.0526315789473685
10	Itself	0.0684931506849316
10	Itself	0.0784313725490197
10	Itself	0.0701754385964912
10	Itself	0.025974025974026
10	Itself	0.0303030303030303
10	Itself	0.0491803278688525
10	Itself	0.027027027027027
10	Itself	0.0384615384615384
10	Itself	0.0943396226415094
10	Itself	0.05
10	Itself	0.0493827160493827
10	Itself	0.105263157894737
10	Itself	0.0169491525423728
10	Itself	0.0434782608695652
10	Itself	0.0238095238095238
10	Itself	0.0447761194029851
10	Itself	0.0379746835443038
10	Itself	0.0142857142857142
10	Itself	0.0735294117647058
10	Itself	0.0869565217391305
10	Itself	0.0384615384615384
10	Itself	0.0405405405405406
10	Itself	0.0425531914893617
10	Itself	0.05
10	Itself	0.0273972602739726
10	Itself	0.0675675675675675
10	Itself	0.0491803278688525
10	Itself	0.0119047619047619
10	Itself	0.0634920634920635
10	Itself	0.0434782608695652
10	Itself	0.0547945205479452
10	Itself	0.0746268656716418
10	Itself	0.0677966101694916
10	Itself	0.0317460317460317
10	Itself	0.028169014084507
10	Itself	0.027027027027027
10	Itself	0.0526315789473685
10	Itself	0.025974025974026
10	Itself	0.101694915254237
10	Itself	0.027027027027027
10	Itself	0.0769230769230769
10	Itself	0.0655737704918032
10	Itself	0.0317460317460317
10	Itself	0.0563380281690141
10	Itself	0.0784313725490197
10	Itself	0.04
10	Itself	0.0579710144927537
10	Itself	0.024390243902439
10	Itself	0.0307692307692308
10	Itself	0.0333333333333333
10	Itself	0.0579710144927537
10	Itself	0.0235294117647059
10	Itself	0.0983606557377049
10	Itself	0.078125
10	Itself	0.0579710144927537
10	Itself	0.0365853658536586
10	Itself	0.072463768115942
10	Itself	0.0246913580246914
10	Itself	0.0821917808219178
10	Itself	0.0422535211267606
10	Itself	0.0253164556962026
10	Itself	0.0645161290322581
10	Itself	0.05
10	Itself	0.0563380281690141
10	Itself	0.0289855072463768
10	Itself	0.0701754385964912
10	Itself	0.0617283950617284
10	Itself	0.0384615384615384
10	Itself	0.0714285714285714
10	Itself	0.0447761194029851
10	Itself	0.0533333333333333
10	Itself	0.0136986301369864
10	Itself	0.0833333333333334
10	Itself	0.028169014084507
10	Itself	0.0983606557377049
10	Itself	0.0512820512820513
10	Itself	0.0375
10	Itself	0.0769230769230769
10	Itself	0.0263157894736842
10	Itself	0.0684931506849316
10	Itself	0.0126582278481012
10	Itself	0.05
10	Itself	0.0370370370370371
10	Itself	0.0277777777777778
10	Itself	0.0454545454545454
10	Itself	0.0869565217391305
10	Itself	0.05
10	Itself	0.0273972602739726
10	Itself	0.0454545454545454
10	Itself	0.0833333333333334
10	Itself	0.0416666666666666
10	Itself	0.117647058823529
10	Itself	0.0701754385964912
10	Itself	0.038961038961039
10	Itself	0.0857142857142857
10	Itself	0.0769230769230769
10	Itself	0.0526315789473685
10	Itself	0.0506329113924051
10	Itself	0.0740740740740741
10	Itself	0.0666666666666667
10	Itself	0.0487804878048781
10	Itself	0.0689655172413793
10	Itself	0.0655737704918032
10	Itself	0.0882352941176471
10	Itself	0.0609756097560976
10	Itself	0.0151515151515151
10	Itself	0.0384615384615384
10	Itself	0.028169014084507
10	Itself	0.0434782608695652
10	Itself	0.0294117647058824
10	Itself	0.0394736842105263
10	Itself	0.0555555555555556
10	Itself	0.0625
10	Itself	0.0508474576271186
10	Itself	0.0547945205479452
10	Itself	0.0416666666666666
10	Itself	0.0483870967741935
10	Itself	0.0357142857142857
10	Itself	0.0317460317460317
10	Itself	0.081081081081081
10	Itself	0.0694444444444444
10	Itself	0.0476190476190477
10	Itself	0.0689655172413793
10	Itself	0.0483870967741935
10	Itself	0.0704225352112676
10	Itself	0.0405405405405406
10	Itself	0.146341463414634
10	Itself	0.0759493670886076
10	Itself	0.0517241379310345
10	Itself	0.0405405405405406
10	Itself	0
10	Itself	0.0847457627118644
10	Itself	0.0317460317460317
10	Itself	0.028169014084507
10	Itself	0.0740740740740741
10	Itself	0.127272727272727
10	Itself	0.0298507462686567
10	Itself	0.024390243902439
10	Itself	0.0447761194029851
10	Itself	0.0967741935483871
10	Itself	0.0428571428571428
10	Itself	0.0588235294117647
10	Itself	0.0333333333333333
10	Itself	0.0735294117647058
10	Itself	0.0434782608695652
10	Itself	0.0246913580246914
10	Itself	0.102941176470588
10	Itself	0.024390243902439
10	Itself	0.0416666666666666
10	Itself	0.0428571428571428
10	Itself	0.0384615384615384
10	Itself	0.078125
10	Itself	0.05
10	Itself	0.0714285714285714
10	Itself	0.0434782608695652
10	Itself	0.0677966101694916
10	Itself	0.0493827160493827
10	Itself	0.0128205128205128
10	Itself	0.0142857142857142
10	Itself	0.0149253731343284
10	Itself	0.041095890410959
10	Itself	0.0666666666666667
10	Itself	0.117647058823529
10	Itself	0.0289855072463768
10	Itself	0.0983606557377049
10	Itself	0.0512820512820513
10	Itself	0.0493827160493827
10	Itself	0.0576923076923077
10	Itself	0
10	Itself	0.08
10	Itself	0.0253164556962026
10	Itself	0.0169491525423728
10	Itself	0.0609756097560976
10	Itself	0.027027027027027
10	Itself	0.0337078651685393
10	Itself	0.072463768115942
10	Itself	0.05
10	Itself	0.0533333333333333
10	Itself	0.0461538461538461
10	Itself	0.0357142857142857
10	Itself	0.0277777777777778
10	Itself	0.08
10	Itself	0.0535714285714286
10	Itself	0.025974025974026
10	Itself	0.0588235294117647
10	Itself	0.0655737704918032
10	Itself	0.04
10	Itself	0.0506329113924051
10	Itself	0.0555555555555556
10	Itself	0.05
10	Itself	0.0246913580246914
10	Itself	0.0877192982456141
10	Itself	0.0806451612903226
10	Itself	0.0579710144927537
10	Itself	0.0365853658536586
10	Itself	0.0447761194029851
10	Itself	0.0506329113924051
10	Itself	0.0422535211267606
10	Itself	0.0735294117647058
10	Itself	0.0895522388059702
10	Itself	0.064935064935065
10	Itself	0.041095890410959
10	Itself	0.0625
10	Itself	0.0833333333333334
10	Itself	0.0277777777777778
10	Itself	0.0945945945945946
10	Itself	0.0645161290322581
10	Itself	0.0357142857142857
10	Itself	0.0317460317460317
10	Itself	0.0704225352112676
10	Itself	0.0422535211267606
10	Itself	0.0307692307692308
10	Itself	0.0178571428571429
10	Itself	0.0317460317460317
10	Itself	0.0422535211267606
10	Itself	0.0533333333333333
10	Itself	0.102564102564103
10	Itself	0.038961038961039
10	Itself	0.0350877192982456
10	Itself	0.0540540540540541
10	Itself	0.038961038961039
10	Itself	0.0508474576271186
10	Itself	0.0158730158730159
10	Itself	0.0821917808219178
10	Itself	0.0925925925925926
10	Itself	0.02
10	Itself	0.0735294117647058
10	Itself	0.0365853658536586
10	Itself	0.0746268656716418
10	Itself	0.0793650793650794
10	Itself	0.0571428571428572
10	Itself	0.0235294117647059
10	Itself	0.0793650793650794
10	Itself	0.0606060606060606
10	Itself	0.0588235294117647
10	Itself	0.0365853658536586
10	Itself	0.0735294117647058
10	Itself	0.0246913580246914
10	Itself	0.028169014084507
10	Itself	0.0285714285714286
10	Itself	0.0379746835443038
10	Itself	0.0483870967741935
10	Itself	0.0819672131147541
10	Itself	0.0289855072463768
10	Itself	0.0289855072463768
10	Itself	0
10	Itself	0
10	Itself	0.0128205128205128
10	Itself	0.0285714285714286
10	Itself	0.0294117647058824
10	Itself	0.0416666666666666
10	Itself	0.0540540540540541
10	Itself	0.0212765957446809
10	Itself	0.0142857142857142
10	Itself	0.0178571428571429
10	Itself	0.012987012987013
10	Itself	0.025
10	Itself	0.0588235294117647
10	Itself	0.025974025974026
10	Itself	0.0540540540540541
10	Itself	0.0253164556962026
10	Itself	0.0344827586206896
10	Itself	0.0487804878048781
10	Itself	0.0273972602739726
10	Itself	0.0337078651685393
10	Itself	0.0588235294117647
10	Itself	0.0172413793103449
10	Itself	0
10	Itself	0.0757575757575758
10	Itself	0.0535714285714286
10	Itself	0.0405405405405406
10	Itself	0.0612244897959183
10	Itself	0.0689655172413793
10	Itself	0
10	Itself	0.0294117647058824
10	Itself	0.05
10	Itself	0.0135135135135135
10	Itself	0.0384615384615384
10	Itself	0.0555555555555556
10	Itself	0.0819672131147541
10	Itself	0.0121951219512195
10	Itself	0.0535714285714286
10	Itself	0.05
10	Itself	0.0149253731343284
10	Itself	0.0481927710843374
10	Itself	0.0447761194029851
10	Itself	0.038961038961039
10	Itself	0.0555555555555556
10	Itself	0.0588235294117647
10	Itself	0.0454545454545454
10	Itself	0.025974025974026
10	Itself	0.041095890410959
10	Itself	0.0851063829787234
10	Itself	0.0344827586206896
10	Itself	0.0277777777777778
10	Itself	0.0138888888888888
10	Itself	0.0476190476190477
10	Itself	0.0119047619047619
10	Itself	0.0327868852459017
10	Itself	0.0285714285714286
10	Itself	0.0285714285714286
10	Itself	0.0757575757575758
10	Itself	0.0350877192982456
10	Itself	0.0634920634920635
10	Itself	0
10	Itself	0.0266666666666666
10	Itself	0.125
10	Itself	0.038961038961039
10	Itself	0.0350877192982456
10	Itself	0.027027027027027
10	Itself	0.0506329113924051
10	Itself	0.0677966101694916
10	Itself	0.0634920634920635
10	Itself	0.0416666666666666
10	Itself	0.0754716981132075
10	Itself	0.0576923076923077
10	Itself	0.0151515151515151
10	Itself	0.0365853658536586
10	Itself	0.0153846153846153
10	Itself	0.0483870967741935
10	Itself	0.0289855072463768
10	Itself	0.0235294117647059
10	Itself	0.0333333333333333
10	Itself	0.0158730158730159
10	Itself	0.0428571428571428
10	Itself	0.036144578313253
10	Itself	0.0303030303030303
10	Itself	0.0123456790123457
10	Itself	0.0684931506849316
10	Itself	0.028169014084507
10	Itself	0.025
10	Itself	0.0483870967741935
10	Itself	0.0508474576271186
10	Itself	0.0714285714285714
10	Itself	0.0714285714285714
10	Itself	0.0178571428571429
10	Itself	0.0370370370370371
10	Itself	0.0370370370370371
10	Itself	0.0289855072463768
10	Itself	0.072463768115942
10	Itself	0.0405405405405406
10	Itself	0.0547945205479452
10	Itself	0.102040816326531
10	Itself	0.0714285714285714
10	Itself	0.0862068965517241
10	Itself	0.012987012987013
10	Itself	0.0253164556962026
10	Itself	0.02
10	Itself	0.0256410256410257
10	Itself	0.0136986301369864
10	Itself	0.0125
10	Itself	0.05
10	Itself	0.0121951219512195
10	Itself	0.0138888888888888
10	Itself	0.0340909090909091
10	Itself	0.0303030303030303
10	Itself	0.0508474576271186
10	Itself	0.04
10	Itself	0.0461538461538461
10	Itself	0.0535714285714286
10	Itself	0.0277777777777778
10	Itself	0.0212765957446809
10	Itself	0.0862068965517241
10	Itself	0.0657894736842105
10	Itself	0.0588235294117647
10	Itself	0.0634920634920635
10	Itself	0.04
10	Itself	0.0632911392405063
10	Itself	0.0754716981132075
10	Itself	0.0666666666666667
10	Itself	0.0246913580246914
10	Itself	0.0701754385964912
10	Itself	0.0344827586206896
10	Itself	0.0147058823529411
10	Itself	0.0121951219512195
10	Itself	0.0454545454545454
10	Itself	0.025974025974026
10	Itself	0.0428571428571428
10	Itself	0.0149253731343284
10	Itself	0.0845070422535211
10	Itself	0.051948051948052
10	Itself	0.0547945205479452
10	Itself	0.0625
10	Itself	0.0172413793103449
10	Itself	0.0540540540540541
10	Itself	0.028169014084507
10	Itself	0.0655737704918032
10	Itself	0
10	Itself	0.032258064516129
10	Itself	0.028169014084507
10	Itself	0.028169014084507
10	Itself	0.03125
10	Itself	0.0701754385964912
10	Itself	0.046875
10	Itself	0.0142857142857142
10	Itself	0.0533333333333333
10	Itself	0.0789473684210527
10	Itself	0.0384615384615384
10	Itself	0.0344827586206896
10	Itself	0.0266666666666666
10	Itself	0.038961038961039
10	Itself	0.0677966101694916
10	Itself	0.0615384615384615
10	Itself	0.041095890410959
10	Itself	0.113207547169811
10	Itself	0.0600000000000001
10	Itself	0.0441176470588235
10	Itself	0.0357142857142857
10	Itself	0.0615384615384615
10	Itself	0.0491803278688525
10	Itself	0.0285714285714286
10	Itself	0.0352941176470588
10	Itself	0.0491803278688525
10	Itself	0.0597014925373134
10	Itself	0.111111111111111
10	Itself	0.0365853658536586
10	Itself	0.0151515151515151
10	Itself	0.0595238095238095
10	Itself	0.0273972602739726
10	Itself	0.0285714285714286
10	Itself	0.0256410256410257
10	Itself	0.0655737704918032
10	Itself	0.0819672131147541
10	Itself	0.0289855072463768
10	Itself	0.0434782608695652
10	Itself	0.0350877192982456
10	Itself	0.0121951219512195
10	Itself	0.0253164556962026
10	Itself	0.0142857142857142
10	Itself	0.0441176470588235
10	Itself	0.0277777777777778
10	Itself	0.0547945205479452
10	Itself	0.0212765957446809
10	Itself	0.0704225352112676
10	Itself	0.0178571428571429
10	Itself	0.0512820512820513
10	Itself	0.0370370370370371
10	Itself	0.0754716981132075
10	Itself	0.038961038961039
10	Itself	0.0405405405405406
10	Itself	0.05
10	Itself	0.0983606557377049
10	Itself	0.0246913580246914
10	Itself	0.0547945205479452
10	Itself	0.0449438202247191
10	Itself	0.072463768115942
10	Itself	0.111111111111111
10	Itself	0.041095890410959
10	Itself	0.0153846153846153
10	Itself	0.0689655172413793
10	Itself	0.0533333333333333
10	Itself	0.0980392156862745
10	Itself	0.0363636363636364
10	Itself	0.0263157894736842
10	Itself	0.0303030303030303
10	Itself	0.0166666666666667
10	Itself	0.0266666666666666
10	Itself	0.0375
10	Itself	0.0566037735849056
10	Itself	0
10	Itself	0.0370370370370371
10	Itself	0.0535714285714286
10	Itself	0.0338983050847458
10	Itself	0.0579710144927537
10	Itself	0.0240963855421686
10	Itself	0.0303030303030303
10	Itself	0.025974025974026
10	Itself	0.028169014084507
10	Itself	0.102941176470588
10	Itself	0.0882352941176471
10	Itself	0.0256410256410257
10	Itself	0.041095890410959
10	Itself	0.0833333333333334
10	Itself	0
10	Itself	0.0533333333333333
10	Itself	0.0555555555555556
10	Itself	0.0483870967741935
10	Itself	0.0238095238095238
10	Itself	0.0327868852459017
10	Itself	0.0428571428571428
10	Itself	0.0563380281690141
10	Itself	0.0895522388059702
10	Itself	0.0847457627118644
10	Itself	0.0461538461538461
10	Itself	0.0694444444444444
10	Itself	0.04
10	Itself	0.0526315789473685
10	Itself	0.0506329113924051
10	Itself	0.0175438596491229
10	Itself	0.0533333333333333
10	Itself	0
10	Itself	0.0677966101694916
10	Itself	0.0615384615384615
10	Itself	0.0563380281690141
10	Itself	0.0576923076923077
10	Itself	0.04
10	Itself	0.0298507462686567
10	Itself	0.0240963855421686
10	Itself	0.0615384615384615
10	Itself	0.05
10	Itself	0.0434782608695652
10	Itself	0
10	Itself	0.05
10	Itself	0.0625
10	Itself	0.072463768115942
10	Itself	0.024390243902439
10	Itself	0.0454545454545454
10	Itself	0.0595238095238095
10	Itself	0.0273972602739726
10	Itself	0.0684931506849316
10	Itself	0.0126582278481012
10	Itself	0.0491803278688525
10	Itself	0.0344827586206896
10	Itself	0.0298507462686567
10	Itself	0.0563380281690141
10	Itself	0.0689655172413793
25	Itself	0.0609756097560976
25	Itself	0.1125
25	Itself	0.10958904109589
25	Itself	0.136986301369863
25	Itself	0.0563380281690141
25	Itself	0.131578947368421
25	Itself	0.169811320754717
25	Itself	0.0869565217391305
25	Itself	0.0967741935483871
25	Itself	0.125
25	Itself	0.0632911392405063
25	Itself	0.229508196721312
25	Itself	0.103896103896104
25	Itself	0.0675675675675675
25	Itself	0.134146341463415
25	Itself	0.114754098360656
25	Itself	0.0493827160493827
25	Itself	0.081081081081081
25	Itself	0.0681818181818182
25	Itself	0.126760563380282
25	Itself	0.129032258064516
25	Itself	0.081081081081081
25	Itself	0.102941176470588
25	Itself	0.145161290322581
25	Itself	0.0958904109589042
25	Itself	0.132075471698113
25	Itself	0.158730158730159
25	Itself	0.126582278481013
25	Itself	0.140845070422535
25	Itself	0.0634920634920635
25	Itself	0.103896103896104
25	Itself	0.064935064935065
25	Itself	0.140350877192982
25	Itself	0.166666666666667
25	Itself	0.0864197530864198
25	Itself	0.15
25	Itself	0.0983606557377049
25	Itself	0.1
25	Itself	0.0823529411764706
25	Itself	0.132352941176471
25	Itself	0.111111111111111
25	Itself	0.108108108108108
25	Itself	0.125
25	Itself	0.140845070422535
25	Itself	0.051948051948052
25	Itself	0.08
25	Itself	0.142857142857143
25	Itself	0.15625
25	Itself	0.0555555555555556
25	Itself	0.118421052631579
25	Itself	0.134328358208955
25	Itself	0.0595238095238095
25	Itself	0.0625
25	Itself	0.0285714285714286
25	Itself	0.0945945945945946
25	Itself	0.171428571428571
25	Itself	0.17741935483871
25	Itself	0.132352941176471
25	Itself	0.10958904109589
25	Itself	0.081081081081081
25	Itself	0.291666666666667
25	Itself	0.1
25	Itself	0.133333333333333
25	Itself	0.0909090909090909
25	Itself	0.10126582278481
25	Itself	0.176470588235294
25	Itself	0.119402985074627
25	Itself	0.126760563380282
25	Itself	0.19672131147541
25	Itself	0.203389830508475
25	Itself	0.171428571428571
25	Itself	0.0952380952380952
25	Itself	0.130434782608696
25	Itself	0.169230769230769
25	Itself	0.0714285714285714
25	Itself	0.0581395348837209
25	Itself	0.111111111111111
25	Itself	0.149253731343284
25	Itself	0.10958904109589
25	Itself	0.0602409638554217
25	Itself	0.164383561643836
25	Itself	0.109756097560976
25	Itself	0.0945945945945946
25	Itself	0.125
25	Itself	0.1
25	Itself	0.153846153846154
25	Itself	0.142857142857143
25	Itself	0.112676056338028
25	Itself	0.150684931506849
25	Itself	0.140625
25	Itself	0.0864197530864198
25	Itself	0.0759493670886076
25	Itself	0.0821917808219178
25	Itself	0.0857142857142857
25	Itself	0.12
25	Itself	0.0921052631578947
25	Itself	0.150943396226415
25	Itself	0.140845070422535
25	Itself	0.174603174603175
25	Itself	0.0512820512820513
25	Itself	0.135802469135803
25	Itself	0.113207547169811
25	Itself	0.0526315789473685
25	Itself	0.0675675675675675
25	Itself	0.0506329113924051
25	Itself	0.114754098360656
25	Itself	0.0602409638554217
25	Itself	0.121621621621622
25	Itself	0.0777777777777777
25	Itself	0.114285714285714
25	Itself	0.0666666666666667
25	Itself	0.0909090909090909
25	Itself	0.132352941176471
25	Itself	0.147540983606557
25	Itself	0.0958904109589042
25	Itself	0.181818181818182
25	Itself	0.180327868852459
25	Itself	0.0897435897435898
25	Itself	0.0714285714285714
25	Itself	0.15625
25	Itself	0.105263157894737
25	Itself	0.10126582278481
25	Itself	0.213114754098361
25	Itself	0.126984126984127
25	Itself	0.0975609756097561
25	Itself	0.147540983606557
25	Itself	0.138461538461538
25	Itself	0.0857142857142857
25	Itself	0.0602409638554217
25	Itself	0.0845070422535211
25	Itself	0.0253164556962026
25	Itself	0.121621621621622
25	Itself	0.0869565217391305
25	Itself	0.117647058823529
25	Itself	0.075
25	Itself	0.0533333333333333
25	Itself	0.2
25	Itself	0.0819672131147541
25	Itself	0.0547945205479452
25	Itself	0.10958904109589
25	Itself	0.169230769230769
25	Itself	0.0823529411764706
25	Itself	0.109375
25	Itself	0.0945945945945946
25	Itself	0.0694444444444444
25	Itself	0.09375
25	Itself	0.137931034482759
25	Itself	0.119402985074627
25	Itself	0.123287671232877
25	Itself	0.141025641025641
25	Itself	0.306122448979592
25	Itself	0.0759493670886076
25	Itself	0.0983606557377049
25	Itself	0.081081081081081
25	Itself	0.10126582278481
25	Itself	0.1
25	Itself	0.117647058823529
25	Itself	0.12
25	Itself	0.166666666666667
25	Itself	0.140350877192982
25	Itself	0.142857142857143
25	Itself	0.108433734939759
25	Itself	0.147058823529412
25	Itself	0.151515151515151
25	Itself	0.0821917808219178
25	Itself	0.0470588235294118
25	Itself	0.126984126984127
25	Itself	0.119402985074627
25	Itself	0.101449275362319
25	Itself	0.107142857142857
25	Itself	0.102941176470588
25	Itself	0.0370370370370371
25	Itself	0.0694444444444444
25	Itself	0.135135135135135
25	Itself	0.0632911392405063
25	Itself	0.134328358208955
25	Itself	0.109375
25	Itself	0.0735294117647058
25	Itself	0.173333333333333
25	Itself	0.15625
25	Itself	0.0493827160493827
25	Itself	0.0769230769230769
25	Itself	0.0972222222222222
25	Itself	0.138888888888889
25	Itself	0.0821917808219178
25	Itself	0.105263157894737
25	Itself	0.153846153846154
25	Itself	0.153846153846154
25	Itself	0.133333333333333
25	Itself	0.0512820512820513
25	Itself	0.0975609756097561
25	Itself	0.175438596491228
25	Itself	0.0379746835443038
25	Itself	0.142857142857143
25	Itself	0.0975609756097561
25	Itself	0.184615384615385
25	Itself	0.0714285714285714
25	Itself	0.116883116883117
25	Itself	0.0674157303370787
[truncated: 19,601 more rows]
