# Supplementary material for: Systematic identification of post-transcriptional regulatory modules
Source: Nat Commun. 2024 Sep 9;15:7872. doi: 10.1038/s41467-024-52215-7 (PMC11385195; doi:10.1038/s41467-024-52215-7)
Supplement: Supplementary file 20 — Source Data [file 41467_2024_52215_MOESM20_ESM.zip › Source_data/FigS3C.tsv]

1	2	3	4	5	6	7	8	9	10
AGGF1	0.0362310803134987	0.107316476415721	0.191696630692283	0.0214025711431671	0.376723226988939	0.0546942047456104	0.0792794883536735	0.0552625309330621	0.0279841803749886	0.0494096100390577
AKAP8L	0.0179776227682343	0.0676325217364127	0.546966573902981	0.0105115708571046	0.0665881994893118	0.0218333162736421	0.16467614561659	0.0523541026657168	0.0200601525542567	0.0313997941357495
APOBEC3C	0.196683745895937	0.108763794766745	0.0454862966520535	0.198242221636752	0.0128159123830808	0.0490329597118372	0.00994291196177862	0.0102706931545154	0.30469275563369	0.0640687082036098
BUD13	0.0304548737123104	0.0734975390596484	0.101561200731287	0.0262435031465506	0.313311492770054	0.0465816643015449	0.120724579378284	0.156612182396948	0.0335158531069498	0.0974971113964235
CPSF6	0.0650177241121271	0.0475980925482564	0.0242634035389729	0.0258022423301436	0.0374206146379236	0.737571447294408	0.00850573463307851	0.00644141238779538	0.0272917317355699	0.0200875967817248
CSTF2T	0.0115717952700988	0.0302287089760529	0.0689226035649056	0.00827203395424521	0.0485065918433059	0.0191384299326892	0.687563571680219	0.091312123020647	0.0129585818406943	0.021525559917142
DDX21	0.0995221843330296	0.0379981695267604	0.0140819586021689	0.451546538993902	0.00754028765661377	0.0112194641370124	0.00346456061472947	0.00437939308254108	0.266578289555694	0.103669153497549
DDX3X	0.0857095438521939	0.243577068165043	0.0783179978811581	0.0779316647048661	0.0228427442680084	0.0534437042294962	0.0227999810629718	0.0269686097885362	0.200551839913337	0.18785684613439
DDX42	0.351622979593193	0.0736295760942232	0.0578984904245245	0.148310321064689	0.0292071829808584	0.0576820099007012	0.0231551627623712	0.0153920471798767	0.165413653353428	0.0776885766461352
DDX52	0.00887036484458157	0.0266859126163811	0.0834293966741971	0.00594636227606092	0.0306383726322027	0.0117464455256948	0.579544858291481	0.223307473827994	0.0108881304505541	0.0189426828608527
DDX55	0.0228641491416908	0.0658245666550285	0.0989344572118858	0.0153761999203358	0.0463423837619337	0.0313367947276921	0.192016444135604	0.438291466126003	0.0355236381744433	0.0534899001453837
DDX6	0.0997544773519968	0.093538965948512	0.0563210705257134	0.17116918963373	0.0410897948359686	0.03131883362728	0.0197616779431111	0.0267750121150876	0.199856495187899	0.260414482830702
DGCR8	0.0239464001612214	0.0907193432601753	0.658560069715315	0.017423060654102	0.0304037481675261	0.0215830651814772	0.0778068400644067	0.0215844829217942	0.022906505119471	0.0350664847545116
DROSHA	0.0173843822690219	0.0504127529542997	0.0923104877259042	0.0126200542205354	0.0407911021072202	0.0185933699838955	0.434239766270216	0.253730247484342	0.0283105064053407	0.051607330579224
EFTUD2	0.0261359376016524	0.0743327159668689	0.151609103391937	0.0151663038241232	0.308153509816375	0.0666476839021963	0.164907023653139	0.121123239479122	0.0247718206727605	0.0471526616918267
EIF3G	0.0497033289271159	0.0262936984299231	0.00655943901955624	0.0996613440101455	0.00219133328477248	0.0051277077398732	0.0013935425398528	0.00194831299445153	0.758826749536055	0.048294543518254
EIF4G2	0.0543590458795031	0.249350047945784	0.303626756355615	0.0279420772998116	0.0952229206625157	0.061037093793896	0.0471060723811048	0.0357962826560952	0.0593464512031523	0.0662132518225228
EWSR1	0.00600899250278463	0.0110959282445123	0.0331821550218659	0.00403542438147309	0.0180711966736911	0.0103526032150364	0.880698059370414	0.0240265672629071	0.00522803522133959	0.00730103810597583
EXOSC5	0.0627319421611917	0.189635967865083	0.288449835170214	0.0344961680153476	0.075277557818435	0.117008780354968	0.0815616177699762	0.0389020172639031	0.0565605581013559	0.0553755554795261
FAM120A	0.192672302786954	0.149922135848969	0.0757437738015879	0.104008213549284	0.0309722837994311	0.0535023559469958	0.0143703080201191	0.0181385676769486	0.244443771749188	0.116226286820523
FASTKD2	0.170857786517925	0.156594462529331	0.0354568938468089	0.238937183020518	0.0290716626938508	0.0403295283422254	0.00578710313373383	0.00883074044040323	0.179919347175922	0.134215292299283
FMR1	0.0602080723352194	0.233851014690098	0.121003185358721	0.0447300223986371	0.0600329481829477	0.0480378406609537	0.0331233222831017	0.0324140177776255	0.115038843236354	0.251560733076342
FTO	0.141138847446502	0.14066765735403	0.0763531560808935	0.0706581347766062	0.0273910982731571	0.0552691376316445	0.0284684533390904	0.0268137576253993	0.273818075724512	0.159421681748165
FXR1	0.196112043043125	0.102155312372276	0.0321966006197105	0.119951549753866	0.0665179622603576	0.0877725746851668	0.00947962042810436	0.0188666529452063	0.198134504584366	0.168813179307822
FXR2	0.0704491671195478	0.255837461387287	0.156309379038629	0.0496463004158276	0.0627539518171328	0.0594752932094496	0.0267588783311065	0.0465937925818199	0.100206975852833	0.171968800246367
GNL3	0.0336028033011268	0.00494068097246006	0.00109536384608569	0.911186936812431	0.000590776380655666	0.0018546769803591	0.000227300739908889	0.00025365124136887	0.0401146790109341	0.00613313071466994
GPKOW	0.16959494649623	0.125142841937383	0.0514668294385335	0.175894461378464	0.0692988319549629	0.16840219444272	0.0115853296648182	0.0117571649377648	0.111027051669501	0.105830348079621
GTF2F1	0.00772185772397866	0.0214508865689896	0.0468835049781914	0.00428224060398193	0.0251814004065427	0.0121406019965231	0.824322200496561	0.0373744089976391	0.00790583494003721	0.0127370632875548
HNRNPA1	0.165562896087202	0.0842197553122603	0.0878479120066617	0.0652524257418398	0.0507384977125253	0.406714593492223	0.0343116594483403	0.0119778176219475	0.0533692564801425	0.0400051860968577
HNRNPC	0.427228774356368	0.0718954798092042	0.0306377760138577	0.132217358046915	0.0158598701072966	0.168291464498891	0.0098357148758564	0.00652870921584378	0.094150931029469	0.0433539220462984
HNRNPK	0.0162356603035005	0.0334372526932359	0.069852847319616	0.00997107737313372	0.0543347974652739	0.0235128085446697	0.397842985379877	0.351101435035128	0.016695586193462	0.0270155496921036
HNRNPM	0.119867462095474	0.315074138708236	0.18720370470806	0.0651291728384298	0.0261552930400096	0.0473952255277295	0.0231645600270353	0.0134922542080888	0.113033050551327	0.0894851382956104
IGF2BP1	0.237136834609262	0.057149727310483	0.0194070421789265	0.262006813990176	0.00925494074180905	0.0301058149306913	0.00413843207772224	0.00477046416579231	0.313304819861586	0.0627251101335515
IGF2BP2	0.147007122149461	0.0722420935995091	0.0270504964368485	0.19200775007501	0.0166789058275307	0.0320752031751768	0.00779708384068188	0.0120175071679836	0.380643654341952	0.112480183385846
ILF3	0.0472951705566403	0.0943949370799953	0.65085198141708	0.0243253089812238	0.029454041457235	0.0359202578338653	0.0335351978300059	0.0121938413100864	0.0342415743333467	0.0377876892005216
KHDRBS1	0.373826556023202	0.058313725349041	0.0246910778242987	0.231259676100096	0.01723450431777	0.130106659012341	0.00871945629109916	0.00658899256716871	0.112419777871228	0.0368395746437546
KHSRP	0.431823333608239	0.0681366512536398	0.0352047949207229	0.144654097120585	0.0272298268584095	0.117120122994137	0.00916771146360158	0.00649508943792122	0.109877216073904	0.0502911562688388
LARP4	0.130298495401335	0.129872493446599	0.0403352539769876	0.0742613990578999	0.0191883694214171	0.0398425468740412	0.0117302348610559	0.0200205730424539	0.337781569584199	0.196669064334012
LARP7	0.0546843190798492	0.206829968120815	0.253280268407199	0.0424565891299056	0.0590865179925124	0.041587114022049	0.0548966343018884	0.0604064320011421	0.0769185513507828	0.149853605593857
LIN28B	0.092188534606592	0.123928680707021	0.0538793374542815	0.0827337327338687	0.040326243381944	0.0437631694751855	0.0119586652001793	0.0192534673777069	0.175252761088412	0.356715407974809
LSM11	0.0310447386854721	0.0824636573480571	0.209995971619998	0.0189432037531699	0.1414685875027	0.0362441781052417	0.280602590945659	0.10052025517828	0.0302397435061417	0.0684770733552793
METAP2	0.00136465719946427	0.00456012822155393	0.00502657600401107	0.00102971194485785	0.00634652063452975	0.0015843206691017	0.00765394544227297	0.963559164712147	0.00242827682116465	0.00644669835089707
MTPAP	0.00740651465822619	0.0148082217968022	0.0189141477323291	0.00465935932897067	0.882934935842314	0.0152684886652458	0.0137031106033021	0.0226046425202587	0.00622367039784581	0.0134769084547057
NCBP2	0.0940164870370966	0.24725392169938	0.139893425858804	0.0637108423002568	0.0417344119060208	0.0455842771876179	0.0193413078178973	0.0199043028242773	0.160229568401006	0.168331454967645
NOLC1	0.0701062890850877	0.352503050761887	0.0398305650671687	0.0342865331598989	0.0230750154409086	0.0307547286828586	0.00522851932112843	0.00829332293284707	0.0760980411626685	0.359823934385546
NONO	0.00290073639443159	0.00741578956014805	0.0267907469581631	0.00196852313427228	0.00947770536361497	0.00428749577052833	0.924211298844261	0.0155149720808817	0.00284034102994596	0.00459239086375318
NPM1	0.184284594164123	0.0202177204536197	0.00678478668878325	0.6816671586216	0.00633277446534628	0.0291076689048316	0.00137561157696714	0.00130134227259544	0.0511424481451136	0.0177858947070204
NSUN2	0.0931902931901394	0.0119965321060854	0.00267473368339715	0.798614281855418	0.00120506786965156	0.00509439078255759	0.000509158175013805	0.000485672451108448	0.0763811456747222	0.00984872421190638
PABPC4	0.0472413923431502	0.181062978816344	0.163128676733914	0.0425297115116822	0.042024896560377	0.0306723670274444	0.0465228416729848	0.0890028708500948	0.129015156516796	0.228799107967213
PCBP1	0.00349163871515174	0.00740739457031006	0.0116001700230633	0.00264568042284151	0.0133383072104007	0.00399539083355006	0.0320625430849049	0.91034590437279	0.00514462945261339	0.00996834131437455
PPIL4	0.107719420823317	0.137942535478509	0.0687183006399941	0.0708248958865253	0.118003461873712	0.332469816130568	0.0247528458942742	0.0136170916190614	0.0526024760835811	0.0733491555704579
PTBP1	0.0218109241851628	0.0634100979868992	0.254767240644962	0.0126637181795946	0.086227593169965	0.0318833956030547	0.375206286349877	0.100558641535734	0.020808872872495	0.0326632294722559
PUM2	0.146383259306561	0.0670135670924272	0.0150720677765195	0.0856477030279643	0.00755440843382182	0.0239588674582787	0.00365170982459178	0.00469780130293729	0.569139750503166	0.0768808652737324
QKI	0.171996313837054	0.0934063111256253	0.0395403352002683	0.0662613742165363	0.0192018921399277	0.495053443681025	0.0127143520847972	0.00732938855840979	0.0593343700005793	0.0351622191557766
RBFOX2	0.0317436276924182	0.0663290770670256	0.0897485681359279	0.0164903518687892	0.178818011476966	0.0958166836334134	0.382828822422927	0.0664775915687399	0.0246042588585428	0.0471430072752502
RBM15	0.0399338885097224	0.138558255088179	0.134217871828652	0.0361519850576639	0.242762832725287	0.0508132819476338	0.0481264438686719	0.0711391214565806	0.0506398155170766	0.187656504000533
RBM22	0.276192928369381	0.0912748039546829	0.0367290592609333	0.254476277088674	0.0180577693893042	0.075167715634551	0.00898840668796543	0.00598454110185571	0.169740760919125	0.0633877375935276
RPS11	0.0147132755292662	0.0304037175068288	0.00723918652469023	0.0145061702523208	0.00440191734105883	0.00411639392355175	0.00177966146252298	0.00338757166746395	0.0346050714620759	0.88484703433022
RPS3	0.0494364468101969	0.140529435749535	0.0872158025953846	0.04326257596775	0.0422528945207344	0.0321657655472723	0.0430714151262517	0.169979785120877	0.134757808242334	0.257328070319665
SAFB2	0.0971931693387081	0.142130766792888	0.104297050606843	0.0545629642875943	0.163981260529014	0.225112894606861	0.0504927116367501	0.0274283035057616	0.0669262510471502	0.0678746276484292
SBDS	0.0900151708272714	0.0212855871530476	0.00792450168833368	0.698587981368019	0.00479589354890196	0.0108603454104735	0.00187207585224616	0.00199842958332974	0.127093751010349	0.0355662635580277
SERBP1	0.011297656943921	0.0394211131011203	0.0414066052007608	0.00885270725927866	0.0276021030311054	0.0124882284011233	0.0304269704973882	0.772364761584453	0.0199773169748661	0.036162537005984
SF3B1	0.264350424836153	0.0748096934576695	0.0321466863168458	0.310694863951245	0.010351418596022	0.0271003355676927	0.00679001858427729	0.00589450215580207	0.216749220182059	0.0511128363522338
SF3B4	0.03193305761996	0.117570930284095	0.211876819808106	0.0229653586932831	0.195630595881854	0.0520295660523357	0.116175856615035	0.0783700327799179	0.0389019876443949	0.134545794621019
SLTM	0.0265700707258093	0.0637845655677213	0.122248891299392	0.0167678595110072	0.106168237726002	0.0530872222960166	0.4178640993762	0.132975251640414	0.0238191590854287	0.0367146427720096
SMNDC1	0.0863070340523587	0.127296412365597	0.131760965779087	0.0848765898947549	0.0981005175300712	0.0574299266714466	0.0930641492824731	0.0474942617360095	0.0809159385269649	0.192754204161237
SND1	0.0977970953780909	0.109473853141955	0.0297906123651742	0.122003165202981	0.0170767888716679	0.041989065296759	0.00862263285490666	0.0165270981484339	0.350197404281321	0.20652228445871
SRSF1	0.0706146406719994	0.104087216579049	0.134283534240388	0.0402551868385349	0.140758258021027	0.308440290626258	0.0760304129767827	0.0320634806446879	0.0405347900431785	0.0529321893580953
SRSF7	0.185286497293825	0.110078692180627	0.045516751332885	0.141266331911527	0.091239516067334	0.205833460458099	0.0138396684273265	0.0147053704935235	0.0877556900202589	0.104478021814593
SUPV3L1	0.0254433900765757	0.0018542388536496	0.000455179836665556	0.958668602583315	0.00026124359992579	0.00121386048907987	0.00010420581678245	9.701407258438e-05	0.0103456448848295	0.00155661978659212
TAF15	0.161804302899672	0.247051933455713	0.139799010547477	0.087262459046258	0.0421708288307338	0.102507765795794	0.034366124908838	0.0129852083299575	0.0907014259038199	0.0813509402817366
TARDBP	0.068833373347542	0.193106703295571	0.1811252348126	0.0357964753093649	0.102508127109546	0.184148779870147	0.0646317514518373	0.0420199844777545	0.0556071791323678	0.0722223911932687
TBRG4	0.196269055042718	0.155032960298904	0.100557582093679	0.123468650346792	0.0492738889013131	0.0578097952448756	0.0136089215021255	0.0152626062998433	0.172526338590135	0.116190201679615
TIA1	0.290526544311296	0.0788353502188066	0.0291045128861761	0.237546156440411	0.0138427341416794	0.0835336352920599	0.00718819955586892	0.00616644810297381	0.210407856627479	0.0428485624232488
TRA2A	0.0530328342719437	0.0664473697576783	0.0496331879705421	0.0274446898374419	0.141502487217551	0.535798584768055	0.0284577192264873	0.0221279150577738	0.0312535302449099	0.0443016816476173
TROVE2	0.0955449666984643	0.260546447107291	0.138241808488903	0.0469901113732008	0.0281295706556821	0.0410769770747324	0.0205240945244277	0.0324226961422428	0.190819384137047	0.145703943798009
U2AF1	0.348237833489786	0.0848771980957034	0.0356446505038133	0.204023667609162	0.0282144518114571	0.0887320685235974	0.0119036752423842	0.00778713967558935	0.113401635487733	0.0771776795607738
U2AF2	0.013807285839781	0.00685254673417776	0.00323882730347356	0.00474087610853657	0.00407721314115475	0.957215866374737	0.00137872809942799	0.000816825551871518	0.00425949122158638	0.0036123396252536
UCHL5	0.0259586666764754	0.0693957379573951	0.0778730249023761	0.0189581724142104	0.608325715254357	0.0454712703615545	0.0369892377903502	0.0455172290204676	0.0253349864140243	0.0461759592087896
UPF1	0.0429633788187607	0.129986771779996	0.287853232336768	0.0285556947943854	0.0936185034313285	0.0411528556344381	0.115391725900746	0.136966871730338	0.0549262644385263	0.0685847011347138
UTP3	0.19520010373781	0.0456914588305472	0.0115130794242922	0.468952142663932	0.00421107917046839	0.0167491823357265	0.00242478626503236	0.0022772453681837	0.219385429755864	0.0335954924481432
XRCC6	0.0405983056721754	0.195523670537321	0.154892306414951	0.024079929125295	0.153912427410867	0.0619554799574975	0.0780642347715446	0.12744446073309	0.0496393343088393	0.11388985106842
XRN2	0.0520311296172068	0.193503361958299	0.368791605969162	0.0353060467808218	0.0549804840069615	0.0514280900101248	0.0623900962597036	0.0323533601687679	0.0528304204348961	0.0963854047940565
YBX3	0.0509271761810077	0.140117742339233	0.0650674895147539	0.0460505879703468	0.0480484697485015	0.037985246085537	0.025849573457426	0.0641850968841926	0.135641563842849	0.386127053976153
YWHAG	0.0772139488464477	0.262922177717722	0.149935310858287	0.0454542679682778	0.134623461182736	0.0983643214144709	0.0297300314794745	0.0192014278729692	0.055418730392176	0.127136322267439
ZC3H11A	0.407773810690632	0.0440982735889465	0.0111060309139852	0.310436769903647	0.00502668374546636	0.0316543487523372	0.00195985314490723	0.00179143966710854	0.146774511245263	0.0393782783477058
ZC3H8	0.484188074271589	0.0321488107743654	0.00837725141598496	0.322758075802789	0.00455183103702001	0.0395950240454755	0.00193788703227445	0.00165717500113591	0.0871013633972554	0.0176845072221112
ZNF622	0.0437709135776949	0.059598669250407	0.0504560013245528	0.0258725772885726	0.572057066378972	0.111548143033735	0.0289623471866669	0.0227562832801967	0.0310264659828987	0.0539515326963032
ZNF800	0.043419184613865	0.151152683360675	0.0565410851874736	0.0368432980410792	0.142616312444253	0.0522872970484101	0.0162529703879175	0.0633342360549648	0.0712796835877454	0.366273249273616
ZRANB2	0.305883652311104	0.102548616862918	0.0580466581927676	0.157381286278253	0.0277715678272962	0.139654136598172	0.0203152612512504	0.0130611919834327	0.104429799006938	0.0709078296878674
