# Supplementary material for: Systematic identification of post-transcriptional regulatory modules
Source: Nat Commun. 2024 Sep 9;15:7872. doi: 10.1038/s41467-024-52215-7 (PMC11385195; doi:10.1038/s41467-024-52215-7)
Supplement: Supplementary file 20 — Source Data [file 41467_2024_52215_MOESM20_ESM.zip › Source_data/Fig2A_bottom_subpanel_BioID.tsv]

APOBEC3C	DDX21	EIF3G	FASTKD2	GNL3	LARP4	NPM1	NSUN2	SBDS	SUPV3L1	TBRG4	TROVE2	UTP3	ZC3H11A	ZC3H8
APOBEC3C	0	0.594286714285714	0.682449979591837	0.659592836734694	0.790205081632653	0.565715285714286	0.797552020408163	0.600817326530612	0.479184673469388	0.568980591836735	0.896327530612245	0.906123448979592	0.817960183673469	0.724082632653061	0.968164265306122
DDX21	0.594286714285714	0	0.288164265306122	0.169796918367347	0.142041816326531	0.431837734693878	0.191021408163265	0.0897969183673469	0.0587765102040816	0.0457152857142857	0.298776510204082	0.502858142857143	0.164082632653061	0.162449979591837	0.516735693877551
EIF3G	0.682449979591837	0.288164265306122	0	0.548572428571429	0.462041816326531	0.749388755102041	0.715103040816327	0.416327530612245	0.140409163265306	0.437552020408163	0.782041816326531	0.868572428571429	0.651429571428571	0.520001	0.895511204081633
FASTKD2	0.659592836734694	0.169796918367347	0.548572428571429	0	0.475919367346939	0.671837734693878	0.492245897959184	0.396735693877551	0.187756102040816	0.0138785510204082	0.100409163265306	0.398368346938775	0.351837734693878	0.546123448979592	0.798368346938776
GNL3	0.790205081632653	0.142041816326531	0.462041816326531	0.475919367346939	0	0.690613244897959	0.224490795918367	0.391837734693878	0.178776510204082	0.240817326530612	0.477552020408163	0.691429571428571	0.400817326530612	0.281633653061224	0.582858142857143
LARP4	0.565715285714286	0.431837734693878	0.749388755102041	0.671837734693878	0.690613244897959	0	0.813878551020408	0.635919367346939	0.523266306122449	0.588572428571429	0.801633653061224	0.844082632653061	0.71265406122449	0.794286714285714	0.899592836734694
NPM1	0.797552020408163	0.191021408163265	0.715103040816327	0.492245897959184	0.224490795918367	0.813878551020408	0	0.431021408163265	0.16734793877551	0.266939775510204	0.684898959183673	0.764898959183673	0.388572428571429	0.282449979591837	0.189388755102041
NSUN2	0.600817326530612	0.0897969183673469	0.416327530612245	0.396735693877551	0.391837734693878	0.635919367346939	0.431021408163265	0	0.10530712244898	0.217960183673469	0.453062224489796	0.556735693877551	0.267756102040816	0.368164265306122	0.717552020408163
SBDS	0.479184673469388	0.0587765102040816	0.140409163265306	0.187756102040816	0.178776510204082	0.523266306122449	0.16734793877551	0.10530712244898	0	0.141225489795918	0.49469487755102	0.532245897959184	0.293062224489796	0.0375520204081633	0.603266306122449
SUPV3L1	0.568980591836735	0.0457152857142857	0.437552020408163	0.0138785510204082	0.240817326530612	0.588572428571429	0.266939775510204	0.217960183673469	0.141225489795918	0	0.0310214081632653	0.422041816326531	0.220409163265306	0.264490795918367	0.779592836734694
TBRG4	0.896327530612245	0.298776510204082	0.782041816326531	0.100409163265306	0.477552020408163	0.801633653061224	0.684898959183673	0.453062224489796	0.49469487755102	0.0310214081632653	0	0.677552020408163	0.662041816326531	0.728980591836735	0.950205081632653
TROVE2	0.906123448979592	0.502858142857143	0.868572428571429	0.398368346938775	0.691429571428571	0.844082632653061	0.764898959183673	0.556735693877551	0.532245897959184	0.422041816326531	0.677552020408163	0	0.549388755102041	0.819592836734694	0.957552020408163
UTP3	0.817960183673469	0.164082632653061	0.651429571428571	0.351837734693878	0.400817326530612	0.71265406122449	0.388572428571429	0.267756102040816	0.293062224489796	0.220409163265306	0.662041816326531	0.549388755102041	0	0.395103040816327	0.82530712244898
ZC3H11A	0.724082632653061	0.162449979591837	0.520001	0.546123448979592	0.281633653061224	0.794286714285714	0.282449979591837	0.368164265306122	0.0375520204081633	0.264490795918367	0.728980591836735	0.819592836734694	0.395103040816327	0	0.816327530612245
ZC3H8	0.968164265306122	0.516735693877551	0.895511204081633	0.798368346938776	0.582858142857143	0.899592836734694	0.189388755102041	0.717552020408163	0.603266306122449	0.779592836734694	0.950205081632653	0.957552020408163	0.82530712244898	0.816327530612245	0
