# Supplementary material for: Systematic identification of post-transcriptional regulatory modules
Source: Nat Commun. 2024 Sep 9;15:7872. doi: 10.1038/s41467-024-52215-7 (PMC11385195; doi:10.1038/s41467-024-52215-7)
Supplement: Supplementary file 20 — Source Data [file 41467_2024_52215_MOESM20_ESM.zip › Source_data/Fig5A_left_subpanel.tsv]

GeneID	RO.logFC	eCLIP.target
ENSG00000004059	0.0748283823951707	-
ENSG00000003056	0.0345559520146334	-
ENSG00000173153	-0.163454318914947	+
ENSG00000004478	-0.00124137784391859	-
ENSG00000003509	0.106503132565382	-
ENSG00000001036	-0.0284895953078337	-
ENSG00000001630	0.0879087837415893	-
ENSG00000048028	0.0700448543233376	-
ENSG00000006451	0.132678570702524	-
ENSG00000006453	0.0363200686852453	-
ENSG00000006118	0.28405964685246	-
ENSG00000004975	-0.15226903088172	-
ENSG00000005175	0.026193549060795	-
ENSG00000006652	-0.129765229293569	-
ENSG00000007038	0.0513857432774316	-
ENSG00000005073	0.35322913846604	-
ENSG00000007255	-0.149870139701534	-
ENSG00000006282	0.187095083048236	-
ENSG00000005486	-0.224369511295891	-
ENSG00000007376	-0.107628167440339	-
ENSG00000007520	0.0780253397294726	-
ENSG00000006025	-0.0966411011386232	-
ENSG00000004779	-0.185441196331972	-
ENSG00000006047	0.283974778746625	-
ENSG00000010626	0.385236080238026	-
ENSG00000008405	-0.141169950544739	-
ENSG00000010270	0.242050714418237	-
ENSG00000010278	0.0735961023755637	-
ENSG00000010219	0.0145666163113464	-
ENSG00000009780	-0.0313244385830375	-
ENSG00000008394	0.0543442788212174	-
ENSG00000008282	0.231777086547447	-
ENSG00000010017	-0.0558597680610754	-
ENSG00000008324	0.207062317388859	-
ENSG00000011478	-0.0921497403742308	-
ENSG00000010818	0.695790750189371	-
ENSG00000011485	0.105086791654373	-
ENSG00000239672	-0.158702274866873	-
ENSG00000012963	-0.0810199301611232	-
ENSG00000012061	0.30456205190674	-
ENSG00000013583	0.146003842230739	-
ENSG00000013563	0.915177700541269	-
ENSG00000014919	-0.115454969528065	-
ENSG00000015568	0.0602124425682278	-
ENSG00000015532	0.0333687524678433	-
ENSG00000017797	-0.0686341142523567	-
ENSG00000059915	-0.0249272217499584	-
ENSG00000022277	-0.161804271483026	-
ENSG00000023287	-0.0481262535788061	-
ENSG00000023516	0.0528314042728927	-
ENSG00000007541	-0.300743411719131	-
ENSG00000079112	0.984522901641132	-
ENSG00000027847	-0.193908998645537	-
ENSG00000031003	0.347925732690428	-
ENSG00000033100	-0.250840244840495	-
ENSG00000034713	-0.111390145936261	-
ENSG00000052841	-0.0755847720897849	-
ENSG00000037757	-0.145662420940345	-
ENSG00000038219	0.0166542658127804	+
ENSG00000059588	-0.0865025171806496	-
ENSG00000041357	-0.103417078162345	-
ENSG00000042062	-0.258354697235587	-
ENSG00000043462	0.0352146489156137	-
ENSG00000048544	0.0214696224532691	-
ENSG00000030582	1.4378495681847e-05	-
ENSG00000041988	-0.27143090449289	-
ENSG00000049245	-0.153366454438841	-
ENSG00000049449	-0.144570813528736	-
ENSG00000049541	-0.0283485589832919	-
ENSG00000049769	0.148891418682563	-
ENSG00000050344	-0.368485666234407	-
ENSG00000013297	0.0738609076469786	-
ENSG00000054965	-0.152343236005812	-
ENSG00000054967	-0.0570781371644153	-
ENSG00000057294	0.0762107852536981	-
ENSG00000058799	0.0265046358614388	-
ENSG00000133597	-0.115530088215661	-
ENSG00000040933	-0.327790889083028	-
ENSG00000059804	-0.0710841182004513	-
ENSG00000088256	0.278994785431055	-
ENSG00000060642	-0.0120689854774784	-
ENSG00000061273	-0.151813428119956	-
ENSG00000061794	-0.0257148322291005	-
ENSG00000062725	-0.0163683396549432	-
ENSG00000063180	0.331841139176972	-
ENSG00000063241	0.168722663572142	-
ENSG00000067646	0.0562312730955933	-
ENSG00000053918	-0.554707002959251	-
ENSG00000071575	0.111455744814342	-
ENSG00000068308	0.0552497194303245	-
ENSG00000068394	0.0155923412562499	-
ENSG00000021776	-0.0857500567892597	-
ENSG00000070526	-0.172193030873928	-
ENSG00000013275	-0.154623920216981	-
ENSG00000072818	-0.658896828263302	-
ENSG00000072849	0.495406366641723	-
ENSG00000074855	-0.380257647524583	-
ENSG00000127663	-0.20296049998003	+
ENSG00000076662	0.118122053274415	-
ENSG00000077063	0.0591854719756515	-
ENSG00000079616	-0.0658982427224834	-
ENSG00000047188	0.0701703766529294	-
ENSG00000064545	-0.100545912198166	-
ENSG00000065970	-0.0961087807346768	-
ENSG00000067182	0.113932581300312	-
ENSG00000066455	-0.0517343268662365	-
ENSG00000008300	0.209501220882014	-
ENSG00000068971	0.143270906259238	-
ENSG00000069399	0.112836990646838	-
ENSG00000069943	0.0804345946943074	-
ENSG00000070404	-0.316743061269229	-
ENSG00000071539	0.0411735931654485	-
ENSG00000072682	0.107067361611127	-
ENSG00000072506	-0.18972152560585	-
ENSG00000073849	0.0817716843174129	-
ENSG00000075336	0.395873363420195	-
ENSG00000079313	0.053940090716322	-
ENSG00000075975	0.038029113794173	-
ENSG00000076650	0.152953700578668	-
ENSG00000079999	-0.0724236937358156	-
ENSG00000066583	0.0917577323233865	-
ENSG00000070444	-0.137094112698703	+
ENSG00000070718	-0.0706770000379369	-
ENSG00000068697	-0.0911152517343891	-
ENSG00000070669	-0.21702507250373	-
ENSG00000072135	0.00463755662101568	-
ENSG00000072786	-0.121790698650089	-
ENSG00000073331	-0.364078714581631	-
ENSG00000074071	-0.133400133227904	-
ENSG00000074410	0.442437324455816	-
ENSG00000137764	0.0823662048356658	-
ENSG00000078237	-0.0352865234156875	-
ENSG00000065809	0.100002907804862	-
ENSG00000065883	-0.062766234045749	-
ENSG00000064201	-0.170504003467128	+
ENSG00000064763	-0.331529608980466	-
ENSG00000065308	0.161723241549442	-
ENSG00000065518	0.10616956102191	-
ENSG00000068097	-0.232221057660918	-
ENSG00000068912	-0.0907132854062516	-
ENSG00000075568	-0.0696216367975222	-
ENSG00000075089	0.0527473675448512	-
ENSG00000154252	-0.80437233624034	-
ENSG00000065060	-0.0758202020987392	-
ENSG00000081087	0.0245311579272036	-
ENSG00000249437	0.209829537988206	-
ENSG00000081791	-0.0572829975263934	-
ENSG00000112852	0.459286288045766	-
ENSG00000081870	-0.00482671180030143	-
ENSG00000082146	0.0628075988268016	-
ENSG00000083444	0.0278945217286975	-
ENSG00000083720	-0.0846687442928638	-
ENSG00000083812	0.00219413235844266	-
ENSG00000083817	0.905577325718829	-
ENSG00000083845	-0.0561515633731714	-
ENSG00000084444	0.0057436320393337	-
ENSG00000085721	0.0758951904852416	-
ENSG00000086189	-0.0614718097251472	-
ENSG00000086232	0.0130292272121427	-
ENSG00000086504	-0.07992703400234	-
ENSG00000086506	0.447556221603616	-
ENSG00000086589	-0.073078545192023	-
ENSG00000086827	-0.0919196538933961	-
ENSG00000132470	0.338097956822976	-
ENSG00000087074	-0.0154641247454044	-
ENSG00000087077	0.0214435819364221	-
ENSG00000073670	-0.638484035750178	-
ENSG00000131037	-0.158524399630313	-
ENSG00000088356	-0.0604543059772193	-
ENSG00000188559	-0.067643251314035	-
ENSG00000089009	-0.154448351748308	-
ENSG00000089048	-0.000144217522789871	-
ENSG00000089060	-0.425239993225172	-
ENSG00000089163	-0.904450423227979	-
ENSG00000089195	0.0948901095055439	-
ENSG00000249115	-0.0555595493764502	-
ENSG00000010256	-0.231754842893049	-
ENSG00000089639	-0.00623678971411681	-
ENSG00000089693	0.0430310226082564	-
ENSG00000090447	0.0222451945537711	-
ENSG00000090470	-0.178636717024464	-
ENSG00000090487	0.150887373555997	-
ENSG00000090581	-0.0948719695059432	-
ENSG00000090615	-0.125997834120858	-
ENSG00000090776	0.126154066805449	-
ENSG00000090863	-0.0414464502911528	-
ENSG00000090932	-0.275621457743168	-
ENSG00000090971	0.000815012688050182	-
ENSG00000157426	0.0104794797990338	-
ENSG00000091128	0.959968407579044	-
ENSG00000091140	-0.0737200428700205	-
ENSG00000091262	0.352134841853117	-
ENSG00000091317	0.0874428230522087	-
ENSG00000091640	-0.119701020924811	-
ENSG00000091844	0.460140218506269	-
ENSG00000091947	0.0380880582552354	-
ENSG00000092036	-0.0382253450250672	-
ENSG00000092094	-0.280657300595689	-
ENSG00000092140	0.276209570840454	-
ENSG00000092850	0.0293142429379995	-
ENSG00000092929	-0.0435936567982282	-
ENSG00000093217	-0.211048665204917	-
ENSG00000094804	0.00323619188443276	-
ENSG00000094914	0.120098921342885	-
ENSG00000094916	-0.00148223706100524	-
ENSG00000076321	0.0115876847800623	-
ENSG00000095059	-0.0568241413650474	-
ENSG00000095261	0.0500717778360857	-
ENSG00000095380	-0.151269052524266	-
ENSG00000095539	-0.591262325032852	-
ENSG00000156711	1.38711005295169	-
ENSG00000096092	-0.411796547732013	-
ENSG00000204314	0.653112109769572	-
ENSG00000096654	-0.0752404873865093	+
ENSG00000035403	0.0997095427611775	-
ENSG00000096717	0.0114380568617602	-
ENSG00000069702	0.0587250280438583	-
ENSG00000099203	-0.0801878437258071	-
ENSG00000099326	-0.217100709200472	+
ENSG00000099330	-0.178346139903306	-
ENSG00000099341	-0.149934036071562	-
ENSG00000099365	0.934678793338589	-
ENSG00000099624	-0.119083908873121	-
ENSG00000099795	-0.222736570075981	-
ENSG00000099797	0.0204245898205467	-
ENSG00000099800	-0.0976839316395396	-
ENSG00000099804	0.0227961542659348	-
ENSG00000099860	-0.398601281755671	-
ENSG00000188130	-0.154253848184385	-
ENSG00000099940	-0.0995335977554468	-
ENSG00000099949	-0.19933294904377	-
ENSG00000184436	0.0449465852933235	-
ENSG00000099953	0.128423577158148	-
ENSG00000240972	0.0149321093895721	-
ENSG00000099974	0.141711808785756	-
ENSG00000099995	0.0173569982200143	-
ENSG00000184979	0.0300639861839069	-
ENSG00000100028	-0.204509866965278	-
ENSG00000100030	-0.204014005169639	-
ENSG00000185339	0.0571902757073668	-
ENSG00000100075	-0.160178306199352	-
ENSG00000241360	0.201350094365167	-
ENSG00000128203	-0.233189470159378	-
ENSG00000100097	-0.153449732539123	-
ENSG00000100100	0.0130899972283712	-
ENSG00000100104	0.180985288468438	-
ENSG00000100124	-0.0470934249590556	-
ENSG00000100138	-0.129829419506165	-
ENSG00000100139	-0.110423394832018	-
ENSG00000100162	-0.103558912651321	-
ENSG00000100206	0.440233256702337	-
ENSG00000100209	0.341400557111411	-
ENSG00000100216	0.144601033877089	-
ENSG00000100219	-0.119347420286128	-
ENSG00000100220	-0.140523065128326	-
ENSG00000100221	0.212625538263468	-
ENSG00000100226	0.00425654468257719	-
ENSG00000100246	0.177262201469727	-
ENSG00000100263	-0.0700787626811253	-
ENSG00000243811	0.138056931278342	-
ENSG00000100281	0.16057777028295	-
ENSG00000184117	-0.123556267892462	-
ENSG00000100297	-0.164449940068381	-
ENSG00000100299	-0.11079593107187	-
ENSG00000100304	-0.077207833462699	-
ENSG00000100307	0.439423357465777	-
ENSG00000100316	-0.236433854814769	-
ENSG00000100324	-0.0618418194956194	-
ENSG00000100344	-0.249870852128768	-
ENSG00000100345	-0.17465781092218	-
ENSG00000100348	-0.0928523473969108	-
ENSG00000100350	0.149094277723868	-
ENSG00000100353	-0.115977102435394	-
ENSG00000100376	-0.0353446196557006	+
ENSG00000100380	-0.12612101481087	-
ENSG00000100385	-0.0976507363038243	-
ENSG00000100387	-0.21768994353016	-
ENSG00000100395	-0.147205418407036	-
ENSG00000100410	-0.211736918581881	-
ENSG00000100412	-0.0318056146206814	-
ENSG00000100417	-0.104332102841377	-
ENSG00000100422	-0.131120407342561	-
ENSG00000100426	-0.0897632087675073	-
ENSG00000100429	-0.163681581098453	-
ENSG00000090060	-0.0301966275963061	-
ENSG00000023608	0.35141269436177	-
ENSG00000092201	-0.064023670962171	-
ENSG00000100442	-0.249792717259131	-
ENSG00000100473	-0.135231398637331	-
ENSG00000100478	0.0208740547644086	-
ENSG00000100479	0.226845220865386	-
ENSG00000100485	0.116310372016475	-
ENSG00000100504	0.0557596544334381	-
ENSG00000100522	0.167530234561251	-
ENSG00000100528	-0.0302469294960468	-
ENSG00000100532	-0.0664979336764845	-
ENSG00000100554	0.116636624580854	-
ENSG00000100564	0.0379607368452223	-
ENSG00000100567	-0.250776703419065	-
ENSG00000100580	-0.00456888340510182	-
ENSG00000100591	-0.101539815778071	-
ENSG00000100596	-0.0715039859234276	-
ENSG00000100599	-0.0396091510597703	-
ENSG00000100601	-0.41825611106058	-
ENSG00000100612	0.0189704871363213	-
ENSG00000100625	-0.119140585314053	-
ENSG00000100664	0.118465649006734	-
ENSG00000100711	0.0534244113046279	+
ENSG00000100714	-0.018729294089443	-
ENSG00000100749	0.115739698685222	-
ENSG00000100823	-0.0621605962265891	-
ENSG00000100836	0.0129029257441838	-
ENSG00000100865	-0.222469431838039	-
ENSG00000100883	-0.164768807938988	-
ENSG00000100889	-0.203639568479602	-
ENSG00000100906	-0.162070349661331	-
ENSG00000100908	-0.573262407950011	-
ENSG00000100911	-0.0904911630778128	-
ENSG00000100916	0.149581696649301	-
ENSG00000100941	-0.0486103398120325	+
ENSG00000100949	-0.129584885759566	-
ENSG00000020256	0.24181789116836	-
ENSG00000100983	-0.19377251617667	-
ENSG00000100994	-0.334034526719354	-
ENSG00000101000	-0.367097897091809	-
ENSG00000101057	-0.306602505739751	-
ENSG00000101104	-0.283148193128156	-
ENSG00000101138	0.25587004492959	-
ENSG00000101150	0.0979361321320042	-
ENSG00000101160	-0.237624182685103	-
ENSG00000101162	-0.730036273737404	-
ENSG00000101187	-0.0573562326107616	-
ENSG00000185019	0.12564369563505	-
ENSG00000101210	0.756215880891755	-
ENSG00000101220	0.0390074996351518	-
ENSG00000101266	-0.00794657559289434	-
ENSG00000101400	-0.187946502413748	-
ENSG00000101421	-0.204813779730358	-
ENSG00000101444	-0.0359524327984014	-
ENSG00000101464	0.0117877289425515	-
ENSG00000101473	0.0891807832323934	-
ENSG00000101474	0.0266087756329873	-
ENSG00000091164	-0.174706774603292	-
ENSG00000101695	0.0732433170861425	-
ENSG00000273841	-0.0778025638860763	-
ENSG00000067829	-0.101863497973621	-
ENSG00000077713	-0.228378439828689	-
ENSG00000101843	-0.0128749143545318	-
ENSG00000101846	-0.86530610764136	-
ENSG00000101849	0.0821727607977445	-
ENSG00000101856	-0.127039403863131	-
ENSG00000101888	0.0383292579716529	-
ENSG00000101940	-0.238161646527674	-
ENSG00000101972	-0.0539739572142574	-
ENSG00000101986	-0.110991504706651	-
ENSG00000085185	-0.101932514505054	-
ENSG00000102103	-0.15127589300575	-
ENSG00000102218	0.302857389300359	-
ENSG00000102226	-0.0934319145625691	-
ENSG00000102241	-0.0514058957136514	-
ENSG00000102265	0.0620989980981745	-
ENSG00000102316	0.219657627791753	-
ENSG00000102393	0.178491819278265	-
ENSG00000102471	0.102009013229613	-
ENSG00000102575	0.220087354102062	-
ENSG00000065057	-0.15394168573596	-
ENSG00000006194	-0.217815422566297	-
ENSG00000122386	0.0470059878351765	-
ENSG00000091651	-0.186233028415915	-
ENSG00000125149	0.231233778038671	-
ENSG00000102879	-0.00564190445879232	-
ENSG00000102897	0.208113404043708	-
ENSG00000102898	-0.0654989948084126	-
ENSG00000102931	-0.412045793969882	-
ENSG00000102967	0.0659126116560185	-
ENSG00000102978	0.00597685504358216	-
ENSG00000102996	-0.0781384736764437	-
ENSG00000103005	-0.33976813626513	-
ENSG00000103021	-0.108409970697072	-
ENSG00000103024	0.430617174303443	-
ENSG00000103035	-0.171103885675893	-
ENSG00000103037	-0.143804812070898	+
ENSG00000103042	0.317980134647238	-
ENSG00000103064	0.0833086099751283	-
ENSG00000103066	0.352646989201384	-
ENSG00000103121	0.18434546114324	-
ENSG00000242173	0.325989827772189	-
ENSG00000103152	0.0486922781164927	-
ENSG00000103160	0.0240121261993964	-
ENSG00000103197	-0.117559501237933	-
ENSG00000103199	-0.148614686726161	-
ENSG00000103202	0.0167555041077028	-
ENSG00000242612	-0.031019711321948	-
ENSG00000103266	0.0435732401109791	-
ENSG00000103269	-0.502726937179919	-
ENSG00000103326	0.165193941791399	-
ENSG00000103404	0.683353266612819	-
ENSG00000103495	0.132354220308424	-
ENSG00000103502	0.170127874960338	-
ENSG00000103507	-0.0521600887402111	-
ENSG00000103550	0.00324926528879903	-
ENSG00000174197	-0.0810976335479609	-
ENSG00000103653	0.0810935939438951	-
ENSG00000103707	0.0582250190037177	-
ENSG00000103811	-0.0723724591108042	-
ENSG00000103966	0.0149591770146325	-
ENSG00000104064	-0.00229252780891402	-
ENSG00000104129	0.333341370130508	+
ENSG00000104140	1.00897284966972	-
ENSG00000104142	-0.308679246373094	-
ENSG00000104147	-0.0527856819980754	-
ENSG00000012232	0.0521878489867332	-
ENSG00000123908	-0.0282728845978031	-
ENSG00000104221	-0.042342276680431	-
ENSG00000104231	0.0339302282197859	-
ENSG00000104312	0.16406624565078	-
ENSG00000104324	-0.0173522945649183	-
ENSG00000104325	0.021191331291023	-
ENSG00000104381	0.121725601792143	-
ENSG00000104408	-0.12022555066326	-
ENSG00000104412	0.00157839676712437	-
ENSG00000104472	0.146934816327143	-
ENSG00000104524	0.0459599143918926	-
ENSG00000104643	0.0823787298402445	-
ENSG00000104671	-0.0274111752357255	-
ENSG00000104687	0.130766993089948	-
ENSG00000104689	-0.0818248280268464	-
ENSG00000104695	0.162525132308556	-
ENSG00000104756	-0.137158559148777	-
ENSG00000088038	-0.211313427178307	-
ENSG00000077348	0.160107655004736	-
ENSG00000006712	-0.048729451704304	-
ENSG00000256087	0.202827199349808	-
ENSG00000167384	0.140934267574332	-
ENSG00000104804	0.0819400705527639	-
ENSG00000104808	-0.0141116582043194	-
ENSG00000104823	0.0882442006285528	-
ENSG00000104824	-0.083860817820383	-
ENSG00000104856	-0.216269440211607	-
ENSG00000104859	-0.11223030413741	-
ENSG00000104863	-0.373585326985034	-
ENSG00000104866	0.138624037093489	-
ENSG00000104870	-0.268306759259102	-
ENSG00000104879	-0.251784278580632	-
ENSG00000104883	-0.295023763805976	-
ENSG00000104888	0.449838188603421	-
ENSG00000104889	-0.193190831329402	-
ENSG00000104897	-0.0968255632632455	-
ENSG00000104899	-0.492798705726071	-
ENSG00000104946	0.0243764888963613	-
ENSG00000104957	-0.00574216379480295	-
ENSG00000104964	-0.102326975468819	-
ENSG00000104969	-0.000348371598254857	-
ENSG00000104976	0.0564075487646174	-
ENSG00000179943	-0.0712618370402108	-
ENSG00000105072	0.0970288032661688	-
ENSG00000105202	-0.122726134685679	-
ENSG00000105246	-0.224370129723823	-
ENSG00000105254	-0.0487092422015014	-
ENSG00000105255	-0.334162782527895	-
ENSG00000105258	-0.00710157714191194	-
ENSG00000105290	-0.233187646907554	-
ENSG00000105298	0.103754131060683	-
ENSG00000105321	-0.105688521449097	-
ENSG00000105329	0.0280994486420892	-
ENSG00000105355	-0.120079084255621	-
ENSG00000105374	0.396278845532792	-
ENSG00000105376	-0.326576777261927	-
ENSG00000105401	-0.220422265585816	-
ENSG00000105404	-0.0343415345545601	-
ENSG00000105514	0.1388870766138	-
ENSG00000105516	0.292950590014676	+
ENSG00000187266	-0.485462552730352	-
ENSG00000105538	-0.373773749127584	-
ENSG00000105607	-0.0858999266190254	-
ENSG00000105612	-0.0461364082443649	-
ENSG00000105617	-0.00403792309284508	-
ENSG00000105640	-0.208281463552805	-
ENSG00000105642	-0.0798780107224449	-
ENSG00000105643	-0.501952059710266	-
ENSG00000105647	0.0441159040437447	-
ENSG00000105649	0.210815136584253	-
ENSG00000205155	-0.0492699652648161	-
ENSG00000105677	-0.0861103027148313	-
ENSG00000105698	0.101744479420491	-
ENSG00000105700	0.0113452003005637	-
ENSG00000105722	-0.106347243549384	-
ENSG00000105723	-0.241674505019561	-
ENSG00000105732	-0.0891703045955307	-
ENSG00000105738	0.10900117437472	-
ENSG00000105767	0.170355841728208	-
ENSG00000021461	0.57290100946311	-
ENSG00000285292	-0.106630795364176	-
ENSG00000091136	0.0135343044541405	-
ENSG00000078967	0.494604659840797	-
ENSG00000105793	0.188866173699196	-
ENSG00000105829	0.30774521310093	-
ENSG00000105835	-0.0696535077161424	-
ENSG00000105849	0.0898604191770518	-
ENSG00000105854	-0.168651323140056	-
ENSG00000105856	0.0939353592704083	-
ENSG00000105866	0.118079712917	-
ENSG00000105926	-0.0956659992248088	-
ENSG00000106003	-0.0982055078477699	-
ENSG00000106006	1.59006739275195	-
ENSG00000106025	1.01005494406749	-
ENSG00000106069	0.0187160634325543	-
ENSG00000106077	0.250212216495001	-
ENSG00000106080	-0.333814777647825	-
ENSG00000106089	0.438128293536365	-
ENSG00000106100	0.0883543448122898	-
ENSG00000106245	-0.115750252088414	-
ENSG00000106258	-0.0355886320915063	-
ENSG00000106266	0.123031425674301	+
ENSG00000106299	0.122404016962234	-
ENSG00000106305	-0.0325066883649644	-
ENSG00000106327	-0.124545512592882	-
ENSG00000106330	0.190532215202653	-
ENSG00000106333	0.0204844425595186	-
ENSG00000106344	-0.0121797837367511	-
ENSG00000106366	0.252331875275951	-
ENSG00000106392	0.032771828385777	-
ENSG00000106397	-0.018987339898042	-
ENSG00000106399	-0.0907576021121639	-
ENSG00000214253	-0.0791477392670708	-
ENSG00000106415	-0.110283613402637	-
ENSG00000106477	-0.0667517982457892	-
ENSG00000106479	0.733071945796826	-
ENSG00000106484	0.0857982827664336	-
ENSG00000241127	-0.0762250987142867	-
ENSG00000106588	-0.194036103270614	-
ENSG00000106591	0.00115585748585554	-
ENSG00000106603	-0.0536198918838364	-
ENSG00000106624	0.0993242743311051	-
ENSG00000106636	-0.0543594337281236	-
ENSG00000106665	-0.364716312901208	-
ENSG00000081386	-0.0238140645367082	+
ENSG00000229809	-0.284765626947896	-
ENSG00000086065	-0.111714950723982	-
ENSG00000106692	0.0370030286525123	-
ENSG00000106803	-0.351456795197	-
ENSG00000106804	-0.9480045641903	-
ENSG00000106992	-0.271787950266004	-
ENSG00000107223	-0.399138694029216	+
ENSG00000107290	0.049778011610957	-
ENSG00000026025	-0.0385251976704672	-
ENSG00000107669	0.0888526234888174	-
ENSG00000107819	0.745052654074179	-
ENSG00000107872	0.00239850938218019	-
ENSG00000107960	0.140126139871633	-
ENSG00000108176	0.33191865665702	-
ENSG00000108179	-0.124257035356797	-
ENSG00000108239	0.216324174111322	-
ENSG00000005100	-0.270243021476019	-
ENSG00000011260	-0.226785736374634	-
ENSG00000083454	-0.104888470897562	-
ENSG00000121053	-0.33151072574443	-
ENSG00000108256	0.256238894609533	-
ENSG00000108298	-0.291059296785916	-
ENSG00000213246	0.0732824834059995	-
ENSG00000108379	1.09052449663702	-
ENSG00000197417	-0.210007458658451	-
ENSG00000213977	0.118953293107862	-
ENSG00000108405	1.60782627057844	-
ENSG00000175106	0.316095380077886	-
ENSG00000108443	0.111967372503709	-
ENSG00000108468	0.0378885771507661	-
ENSG00000108474	-0.110377600589762	-
ENSG00000108479	0.0142082520535457	-
ENSG00000108511	-0.47497271241552	-
ENSG00000108518	-0.104948745296001	-
ENSG00000108528	-0.0735388611062004	-
ENSG00000108561	-0.141482532366845	-
ENSG00000108582	-0.0696869303209668	-
ENSG00000108587	0.210484839853349	-
ENSG00000108588	-0.089654999761742	-
ENSG00000108590	0.347467037389404	-
ENSG00000108591	0.230923557732103	-
ENSG00000108599	0.157946090199867	-
ENSG00000108654	0.0745239330843844	-
ENSG00000108691	0.930944532351877	-
ENSG00000108733	-0.246980384327106	-
ENSG00000108773	0.0654202925206787	-
ENSG00000108784	-0.222094844306342	-
ENSG00000108786	1.09560144608872	-
ENSG00000108826	-0.153784651413963	-
ENSG00000108829	0.0951146311191755	-
ENSG00000108840	-0.207239635492713	-
ENSG00000108861	0.143676711524322	-
ENSG00000108961	-0.370027671451866	-
ENSG00000109079	-0.0347342333804177	-
ENSG00000109084	0.177369600380678	-
ENSG00000109107	0.232986743241011	-
ENSG00000002549	-0.0513426948465465	-
ENSG00000077684	-0.114168431812829	-
ENSG00000109320	-0.217195607924152	-
ENSG00000109323	0.0389227758129887	-
ENSG00000109534	-0.0455150228757375	-
ENSG00000109536	-0.0554733131773854	-
ENSG00000064199	-0.176493040831425	-
ENSG00000085117	-0.0648197566645021	-
ENSG00000066336	0.0537085155093079	-
ENSG00000109846	-1.09004688050852	-
ENSG00000109861	-0.0543544245739534	-
ENSG00000109917	0.0758587811926362	-
ENSG00000109971	0.0258512436315314	-
ENSG00000110057	0.0518166725426171	-
ENSG00000110060	-0.153654629630668	-
ENSG00000110104	0.0156759597562401	-
ENSG00000110107	0.000309394599577064	-
ENSG00000110108	0.0246123888018058	-
ENSG00000110218	0.0232541010894157	-
ENSG00000110324	0.229655689790316	-
ENSG00000110330	0.198636653795727	-
ENSG00000110435	-0.129210061683045	-
ENSG00000062282	0.239788648271875	-
ENSG00000110696	-0.166725941873615	-
ENSG00000060138	-0.208617710190449	-
ENSG00000090612	-0.0291390769135944	-
ENSG00000089157	-0.00550852137228466	-
ENSG00000075415	-0.204375283822547	-
ENSG00000013503	-0.0140632735756807	-
ENSG00000110848	-0.290200670509079	-
ENSG00000110851	0.159872301485038	-
ENSG00000110852	-0.450390316512691	-
ENSG00000110876	0.0631165216297582	-
ENSG00000110881	-0.0843132520705164	-
ENSG00000110906	0.0679223932161729	-
ENSG00000110917	-0.017910282836768	-
ENSG00000110921	0.330910702612305	+
ENSG00000110925	0.0280028635145962	-
ENSG00000110944	-0.280007045076954	-
ENSG00000111012	-0.563748317004079	-
ENSG00000111087	-0.067884937575958	-
ENSG00000111110	0.121186259770815	-
ENSG00000111144	-0.0514988081229888	-
ENSG00000111145	-0.0360249329478109	-
ENSG00000111203	-0.0353235749912144	-
ENSG00000111224	1.20973352182261	-
ENSG00000111229	-0.0509430910787574	-
ENSG00000111247	-0.104499801291054	-
ENSG00000111254	-1.64140372667632	-
ENSG00000111269	0.230802078572535	-
ENSG00000111276	0.0812103069385304	-
ENSG00000111321	0.0512032765477572	-
ENSG00000111325	-0.192239282251806	+
ENSG00000111331	-0.600147503267895	-
ENSG00000111348	0.262537028907412	-
ENSG00000111581	-0.0336520165762176	-
ENSG00000111596	0.216352312466905	-
ENSG00000111615	0.112974201629526	-
ENSG00000111639	-0.166127273763004	-
ENSG00000111640	-0.0919851082175032	-
ENSG00000111644	0.096137364061252	-
ENSG00000111652	-0.0215816369245182	-
ENSG00000111664	0.916984092001098	-
ENSG00000111666	-0.00486828638297468	-
ENSG00000111667	-0.100178599186092	-
ENSG00000111669	-0.154511662868506	-
ENSG00000111674	0.0440908477216533	-
ENSG00000111678	-0.0888867535461161	-
ENSG00000111711	0.0427419460794692	-
ENSG00000111725	0.0125806353263241	-
ENSG00000111726	-0.0372830726552624	-
ENSG00000111727	0.0742650656692064	-
ENSG00000111737	-0.14572850546515	-
ENSG00000111775	-0.191483856315622	-
ENSG00000111786	-0.120460001057301	-
ENSG00000111790	0.263573194527105	-
ENSG00000001084	0.0352962425428168	-
ENSG00000111843	-0.0740907557587463	-
ENSG00000111850	0.0452746173214504	-
ENSG00000111863	0.268055578676613	-
ENSG00000111875	0.00146627034476835	-
ENSG00000111911	0.472206599339616	-
ENSG00000111981	-0.298099247543217	-
ENSG00000112029	-0.0379935908897039	-
ENSG00000112039	-0.0493291977498574	-
ENSG00000112062	0.143397505343823	-
ENSG00000112079	-0.109828745348295	-
ENSG00000112167	-0.384540525843488	-
ENSG00000112218	0.12140282747387	-
ENSG00000112234	0.0935823840893127	-
ENSG00000112293	0.489181307861388	-
ENSG00000112304	-0.0944208590760538	-
ENSG00000112306	-0.321292700965781	-
ENSG00000112312	-0.214849801438872	-
ENSG00000112335	0.0288241535513311	-
ENSG00000112365	0.0808664507118201	-
ENSG00000112367	0.0965532941629704	-
ENSG00000112578	-0.246914628565879	-
ENSG00000112592	0.0920393334552559	-
ENSG00000112667	0.0242750401886771	-
ENSG00000112685	0.0505837211812354	-
ENSG00000112697	0.0528796246878445	-
ENSG00000112812	0.450152812188877	-
ENSG00000039123	0.024895302525592	-
ENSG00000112874	0.195188379038385	-
ENSG00000113140	-0.103803962098808	-
ENSG00000113272	-0.231234414712796	-
ENSG00000113312	-0.213839220244164	-
ENSG00000113441	0.0680761662539114	-
ENSG00000113569	0.110354008898342	-
ENSG00000113580	-0.208834059076899	-
ENSG00000113583	0.132879121443921	-
ENSG00000113595	-0.0641023207422352	-
ENSG00000113643	-0.204894240019672	-
ENSG00000113734	0.439504251289157	-
ENSG00000076242	-0.114908961015078	-
ENSG00000113790	0.175508482289319	-
ENSG00000113851	0.138966855481692	-
ENSG00000113916	-0.25004840702201	-
ENSG00000114268	-0.0566172339069026	-
ENSG00000114315	0.0973247413099023	-
ENSG00000114383	-0.237675577184363	-
ENSG00000114388	-0.0973645891314599	-
ENSG00000114395	-0.241335882774155	-
ENSG00000114450	0.111184350437364	-
ENSG00000114491	-0.120204047152871	-
ENSG00000114626	-0.930633294811527	-
ENSG00000114648	-0.13097383231129	-
ENSG00000114735	-0.118842872126607	+
ENSG00000114767	-0.133213626567322	-
ENSG00000114784	-0.0671636462293598	-
ENSG00000114853	-0.0460026363692023	-
ENSG00000114857	-0.180341194252333	-
ENSG00000114902	-0.203388886875016	-
ENSG00000114904	-0.0607270746718324	-
ENSG00000085449	0.0402456811291886	-
ENSG00000055332	0.0252314523847601	-
ENSG00000071626	-0.12059058283809	+
ENSG00000079785	-0.0837739309219133	-
ENSG00000008869	0.00472892738397401	-
ENSG00000084764	-0.361839928546384	-
ENSG00000034510	0.0613970812683071	-
ENSG00000095002	-0.116316639983467	-
ENSG00000071051	-0.0236199323031943	-
ENSG00000003436	0.109199816978853	-
ENSG00000018280	0.242021404278876	-
ENSG00000115274	-0.245383609566867	-
ENSG00000114999	-0.0680785605084104	-
ENSG00000115042	-0.105124820741389	-
ENSG00000115128	-0.187573401088982	-
ENSG00000115194	-0.299426810265209	-
ENSG00000115204	-0.206095688970823	-
ENSG00000115234	-0.10360881138613	-
ENSG00000115255	-0.0205694643636319	-
ENSG00000239779	-0.00350248663053056	-
ENSG00000115275	-0.134834772587081	-
ENSG00000115282	0.00977547880723209	-
ENSG00000115286	-0.074756464736194	-
ENSG00000115289	-0.1102626605147	-
ENSG00000115325	0.0199656453261882	-
ENSG00000115365	-0.149220159315746	-
ENSG00000115457	-0.0793088960989031	-
ENSG00000115486	-0.0245367081558007	-
ENSG00000115541	-0.0670828305179064	-
ENSG00000115602	0.0322325880098796	-
ENSG00000115604	-0.128501644330245	-
ENSG00000115616	0.279707587257357	-
ENSG00000115685	-0.173469403386959	-
ENSG00000115738	0.592153588700503	-
ENSG00000115758	-0.0649148332699246	-
ENSG00000196208	0.580118718126218	-
ENSG00000115806	-0.00536508442937972	-
ENSG00000115816	0.115337107643323	-
ENSG00000115825	0.0394341013554654	-
ENSG00000115841	-0.376426988726798	-
ENSG00000115844	0.166036063761601	-
ENSG00000115902	-0.186990241176833	-
ENSG00000115942	0.0481342212068248	-
ENSG00000115944	-0.275574031471466	-
ENSG00000221823	0.0845188831356714	-
ENSG00000116014	-0.0277947921853492	-
ENSG00000116062	0.0252587467948678	-
ENSG00000116095	0.0565311626032041	-
ENSG00000116096	0.11479734717069	-
ENSG00000074800	-0.178702902825842	-
ENSG00000097046	0.0637508229654525	-
ENSG00000016490	-0.248529370624585	-
ENSG00000116128	-0.25548612415975	-
ENSG00000116205	-0.269772118177263	-
ENSG00000116209	-0.120424833552469	-
ENSG00000116251	-0.16475121347556	-
ENSG00000116455	0.0475124680937221	-
ENSG00000116544	-0.614067947296166	-
ENSG00000116670	-0.158410444717844	-
ENSG00000116688	0.0713982027593623	-
ENSG00000116691	0.0572169154908557	-
ENSG00000116704	0.268532239952238	-
ENSG00000116731	-0.0388026267740209	-
ENSG00000116741	-0.461396763862298	-
ENSG00000116874	0.042581562350519	-
ENSG00000053371	-0.182673736055509	-
ENSG00000117280	0.0149380251851159	-
ENSG00000117385	0.0565835865643404	-
ENSG00000117479	0.193209341335878	-
ENSG00000117533	0.0151893613836028	-
ENSG00000117614	0.0668500644704146	-
ENSG00000117984	-0.0650620836931534	-
ENSG00000118200	0.0964832106503887	-
ENSG00000114942	-0.145413232311349	-
ENSG00000138363	-0.132995241725274	-
ENSG00000118246	0.111234540625106	-
ENSG00000083097	-0.159786115768808	-
ENSG00000028839	0.0573945466386875	-
ENSG00000118496	0.142330131858098	-
ENSG00000189007	0.163081854658246	-
ENSG00000118503	-0.383759453189026	-
ENSG00000118557	-0.358288103276524	-
ENSG00000118579	-0.136780541374299	-
ENSG00000239305	0.0376794055759397	-
ENSG00000118680	-0.209344827737287	-
ENSG00000118705	-0.170537180867742	-
ENSG00000149639	-0.147321412319896	-
ENSG00000118804	-0.25622005077615	-
ENSG00000118816	0.00784792604747463	-
ENSG00000118961	-0.099849086573953	-
ENSG00000118985	0.0750092395358002	-
ENSG00000173221	-0.319868162711905	-
ENSG00000119013	-0.21749324782861	-
ENSG00000107372	-0.124269324836025	-
ENSG00000119125	-0.243493379679753	-
ENSG00000134308	-0.0870993127002675	-
ENSG00000119203	0.138650531318024	-
ENSG00000111364	-0.166318355986656	-
ENSG00000119242	0.257999409394013	-
ENSG00000119321	-0.174514652835649	-
ENSG00000119397	-0.096722623058819	-
ENSG00000119431	0.00132534377210819	-
ENSG00000119541	0.178469551459478	-
ENSG00000063761	-0.379602273660512	-
ENSG00000119638	0.0519642856978313	-
ENSG00000119650	-0.369305371792985	-
ENSG00000119669	0.138463401020516	-
ENSG00000119686	0.810999742231768	-
ENSG00000115421	-0.175692949826958	-
ENSG00000115129	0.065069967535645	-
ENSG00000119729	0.198513530657887	-
ENSG00000119777	0.279785760844386	-
ENSG00000119778	0.0921830896012329	-
ENSG00000119812	0.16386130120054	-
ENSG00000119820	0.0195050407058509	-
ENSG00000119844	-0.0322681794172994	-
ENSG00000119862	0.308830170252424	-
ENSG00000119878	0.0536023857820032	-
ENSG00000138111	-0.137885583013758	-
ENSG00000119938	0.568307015026939	-
ENSG00000120068	0.14221245717789	-
ENSG00000120075	-0.0277036407915688	-
ENSG00000260027	-0.073095032724418	-
ENSG00000120129	0.375118171801381	-
ENSG00000120137	0.32352508436664	-
ENSG00000120256	-0.207734042373477	-
ENSG00000120318	-1.66576196862266	-
ENSG00000120509	0.0944167031743125	-
ENSG00000120526	-0.0435038885492087	-
ENSG00000120647	0.137600270807229	-
ENSG00000120690	0.141759669329396	-
ENSG00000120697	0.191192773067366	-
ENSG00000120709	0.0440550869775507	-
ENSG00000120738	0.18058019733563	-
ENSG00000120742	-0.10236768151875	-
ENSG00000120832	0.0755292476078744	+
ENSG00000120837	0.00907498806223077	-
ENSG00000120860	-0.0868248778366237	-
ENSG00000104290	0.240518345403424	-
ENSG00000120875	0.081123299432282	-
ENSG00000120896	-0.0309921783524862	-
ENSG00000120948	-0.0744580603859365	-
ENSG00000121039	0.026279500800321	-
ENSG00000108813	0.143868771608179	-
ENSG00000121058	-0.0625399368121577	-
ENSG00000121068	0.192484107764296	-
ENSG00000121104	0.179773226410373	-
ENSG00000121152	-0.0420738017264174	-
ENSG00000121211	0.0571720206123422	-
ENSG00000131127	0.232830270082393	-
ENSG00000121316	0.124001485785628	-
ENSG00000121350	-0.23934675501284	-
ENSG00000114354	-0.0781716279688449	-
ENSG00000121579	-0.0787728870216282	-
ENSG00000121653	-0.345760976361122	-
ENSG00000121680	-0.065357704164996	-
ENSG00000121690	0.442613777012905	-
ENSG00000121691	-0.159090058939081	-
ENSG00000121858	-0.0275301479964843	-
ENSG00000213366	0.475978625860572	-
ENSG00000121989	-0.24602345062927	-
ENSG00000122008	-0.037889538614364	-
ENSG00000122068	0.150176869728929	-
ENSG00000122140	-0.0326605450877418	-
ENSG00000106546	0.195468738298737	-
ENSG00000122507	0.391404350436756	-
ENSG00000122547	0.414894170036245	-
ENSG00000122574	0.059952339081717	-
ENSG00000122641	0.35508672832781	-
ENSG00000122643	-0.278005772614248	-
ENSG00000122687	-0.00920989715818492	+
ENSG00000122691	-0.813535466598817	-
ENSG00000122696	0.329853330971724	-
ENSG00000122705	-0.174233692279535	-
ENSG00000122728	0.0153240489726287	-
ENSG00000105939	0.0898221873146565	-
ENSG00000122877	1.23777694694218	-
ENSG00000138286	-0.021762160293881	-
ENSG00000076248	-0.0564763599641123	-
ENSG00000088986	-0.0180992457028225	-
ENSG00000122970	-0.108615406277073	-
ENSG00000122971	-0.0960768590239598	-
ENSG00000122986	0.0623424229394278	-
ENSG00000123091	0.0232667849041696	-
ENSG00000123136	-0.0618136910970481	-
ENSG00000123144	-0.225801167109571	-
ENSG00000123146	-0.198969650432243	-
ENSG00000198342	0.0656347090469476	-
ENSG00000114796	0.189122587125386	-
ENSG00000123179	0.147724567590973	-
ENSG00000123191	-0.077033251752594	-
ENSG00000123200	0.0560293226520018	-
ENSG00000123219	0.0917092339048178	-
ENSG00000123353	0.0283474059875131	-
ENSG00000123360	0.141486672845433	-
ENSG00000123364	0.661507698101552	-
ENSG00000123384	0.090555830091015	-
ENSG00000123407	0.475730602418403	-
ENSG00000197757	0.0357329943453034	-
ENSG00000117480	0.207886763845231	-
ENSG00000117616	-0.063256529551511	-
ENSG00000058262	-0.113647072969321	-
ENSG00000080345	-0.0171844427198901	-
ENSG00000123607	-0.135175924544409	-
ENSG00000123609	0.0279049035759705	-
ENSG00000123643	-0.0120386161006749	-
ENSG00000123685	0.533504230906603	-
ENSG00000123739	0.212022826745258	-
ENSG00000077312	-0.199716690049482	-
ENSG00000123810	-0.414678971517496	-
ENSG00000123892	-0.481748345300506	-
ENSG00000214367	0.256365192235076	-
ENSG00000123989	-0.141516057280384	-
ENSG00000124074	-0.297912420849257	-
ENSG00000101442	0.198548990591372	-
ENSG00000204070	-0.224419634682078	-
ENSG00000124172	-0.174444151395153	-
ENSG00000124181	-0.155310610875365	-
ENSG00000124193	0.0578934478054646	-
ENSG00000124209	0.0555139955998294	-
ENSG00000124216	0.210276559510129	-
ENSG00000124217	-0.186037408700445	-
ENSG00000124226	-0.0366513155273946	-
ENSG00000124260	-0.665169694562912	-
ENSG00000124299	-0.103130876494051	-
ENSG00000124334	-0.199650688963107	-
ENSG00000124370	0.00225351183999281	-
ENSG00000124374	-0.209956153793322	-
ENSG00000124380	0.0292413924517046	-
ENSG00000124383	-0.0467819524206195	-
ENSG00000079435	0.0791582761834605	-
ENSG00000112146	0.156432135859451	-
ENSG00000124507	0.112015079059483	-
ENSG00000124541	0.094855566190996	-
ENSG00000124557	1.10311933060089	-
ENSG00000111801	0.503579037458673	-
ENSG00000124562	-0.136381338958824	-
ENSG00000124575	0.00616369926228329	-
ENSG00000124602	0.149550478319187	+
ENSG00000124608	-0.287578188593565	-
ENSG00000124613	0.19620814862109	-
ENSG00000124762	0.270535657766335	-
ENSG00000124766	0.0329070301176038	-
ENSG00000124783	-0.0573080225688882	-
ENSG00000125037	0.0684383229639191	-
ENSG00000125089	-0.769636342952421	-
ENSG00000167216	-0.139588743537111	-
ENSG00000125124	-0.314060338851304	-
ENSG00000125148	-0.653664364540913	-
ENSG00000125166	0.0504649741886218	-
ENSG00000063176	-0.24183585845048	-
ENSG00000125249	0.395375312443986	-
ENSG00000125266	0.172617163391069	-
ENSG00000125347	0.139163232699325	-
ENSG00000125445	0.109832090395736	-
ENSG00000125449	-0.110058569986177	-
ENSG00000125450	0.0394715760536321	-
ENSG00000125458	-0.282839292000819	-
ENSG00000125459	-0.204464860935163	-
ENSG00000125505	-0.096870245677318	-
ENSG00000130584	0.500148580234187	-
ENSG00000115084	0.19790045289613	-
ENSG00000125629	0.301736541995233	-
ENSG00000125637	-0.0211751383344096	-
ENSG00000125652	-0.0390719914325055	-
ENSG00000125656	-0.221943816309466	-
ENSG00000125657	0.518145625457841	-
ENSG00000125676	0.0464706049405425	-
ENSG00000125730	0.665401257208802	-
ENSG00000125731	0.856576056604834	-
ENSG00000125744	-0.0199993434248042	-
ENSG00000125753	0.00613526262447346	-
ENSG00000125755	-0.0631681487579188	-
ENSG00000101224	0.0320394073866603	-
ENSG00000125810	0.14283226770536	-
ENSG00000125827	0.422141853767713	-
ENSG00000125843	-0.0754274380197563	-
ENSG00000125868	-0.02421034696343	-
ENSG00000125870	-0.135870742910447	-
ENSG00000125878	-0.535032421386289	-
ENSG00000125898	0.316748245767667	-
ENSG00000104953	0.238203102499077	-
ENSG00000125912	0.0146676868365658	-
ENSG00000057757	-0.0443106854232452	-
ENSG00000257365	0.055454408812542	-
ENSG00000125962	-0.0994781300800912	+
ENSG00000125966	-1.75958938218564	-
ENSG00000125967	0.104702205884673	-
ENSG00000125970	-0.0302578090669453	-
ENSG00000126003	0.0776242951759634	-
ENSG00000126088	-0.13953236774161	-
ENSG00000126226	0.0338054134716993	-
ENSG00000126243	-0.0487932045443802	-
ENSG00000126246	0.255099187711136	-
ENSG00000126247	-0.128382022039623	-
ENSG00000126249	0.0318173389769642	-
ENSG00000126261	-0.0776043168808792	-
ENSG00000126267	-0.0261883955687064	-
ENSG00000126368	0.283078081161776	-
ENSG00000213465	-0.0403530582297983	-
ENSG00000126453	0.0361624737613185	-
ENSG00000126458	-0.0686000549054735	-
ENSG00000126467	0.395736550964686	-
ENSG00000105373	0.0462043898735333	-
ENSG00000126524	-0.163938813561459	-
ENSG00000108788	-0.219164618523228	-
ENSG00000126562	-0.186058310303497	-
ENSG00000213918	0.294546807590205	-
ENSG00000126602	-0.0783023053902584	-
ENSG00000105705	-0.0501779610393586	-
ENSG00000105671	-0.235902057285915	-
ENSG00000132581	-0.231056711320521	-
ENSG00000126653	-0.00519842875806186	-
ENSG00000126705	0.0648600173157797	-
ENSG00000126767	-0.0721696608840634	-
ENSG00000126775	-0.0250058976897499	-
ENSG00000126778	0.0238654760574225	-
ENSG00000126787	0.0452649725353554	-
ENSG00000126790	-0.688193145305139	-
ENSG00000126821	0.0288880178926204	-
ENSG00000126822	-0.652513513367392	-
ENSG00000126890	0.0203350087157532	-
ENSG00000046774	-0.522413744187077	-
ENSG00000127022	-0.153276701460225	-
ENSG00000103490	-0.173690860920587	-
ENSG00000127184	-0.220154826044534	-
ENSG00000054148	-0.276032152133155	-
ENSG00000127191	-0.127060238257847	-
ENSG00000127220	0.323635589704389	-
ENSG00000127311	0.100666365555088	-
ENSG00000127337	-0.0173679166257503	-
ENSG00000090266	-0.205204299569261	-
ENSG00000196453	-0.111400615101124	-
ENSG00000127415	-0.542168892022492	-
ENSG00000130803	-0.118213512795095	-
ENSG00000127445	-0.0248056147324826	-
ENSG00000127452	0.204163020287815	-
ENSG00000117245	0.778344682640803	-
ENSG00000127528	0.61460593315318	-
ENSG00000127533	-0.218737660579099	-
ENSG00000103145	-0.209474740843248	-
ENSG00000206053	0.0104426985352702	-
ENSG00000127554	-0.000701639954937344	+
ENSG00000127561	-0.339492464431215	-
ENSG00000197562	0.566124322222936	-
ENSG00000256223	-0.205970982112242	-
ENSG00000127666	-0.0070506119442158	-
ENSG00000103111	0.148796253541079	-
ENSG00000127720	0.320158256285459	-
ENSG00000178982	-0.0331994122840342	-
ENSG00000127774	-0.286430221543144	-
ENSG00000127824	0.571579844769087	-
ENSG00000106211	-0.0107580677617099	-
ENSG00000127947	-0.0374015596151863	-
ENSG00000127952	0.179824590754106	-
ENSG00000127980	-0.163279229268132	-
ENSG00000128011	-0.257961780899501	-
ENSG00000128045	0.109956305320201	-
ENSG00000128159	-0.273557717396735	-
ENSG00000128185	0.171706019847681	-
ENSG00000100055	0.0287222807180406	-
ENSG00000286070	0.117858466580228	-
ENSG00000100359	-0.0339963060018378	-
ENSG00000128228	-0.0998878500668464	-
ENSG00000128245	-0.0234398595412572	-
ENSG00000128283	-0.060984635883258	-
ENSG00000128311	0.442058646170464	-
ENSG00000159873	0.0978249421657388	-
ENSG00000128335	0.071090677893671	+
ENSG00000128340	-0.219214847804411	-
ENSG00000128342	0.254388829811472	-
ENSG00000128383	0.0877126753491283	-
ENSG00000105819	-0.035897401420217	-
ENSG00000128534	-0.21313700653007	-
ENSG00000128564	-0.00709283181699273	-
ENSG00000128578	-0.0746221566297919	-
ENSG00000128590	0.187257346998767	-
ENSG00000128602	-0.00382911148762854	-
ENSG00000068903	-0.0511786030308959	-
ENSG00000128654	-0.0962094455446501	-
ENSG00000092531	-0.0730306612966501	-
ENSG00000128917	-0.794139003430709	-
ENSG00000128944	0.127171823360775	-
ENSG00000128973	0.0130661831252841	+
ENSG00000129071	0.00981728106752859	-
ENSG00000129083	-0.0653697627871513	-
ENSG00000129173	0.108414962905536	-
ENSG00000129195	-0.313938960909906	-
ENSG00000129204	-0.287422404738687	-
ENSG00000167840	0.0405051132368819	-
ENSG00000129226	-0.58579053719556	-
ENSG00000129235	-0.0113852837990822	-
ENSG00000129244	0.527446750640154	-
ENSG00000129245	-0.159896267799783	-
ENSG00000129255	0.0886085942137651	-
ENSG00000213339	-0.157717607806622	-
ENSG00000104626	-0.000534394595028184	-
ENSG00000105472	0.460309865080917	-
ENSG00000129473	0.372361869087885	-
ENSG00000129484	-0.159819033242314	-
ENSG00000129514	-0.0679917692813685	-
ENSG00000129518	-0.145803694239549	-
ENSG00000129521	-0.552362198880088	-
ENSG00000129559	-0.128460190421333	-
ENSG00000129562	0.0448274774911544	-
ENSG00000127314	-0.0258655910022404	-
ENSG00000129675	-0.0119698630049801	-
ENSG00000099875	-0.0457770961920365	-
ENSG00000129911	0.167146472366963	-
ENSG00000129968	-0.116857003542155	+
ENSG00000100722	0.0873983569884276	-
ENSG00000074695	-0.0456648905940054	-
ENSG00000075188	-0.213416836510489	-
ENSG00000013523	-0.210320571814909	-
ENSG00000102543	-0.156029970008865	-
ENSG00000103544	-0.00752371322100684	-
ENSG00000116641	0.0167550335374873	-
ENSG00000262246	0.19123738652106	-
ENSG00000105717	1.19553747143159	-
ENSG00000108406	0.0760252847634565	-
ENSG00000104047	0.260470812598729	-
ENSG00000105429	-0.329941034894702	-
ENSG00000159905	0.266374602692286	-
ENSG00000099822	0.0720707249194476	-
ENSG00000132207	-0.186425715402248	-
ENSG00000100441	-0.142755281876461	-
ENSG00000090661	-0.424810812841872	-
ENSG00000037042	-0.118691270976676	-
ENSG00000131462	-0.0463087342498897	-
ENSG00000105613	0.122883482195661	-
ENSG00000109805	-0.146144024313986	-
ENSG00000152061	-0.167524117448694	-
ENSG00000103245	0.0951922378311962	-
ENSG00000188536	0.21469126362656	-
ENSG00000072756	-0.117175594957482	-
ENSG00000067248	-0.0243562303452031	-
ENSG00000114520	0.0190179663371764	-
ENSG00000104450	0.72004132984523	-
ENSG00000048392	0.139427876765262	-
ENSG00000042429	0.0408235848986659	-
ENSG00000102098	0.0439423948609827	-
ENSG00000074319	0.0468915468714088	-
ENSG00000100065	-0.304802850144127	-
ENSG00000100364	0.205866746676935	-
ENSG00000101452	0.106670724717375	-
ENSG00000100991	-0.098963690586727	-
ENSG00000088854	-0.0665981098874261	-
ENSG00000112659	-0.243068992970398	-
ENSG00000106526	0.138200017587896	-
ENSG00000113119	-0.171345604955767	-
ENSG00000131495	-0.144780198843028	-
ENSG00000100056	-0.0805152202840403	-
ENSG00000189298	0.138810333336542	-
ENSG00000204516	-0.118160061952162	-
ENSG00000133884	-0.106219899436818	-
ENSG00000157778	-0.133138666050444	-
ENSG00000130176	-0.154494149570215	-
ENSG00000283632	-0.155737455793747	-
ENSG00000130202	-0.0722158028359696	-
ENSG00000130203	-0.194631062526974	-
ENSG00000130204	0.0762996632153758	-
ENSG00000130227	0.0762804058560416	-
ENSG00000130244	0.079889146210906	-
ENSG00000130254	-0.0994546014835154	-
ENSG00000130303	-0.179192724176986	-
ENSG00000130304	0.36898845906985	-
ENSG00000130307	0.159700506002659	-
ENSG00000130309	0.0257988861569269	-
ENSG00000130312	-0.114530118844342	-
ENSG00000130313	-0.207928000548344	-
ENSG00000130332	-0.161693625113304	-
ENSG00000130363	0.179646120402847	-
ENSG00000130382	0.0167796338894371	-
ENSG00000130402	-0.201513991706389	-
ENSG00000130414	-0.00298011193687998	-
ENSG00000130429	-0.00634906330877563	-
ENSG00000130449	0.130029646662588	-
ENSG00000130489	-0.547716927967035	-
ENSG00000169951	-0.141814315309625	-
ENSG00000130513	-0.330170117855727	-
ENSG00000130522	0.0648199996874176	-
ENSG00000130528	-0.0684027949155672	-
ENSG00000130529	0.104329951282756	-
ENSG00000130544	0.243084037264785	-
ENSG00000105245	-0.499364225436398	-
ENSG00000130638	0.0776374247956014	-
ENSG00000130649	-0.460143401152442	-
ENSG00000130656	0.00737397711370189	-
ENSG00000130675	-0.0109079428322483	+
ENSG00000130684	0.0604675579458116	-
ENSG00000130695	0.00894125440062237	-
ENSG00000130699	0.0352942835834781	-
ENSG00000130702	0.105862783031723	-
ENSG00000130706	-0.189016760725948	-
ENSG00000130725	0.12004571586404	-
ENSG00000130726	-0.309956375745654	-
ENSG00000130733	-0.00657075713301731	-
ENSG00000130741	-0.0177523227914246	-
ENSG00000130748	-0.0552496546536751	-
ENSG00000130749	-0.00712663959202354	-
ENSG00000130758	0.432072972512839	-
ENSG00000130766	-0.00827176077425536	-
ENSG00000130783	0.12796630543983	-
ENSG00000130787	-0.189013195966343	-
ENSG00000105364	-0.165918601551324	-
ENSG00000130810	-0.155175341422786	-
ENSG00000130811	-0.157944785293761	-
ENSG00000130812	0.841302038869827	-
ENSG00000130813	-0.0993668916293157	-
ENSG00000130818	0.269039812566067	-
ENSG00000130821	0.165754849008381	-
ENSG00000130881	0.707120580415213	-
ENSG00000130921	0.0821052905385519	-
ENSG00000105447	0.0387024737215949	-
ENSG00000130935	0.158826519055413	-
ENSG00000130958	0.271371746826504	-
ENSG00000131013	-0.0199449689644086	-
ENSG00000131023	0.023552086507597	-
ENSG00000131051	-0.0235869051571629	-
ENSG00000131069	0.0212759729940422	-
ENSG00000131100	-0.101412749877928	-
ENSG00000131143	-0.337407124212376	-
ENSG00000131148	0.10585336089989	-
ENSG00000131149	0.0444664750838643	-
ENSG00000131153	0.122899892030769	-
ENSG00000131187	-0.101253637170271	-
ENSG00000131269	-0.0683939512692771	-
ENSG00000131351	-0.0869507864265636	-
ENSG00000131368	-0.174117127840561	+
ENSG00000131375	-0.159432991254567	-
ENSG00000131381	0.299295152776236	-
ENSG00000131408	0.0236859625208015	-
ENSG00000131435	0.0312433831182398	-
ENSG00000131469	-0.0403664978524109	-
ENSG00000131475	-0.0253258895651872	-
ENSG00000131480	-0.709519728430604	-
ENSG00000131507	-0.129672397147598	-
ENSG00000131558	-0.0868571252780328	-
ENSG00000131626	-0.180933090681279	-
ENSG00000059122	-0.157327234427154	-
ENSG00000131725	-0.188461195300288	-
ENSG00000131732	0.0711673706057883	-
ENSG00000131759	-0.0780009926795756	-
ENSG00000131781	-0.103909171462452	-
ENSG00000131791	0.0587815330430674	-
ENSG00000089280	-0.301047672207336	+
ENSG00000131873	-0.267932875632902	-
ENSG00000131876	-0.0352390412624324	-
ENSG00000121281	0.0770221885116688	-
ENSG00000131931	0.203347749384411	-
ENSG00000131941	0.0474924974501941	-
ENSG00000131966	0.00136045385353923	-
ENSG00000132002	0.0288015043300128	-
ENSG00000132003	-0.199353595521125	-
ENSG00000132005	0.0565056131107387	-
ENSG00000132017	-0.0397580274962753	-
ENSG00000132109	-0.185944265147123	-
ENSG00000091157	0.347639318585584	-
ENSG00000173473	-0.0089073151548798	-
ENSG00000132182	-0.155828175244509	-
ENSG00000132196	0.128201057059772	-
ENSG00000132205	-0.0907108334703114	-
ENSG00000179532	-0.101550783413292	-
ENSG00000132275	-0.0254746444480136	-
ENSG00000132286	-0.0718181338789185	-
ENSG00000132294	-0.0189621517941648	-
ENSG00000132300	-0.0275304007758033	-
ENSG00000132323	0.164693758475004	-
ENSG00000132326	0.225114435517428	-
ENSG00000132334	0.637887101962661	-
ENSG00000132357	-0.0571837362665806	-
ENSG00000132383	0.038690066807408	-
ENSG00000132386	-0.168450571814633	-
ENSG00000132394	-0.0334410710002873	-
ENSG00000132423	0.0551272122741492	-
ENSG00000132429	0.809474009547363	-
ENSG00000132434	0.200331069047428	-
ENSG00000132463	-0.105497759506543	-
ENSG00000132467	-0.0261457348425879	-
ENSG00000132471	-0.0256497044601082	-
ENSG00000132475	-0.224463135298045	-
ENSG00000132481	0.241623846016668	-
ENSG00000132510	-0.146109003276297	-
ENSG00000132517	-0.166147331103201	-
ENSG00000132541	0.0823254337259498	-
ENSG00000112983	-0.15757288645958	-
ENSG00000132570	-0.0191498512631115	-
ENSG00000132591	0.0152619671519836	-
ENSG00000132603	-0.0952818714533842	-
ENSG00000132604	0.0416721115598057	-
ENSG00000132612	-0.104786034599292	-
ENSG00000132622	0.0354796801354223	-
ENSG00000132661	-0.0311380774924522	-
ENSG00000132702	-0.237580705394239	-
ENSG00000132740	-0.176954277197203	-
ENSG00000132749	-0.163384375070005	-
ENSG00000132768	-0.0141198872410672	-
ENSG00000132801	0.0681477015660077	-
ENSG00000132823	0.285480729790106	-
ENSG00000132824	0.0683183756992037	-
ENSG00000132840	0.0552773447987444	-
ENSG00000132842	-0.00232862231328538	-
ENSG00000132952	-0.034150319473925	-
ENSG00000132953	-0.00532221101730698	-
ENSG00000133019	0.309232469229099	-
ENSG00000133027	0.0131821271692712	-
ENSG00000133028	-0.247632752861243	-
ENSG00000133111	-0.0400695892159431	-
ENSG00000133243	0.0649904532354471	-
ENSG00000133247	0.00433564384580849	+
ENSG00000133265	-0.0868512680313456	-
ENSG00000133275	-0.16246769687724	-
ENSG00000133315	-0.0907974987544809	-
ENSG00000197123	-0.520426663272366	-
ENSG00000133398	-0.254652119451876	-
ENSG00000100147	-0.0831213042613834	-
ENSG00000241973	-0.117675214479101	-
ENSG00000133606	0.00799799214451917	-
ENSG00000133627	0.0408372907774387	-
ENSG00000133639	0.0517490363432751	-
ENSG00000133657	0.00994191788476768	-
ENSG00000133703	-0.0810571230370446	-
ENSG00000133704	0.187007480765198	-
ENSG00000133773	0.0254810899746729	-
ENSG00000133812	0.376767638464311	-
ENSG00000133816	-0.0304076776118465	-
ENSG00000133818	-0.126137195380408	-
ENSG00000133872	-0.0771570185083486	-
ENSG00000133874	0.289294654160034	-
ENSG00000133935	-0.00826534343016423	-
ENSG00000133943	-0.379225029775109	-
ENSG00000213463	0.206533572587562	-
ENSG00000134001	0.0242688770596254	-
ENSG00000134014	0.0155538744362083	-
ENSG00000134046	0.339556514080815	-
ENSG00000134049	-0.0164950210384582	-
ENSG00000134056	-0.203586275146417	-
ENSG00000134057	0.00427088060686385	-
ENSG00000134058	-0.189002271871982	-
ENSG00000134070	-0.0213883847678765	-
ENSG00000134072	0.256509637157582	-
ENSG00000134086	0.104179261562023	-
ENSG00000134107	-0.175331970865037	-
ENSG00000134108	-0.0827205028151128	-
ENSG00000134109	-0.0165525099318553	-
ENSG00000134146	-0.0106117920692869	-
ENSG00000134152	0.0576293183332602	-
ENSG00000134153	0.0752880198177885	-
ENSG00000116337	-0.162594046414178	-
ENSG00000134202	-0.0837337469722704	-
ENSG00000134243	0.0662500538983718	-
ENSG00000134248	-0.031504449344851	-
ENSG00000134250	0.176896831645194	-
ENSG00000134253	-0.153856782028247	-
ENSG00000134262	-0.113986405176185	-
ENSG00000134287	-0.000786219002085314	-
ENSG00000134294	0.0783819708742747	-
ENSG00000134313	-0.134266680831226	-
ENSG00000134326	0.0856397285764432	-
ENSG00000134363	0.491265599960966	-
ENSG00000134440	-0.0641908011657457	-
ENSG00000134444	-0.0347725832759871	-
ENSG00000134508	-0.339802980667592	-
ENSG00000134516	-0.0768277541165793	-
ENSG00000134574	-0.201883372580596	-
ENSG00000134575	-0.164422218312551	-
ENSG00000134590	-0.190952945326996	-
ENSG00000134686	-0.0495006593294115	-
ENSG00000134744	0.0073634527242252	-
ENSG00000134748	-0.0263610111995041	-
ENSG00000134809	-0.319833594566721	-
ENSG00000174799	-0.112100451895363	-
ENSG00000134897	0.159847588649299	-
ENSG00000134905	-0.0510635671053547	+
ENSG00000134982	0.0426924509716991	-
ENSG00000135046	-0.181541827525282	-
ENSG00000135074	-0.715842177737186	-
ENSG00000135093	0.0188294412719171	-
ENSG00000135116	0.569145648668596	-
ENSG00000135119	0.0988990604400725	-
ENSG00000135148	-0.021891904274144	-
ENSG00000186088	0.729441461043782	-
ENSG00000135185	-0.581840018455393	-
ENSG00000135211	0.130568571062384	-
ENSG00000135241	0.0195437926302553	-
ENSG00000135245	-0.113390205083426	-
ENSG00000135249	0.144362553653905	-
ENSG00000005483	-0.0358096948562261	-
ENSG00000112182	0.0375054804617339	-
ENSG00000135324	-0.00888588889876062	-
ENSG00000135334	-0.0124250197360519	-
ENSG00000135336	0.120449314543589	-
ENSG00000135363	-0.19576740586533	-
ENSG00000135372	-0.133680863841071	-
ENSG00000135404	-0.23497206250244	-
ENSG00000135409	0.0320169197405784	-
ENSG00000135414	-0.0962629675314653	-
ENSG00000135436	0.0778898663174562	-
ENSG00000135446	-0.0204719852465234	-
ENSG00000135451	-0.157564603771981	-
ENSG00000135452	-0.0905187603781399	-
ENSG00000135457	0.0741760450622847	-
ENSG00000135476	-0.111314496287358	-
ENSG00000135482	0.172363883420725	-
ENSG00000135549	0.0999785804273946	-
ENSG00000135587	0.171332643114887	-
ENSG00000115317	0.0609917024092295	-
ENSG00000135617	7.26327476710042e-05	-
ENSG00000135624	-0.11172847795935	-
ENSG00000135631	0.065187321585855	-
ENSG00000204822	-0.231276379334897	-
ENSG00000135638	0.00247765811539421	-
ENSG00000135677	-0.0323657434675738	-
ENSG00000135679	0.0965192445426904	-
ENSG00000135698	-0.0208119699608331	-
ENSG00000205084	0.0385688363256705	-
ENSG00000135709	-0.188626961867199	+
ENSG00000135720	0.170123908640203	-
ENSG00000135722	0.0146231895518508	-
ENSG00000135723	-0.0514006756398768	-
ENSG00000135736	0.0115827242648751	-
ENSG00000135763	-0.151297886955704	-
ENSG00000135801	-0.0921729107247711	-
ENSG00000135823	0.155201139927146	-
ENSG00000135838	0.201848426070627	-
ENSG00000135862	-0.59705480045362	-
ENSG00000135870	0.00701800513625732	-
ENSG00000135899	-0.062666981624234	-
ENSG00000135900	0.230226539875583	-
ENSG00000135912	-0.0988005374644588	-
ENSG00000135913	-0.196777820402505	-
ENSG00000135926	0.0582539026856417	-
ENSG00000135930	0.121297510285832	-
ENSG00000135932	-0.0703107620982078	-
ENSG00000135940	-0.1424431353565	-
ENSG00000135945	-0.09330518684467	-
ENSG00000135953	0.0317995631079934	-
ENSG00000135956	0.0520269344393323	-
ENSG00000135966	-0.223272094783522	-
ENSG00000135972	0.0500758300476479	-
ENSG00000135974	0.174118770393944	-
ENSG00000196912	-0.178775469066581	-
ENSG00000135999	0.142355600243184	-
ENSG00000136010	0.0369127858354225	-
ENSG00000136014	-0.292178384341026	-
ENSG00000136048	0.000454673967195996	-
ENSG00000136144	0.0194358926743946	-
ENSG00000136146	-0.113790183115965	-
ENSG00000136159	-0.0349258611153577	-
ENSG00000136213	0.24371512922981	+
ENSG00000136231	-0.037504972368051	-
ENSG00000136240	0.0415141906887109	-
ENSG00000136243	-0.0469047131673954	-
ENSG00000136261	-0.192115401920713	-
ENSG00000136270	-0.115247068149144	-
ENSG00000136271	0.0889701654731257	-
ENSG00000136273	0.183444484733786	-
ENSG00000136295	-0.212808577016035	-
ENSG00000136319	0.238690223209215	-
ENSG00000136371	-0.115755322643062	-
ENSG00000136381	0.136355366511656	-
ENSG00000136425	0.687992558865365	-
ENSG00000136444	-0.117682786744684	-
ENSG00000136448	0.11024806080752	-
ENSG00000136450	-0.0436836924643972	-
ENSG00000136463	-0.00432238963873756	-
ENSG00000136478	0.28794906635211	-
ENSG00000136490	-0.275893219713901	-
ENSG00000136492	0.213675042479904	-
ENSG00000136504	-0.0804312984084539	-
ENSG00000136521	-0.0508204410592375	-
ENSG00000136536	0.195051351555151	-
ENSG00000241399	0.182417104771329	-
ENSG00000136542	0.132339643205961	-
ENSG00000136560	0.0438569300260847	-
ENSG00000136603	0.255890361104149	-
ENSG00000136636	-0.140732870581197	-
ENSG00000136682	-0.0527641203604326	-
ENSG00000136710	0.283342255378338	-
ENSG00000136718	-0.182060302896426	-
ENSG00000136720	-0.123844225695136	-
ENSG00000136731	0.0366294526476	-
ENSG00000136732	-0.168756143348879	-
ENSG00000136802	-0.0718440727140416	-
ENSG00000136813	-0.0762428221275433	-
ENSG00000136816	0.0761881929539024	-
ENSG00000136828	0.801191122019916	-
ENSG00000136842	0.0488871097356617	-
ENSG00000136848	-0.421113238622173	-
ENSG00000136867	0.572884548315121	-
ENSG00000136874	0.0668960917625675	-
ENSG00000136929	0.114674425101996	-
ENSG00000136930	-0.102089284882339	-
ENSG00000136940	-0.0352041641774877	-
ENSG00000136943	0.00132368497929957	-
ENSG00000136950	-0.108677028873806	-
ENSG00000136986	-0.131574484077244	-
ENSG00000137040	-0.197208231251278	-
ENSG00000137075	-0.239626384249337	-
ENSG00000137100	0.00769018546869722	-
ENSG00000137133	-0.10601332727681	-
ENSG00000137171	-0.120155026633175	-
ENSG00000137177	-0.198227303963746	-
ENSG00000137198	0.0167924078393917	-
ENSG00000137216	-0.0262496935962321	-
ENSG00000137275	-0.0310877316392869	-
ENSG00000137285	0.0152604229856159	-
ENSG00000204568	-0.195533052746487	-
ENSG00000137331	-0.153679315585515	-
ENSG00000137338	0.114197549646549	-
ENSG00000213780	-0.236991278080497	-
ENSG00000204642	0.331528774083235	-
ENSG00000137404	0.131894299754691	-
ENSG00000137414	0.124954577686277	-
ENSG00000137434	0.0851054212208444	-
ENSG00000137460	0.204888114906654	-
ENSG00000137492	-0.27410331326335	-
ENSG00000137502	0.51954684665557	-
ENSG00000137507	0.164109286358848	-
ENSG00000137547	-0.105464447983081	-
ENSG00000137558	1.04243436914024	-
ENSG00000137563	-0.0397440745584485	-
ENSG00000137574	-0.0797639034913601	-
ENSG00000181381	0.383157330411662	-
ENSG00000036672	0.283763774427365	-
ENSG00000137656	0.0736222172936599	-
ENSG00000137692	0.0205911133212463	-
ENSG00000255561	-0.0612677619973044	-
ENSG00000137714	0.0960201425664238	-
ENSG00000137720	0.262435187843522	-
ENSG00000137770	-0.156928401276032	-
ENSG00000137801	-0.102228485934061	-
ENSG00000137806	-0.359486533947387	-
ENSG00000137807	-0.024902639265857	-
ENSG00000137814	0.376488602779661	-
ENSG00000137818	-0.155225918785007	-
ENSG00000137822	0.159746306540117	-
ENSG00000137824	0.0456480062693743	-
ENSG00000137825	0.299006116702798	-
ENSG00000137841	-0.0877208856999004	-
ENSG00000137842	0.204362996793384	-
ENSG00000137845	0.00793258177251198	-
ENSG00000137876	-0.288876269159034	-
ENSG00000137880	0.142132124383123	-
ENSG00000138587	-0.111403040135419	-
ENSG00000137936	0.12994042263753	-
ENSG00000137944	0.106198699459292	-
ENSG00000137996	0.105219685916888	-
ENSG00000138002	-0.205691666526563	-
ENSG00000138018	0.278649203461397	-
ENSG00000138030	-0.360860732658979	-
ENSG00000138073	0.00767487548230087	-
ENSG00000138078	-0.0448732004087161	-
ENSG00000138092	-0.0935450218001023	-
ENSG00000138095	-0.0736101505683585	-
ENSG00000138131	-0.0265554624674624	-
ENSG00000138160	0.0186355766441253	-
ENSG00000138175	-0.0254487087560737	-
ENSG00000138190	-0.101858301419062	-
ENSG00000138231	0.108375595860846	-
ENSG00000163781	-0.0463371226338674	-
ENSG00000138246	-0.153556515721418	-
ENSG00000119042	-0.0990161262356167	-
ENSG00000138376	0.108575632451084	-
ENSG00000138381	-0.113256153613009	-
ENSG00000138382	0.0169261011478849	-
ENSG00000138385	-0.174331100210326	-
ENSG00000138398	0.087794213715376	-
ENSG00000138411	0.199191816432198	-
ENSG00000138442	-0.0738914176528417	-
ENSG00000138443	-0.0279724987236317	-
ENSG00000138448	-0.0250415173806515	-
ENSG00000138449	0.0529347695194706	-
ENSG00000138463	-0.552707292924778	-
ENSG00000138495	-0.159332890648365	-
ENSG00000084463	0.132431803462788	-
ENSG00000070961	-0.0295224445468099	-
ENSG00000187109	-0.0187104651675162	-
ENSG00000091039	-0.0423561052680457	-
ENSG00000064102	0.187867531218893	-
ENSG00000067715	0.413572913054301	-
ENSG00000058272	-0.0199388478524163	-
ENSG00000059758	0.0647202692661946	-
ENSG00000118600	-0.066671182418468	-
ENSG00000020426	-0.05650171356195	-
ENSG00000126814	-0.0845967424207056	-
ENSG00000047621	-0.111375639370552	-
ENSG00000118971	-0.0454467761842556	-
ENSG00000080371	0.039274129714465	-
ENSG00000090382	-0.459667105679551	-
ENSG00000088451	-0.113284508697676	-
ENSG00000053254	0.864552778684108	-
ENSG00000100764	0.011380276290554	-
ENSG00000054983	-0.138869557643632	-
ENSG00000113593	0.182759268067048	-
ENSG00000089220	-0.115060043243954	-
ENSG00000111412	-0.0292273037656612	-
ENSG00000075643	0.252364438637712	-
ENSG00000172466	0.106389090235094	-
ENSG00000069493	1.57891972264287	-
ENSG00000070018	-0.0578199688186997	-
ENSG00000119801	0.0213813745196183	-
ENSG00000113368	-0.221178427610097	-
ENSG00000064652	0.18806815547002	-
ENSG00000005189	0.0975900846102885	-
ENSG00000158486	-0.523936011830134	-
ENSG00000069248	-0.0893773273711291	-
ENSG00000111684	-0.23951143152911	-
ENSG00000049860	0.11542719646204	-
ENSG00000078140	0.159162843301696	-
ENSG00000078177	0.183337391851024	-
ENSG00000109787	0.225084490290157	-
ENSG00000065882	-0.209428641660365	-
ENSG00000081019	0.14341040914843	-
ENSG00000066027	0.0774081338307694	-
ENSG00000082512	-0.0743460288019737	-
ENSG00000092020	-0.0666180459646665	-
ENSG00000100902	-0.234123019033933	-
ENSG00000112893	-0.259176334036528	-
ENSG00000129595	0.426830761101834	-
ENSG00000124422	-0.13574258905474	-
ENSG00000108641	-0.0564821732925325	-
ENSG00000128487	1.30089504688839	-
ENSG00000052802	0.0686926793939101	-
ENSG00000129003	-0.0772537551885634	-
ENSG00000128915	-0.11331022040053	-
ENSG00000089916	0.00734211542031724	-
ENSG00000009830	0.223629203124824	-
ENSG00000101752	-0.144498585099261	-
ENSG00000070269	0.103361153379896	-
ENSG00000053770	0.101665214230787	-
ENSG00000118620	0.288830212270345	-
ENSG00000065150	-0.115966525092014	-
ENSG00000083093	-0.00593769195652219	-
ENSG00000047578	0.0371478767314642	-
ENSG00000046604	-0.0345665018017388	-
ENSG00000134758	0.0725167650046127	-
ENSG00000101577	-0.12049163452475	-
ENSG00000080986	0.0602363053537642	-
ENSG00000079134	0.125478243907139	-
ENSG00000101557	-0.016006846940323	-
ENSG00000128731	-0.0539745979252111	-
ENSG00000103257	-0.144573534738006	-
ENSG00000051523	0.0630355898948136	-
ENSG00000120805	-0.0718794660996466	-
ENSG00000120800	0.0801633256977229	-
ENSG00000006695	-0.0840502213177404	-
ENSG00000011295	-0.13673486866927	-
ENSG00000103429	-0.00475539049696427	-
ENSG00000102753	0.0568676225887906	-
ENSG00000072415	-0.000502796280296301	-
ENSG00000111328	0.147104603637348	-
ENSG00000073060	-0.174928839315495	-
ENSG00000087302	0.0334926008810783	-
ENSG00000108651	0.0259159126972296	-
ENSG00000108671	-0.0459500257246584	-
ENSG00000108578	0.0204503091483163	-
ENSG00000160551	-0.0773167378147651	-
ENSG00000064726	0.148218570475823	-
ENSG00000111275	0.000170347773518416	-
ENSG00000089248	-0.218174097916861	-
ENSG00000076513	-0.0183792864512772	-
ENSG00000111199	0.515439809600378	-
ENSG00000122965	-0.0586773050556045	-
ENSG00000111300	0.0585752347992787	-
ENSG00000086666	0.230315096237639	-
ENSG00000103876	0.0353425542586781	-
ENSG00000117899	-0.151138852752345	-
ENSG00000090861	-0.118542987038614	-
ENSG00000103043	-0.225242118937813	-
ENSG00000103047	-0.0941163647685	-
ENSG00000081181	-0.118613234933243	-
ENSG00000100926	-0.130865048620609	-
ENSG00000070614	0.0192350757085013	-
ENSG00000120306	-0.0336553262792892	-
ENSG00000113068	-0.0218662828943928	-
ENSG00000089053	-0.0145935506233832	-
ENSG00000081014	0.339081087334056	-
ENSG00000069956	0.118575614083125	-
ENSG00000138600	0.0412695393380822	-
ENSG00000138604	0.174054164844605	-
ENSG00000104133	0.0112964890791637	-
ENSG00000104131	0.0831802556067225	-
ENSG00000074696	-0.039887030984052	-
ENSG00000138613	0.00948859547679472	-
ENSG00000103591	-0.0251073386823855	-
ENSG00000075131	0.0931515567887842	-
ENSG00000103671	0.184855456271446	-
ENSG00000138617	-0.122795090893666	-
ENSG00000028528	0.20477371570926	-
ENSG00000103769	-0.0187525123954526	-
ENSG00000074621	0.00590258643868168	-
ENSG00000103642	-0.205929843780381	-
ENSG00000129315	0.0295469543082391	-
ENSG00000138623	0.12319726639453	-
ENSG00000037280	-0.232565015525601	-
ENSG00000113194	-0.00972131327692793	-
ENSG00000113300	0.0542540225666747	-
ENSG00000126216	0.100123178779038	-
ENSG00000119707	0.0100456064019084	-
ENSG00000008294	-0.0598936623329293	-
ENSG00000166986	-0.16838270701468	-
ENSG00000110955	-0.211224688095495	-
ENSG00000076067	-0.182823487915011	-
ENSG00000123411	0.197719649256203	-
ENSG00000078142	-0.140479868758206	-
ENSG00000118482	0.0212760745946644	+
ENSG00000123268	0.0701517731660986	-
ENSG00000108960	0.586187704289169	-
ENSG00000106537	-0.211401914894697	-
ENSG00000104219	0.236439742032135	-
ENSG00000104738	-0.109727576057333	-
ENSG00000104714	-0.136070655309695	+
ENSG00000128791	0.0129808629800948	-
ENSG00000101745	0.148460112838183	-
ENSG00000101624	0.0359271068979531	-
ENSG00000103479	-0.154943716532489	-
ENSG00000087253	0.127593828978408	-
ENSG00000070540	0.163869470711311	-
ENSG00000103091	-0.0409281069597398	-
ENSG00000066855	-0.140140968401978	-
ENSG00000101665	0.391473770624346	-
ENSG00000175387	0.0244640021634352	-
ENSG00000105993	0.116910844190388	-
ENSG00000055118	-0.148750640332775	-
ENSG00000106615	0.0850639346302533	-
ENSG00000082014	0.0181420470763385	-
ENSG00000055609	0.0187171435926758	-
ENSG00000008018	-0.0827173399291257	-
ENSG00000101544	0.01462519148924	-
ENSG00000121005	-0.193279717765971	-
ENSG00000104321	-0.887844033441096	-
ENSG00000104218	-0.128285306480226	-
ENSG00000067167	0.044905051394947	-
ENSG00000066777	-0.0180494394214741	-
ENSG00000086598	0.00723733083186587	-
ENSG00000100811	-0.0841197872447309	-
ENSG00000089902	0.00882107855503333	-
ENSG00000120162	0.049738192667093	-
ENSG00000105497	-0.0167862858443267	+
ENSG00000105383	0.434011959029096	+
ENSG00000104872	-0.0252274567452053	-
ENSG00000121064	-0.179798385719967	-
ENSG00000062716	0.267817031863567	-
ENSG00000068489	0.0810288105154969	-
ENSG00000108395	0.121668998676254	-
ENSG00000127564	-0.0674208755131121	-
ENSG00000103227	0.27981822542955	-
ENSG00000095906	0.0166720067836086	+
ENSG00000008710	-0.0609048616635015	-
ENSG00000090565	-0.474304415591085	-
ENSG00000103363	-0.033316983675226	-
ENSG00000127586	-0.192805863560335	-
ENSG00000007384	-0.00917359180473551	-
ENSG00000100726	-0.257007570360406	-
ENSG00000103126	-0.360661615121589	+
ENSG00000145002	0.155574282646361	-
ENSG00000126603	0.423648383209063	-
ENSG00000005339	-0.118428825218565	-
ENSG00000102858	0.142242344379315	-
ENSG00000033011	-0.0644028675709472	-
ENSG00000103423	-0.0651553664899349	-
ENSG00000118900	-0.058058416057055	-
ENSG00000102921	-0.1043337807993	-
ENSG00000109046	0.0838512598773494	-
ENSG00000076604	-0.0810691495518854	-
ENSG00000005961	0.096459737189831	-
ENSG00000067596	0.00554797926789275	-
ENSG00000120071	0.00463407133667315	-
ENSG00000103187	-0.210950189555786	-
ENSG00000103150	-0.126362471300229	+
ENSG00000165055	-0.0361187709544442	-
ENSG00000108854	0.144965145935043	-
ENSG00000023318	-0.0467486708966985	-
ENSG00000119509	-0.195193401610772	-
ENSG00000101003	0.186376057468598	-
ENSG00000064651	-0.0101368762339958	-
ENSG00000113396	0.0967909104279872	-
ENSG00000108523	0.396254124497883	-
ENSG00000087258	0.394224128436538	-
ENSG00000070761	-0.0738098377790074	-
ENSG00000070770	-0.205387061956515	-
ENSG00000088682	-0.112680932708458	-
ENSG00000080603	-0.183985124411988	-
ENSG00000099381	-0.174489066047987	-
ENSG00000102870	0.024773428087971	-
ENSG00000101310	0.134410938377953	-
ENSG00000089091	1.24911970958013	-
ENSG00000090054	0.0249400670260852	-
ENSG00000014164	-0.256952155584302	-
ENSG00000161016	-0.189680210047829	-
ENSG00000124120	0.0668787096298863	-
ENSG00000109062	0.231494773069137	-
ENSG00000011600	-0.663900589192377	-
ENSG00000126254	-0.0132071826538462	-
ENSG00000124333	-0.123186739738833	-
ENSG00000105173	0.373706612337744	-
ENSG00000104331	0.133271000640087	-
ENSG00000104388	-0.042695204123816	-
ENSG00000078747	-0.268889335814712	-
ENSG00000123080	-0.344482407134921	-
ENSG00000100813	-0.103658698338033	-
ENSG00000129474	-0.274985046528369	-
ENSG00000129566	0.113459471201225	-
ENSG00000081913	-0.0687749796886299	-
ENSG00000186951	0.465446170844229	-
ENSG00000117461	-0.029923487213608	-
ENSG00000117450	0.00170959269804222	-
ENSG00000087157	0.0268395821922813	+
ENSG00000129646	-0.0882447378974312	+
ENSG00000108679	0.0164993986210056	-
ENSG00000105656	-0.0792909927321829	-
ENSG00000099308	-0.144416697889584	-
ENSG00000129933	-0.143210442527589	+
ENSG00000101935	0.0174481925838397	-
ENSG00000183943	-0.189029590233474	-
ENSG00000083750	0.0444095295369155	-
ENSG00000086758	-0.107601900899132	-
ENSG00000078814	-0.870331969453436	-
ENSG00000170471	-0.21244207979636	-
ENSG00000073050	-0.111955094062317	-
ENSG00000079462	0.0110208162478662	-
ENSG00000007047	-0.17240229695122	-
ENSG00000256294	0.108138330875851	-
ENSG00000085382	0.323547468668169	-
ENSG00000088812	-0.176007178586567	-
ENSG00000166997	-0.125440126404717	-
ENSG00000105808	-0.616362859372261	+
ENSG00000241685	0.00449235583325702	-
ENSG00000074842	-0.304862694436106	-
ENSG00000126934	-0.104308984789743	-
ENSG00000142002	0.0173280124337048	-
ENSG00000105248	-0.182676012663062	-
ENSG00000071564	-0.098307879735196	-
ENSG00000105229	0.0927125293291394	-
ENSG00000124207	0.105587674049758	-
ENSG00000109445	0.0666128213497221	-
ENSG00000109458	-0.101013946156864	-
ENSG00000102882	-0.0942017938702204	-
ENSG00000103319	-0.0175942984015631	-
ENSG00000102362	-0.0603420744213075	-
ENSG00000181192	-0.000998573333067026	-
ENSG00000123240	0.259964260342771	-
ENSG00000107537	-0.0226814297503754	-
ENSG00000108018	0.0812691603600713	-
ENSG00000107968	0.101743482126765	-
ENSG00000120616	-0.080678839190787	-
ENSG00000107951	0.0751494094025741	-
ENSG00000074660	0.656001298801097	-
ENSG00000070366	-0.0723016855062736	-
ENSG00000108963	-0.0215382491354772	-
ENSG00000083457	0.416311098154785	-
ENSG00000129219	-0.238613508463053	-
ENSG00000127804	-0.0374121665403733	-
ENSG00000083807	0.34607599657656	+
ENSG00000064687	0.00870977228219421	-
ENSG00000083844	0.689947840462348	-
ENSG00000121410	-0.0432283828445325	-
ENSG00000108091	0.0428498702602425	-
ENSG00000099991	-0.0594058309064806	-
ENSG00000065675	-0.0209467178633969	-
ENSG00000047056	0.0930911541382059	+
ENSG00000116489	-0.0689768409255736	-
ENSG00000121621	-0.0571116853943076	-
ENSG00000070413	-0.0767895688025787	-
ENSG00000070010	-0.180894238241994	+
ENSG00000099917	-0.09964642873228	-
ENSG00000099889	-0.145194859247813	+
ENSG00000100084	-0.0419185557457988	+
ENSG00000100034	0.118903055167512	-
ENSG00000107341	-0.197852894952007	-
ENSG00000102003	0.504694185200691	-
ENSG00000115091	-0.0916902155332982	-
ENSG00000088205	0.0560913061880037	-
ENSG00000242247	0.116482463774042	-
ENSG00000100266	-0.1064268072086	-
ENSG00000100393	-0.0444843346982496	-
ENSG00000100418	0.0337353901201082	-
ENSG00000105559	0.0183760127370289	-
ENSG00000118242	0.3624365318265	-
ENSG00000105464	0.0937458839761409	-
ENSG00000105486	-0.135393804012948	-
ENSG00000024422	0.0278608041628239	-
ENSG00000125618	0.303997694472852	-
ENSG00000141002	-0.204105707875892	-
ENSG00000105402	0.0646043398286992	-
ENSG00000090013	-0.309414101006308	-
ENSG00000086544	-0.113240081015271	-
ENSG00000141867	-0.100332034989546	-
ENSG00000104998	-0.0532885838324822	-
ENSG00000105011	0.00364839976034573	-
ENSG00000105135	-0.224233241085813	-
ENSG00000105058	0.0246012308564561	-
ENSG00000074181	-0.132187465778311	-
ENSG00000105085	-0.0422213665910818	-
ENSG00000110442	0.015608801016746	-
ENSG00000125503	-0.274747644411802	-
ENSG00000088035	0.215177992561979	-
ENSG00000120008	-0.0798823907276878	-
ENSG00000023445	0.60427235353626	-
ENSG00000126903	-0.374552836037932	-
ENSG00000059378	-0.0423074334762395	-
ENSG00000122884	-0.00108739929201655	-
ENSG00000122958	0.0825344644683085	-
ENSG00000107719	0.158609799003346	-
ENSG00000084234	-0.130356348005616	-
ENSG00000110074	0.00937617022367887	+
ENSG00000110063	-0.161750941908902	-
ENSG00000110013	0.23313343101148	-
ENSG00000116017	0.0314808133728139	-
ENSG00000085760	-0.122452061962079	-
ENSG00000115239	-0.306070322001189	-
ENSG00000115183	0.660144559761057	-
ENSG00000115170	-0.162058928203359	-
ENSG00000110651	-0.122425742910888	-
ENSG00000021762	-0.121837674845848	-
ENSG00000119865	0.325895659990333	-
ENSG00000115946	-0.00988065444536865	-
ENSG00000115750	0.281398025542965	-
ENSG00000118363	-0.049196224356023	-
ENSG00000110237	0.333708528682303	-
ENSG00000077514	0.108363787703233	-
ENSG00000060688	0.0337665290677863	-
ENSG00000126698	-0.101095704060754	-
ENSG00000116353	0.0389308561772914	-
ENSG00000088179	0.262218575819225	-
ENSG00000115109	0.0978597949859283	-
ENSG00000116199	-0.111447865408394	-
ENSG00000116016	-0.0592895349633441	-
ENSG00000119888	-0.106569489639884	-
ENSG00000068784	0.0502168356617029	-
ENSG00000129810	0.156292955445356	-
ENSG00000114166	-0.0614420474156036	-
ENSG00000109920	0.0781761577059239	-
ENSG00000213619	-0.0546927894471876	-
ENSG00000110455	0.688037602424979	+
ENSG00000083937	-0.104523523042663	-
ENSG00000128829	-0.134852555940311	-
ENSG00000092470	-0.0579159629722864	-
ENSG00000092445	0.177022537315262	-
ENSG00000062524	0.477954243396734	-
ENSG00000103994	0.0547859329874297	-
ENSG00000073734	-0.0341709918833843	-
ENSG00000110048	0.00710538067669769	-
ENSG00000104427	0.432132030300165	-
ENSG00000115561	-0.019871934974909	-
ENSG00000068654	-0.0684024311882215	-
ENSG00000118640	0.0458028142516761	-
ENSG00000042493	0.0151694068703281	-
ENSG00000011566	-0.0398125678545197	-
ENSG00000053501	-0.127811823657315	-
ENSG00000115145	0.0815341560335778	-
ENSG00000115808	0.0554206293657737	-
ENSG00000109220	0.042683795823051	-
ENSG00000072201	0.479930377269953	-
ENSG00000054523	0.0126159642707601	-
ENSG00000081320	0.146310560187707	-
ENSG00000119041	-0.0658737689971265	-
ENSG00000115520	0.260446156045852	-
ENSG00000058056	-0.190491324820789	-
ENSG00000121879	-0.315917596979261	-
ENSG00000171109	0.194106822598357	-
ENSG00000120656	-0.0336598460569218	-
ENSG00000090020	0.0896625376373422	-
ENSG00000059691	0.0333326885612289	-
ENSG00000115504	0.159044382350358	-
ENSG00000103061	-0.111859298776558	+
ENSG00000217555	-0.152761089676262	-
ENSG00000102974	0.0226755919888468	-
ENSG00000118096	0.224256297434131	-
ENSG00000109929	0.233621982331482	-
[truncated: 9,381 more rows]
