# Supplementary material for: Systematic identification of post-transcriptional regulatory modules
Source: Nat Commun. 2024 Sep 9;15:7872. doi: 10.1038/s41467-024-52215-7 (PMC11385195; doi:10.1038/s41467-024-52215-7)
Supplement: Supplementary file 20 — Source Data [file 41467_2024_52215_MOESM20_ESM.zip › Source_data/FigS8C.tsv]

,"transcript","gene_id","gene_name","logTER","pval","padj"
1,"ENST00000000233","ENSG00000004059","ARF5",0.0748283823951707,0.250566322577331,0.570549618480304
2,"ENST00000000412","ENSG00000003056","M6PR",0.0345559520146334,0.607911263993538,0.84144590623734
3,"ENST00000000442","ENSG00000173153","ESRRA",-0.163454318914947,0.175562964726253,0.481093502324468
4,"ENST00000001008","ENSG00000004478","FKBP4",-0.00124137784391859,0.978355045394728,0.994001011374951
5,"ENST00000002125","ENSG00000003509","NDUFAF7",0.106503132565382,0.342311264705516,0.657579708364074
6,"ENST00000002165","ENSG00000001036","FUCA2",-0.0284895953078337,0.628196008670744,0.851157349526499
7,"ENST00000003100","ENSG00000001630","CYP51A1",0.0879087837415893,0.10858607527935,0.377348973909724
8,"ENST00000003302","ENSG00000048028","USP28",0.0700448543233376,0.44774777675912,0.739960746372174
9,"ENST00000005257","ENSG00000006451","RALA",0.132678570702524,0.0620402815221997,0.282181616196096
10,"ENST00000005260","ENSG00000006453","BAIAP2L1",0.0363200686852453,0.656419162490175,0.866894137929497
11,"ENST00000005286","ENSG00000006118","TMEM132A",0.28405964685246,0.216170479983237,0.532356646225761
12,"ENST00000005340","ENSG00000004975","DVL2",-0.15226903088172,0.118433414949188,0.393076840186644
13,"ENST00000005386","ENSG00000005175","RPAP3",0.026193549060795,0.724356162400498,0.898732215614363
14,"ENST00000005558","ENSG00000006652","IFRD1",-0.129765229293569,0.114433366814556,0.386999023580875
15,"ENST00000005995","ENSG00000007038","PRSS21",0.0513857432774316,0.458668376225381,0.748336361497468
16,"ENST00000006015","ENSG00000005073","HOXA11",0.35322913846604,0.265702233768019,0.582629389496431
17,"ENST00000006275","ENSG00000007255","TRAPPC6A",-0.149870139701534,0.123032102017233,0.399459435365509
18,"ENST00000006658","ENSG00000006282","SPATA20",0.187095083048236,0.478766770281902,0.762455392820028
19,"ENST00000006777","ENSG00000005486","RHBDD2",-0.224369511295891,0.0566234635022169,0.267281678694915
20,"ENST00000007264","ENSG00000007376","RPUSD1",-0.107628167440339,0.486994378043572,0.76713566149527
21,"ENST00000007390","ENSG00000007520","TSR3",0.0780253397294726,0.501143054789345,0.777257241973104
22,"ENST00000007414","ENSG00000006025","AC003665.1",-0.0966411011386232,0.610772473991363,0.842495848972328
23,"ENST00000007516","ENSG00000004779","NDUFAB1",-0.185441196331972,0.00115618542773062,0.020590594941431
24,"ENST00000007699","ENSG00000006047","YBX2",0.283974778746625,0.448436829720922,0.740045548866191
25,"ENST00000007969","ENSG00000010626","LRRC23",0.385236080238026,0.32723741973741,0.643797440903549
26,"ENST00000008527","ENSG00000008405","CRY1",-0.141169950544739,0.282136863521052,0.600807916704635
27,"ENST00000009041","ENSG00000010270","STARD3NL",0.242050714418237,0.0726679543545641,0.304963562832695
28,"ENST00000009180","ENSG00000010278","CD9",0.0735961023755637,0.639133358170896,0.856250982852545
29,"ENST00000010132","ENSG00000010219","DYRK4",0.0145666163113464,0.931720226267996,0.978134333480608
30,"ENST00000010299","ENSG00000009780","FAM76A",-0.0313244385830375,0.871632435415302,0.955053573918863
31,"ENST00000010404","ENSG00000008394","MGST1",0.0543442788212174,0.506713920762614,0.781661962159699
32,"ENST00000011473","ENSG00000008282","SYPL1",0.231777086547447,0.00136110049634122,0.023036771548087
33,"ENST00000011619","ENSG00000010017","RANBP9",-0.0558597680610754,0.394823417558435,0.69918081457722
34,"ENST00000011691","ENSG00000008324","SS18L2",0.207062317388859,0.0764847506268564,0.313882604447755
35,"ENST00000012049","ENSG00000011478","QPCTL",-0.0921497403742308,0.419821397184636,0.718820684169663
36,"ENST00000012134","ENSG00000010818","HIVEP2",0.695790750189371,0.259524995298323,0.577963688159475
37,"ENST00000012443","ENSG00000011485","PPP5C",0.105086791654373,0.066189240082198,0.291950989199773
38,"ENST00000013034","ENSG00000239672","NME1",-0.158702274866873,0.00235526145248523,0.0340570207487699
39,"ENST00000013070","ENSG00000012963","UBR7",-0.0810199301611232,0.359091213341778,0.67266798482789
40,"ENST00000013807","ENSG00000012061","ERCC1",0.30456205190674,0.00121629868690252,0.0213603071866523
41,"ENST00000014930","ENSG00000013583","HEBP1",0.146003842230739,0.506984634227193,0.781661962159699
42,"ENST00000014935","ENSG00000013563","DNASE1L1",0.915177700541269,0.10087260208266,0.362685273291229
43,"ENST00000016171","ENSG00000014919","COX15",-0.115454969528065,0.215879881968282,0.531871196535842
44,"ENST00000016946","ENSG00000015568","RGPD5",0.0602124425682278,0.603879307841496,0.83949994175864
45,"ENST00000017003","ENSG00000015532","XYLT2",0.0333687524678433,0.766795661301847,0.91551357941324
46,"ENST00000019317","ENSG00000017797","RALBP1",-0.0686341142523567,0.487010623019131,0.76713566149527
47,"ENST00000020673","ENSG00000059915","PSD",-0.0249272217499584,0.968623410337151,0.989675205284663
48,"ENST00000023939","ENSG00000022277","RTF2",-0.161804271483026,0.0183721090931368,0.136813445429481
49,"ENST00000025008","ENSG00000023287","RB1CC1",-0.0481262535788061,0.53323754490582,0.798308181849659
50,"ENST00000025301","ENSG00000023516","AKAP11",0.0528314042728927,0.34722415548887,0.662432672164851
51,"ENST00000026218","ENSG00000007541","PIGQ",-0.300743411719131,0.00568247405394618,0.0622392249604499
52,"ENST00000027335","ENSG00000079112","CDH17",0.984522901641132,0.196195752820209,0.506857586173435
53,"ENST00000029410","ENSG00000027847","B4GALT7",-0.193908998645537,0.282978050262173,0.601434987077542
54,"ENST00000033079","ENSG00000031003","FAM13B",0.347925732690428,0.0922223413181097,0.347013453502291
55,"ENST00000035307","ENSG00000033100","CHPF2",-0.250840244840495,0.0201587438195602,0.144462534424808
56,"ENST00000037243","ENSG00000034713","GABARAPL2",-0.111390145936261,0.119531141999468,0.394680258713934
57,"ENST00000039989","ENSG00000052841","TTC17",-0.0755847720897849,0.302568855214705,0.621634513873144
58,"ENST00000040663","ENSG00000037757","MRI1",-0.145662420940345,0.229465967636841,0.545730974233491
59,"ENST00000040738","ENSG00000038219","BOD1L1",0.0166542658127804,0.787590936888656,0.922192083732164
60,"ENST00000040877","ENSG00000059588","TARBP1",-0.0865025171806496,0.224264338310457,0.540224399792557
61,"ENST00000044462","ENSG00000041357","PSMA4",-0.103417078162345,0.0143508922605695,0.116389851660512
62,"ENST00000045083","ENSG00000042062","RIPOR3",-0.258354697235587,0.0020695055569391,0.0312347125171976
63,"ENST00000046794","ENSG00000043462","LCP2",0.0352146489156137,0.598255758286059,0.837307899310707
64,"ENST00000053468","ENSG00000048544","MRPS10",0.0214696224532691,0.794381399926912,0.925636108593596
65,"ENST00000053867","ENSG00000030582","GRN",1.4378495681847e-05,0.999771397469445,0.999771397469445
66,"ENST00000054650","ENSG00000041988","THAP3",-0.27143090449289,0.0712628131194804,0.302262695974538
67,"ENST00000054666","ENSG00000049245","VAMP3",-0.153366454438841,0.210768848590277,0.525809580360816
68,"ENST00000054950","ENSG00000049449","RCN1",-0.144570813528736,0.0940816705775873,0.349314652911238
69,"ENST00000055077","ENSG00000049541","RFC2",-0.0283485589832919,0.625236224978795,0.849328039978147
70,"ENST00000055335","ENSG00000049769","PPP1R3F",0.148891418682563,0.681312211800719,0.879462900930593
71,"ENST00000056233","ENSG00000050344","NFE2L3",-0.368485666234407,0.000358397431486073,0.00869629588552561
72,"ENST00000064724","ENSG00000013297","CLDN11",0.0738609076469786,0.809728097454692,0.931907943874838
73,"ENST00000064778","ENSG00000054965","FAM168A",-0.152343236005812,0.233428381806681,0.550552328489126
74,"ENST00000064780","ENSG00000054967","RELT",-0.0570781371644153,0.67527292590091,0.876254922600848
75,"ENST00000070846","ENSG00000057294","PKP2",0.0762107852536981,0.494572322100315,0.771836673820843
76,"ENST00000072644","ENSG00000058799","YIPF1",0.0265046358614388,0.821974765260425,0.935219928456799
77,"ENST00000072869","ENSG00000133597","ADCK2",-0.115530088215661,0.485324907095602,0.76598055585074
78,"ENST00000074304","ENSG00000040933","INPP4A",-0.327790889083028,0.00404375188559821,0.0500194526718561
79,"ENST00000075120","ENSG00000059804","SLC2A3",-0.0710841182004513,0.0910101752701992,0.344944090117934
80,"ENST00000078429","ENSG00000088256","GNA11",0.278994785431055,0.0157225089761365,0.123735928180106
81,"ENST00000078527","ENSG00000060642","PIGV",-0.0120689854774784,0.93208549440038,0.978156854138355
82,"ENST00000080059","ENSG00000061273","HDAC7",-0.151813428119956,0.0240953617920228,0.160034062569934
83,"ENST00000081029","ENSG00000061794","MRPS35",-0.0257148322291005,0.649670851113675,0.862187088708293
84,"ENST00000083182","ENSG00000062725","APPBP2",-0.0163683396549432,0.879690024347439,0.958190757066627
85,"ENST00000084798","ENSG00000063180","CA11",0.331841139176972,0.0915887238661225,0.345583447478937
86,"ENST00000085068","ENSG00000063241","ISOC2",0.168722663572142,0.0362693259139567,0.206993444784768
87,"ENST00000155093","ENSG00000067646","ZFY",0.0562312730955933,0.89302088447169,0.963430252955742
88,"ENST00000155840","ENSG00000053918","KCNQ1",-0.554707002959251,0.437520173617513,0.732287334990105
89,"ENST00000155926","ENSG00000071575","TRIB2",0.111455744814342,0.163201918674116,0.464167843904007
90,"ENST00000156084","ENSG00000068308","OTUD5",0.0552497194303245,0.47065069957694,0.756796517241083
91,"ENST00000156109","ENSG00000068394","GPKOW",0.0155923412562499,0.877037906555774,0.957017600070491
92,"ENST00000156471","ENSG00000021776","AQR",-0.0857500567892597,0.25587632368704,0.574044191068965
93,"ENST00000156626","ENSG00000070526","ST6GALNAC1",-0.172193030873928,0.000643436016945071,0.0131933367078106
94,"ENST00000157812","ENSG00000013275","PSMC4",-0.154623920216981,0.0027784797512952,0.0381412540045107
95,"ENST00000158762","ENSG00000072818","ACAP1",-0.658896828263302,0.00843503482800436,0.0817637958625976
96,"ENST00000158771","ENSG00000072849","DERL2",0.495406366641723,0.000689329998373149,0.0138596738188806
97,"ENST00000159087","ENSG00000074855","ANO8",-0.380257647524583,0.00277037158410715,0.0381219209518009
98,"ENST00000159111","ENSG00000127663","KDM4B",-0.20296049998003,0.0110044969340888,0.0977604801794929
99,"ENST00000160262","ENSG00000076662","ICAM3",0.118122053274415,0.60666091364126,0.841042377031615
100,"ENST00000160373","ENSG00000077063","CTTNBP2",0.0591854719756515,0.74114732542485,0.905643354808848
101,"ENST00000160827","ENSG00000079616","KIF22",-0.0658982427224834,0.154019489722002,0.449997892949008
102,"ENST00000161863","ENSG00000047188","YTHDC2",0.0701703766529294,0.440581920868716,0.735386713176348
103,"ENST00000162044","ENSG00000064545","TMEM161A",-0.100545912198166,0.181542020014919,0.487856704853293
104,"ENST00000162391","ENSG00000065970","FOXJ2",-0.0961087807346768,0.546393472607431,0.80499127154745
105,"ENST00000162749","ENSG00000067182","TNFRSF1A",0.113932581300312,0.207960680109163,0.521620572987057
106,"ENST00000163416","ENSG00000066455","GOLGA5",-0.0517343268662365,0.688022473214108,0.881312625318062
107,"ENST00000164024","ENSG00000008300","CELSR3",0.209501220882014,0.625651166387374,0.849328039978147
108,"ENST00000164133","ENSG00000068971","PPP2R5B",0.143270906259238,0.534165880231769,0.798784845322078
109,"ENST00000164227","ENSG00000069399","BCL3",0.112836990646838,0.384583294827273,0.693618498776964
110,"ENST00000164305","ENSG00000069943","PIGB",0.0804345946943074,0.676971974705433,0.876899354442919
111,"ENST00000166139","ENSG00000070404","FSTL3",-0.316743061269229,0.216647938851296,0.532955802881053
112,"ENST00000166345","ENSG00000071539","TRIP13",0.0411735931654485,0.599296153949379,0.837662144887242
113,"ENST00000166534","ENSG00000072682","P4HA2",0.107067361611127,0.460666740470193,0.750351514861644
114,"ENST00000168216","ENSG00000072506","HSD17B10",-0.18972152560585,0.00584972036458832,0.0635208184628007
115,"ENST00000169298","ENSG00000073849","ST6GAL1",0.0817716843174129,0.338005355039015,0.654278098374552
116,"ENST00000169551","ENSG00000075336","TIMM21",0.395873363420195,0.0346676925801754,0.201387616928227
117,"ENST00000170168","ENSG00000079313","REXO1",0.053940090716322,0.485417230668135,0.76598055585074
118,"ENST00000170447","ENSG00000075975","MKRN2",0.038029113794173,0.63665901335021,0.855150939156968
119,"ENST00000170564","ENSG00000076650","GPATCH1",0.152953700578668,0.283505352253343,0.601919945642358
120,"ENST00000171111","ENSG00000079999","KEAP1",-0.0724236937358156,0.325239358141596,0.64246205444391
121,"ENST00000173527","ENSG00000066583","ISOC1",0.0917577323233865,0.241692665050869,0.560632394675681
122,"ENST00000174618","ENSG00000070444","MNT",-0.137094112698703,0.234919532382473,0.552466269583084
123,"ENST00000174653","ENSG00000070718","AP3M2",-0.0706770000379369,0.58149328413041,0.828002198874382
124,"ENST00000175091","ENSG00000068697","LAPTM4A",-0.0911152517343891,0.360600709660538,0.674496396439336
125,"ENST00000175506","ENSG00000070669","ASNS",-0.21702507250373,1.92823655804872e-11,2.77763696589803e-09
126,"ENST00000175756","ENSG00000072135","PTPN18",0.00463755662101568,0.962878928827173,0.98779069774211
127,"ENST00000176763","ENSG00000072786","STK10",-0.121790698650089,0.242883094293654,0.56224768369849
128,"ENST00000177648","ENSG00000073331","ALPK1",-0.364078714581631,0.471286271589486,0.757519459136773
129,"ENST00000177742","ENSG00000074071","MRPS34",-0.133400133227904,0.0214036108391015,0.148429671754403
130,"ENST00000178638","ENSG00000074410","CA12",0.442437324455816,0.431238472689241,0.727359392204471
131,"ENST00000178640","ENSG00000137764","MAP2K5",0.0823662048356658,0.535103043688807,0.799123942659161
132,"ENST00000179259","ENSG00000078237","TIGAR",-0.0352865234156875,0.900372868787641,0.965656067336812
133,"ENST00000181796","ENSG00000065809","FAM107B",0.100002907804862,0.753928773093726,0.911184094924235
134,"ENST00000181839","ENSG00000065883","CDK13",-0.062766234045749,0.377936377789933,0.688200527491269
135,"ENST00000182290","ENSG00000064201","TSPAN32",-0.170504003467128,0.380427759914171,0.690363244749365
136,"ENST00000182377","ENSG00000064763","FAR2",-0.331529608980466,0.00265849624488126,0.037350231193517
137,"ENST00000182527","ENSG00000065308","TRAM2",0.161723241549442,0.124431217352511,0.4027229281066
138,"ENST00000184266","ENSG00000065518","NDUFB4",0.10616956102191,0.144236792179005,0.433090948548042
139,"ENST00000184956","ENSG00000068097","HEATR6",-0.232221057660918,0.00993962608619873,0.0923370978456666
140,"ENST00000185150","ENSG00000068912","ERLEC1",-0.0907132854062516,0.372316205848471,0.684152821339513
141,"ENST00000186436","ENSG00000075568","TMEM131",-0.0696216367975222,0.320977742172773,0.639482966723766
142,"ENST00000188312","ENSG00000075089","ACTR6",0.0527473675448512,0.610421460266145,0.842215836303193
143,"ENST00000192314","ENSG00000154252","GAL3ST2",-0.80437233624034,0.0121416347507911,0.104045032728917
144,"ENST00000192788","ENSG00000065060","UHRF1BP1",-0.0758202020987392,0.174525610838892,0.479787567816598
145,"ENST00000193322","ENSG00000081087","OSTM1",0.0245311579272036,0.827356262163075,0.937839961215699
146,"ENST00000194097","ENSG00000249437","NAIP",0.209829537988206,0.345208823254106,0.660692298794438
147,"ENST00000194118","ENSG00000081791","DELE1",-0.0572829975263934,0.510794952978651,0.784248052468571
148,"ENST00000194155","ENSG00000112852","PCDHB2",0.459286288045766,0.25452017389851,0.573387074749725
149,"ENST00000194214","ENSG00000081870","HSPB11",-0.00482671180030143,0.963096389633337,0.987883766752671
150,"ENST00000194530","ENSG00000082146","STRADB",0.0628075988268016,0.632465589453954,0.85348730084027
151,"ENST00000196061","ENSG00000083444","PLOD1",0.0278945217286975,0.705137683111172,0.889261462884266
152,"ENST00000196371","ENSG00000083720","OXCT1",-0.0846687442928638,0.178474623094801,0.483970204454729
153,"ENST00000196482","ENSG00000083812","ZNF324",0.00219413235844266,0.989503054582699,0.997317195853834
154,"ENST00000196489","ENSG00000083817","ZNF416",0.905577325718829,0.0208724925118661,0.146525300779347
155,"ENST00000196551","ENSG00000083845","RPS5",-0.0561515633731714,0.150605769129733,0.444388291972444
156,"ENST00000197268","ENSG00000084444","FAM234B",0.0057436320393337,0.964042188356038,0.988080285095112
157,"ENST00000198767","ENSG00000085721","RRN3",0.0758951904852416,0.423011642476829,0.720747490849875
158,"ENST00000199320","ENSG00000086189","DIMT1",-0.0614718097251472,0.401141850113198,0.704479104270535
159,"ENST00000199389","ENSG00000086232","EIF2AK1",0.0130292272121427,0.803960986195276,0.92960451779105
160,"ENST00000199706","ENSG00000086504","MRPL28",-0.07992703400234,0.197949132671589,0.509306156410284
161,"ENST00000199708","ENSG00000086506","HBQ1",0.447556221603616,0.00736921134335261,0.073998101220785
162,"ENST00000199814","ENSG00000086589","RBM22",-0.073078545192023,0.284435418641025,0.603392537926148
163,"ENST00000200135","ENSG00000086827","ZW10",-0.0919196538933961,0.329055433807403,0.645518158374115
164,"ENST00000200181","ENSG00000132470","ITGB4",0.338097956822976,0.616436280117944,0.845638369173668
165,"ENST00000200453","ENSG00000087074","PPP1R15A",-0.0154641247454044,0.829429924841274,0.937917405236115
166,"ENST00000200457","ENSG00000087077","TRIP6",0.0214435819364221,0.803575041402351,0.929526730144212
167,"ENST00000200557","ENSG00000073670","ADAM11",-0.638484035750178,0.119841805482485,0.394741398833149
168,"ENST00000201647","ENSG00000131037","EPS8L1",-0.158524399630313,0.405613140284534,0.708234247236683
169,"ENST00000202017","ENSG00000088356","PDRG1",-0.0604543059772193,0.613316648148902,0.844674265513071
170,"ENST00000202677","ENSG00000188559","RALGAPA2",-0.067643251314035,0.531535003062273,0.798308181849659
171,"ENST00000202773","ENSG00000089009","RPL6",-0.154448351748308,5.74365726375262e-07,3.15762413823695e-05
172,"ENST00000202816","ENSG00000089048","ESF1",-0.000144217522789871,0.99862825392704,0.998923643960681
173,"ENST00000202831","ENSG00000089060","SLC8B1",-0.425239993225172,0.00972367711883728,0.0909247704292262
174,"ENST00000202967","ENSG00000089163","SIRT4",-0.904450423227979,0.014888312747606,0.119119103233748
175,"ENST00000203001","ENSG00000089195","TRMT6",0.0948901095055439,0.358136442394715,0.672430359239271
176,"ENST00000203166","ENSG00000249115","HAUS5",-0.0555595493764502,0.513991711277832,0.785617113013768
177,"ENST00000203407","ENSG00000010256","UQCRC1",-0.231754842893049,9.55833296262722e-08,6.47463268539868e-06
178,"ENST00000203556","ENSG00000089639","GMIP",-0.00623678971411681,0.953644446800703,0.984816753092117
179,"ENST00000203630","ENSG00000089693","MLF2",0.0430310226082564,0.521714318766121,0.791508991808887
180,"ENST00000204517","ENSG00000090447","TFAP4",0.0222451945537711,0.764584087710023,0.914928172254475
181,"ENST00000204549","ENSG00000090470","PDCD7",-0.178636717024464,0.0155149708109646,0.1223564572618
182,"ENST00000204566","ENSG00000090487","SPG21",0.150887373555997,0.195382181872604,0.50549002941604
183,"ENST00000204679","ENSG00000090581","GNPTG",-0.0948719695059432,0.434676684764989,0.731079632004337
184,"ENST00000204726","ENSG00000090615","GOLGA3",-0.125997834120858,0.073945424274956,0.308052104154438
185,"ENST00000204961","ENSG00000090776","EFNB1",0.126154066805449,0.72383698429103,0.898732215614363
186,"ENST00000205061","ENSG00000090863","GLG1",-0.0414464502911528,0.450229764429881,0.740593321918321
187,"ENST00000205143","ENSG00000090932","DLL3",-0.275621457743168,0.255174728182438,0.573437679051372
188,"ENST00000205194","ENSG00000090971","NAT14",0.000815012688050182,0.995399568204499,0.998422444884166
189,"ENST00000205214","ENSG00000157426","AASDH",0.0104794797990338,0.93995898647384,0.981403689221246
190,"ENST00000205386","ENSG00000091128","LAMB4",0.959968407579044,0.23953433461662,0.557900271784105
191,"ENST00000205402","ENSG00000091140","DLD",-0.0737200428700205,0.0598483040375993,0.276297647037679
192,"ENST00000205557","ENSG00000091262","ABCC6",0.352134841853117,0.396785469074734,0.700998278034532
193,"ENST00000205636","ENSG00000091317","CMTM6",0.0874428230522087,0.112801137304638,0.384618733837346
194,"ENST00000206020","ENSG00000091640","SPAG7",-0.119701020924811,0.180989594028873,0.487433805891894
195,"ENST00000206262","ENSG00000091844","RGS17",0.460140218506269,0.112874699242842,0.384618733837346
196,"ENST00000206380","ENSG00000091947","TMEM101",0.0380880582552354,0.665700021306905,0.870966456940973
197,"ENST00000206474","ENSG00000092036","HAUS4",-0.0382253450250672,0.591854870822573,0.83399064264003
198,"ENST00000206542","ENSG00000092094","OSGEP",-0.280657300595689,0.000248224007448156,0.00647887432284407
199,"ENST00000206595","ENSG00000092140","G2E3",0.276209570840454,0.0305718215867739,0.184729798656698
200,"ENST00000207457","ENSG00000092850","TEKT2",0.0293142429379995,0.889072655190932,0.962485427708601
201,"ENST00000207549","ENSG00000092929","UNC13D",-0.0435936567982282,0.366287854540691,0.67899589260027
202,"ENST00000207870","ENSG00000093217","XYLB",-0.211048665204917,0.0808882453579032,0.324465362063073
203,"ENST00000209728","ENSG00000094804","CDC6",0.00323619188443276,0.957817276526617,0.986149403162364
204,"ENST00000209873","ENSG00000094914","AAAS",0.120098921342885,0.0738947469836248,0.308052104154438
205,"ENST00000209875","ENSG00000094916","CBX5",-0.00148223706100524,0.977850122866583,0.994001011374951
206,"ENST00000209884","ENSG00000076321","KLHL20",0.0115876847800623,0.92825300291601,0.977420724129485
207,"ENST00000210060","ENSG00000095059","DHPS",-0.0568241413650474,0.392423327580632,0.697796189017403
208,"ENST00000210313","ENSG00000095261","PSMD5",0.0500717778360857,0.32680900860094,0.64359099935677
209,"ENST00000210444","ENSG00000095380","NANS",-0.151269052524266,0.03670479212893,0.207508174650221
210,"ENST00000210633","ENSG00000095539","SEMA4G",-0.591262325032852,0.227048868767894,0.543160842249029
211,"ENST00000211287","ENSG00000156711","MAPK13",1.38711005295169,0.0485968293691632,0.244272048684222
212,"ENST00000211314","ENSG00000096092","TMEM14A",-0.411796547732013,0.00204298358273787,0.0309066590965896
213,"ENST00000211413","ENSG00000204314","PRRT1",0.653112109769572,0.20436664439085,0.517971584224469
214,"ENST00000211936","ENSG00000096654","ZNF184",-0.0752404873865093,0.61477200565576,0.845264842677834
215,"ENST00000211998","ENSG00000035403","VCL",0.0997095427611775,0.0482106371299773,0.243541863339698
216,"ENST00000212015","ENSG00000096717","SIRT1",0.0114380568617602,0.904767498431823,0.966693656196991
217,"ENST00000212355","ENSG00000069702","TGFBR3",0.0587250280438583,0.536172287744991,0.799585982772637
218,"ENST00000214869","ENSG00000099203","TMED1",-0.0801878437258071,0.495759501744541,0.772923181079182
219,"ENST00000215057","ENSG00000099326","MZF1",-0.217100709200472,0.19573515023914,0.506242274936685
220,"ENST00000215061","ENSG00000099330","OCEL1",-0.178346139903306,0.278251487635938,0.59667877603075
221,"ENST00000215071","ENSG00000099341","PSMD8",-0.149934036071562,0.000317492153008562,0.00780358682772663
222,"ENST00000215095","ENSG00000099365","STX1B",0.934678793338589,0.0528304756642197,0.257588180402236
223,"ENST00000215375","ENSG00000099624","ATP5F1D",-0.119083908873121,0.0234196206824748,0.157105879346334
224,"ENST00000215565","ENSG00000099795","NDUFB7",-0.222736570075981,0.00365311389335651,0.0467741118714272
225,"ENST00000215567","ENSG00000099797","TECR",0.0204245898205467,0.703357408279545,0.888665183326438
226,"ENST00000215570","ENSG00000099800","TIMM13",-0.0976839316395396,0.144992089335478,0.434899835697876
227,"ENST00000215574","ENSG00000099804","CDC34",0.0227961542659348,0.689579411428836,0.881731876635973
228,"ENST00000215631","ENSG00000099860","GADD45B",-0.398601281755671,0.0612759371498582,0.280386073488294
229,"ENST00000215659","ENSG00000188130","MAPK12",-0.154253848184385,0.151859697217223,0.446323180354339
230,"ENST00000215730","ENSG00000099940","SNAP29",-0.0995335977554468,0.0550275530183026,0.263004432317633
231,"ENST00000215739","ENSG00000099949","LZTR1",-0.19933294904377,0.000275931428527336,0.0070722965239664
232,"ENST00000215742","ENSG00000184436","THAP7",0.0449465852933235,0.537090045282688,0.800222693271539
233,"ENST00000215743","ENSG00000099953","MMP11",0.128423577158148,0.757685979321498,0.912339250440232
234,"ENST00000215754","ENSG00000240972","MIF",0.0149321093895721,0.744437353862605,0.906900473478476
235,"ENST00000215770","ENSG00000099974","DDTL",0.141711808785756,0.252047852682388,0.571973452808865
236,"ENST00000215793","ENSG00000099995","SF3A1",0.0173569982200143,0.631520844519305,0.853025220398388
237,"ENST00000215794","ENSG00000184979","USP18",0.0300639861839069,0.854047895026848,0.949315300155022
238,"ENST00000215829","ENSG00000100028","SNRPD3",-0.204509866965278,0.000296648571364014,0.00746871845602318
239,"ENST00000215832","ENSG00000100030","MAPK1",-0.204014005169639,1.6627144229339e-09,1.68943661901677e-07
240,"ENST00000215838","ENSG00000185339","TCN2",0.0571902757073668,0.864484327839027,0.952890787272702
241,"ENST00000215882","ENSG00000100075","SLC25A1",-0.160178306199352,0.000379946425862112,0.00905215559397919
242,"ENST00000215904","ENSG00000241360","PDXP",0.201350094365167,0.139104994605264,0.427610707349514
243,"ENST00000215906","ENSG00000128203","ASPHD2",-0.233189470159378,0.650590283276392,0.863004711934415
244,"ENST00000215909","ENSG00000100097","LGALS1",-0.153449732539123,0.114981592798302,0.387586056292853
245,"ENST00000215912","ENSG00000100100","PIK3IP1",0.0130899972283712,0.963617580793282,0.987925051299779
246,"ENST00000215917","ENSG00000100104","SRRD",0.180985288468438,0.141757042838339,0.429670180935044
247,"ENST00000215941","ENSG00000100124","ANKRD54",-0.0470934249590556,0.722382945835838,0.898046528688206
248,"ENST00000215956","ENSG00000100138","SNU13",-0.129829419506165,0.0212547783590295,0.147984750650579
249,"ENST00000215957","ENSG00000100139","MICALL1",-0.110423394832018,0.323298602526659,0.640831083715607
250,"ENST00000215980","ENSG00000100162","CENPM",-0.103558912651321,0.323923753592956,0.641080162034086
251,"ENST00000216024","ENSG00000100206","DMC1",0.440233256702337,0.0107851026239876,0.0969733471304802
252,"ENST00000216027","ENSG00000100209","HSCB",0.341400557111411,0.0895861398496594,0.342455583301688
253,"ENST00000216034","ENSG00000100216","TOMM22",0.144601033877089,0.0411998829726406,0.222522386439796
254,"ENST00000216037","ENSG00000100219","XBP1",-0.119347420286128,0.0378168309324204,0.211165621202623
255,"ENST00000216038","ENSG00000100220","RTCB",-0.140523065128326,0.00859731046935509,0.0831243781998819
256,"ENST00000216039","ENSG00000100221","JOSD1",0.212625538263468,0.256403642112148,0.574371585701535
257,"ENST00000216044","ENSG00000100226","GTPBP1",0.00425654468257719,0.947819859430818,0.983221004151567
258,"ENST00000216068","ENSG00000100246","DNAL4",0.177262201469727,0.533082153396387,0.798308181849659
259,"ENST00000216085","ENSG00000100263","RHBDD3",-0.0700787626811253,0.618812358475368,0.846607391478519
260,"ENST00000216099","ENSG00000243811","APOBEC3D",0.138056931278342,0.250580579364197,0.570549618480304
261,"ENST00000216106","ENSG00000100281","HMGXB4",0.16057777028295,0.0899493772916946,0.343152502038044
262,"ENST00000216121","ENSG00000184117","NIPSNAP1",-0.123556267892462,0.059183725947843,0.274119170242757
263,"ENST00000216122","ENSG00000100297","MCM5",-0.164449940068381,1.33088228454118e-05,0.000524063681594415
264,"ENST00000216124","ENSG00000100299","ARSA",-0.11079593107187,0.336174945095544,0.652957076763312
265,"ENST00000216129","ENSG00000100304","TTLL12",-0.077207833462699,0.114690287658455,0.387198243670795
266,"ENST00000216133","ENSG00000100307","CBX7",0.439423357465777,0.0933435884493097,0.347715825086318
267,"ENST00000216146","ENSG00000100316","RPL3",-0.236433854814769,4.51543421163678e-15,1.11707915931362e-12
268,"ENST00000216160","ENSG00000100324","TAB1",-0.0618418194956194,0.471961874684709,0.757535420862058
269,"ENST00000216180","ENSG00000100344","PNPLA3",-0.249870852128768,0.63759868130905,0.855822430908671
270,"ENST00000216181","ENSG00000100345","MYH9",-0.17465781092218,6.75709545892726e-08,4.71753044923879e-06
271,"ENST00000216185","ENSG00000100348","TXN2",-0.0928523473969108,0.131269622669033,0.412779305325668
272,"ENST00000216187","ENSG00000100350","FOXRED2",0.149094277723868,0.0784117308564372,0.31811960682576
273,"ENST00000216190","ENSG00000100353","EIF3D",-0.115977102435394,0.00217777309655105,0.0322696065608736
274,"ENST00000216214","ENSG00000100376","FAM118A",-0.0353446196557006,0.756227477773376,0.911941365378673
275,"ENST00000216218","ENSG00000100380","ST13",-0.12612101481087,0.000498201196808044,0.0110087953780108
276,"ENST00000216223","ENSG00000100385","IL2RB",-0.0976507363038243,0.523908132367896,0.792589962698643
277,"ENST00000216225","ENSG00000100387","RBX1",-0.21768994353016,0.00418289662641508,0.0511842619447351
278,"ENST00000216237","ENSG00000100395","L3MBTL2",-0.147205418407036,0.0898304502521641,0.342928723203498
279,"ENST00000216252","ENSG00000100410","PHF5A",-0.211736918581881,0.00891355729012273,0.0847420901934809
280,"ENST00000216254","ENSG00000100412","ACO2",-0.0318056146206814,0.502243298275324,0.777940483785653
281,"ENST00000216259","ENSG00000100417","PMM1",-0.104332102841377,0.444054545220295,0.737122648809064
282,"ENST00000216264","ENSG00000100422","CERK",-0.131120407342561,0.321639926340694,0.640129828918696
283,"ENST00000216268","ENSG00000100426","ZBED4",-0.0897632087675073,0.335851742167285,0.652885689419833
284,"ENST00000216271","ENSG00000100429","HDAC10",-0.163681581098453,0.0750146031556637,0.310989502335684
285,"ENST00000216277","ENSG00000090060","PAPOLA",-0.0301966275963061,0.646760118708008,0.860682120503341
286,"ENST00000216294","ENSG00000023608","SNAPC1",0.35141269436177,0.0476787895472105,0.242462635876766
287,"ENST00000216297","ENSG00000092201","SUPT16H",-0.064023670962171,0.0541116592101311,0.260928255004784
288,"ENST00000216330","ENSG00000100442","FKBP3",-0.249792717259131,3.0121828018432e-07,1.81368467116273e-05
289,"ENST00000216361","ENSG00000100473","COCH",-0.135231398637331,0.000612319958672086,0.012715695492132
290,"ENST00000216366","ENSG00000100478","AP4S1",0.0208740547644086,0.928653187569655,0.977537485067235
291,"ENST00000216367","ENSG00000100479","POLE2",0.226845220865386,0.0458617437547852,0.237585842635006
292,"ENST00000216373","ENSG00000100485","SOS2",0.116310372016475,0.30939975970578,0.628183633443672
293,"ENST00000216392","ENSG00000100504","PYGL",0.0557596544334381,0.5185033173503,0.789373612233634
294,"ENST00000216410","ENSG00000100522","GNPNAT1",0.167530234561251,0.140753557809695,0.429430425703573
295,"ENST00000216416","ENSG00000100528","CNIH1",-0.0302469294960468,0.712379949143511,0.89277580387112
296,"ENST00000216420","ENSG00000100532","CGRRF1",-0.0664979336764845,0.859448206509826,0.950919706198506
297,"ENST00000216442","ENSG00000100554","ATP6V1D",0.116636624580854,0.324536937174,0.641680403812288
298,"ENST00000216452","ENSG00000100564","PIGH",0.0379607368452223,0.792553041484327,0.924964184207638
299,"ENST00000216455","ENSG00000100567","PSMA3",-0.250776703419065,5.3359424228963e-05,0.00179653919445443
300,"ENST00000216468","ENSG00000100580","TMED8",-0.00456888340510182,0.970262466208325,0.990198008827006
301,"ENST00000216479","ENSG00000100591","AHSA1",-0.101539815778071,0.105190214883582,0.370149859423365
302,"ENST00000216484","ENSG00000100596","SPTLC2",-0.0715039859234276,0.328715834120179,0.645203859564994
303,"ENST00000216487","ENSG00000100599","RIN3",-0.0396091510597703,0.765804181708921,0.915389668052935
304,"ENST00000216489","ENSG00000100601","ALKBH1",-0.41825611106058,0.00676685409421486,0.0697525358624684
305,"ENST00000216500","ENSG00000100612","DHRS7",0.0189704871363213,0.849657169162641,0.947642475081939
306,"ENST00000216513","ENSG00000100625","SIX4",-0.119140585314053,0.376322416890208,0.687367130290724
307,"ENST00000216554","ENSG00000100664","EIF5",0.118465649006734,0.0466385469863757,0.239722974121479
308,"ENST00000216602","ENSG00000100711","ZFYVE21",0.0534244113046279,0.775517523822,0.918641555229974
309,"ENST00000216605","ENSG00000100714","MTHFD1",-0.018729294089443,0.675651321355649,0.876335817835838
310,"ENST00000216639","ENSG00000100749","VRK1",0.115739698685222,0.0697070221778568,0.298968639994037
311,"ENST00000216714","ENSG00000100823","APEX1",-0.0621605962265891,0.24234935072811,0.561591708091425
312,"ENST00000216727","ENSG00000100836","PABPN1",0.0129029257441838,0.792679980536216,0.924964184207638
313,"ENST00000216756","ENSG00000100865","CINP",-0.222469431838039,0.116070392119537,0.389410690542551
314,"ENST00000216774","ENSG00000100883","SRP54",-0.164768807938988,0.00288161534574443,0.0391789517736817
315,"ENST00000216780","ENSG00000100889","PCK2",-0.203639568479602,4.17343563906009e-10,4.89625748170143e-08
316,"ENST00000216797","ENSG00000100906","NFKBIA",-0.162070349661331,0.00534431723812329,0.0602161684849931
317,"ENST00000216799","ENSG00000100908","EMC9",-0.573262407950011,0.0135081487140216,0.112042807846622
318,"ENST00000216802","ENSG00000100911","PSME2",-0.0904911630778128,0.103129255817187,0.36595289404415
319,"ENST00000216807","ENSG00000100916","BRMS1L",0.149581696649301,0.413374208148379,0.713189582887895
320,"ENST00000216832","ENSG00000100941","PNN",-0.0486103398120325,0.284995551037518,0.603945831086054
321,"ENST00000216840","ENSG00000100949","RABGGTA",-0.129584885759566,0.213243143880232,0.52890838399556
322,"ENST00000216923","ENSG00000020256","ZFP64",0.24181789116836,0.0865531297095066,0.335939500714251
323,"ENST00000216951","ENSG00000100983","GSS",-0.19377251617667,0.000104202643108998,0.00315599552358808
324,"ENST00000216962","ENSG00000100994","PYGB",-0.334034526719354,0.00129117647550404,0.0222986763310991
325,"ENST00000216968","ENSG00000101000","PROCR",-0.367097897091809,0.36823997282754,0.68002951263252
326,"ENST00000217026","ENSG00000101057","MYBL2",-0.306602505739751,0.000133674917668385,0.00386096589610716
327,"ENST00000217073","ENSG00000101104","PABPC1L",-0.283148193128156,0.0305722277000822,0.184729798656698
328,"ENST00000217109","ENSG00000101138","CSTF1",0.25587004492959,0.00070929726809282,0.0140669779128925
329,"ENST00000217121","ENSG00000101150","TPD52L2",0.0979361321320042,0.217462199651856,0.533574780517059
330,"ENST00000217131","ENSG00000101160","CTSZ",-0.237624182685103,0.00239244968068812,0.0344278631763908
331,"ENST00000217133","ENSG00000101162","TUBB1",-0.730036273737404,0.0838735671480198,0.329586047701818
332,"ENST00000217159","ENSG00000101187","SLCO4A1",-0.0573562326107616,0.683504253546681,0.879892454144365
333,"ENST00000217173","ENSG00000185019","UBOX5",0.12564369563505,0.36216719409141,0.675774108330917
334,"ENST00000217182","ENSG00000101210","EEF1A2",0.756215880891755,0.0220396708492837,0.150637510068978
335,"ENST00000217195","ENSG00000101220","C20orf27",0.0390074996351518,0.72235877266245,0.898046528688206
336,"ENST00000217244","ENSG00000101266","CSNK2A1",-0.00794657559289434,0.8812846875724,0.959072367273014
337,"ENST00000217381","ENSG00000101400","SNTA1",-0.187946502413748,0.43741275638788,0.732287334990105
338,"ENST00000217402","ENSG00000101421","CHMP4B",-0.204813779730358,0.00518042238357075,0.0591305985205969
339,"ENST00000217426","ENSG00000101444","AHCY",-0.0359524327984014,0.395188149374161,0.699524209033746
340,"ENST00000217446","ENSG00000101464","PIGU",0.0117877289425515,0.918903856975744,0.972665416462094
341,"ENST00000217455","ENSG00000101473","ACOT8",0.0891807832323934,0.464039424361726,0.752450761194707
342,"ENST00000217456","ENSG00000101474","APMAP",0.0266087756329873,0.710842542716281,0.89227753541929
343,"ENST00000217515","ENSG00000091164","TXNL1",-0.174706774603292,0.0720656496685056,0.303748691280361
344,"ENST00000217740","ENSG00000101695","RNF125",0.0732433170861425,0.630655021827132,0.852459217055798
345,"ENST00000217893","ENSG00000273841","TAF9",-0.0778025638860763,0.241101301681904,0.560059769981643
346,"ENST00000217901","ENSG00000067829","IDH3G",-0.101863497973621,0.341999641516986,0.657293931761736
347,"ENST00000217909","ENSG00000077713","SLC25A43",-0.228378439828689,0.390891076299477,0.697000373178054
348,"ENST00000217958","ENSG00000101843","PSMD10",-0.0128749143545318,0.859621432839274,0.950956732352575
349,"ENST00000217961","ENSG00000101846","STS",-0.86530610764136,0.104489048748827,0.368641398468162
350,"ENST00000217964","ENSG00000101849","TBL1X",0.0821727607977445,0.496589845363367,0.7737119989369
351,"ENST00000217971","ENSG00000101856","PGRMC1",-0.127039403863131,0.11663799425528,0.39027943976039
352,"ENST00000218004","ENSG00000101888","NXT2",0.0383292579716529,0.846937278277157,0.946772713830456
353,"ENST00000218056","ENSG00000101940","WDR13",-0.238161646527674,0.114479491188969,0.387003502151815
354,"ENST00000218089","ENSG00000101972","STAG2",-0.0539739572142574,0.183628432615053,0.491229798579996
355,"ENST00000218104","ENSG00000101986","ABCD1",-0.110991504706651,0.561726790659546,0.815242859900615
356,"ENST00000218147","ENSG00000085185","BCORL1",-0.101932514505054,0.189451090322554,0.498700298541847
357,"ENST00000218224","ENSG00000102103","PQBP1",-0.15127589300575,0.0701311362302924,0.29959945402611
358,"ENST00000218340","ENSG00000102218","RP2",0.302857389300359,0.0380170187851878,0.211552029850185
359,"ENST00000218348","ENSG00000102226","USP11",-0.0934319145625691,0.173224647569297,0.478018520551468
360,"ENST00000218364","ENSG00000102241","HTATSF1",-0.0514058957136514,0.516080315750935,0.786737306529891
361,"ENST00000218388","ENSG00000102265","TIMP1",0.0620989980981745,0.340853334190284,0.657204479885106
362,"ENST00000218439","ENSG00000102316","MAGED2",0.219657627791753,0.0273998508172701,0.172900733002234
363,"ENST00000218516","ENSG00000102393","GLA",0.178491819278265,0.076261725575322,0.313111294081057
364,"ENST00000218652","ENSG00000102471","NDFIP2",0.102009013229613,0.0936841122625846,0.348291039731891
365,"ENST00000218758","ENSG00000102575","ACP5",0.220087354102062,0.0681439526483855,0.296018880224751
366,"ENST00000219066","ENSG00000065057","NTHL1",-0.15394168573596,0.16832815073304,0.472281645794376
367,"ENST00000219069","ENSG00000006194","ZNF263",-0.217815422566297,0.120888817449874,0.395636889174651
368,"ENST00000219091","ENSG00000122386","ZNF205",0.0470059878351765,0.776457736561391,0.919343857236353
369,"ENST00000219097","ENSG00000091651","ORC6",-0.186233028415915,0.00975872313983282,0.0911027640125492
370,"ENST00000219139","ENSG00000125149","C16orf70",0.231233778038671,0.0946054907656379,0.350345097596147
371,"ENST00000219150","ENSG00000102879","CORO1A",-0.00564190445879232,0.954824943866748,0.985569874032072
372,"ENST00000219168","ENSG00000102897","LYRM1",0.208113404043708,0.196776185583475,0.507435529558111
373,"ENST00000219169","ENSG00000102898","NUTF2",-0.0654989948084126,0.316967656688646,0.635760886513595
374,"ENST00000219204","ENSG00000102931","ARL2BP",-0.412045793969882,0.00505899117504643,0.05843509233636
375,"ENST00000219240","ENSG00000102967","DHODH",0.0659126116560185,0.583418659445521,0.829809316896641
376,"ENST00000219252","ENSG00000102978","POLR2C",0.00597685504358216,0.933187001448462,0.978951703215661
377,"ENST00000219271","ENSG00000102996","MMP15",-0.0781384736764437,0.450665434757791,0.740808622759125
378,"ENST00000219281","ENSG00000103005","USB1",-0.33976813626513,0.00401448486649931,0.0498198885286392
379,"ENST00000219299","ENSG00000103021","CCDC113",-0.108409970697072,0.39950749011834,0.703667425715323
380,"ENST00000219302","ENSG00000103024","NME3",0.430617174303443,0.0047867079966755,0.0562734886386025
381,"ENST00000219313","ENSG00000103035","PSMD7",-0.171103885675893,0.000370199612398132,0.00890670526234828
382,"ENST00000219315","ENSG00000103037","SETD6",-0.143804812070898,0.396946270199069,0.701046515655539
383,"ENST00000219320","ENSG00000103042","SLC38A7",0.317980134647238,0.0204925962553303,0.146027392226461
384,"ENST00000219343","ENSG00000103064","SLC7A6",0.0833086099751283,0.356775704626604,0.671639974950482
385,"ENST00000219345","ENSG00000103066","PLA2G15",0.352646989201384,0.0363961686855515,0.20730150132211
386,"ENST00000219400","ENSG00000103121","CMC2",0.18434546114324,0.175289761891162,0.480789947052646
387,"ENST00000219409","ENSG00000242173","ARHGDIG",0.325989827772189,0.490019023724566,0.768904017587098
388,"ENST00000219431","ENSG00000103152","MPG",0.0486922781164927,0.598137395399737,0.837284640729775
389,"ENST00000219439","ENSG00000103160","HSDL1",0.0240121261993964,0.818519582125587,0.93428556512385
390,"ENST00000219476","ENSG00000103197","TSC2",-0.117559501237933,0.110931121942605,0.381409877146557
391,"ENST00000219478","ENSG00000103199","ZNF500",-0.148614686726161,0.304932468857718,0.623545808351103
392,"ENST00000219479","ENSG00000103202","NME4",0.0167555041077028,0.879210093279852,0.958005635917725
393,"ENST00000219481","ENSG00000242612","DECR2",-0.031019711321948,0.859790640564404,0.95099120750748
394,"ENST00000219548","ENSG00000103266","STUB1",0.0435732401109791,0.628922727673016,0.851599219402524
395,"ENST00000219551","ENSG00000103269","RHBDL1",-0.502726937179919,0.119835620948056,0.394741398833149
396,"ENST00000219611","ENSG00000103326","CAPN15",0.165193941791399,0.150883151414251,0.445049861735804
397,"ENST00000219689","ENSG00000103404","USP31",0.683353266612819,0.0720918797180571,0.303748691280361
398,"ENST00000219782","ENSG00000103495","MAZ",0.132354220308424,0.0391589444131964,0.215800865579746
399,"ENST00000219789","ENSG00000103502","CDIPT",0.170127874960338,0.12891339519841,0.409287075697534
400,"ENST00000219794","ENSG00000103507","BCKDK",-0.0521600887402111,0.648205454947752,0.861306958158915
401,"ENST00000219837","ENSG00000103550","KNOP1",0.00324926528879903,0.965148990167274,0.988565285421856
402,"ENST00000219905","ENSG00000174197","MGA",-0.0810976335479609,0.128988112211336,0.409287075697534
403,"ENST00000220003","ENSG00000103653","CSK",0.0810935939438951,0.267094507230426,0.584413668964094
404,"ENST00000220058","ENSG00000103707","MTFMT",0.0582250190037177,0.62981641339609,0.851957108912285
405,"ENST00000220166","ENSG00000103811","CTSH",-0.0723724591108042,0.139309315627733,0.427776581717107
406,"ENST00000220325","ENSG00000103966","EHD4",0.0149591770146325,0.908720840623542,0.967782154011503
407,"ENST00000220429","ENSG00000104064","GABPB1",-0.00229252780891402,0.981502808492371,0.994855005572874
408,"ENST00000220496","ENSG00000104129","DNAJC17",0.333341370130508,0.0079973993582793,0.0788651687150939
409,"ENST00000220507","ENSG00000104140","RHOV",1.00897284966972,0.0107878666978672,0.0969733471304802
410,"ENST00000220509","ENSG00000104142","VPS18",-0.308679246373094,0.0105538017857504,0.0959090434183844
411,"ENST00000220514","ENSG00000104147","OIP5",-0.0527856819980754,0.677495115419158,0.876899354442919
412,"ENST00000220562","ENSG00000012232","EXTL3",0.0521878489867332,0.525188853891272,0.793647192361631
413,"ENST00000220592","ENSG00000123908","AGO2",-0.0282728845978031,0.704202032851552,0.889079844193728
414,"ENST00000220659","ENSG00000104221","BRF2",-0.042342276680431,0.725996687895923,0.899457905720513
415,"ENST00000220669","ENSG00000104231","ZFAND1",0.0339302282197859,0.808720215388195,0.931815803622793
416,"ENST00000220751","ENSG00000104312","RIPK2",0.16406624565078,0.150582179219066,0.444388291972444
417,"ENST00000220763","ENSG00000104324","CPQ",-0.0173522945649183,0.850227936649086,0.947751387899559
418,"ENST00000220764","ENSG00000104325","DECR1",0.021191331291023,0.720343393757884,0.897078991132055
419,"ENST00000220822","ENSG00000104381","GDAP1",0.121725601792143,0.464049934448532,0.752450761194707
420,"ENST00000220849","ENSG00000104408","EIF3E",-0.12022555066326,0.000575616860909637,0.0121530981023222
421,"ENST00000220853","ENSG00000104412","EMC2",0.00157839676712437,0.987824699556928,0.997029776008268
422,"ENST00000220913","ENSG00000104472","CHRAC1",0.146934816327143,0.221377005710625,0.536927615856542
423,"ENST00000220966","ENSG00000104524","PYCR3",0.0459599143918926,0.780066938176448,0.920176747934075
424,"ENST00000221086","ENSG00000104643","MTMR9",0.0823787298402445,0.613826338654572,0.844985005708395
425,"ENST00000221114","ENSG00000104671","DCTN6",-0.0274111752357255,0.805740633304241,0.930518409478614
426,"ENST00000221130","ENSG00000104687","GSR",0.130766993089948,0.0255886635306707,0.16639942341659
427,"ENST00000221132","ENSG00000104689","TNFRSF10A",-0.0818248280268464,0.310228238162895,0.628632006818687
428,"ENST00000221138","ENSG00000104695","PPP2CB",0.162525132308556,0.0758423858849001,0.312146962520854
429,"ENST00000221200","ENSG00000104756","KCTD9",-0.137158559148777,0.165839215600872,0.468886167865396
430,"ENST00000221232","ENSG00000088038","CNOT3",-0.211313427178307,0.00255630144832725,0.036182475723836
431,"ENST00000221233","ENSG00000077348","EXOSC5",0.160107655004736,0.062098658557388,0.282221539290365
432,"ENST00000221265","ENSG00000006712","PAF1",-0.048729451704304,0.573670763965781,0.822627683206979
433,"ENST00000221315","ENSG00000256087","ZNF432",0.202827199349808,0.622655935022611,0.848249110058572
434,"ENST00000221327","ENSG00000167384","ZNF180",0.140934267574332,0.482923940843039,0.765201120411276
435,"ENST00000221399","ENSG00000104804","TULP2",0.0819400705527639,0.844733849530127,0.945516752079084
436,"ENST00000221403","ENSG00000104808","DHDH",-0.0141116582043194,0.97836602182872,0.994001011374951
437,"ENST00000221418","ENSG00000104823","ECH1",0.0882442006285528,0.336311323347181,0.652957076763312
438,"ENST00000221419","ENSG00000104824","HNRNPL",-0.083860817820383,0.00577634020269063,0.063024689843355
439,"ENST00000221452","ENSG00000104856","RELB",-0.216269440211607,0.140847742374658,0.429487488805898
440,"ENST00000221455","ENSG00000104859","CLASRP",-0.11223030413741,0.184753542033519,0.493277020653523
441,"ENST00000221459","ENSG00000104863","LIN7B",-0.373585326985034,0.553625889660087,0.810401832836063
442,"ENST00000221462","ENSG00000104866","PPP1R37",0.138624037093489,0.32827599493103,0.644924728939216
443,"ENST00000221466","ENSG00000104870","FCGRT",-0.268306759259102,0.0175664650441173,0.132641247634745
444,"ENST00000221476","ENSG00000104879","CKM",-0.251784278580632,0.581684546385905,0.828170916786137
445,"ENST00000221480","ENSG00000104883","PEX11G",-0.295023763805976,0.503197206979882,0.778570253627608
446,"ENST00000221485","ENSG00000104888","SLC17A7",0.449838188603421,0.2190912906255,0.535378760429073
447,"ENST00000221486","ENSG00000104889","RNASEH2A",-0.193190831329402,0.00195461958878157,0.029937511332886
448,"ENST00000221494","ENSG00000104897","SF3A2",-0.0968255632632455,0.024547951298402,0.162227459800125
449,"ENST00000221496","ENSG00000104899","AMH",-0.492798705726071,0.133148211597607,0.416156728366044
450,"ENST00000221543","ENSG00000104946","TBC1D17",0.0243764888963613,0.878903569748379,0.957889760964067
451,"ENST00000221554","ENSG00000104957","CCDC130",-0.00574216379480295,0.966732513527371,0.989069136378808
452,"ENST00000221561","ENSG00000104964","AES",-0.102326975468819,0.0761472481476163,0.312948964940366
453,"ENST00000221566","ENSG00000104969","SGTA",-0.000348371598254857,0.995050300207381,0.998422444884166
454,"ENST00000221573","ENSG00000104976","SNAPC2",0.0564075487646174,0.729145711634052,0.901235820397036
455,"ENST00000221665","ENSG00000179943","FIZ1",-0.0712618370402108,0.630862007959293,0.852536474358955
456,"ENST00000221671","ENSG00000105072","C19orf44",0.0970288032661688,0.647418283937637,0.861105665171845
457,"ENST00000221801","ENSG00000105202","FBL",-0.122726134685679,0.00443369899590578,0.0532230955415694
458,"ENST00000221847","ENSG00000105246","EBI3",-0.224370129723823,0.425188830868759,0.722509914183437
459,"ENST00000221855","ENSG00000105254","TBCB",-0.0487092422015014,0.617063358314424,0.845638369173668
460,"ENST00000221856","ENSG00000105255","FSD1",-0.334162782527895,0.638128836603502,0.855962519087539
461,"ENST00000221859","ENSG00000105258","POLR2I",-0.00710157714191194,0.949085232380312,0.983234099752388
462,"ENST00000221891","ENSG00000105290","APLP1",-0.233187646907554,0.439653050556538,0.734691881840441
463,"ENST00000221899","ENSG00000105298","CACTIN",0.103754131060683,0.277946131388106,0.596392819079132
464,"ENST00000221922","ENSG00000105321","CCDC9",-0.105688521449097,0.289649879816511,0.608948587442667
465,"ENST00000221930","ENSG00000105329","AC011462.1",0.0280994486420892,0.613510779880493,0.844839384685383
466,"ENST00000221957","ENSG00000105355","PLIN3",-0.120079084255621,0.0701347052307168,0.29959945402611
467,"ENST00000221978","ENSG00000105374","NKG7",0.396278845532792,0.0997023211125789,0.361637810244429
468,"ENST00000221980","ENSG00000105376","ICAM5",-0.326576777261927,0.0054550544811525,0.0611323660775413
469,"ENST00000222005","ENSG00000105401","CDC37",-0.220422265585816,8.11154670601757e-07,4.39568578640381e-05
470,"ENST00000222008","ENSG00000105404","RABAC1",-0.0343415345545601,0.844573674146511,0.945516752079084
471,"ENST00000222120","ENSG00000105514","RAB3D",0.1388870766138,0.546586192242991,0.805048357962515
472,"ENST00000222122","ENSG00000105516","DBP",0.292950590014676,0.422744204763288,0.720747490849875
473,"ENST00000222139","ENSG00000187266","EPOR",-0.485462552730352,0.00221768224279041,0.032564159900587
474,"ENST00000222145","ENSG00000105538","RASIP1",-0.373773749127584,0.138812520813256,0.427173198176001
475,"ENST00000222214","ENSG00000105607","GCDH",-0.0858999266190254,0.28757649873283,0.606567604687686
476,"ENST00000222219","ENSG00000105612","DNASE2",-0.0461364082443649,0.658472669156847,0.86769557376157
477,"ENST00000222224","ENSG00000105617","LENG1",-0.00403792309284508,0.97926760398479,0.994159900896886
478,"ENST00000222247","ENSG00000105640","RPL18A",-0.208281463552805,6.39368324196874e-08,4.49136514158051e-06
479,"ENST00000222249","ENSG00000105642","KCNN1",-0.0798780107224449,0.901985763706598,0.966193111779891
480,"ENST00000222250","ENSG00000105643","ARRDC2",-0.501952059710266,0.00154959774138679,0.0252280719556247
481,"ENST00000222254","ENSG00000105647","PIK3R2",0.0441159040437447,0.716151101075394,0.894304787692087
482,"ENST00000222256","ENSG00000105649","RAB3A",0.210815136584253,0.469866425693618,0.75623513737319
483,"ENST00000222266","ENSG00000205155","PSENEN",-0.0492699652648161,0.686355538764876,0.880916149878842
484,"ENST00000222284","ENSG00000105677","TMEM147",-0.0861103027148313,0.315636273177692,0.634506410309511
485,"ENST00000222305","ENSG00000105698","USF2",0.101744479420491,0.368074916798256,0.679982557331843
486,"ENST00000222307","ENSG00000105700","KXD1",0.0113452003005637,0.91458834646739,0.970715853646605
487,"ENST00000222329","ENSG00000105722","ERF",-0.106347243549384,0.214144620808814,0.529890364167059
488,"ENST00000222330","ENSG00000105723","GSK3A",-0.241674505019561,0.00259027330414406,0.036527026271573
489,"ENST00000222339","ENSG00000105732","ZNF574",-0.0891703045955307,0.386853091257009,0.694821366556938
490,"ENST00000222345","ENSG00000105738","SIPA1L3",0.10900117437472,0.317244333531331,0.635760886513595
491,"ENST00000222374","ENSG00000105767","CADM4",0.170355841728208,0.551934715100331,0.808888223804478
492,"ENST00000222382","ENSG00000021461","CYP3A43",0.57290100946311,0.296459617882645,0.61594836891627
493,"ENST00000222388","ENSG00000285292","ABCF2",-0.106630795364176,0.122005529139268,0.397430306208493
494,"ENST00000222399","ENSG00000091136","LAMB1",0.0135343044541405,0.770053567447108,0.916463965980541
495,"ENST00000222402","ENSG00000078967","UBE2D4",0.494604659840797,0.112884584447868,0.384618733837346
496,"ENST00000222511","ENSG00000105793","GTPBP10",0.188866173699196,0.0290838740681879,0.179682131865352
497,"ENST00000222547","ENSG00000105829","BET1",0.30774521310093,0.0274923021702168,0.173234993741454
498,"ENST00000222553","ENSG00000105835","NAMPT",-0.0696535077161424,0.210786357849104,0.525809580360816
499,"ENST00000222567","ENSG00000105849","TWISTNB",0.0898604191770518,0.36034463527057,0.674133605554657
500,"ENST00000222572","ENSG00000105854","PON2",-0.168651323140056,0.344520877641145,0.660152818244862
501,"ENST00000222574","ENSG00000105856","HBP1",0.0939353592704083,0.268849128809682,0.586111702270916
502,"ENST00000222584","ENSG00000105866","SP4",0.118079712917,0.358244970755424,0.672430359239271
503,"ENST00000222644","ENSG00000105926","MPP6",-0.0956659992248088,0.326604984341294,0.64359099935677
504,"ENST00000222725","ENSG00000106003","LFNG",-0.0982055078477699,0.833886711529754,0.939415293702394
505,"ENST00000222728","ENSG00000106006","HOXA6",1.59006739275195,0.0511329500473511,0.252511285458692
506,"ENST00000222747","ENSG00000106025","TSPAN12",1.01005494406749,0.138810417516925,0.427173198176001
507,"ENST00000222792","ENSG00000106069","CHN2",0.0187160634325543,0.971634334324325,0.991321384670147
508,"ENST00000222800","ENSG00000106077","ABHD11",0.250212216495001,0.154584209784289,0.45085854174121
509,"ENST00000222803","ENSG00000106080","FKBP14",-0.333814777647825,0.0639781564740174,0.287350795477305
510,"ENST00000222812","ENSG00000106089","STX1A",0.438128293536365,0.161772653340627,0.461743866319623
511,"ENST00000222823","ENSG00000106100","NOD1",0.0883543448122898,0.688943695019603,0.881384469052462
512,"ENST00000222969","ENSG00000106245","BUD31",-0.115750252088414,0.172582416289019,0.476967689444972
513,"ENST00000222982","ENSG00000106258","CYP3A5",-0.0355886320915063,0.857085665330089,0.949583240303553
514,"ENST00000222990","ENSG00000106266","SNX8",0.123031425674301,0.259269483967267,0.577620737577819
515,"ENST00000223023","ENSG00000106299","WASL",0.122404016962234,0.311901156901646,0.630197737953936
516,"ENST00000223029","ENSG00000106305","AIMP2",-0.0325066883649644,0.691494985270118,0.882891611396157
517,"ENST00000223051","ENSG00000106327","TFR2",-0.124545512592882,0.419477557715375,0.718725882801569
518,"ENST00000223054","ENSG00000106330","MOSPD3",0.190532215202653,0.490862230457427,0.769423165648142
519,"ENST00000223061","ENSG00000106333","PCOLCE",0.0204844425595186,0.955451954312323,0.985812820717066
520,"ENST00000223073","ENSG00000106344","RBM28",-0.0121797837367511,0.821188778208056,0.934980319760648
521,"ENST00000223095","ENSG00000106366","SERPINE1",0.252331875275951,0.225715543840008,0.541565019797447
522,"ENST00000223122","ENSG00000106392","C1GALT1",0.032771828385777,0.778803915363634,0.919743198092576
523,"ENST00000223127","ENSG00000106397","PLOD3",-0.018987339898042,0.817476910006372,0.93428556512385
524,"ENST00000223129","ENSG00000106399","RPA3",-0.0907576021121639,0.302338200207796,0.621445468298822
525,"ENST00000223136","ENSG00000214253","FIS1",-0.0791477392670708,0.477242872019149,0.761454795663278
526,"ENST00000223145","ENSG00000106415","GLCCI1",-0.110283613402637,0.329048434266093,0.645518158374115
527,"ENST00000223208","ENSG00000106477","CEP41",-0.0667517982457892,0.684836820136875,0.880296293976667
528,"ENST00000223210","ENSG00000106479","ZNF862",0.733071945796826,0.0685990532718681,0.297166816229105
529,"ENST00000223215","ENSG00000106484","MEST",0.0857982827664336,0.448449394110831,0.740045548866191
530,"ENST00000223273","ENSG00000241127","YAE1",-0.0762250987142867,0.63637746698482,0.855150939156968
531,"ENST00000223321","ENSG00000106588","PSMA2",-0.194036103270614,0.000142204032612074,0.00403561568859202
532,"ENST00000223324","ENSG00000106591","MRPL32",0.00115585748585554,0.988489455382703,0.997252659774393
533,"ENST00000223336","ENSG00000106603","COA1",-0.0536198918838364,0.529981153630991,0.797353983120132
534,"ENST00000223357","ENSG00000106624","AEBP1",0.0993242743311051,0.232527759586628,0.549872388875907
535,"ENST00000223369","ENSG00000106636","YKT6",-0.0543594337281236,0.586656357023706,0.831127781452756
536,"ENST00000223398","ENSG00000106665","CLIP2",-0.364716312901208,0.00986052710182204,0.0917520837438551
537,"ENST00000223428","ENSG00000081386","ZNF510",-0.0238140645367082,0.869788597383228,0.954194215374713
538,"ENST00000223459","ENSG00000229809","ZNF688",-0.284765626947896,0.296798091637194,0.616006252568168
539,"ENST00000223500","ENSG00000086065","CHMP5",-0.111714950723982,0.104464795325345,0.368641398468162
540,"ENST00000223528","ENSG00000106692","FKTN",0.0370030286525123,0.783219237452274,0.921154992255118
541,"ENST00000223641","ENSG00000106803","SEC61B",-0.351456795197,3.06368921977932e-06,0.000144069352566482
542,"ENST00000223642","ENSG00000106804","C5",-0.9480045641903,0.151125969971509,0.445422158989245
543,"ENST00000223836","ENSG00000106992","AK1",-0.271787950266004,0.0444691264233408,0.232884794614643
544,"ENST00000224073","ENSG00000107223","EDF1",-0.399138694029216,7.07175680661331e-13,1.25317938882303e-10
545,"ENST00000224140","ENSG00000107290","SETX",0.049778011610957,0.410298096721132,0.710900173673338
546,"ENST00000224237","ENSG00000026025","VIM",-0.0385251976704672,0.249268051592369,0.569074951012541
547,"ENST00000224652","ENSG00000107669","ATE1",0.0888526234888174,0.529859212711576,0.797275927628948
548,"ENST00000224807","ENSG00000107819","SFXN3",0.745052654074179,0.291860033837932,0.610737438027407
549,"ENST00000224862","ENSG00000107872","FBXL15",0.00239850938218019,0.987090580227109,0.996886142258833
550,"ENST00000224950","ENSG00000107960","STN1",0.140126139871633,0.460045690398663,0.749830987788139
551,"ENST00000225171","ENSG00000108176","DNAJC12",0.33191865665702,0.167768048104222,0.471291134886707
552,"ENST00000225174","ENSG00000108179","PPIF",-0.124257035356797,0.0189260335019809,0.138871230935746
553,"ENST00000225235","ENSG00000108239","TBC1D12",0.216324174111322,0.217130507531349,0.5332207975198
554,"ENST00000225296","ENSG00000005100","DHX33",-0.270243021476019,0.00318359880006004,0.0422746258397705
555,"ENST00000225298","ENSG00000011260","UTP18",-0.226785736374634,0.00144451037050511,0.0240274189243628
556,"ENST00000225328","ENSG00000083454","P2RX5",-0.104888470897562,0.471139314281525,0.757390224116931
557,"ENST00000225371","ENSG00000121053","EPX",-0.33151072574443,0.441113594101815,0.735565942396098
558,"ENST00000225388","ENSG00000108256","NUFIP2",0.256238894609533,3.95789678639005e-07,2.28633834665577e-05
559,"ENST00000225430","ENSG00000108298","RPL19",-0.291059296785916,8.66795578520593e-19,2.98913141926192e-16
560,"ENST00000225504","ENSG00000213246","SUPT4H1",0.0732824834059995,0.355994961415492,0.671059780858592
561,"ENST00000225512","ENSG00000108379","WNT3",1.09052449663702,0.0762692888570025,0.313111294081057
562,"ENST00000225519","ENSG00000197417","SHPK",-0.210007458658451,0.071524402007228,0.302742869903199
563,"ENST00000225525","ENSG00000213977","TAX1BP3",0.118953293107862,0.538724434931002,0.800741126019377
564,"ENST00000225538","ENSG00000108405","P2RX1",1.60782627057844,0.0992599496695104,0.360662667848518
565,"ENST00000225576","ENSG00000175106","TVP23C",0.316095380077886,0.196275735369865,0.506926945574484
566,"ENST00000225577","ENSG00000108443","RPS6KB1",0.111967372503709,0.238400281027983,0.557328426275268
567,"ENST00000225603","ENSG00000108468","CBX1",0.0378885771507661,0.63465632637154,0.854334204800815
568,"ENST00000225609","ENSG00000108474","PIGL",-0.110377600589762,0.608433564160871,0.84144590623734
569,"ENST00000225614","ENSG00000108479","GALK1",0.0142082520535457,0.889018523455102,0.962485427708601
570,"ENST00000225648","ENSG00000108511","HOXB6",-0.47497271241552,0.239418277679432,0.557744114634993
571,"ENST00000225655","ENSG00000108518","PFN1",-0.104948745296001,0.00630608019593518,0.066263335761535
572,"ENST00000225665","ENSG00000108528","SLC25A11",-0.0735388611062004,0.343337399679467,0.658883576450646
573,"ENST00000225698","ENSG00000108561","C1QBP",-0.141482532366845,0.000528362127307749,0.0114747347495461
574,"ENST00000225719","ENSG00000108582","CPD",-0.0696869303209668,0.177232494751693,0.482975524490964
575,"ENST00000225724","ENSG00000108587","GOSR1",0.210484839853349,0.00966659304897721,0.090678042509784
576,"ENST00000225726","ENSG00000108588","CCDC47",-0.089654999761742,0.0643235309626816,0.287762061157526
577,"ENST00000225728","ENSG00000108590","MED31",0.347467037389404,0.100357858401074,0.362102862588529
578,"ENST00000225729","ENSG00000108591","DRG2",0.230923557732103,0.0237744890859599,0.158868870110525
579,"ENST00000225737","ENSG00000108599","AKAP10",0.157946090199867,0.280807804124512,0.599435905259228
580,"ENST00000225792","ENSG00000108654","DDX5",0.0745239330843844,0.0150937110461345,0.1201163858077
581,"ENST00000225831","ENSG00000108691","CCL2",0.930944532351877,0.003878283104694,0.0486066759156583
582,"ENST00000225873","ENSG00000108733","PEX12",-0.246980384327106,0.255277467550885,0.573482573043877
583,"ENST00000225916","ENSG00000108773","KAT2A",0.0654202925206787,0.452339210365766,0.742052791402973
584,"ENST00000225927","ENSG00000108784","NAGLU",-0.222094844306342,0.0364296764498903,0.207319701554423
585,"ENST00000225929","ENSG00000108786","HSD17B1",1.09560144608872,0.0158315415364756,0.124109810534212
586,"ENST00000225969","ENSG00000108826","MRPL27",-0.153784651413963,0.0943405086200334,0.349933177345496
587,"ENST00000225972","ENSG00000108829","LRRC59",0.0951146311191755,0.0492515953231064,0.246908878756366
588,"ENST00000225983","ENSG00000108840","HDAC5",-0.207239635492713,0.0201722628997211,0.14446844040203
589,"ENST00000226004","ENSG00000108861","DUSP3",0.143676711524322,0.397095416512795,0.701046515655539
590,"ENST00000226105","ENSG00000108961","RANGRF",-0.370027671451866,0.0796722704843511,0.321514339755999
591,"ENST00000226225","ENSG00000109079","TNFAIP1",-0.0347342333804177,0.820352318877221,0.934959627956479
592,"ENST00000226230","ENSG00000109084","TMEM97",0.177369600380678,0.0331512605039817,0.195674971232008
593,"ENST00000226253","ENSG00000109107","ALDOC",0.232986743241011,0.0912017548940105,0.344944090117934
594,"ENST00000226299","ENSG00000002549","LAP3",-0.0513426948465465,0.458329615203559,0.747890883426513
595,"ENST00000226319","ENSG00000077684","JADE1",-0.114168431812829,0.149655024502299,0.442932166147247
596,"ENST00000226574","ENSG00000109320","NFKB1",-0.217195607924152,0.00889950696357096,0.0846792552219378
597,"ENST00000226578","ENSG00000109323","MANBA",0.0389227758129887,0.602618099548742,0.839170476089716
598,"ENST00000226796","ENSG00000109534","GAR1",-0.0455150228757375,0.638407356949572,0.856133580788055
599,"ENST00000226798","ENSG00000109536","FRG1",-0.0554733131773854,0.402574693130912,0.705728599627386
600,"ENST00000227135","ENSG00000064199","SPA17",-0.176493040831425,0.246988761114314,0.566966016417152
601,"ENST00000227155","ENSG00000085117","CD82",-0.0648197566645021,0.687295548778853,0.880971640169916
602,"ENST00000227163","ENSG00000066336","SPI1",0.0537085155093079,0.467758503293251,0.754941393770698
603,"ENST00000227251","ENSG00000109846","CRYAB",-1.09004688050852,0.00880134629696508,0.0840262758888109
604,"ENST00000227266","ENSG00000109861","CTSC",-0.0543544245739534,0.217773751181932,0.533774179570282
605,"ENST00000227322","ENSG00000109917","ZPR1",0.0758587811926362,0.30120592566199,0.620177932700098
606,"ENST00000227378","ENSG00000109971","HSPA8",0.0258512436315314,0.352504082174284,0.667914827696196
607,"ENST00000227471","ENSG00000110057","UNC93B1",0.0518166725426171,0.7122823406132,0.89277580387112
608,"ENST00000227474","ENSG00000110060","PUS3",-0.153654629630668,0.240737180911914,0.559670912926984
609,"ENST00000227520","ENSG00000110104","CCDC86",0.0156759597562401,0.830340129247074,0.937985970898521
610,"ENST00000227524","ENSG00000110107","PRPF19",0.000309394599577064,0.994452613259538,0.998422444884166
611,"ENST00000227525","ENSG00000110108","TMEM109",0.0246123888018058,0.777574690559929,0.919533720908027
612,"ENST00000227638","ENSG00000110218","PANX1",0.0232541010894157,0.878794719348538,0.957889760964067
613,"ENST00000227752","ENSG00000110324","IL10RA",0.229655689790316,0.56185850177509,0.815242859900615
614,"ENST00000227758","ENSG00000110330","BIRC2",0.198636653795727,0.0372825096157282,0.210037108627221
615,"ENST00000227868","ENSG00000110435","PDHX",-0.129210061683045,0.0555610977220182,0.264443869542688
616,"ENST00000228027","ENSG00000062282","DGAT2",0.239788648271875,0.419653291914585,0.718792062310051
617,"ENST00000228136","ENSG00000110696","C11orf58",-0.166725941873615,0.00627922074174641,0.0661852884433243
618,"ENST00000228251","ENSG00000060138","YBX3",-0.208617710190449,0.000190936615855209,0.00513678176934345
619,"ENST00000228289","ENSG00000090612","ZNF268",-0.0291390769135944,0.834760990314688,0.940180133588792
620,"ENST00000228306","ENSG00000089157","RPLP0",-0.00550852137228466,0.872177881850996,0.955374366682484
621,"ENST00000228318","ENSG00000075415","SLC25A3",-0.204375283822547,1.49351857368933e-07,9.76795480953136e-06
622,"ENST00000228347","ENSG00000013503","POLR3B",-0.0140632735756807,0.865580872534846,0.953378854959983
623,"ENST00000228434","ENSG00000110848","CD69",-0.290200670509079,0.198350345614534,0.509762180012059
624,"ENST00000228437","ENSG00000110851","PRDM4",0.159872301485038,0.288692222467847,0.607533312715196
625,"ENST00000228438","ENSG00000110852","CLEC2B",-0.450390316512691,0.122132136077957,0.397672019618642
626,"ENST00000228463","ENSG00000110876","SELPLG",0.0631165216297582,0.572188272293046,0.821877503064764
627,"ENST00000228468","ENSG00000110881","ASIC1",-0.0843132520705164,0.603471224818762,0.839445365901175
628,"ENST00000228495","ENSG00000110906","KCTD10",0.0679223932161729,0.448804492572657,0.74032290616241
629,"ENST00000228506","ENSG00000110917","MLEC",-0.017910282836768,0.812002075117022,0.933114432892301
630,"ENST00000228510","ENSG00000110921","MVK",0.330910702612305,0.031790181259274,0.189685085287434
631,"ENST00000228515","ENSG00000110925","CSRNP2",0.0280028635145962,0.850046958316031,0.947642475081939
632,"ENST00000228534","ENSG00000110944","IL23A",-0.280007045076954,0.664919822644828,0.87074491846782
633,"ENST00000228606","ENSG00000111012","CYP27B1",-0.563748317004079,0.260778860146935,0.578957972325634
634,"ENST00000228682","ENSG00000111087","GLI1",-0.067884937575958,0.855831846724309,0.949583240303553
635,"ENST00000228705","ENSG00000111110","PPM1H",0.121186259770815,0.367151851729501,0.679502678097877
636,"ENST00000228740","ENSG00000111144","LTA4H",-0.0514988081229888,0.50156035810293,0.777684078503007
637,"ENST00000228741","ENSG00000111145","ELK3",-0.0360249329478109,0.86083096848838,0.951123503003322
638,"ENST00000228799","ENSG00000111203","ITFG2",-0.0353235749912144,0.815884162696602,0.934268642733682
639,"ENST00000228820","ENSG00000111224","PARP11",1.20973352182261,0.0572731424585629,0.268992307543725
640,"ENST00000228825","ENSG00000111229","ARPC3",-0.0509430910787574,0.263205022035961,0.580930477549454
641,"ENST00000228843","ENSG00000111247","RAD51AP1",-0.104499801291054,0.248535111051028,0.568508455027277
642,"ENST00000228850","ENSG00000111254","AKAP3",-1.64140372667632,0.0102925568537156,0.0942311319350635
643,"ENST00000228865","ENSG00000111269","CREBL2",0.230802078572535,0.548961545240996,0.806296126076734
644,"ENST00000228872","ENSG00000111276","CDKN1B",0.0812103069385304,0.386548326637009,0.694467148235437
645,"ENST00000228918","ENSG00000111321","LTBR",0.0512032765477572,0.5790536343353,0.826576591698031
646,"ENST00000228922","ENSG00000111325","OGFOD2",-0.192239282251806,0.155341438177658,0.452350452011705
647,"ENST00000228928","ENSG00000111331","OAS3",-0.600147503267895,0.0335305677445621,0.196892601100679
648,"ENST00000228945","ENSG00000111348","ARHGDIB",0.262537028907412,0.0435033945437182,0.230089053920567
649,"ENST00000229179","ENSG00000111581","NUP107",-0.0336520165762176,0.440784609933452,0.735394936379224
650,"ENST00000229195","ENSG00000111596","CNOT2",0.216352312466905,0.00327064163553962,0.0429295291954335
651,"ENST00000229214","ENSG00000111615","KRR1",0.112974201629526,0.140367064221895,0.428941243513738
652,"ENST00000229238","ENSG00000111639","MRPL51",-0.166127273763004,0.0334636092771236,0.196600864002925
653,"ENST00000229239","ENSG00000111640","GAPDH",-0.0919851082175032,0.00100087396220029,0.0184303328314552
654,"ENST00000229243","ENSG00000111644","ACRBP",0.096137364061252,0.848224119971591,0.947061602602044
655,"ENST00000229251","ENSG00000111652","COPS7A",-0.0215816369245182,0.87307490626182,0.955847069367849
656,"ENST00000229264","ENSG00000111664","GNB3",0.916984092001098,0.0545025907924362,0.261895271055173
657,"ENST00000229266","ENSG00000111666","CHPT1",-0.00486828638297468,0.953254610434966,0.984601187080636
658,"ENST00000229268","ENSG00000111667","USP5",-0.100178599186092,0.0928757988831964,0.347592163037297
659,"ENST00000229270","ENSG00000111669","TPI1",-0.154511662868506,1.32591669516834e-05,0.000523921249688045
660,"ENST00000229277","ENSG00000111674","ENO2",0.0440908477216533,0.610185056905058,0.842215836303193
661,"ENST00000229281","ENSG00000111678","C12orf57",-0.0888867535461161,0.295194680935373,0.614641872309912
662,"ENST00000229314","ENSG00000111711","GOLT1B",0.0427419460794692,0.73404586658153,0.903128274295684
663,"ENST00000229328","ENSG00000111725","PRKAB1",0.0125806353263241,0.865968032897264,0.953440866052182
664,"ENST00000229329","ENSG00000111726","CMAS",-0.0372830726552624,0.678224827228532,0.877566632616338
665,"ENST00000229330","ENSG00000111727","HCFC2",0.0742650656692064,0.674795078899772,0.876217252154199
666,"ENST00000229340","ENSG00000111737","RAB35",-0.14572850546515,0.0622502965789045,0.282797754518137
667,"ENST00000229379","ENSG00000111775","COX6A1",-0.191483856315622,0.000469214068838213,0.0105318660816151
668,"ENST00000229390","ENSG00000111786","SRSF9",-0.120460001057301,0.0274097249562453,0.172900733002234
669,"ENST00000229395","ENSG00000111790","FGFR1OP2",0.263573194527105,0.0496423323445045,0.247993741036199
670,"ENST00000229416","ENSG00000001084","GCLC",0.0352962425428168,0.760891551081333,0.913615707979511
671,"ENST00000229563","ENSG00000111843","TMEM14C",-0.0740907557587463,0.182628057754126,0.489243714040007
672,"ENST00000229570","ENSG00000111850","SMIM8",0.0452746173214504,0.825251649011636,0.936794390598745
673,"ENST00000229583","ENSG00000111863","ADTRP",0.268055578676613,0.276955694650611,0.595797012698588
674,"ENST00000229595","ENSG00000111875","ASF1A",0.00146627034476835,0.987347654860773,0.996919771012646
675,"ENST00000229633","ENSG00000111911","HINT3",0.472206599339616,0.000703712539356016,0.0140495591190727
676,"ENST00000229708","ENSG00000111981","ULBP1",-0.298099247543217,0.0560906636396083,0.265520695598479
677,"ENST00000229758","ENSG00000112029","FBXO5",-0.0379935908897039,0.614829523066342,0.845264842677834
678,"ENST00000229769","ENSG00000112039","FANCE",-0.0493291977498574,0.659052598560675,0.867957247033964
679,"ENST00000229794","ENSG00000112062","MAPK14",0.143397505343823,0.0314061854149932,0.188277804611453
680,"ENST00000229812","ENSG00000112079","STK38",-0.109828745348295,0.230998243502334,0.547544263915134
681,"ENST00000229903","ENSG00000112167","SAYSD1",-0.384540525843488,0.0477903955332423,0.242830539280594
682,"ENST00000229955","ENSG00000112218","GPR63",0.12140282747387,0.597028558593544,0.837010438533237
683,"ENST00000229971","ENSG00000112234","FBXL4",0.0935823840893127,0.410166938949883,0.710781142873408
684,"ENST00000230036","ENSG00000112293","GPLD1",0.489181307861388,0.222597091137793,0.53853631559449
685,"ENST00000230048","ENSG00000112304","ACOT13",-0.0944208590760538,0.186272874647617,0.495063760993701
686,"ENST00000230050","ENSG00000112306","RPS12",-0.321292700965781,7.06392335853055e-09,5.88089776926069e-07
687,"ENST00000230056","ENSG00000112312","GMNN",-0.214849801438872,0.000738591818755694,0.0145418250820758
688,"ENST00000230085","ENSG00000112335","SNX3",0.0288241535513311,0.68144742403964,0.879462900930593
689,"ENST00000230122","ENSG00000112365","ZBTB24",0.0808664507118201,0.529521383842531,0.796978355789975
690,"ENST00000230124","ENSG00000112367","FIG4",0.0965532941629704,0.461812289327712,0.75098940447976
691,"ENST00000230340","ENSG00000112578","BYSL",-0.246914628565879,0.000546435361903744,0.0117328951291785
692,"ENST00000230354","ENSG00000112592","TBP",0.0920393334552559,0.31887985817505,0.636794540273919
693,"ENST00000230431","ENSG00000112667","DNPH1",0.0242750401886771,0.72972214461399,0.90145875007677
694,"ENST00000230449","ENSG00000112685","EXOC2",0.0505837211812354,0.472550189387489,0.758158910930442
695,"ENST00000230461","ENSG00000112697","TMEM30A",0.0528796246878445,0.338564954549792,0.65491572034279
696,"ENST00000230582","ENSG00000112812","PRSS16",0.450152812188877,0.0857756414328669,0.333721811399113
697,"ENST00000230640","ENSG00000039123","MTREX",0.024895302525592,0.563950752157919,0.816757352425703
698,"ENST00000230792","ENSG00000112874","NUDT12",0.195188379038385,0.128689548772627,0.409287075697534
699,"ENST00000231061","ENSG00000113140","SPARC",-0.103803962098808,0.139297191494762,0.427776581717107
700,"ENST00000231198","ENSG00000113272","THG1L",-0.231234414712796,0.0524606186772991,0.256554293316572
701,"ENST00000231238","ENSG00000113312","TTC1",-0.213839220244164,0.00211599742617819,0.0316426421943599
702,"ENST00000231368","ENSG00000113441","LNPEP",0.0680761662539114,0.258456150792589,0.577107530435986
703,"ENST00000231498","ENSG00000113569","NUP155",0.110354008898342,0.00420595071095841,0.0512459519172449
704,"ENST00000231509","ENSG00000113580","NR3C1",-0.208834059076899,0.0942496596417057,0.349710181520251
705,"ENST00000231512","ENSG00000113583","C5orf15",0.132879121443921,0.0636620367028365,0.286806800347696
706,"ENST00000231524","ENSG00000113595","TRIM23",-0.0641023207422352,0.660940740234073,0.868695559206787
707,"ENST00000231572","ENSG00000113643","RARS",-0.204894240019672,0.000847545529950244,0.0162374884357471
708,"ENST00000231668","ENSG00000113734","BNIP1",0.439504251289157,0.00328735859941319,0.043099240623643
709,"ENST00000231790","ENSG00000076242","MLH1",-0.114908961015078,0.0417476566129699,0.224069381280984
710,"ENST00000231887","ENSG00000113790","EHHADH",0.175508482289319,0.121663295057668,0.396485766825962
711,"ENST00000231948","ENSG00000113851","CRBN",0.138966855481692,0.0998349637099246,0.361637810244429
712,"ENST00000232014","ENSG00000113916","BCL6",-0.25004840702201,0.407884851372329,0.709005016940996
713,"ENST00000232375","ENSG00000114268","PFKFB4",-0.0566172339069026,0.703216458775406,0.88862632549746
714,"ENST00000232424","ENSG00000114315","HES1",0.0973247413099023,0.160458676663683,0.459879181350135
715,"ENST00000232496","ENSG00000114383","TUSC2",-0.237675577184363,0.159537301636767,0.458121244669799
716,"ENST00000232501","ENSG00000114388","NPRL2",-0.0973645891314599,0.363480487149534,0.67632569387863
717,"ENST00000232508","ENSG00000114395","CYB561D2",-0.241335882774155,0.171314217149189,0.475630769916379
718,"ENST00000232564","ENSG00000114450","GNB4",0.111184350437364,0.130650320691246,0.411970254770401
719,"ENST00000232607","ENSG00000114491","UMPS",-0.120204047152871,0.0706361847827776,0.300500853393648
720,"ENST00000232744","ENSG00000114626","ABTB1",-0.930633294811527,0.0204710113375476,0.146027392226461
721,"ENST00000232766","ENSG00000114648","KLHL18",-0.13097383231129,0.157520004513099,0.455149824605315
722,"ENST00000232854","ENSG00000114735","HEMK1",-0.118842872126607,0.311373429015521,0.62983107397736
723,"ENST00000232888","ENSG00000114767","RRP9",-0.133213626567322,0.0782892246374303,0.317830481606202
724,"ENST00000232905","ENSG00000114784","EIF1B",-0.0671636462293598,0.388598689947245,0.69559295064165
725,"ENST00000232974","ENSG00000114853","ZBTB47",-0.0460026363692023,0.862622211468462,0.952147504026294
726,"ENST00000232978","ENSG00000114857","NKTR",-0.180341194252333,0.0459947880086633,0.237989086194254
727,"ENST00000233025","ENSG00000114902","SPCS1",-0.203388886875016,0.003862517300648,0.0485159457851813
728,"ENST00000233027","ENSG00000114904","NEK4",-0.0607270746718324,0.599486871955967,0.837662144887242
729,"ENST00000233055","ENSG00000085449","WDFY1",0.0402456811291886,0.565767333629441,0.817524053543804
730,"ENST00000233057","ENSG00000055332","EIF2AK2",0.0252314523847601,0.77403509071793,0.918026246740128
731,"ENST00000233078","ENSG00000071626","DAZAP1",-0.12059058283809,0.00411987438438878,0.0506308536655986
732,"ENST00000233084","ENSG00000079785","DDX1",-0.0837739309219133,0.0323375632550004,0.191967381242517
733,"ENST00000233099","ENSG00000008869","HEATR5B",0.00472892738397401,0.958104877061826,0.986149403162364
734,"ENST00000233121","ENSG00000084764","MAPRE3",-0.361839928546384,0.0210155901561508,0.146905575903014
735,"ENST00000233143","ENSG00000034510","TMSB10",0.0613970812683071,0.491323204235649,0.769610443291435
736,"ENST00000233146","ENSG00000095002","MSH2",-0.116316639983467,0.0183779572771489,0.136813445429481
737,"ENST00000233154","ENSG00000071051","NCK2",-0.0236199323031943,0.913223895560984,0.969984489343407
738,"ENST00000233156","ENSG00000003436","TFPI",0.109199816978853,0.338897133948578,0.655312411843997
739,"ENST00000233202","ENSG00000018280","SLC11A1",0.242021404278876,0.443918582620285,0.737122648809064
740,"ENST00000233331","ENSG00000115274","INO80B",-0.245383609566867,0.113598905772987,0.385698466361944
741,"ENST00000233336","ENSG00000114999","TTL",-0.0680785605084104,0.656781124313177,0.866972415576377
742,"ENST00000233379","ENSG00000115042","FAHD2A",-0.105124820741389,0.248142204451588,0.568295086870411
743,"ENST00000233468","ENSG00000115128","SF3B6",-0.187573401088982,0.00732046498974657,0.0737229129055893
744,"ENST00000233535","ENSG00000115194","SLC30A3",-0.299426810265209,0.260685625488775,0.578957972325634
745,"ENST00000233545","ENSG00000115204","MPV17",-0.206095688970823,0.0264506163223743,0.169486494227827
746,"ENST00000233575","ENSG00000115234","SNX17",-0.10360881138613,0.127453698699835,0.407880509337494
747,"ENST00000233596","ENSG00000115255","REEP6",-0.0205694643636319,0.80618360235079,0.930841050603895
748,"ENST00000233615","ENSG00000239779","WBP1",-0.00350248663053056,0.984380414699549,0.995983898114309
749,"ENST00000233616","ENSG00000115275","MOGS",-0.134834772587081,0.0316736604979056,0.189409488421527
750,"ENST00000233623","ENSG00000115282","TTC31",0.00977547880723209,0.930728267271788,0.9776340854304
751,"ENST00000233627","ENSG00000115286","NDUFS7",-0.074756464736194,0.155825955313436,0.452950031026029
752,"ENST00000233630","ENSG00000115289","PCGF1",-0.1102626605147,0.457335478492459,0.747232985677557
753,"ENST00000233668","ENSG00000115325","DOK1",0.0199656453261882,0.857387909567402,0.949686043495916
754,"ENST00000233714","ENSG00000115365","LANCL1",-0.149220159315746,0.129999267840301,0.410713955586516
755,"ENST00000233809","ENSG00000115457","IGFBP2",-0.0793088960989031,0.4147819194287,0.714318741389014
756,"ENST00000233838","ENSG00000115486","GGCX",-0.0245367081558007,0.746878051517432,0.90806327203722
757,"ENST00000233893","ENSG00000115541","HSPE1",-0.0670828305179064,0.251013524553459,0.57103665396625
758,"ENST00000233954","ENSG00000115602","IL1RL1",0.0322325880098796,0.860153998143628,0.95099120750748
759,"ENST00000233957","ENSG00000115604","IL18R1",-0.128501644330245,0.448189168656904,0.740045548866191
760,"ENST00000233969","ENSG00000115616","SLC9A2",0.279707587257357,0.265226062443331,0.582340843257787
761,"ENST00000234038","ENSG00000115685","PPP1R7",-0.173469403386959,0.0110817066454024,0.0982722807667243
762,"ENST00000234091","ENSG00000115738","ID2",0.592153588700503,0.0399768358343467,0.218824623277953
763,"ENST00000234111","ENSG00000115758","ODC1",-0.0649148332699246,0.223108128137783,0.538977401987758
764,"ENST00000234142","ENSG00000196208","GREB1",0.580118718126218,0.0142491172972028,0.115898908419508
765,"ENST00000234160","ENSG00000115806","GORASP2",-0.00536508442937972,0.931899518215172,0.978142087925536
766,"ENST00000234170","ENSG00000115816","CEBPZ",0.115337107643323,0.0430676806793879,0.228456668562612
767,"ENST00000234179","ENSG00000115825","PRKD3",0.0394341013554654,0.634420383400528,0.854301735072537
768,"ENST00000234195","ENSG00000115841","RMDN2",-0.376426988726798,0.389500514831774,0.69603907918843
769,"ENST00000234198","ENSG00000115844","DLX2",0.166036063761601,0.638830124689425,0.856250982852545
770,"ENST00000234256","ENSG00000115902","SLC1A4",-0.186990241176833,0.000403467843452902,0.00945963203712223
771,"ENST00000234296","ENSG00000115942","ORC2",0.0481342212068248,0.545112993846255,0.804068162018197
772,"ENST00000234301","ENSG00000115944","COX7A2L",-0.275574031471466,0.000202570773851862,0.00542413036808046
773,"ENST00000234310","ENSG00000221823","PPP3R1",0.0845188831356714,0.189488584437166,0.498700298541847
774,"ENST00000234371","ENSG00000116014","KISS1R",-0.0277947921853492,0.922730073727122,0.974720898451188
775,"ENST00000234420","ENSG00000116062","MSH6",0.0252587467948678,0.527448299769363,0.795656441564393
776,"ENST00000234453","ENSG00000116095","PLEKHA3",0.0565311626032041,0.771446572103003,0.916910485683113
777,"ENST00000234454","ENSG00000116096","SPR",0.11479734717069,0.27155129955208,0.589065422611075
778,"ENST00000234590","ENSG00000074800","ENO1",-0.178702902825842,1.33081731504141e-13,2.65696509564408e-11
779,"ENST00000234626","ENSG00000097046","CDC7",0.0637508229654525,0.416170643788813,0.715198354295502
780,"ENST00000234701","ENSG00000016490","CLCA1",-0.248529370624585,1.55406892147526e-21,7.36887680266185e-19
781,"ENST00000234739","ENSG00000116128","BCL9",-0.25548612415975,0.139751712605984,0.428054767746159
782,"ENST00000234827","ENSG00000116205","TCEANC2",-0.269772118177263,0.060661542386712,0.278807896753143
783,"ENST00000234831","ENSG00000116209","TMEM59",-0.120424833552469,0.0138273023130481,0.113924988053453
784,"ENST00000234875","ENSG00000116251","RPL22",-0.16475121347556,0.000311171697013771,0.00771488869720418
785,"ENST00000235090","ENSG00000116455","WDR77",0.0475124680937221,0.498287639957886,0.77529578106655
786,"ENST00000235180","ENSG00000116544","DLGAP3",-0.614067947296166,0.369814068842727,0.681315218298565
787,"ENST00000235310","ENSG00000116670","MAD2L2",-0.158410444717844,0.0298186054063798,0.181522179561242
788,"ENST00000235329","ENSG00000116688","MFN2",0.0713982027593623,0.273461751352218,0.591409108777696
789,"ENST00000235332","ENSG00000116691","MIIP",0.0572169154908557,0.577112777550379,0.825194307299885
790,"ENST00000235345","ENSG00000116704","SLC35D1",0.268532239952238,0.0578150996215383,0.270150324809551
791,"ENST00000235372","ENSG00000116731","PRDM2",-0.0388026267740209,0.610404952213957,0.842215836303193
792,"ENST00000235382","ENSG00000116741","RGS2",-0.461396763862298,0.169133913220119,0.473724817239713
793,"ENST00000235521","ENSG00000116874","WARS2",0.042581562350519,0.754897349225348,0.911773703479565
794,"ENST00000235835","ENSG00000053371","AKR7A2",-0.182673736055509,0.0246436356463673,0.162482371758783
795,"ENST00000235932","ENSG00000117280","RAB29",0.0149380251851159,0.915780063082886,0.971389132732511
796,"ENST00000236040","ENSG00000117385","P3H1",0.0565835865643404,0.380728136303047,0.690671092926978
797,"ENST00000236137","ENSG00000117479","SLC19A2",0.193209341335878,0.0752678971843835,0.311245882979028
798,"ENST00000236192","ENSG00000117533","VAMP4",0.0151893613836028,0.907588990378609,0.967346886813578
799,"ENST00000236273","ENSG00000117614","SYF2",0.0668500644704146,0.438061970536672,0.733001797486741
800,"ENST00000236671","ENSG00000117984","CTSD",-0.0650620836931534,0.297624381799972,0.616731821024264
801,"ENST00000236925","ENSG00000118200","CAMSAP2",0.0964832106503887,0.64462260130823,0.859496801744307
802,"ENST00000236957","ENSG00000114942","EEF1B2",-0.145413232311349,0.00056595293844494,0.0120609446432648
803,"ENST00000236959","ENSG00000138363","ATIC",-0.132995241725274,0.00124693997543447,0.0216643922449531
804,"ENST00000236980","ENSG00000118246","FASTKD2",0.111234540625106,0.213603860611177,0.529242746299846
805,"ENST00000237163","ENSG00000083097","DOP1A",-0.159786115768808,0.142667824713915,0.430833199036329
806,"ENST00000237264","ENSG00000028839","TBPL1",0.0573945466386875,0.55472906485536,0.811357479209317
807,"ENST00000237281","ENSG00000118496","FBXO30",0.142330131858098,0.175350632359988,0.480841011146185
808,"ENST00000237283","ENSG00000189007","ADAT2",0.163081854658246,0.31848862266303,0.63668871554275
809,"ENST00000237289","ENSG00000118503","TNFAIP3",-0.383759453189026,0.368570342516593,0.68004928820628
810,"ENST00000237353","ENSG00000118557","PMFBP1",-0.358288103276524,0.319981590708522,0.638280543779664
811,"ENST00000237380","ENSG00000118579","MED28",-0.136780541374299,0.0481714019165295,0.243541863339698
812,"ENST00000237455","ENSG00000239305","RNF103",0.0376794055759397,0.837609610852233,0.942130301248757
813,"ENST00000237500","ENSG00000118680","MYL12B",-0.209344827737287,4.07665152524719e-05,0.00143629394295087
814,"ENST00000237530","ENSG00000118705","RPN2",-0.170537180867742,3.74834145190578e-08,2.78798207337829e-06
815,"ENST00000237536","ENSG00000149639","SOGA1",-0.147321412319896,0.201866582284042,0.515235839339306
816,"ENST00000237642","ENSG00000118804","STBD1",-0.25622005077615,0.617732151800798,0.84611955337296
817,"ENST00000237654","ENSG00000118816","CCNI",0.00784792604747463,0.881756553261339,0.959402388002107
818,"ENST00000237822","ENSG00000118961","LDAH",-0.099849086573953,0.296553700640795,0.61594836891627
819,"ENST00000237853","ENSG00000118985","ELL2",0.0750092395358002,0.492966195064837,0.770598255472231
820,"ENST00000237858","ENSG00000173221","GLRX",-0.319868162711905,0.136894501310445,0.423728657205467
821,"ENST00000237889","ENSG00000119013","NDUFB3",-0.21749324782861,0.00196104565136535,0.0299955638609378
822,"ENST00000237937","ENSG00000107372","ZFAND5",-0.124269324836025,0.202595031100469,0.516153704833637
823,"ENST00000238018","ENSG00000119125","GDA",-0.243493379679753,0.0987912870134697,0.359413314006805
824,"ENST00000238081","ENSG00000134308","YWHAQ",-0.0870993127002675,0.0510929236349102,0.252469592255874
825,"ENST00000238112","ENSG00000119203","CPSF3",0.138650531318024,0.00701085783460135,0.0714266447249448
826,"ENST00000238146","ENSG00000111364","DDX55",-0.166318355986656,0.0658130583837315,0.290968377780445
827,"ENST00000238156","ENSG00000119242","CCDC92",0.257999409394013,0.129137936464365,0.409470525763297
828,"ENST00000238256","ENSG00000119321","FKBP15",-0.174514652835649,0.0227330268735434,0.154080908767674
829,"ENST00000238341","ENSG00000119397","CNTRL",-0.096722623058819,0.156528496045425,0.453832938852724
830,"ENST00000238379","ENSG00000119431","HDHD3",0.00132534377210819,0.992949623637723,0.99839038892466
831,"ENST00000238497","ENSG00000119541","VPS4B",0.178469551459478,0.192824188649551,0.502712317716355
832,"ENST00000238561","ENSG00000063761","ADCK1",-0.379602273660512,0.0360439317867011,0.206224204993795
833,"ENST00000238616","ENSG00000119638","NEK9",0.0519642856978313,0.456645852450052,0.746320522889788
834,"ENST00000238628","ENSG00000119650","IFT43",-0.369305371792985,0.184953605012535,0.493277020653523
835,"ENST00000238647","ENSG00000119669","IRF2BPL",0.138463401020516,0.305008818488985,0.623545808351103
836,"ENST00000238667","ENSG00000119686","FLVCR2",0.810999742231768,0.13634092587557,0.422538054592587
837,"ENST00000238714","ENSG00000115421","PAPOLG",-0.175692949826958,0.0671544117363693,0.294382590739554
838,"ENST00000238721","ENSG00000115129","TP53I3",0.065069967535645,0.71788568866199,0.89507388361209
839,"ENST00000238738","ENSG00000119729","RHOQ",0.198513530657887,0.437570639537145,0.732287334990105
840,"ENST00000238788","ENSG00000119777","TMEM214",0.279785760844386,0.000508437708908903,0.0111699249563384
841,"ENST00000238789","ENSG00000119778","ATAD2B",0.0921830896012329,0.307998143106948,0.627240312912861
842,"ENST00000238823","ENSG00000119812","FAM98A",0.16386130120054,0.0599878338830296,0.276605165959837
843,"ENST00000238831","ENSG00000119820","YIPF4",0.0195050407058509,0.76105796846328,0.913642835131105
844,"ENST00000238855","ENSG00000119844","AFTPH",-0.0322681794172994,0.759416389848586,0.912775508711123
845,"ENST00000238875","ENSG00000119862","LGALSL",0.308830170252424,0.33085628795123,0.647711088402717
846,"ENST00000238892","ENSG00000119878","CRIPT",0.0536023857820032,0.692898453020363,0.883595669924095
847,"ENST00000238936","ENSG00000138111","MFSD13A",-0.137885583013758,0.601152752711114,0.838718667525346
848,"ENST00000238994","ENSG00000119938","PPP1R3C",0.568307015026939,0.010765635411293,0.0969733471304802
849,"ENST00000239144","ENSG00000120068","HOXB8",0.14221245717789,0.542317904867606,0.802859081227183
850,"ENST00000239151","ENSG00000120075","HOXB5",-0.0277036407915688,0.959317580473522,0.986627570337883
851,"ENST00000239165","ENSG00000260027","HOXB7",-0.073095032724418,0.713976798903261,0.893212830353368
852,"ENST00000239223","ENSG00000120129","DUSP1",0.375118171801381,0.0566975371150724,0.267281678694915
853,"ENST00000239231","ENSG00000120137","PANK3",0.32352508436664,0.00961436055631286,0.0902734514280861
854,"ENST00000239367","ENSG00000120256","LRP11",-0.207734042373477,0.152303828857783,0.447166556347154
855,"ENST00000239440","ENSG00000120318","ARAP3",-1.66576196862266,0.0703148556930932,0.299997913402029
856,"ENST00000239666","ENSG00000120509","PDZD11",0.0944167031743125,0.5157825234663,0.786652030869372
857,"ENST00000239690","ENSG00000120526","NUDCD1",-0.0435038885492087,0.55743962917062,0.812618446478307
858,"ENST00000239830","ENSG00000120647","CCDC77",0.137600270807229,0.213029746599532,0.5287412249297
859,"ENST00000239882","ENSG00000120690","ELF1",0.141759669329396,0.00215590210041587,0.0320708051016112
860,"ENST00000239891","ENSG00000120697","ALG5",0.191192773067366,0.016863962357477,0.129475292583582
861,"ENST00000239906","ENSG00000120709","FAM53C",0.0440550869775507,0.65562996955955,0.866894137929497
862,"ENST00000239938","ENSG00000120738","EGR1",0.18058019733563,0.0112653997415634,0.0995285402851255
863,"ENST00000239944","ENSG00000120742","SERP1",-0.10236768151875,0.192455848103801,0.502442659192764
864,"ENST00000240050","ENSG00000120832","MTERF2",0.0755292476078744,0.648248457088892,0.861306958158915
865,"ENST00000240055","ENSG00000120837","NFYB",0.00907498806223077,0.930651565988915,0.9776340854304
866,"ENST00000240079","ENSG00000120860","WASHC3",-0.0868248778366237,0.523475084372042,0.792509308354735
867,"ENST00000240093","ENSG00000104290","FZD3",0.240518345403424,0.0818719310664106,0.326639652835288
868,"ENST00000240100","ENSG00000120875","DUSP4",0.081123299432282,0.819182897083109,0.93428556512385
869,"ENST00000240123","ENSG00000120896","SORBS3",-0.0309921783524862,0.822224701740797,0.935219928456799
870,"ENST00000240185","ENSG00000120948","TARDBP",-0.0744580603859365,0.107089885975449,0.373829111165831
871,"ENST00000240285","ENSG00000121039","RDH10",0.026279500800321,0.739562659862007,0.904483940809203
872,"ENST00000240306","ENSG00000108813","DLX4",0.143868771608179,0.290911974590721,0.609984385796908
873,"ENST00000240316","ENSG00000121058","COIL",-0.0625399368121577,0.453097674613032,0.742526382108103
874,"ENST00000240328","ENSG00000121068","TBX2",0.192484107764296,0.577463625740755,0.825258829703603
875,"ENST00000240364","ENSG00000121104","FAM117A",0.179773226410373,0.0206518163146536,0.146426602351457
876,"ENST00000240423","ENSG00000121152","NCAPH",-0.0420738017264174,0.444819977237838,0.737585799354014
877,"ENST00000240488","ENSG00000121211","MND1",0.0571720206123422,0.503954390831127,0.779212088313348
878,"ENST00000240499","ENSG00000131127","ZNF141",0.232830270082393,0.279167947499956,0.597814252839734
879,"ENST00000240617","ENSG00000121316","PLBD1",0.124001485785628,0.210477458443054,0.525500982247029
880,"ENST00000240651","ENSG00000121350","PYROXD1",-0.23934675501284,0.127345010997061,0.407762021706966
881,"ENST00000240851","ENSG00000114354","TFG",-0.0781716279688449,0.166951648533721,0.470507617710189
882,"ENST00000240922","ENSG00000121579","NAA50",-0.0787728870216282,0.21359092900527,0.529242746299846
883,"ENST00000241014","ENSG00000121653","MAPK8IP1",-0.345760976361122,0.290319476923334,0.609563772580728
884,"ENST00000241041","ENSG00000121680","PEX16",-0.065357704164996,0.65967529626612,0.868186819019204
885,"ENST00000241051","ENSG00000121690","DEPDC7",0.442613777012905,0.00439701621942603,0.0530004956138895
886,"ENST00000241052","ENSG00000121691","CAT",-0.159090058939081,0.143149074469026,0.431761586922216
887,"ENST00000241261","ENSG00000121858","TNFSF10",-0.0275301479964843,0.76959367416772,0.916463965980541
888,"ENST00000241337","ENSG00000213366","GSTM2",0.475978625860572,0.00485661817752883,0.0568656879303729
889,"ENST00000241416","ENSG00000121989","ACVR2A",-0.24602345062927,0.362726817159565,0.675892599014115
890,"ENST00000241436","ENSG00000122008","POLK",-0.037889538614364,0.696069977795556,0.88515771005849
891,"ENST00000241502","ENSG00000122068","FYTTD1",0.150176869728929,0.0205898180345831,0.146423686699559
892,"ENST00000241600","ENSG00000122140","MRPS2",-0.0326605450877418,0.653925468913476,0.865919449266417
893,"ENST00000242057","ENSG00000106546","AHR",0.195468738298737,0.0594801672026125,0.275268118245518
894,"ENST00000242067","ENSG00000122507","BBS9",0.391404350436756,0.201596441672632,0.514964647864096
895,"ENST00000242108","ENSG00000122547","EEPD1",0.414894170036245,0.426438654430366,0.723229789481008
896,"ENST00000242140","ENSG00000122574","WIPF3",0.059952339081717,0.690704389831054,0.882278140787675
897,"ENST00000242208","ENSG00000122641","INHBA",0.35508672832781,0.606348868766892,0.840878640819794
898,"ENST00000242210","ENSG00000122643","NT5C3A",-0.278005772614248,0.0127340482889361,0.107662310199177
899,"ENST00000242257","ENSG00000122687","MRM2",-0.00920989715818492,0.922879076844709,0.974787812742973
900,"ENST00000242261","ENSG00000122691","TWIST1",-0.813535466598817,0.246736273724698,0.566900624871203
901,"ENST00000242275","ENSG00000122696","SLC25A51",0.329853330971724,0.330917669123225,0.647719827076419
902,"ENST00000242285","ENSG00000122705","CLTA",-0.174233692279535,0.00327003939173308,0.0429295291954335
903,"ENST00000242310","ENSG00000122728","TAF1L",0.0153240489726287,0.941026531142608,0.981655690201016
904,"ENST00000242351","ENSG00000105939","ZC3HAV1",0.0898221873146565,0.0810169856119883,0.324684365752647
905,"ENST00000242480","ENSG00000122877","EGR2",1.23777694694218,0.0544080126918141,0.261895271055173
906,"ENST00000242505","ENSG00000138286","FAM149B1",-0.021762160293881,0.934949957557984,0.979639852804549
907,"ENST00000242576","ENSG00000076248","UNG",-0.0564763599641123,0.410790296572792,0.711428028458131
908,"ENST00000242577","ENSG00000088986","DYNLL1",-0.0180992457028225,0.81555523220012,0.933985965828456
909,"ENST00000242591","ENSG00000122970","IFT81",-0.108615406277073,0.535622612318435,0.799190679444896
910,"ENST00000242592","ENSG00000122971","ACADS",-0.0960768590239598,0.429666881681169,0.725788451733836
911,"ENST00000242607","ENSG00000122986","HVCN1",0.0623424229394278,0.742151931289367,0.906287045613585
912,"ENST00000242719","ENSG00000123091","RNF11",0.0232667849041696,0.93540435761256,0.979639852804549
913,"ENST00000242776","ENSG00000123136","DDX39A",-0.0618136910970481,0.263082378819138,0.580930477549454
914,"ENST00000242784","ENSG00000123144","TRIR",-0.225801167109571,0.000282835966190529,0.00721675626737269
915,"ENST00000242786","ENSG00000123146","ADGRE5",-0.198969650432243,0.00882998604068503,0.0842290370016728
916,"ENST00000242804","ENSG00000198342","ZNF442",0.0656347090469476,0.808885432640624,0.931815803622793
917,"ENST00000242810","ENSG00000114796","KLHL24",0.189122587125386,0.0274157322842734,0.172900733002234
918,"ENST00000242827","ENSG00000123179","EBPL",0.147724567590973,0.0979489679081223,0.357675082421997
919,"ENST00000242839","ENSG00000123191","ATP7B",-0.077033251752594,0.194638051662693,0.505044813566286
920,"ENST00000242848","ENSG00000123200","ZC3H13",0.0560293226520018,0.31003465331096,0.628519031318305
921,"ENST00000242872","ENSG00000123219","CENPK",0.0917092339048178,0.40977277142848,0.710423060934399
922,"ENST00000243045","ENSG00000123353","ORMDL2",0.0283474059875131,0.796167533525064,0.926041141814721
923,"ENST00000243052","ENSG00000123360","PDE1B",0.141486672845433,0.614502214023455,0.845264842677834
924,"ENST00000243056","ENSG00000123364","HOXC13",0.661507698101552,0.057686538849095,0.269912729292687
925,"ENST00000243077","ENSG00000123384","LRP1",0.090555830091015,0.30843112575115,0.627411447755557
926,"ENST00000243103","ENSG00000123407","HOXC12",0.475730602418403,0.340688300764405,0.657204479885106
927,"ENST00000243108","ENSG00000197757","HOXC6",0.0357329943453034,0.863644182650828,0.952813455992867
928,"ENST00000243167","ENSG00000117480","FAAH",0.207886763845231,0.586865777136054,0.831127781452756
929,"ENST00000243189","ENSG00000117616","RSRP1",-0.063256529551511,0.518867098145237,0.789580930108722
930,"ENST00000243253","ENSG00000058262","SEC61A1",-0.113647072969321,0.0142683981279201,0.115898908419508
931,"ENST00000243326","ENSG00000080345","RIF1",-0.0171844427198901,0.675778859981733,0.876335817835838
932,"ENST00000243344","ENSG00000123607","TTC21B",-0.135175924544409,0.187719691020411,0.496802345072624
933,"ENST00000243346","ENSG00000123609","NMI",0.0279049035759705,0.684750978816359,0.880296293976667
934,"ENST00000243389","ENSG00000123643","SLC36A1",-0.0120386161006749,0.958302172375891,0.986207155149
935,"ENST00000243440","ENSG00000123685","BATF3",0.533504230906603,0.363792216017979,0.676570837394375
936,"ENST00000243501","ENSG00000123739","PLA2G12A",0.212022826745258,0.129829995932988,0.41029307240139
937,"ENST00000243563","ENSG00000077312","SNRPA",-0.199716690049482,0.000143474406362386,0.00403878722458761
938,"ENST00000243578","ENSG00000123810","B9D2",-0.414678971517496,0.235377996631244,0.55308726030633
939,"ENST00000243662","ENSG00000123892","RAB38",-0.481748345300506,0.0276540713410171,0.173608050137108
940,"ENST00000243706","ENSG00000214367","HAUS3",0.256365192235076,0.0215030092205675,0.148648693713491
941,"ENST00000243776","ENSG00000123989","CHPF",-0.141516057280384,0.101658769713841,0.363763470952215
942,"ENST00000243878","ENSG00000124074","ENKD1",-0.297912420849257,0.099857106485212,0.361637810244429
943,"ENST00000243903","ENSG00000101442","ACTR5",0.198548990591372,0.166068350612901,0.469006446656869
944,"ENST00000243918","ENSG00000204070","SYS1",-0.224419634682078,0.142590123217239,0.430760712028717
945,"ENST00000243997","ENSG00000124172","ATP5F1E",-0.174444151395153,0.0082862619468545,0.0807342987630173
946,"ENST00000244007","ENSG00000124181","PLCG1",-0.155310610875365,0.0272334954724705,0.172645371664739
947,"ENST00000244020","ENSG00000124193","SRSF6",0.0578934478054646,0.366972903630133,0.679502678097877
948,"ENST00000244040","ENSG00000124209","RAB22A",0.0555139955998294,0.744331833657334,0.906900473478476
949,"ENST00000244050","ENSG00000124216","SNAI1",0.210276559510129,0.17573273095415,0.481193089090046
950,"ENST00000244051","ENSG00000124217","MOCS3",-0.186037408700445,0.128943276099993,0.409287075697534
951,"ENST00000244061","ENSG00000124226","RNF114",-0.0366513155273946,0.603163298303692,0.839222195218977
952,"ENST00000244096","ENSG00000124260","MAGEA10",-0.665169694562912,0.270408238226563,0.588046197404602
953,"ENST00000244137","ENSG00000124299","PEPD",-0.103130876494051,0.268355097930402,0.585536810880508
954,"ENST00000244174","ENSG00000124334","IL9R",-0.199650688963107,0.281992964318618,0.600700602476337
955,"ENST00000244217","ENSG00000124370","MCEE",0.00225351183999281,0.990248595914792,0.997435742742993
956,"ENST00000244221","ENSG00000124374","PAIP2B",-0.209956153793322,0.602762355609429,0.839170476089716
957,"ENST00000244227","ENSG00000124380","SNRNP27",0.0292413924517046,0.731178778891977,0.902277699742369
958,"ENST00000244230","ENSG00000124383","MPHOSPH10",-0.0467819524206195,0.491480391127752,0.769610443291435
959,"ENST00000244289","ENSG00000079435","LIPE",0.0791582761834605,0.824361146007194,0.936708777653717
960,"ENST00000244426","ENSG00000112146","FBXO9",0.156432135859451,0.211961151632675,0.527411380770218
961,"ENST00000244458","ENSG00000124507","PACSIN1",0.112015079059483,0.582839670671555,0.829220172855839
962,"ENST00000244496","ENSG00000124541","RRP36",0.094855566190996,0.282356409096134,0.60105049298803
963,"ENST00000244513","ENSG00000124557","BTN1A1",1.10311933060089,0.0532410128806305,0.25837216485355
964,"ENST00000244519","ENSG00000111801","BTN3A3",0.503579037458673,0.0706202038613515,0.300500853393648
965,"ENST00000244520","ENSG00000124562","SNRPC",-0.136381338958824,0.00374922087708202,0.0477249816344446
966,"ENST00000244534","ENSG00000124575","HIST1H1D",0.00616369926228329,0.879716786452735,0.958190757066627
967,"ENST00000244565","ENSG00000124602","UNC5CL",0.149550478319187,0.776930888838186,0.919452269952163
968,"ENST00000244571","ENSG00000124608","AARS2",-0.287578188593565,0.000956509654303899,0.0178841653665369
969,"ENST00000244576","ENSG00000124613","ZNF391",0.19620814862109,0.318240924911612,0.636593729213243
970,"ENST00000244741","ENSG00000124762","CDKN1A",0.270535657766335,0.534542477665975,0.798848475039918
971,"ENST00000244745","ENSG00000124766","SOX4",0.0329070301176038,0.807648892417368,0.931685816884483
972,"ENST00000244763","ENSG00000124783","SSR1",-0.0573080225688882,0.244764338334939,0.565222842989367
973,"ENST00000245046","ENSG00000125037","EMC3",0.0684383229639191,0.386416785279394,0.694467148235437
974,"ENST00000245105","ENSG00000125089","SH3TC1",-0.769636342952421,0.0507187987257011,0.251166200826144
975,"ENST00000245121","ENSG00000167216","KATNAL2",-0.139588743537111,0.847974314425222,0.947061602602044
976,"ENST00000245157","ENSG00000125124","BBS2",-0.314060338851304,0.0540989266076019,0.260928255004784
977,"ENST00000245185","ENSG00000125148","MT2A",-0.653664364540913,0.0324701875874471,0.192553796115241
978,"ENST00000245206","ENSG00000125166","GOT2",0.0504649741886218,0.261836821896015,0.580160247892649
979,"ENST00000245222","ENSG00000063176","SPHK2",-0.24183585845048,0.211560564235184,0.526933513021754
980,"ENST00000245304","ENSG00000125249","RAP2A",0.395375312443986,0.0921189056445944,0.346980789754749
981,"ENST00000245323","ENSG00000125266","EFNB2",0.172617163391069,0.69638091639736,0.88535524841939
982,"ENST00000245414","ENSG00000125347","IRF1",0.139163232699325,0.211824289835806,0.527359531466085
983,"ENST00000245539","ENSG00000125445","MRPS7",0.109832090395736,0.119583736610785,0.394681822108681
984,"ENST00000245543","ENSG00000125449","ARMC7",-0.110058569986177,0.530518818697826,0.797846459201963
985,"ENST00000245544","ENSG00000125450","NUP85",0.0394715760536321,0.598079332282798,0.837284640729775
986,"ENST00000245552","ENSG00000125458","NT5C",-0.282839292000819,0.0139107107340096,0.113924988053453
987,"ENST00000245564","ENSG00000125459","MSTO1",-0.204464860935163,0.0642027798730398,0.287535472237384
988,"ENST00000245615","ENSG00000125505","MBOAT7",-0.096870245677318,0.143619353640866,0.432263487022759
989,"ENST00000245663","ENSG00000130584","ZBTB46",0.500148580234187,0.00433972292934396,0.0524825153410566
990,"ENST00000245680","ENSG00000115084","SLC35F5",0.19790045289613,0.0139294244672694,0.113924988053453
991,"ENST00000245787","ENSG00000125629","INSIG2",0.301736541995233,0.0729335284988414,0.305477936811489
992,"ENST00000245796","ENSG00000125637","PSD4",-0.0211751383344096,0.760037575108717,0.913302319650729
993,"ENST00000245812","ENSG00000125652","ALKBH7",-0.0390719914325055,0.736010996015904,0.903332235860496
994,"ENST00000245816","ENSG00000125656","CLPP",-0.221943816309466,0.00215977153898964,0.0320864231249374
995,"ENST00000245817","ENSG00000125657","TNFSF9",0.518145625457841,0.0147601456134248,0.118335254710701
996,"ENST00000245838","ENSG00000125676","THOC2",0.0464706049405425,0.29264564857213,0.611739067000521
997,"ENST00000245907","ENSG00000125730","C3",0.665401257208802,0.00391076589598454,0.0488579928159732
998,"ENST00000245908","ENSG00000125731","SH2D3A",0.856576056604834,0.0534356069173863,0.258985181737588
999,"ENST00000245923","ENSG00000125744","RTN2",-0.0199993434248042,0.835049876308827,0.940412428737699
1000,"ENST00000245932","ENSG00000125753","VASP",0.00613526262447346,0.899457708435838,0.965334899688972
1001,"ENST00000245934","ENSG00000125755","SYMPK",-0.0631681487579188,0.22002316143397,0.535712622278618
1002,"ENST00000245960","ENSG00000101224","CDC25B",0.0320394073866603,0.677271131307248,0.876899354442919
1003,"ENST00000246006","ENSG00000125810","CD93",0.14283226770536,0.479486128854616,0.762754118252118
1004,"ENST00000246024","ENSG00000125827","TMX4",0.422141853767713,0.000556556250541287,0.0119052822014283
1005,"ENST00000246041","ENSG00000125843","AP5S1",-0.0754274380197563,0.671648640647328,0.874326416216722
1006,"ENST00000246069","ENSG00000125868","DSTN",-0.02421034696343,0.760452870770512,0.913464800715605
1007,"ENST00000246071","ENSG00000125870","SNRPB2",-0.135870742910447,0.0405171142072478,0.22050921075011
1008,"ENST00000246080","ENSG00000125878","TCF15",-0.535032421386289,0.0980926455503831,0.35782495435608
1009,"ENST00000246100","ENSG00000125898","FAM110A",0.316748245767667,0.130123684923984,0.410992932121827
1010,"ENST00000246112","ENSG00000104953","TLE6",0.238203102499077,0.337636964477766,0.653787720362871
1011,"ENST00000246117","ENSG00000125912","NCLN",0.0146676868365658,0.800043152581864,0.927988082395435
1012,"ENST00000246151","ENSG00000057757","PITHD1",-0.0443106854232452,0.565801357268102,0.817524053543804
1013,"ENST00000246166","ENSG00000257365","FNTB",0.055454408812542,0.641494631120014,0.857782714243436
1014,"ENST00000246174","ENSG00000125962","ARMCX5",-0.0994781300800912,0.535823682718762,0.799340708158938
1015,"ENST00000246186","ENSG00000125966","MMP24",-1.75958938218564,0.0158036970499362,0.124031774088465
1016,"ENST00000246190","ENSG00000125967","NECAB3",0.104702205884673,0.433929660649084,0.73038301112063
1017,"ENST00000246194","ENSG00000125970","RALY",-0.0302578090669453,0.572753764742167,0.821939538763605
1018,"ENST00000246229","ENSG00000126003","PLAGL2",0.0776242951759634,0.491454261918527,0.769610443291435
1019,"ENST00000246337","ENSG00000126088","UROD",-0.13953236774161,0.00162989251069012,0.0261979897904711
1020,"ENST00000246505","ENSG00000126226","PCID2",0.0338054134716993,0.618992333292826,0.846607391478519
1021,"ENST00000246529","ENSG00000126243","LRFN3",-0.0487932045443802,0.898510669759915,0.965173817431361
1022,"ENST00000246532","ENSG00000126246","IGFLR1",0.255099187711136,0.337101528350925,0.653527346209156
1023,"ENST00000246533","ENSG00000126247","CAPNS1",-0.128382022039623,0.0154265619091609,0.121828087804476
1024,"ENST00000246535","ENSG00000126249","PDCD2L",0.0318173389769642,0.767097856135381,0.915529481155808
1025,"ENST00000246548","ENSG00000126261","UBA2",-0.0776043168808792,0.0554886352647494,0.264406024910007
1026,"ENST00000246554","ENSG00000126267","COX6B1",-0.0261883955687064,0.67245503407277,0.874532486305367
1027,"ENST00000246672","ENSG00000126368","NR1D1",0.283078081161776,0.100180086310293,0.361940694247516
1028,"ENST00000246747","ENSG00000213465","ARL2",-0.0403530582297983,0.624917994208178,0.849328039978147
1029,"ENST00000246785","ENSG00000126453","BCL2L12",0.0361624737613185,0.661958551444898,0.868990068297629
1030,"ENST00000246792","ENSG00000126458","RRAS",-0.0686000549054735,0.778020817556764,0.919647564962845
1031,"ENST00000246801","ENSG00000126467","TSKS",0.395736550964686,0.490058070260037,0.768904017587098
1032,"ENST00000246802","ENSG00000105373","NOP53",0.0462043898735333,0.412769814303047,0.712735608316088
1033,"ENST00000246868","ENSG00000126524","SBDS",-0.163938813561459,0.0105601082076657,0.0959090434183844
1034,"ENST00000246912","ENSG00000108788","MLX",-0.219164618523228,0.00730721531669829,0.0736546592595452
1035,"ENST00000246914","ENSG00000126562","WNK4",-0.186058310303497,0.0909697714375569,0.344944090117934
1036,"ENST00000246949","ENSG00000213918","DNASE1",0.294546807590205,0.365862232258732,0.678649095860533
1037,"ENST00000246957","ENSG00000126602","TRAP1",-0.0783023053902584,0.0353005695531187,0.203531183678332
1038,"ENST00000247001","ENSG00000105705","AC004475.1",-0.0501779610393586,0.571553123464516,0.821556063374373
1039,"ENST00000247003","ENSG00000105671","DDX49",-0.235902057285915,0.00172484927685089,0.0270980773272573
1040,"ENST00000247020","ENSG00000132581","SDF2",-0.231056711320521,0.0224439236453261,0.152815488103851
1041,"ENST00000247026","ENSG00000126653","NSRP1",-0.00519842875806186,0.957601745842916,0.986149403162364
1042,"ENST00000247087","ENSG00000126705","AHDC1",0.0648600173157797,0.596781296849018,0.836891085414889
1043,"ENST00000247161","ENSG00000126767","ELK1",-0.0721696608840634,0.707875235440426,0.890812803197174
1044,"ENST00000247178","ENSG00000126775","ATG14",-0.0250058976897499,0.890395605288369,0.962635567944294
1045,"ENST00000247182","ENSG00000126778","SIX1",0.0238654760574225,0.864551614990391,0.952890787272702
1046,"ENST00000247191","ENSG00000126787","DLGAP5",0.0452649725353554,0.514375709680713,0.785617113013768
1047,"ENST00000247194","ENSG00000126790","L3HYPDH",-0.688193145305139,0.0164032594312129,0.127072220780941
1048,"ENST00000247225","ENSG00000126821","SGPP1",0.0288880178926204,0.814664812721387,0.933972539487022
1049,"ENST00000247226","ENSG00000126822","PLEKHG3",-0.652513513367392,0.322521209022071,0.640382091586343
1050,"ENST00000247306","ENSG00000126890","CTAG2",0.0203350087157532,0.849896243231079,0.947642475081939
1051,"ENST00000247452","ENSG00000046774","MAGEC2",-0.522413744187077,0.0409814992539176,0.222292403007427
1052,"ENST00000247461","ENSG00000127022","CANX",-0.153276701460225,1.1507349819239e-07,7.70315534958466e-06
1053,"ENST00000247470","ENSG00000103490","PYCARD",-0.173690860920587,0.0529898848884774,0.257813121005076
1054,"ENST00000247655","ENSG00000127184","COX7C",-0.220154826044534,5.82845121492317e-05,0.00192087889116266
1055,"ENST00000247665","ENSG00000054148","PHPT1",-0.276032152133155,0.000413317479926175,0.00957953751845188
1056,"ENST00000247668","ENSG00000127191","TRAF2",-0.127060238257847,0.138661873683251,0.427173198176001
1057,"ENST00000247706","ENSG00000127220","ABHD8",0.323635589704389,0.252191103858641,0.571973452808865
1058,"ENST00000247815","ENSG00000127311","HELB",0.100666365555088,0.380554607568437,0.690483328145538
1059,"ENST00000247843","ENSG00000127337","YEATS4",-0.0173679166257503,0.856192299741245,0.949583240303553
1060,"ENST00000247866","ENSG00000090266","NDUFB2",-0.205204299569261,0.00587859334513755,0.0637127545406337
1061,"ENST00000247930","ENSG00000196453","ZNF777",-0.111400615101124,0.196029215271722,0.506542341006402
1062,"ENST00000247933","ENSG00000127415","IDUA",-0.542168892022492,0.0117873589587324,0.102085346233162
1063,"ENST00000247956","ENSG00000130803","ZNF317",-0.118213512795095,0.239347796812634,0.557723679931633
1064,"ENST00000247970","ENSG00000127445","PIN1",-0.0248056147324826,0.743926694547348,0.906740011078853
1065,"ENST00000247977","ENSG00000127452","FBXL12",0.204163020287815,0.0623780327442296,0.283042999737979
1066,"ENST00000247986","ENSG00000117245","KIF17",0.778344682640803,0.219565136362908,0.535669664062563
1067,"ENST00000248071","ENSG00000127528","KLF2",0.61460593315318,0.101874322621156,0.36388254596006
1068,"ENST00000248076","ENSG00000127533","F2RL3",-0.218737660579099,0.179488711171377,0.485173760838544
1069,"ENST00000248089","ENSG00000103145","HCFC1R1",-0.209474740843248,0.159349183157143,0.457842708402546
1070,"ENST00000248098","ENSG00000206053","JPT2",0.0104426985352702,0.869453466239632,0.954183987842412
1071,"ENST00000248114","ENSG00000127554","GFER",-0.000701639954937344,0.995044190695035,0.998422444884166
1072,"ENST00000248121","ENSG00000127561","SYNGR3",-0.339492464431215,0.025148455790453,0.164685205558284
1073,"ENST00000248139","ENSG00000197562","RAB40C",0.566124322222936,0.00183097924400827,0.0284263899001557
1074,"ENST00000248211","ENSG00000256223","ZNF10",-0.205970982112242,0.197374390690188,0.508538319811291
1075,"ENST00000248244","ENSG00000127666","TICAM1",-0.0070506119442158,0.959527928840495,0.986754728917841
1076,"ENST00000248248","ENSG00000103111","MON1B",0.148796253541079,0.0726159423938418,0.304963562832695
1077,"ENST00000248306","ENSG00000127720","METTL25",0.320158256285459,0.397058026624268,0.701046515655539
1078,"ENST00000248342","ENSG00000178982","EIF3K",-0.0331994122840342,0.516683017378801,0.787339681008403
1079,"ENST00000248378","ENSG00000127774","EMC6",-0.286430221543144,0.0157869997368408,0.124031774088465
1080,"ENST00000248437","ENSG00000127824","TUBA4A",0.571579844769087,0.00944291887027617,0.0889572986289262
1081,"ENST00000248553","ENSG00000106211","HSPB1",-0.0107580677617099,0.841866474540143,0.944071785599806
1082,"ENST00000248594","ENSG00000127947","PTPN12",-0.0374015596151863,0.63841384591981,0.856133580788055
1083,"ENST00000248600","ENSG00000127952","STYXL1",0.179824590754106,0.0629493377854626,0.284723157392116
1084,"ENST00000248633","ENSG00000127980","PEX1",-0.163279229268132,0.105596998454397,0.370778723360394
1085,"ENST00000248668","ENSG00000128011","LRFN1",-0.257961780899501,0.101836885874433,0.36388254596006
1086,"ENST00000248706","ENSG00000128045","RASL11B",0.109956305320201,0.806057820262081,0.93079025820218
1087,"ENST00000248846","ENSG00000128159","TUBGCP6",-0.273557717396735,0.00312038141617726,0.0416294730552136
1088,"ENST00000248879","ENSG00000128185","DGCR6L",0.171706019847681,0.0816886034768041,0.326181160549484
1089,"ENST00000248901","ENSG00000100055","CYTH4",0.0287222807180406,0.930238921091946,0.9776340854304
1090,"ENST00000248923","ENSG00000286070","GGT1",0.117858466580228,0.539121157300375,0.800741126019377
1091,"ENST00000248929","ENSG00000100359","SGSM3",-0.0339963060018378,0.659760949989286,0.868186819019204
1092,"ENST00000248958","ENSG00000128228","SDF2L1",-0.0998878500668464,0.118510974868505,0.393076840186644
1093,"ENST00000248975","ENSG00000128245","YWHAH",-0.0234398595412572,0.688997911835738,0.881384469052462
1094,"ENST00000249014","ENSG00000128283","CDC42EP1",-0.060984635883258,0.273823771278645,0.591991444047067
1095,"ENST00000249042","ENSG00000128311","TST",0.442058646170464,0.000957070009509749,0.0178841653665369
1096,"ENST00000249064","ENSG00000159873","CCDC117",0.0978249421657388,0.348712077130481,0.663775700916322
1097,"ENST00000249066","ENSG00000128335","APOL2",0.071090677893671,0.514412207309181,0.785617113013768
1098,"ENST00000249071","ENSG00000128340","RAC2",-0.219214847804411,6.39245740322651e-06,0.000276601388778394
1099,"ENST00000249075","ENSG00000128342","LIF",0.254388829811472,0.247973897485768,0.568023943918688
1100,"ENST00000249116","ENSG00000128383","APOBEC3A",0.0877126753491283,0.569472209301047,0.820224495867095
1101,"ENST00000249269","ENSG00000105819","PMPCB",-0.035897401420217,0.552613139206608,0.809569712174459
1102,"ENST00000249299","ENSG00000128534","LSM8",-0.21313700653007,0.00235329523939692,0.0340570207487699
1103,"ENST00000249330","ENSG00000128564","VGF",-0.00709283181699273,0.963143268200429,0.987883766752671
1104,"ENST00000249344","ENSG00000128578","STRIP2",-0.0746221566297919,0.51018298496323,0.783731421285307
1105,"ENST00000249356","ENSG00000128590","DNAJB9",0.187257346998767,0.127658097107089,0.408075602550189
1106,"ENST00000249373","ENSG00000128602","SMO",-0.00382911148762854,0.986056851933355,0.996300006659112
1107,"ENST00000249396","ENSG00000068903","SIRT2",-0.0511786030308959,0.656447364153455,0.866894137929497
1108,"ENST00000249442","ENSG00000128654","MTX2",-0.0962094455446501,0.23925344559263,0.557723679931633
1109,"ENST00000249647","ENSG00000092531","SNAP23",-0.0730306612966501,0.254813949199123,0.573437679051372
1110,"ENST00000249749","ENSG00000128917","DLL4",-0.794139003430709,0.0215946144073811,0.148847190766806
1111,"ENST00000249776","ENSG00000128944","KNSTRN",0.127171823360775,0.112232136023538,0.383774551667026
1112,"ENST00000249806","ENSG00000128973","CLN6",0.0130661831252841,0.892779525971618,0.963430252955742
1113,"ENST00000249910","ENSG00000129071","MBD4",0.00981728106752859,0.902138449914905,0.966193111779891
1114,"ENST00000249923","ENSG00000129083","COPB1",-0.0653697627871513,0.208056324075988,0.521745475536524
1115,"ENST00000250024","ENSG00000129173","E2F8",0.108414962905536,0.418638608033827,0.717753044741213
1116,"ENST00000250056","ENSG00000129195","PIMREG",-0.313938960909906,0.100668878604914,0.362570554123446
1117,"ENST00000250066","ENSG00000129204","USP6",-0.287422404738687,0.1983334333975,0.509762180012059
1118,"ENST00000250076","ENSG00000167840","ZNF232",0.0405051132368819,0.837927745966737,0.942327335077156
1119,"ENST00000250092","ENSG00000129226","CD68",-0.58579053719556,0.0841016496897024,0.330254235151419
1120,"ENST00000250101","ENSG00000129235","TXNDC17",-0.0113852837990822,0.906078588653154,0.966933702841209
1121,"ENST00000250111","ENSG00000129244","ATP1B2",0.527446750640154,0.0835104651911772,0.328825246496222
1122,"ENST00000250113","ENSG00000129245","FXR2",-0.159896267799783,0.0583071974867673,0.271490033088639
1123,"ENST00000250124","ENSG00000129255","MPDU1",0.0886085942137651,0.316444206622583,0.635035952274967
1124,"ENST00000250237","ENSG00000213339","QTRT1",-0.157717607806622,0.0767030387424452,0.314245494512625
1125,"ENST00000250263","ENSG00000104626","ERI1",-0.000534394595028184,0.995990228005879,0.998422444884166
1126,"ENST00000250340","ENSG00000105472","CLEC11A",0.460309865080917,0.0948018807857471,0.350603841686203
1127,"ENST00000250405","ENSG00000129473","BCL2L2",0.372361869087885,0.15830485927312,0.455962869786916
1128,"ENST00000250416","ENSG00000129484","PARP2",-0.159819033242314,0.0497798335297658,0.248244743895151
1129,"ENST00000250448","ENSG00000129514","FOXA1",-0.0679917692813685,0.75594549263068,0.911941365378673
1130,"ENST00000250454","ENSG00000129518","EAPP",-0.145803694239549,0.116886152716143,0.390765105143861
1131,"ENST00000250457","ENSG00000129521","EGLN3",-0.552362198880088,0.0129957920866902,0.108987862172541
1132,"ENST00000250495","ENSG00000129559","NEDD8",-0.128460190421333,0.0476417666547804,0.242462635876766
1133,"ENST00000250498","ENSG00000129562","DAD1",0.0448274774911544,0.476987180966846,0.761306328106971
1134,"ENST00000250559","ENSG00000127314","RAP1B",-0.0258655910022404,0.6236930951385,0.84869394029369
1135,"ENST00000250617","ENSG00000129675","ARHGEF6",-0.0119698630049801,0.847117995092055,0.946829549221047
1136,"ENST00000250896","ENSG00000099875","MKNK2",-0.0457770961920365,0.463381251222032,0.752036314732847
1137,"ENST00000250916","ENSG00000129911","KLF16",0.167146472366963,0.0945339186388758,0.350194008499481
1138,"ENST00000250974","ENSG00000129968","ABHD17A",-0.116857003542155,0.291671641386343,0.610488004225967
1139,"ENST00000251038","ENSG00000100722","ZC3H14",0.0873983569884276,0.201706088658676,0.515129104339258
1140,"ENST00000251047","ENSG00000074695","LMAN1",-0.0456648905940054,0.488165675416374,0.767522158916598
1141,"ENST00000251074","ENSG00000075188","NUP37",-0.213416836510489,0.00885489887116564,0.0843253130994686
1142,"ENST00000251089","ENSG00000013523","ANGEL1",-0.210320571814909,0.0963055850135807,0.354220283598755
1143,"ENST00000251108","ENSG00000102543","CDADC1",-0.156029970008865,0.508722490560686,0.782649985477979
1144,"ENST00000251143","ENSG00000103544","VPS35L",-0.00752371322100684,0.933481455390445,0.979170334809038
1145,"ENST00000251157","ENSG00000116641","DOCK7",0.0167550335374873,0.820038894657748,0.934699781771352
1146,"ENST00000251166","ENSG00000262246","CORO7",0.19123738652106,0.0695675510792494,0.29872981507213
1147,"ENST00000251203","ENSG00000105717","PBX4",1.19553747143159,0.0455955562606061,0.236985217435339
1148,"ENST00000251241","ENSG00000108406","DHX40",0.0760252847634565,0.381852540350171,0.691405236147168
1149,"ENST00000251250","ENSG00000104047","DTWD1",0.260470812598729,0.137933968891312,0.425735982094694
1150,"ENST00000251268","ENSG00000105429","MEGF8",-0.329941034894702,3.85944900752239e-06,0.000177098910103245
1151,"ENST00000251269","ENSG00000159905","AC006213.1",0.266374602692286,0.412180021055517,0.71242537053642
1152,"ENST00000251287","ENSG00000099822","HCN2",0.0720707249194476,0.89005891087534,0.962635567944294
1153,"ENST00000251303","ENSG00000132207","SLX1A",-0.186425715402248,0.0832461913911759,0.328369676867966
1154,"ENST00000251343","ENSG00000100441","KHNYN",-0.142755281876461,0.0986517662913593,0.359305171845322
1155,"ENST00000251363","ENSG00000090661","CERS4",-0.424810812841872,0.0259030406365834,0.167391597072299
1156,"ENST00000251412","ENSG00000037042","TUBG2",-0.118691270976676,0.396193501335285,0.700323399377997
1157,"ENST00000251413","ENSG00000131462","TUBG1",-0.0463087342498897,0.484530578135139,0.765721146948741
1158,"ENST00000251472","ENSG00000105613","MAST1",0.122883482195661,0.447041941839908,0.739653576350416
1159,"ENST00000251496","ENSG00000109805","NCAPG",-0.146144024313986,0.000975412427811824,0.0181079827544838
1160,"ENST00000251507","ENSG00000152061","RABGAP1L",-0.167524117448694,0.149767883907808,0.443150940944059
1161,"ENST00000251588","ENSG00000103245","CIAO3",0.0951922378311962,0.470145532530807,0.756326853293835
1162,"ENST00000251595","ENSG00000188536","HBA2",0.21469126362656,0.213507906179992,0.529242746299846
1163,"ENST00000251607","ENSG00000072756","TRNT1",-0.117175594957482,0.16977060890224,0.474340665187207
1164,"ENST00000251636","ENSG00000067248","DHX29",-0.0243562303452031,0.711347008144335,0.892562685027945
1165,"ENST00000251775","ENSG00000114520","SNX4",0.0190179663371764,0.785586468673272,0.921996309541247
1166,"ENST00000251809","ENSG00000104450","SPAG1",0.72004132984523,0.0721546046973071,0.303893190768081
1167,"ENST00000251810","ENSG00000048392","RRM2B",0.139427876765262,0.225694684450901,0.541565019797447
1168,"ENST00000251871","ENSG00000042429","MED17",0.0408235848986659,0.695244356088181,0.88468925546301
1169,"ENST00000251900","ENSG00000102098","SCML2",0.0439423948609827,0.761754194450874,0.913857573994223
1170,"ENST00000251968","ENSG00000074319","TSG101",0.0468915468714088,0.570555080464983,0.820933542865972
1171,"ENST00000251973","ENSG00000100065","CARD10",-0.304802850144127,0.0697908278627313,0.298968639994037
1172,"ENST00000251993","ENSG00000100364","KIAA0930",0.205866746676935,0.328119632630945,0.644793890405829
1173,"ENST00000252011","ENSG00000101452","DHX35",0.106670724717375,0.394102601207042,0.698580623323387
1174,"ENST00000252015","ENSG00000100991","TRPC4AP",-0.098963690586727,0.0561412206830757,0.265649518242578
1175,"ENST00000252032","ENSG00000088854","C20orf194",-0.0665981098874261,0.744880258782992,0.906990942108971
1176,"ENST00000252050","ENSG00000112659","CUL9",-0.243068992970398,0.0377937709194338,0.211165621202623
1177,"ENST00000252071","ENSG00000106526","ACTR3C",0.138200017587896,0.478913106140383,0.762455392820028
1178,"ENST00000252100","ENSG00000113119","TMCO6",-0.171345604955767,0.146592576703111,0.438198981581665
1179,"ENST00000252102","ENSG00000131495","NDUFA2",-0.144780198843028,0.0787431179727393,0.319236438378972
1180,"ENST00000252137","ENSG00000100056","ESS2",-0.0805152202840403,0.182124296483492,0.48876933144892
1181,"ENST00000252211","ENSG00000189298","ZKSCAN3",0.138810333336542,0.20022522812658,0.512612620040603
1182,"ENST00000252229","ENSG00000204516","MICB",-0.118160061952162,0.235709893062467,0.553410064586524
1183,"ENST00000252268","ENSG00000133884","DPF2",-0.106219899436818,0.113797786822817,0.385996665884846
1184,"ENST00000252329","ENSG00000157778","PSMG3",-0.133138666050444,0.262228954392301,0.580576945716807
1185,"ENST00000252456","ENSG00000130176","CNN1",-0.154494149570215,0.405453555994351,0.708234247236683
1186,"ENST00000252482","ENSG00000283632","EXOC3L2",-0.155737455793747,0.216313613391839,0.532462472995589
1187,"ENST00000252483","ENSG00000130202","NECTIN2",-0.0722158028359696,0.242352977015553,0.561591708091425
1188,"ENST00000252486","ENSG00000130203","APOE",-0.194631062526974,4.59155715090438e-11,6.07580469503394e-09
1189,"ENST00000252487","ENSG00000130204","AC011481.1",0.0762996632153758,0.128605612816445,0.409287075697534
1190,"ENST00000252512","ENSG00000130227","XPO7",0.0762804058560416,0.141891511806784,0.429670180935044
1191,"ENST00000252530","ENSG00000130244","FAM98C",0.079889146210906,0.65997371347674,0.868256686936522
1192,"ENST00000252542","ENSG00000130254","SAFB2",-0.0994546014835154,0.128233121493762,0.408880056766325
1193,"ENST00000252593","ENSG00000130303","BST2",-0.179192724176986,0.0310004193529285,0.186279811590975
1194,"ENST00000252595","ENSG00000130304","SLC27A1",0.36898845906985,0.260478846658801,0.57888073072655
1195,"ENST00000252597","ENSG00000130307","USHBP1",0.159700506002659,0.619651832921433,0.846636794170477
1196,"ENST00000252599","ENSG00000130309","COLGALT1",0.0257988861569269,0.662338487468256,0.869022575145526
1197,"ENST00000252602","ENSG00000130312","MRPL34",-0.114530118844342,0.21699681715759,0.533007506853739
1198,"ENST00000252603","ENSG00000130313","AC010618.1",-0.207928000548344,0.00924307315268871,0.0875092949064871
1199,"ENST00000252622","ENSG00000130332","LSM7",-0.161693625113304,0.0296962592786461,0.181426990720627
1200,"ENST00000252655","ENSG00000130363","RSPH3",0.179646120402847,0.519516758943616,0.789796114994167
1201,"ENST00000252674","ENSG00000130382","MLLT1",0.0167796338894371,0.82316095339212,0.935727864309492
1202,"ENST00000252699","ENSG00000130402","ACTN4",-0.201513991706389,9.83168325724446e-13,1.66991873832003e-10
1203,"ENST00000252711","ENSG00000130414","NDUFA10",-0.00298011193687998,0.962357941868846,0.98779069774211
1204,"ENST00000252725","ENSG00000130429","ARPC1B",-0.00634906330877563,0.905383446307048,0.966893818099451
1205,"ENST00000252744","ENSG00000130449","ZSWIM6",0.130029646662588,0.246134306594101,0.566722515625782
1206,"ENST00000252785","ENSG00000130489","SCO2",-0.547716927967035,0.0149872656355452,0.119603844973706
1207,"ENST00000252797","ENSG00000169951","ZNF764",-0.141814315309625,0.430310837784467,0.726440785341527
1208,"ENST00000252809","ENSG00000130513","GDF15",-0.330170117855727,7.07981541642105e-09,5.88089776926069e-07
1209,"ENST00000252818","ENSG00000130522","JUND",0.0648199996874176,0.392950573889746,0.697953514048878
1210,"ENST00000252825","ENSG00000130528","HRC",-0.0684027949155672,0.688477086034936,0.881312625318062
1211,"ENST00000252826","ENSG00000130529","TRPM4",0.104329951282756,0.536148391507672,0.799585982772637
1212,"ENST00000252840","ENSG00000130544","ZNF557",0.243084037264785,0.155906863857645,0.453040647466539
1213,"ENST00000252891","ENSG00000105245","NUMBL",-0.499364225436398,0.00792337830670175,0.0783442898363734
1214,"ENST00000252934","ENSG00000130638","ATXN10",0.0776374247956014,0.147984214534983,0.440392353924714
1215,"ENST00000252945","ENSG00000130649","CYP2E1",-0.460143401152442,0.0938849420449802,0.348697989710142
1216,"ENST00000252951","ENSG00000130656","HBZ",0.00737397711370189,0.919707379230011,0.973004295307707
1217,"ENST00000252971","ENSG00000130675","MNX1",-0.0109079428322483,0.938117418774144,0.980728197665633
1218,"ENST00000252979","ENSG00000130684","ZNF337",0.0604675579458116,0.764953779642273,0.915081889238838
1219,"ENST00000252992","ENSG00000130695","CEP85",0.00894125440062237,0.884355375966119,0.960427046964304
1220,"ENST00000252996","ENSG00000130699","TAF4",0.0352942835834781,0.75082217104279,0.910239833357059
1221,"ENST00000252999","ENSG00000130702","LAMA5",0.105862783031723,0.198503707637399,0.510041136354391
1222,"ENST00000253003","ENSG00000130706","ADRM1",-0.189016760725948,0.00139431602453842,0.0234376903386222
1223,"ENST00000253023","ENSG00000130725","UBE2M",0.12004571586404,0.0955033136806985,0.352180074428499
1224,"ENST00000253024","ENSG00000130726","TRIM28",-0.309956375745654,1.46024846113836e-25,9.94538278945363e-23
1225,"ENST00000253031","ENSG00000130733","YIPF2",-0.00657075713301731,0.952432661904976,0.984355842238261
1226,"ENST00000253039","ENSG00000130741","EIF2S3",-0.0177523227914246,0.63125013855559,0.85285843247805
1227,"ENST00000253047","ENSG00000130748","TMEM160",-0.0552496546536751,0.642791822061447,0.858766252061431
1228,"ENST00000253048","ENSG00000130749","AC008755.1",-0.00712663959202354,0.906762768901468,0.967332789646819
1229,"ENST00000253055","ENSG00000130758","MAP3K10",0.432072972512839,0.222654952976457,0.53853631559449
1230,"ENST00000253063","ENSG00000130766","SESN2",-0.00827176077425536,0.870330573502771,0.954278320775133
1231,"ENST00000253079","ENSG00000130783","CCDC62",0.12796630543983,0.812199946658544,0.933189647873239
1232,"ENST00000253083","ENSG00000130787","HIP1R",-0.189013195966343,0.0919201803466886,0.346374719319641
1233,"ENST00000253099","ENSG00000105364","MRPL4",-0.165918601551324,0.00497137095163512,0.0577941189563368
1234,"ENST00000253107","ENSG00000130810","PPAN",-0.155175341422786,0.0569751874781977,0.268368225787206
1235,"ENST00000253108","ENSG00000130811","EIF3G",-0.157944785293761,0.000574499404125575,0.0121520505928421
1236,"ENST00000253109","ENSG00000130812","ANGPTL6",0.841302038869827,0.0582523770487145,0.271460126622293
1237,"ENST00000253110","ENSG00000130813","C19orf66",-0.0993668916293157,0.570431600691764,0.820933542865972
1238,"ENST00000253115","ENSG00000130818","ZNF426",0.269039812566067,0.0877910412759326,0.338674031670457
1239,"ENST00000253122","ENSG00000130821","SLC6A8",0.165754849008381,0.489642828845297,0.768904017587098
1240,"ENST00000253193","ENSG00000130881","LRP3",0.707120580415213,0.0620818382324451,0.282221539290365
1241,"ENST00000253233","ENSG00000130921","C12orf65",0.0821052905385519,0.452236369264176,0.741991044150277
1242,"ENST00000253237","ENSG00000105447","GRWD1",0.0387024737215949,0.537653840661882,0.800410665168515
1243,"ENST00000253247","ENSG00000130935","NOL11",0.158826519055413,0.000905116034678738,0.0170816259944346
1244,"ENST00000253270","ENSG00000130958","SLC35D2",0.271371746826504,0.314873893520382,0.633857805083115
1245,"ENST00000253329","ENSG00000131013","PPIL4",-0.0199449689644086,0.790102335039445,0.923991837709268
1246,"ENST00000253339","ENSG00000131023","LATS1",0.023552086507597,0.728018447033603,0.900527166004609
1247,"ENST00000253363","ENSG00000131051","RBM39",-0.0235869051571629,0.594651406075963,0.835460537501142
1248,"ENST00000253382","ENSG00000131069","ACSS2",0.0212759729940422,0.776915665642479,0.919452269952163
1249,"ENST00000253413","ENSG00000131100","ATP6V1E1",-0.101412749877928,0.0651384091048916,0.289416346721295
1250,"ENST00000253452","ENSG00000131143","COX4I1",-0.337407124212376,6.23797354742682e-15,1.5103859355259e-12
1251,"ENST00000253457","ENSG00000131148","EMC8",0.10585336089989,0.262625863333694,0.580814795448906
1252,"ENST00000253458","ENSG00000131149","GSE1",0.0444664750838643,0.262408336508975,0.58066135223818
1253,"ENST00000253462","ENSG00000131153","GINS2",0.122899892030769,0.16429700645191,0.465687795548333
1254,"ENST00000253496","ENSG00000131187","F12",-0.101253637170271,0.646440841054524,0.860682120503341
1255,"ENST00000253577","ENSG00000131269","ABCB7",-0.0683939512692771,0.35693117617311,0.671639974950482
1256,"ENST00000253669","ENSG00000131351","HAUS8",-0.0869507864265636,0.446949294943115,0.739607819754638
1257,"ENST00000253686","ENSG00000131368","MRPS25",-0.174117127840561,0.00863424466314667,0.0831838433071817
1258,"ENST00000253693","ENSG00000131375","CAPN7",-0.159432991254567,0.0394657831390056,0.216843043613427
1259,"ENST00000253699","ENSG00000131381","RBSN",0.299295152776236,0.0460836057336773,0.237989086194254
1260,"ENST00000253727","ENSG00000131408","NR1H2",0.0236859625208015,0.848155692302457,0.947061602602044
1261,"ENST00000253754","ENSG00000131435","PDLIM4",0.0312433831182398,0.910896613932248,0.968966485936528
1262,"ENST00000253788","ENSG00000131469","RPL27",-0.0403664978524109,0.319719005623148,0.6378685631121
1263,"ENST00000253794","ENSG00000131475","VPS25",-0.0253258895651872,0.688450960382726,0.881312625318062
1264,"ENST00000253799","ENSG00000131480","AOC2",-0.709519728430604,0.283925632312592,0.602663305012205
1265,"ENST00000253814","ENSG00000131507","NDFIP1",-0.129672397147598,0.0626742710743702,0.283817431287836
1266,"ENST00000253861","ENSG00000131558","EXOC4",-0.0868571252780328,0.150492111455422,0.44436954550148
1267,"ENST00000253925","ENSG00000131626","PPFIA1",-0.180933090681279,0.0237653611002091,0.158868870110525
1268,"ENST00000253928","ENSG00000059122","FLYWCH1",-0.157327234427154,0.180514139169127,0.487020128910543
1269,"ENST00000254029","ENSG00000131725","WDR44",-0.188461195300288,0.0609279741783762,0.279521084308554
1270,"ENST00000254037","ENSG00000131732","ZCCHC9",0.0711673706057883,0.505164355449038,0.780106794226598
1271,"ENST00000254066","ENSG00000131759","RARA",-0.0780009926795756,0.578558613372941,0.826414615183538
1272,"ENST00000254090","ENSG00000131781","FMO5",-0.103909171462452,0.798624742592893,0.927571909645552
1273,"ENST00000254101","ENSG00000131791","PRKAB2",0.0587815330430674,0.684512145916214,0.880296293976667
1274,"ENST00000254108","ENSG00000089280","FUS",-0.301047672207336,1.13798509704241e-25,8.6335136028951e-23
1275,"ENST00000254190","ENSG00000131873","CHSY1",-0.267932875632902,0.0249730097474875,0.16389437769689
1276,"ENST00000254193","ENSG00000131876","SNRPA1",-0.0352390412624324,0.552392155626702,0.809350164932647
1277,"ENST00000254235","ENSG00000121281","ADCY7",0.0770221885116688,0.371252668007978,0.682860087591851
1278,"ENST00000254250","ENSG00000131931","THAP1",0.203347749384411,0.148248098728818,0.441017651424004
1279,"ENST00000254260","ENSG00000131941","RHPN2",0.0474924974501941,0.695194872221744,0.88468925546301
1280,"ENST00000254286","ENSG00000131966","ACTR10",0.00136045385353923,0.988045141601943,0.997029776008268
1281,"ENST00000254322","ENSG00000132002","DNAJB1",0.0288015043300128,0.728187476600209,0.900638352756263
1282,"ENST00000254323","ENSG00000132003","ZSWIM4",-0.199353595521125,0.223955114955975,0.539965640647811
1283,"ENST00000254325","ENSG00000132005","RFX1",0.0565056131107387,0.608513176708299,0.84144590623734
1284,"ENST00000254337","ENSG00000132017","DCAF15",-0.0397580274962753,0.602940460640435,0.839170476089716
1285,"ENST00000254436","ENSG00000132109","TRIM21",-0.185944265147123,0.248702809976663,0.568681725953223
1286,"ENST00000254442","ENSG00000091157","WDR7",0.347639318585584,0.0574834131707979,0.269423905223921
1287,"ENST00000254480","ENSG00000173473","SMARCC1",-0.0089073151548798,0.783676717211582,0.921154992255118
1288,"ENST00000254508","ENSG00000132182","NUP210",-0.155828175244509,6.09169806581917e-08,4.30580894341752e-06
1289,"ENST00000254521","ENSG00000132196","HSD17B7",0.128201057059772,0.403394691135959,0.706359683817082
1290,"ENST00000254528","ENSG00000132205","EMILIN2",-0.0907108334703114,0.27018082190466,0.587663943668775
1291,"ENST00000254579","ENSG00000179532","DNHD1",-0.101550783413292,0.688090407973227,0.881312625318062
1292,"ENST00000254605","ENSG00000132275","RRP8",-0.0254746444480136,0.795277407392218,0.925636108593596
1293,"ENST00000254616","ENSG00000132286","TIMM10B",-0.0718181338789185,0.529053854857775,0.796696158301109
1294,"ENST00000254624","ENSG00000132294","EFR3A",-0.0189621517941648,0.832324297116679,0.938773822151877
1295,"ENST00000254630","ENSG00000132300","PTCD3",-0.0275304007758033,0.610556526299701,0.842300069013286
1296,"ENST00000254654","ENSG00000132323","ILKAP",0.164693758475004,0.048323157066875,0.243541863339698
1297,"ENST00000254657","ENSG00000132326","PER2",0.225114435517428,0.131769742809589,0.413610374341285
1298,"ENST00000254667","ENSG00000132334","PTPRE",0.637887101962661,0.267273294788475,0.584539341829392
1299,"ENST00000254691","ENSG00000132357","CARD6",-0.0571837362665806,0.732360251573098,0.902566931618993
1300,"ENST00000254719","ENSG00000132383","RPA1",0.038690066807408,0.542960663413656,0.802974964216687
1301,"ENST00000254722","ENSG00000132386","SERPINF1",-0.168450571814633,0.000616725481928212,0.0127606108806237
1302,"ENST00000254730","ENSG00000132394","EEFSEC",-0.0334410710002873,0.7181764359052,0.89516405702094
1303,"ENST00000254759","ENSG00000132423","COQ3",0.0551272122741492,0.620220491953876,0.846905351384102
1304,"ENST00000254765","ENSG00000132429","POPDC3",0.809474009547363,0.0129411019846096,0.108766425838152
1305,"ENST00000254770","ENSG00000132434","LANCL2",0.200331069047428,0.199690380519342,0.51193433888491
1306,"ENST00000254799","ENSG00000132463","GRSF1",-0.105497759506543,0.0798672771605666,0.321844764195201
1307,"ENST00000254803","ENSG00000132467","UTP3",-0.0261457348425879,0.740559676828121,0.905411379706062
1308,"ENST00000254806","ENSG00000132471","WBP2",-0.0256497044601082,0.666943406673772,0.871474617161088
1309,"ENST00000254810","ENSG00000132475","H3F3B",-0.224463135298045,1.20945675764654e-07,8.0021034314056e-06
1310,"ENST00000254816","ENSG00000132481","AC087289.1",0.241623846016668,0.220900309732589,0.536676945984425
1311,"ENST00000254846","ENSG00000132510","KDM6B",-0.146109003276297,0.053076912124407,0.257905747214241
1312,"ENST00000254853","ENSG00000132517","SLC52A1",-0.166147331103201,0.79226342451784,0.924964184207638
1313,"ENST00000254878","ENSG00000132541","RIDA",0.0823254337259498,0.393822794161622,0.698450381969696
1314,"ENST00000254900","ENSG00000112983","BRD8",-0.15757288645958,0.0171912582862593,0.130773074396812
1315,"ENST00000254908","ENSG00000132570","PCBD2",-0.0191498512631115,0.906093742476722,0.966933702841209
1316,"ENST00000254928","ENSG00000132591","ERAL1",0.0152619671519836,0.796727759403949,0.926503362151741
1317,"ENST00000254940","ENSG00000132603","NIP7",-0.0952818714533842,0.212514212960133,0.527807015165063
1318,"ENST00000254942","ENSG00000132604","TERF2",0.0416721115598057,0.571804539288174,0.821608037512553
1319,"ENST00000254950","ENSG00000132612","VPS4A",-0.104786034599292,0.123381522098391,0.400033362528041
1320,"ENST00000254963","ENSG00000132622","HSPA12B",0.0354796801354223,0.919514848550151,0.972967590380036
1321,"ENST00000254998","ENSG00000132661","NXT1",-0.0311380774924522,0.808438603427506,0.931815803622793
1322,"ENST00000255039","ENSG00000132702","HAPLN2",-0.237580705394239,0.605893051874094,0.840685317294022
1323,"ENST00000255078","ENSG00000132740","IGHMBP2",-0.176954277197203,0.120353442409846,0.395193947629419
1324,"ENST00000255087","ENSG00000132749","TESMIN",-0.163384375070005,0.419863979379905,0.718820684169663
1325,"ENST00000255108","ENSG00000132768","DPH2",-0.0141198872410672,0.89000151685887,0.962635567944294
1326,"ENST00000255152","ENSG00000132801","ZSWIM3",0.0681477015660077,0.74395707235881,0.906740011078853
1327,"ENST00000255174","ENSG00000132823","OSER1",0.285480729790106,0.021809714715688,0.149766008734527
1328,"ENST00000255175","ENSG00000132824","SERINC3",0.0683183756992037,0.175654086305638,0.481093502324468
1329,"ENST00000255192","ENSG00000132840","BHMT2",0.0552773447987444,0.859045642150139,0.95068942990067
1330,"ENST00000255194","ENSG00000132842","AP3B1",-0.00232862231328538,0.968240849315244,0.989633632585546
1331,"ENST00000255304","ENSG00000132952","USPL1",-0.034150319473925,0.800749885614936,0.928240164846488
1332,"ENST00000255305","ENSG00000132953","XPO4",-0.00532221101730698,0.943913043429417,0.982026533675906
1333,"ENST00000255380","ENSG00000133019","CHRM3",0.309232469229099,0.343909321104352,0.659314028667036
1334,"ENST00000255389","ENSG00000133027","PEMT",0.0131821271692712,0.930580578269934,0.9776340854304
1335,"ENST00000255390","ENSG00000133028","SCO1",-0.247632752861243,0.0034992212469447,0.0452512929434439
1336,"ENST00000255476","ENSG00000133111","RFXAP",-0.0400695892159431,0.705014254186343,0.889261462884266
1337,"ENST00000255608","ENSG00000133243","BTBD2",0.0649904532354471,0.432004173225244,0.728263912066629
1338,"ENST00000255613","ENSG00000133247","KMT5C",0.00433564384580849,0.970057151456968,0.990198008827006
1339,"ENST00000255631","ENSG00000133265","HSPBP1",-0.0868512680313456,0.337215516427079,0.653527346209156
1340,"ENST00000255641","ENSG00000133275","CSNK1G2",-0.16246769687724,0.06462892865204,0.28830937203458
1341,"ENST00000255681","ENSG00000133315","MACROD1",-0.0907974987544809,0.557276973424572,0.81253196125197
1342,"ENST00000255746","ENSG00000197123","ZNF679",-0.520426663272366,0.296768895857168,0.616006252568168
1343,"ENST00000255764","ENSG00000133398","MED10",-0.254652119451876,0.0139046869358453,0.113924988053453
1344,"ENST00000255784","ENSG00000100147","CCDC134",-0.0831213042613834,0.467649426937784,0.754872408305246
1345,"ENST00000255882","ENSG00000241973","PI4KA",-0.117675214479101,0.0001382982842934,0.00396009214432933
1346,"ENST00000255977","ENSG00000133606","MKRN1",0.00799799214451917,0.92495240134584,0.975883425143697
1347,"ENST00000256001","ENSG00000133627","ACTR3B",0.0408372907774387,0.727756114505772,0.900391691240173
1348,"ENST00000256015","ENSG00000133639","BTG1",0.0517490363432751,0.421150752532813,0.719650238292497
1349,"ENST00000256031","ENSG00000133657","ATP13A3",0.00994191788476768,0.880259332017836,0.958426782952179
1350,"ENST00000256078","ENSG00000133703","KRAS",-0.0810571230370446,0.455931435032042,0.745581222972357
1351,"ENST00000256079","ENSG00000133704","IPO8",0.187007480765198,0.00543419949537234,0.0610475718236301
1352,"ENST00000256151","ENSG00000133773","CCDC59",0.0254810899746729,0.755736609366634,0.911941365378673
1353,"ENST00000256190","ENSG00000133812","SBF2",0.376767638464311,0.072889589295935,0.305406305665589
1354,"ENST00000256194","ENSG00000133816","MICAL2",-0.0304076776118465,0.768402822197095,0.91617199555595
1355,"ENST00000256196","ENSG00000133818","RRAS2",-0.126137195380408,0.197481035889879,0.508561708175339
1356,"ENST00000256255","ENSG00000133872","SARAF",-0.0771570185083486,0.170731113362545,0.475115978400696
1357,"ENST00000256257","ENSG00000133874","RNF122",0.289294654160034,0.253956868283103,0.573077366857369
1358,"ENST00000256319","ENSG00000133935","ERG28",-0.00826534343016423,0.948173630607726,0.983221004151567
1359,"ENST00000256324","ENSG00000133943","DGLUCY",-0.379225029775109,0.00646516296582357,0.067476587484502
1360,"ENST00000256366","ENSG00000213463","SYNJ2BP",0.206533572587562,0.278683703515191,0.597366838576545
1361,"ENST00000256383","ENSG00000134001","EIF2S1",0.0242688770596254,0.694029418043163,0.883846774544672
1362,"ENST00000256398","ENSG00000134014","ELP3",0.0155538744362083,0.816081388566702,0.93428556512385
1363,"ENST00000256429","ENSG00000134046","MBD2",0.339556514080815,0.0585593045176579,0.272045642532868
1364,"ENST00000256433","ENSG00000134049","IER3IP1",-0.0164950210384582,0.885687923412899,0.961290278344186
1365,"ENST00000256441","ENSG00000134056","MRPS36",-0.203586275146417,0.057412841495831,0.269423905223921
1366,"ENST00000256442","ENSG00000134057","CCNB1",0.00427088060686385,0.924149102268557,0.975405006846242
1367,"ENST00000256443","ENSG00000134058","CDK7",-0.189002271871982,0.0288642431808146,0.178519069237864
1368,"ENST00000256458","ENSG00000134070","IRAK2",-0.0213883847678765,0.943080867777502,0.982026533675906
1369,"ENST00000256460","ENSG00000134072","CAMK1",0.256509637157582,0.214345548280993,0.530007088562302
1370,"ENST00000256474","ENSG00000134086","VHL",0.104179261562023,0.152376807570939,0.447265429496333
1371,"ENST00000256495","ENSG00000134107","BHLHE40",-0.175331970865037,1.97509369462461e-08,1.53949083868685e-06
1372,"ENST00000256496","ENSG00000134108","ARL8B",-0.0827205028151128,0.147170189997654,0.439162482926264
1373,"ENST00000256497","ENSG00000134109","EDEM1",-0.0165525099318553,0.833577887649281,0.939219441727605
1374,"ENST00000256538","ENSG00000134146","DPH6",-0.0106117920692869,0.951260728514997,0.983927204374246
1375,"ENST00000256544","ENSG00000134152","KATNBL1",0.0576293183332602,0.787183443581694,0.922189374918641
1376,"ENST00000256545","ENSG00000134153","EMC7",0.0752880198177885,0.388994159743714,0.69559295064165
1377,"ENST00000256578","ENSG00000116337","AMPD2",-0.162594046414178,0.103176584927936,0.366006713366556
1378,"ENST00000256594","ENSG00000134202","GSTM3",-0.0837337469722704,0.534722662906422,0.798889839027843
1379,"ENST00000256637","ENSG00000134243","SORT1",0.0662500538983718,0.205534127840085,0.519196087640435
1380,"ENST00000256644","ENSG00000134248","LAMTOR5",-0.031504449344851,0.717803587225523,0.89507388361209
1381,"ENST00000256646","ENSG00000134250","NOTCH2",0.176896831645194,0.249274570212401,0.569074951012541
1382,"ENST00000256649","ENSG00000134253","TRIM45",-0.153856782028247,0.560565612801989,0.814717327418472
1383,"ENST00000256658","ENSG00000134262","AP4B1",-0.113986405176185,0.332825208400804,0.649569678532348
1384,"ENST00000256682","ENSG00000134287","ARF3",-0.000786219002085314,0.988703918839206,0.997317195853834
1385,"ENST00000256689","ENSG00000134294","SLC38A2",0.0783819708742747,0.0278660703375084,0.174143811334896
1386,"ENST00000256707","ENSG00000134313","KIDINS220",-0.134266680831226,0.0578283120594083,0.270150324809551
1387,"ENST00000256722","ENSG00000134326","CMPK2",0.0856397285764432,0.221156356469409,0.536758831895172
1388,"ENST00000256759","ENSG00000134363","FST",0.491265599960966,0.212084313157312,0.527411380770218
1389,"ENST00000256854","ENSG00000134440","NARS",-0.0641908011657457,0.172327340116475,0.476633457538156
1390,"ENST00000256858","ENSG00000134444","RELCH",-0.0347725832759871,0.781946701991136,0.920746194352703
1391,"ENST00000256925","ENSG00000134508","CABLES1",-0.339802980667592,0.0922726458961277,0.347013453502291
1392,"ENST00000256935","ENSG00000134516","DOCK2",-0.0768277541165793,0.148578390655641,0.44131577277797
1393,"ENST00000256996","ENSG00000134574","DDB2",-0.201883372580596,0.219802915426172,0.535669664062563
1394,"ENST00000256997","ENSG00000134575","ACP2",-0.164422218312551,0.0797631954857361,0.32165314125715
1395,"ENST00000257013","ENSG00000134590","RTL8C",-0.190952945326996,0.14587536625965,0.436743401219367
1396,"ENST00000257118","ENSG00000134686","PHC2",-0.0495006593294115,0.599292498756609,0.837662144887242
1397,"ENST00000257177","ENSG00000134744","TUT4",0.0073634527242252,0.900765176097553,0.965772348218406
1398,"ENST00000257181","ENSG00000134748","PRPF38A",-0.0263610111995041,0.667057418875196,0.871474617161088
1399,"ENST00000257245","ENSG00000134809","TIMM10",-0.319833594566721,0.000236414567012556,0.00622777262176596
1400,"ENST00000257287","ENSG00000174799","CEP135",-0.112100451895363,0.381210067552445,0.691121645490971
1401,"ENST00000257336","ENSG00000134897","BIVM",0.159847588649299,0.116590115318091,0.390233974211726
1402,"ENST00000257347","ENSG00000134905","CARS2",-0.0510635671053547,0.532303717032899,0.798308181849659
1403,"ENST00000257430","ENSG00000134982","APC",0.0426924509716991,0.577345964386791,0.825194307299885
1404,"ENST00000257497","ENSG00000135046","ANXA1",-0.181541827525282,0.408945472399976,0.709745230427288
1405,"ENST00000257527","ENSG00000135074","ADAM19",-0.715842177737186,0.00861943461102626,0.0831838433071817
1406,"ENST00000257548","ENSG00000135093","USP30",0.0188294412719171,0.90452496585148,0.966616030743717
1407,"ENST00000257572","ENSG00000135116","HRK",0.569145648668596,0.192032361708263,0.501682340734627
1408,"ENST00000257575","ENSG00000135119","RNFT2",0.0988990604400725,0.625694832198734,0.849328039978147
1409,"ENST00000257604","ENSG00000135148","TRAFD1",-0.021891904274144,0.770097165940013,0.916463965980541
1410,"ENST00000257626","ENSG00000186088","GSAP",0.729441461043782,0.101271912159841,0.363084986201089
1411,"ENST00000257637","ENSG00000135185","TMEM243",-0.581840018455393,0.252855270241999,0.572293750070396
1412,"ENST00000257663","ENSG00000135211","TMEM60",0.130568571062384,0.462544779326805,0.751507184732918
1413,"ENST00000257694","ENSG00000135241","PNPLA8",0.0195437926302553,0.864218200727945,0.952890787272702
1414,"ENST00000257696","ENSG00000135245","HILPDA",-0.113390205083426,0.57703156934084,0.825194307299885
1415,"ENST00000257700","ENSG00000135249","RINT1",0.144362553653905,0.102733679644929,0.365460854754391
1416,"ENST00000257745","ENSG00000005483","KMT2E",-0.0358096948562261,0.62792588790146,0.850892665434462
1417,"ENST00000257749","ENSG00000112182","BACH2",0.0375054804617339,0.817916792994778,0.93428556512385
1418,"ENST00000257776","ENSG00000135324","MRAP2",-0.00888588889876062,0.953280832974908,0.984601187080636
1419,"ENST00000257787","ENSG00000135334","AKIRIN2",-0.0124250197360519,0.869517635055378,0.954183987842412
1420,"ENST00000257789","ENSG00000135336","ORC3",0.120449314543589,0.116985137578701,0.390866372767358
1421,"ENST00000257818","ENSG00000135363","LMO2",-0.19576740586533,0.0256447803004046,0.16666515155831
1422,"ENST00000257829","ENSG00000135372","NAT10",-0.133680863841071,0.00763687886269911,0.0763017396466338
1423,"ENST00000257857","ENSG00000135404","CD63",-0.23497206250244,5.39783758631858e-09,4.61965069123102e-07
1424,"ENST00000257863","ENSG00000135409","AMHR2",0.0320169197405784,0.81816622892459,0.93428556512385
1425,"ENST00000257868","ENSG00000135414","GDF11",-0.0962629675314653,0.531877226959594,0.798308181849659
1426,"ENST00000257894","ENSG00000135436","FAM186B",0.0778898663174562,0.895726959869386,0.963821180343572
1427,"ENST00000257904","ENSG00000135446","CDK4",-0.0204719852465234,0.677555010862617,0.876899354442919
1428,"ENST00000257909","ENSG00000135451","TROAP",-0.157564603771981,0.0537354889203056,0.260073794816505
1429,"ENST00000257910","ENSG00000135452","TSPAN31",-0.0905187603781399,0.465303629239886,0.75308989949133
1430,"ENST00000257915","ENSG00000135457","TFCP2",0.0741760450622847,0.34474120773647,0.660218044539362
1431,"ENST00000257934","ENSG00000135476","ESPL1",-0.111314496287358,0.0578662691771569,0.270216718603219
1432,"ENST00000257940","ENSG00000135482","ZC3H10",0.172363883420725,0.384509625556304,0.693618498776964
1433,"ENST00000258014","ENSG00000135549","PKIB",0.0999785804273946,0.808814995658479,0.931815803622793
1434,"ENST00000258052","ENSG00000135587","SMPD2",0.171332643114887,0.343003097613439,0.658443418602147
1435,"ENST00000258080","ENSG00000115317","HTRA2",0.0609917024092295,0.465914165006558,0.753453243302247
1436,"ENST00000258083","ENSG00000135617","PRADC1",7.26327476710042e-05,0.999740509089543,0.999771397469445
1437,"ENST00000258091","ENSG00000135624","CCT7",-0.11172847795935,0.000533420741445473,0.0115528860094681
1438,"ENST00000258098","ENSG00000135631","RAB11FIP5",0.065187321585855,0.714688946706843,0.893468382102821
1439,"ENST00000258105","ENSG00000204822","MRPL53",-0.231276379334897,0.0200982844733024,0.144392978097337
1440,"ENST00000258106","ENSG00000135638","EMX1",0.00247765811539421,0.995224392826363,0.998422444884166
1441,"ENST00000258145","ENSG00000135677","GNS",-0.0323657434675738,0.680121042321242,0.878821103850998
1442,"ENST00000258149","ENSG00000135679","MDM2",0.0965192445426904,0.287967073805805,0.607088792128577
1443,"ENST00000258169","ENSG00000135698","MPHOSPH6",-0.0208119699608331,0.838436531153024,0.942327335077156
1444,"ENST00000258173","ENSG00000205084","TMEM231",0.0385688363256705,0.829747939809689,0.937917405236115
1445,"ENST00000258180","ENSG00000135709","KIAA0513",-0.188626961867199,0.176889777948498,0.482504214505246
1446,"ENST00000258198","ENSG00000135720","DYNC1LI2",0.170123908640203,0.0467064801850013,0.239723030900632
1447,"ENST00000258200","ENSG00000135722","FBXL8",0.0146231895518508,0.955838572062787,0.985812820717066
1448,"ENST00000258201","ENSG00000135723","FHOD1",-0.0514006756398768,0.531847554514087,0.798308181849659
1449,"ENST00000258214","ENSG00000135736","CCDC102A",0.0115827242648751,0.952402126961724,0.984355842238261
1450,"ENST00000258243","ENSG00000135763","URB2",-0.151297886955704,0.0376715674640675,0.210800441087413
1451,"ENST00000258281","ENSG00000135801","TAF5L",-0.0921729107247711,0.447550213300246,0.739893462651452
1452,"ENST00000258301","ENSG00000135823","STX6",0.155201139927146,0.172596919607592,0.476967689444972
1453,"ENST00000258317","ENSG00000135838","NPL",0.201848426070627,0.0552543531415587,0.263756098469353
1454,"ENST00000258341","ENSG00000135862","LAMC1",-0.59705480045362,0.125920866414596,0.405369012672731
1455,"ENST00000258349","ENSG00000135870","RC3H1",0.00701800513625732,0.935564667862903,0.979639852804549
1456,"ENST00000258381","ENSG00000135899","SP110",-0.062666981624234,0.621422841546921,0.847428632331211
1457,"ENST00000258383","ENSG00000135900","MRPL44",0.230226539875583,0.00323471219560229,0.0426053527615208
1458,"ENST00000258398","ENSG00000135912","TTLL4",-0.0988005374644588,0.188449464297529,0.497972977242411
1459,"ENST00000258399","ENSG00000135913","USP37",-0.196777820402505,0.0300498391964229,0.18236584894516
1460,"ENST00000258412","ENSG00000135926","TMBIM1",0.0582539026856417,0.3448362338311,0.660218044539362
1461,"ENST00000258416","ENSG00000135930","EIF4E2",0.121297510285832,0.180834225814373,0.487421480286017
1462,"ENST00000258418","ENSG00000135932","CAB39",-0.0703107620982078,0.137585951153596,0.42548495808436
1463,"ENST00000258424","ENSG00000135940","COX5B",-0.1424431353565,0.00281941369813091,0.0386100215219371
1464,"ENST00000258428","ENSG00000135945","REV1",-0.09330518684467,0.403386759298011,0.706359683817082
1465,"ENST00000258436","ENSG00000135953","MFSD9",0.0317995631079934,0.8558915089383,0.949583240303553
1466,"ENST00000258439","ENSG00000135956","TMEM127",0.0520269344393323,0.670439112593664,0.87385146046454
1467,"ENST00000258449","ENSG00000135966","TGFBRAP1",-0.223272094783522,0.0319994651712841,0.190580329594004
1468,"ENST00000258455","ENSG00000135972","MRPS9",0.0500758300476479,0.443215260895274,0.736534706335897
1469,"ENST00000258457","ENSG00000135974","C2orf49",0.174118770393944,0.128600130637727,0.409287075697534
1470,"ENST00000258459","ENSG00000196912","ANKRD36B",-0.178775469066581,0.120521966826886,0.395200334114496
1471,"ENST00000258484","ENSG00000135999","EPC2",0.142355600243184,0.252396134799444,0.572069303132765
1472,"ENST00000258494","ENSG00000136010","ALDH1L2",0.0369127858354225,0.553823565859501,0.810404034908206
1473,"ENST00000258499","ENSG00000136014","USP44",-0.292178384341026,0.0195344474271551,0.141741534438914
1474,"ENST00000258534","ENSG00000136048","DRAM1",0.000454673967195996,0.997373982386207,0.99880110764627
1475,"ENST00000258646","ENSG00000136144","RCBTB1",0.0194358926743946,0.867411837779202,0.953918314063328
1476,"ENST00000258648","ENSG00000136146","MED4",-0.113790183115965,0.0929763219934562,0.347592163037297
1477,"ENST00000258662","ENSG00000136159","NUDT15",-0.0349258611153577,0.716245630570051,0.894324695620713
1478,"ENST00000258711","ENSG00000136213","CHST12",0.24371512922981,0.0824930566146323,0.327111306078283
1479,"ENST00000258729","ENSG00000136231","IGF2BP3",-0.037504972368051,0.51485835751168,0.786032748656147
1480,"ENST00000258739","ENSG00000136240","KDELR2",0.0415141906887109,0.513561746016318,0.785528584632487
1481,"ENST00000258742","ENSG00000136243","NUPL2",-0.0469047131673954,0.564827909515334,0.817155048345347
1482,"ENST00000258761","ENSG00000136261","BZW2",-0.192115401920713,0.000395965727921788,0.00936817044438658
1483,"ENST00000258770","ENSG00000136270","TBRG4",-0.115247068149144,0.0298118660968372,0.181522179561242
1484,"ENST00000258772","ENSG00000136271","DDX56",0.0889701654731257,0.133946117283098,0.417732752721747
1485,"ENST00000258774","ENSG00000136273","HUS1",0.183444484733786,0.294061044571336,0.61336031655211
1486,"ENST00000258796","ENSG00000136295","TTYH3",-0.212808577016035,0.146512366772763,0.438074286356815
1487,"ENST00000258821","ENSG00000136319","TTC5",0.238690223209215,0.0139288995504692,0.113924988053453
1488,"ENST00000258874","ENSG00000136371","MTHFS",-0.115755322643062,0.384034918261202,0.69344433690682
1489,"ENST00000258886","ENSG00000136381","IREB2",0.136355366511656,0.0191428437500527,0.14000357447018
1490,"ENST00000258930","ENSG00000136425","CIB2",0.687992558865365,0.0565286735910382,0.267149628515787
1491,"ENST00000258955","ENSG00000136444","RSAD1",-0.117682786744684,0.3493384384826,0.664350172114302
1492,"ENST00000258960","ENSG00000136448","NMT1",0.11024806080752,0.021757664241584,0.149518248230209
1493,"ENST00000258962","ENSG00000136450","SRSF1",-0.0436836924643972,0.330854001857379,0.647711088402717
1494,"ENST00000258975","ENSG00000136463","TACO1",-0.00432238963873756,0.967750880580686,0.989399426916558
1495,"ENST00000258991","ENSG00000136478","TEX2",0.28794906635211,0.0380990161102376,0.211805961570349
1496,"ENST00000259006","ENSG00000136490","LIMD2",-0.275893219713901,5.71383390906487e-05,0.00189986312097724
1497,"ENST00000259008","ENSG00000136492","BRIP1",0.213675042479904,0.0174328669292227,0.132345580823585
1498,"ENST00000259021","ENSG00000136504","KAT7",-0.0804312984084539,0.179135924510934,0.484424957859981
1499,"ENST00000259037","ENSG00000136521","NDUFB5",-0.0508204410592375,0.374321526618736,0.685727469091158
1500,"ENST00000259050","ENSG00000136536","MARCH7",0.195051351555151,0.000652810522175043,0.0133614815509928
1501,"ENST00000259053","ENSG00000241399","CD302",0.182417104771329,0.280766710151427,0.599435905259228
1502,"ENST00000259056","ENSG00000136542","GALNT5",0.132339643205961,0.355672318244256,0.671059780858592
1503,"ENST00000259075","ENSG00000136560","TANK",0.0438569300260847,0.725515781318005,0.899213970813345
1504,"ENST00000259119","ENSG00000136603","SKIL",0.255890361104149,0.00646783413294648,0.067476587484502
1505,"ENST00000259154","ENSG00000136636","KCTD3",-0.140732870581197,0.0672213290151818,0.294384009206302
1506,"ENST00000259199","ENSG00000136682","CBWD2",-0.0527641203604326,0.710483248878228,0.892211596619935
1507,"ENST00000259229","ENSG00000136710","CCDC115",0.283342255378338,0.0168347178815791,0.129445330738088
1508,"ENST00000259239","ENSG00000136718","IMP4",-0.182060302896426,0.0143949784158322,0.116594147209001
1509,"ENST00000259241","ENSG00000136720","HS6ST1",-0.123844225695136,0.331229491438535,0.648107223619417
1510,"ENST00000259253","ENSG00000136731","UGGT1",0.0366294526476,0.423998227111442,0.72167212451813
1511,"ENST00000259254","ENSG00000136732","GYPC",-0.168756143348879,0.00908898561574941,0.0861938802560235
1512,"ENST00000259324","ENSG00000136802","LRRC8A",-0.0718440727140416,0.440439208101598,0.735386713176348
1513,"ENST00000259335","ENSG00000136813","ECPAS",-0.0762428221275433,0.0816636001475722,0.326181160549484
1514,"ENST00000259339","ENSG00000136816","TOR1B",0.0761881929539024,0.408825604919066,0.709691552299445
1515,"ENST00000259351","ENSG00000136828","RALGPS1",0.801191122019916,0.0834435651044304,0.328825246496222
1516,"ENST00000259365","ENSG00000136842","TMOD1",0.0488871097356617,0.591546099020987,0.833865304949688
1517,"ENST00000259371","ENSG00000136848","DAB2IP",-0.421113238622173,0.564048504130946,0.816757352425703
1518,"ENST00000259392","ENSG00000136867","SLC31A2",0.572884548315121,0.162577799839606,0.463112731458001
1519,"ENST00000259400","ENSG00000136874","STX17",0.0668960917625675,0.57136469149347,0.821494654351951
1520,"ENST00000259456","ENSG00000136929","HEMGN",0.114674425101996,0.264382844429355,0.58177501012719
1521,"ENST00000259457","ENSG00000136930","PSMB7",-0.102089284882339,0.0414511111815009,0.223120090321493
1522,"ENST00000259467","ENSG00000136940","PDCL",-0.0352041641774877,0.699978697468038,0.887648493111909
1523,"ENST00000259470","ENSG00000136943","CTSV",0.00132368497929957,0.991633043032328,0.998031179855718
1524,"ENST00000259477","ENSG00000136950","ARPC5L",-0.108677028873806,0.177958026385792,0.483742161352124
1525,"ENST00000259512","ENSG00000136986","DERL1",-0.131574484077244,0.0746562855028717,0.31018201132628
1526,"ENST00000259569","ENSG00000137040","RANBP6",-0.197208231251278,0.152831903417052,0.448179283152725
1527,"ENST00000259605","ENSG00000137075","RNF38",-0.239626384249337,0.223822188191786,0.539940525513022
1528,"ENST00000259632","ENSG00000137100","DCTN3",0.00769018546869722,0.942002149906361,0.981789840174047
1529,"ENST00000259667","ENSG00000137133","HINT2",-0.10601332727681,0.30497971604156,0.623545808351103
1530,"ENST00000259708","ENSG00000137171","KLC4",-0.120155026633175,0.393891507908311,0.698450381969696
1531,"ENST00000259711","ENSG00000137177","KIF13A",-0.198227303963746,0.0403421897017369,0.219980900816254
1532,"ENST00000259727","ENSG00000137198","GMPR",0.0167924078393917,0.812457746204871,0.933256197820878
1533,"ENST00000259746","ENSG00000137216","TMEM63B",-0.0262496935962321,0.76640997958103,0.91551357941324
1534,"ENST00000259808","ENSG00000137275","RIPK1",-0.0310877316392869,0.724462764383673,0.898732215614363
1535,"ENST00000259818","ENSG00000137285","TUBB2B",0.0152604229856159,0.803130696786228,0.929390617188049
1536,"ENST00000259873","ENSG00000204568","MRPS18B",-0.195533052746487,0.000153876986075549,0.00427102463790182
1537,"ENST00000259874","ENSG00000137331","IER3",-0.153679315585515,0.0950080795618486,0.351150355769353
1538,"ENST00000259883","ENSG00000137338","PGBD1",0.114197549646549,0.422270272461043,0.720721458667676
1539,"ENST00000259895","ENSG00000213780","GTF2H4",-0.236991278080497,0.0114973144983498,0.100693167243944
1540,"ENST00000259951","ENSG00000204642","HLA-F",0.331528774083235,0.378086968178859,0.688200527491269
1541,"ENST00000259953","ENSG00000137404","NRM",0.131894299754691,0.174383456268444,0.479787567816598
1542,"ENST00000259963","ENSG00000137414","FAM8A1",0.124954577686277,0.253533149163388,0.572680426857178
1543,"ENST00000259983","ENSG00000137434","C6orf52",0.0851054212208444,0.735969415411547,0.903332235860496
1544,"ENST00000260008","ENSG00000137460","FHDC1",0.204888114906654,0.481018006000645,0.763591340018492
1545,"ENST00000260045","ENSG00000137492","THAP12",-0.27410331326335,0.0253656320693858,0.16549989245923
1546,"ENST00000260056","ENSG00000137502","RAB30",0.51954684665557,0.0277089150026452,0.173829907789472
1547,"ENST00000260061","ENSG00000137507","LRRC32",0.164109286358848,0.749678733933401,0.909773571967135
1548,"ENST00000260102","ENSG00000137547","MRPL15",-0.105464447983081,0.107754911668432,0.375574546642191
1549,"ENST00000260113","ENSG00000137558","PI15",1.04243436914024,0.140341057049015,0.428941243513738
1550,"ENST00000260118","ENSG00000137563","GGH",-0.0397440745584485,0.614366867143785,0.845264842677834
1551,"ENST00000260129","ENSG00000137574","TGS1",-0.0797639034913601,0.326968080571724,0.643642407352744
1552,"ENST00000260184","ENSG00000181381","DDX60L",0.383157330411662,0.400896215865264,0.704335882799387
1553,"ENST00000260187","ENSG00000036672","USP2",0.283763774427365,0.0273463426647195,0.172793658814274
1554,"ENST00000260210","ENSG00000137656","BUD13",0.0736222172936599,0.476386670548669,0.761095087862396
1555,"ENST00000260247","ENSG00000137692","DCUN1D5",0.0205911133212463,0.774492688283116,0.918192185921643
1556,"ENST00000260257","ENSG00000255561","FDXACB1",-0.0612677619973044,0.805027318963025,0.930193077379608
1557,"ENST00000260270","ENSG00000137714","FDX1",0.0960201425664238,0.469807285248339,0.75623513737319
1558,"ENST00000260276","ENSG00000137720","C11orf1",0.262435187843522,0.0479472954097974,0.242830539280594
1559,"ENST00000260327","ENSG00000137770","CTDSPL2",-0.156928401276032,0.112099749271522,0.383569306941795
1560,"ENST00000260356","ENSG00000137801","THBS1",-0.102228485934061,0.42667208624553,0.72327820093813
1561,"ENST00000260361","ENSG00000137806","NDUFAF1",-0.359486533947387,0.002671767839834,0.0374442340114666
1562,"ENST00000260363","ENSG00000137807","KIF23",-0.024902639265857,0.742369208851006,0.906449116283741
1563,"ENST00000260372","ENSG00000137814","HAUS2",0.376488602779661,0.0036213833261794,0.0465541806358946
1564,"ENST00000260379","ENSG00000137818","RPLP1",-0.155225918785007,0.00193567387442851,0.0297273531592395
1565,"ENST00000260383","ENSG00000137822","TUBGCP4",0.159746306540117,0.197802169890308,0.509158265856527
1566,"ENST00000260385","ENSG00000137824","RMDN3",0.0456480062693743,0.654597083098903,0.866300128580709
1567,"ENST00000260386","ENSG00000137825","ITPKA",0.299006116702798,0.152802262895477,0.448179283152725
1568,"ENST00000260402","ENSG00000137841","PLCB2",-0.0877208856999004,0.366170683295114,0.678915390880128
1569,"ENST00000260403","ENSG00000137842","TMEM62",0.204362996793384,0.233177420259171,0.550410906355945
1570,"ENST00000260408","ENSG00000137845","ADAM10",0.00793258177251198,0.882001941523126,0.959485909046284
1571,"ENST00000260443","ENSG00000137876","RSL24D1",-0.288876269159034,1.35425416542796e-08,1.07023697240071e-06
1572,"ENST00000260447","ENSG00000137880","GCHFR",0.142132124383123,0.579563833345281,0.826785801163048
1573,"ENST00000260453","ENSG00000138587","MNS1",-0.111403040135419,0.792279175247034,0.924964184207638
1574,"ENST00000260502","ENSG00000137936","BCAR3",0.12994042263753,0.7748659621756,0.918228337818406
1575,"ENST00000260508","ENSG00000137944","KYAT3",0.106198699459292,0.19948357422478,0.511717083775792
1576,"ENST00000260563","ENSG00000137996","RTCA",0.105219685916888,0.181092520430579,0.487433805891894
1577,"ENST00000260570","ENSG00000138002","IFT172",-0.205691666526563,0.0665579785434405,0.292913952627647
1578,"ENST00000260585","ENSG00000138018","SELENOI",0.278649203461397,0.00292073833903982,0.0395220003546649
1579,"ENST00000260599","ENSG00000138030","KHK",-0.360860732658979,0.0525825295980145,0.256929663729242
1580,"ENST00000260643","ENSG00000138073","PREB",0.00767487548230087,0.929868071496592,0.9776340854304
1581,"ENST00000260648","ENSG00000138078","PREPL",-0.0448732004087161,0.491331878960592,0.769610443291435
1582,"ENST00000260662","ENSG00000138092","CENPO",-0.0935450218001023,0.322170486494871,0.640164171090127
1583,"ENST00000260665","ENSG00000138095","LRPPRC",-0.0736101505683585,0.0117324316519852,0.10184216033531
1584,"ENST00000260702","ENSG00000138131","LOXL4",-0.0265554624674624,0.908554902852588,0.967782154011503
1585,"ENST00000260731","ENSG00000138160","KIF11",0.0186355766441253,0.757391545778323,0.912339250440232
1586,"ENST00000260746","ENSG00000138175","ARL3",-0.0254487087560737,0.896430125787528,0.963901417294694
1587,"ENST00000260762","ENSG00000138190","EXOC6",-0.101858301419062,0.24826561709185,0.568348968518459
1588,"ENST00000260803","ENSG00000138231","DBR1",0.108375595860846,0.337689819997786,0.653787720362871
1589,"ENST00000260810","ENSG00000163781","TOPBP1",-0.0463371226338674,0.434086543375252,0.730446925870128
1590,"ENST00000260818","ENSG00000138246","DNAJC13",-0.153556515721418,0.0540295975986864,0.260864158113301
1591,"ENST00000260926","ENSG00000119042","SATB2",-0.0990161262356167,0.161550071588697,0.461571633110564
1592,"ENST00000260947","ENSG00000138376","BARD1",0.108575632451084,0.356644855162041,0.671606768920374
1593,"ENST00000260952","ENSG00000138381","ASNSD1",-0.113256153613009,0.271268161087726,0.589065422611075
1594,"ENST00000260953","ENSG00000138382","METTL5",0.0169261011478849,0.822573686637345,0.935340582926957
1595,"ENST00000260956","ENSG00000138385","SSB",-0.174331100210326,1.07014175361465e-05,0.000438065221443696
1596,"ENST00000260970","ENSG00000138398","PPIG",0.087794213715376,0.132670571336466,0.415234076405111
1597,"ENST00000260983","ENSG00000138411","HECW2",0.199191816432198,0.332049246391737,0.649153139312483
1598,"ENST00000261015","ENSG00000138442","WDR12",-0.0738914176528417,0.166075799729414,0.469006446656869
1599,"ENST00000261018","ENSG00000138443","ABI2",-0.0279724987236317,0.783791194200906,0.921154992255118
1600,"ENST00000261023","ENSG00000138448","ITGAV",-0.0250415173806515,0.723627573219713,0.898732215614363
1601,"ENST00000261024","ENSG00000138449","SLC40A1",0.0529347695194706,0.636391778497512,0.855150939156968
1602,"ENST00000261038","ENSG00000138463","SLC49A4",-0.552707292924778,0.015126894728286,0.120212333804395
1603,"ENST00000261070","ENSG00000138495","COX17",-0.159332890648365,0.0775828958843993,0.316222548411341
1604,"ENST00000261167","ENSG00000084463","WBP11",0.132431803462788,0.0200616082996354,0.144311695606733
1605,"ENST00000261173","ENSG00000070961","ATP2B1",-0.0295224445468099,0.679784374300344,0.878585596767509
1606,"ENST00000261182","ENSG00000187109","NAP1L1",-0.0187104651675162,0.625390517928531,0.849328039978147
1607,"ENST00000261183","ENSG00000091039","OSBPL8",-0.0423561052680457,0.47450694639009,0.759905579780358
1608,"ENST00000261191","ENSG00000064102","INTS13",0.187867531218893,0.00545557896597331,0.0611323660775413
1609,"ENST00000261205","ENSG00000067715","SYT1",0.413572913054301,0.391724098911779,0.697443537599524
1610,"ENST00000261207","ENSG00000058272","PPP1R12A",-0.0199388478524163,0.726126518440628,0.899457905720513
1611,"ENST00000261211","ENSG00000059758","CDK17",0.0647202692661946,0.488144902526361,0.767522158916598
1612,"ENST00000261234","ENSG00000118600","RXYLT1",-0.066671182418468,0.677177165241501,0.876899354442919
1613,"ENST00000261245","ENSG00000020426","MNAT1",-0.05650171356195,0.597264035509083,0.837010438533237
1614,"ENST00000261249","ENSG00000126814","TRMT5",-0.0845967424207056,0.388755981760659,0.69559295064165
1615,"ENST00000261250","ENSG00000047621","C12orf4",-0.111375639370552,0.432807036802766,0.728967723513482
1616,"ENST00000261254","ENSG00000118971","CCND2",-0.0454467761842556,0.26282213403556,0.580873156986731
1617,"ENST00000261263","ENSG00000080371","RAB21",0.039274129714465,0.677292053134412,0.876899354442919
1618,"ENST00000261267","ENSG00000090382","LYZ",-0.459667105679551,0.00719544492706698,0.0729777101730426
1619,"ENST00000261296","ENSG00000088451","TGDS",-0.113284508697676,0.296710880085243,0.616006252568168
1620,"ENST00000261302","ENSG00000053254","FOXN3",0.864552778684108,5.84028204167205e-05,0.00192087889116266
1621,"ENST00000261303","ENSG00000100764","PSMC1",0.011380276290554,0.850858572308111,0.947990067834962
1622,"ENST00000261304","ENSG00000054983","GALC",-0.138869557643632,0.00367028718706138,0.0468775176080343
1623,"ENST00000261308","ENSG00000113593","PPWD1",0.182759268067048,0.0268003858586622,0.170801493855977
1624,"ENST00000261313","ENSG00000089220","PEBP1",-0.115060043243954,0.0207070159281357,0.146454842300922
1625,"ENST00000261318","ENSG00000111412","C12orf49",-0.0292273037656612,0.90244311323379,0.966296822412546
1626,"ENST00000261326","ENSG00000075643","MOCOS",0.252364438637712,0.0410703269671139,0.222407411870095
1627,"ENST00000261332","ENSG00000172466","ZNF24",0.106389090235094,0.0944602594866839,0.350035087254465
1628,"ENST00000261340","ENSG00000069493","CLEC2D",1.57891972264287,0.0347723269124296,0.201686585251503
1629,"ENST00000261349","ENSG00000070018","LRP6",-0.0578199688186997,0.442143178091744,0.736136349692237
1630,"ENST00000261353","ENSG00000119801","YPEL5",0.0213813745196183,0.828966418509359,0.937917405236115
1631,"ENST00000261366","ENSG00000113368","LMNB1",-0.221178427610097,5.50291520893200e-11,7.0363118064771e-09
1632,"ENST00000261369","ENSG00000064652","SNX24",0.18806815547002,0.469052126064854,0.755661380686878
1633,"ENST00000261377","ENSG00000005189","REXO5",0.0975900846102885,0.363824138056413,0.676570837394375
1634,"ENST00000261383","ENSG00000158486","DNAH3",-0.523936011830134,0.320507077039437,0.638992735933565
1635,"ENST00000261396","ENSG00000069248","NUP133",-0.0893773273711291,0.0779902470335316,0.317355772017212
1636,"ENST00000261407","ENSG00000111684","LPCAT3",-0.23951143152911,0.0944116579979667,0.350016460598426
1637,"ENST00000261416","ENSG00000049860","HEXB",0.11542719646204,0.0835932722419658,0.328825246496222
1638,"ENST00000261427","ENSG00000078140","UBE2K",0.159162843301696,0.0090115645033052,0.0855309458278675
1639,"ENST00000261435","ENSG00000078177","N4BP2",0.183337391851024,0.00823334024901283,0.0804252463809151
1640,"ENST00000261438","ENSG00000109787","KLF3",0.225084490290157,0.02636212492959,0.169239519327755
1641,"ENST00000261439","ENSG00000065882","TBC1D1",-0.209428641660365,0.129079655996329,0.409399800791032
1642,"ENST00000261441","ENSG00000081019","RSBN1",0.14341040914843,0.141617821126438,0.429670180935044
1643,"ENST00000261461","ENSG00000066027","PPP2R5A",0.0774081338307694,0.458315790859569,0.747890883426513
1644,"ENST00000261464","ENSG00000082512","TRAF5",-0.0743460288019737,0.469964224157588,0.75623513737319
1645,"ENST00000261475","ENSG00000092020","PPP2R3C",-0.0666180459646665,0.527535904458293,0.795656441564393
1646,"ENST00000261479","ENSG00000100902","PSMA6",-0.234123019033933,2.92048199525688e-08,2.20099901364392e-06
1647,"ENST00000261483","ENSG00000112893","MAN2A1",-0.259176334036528,0.0215396920855489,0.148648693713491
1648,"ENST00000261486","ENSG00000129595","EPB41L4A",0.426830761101834,0.358625576628262,0.67266798482789
1649,"ENST00000261497","ENSG00000124422","USP22",-0.13574258905474,0.00309112829755157,0.0413361222398788
1650,"ENST00000261499","ENSG00000108641","B9D1",-0.0564821732925325,0.752767067038873,0.910650496747356
1651,"ENST00000261503","ENSG00000128487","SPECC1",1.30089504688839,0.151474773295543,0.445882803958428
1652,"ENST00000261507","ENSG00000052802","MSMO1",0.0686926793939101,0.385472033026265,0.693849633150949
1653,"ENST00000261517","ENSG00000129003","VPS13C",-0.0772537551885634,0.220152834730541,0.535901445825359
1654,"ENST00000261520","ENSG00000128915","ICE2",-0.11331022040053,0.175905614189569,0.48155061089182
1655,"ENST00000261530","ENSG00000089916","GPATCH2L",0.00734211542031724,0.948048111338107,0.983221004151567
1656,"ENST00000261534","ENSG00000009830","POMT2",0.223629203124824,0.303595845735837,0.622508238643932
1657,"ENST00000261537","ENSG00000101752","MIB1",-0.144498585099261,0.0665619931015022,0.292913952627647
1658,"ENST00000261556","ENSG00000070269","TMEM260",0.103361153379896,0.585058459387778,0.830620644426339
1659,"ENST00000261558","ENSG00000053770","AP5M1",0.101665214230787,0.404080919618452,0.707343618713734
1660,"ENST00000261560","ENSG00000118620","ZNF430",0.288830212270345,0.038177171226789,0.211826527820994
1661,"ENST00000261574","ENSG00000065150","IPO5",-0.115966525092014,5.66357599284627e-05,0.00189007316124899
1662,"ENST00000261584","ENSG00000083093","PALB2",-0.00593769195652219,0.953838471891119,0.984826261974355
1663,"ENST00000261588","ENSG00000047578","KIAA0556",0.0371478767314642,0.787508556349082,0.922190509492956
1664,"ENST00000261590","ENSG00000046604","DSG2",-0.0345665018017388,0.520454629887844,0.790229978402089
1665,"ENST00000261593","ENSG00000134758","RNF138",0.0725167650046127,0.405896639760777,0.708234247236683
1666,"ENST00000261596","ENSG00000101577","LPIN2",-0.12049163452475,0.18733376547419,0.496589389959535
1667,"ENST00000261597","ENSG00000080986","NDC80",0.0602363053537642,0.31597235844718,0.634881295938448
1668,"ENST00000261600","ENSG00000079134","THOC1",0.125478243907139,0.113079371049465,0.384936656459144
1669,"ENST00000261601","ENSG00000101557","USP14",-0.016006846940323,0.757931043379785,0.912339250440232
1670,"ENST00000261609","ENSG00000128731","HERC2",-0.0539745979252111,0.184946339910226,0.493277020653523
1671,"ENST00000261622","ENSG00000103257","SLC7A5",-0.144573534738006,6.34434739280672e-06,0.000275567455458551
1672,"ENST00000261623","ENSG00000051523","CYBA",0.0630355898948136,0.297543213930992,0.616731821024264
1673,"ENST00000261636","ENSG00000120805","ARL1",-0.0718794660996466,0.368589104539221,0.68004928820628
1674,"ENST00000261637","ENSG00000120800","UTP20",0.0801633256977229,0.261908068833947,0.580205143727918
1675,"ENST00000261643","ENSG00000006695","COX10",-0.0840502213177404,0.536542126182017,0.799837956471739
1676,"ENST00000261647","ENSG00000011295","TTC19",-0.13673486866927,0.233114026626159,0.550410906355945
1677,"ENST00000261658","ENSG00000103429","BFAR",-0.00475539049696427,0.956218564845092,0.985845920269718
1678,"ENST00000261667","ENSG00000102753","KPNA3",0.0568676225887906,0.412595229669039,0.712723436957654
1679,"ENST00000261681","ENSG00000072415","MPP5",-0.000502796280296301,0.99633023234794,0.998457523397289
1680,"ENST00000261692","ENSG00000111328","CDK2AP1",0.147104603637348,0.312215693436587,0.630585469879253
1681,"ENST00000261693","ENSG00000073060","SCARB1",-0.174928839315495,0.0104688810649051,0.0953348755292768
1682,"ENST00000261700","ENSG00000087302","RTRAF",0.0334926008810783,0.615882135612434,0.845546954188623
1683,"ENST00000261708","ENSG00000108651","UTP6",0.0259159126972296,0.628394452302255,0.851223529008411
1684,"ENST00000261712","ENSG00000108671","PSMD11",-0.0459500257246584,0.323896008640437,0.641080162034086
1685,"ENST00000261714","ENSG00000108578","BLMH",0.0204503091483163,0.730107762095383,0.901544453323582
1686,"ENST00000261716","ENSG00000160551","TAOK1",-0.0773167378147651,0.387336311347414,0.694922614890057
1687,"ENST00000261721","ENSG00000064726","BTBD1",0.148218570475823,0.0447287508574554,0.233814049038972
1688,"ENST00000261733","ENSG00000111275","ALDH2",0.000170347773518416,0.997420349466821,0.99880110764627
1689,"ENST00000261735","ENSG00000089248","ERP29",-0.218174097916861,4.29818623845451e-09,3.76256610720095e-07
1690,"ENST00000261739","ENSG00000076513","ANKRD13A",-0.0183792864512772,0.838488816783408,0.942327335077156
1691,"ENST00000261740","ENSG00000111199","TRPV4",0.515439809600378,0.0639657163620223,0.287350795477305
1692,"ENST00000261741","ENSG00000122965","RBM19",-0.0586773050556045,0.377650113796937,0.688135296409894
1693,"ENST00000261745","ENSG00000111300","NAA25",0.0585752347992787,0.389314059198877,0.69603907918843
1694,"ENST00000261749","ENSG00000086666","ZFAND6",0.230315096237639,0.00277434347444416,0.0381304694917568
1695,"ENST00000261755","ENSG00000103876","FAH",0.0353425542586781,0.666418482856076,0.871413748380342
1696,"ENST00000261758","ENSG00000117899","MESD",-0.151138852752345,0.0755951304915602,0.311805938743732
1697,"ENST00000261772","ENSG00000090861","AARS",-0.118542987038614,2.47828450586723e-05,0.000906844941375211
1698,"ENST00000261776","ENSG00000103043","VAC14",-0.225242118937813,0.0111014382507746,0.0983146827189224
1699,"ENST00000261778","ENSG00000103047","TANGO6",-0.0941163647685,0.385503998100563,0.693849633150949
1700,"ENST00000261783","ENSG00000081181","ARG2",-0.118613234933243,0.318900886205717,0.636794540273919
1701,"ENST00000261789","ENSG00000100926","TM9SF1",-0.130865048620609,0.0754447813011621,0.311747424401542
1702,"ENST00000261797","ENSG00000070614","NDST1",0.0192350757085013,0.852578702923568,0.948977468629715
1703,"ENST00000261811","ENSG00000120306","CYSTM1",-0.0336553262792892,0.734565492696033,0.903128274295684
1704,"ENST00000261813","ENSG00000113068","PFDN1",-0.0218662828943928,0.812917751934043,0.93335436058081
1705,"ENST00000261819","ENSG00000089053","ANAPC5",-0.0145935506233832,0.789790383098516,0.923816893787759
1706,"ENST00000261842","ENSG00000081014","AP4E1",0.339081087334056,0.0419117290216565,0.224447671943961
1707,"ENST00000261845","ENSG00000069956","MAPK6",0.118575614083125,0.210278192596586,0.525275610407751
1708,"ENST00000261854","ENSG00000138600","SPPL2A",0.0412695393380822,0.603052386068691,0.839170476089716
1709,"ENST00000261858","ENSG00000138604","GLCE",0.174054164844605,0.108628755582448,0.377348973909724
1710,"ENST00000261866","ENSG00000104133","SPG11",0.0112964890791637,0.849478992594156,0.947585092477948
1711,"ENST00000261868","ENSG00000104131","EIF3J",0.0831802556067225,0.174999135786823,0.480131696094609
1712,"ENST00000261875","ENSG00000074696","HACD3",-0.039887030984052,0.43608920481275,0.731553004776207
1713,"ENST00000261879","ENSG00000138613","APH1B",0.00948859547679472,0.943756089525712,0.982026533675906
1714,"ENST00000261880","ENSG00000103591","AAGAB",-0.0251073386823855,0.726576053481336,0.899916792405051
1715,"ENST00000261881","ENSG00000075131","TIPIN",0.0931515567887842,0.350850751479202,0.666339978709695
1716,"ENST00000261884","ENSG00000103671","TRIP4",0.184855456271446,0.09617758657999,0.353978310245888
1717,"ENST00000261888","ENSG00000138617","PARP16",-0.122795090893666,0.533216609615291,0.798308181849659
1718,"ENST00000261889","ENSG00000028528","SNX1",0.20477371570926,0.00439037124269802,0.0530004956138895
1719,"ENST00000261890","ENSG00000103769","RAB11A",-0.0187525123954526,0.73444181824805,0.903128274295684
1720,"ENST00000261892","ENSG00000074621","SLC24A1",0.00590258643868168,0.982349705501176,0.994939448967905
1721,"ENST00000261893","ENSG00000103642","LACTB",-0.205929843780381,0.132550964243557,0.415088049832603
1722,"ENST00000261900","ENSG00000129315","CCNT1",0.0295469543082391,0.65542326790327,0.866894137929497
1723,"ENST00000261918","ENSG00000138623","SEMA7A",0.12319726639453,0.268797221204862,0.586110821481381
1724,"ENST00000261937","ENSG00000037280","FLT4",-0.232565015525601,0.0340447788040072,0.198987972670571
1725,"ENST00000261942","ENSG00000113194","FAF2",-0.00972131327692793,0.884276177042497,0.960427046964304
1726,"ENST00000261951","ENSG00000113300","CNOT6",0.0542540225666747,0.582858713767475,0.829220172855839
1727,"ENST00000261965","ENSG00000126216","TUBGCP3",0.100123178779038,0.190251399717328,0.500014071312515
1728,"ENST00000261973","ENSG00000119707","RBM25",0.0100456064019084,0.859455539497064,0.950919706198506
1729,"ENST00000262013","ENSG00000008294","SPAG9",-0.0598936623329293,0.369259397593342,0.680623897734407
1730,"ENST00000262027","ENSG00000166986","MARS",-0.16838270701468,5.26087747541475e-10,6.10905976226733e-08
1731,"ENST00000262030","ENSG00000110955","ATP5F1B",-0.211224688095495,2.6050762058015e-17,7.80151769000555e-15
1732,"ENST00000262031","ENSG00000076067","RBMS2",-0.182823487915011,0.223759760304808,0.539940525513022
1733,"ENST00000262032","ENSG00000123411","IKZF4",0.197719649256203,0.0509010644944576,0.251740162514962
1734,"ENST00000262039","ENSG00000078142","PIK3C3",-0.140479868758206,0.0553796940844375,0.264132824258549
1735,"ENST00000262043","ENSG00000118482","PHF3",0.0212760745946644,0.71298498256918,0.89277580387112
1736,"ENST00000262053","ENSG00000123268","ATF1",0.0701517731660986,0.446526736759827,0.73921761597726
1737,"ENST00000262065","ENSG00000108960","MMD",0.586187704289169,0.186500669130861,0.495303994097829
1738,"ENST00000262067","ENSG00000106537","TSPAN13",-0.211401914894697,0.0249516206904622,0.16389437769689
1739,"ENST00000262096","ENSG00000104219","ZDHHC2",0.236439742032135,0.265648327270448,0.582629389496431
1740,"ENST00000262105","ENSG00000104738","MCM4",-0.109727576057333,0.00142370240103431,0.0238625674398382
1741,"ENST00000262109","ENSG00000104714","ERICH1",-0.136070655309695,0.242811285620383,0.56219611992074
1742,"ENST00000262120","ENSG00000128791","TWSG1",0.0129808629800948,0.913290802444244,0.969984489343407
1743,"ENST00000262126","ENSG00000101745","ANKRD12",0.148460112838183,0.29924242617676,0.617923935745152
1744,"ENST00000262127","ENSG00000101624","CEP76",0.0359271068979531,0.786747237975845,0.92200375948645
1745,"ENST00000262133","ENSG00000103479","RBL2",-0.154943716532489,0.147441620154772,0.439812748980684
1746,"ENST00000262134","ENSG00000087253","LPCAT2",0.127593828978408,0.167665855789379,0.471178756400146
1747,"ENST00000262139","ENSG00000070540","WIPI1",0.163869470711311,0.23412896528125,0.551404723696321
1748,"ENST00000262144","ENSG00000103091","WDR59",-0.0409281069597398,0.635799268220859,0.855099615691673
1749,"ENST00000262146","ENSG00000066855","MTFR1",-0.140140968401978,0.198331023779342,0.509762180012059
1750,"ENST00000262158","ENSG00000101665","SMAD7",0.391473770624346,0.0767112463757533,0.314245494512625
1751,"ENST00000262160","ENSG00000175387","SMAD2",0.0244640021634352,0.7344975756878,0.903128274295684
1752,"ENST00000262177","ENSG00000105993","DNAJB6",0.116910844190388,0.0420574647601325,0.224624455785077
1753,"ENST00000262186","ENSG00000055118","KCNH2",-0.148750640332775,0.00553350053681741,0.0615554605170891
1754,"ENST00000262187","ENSG00000106615","RHEB",0.0850639346302533,0.224985568934549,0.541068422332031
1755,"ENST00000262188","ENSG00000082014","SMARCD3",0.0181420470763385,0.896342374639677,0.963901417294694
1756,"ENST00000262189","ENSG00000055609","KMT2C",0.0187171435926758,0.700263592647336,0.887689429485485
1757,"ENST00000262193","ENSG00000008018","PSMB1",-0.0827173399291257,0.0705527273322105,0.300370384227668
1758,"ENST00000262198","ENSG00000101544","ADNP2",0.01462519148924,0.873506654906715,0.95604956049206
1759,"ENST00000262207","ENSG00000121005","CRISPLD1",-0.193279717765971,0.116712820251392,0.390300292230632
1760,"ENST00000262209","ENSG00000104321","TRPA1",-0.887844033441096,0.139529332780181,0.428054767746159
1761,"ENST00000262210","ENSG00000104218","CSPP1",-0.128285306480226,0.132046092716242,0.414076752579452
1762,"ENST00000262213","ENSG00000067167","TRAM1",0.044905051394947,0.556463545373118,0.812074268574773
1763,"ENST00000262215","ENSG00000066777","ARFGEF1",-0.0180494394214741,0.774183545692344,0.918026246740128
1764,"ENST00000262225","ENSG00000086598","TMED2",0.00723733083186587,0.904382494662027,0.966616030743717
1765,"ENST00000262238","ENSG00000100811","YY1",-0.0841197872447309,0.194326104852992,0.504547358710256
1766,"ENST00000262241","ENSG00000089902","RCOR1",0.00882107855503333,0.903737349157893,0.966616030743717
1767,"ENST00000262244","ENSG00000120162","MOB3B",0.049738192667093,0.608504099669851,0.84144590623734
1768,"ENST00000262259","ENSG00000105497","ZNF175",-0.0167862858443267,0.8668397313117,0.953766950485218
1769,"ENST00000262262","ENSG00000105383","CD33",0.434011959029096,3.29415946583971e-06,0.00015401559513809
1770,"ENST00000262265","ENSG00000104872","PIH1D1",-0.0252274567452053,0.714516579132467,0.893468382102821
1771,"ENST00000262288","ENSG00000121064","SCPEP1",-0.179798385719967,0.372890624476756,0.684712750342802
1772,"ENST00000262291","ENSG00000062716","VMP1",0.267817031863567,4.88688829224091e-05,0.00167005371668774
1773,"ENST00000262293","ENSG00000068489","PRR11",0.0810288105154969,0.30327644632048,0.622301831793557
1774,"ENST00000262294","ENSG00000108395","TRIM37",0.121668998676254,0.179110372453689,0.484424957859981
1775,"ENST00000262300","ENSG00000127564","PKMYT1",-0.0674208755131121,0.292444747149247,0.61143142064274
1776,"ENST00000262301","ENSG00000103227","LMF1",0.27981822542955,0.251934817176287,0.571973452808865
1777,"ENST00000262302","ENSG00000095906","NUBP2",0.0166720067836086,0.853213356017432,0.949209567916934
1778,"ENST00000262304","ENSG00000008710","PKD1",-0.0609048616635015,0.412602987932955,0.712723436957654
1779,"ENST00000262305","ENSG00000090565","RAB11FIP3",-0.474304415591085,0.0115508570083892,0.100959103498824
1780,"ENST00000262306","ENSG00000103363","ELOB",-0.033316983675226,0.61688838535679,0.845638369173668
1781,"ENST00000262315","ENSG00000127586","CHTF18",-0.192805863560335,0.0546439845524912,0.262082373638756
1782,"ENST00000262316","ENSG00000007384","RHBDF1",-0.00917359180473551,0.982165984323348,0.994855005572874
1783,"ENST00000262319","ENSG00000100726","TELO2",-0.257007570360406,0.000862851612983968,0.0164129130496048
1784,"ENST00000262320","ENSG00000103126","AXIN1",-0.360661615121589,0.00198984711888769,0.030273342530671
1785,"ENST00000262365","ENSG00000145002","FAM86B2",0.155574282646361,0.654190034627972,0.865919449266417
1786,"ENST00000262366","ENSG00000126603","GLIS2",0.423648383209063,0.190875911673721,0.500153781912721
1787,"ENST00000262367","ENSG00000005339","CREBBP",-0.118428825218565,0.0419129577398322,0.224447671943961
1788,"ENST00000262370","ENSG00000102858","MGRN1",0.142242344379315,0.122481171061032,0.398416056984846
1789,"ENST00000262374","ENSG00000033011","ALG1",-0.0644028675709472,0.561213409185718,0.815242353399729
1790,"ENST00000262375","ENSG00000103423","DNAJA3",-0.0651553664899349,0.256448332772364,0.574371585701535
1791,"ENST00000262376","ENSG00000118900","UBN1",-0.058058416057055,0.523231048190205,0.792436695289397
1792,"ENST00000262384","ENSG00000102921","AC026470.1",-0.1043337807993,0.292247043770123,0.611242668278625
1793,"ENST00000262394","ENSG00000109046","WSB1",0.0838512598773494,0.346267723190629,0.661375042957349
1794,"ENST00000262395","ENSG00000076604","TRAF4",-0.0810691495518854,0.508160635890889,0.782420245763539
1795,"ENST00000262407","ENSG00000005961","ITGA2B",0.096459737189831,0.52064663451408,0.790416048661984
1796,"ENST00000262415","ENSG00000067596","DHX8",0.00554797926789275,0.937967491515797,0.980728197665633
1797,"ENST00000262419","ENSG00000120071","KANSL1",0.00463407133667315,0.952643453727154,0.984368538211613
1798,"ENST00000262428","ENSG00000103187","COTL1",-0.210950189555786,0.0366137227961921,0.207508174650221
1799,"ENST00000262430","ENSG00000103150","MLYCD",-0.126362471300229,0.344892906097644,0.660218044539362
1800,"ENST00000262432","ENSG00000165055","METTL2B",-0.0361187709544442,0.672160609823093,0.874418058219765
1801,"ENST00000262435","ENSG00000108854","SMURF2",0.144965145935043,0.245262774419057,0.566144091863869
1802,"ENST00000262455","ENSG00000023318","ERP44",-0.0467486708966985,0.359229546925146,0.672816366689955
1803,"ENST00000262457","ENSG00000119509","INVS",-0.195193401610772,0.121349287448227,0.395915966502531
1804,"ENST00000262460","ENSG00000101003","GINS1",0.186376057468598,0.0638309485273639,0.287350795477305
1805,"ENST00000262461","ENSG00000064651","SLC12A2",-0.0101368762339958,0.903230464094434,0.966616030743717
1806,"ENST00000262462","ENSG00000113396","SLC27A6",0.0967909104279872,0.580222769127404,0.826917359132106
1807,"ENST00000262482","ENSG00000108523","RNF167",0.396254124497883,0.00114087013573807,0.0203496898819738
1808,"ENST00000262493","ENSG00000087258","GNAO1",0.394224128436538,0.213189606972933,0.528907287410503
1809,"ENST00000262498","ENSG00000070761","CFAP20",-0.0738098377790074,0.357884024503156,0.672430359239271
1810,"ENST00000262506","ENSG00000070770","CSNK2A2",-0.205387061956515,0.000105726433597512,0.00318298099031663
1811,"ENST00000262507","ENSG00000088682","COQ9",-0.112680932708458,0.268757846047925,0.586110821481381
1812,"ENST00000262518","ENSG00000080603","SRCAP",-0.183985124411988,0.000112379330872398,0.00334784498776933
1813,"ENST00000262519","ENSG00000099381","SETD1A",-0.174489066047987,0.0167366442034314,0.128778235993948
1814,"ENST00000262525","ENSG00000102870","ZNF629",0.024773428087971,0.803935304100571,0.92960451779105
1815,"ENST00000262544","ENSG00000101310","SEC23B",0.134410938377953,0.0375782066891291,0.210452752028686
1816,"ENST00000262547","ENSG00000089091","DZANK1",1.24911970958013,0.04787159444829,0.242830539280594
1817,"ENST00000262554","ENSG00000090054","SPTLC1",0.0249400670260852,0.684824923612911,0.880296293976667
1818,"ENST00000262577","ENSG00000014164","ZC3H3",-0.256952155584302,0.0060050893502947,0.0643728782526016
1819,"ENST00000262584","ENSG00000161016","RPL8",-0.189680210047829,1.54367748661004e-09,1.58261709888489e-07
1820,"ENST00000262605","ENSG00000124120","TTPAL",0.0668787096298863,0.690267264692563,0.882165498182928
1821,"ENST00000262613","ENSG00000109062","SLC9A3R1",0.231494773069137,0.0261983454770729,0.168790415288045
1822,"ENST00000262629","ENSG00000011600","TYROBP",-0.663900589192377,0.0843372584998501,0.330836953370663
1823,"ENST00000262633","ENSG00000126254","RBM42",-0.0132071826538462,0.822175244910971,0.935219928456799
1824,"ENST00000262640","ENSG00000124333","VAMP7",-0.123186739738833,0.148480486662792,0.441292227271501
1825,"ENST00000262643","ENSG00000105173","CCNE1",0.373706612337744,0.00453206257933857,0.054005101730757
1826,"ENST00000262644","ENSG00000104331","IMPAD1",0.133271000640087,0.172950240977089,0.477596151982351
1827,"ENST00000262646","ENSG00000104388","RAB2A",-0.042695204123816,0.568963730825213,0.819907212459279
1828,"ENST00000262650","ENSG00000078747","ITCH",-0.268889335814712,0.000220135798165768,0.00585314341851973
1829,"ENST00000262662","ENSG00000123080","CDKN2C",-0.344482407134921,0.0438002963855764,0.230861964802141
1830,"ENST00000262710","ENSG00000100813","ACIN1",-0.103658698338033,0.0147164375263645,0.11820403674846
1831,"ENST00000262713","ENSG00000129474","AJUBA",-0.274985046528369,0.238907150373934,0.557579908096504
1832,"ENST00000262715","ENSG00000129566","TEP1",0.113459471201225,0.190476234796952,0.500097226259345
1833,"ENST00000262719","ENSG00000081913","PHLPP1",-0.0687749796886299,0.565153771379077,0.817314769131261
1834,"ENST00000262735","ENSG00000186951","PPARA",0.465446170844229,0.140678036864286,0.429430425703573
1835,"ENST00000262741","ENSG00000117461","PIK3R3",-0.029923487213608,0.907563545413231,0.967346886813578
1836,"ENST00000262746","ENSG00000117450","PRDX1",0.00170959269804222,0.961860825423706,0.987636577941151
1837,"ENST00000262764","ENSG00000087157","PGS1",0.0268395821922813,0.808581385904702,0.931815803622793
1838,"ENST00000262765","ENSG00000129646","QRICH2",-0.0882447378974312,0.79700507670318,0.926636470462014
1839,"ENST00000262776","ENSG00000108679","LGALS3BP",0.0164993986210056,0.946727015219993,0.982648069427537
1840,"ENST00000262809","ENSG00000105656","ELL",-0.0792909927321829,0.405771324631469,0.708234247236683
1841,"ENST00000262811","ENSG00000099308","MAST3",-0.144416697889584,0.31820162721133,0.636593729213243
1842,"ENST00000262815","ENSG00000129933","MAU2",-0.143210442527589,0.0757262941948276,0.311894762192233
1843,"ENST00000262844","ENSG00000101935","AMMECR1",0.0174481925838397,0.856899000732995,0.949583240303553
1844,"ENST00000262848","ENSG00000183943","PRKX",-0.189029590233474,0.280331585565944,0.599052246583067
1845,"ENST00000262850","ENSG00000083750","RRAGB",0.0444095295369155,0.877041876198167,0.957017600070491
1846,"ENST00000262854","ENSG00000086758","HUWE1",-0.107601900899132,0.00103520152003095,0.0187922087423392
1847,"ENST00000262873","ENSG00000078814","MYH7B",-0.870331969453436,0.24716330469644,0.566966016417152
1848,"ENST00000262879","ENSG00000170471","RALGAPB",-0.21244207979636,0.0027244284492243,0.0378295816852118
1849,"ENST00000262887","ENSG00000073050","XRCC1",-0.111955094062317,0.0697734652939429,0.298968639994037
1850,"ENST00000262890","ENSG00000079462","PAFAH1B3",0.0110208162478662,0.899508899499284,0.965334899688972
1851,"ENST00000262891","ENSG00000007047","MARK4",-0.17240229695122,0.0979523020790824,0.357675082421997
1852,"ENST00000262894","ENSG00000256294","ZNF225",0.108138330875851,0.591430700279759,0.833863369991388
1853,"ENST00000262903","ENSG00000085382","HACE1",0.323547468668169,0.0303942055547056,0.183884135679186
1854,"ENST00000262919","ENSG00000088812","ATRN",-0.176007178586567,0.0217453961897369,0.149518248230209
1855,"ENST00000262932","ENSG00000166997","CNPY4",-0.125440126404717,0.645588687282094,0.860180220263462
1856,"ENST00000262940","ENSG00000105808","RASA4",-0.616362859372261,0.0419643180166511,0.224447671943961
1857,"ENST00000262942","ENSG00000241685","ARPC1A",0.00449235583325702,0.960296199681004,0.98709861823291
1858,"ENST00000262947","ENSG00000074842","MYDGF",-0.304862694436106,5.78971321245525e-05,0.00191531791737619
1859,"ENST00000262948","ENSG00000126934","MAP2K2",-0.104308984789743,0.0803203328302089,0.322756139692012
1860,"ENST00000262960","ENSG00000142002","DPP9",0.0173280124337048,0.829767817113332,0.937917405236115
1861,"ENST00000262962","ENSG00000105248","YJU2",-0.182676012663062,0.0535766848468345,0.25955839657598
1862,"ENST00000262965","ENSG00000071564","TCF3",-0.098307879735196,0.111175723576022,0.381737569408294
1863,"ENST00000262971","ENSG00000105229","PIAS4",0.0927125293291394,0.326885410921101,0.64359099935677
1864,"ENST00000262982","ENSG00000124207","CSE1L",0.105587674049758,0.00551301052761044,0.0615079017688302
1865,"ENST00000262990","ENSG00000109445","ZNF330",0.0666128213497221,0.400589908443065,0.704249925541391
1866,"ENST00000262995","ENSG00000109458","GAB1",-0.101013946156864,0.844546654670732,0.945516752079084
1867,"ENST00000263025","ENSG00000102882","MAPK3",-0.0942017938702204,0.321172452076331,0.639758884058927
1868,"ENST00000263026","ENSG00000103319","EEF2K",-0.0175942984015631,0.763737865960843,0.914654210718727
1869,"ENST00000263033","ENSG00000102362","SYTL4",-0.0603420744213075,0.522035786352108,0.791565258046087
1870,"ENST00000263035","ENSG00000181192","DHTKD1",-0.000998573333067026,0.989105518233929,0.997317195853834
1871,"ENST00000263036","ENSG00000123240","OPTN",0.259964260342771,0.323949277357527,0.641080162034086
1872,"ENST00000263038","ENSG00000107537","PHYH",-0.0226814297503754,0.860010645506407,0.95099120750748
1873,"ENST00000263054","ENSG00000108018","SORCS1",0.0812691603600713,0.795493949213126,0.925636108593596
1874,"ENST00000263056","ENSG00000107968","MAP3K8",0.101743482126765,0.367949762004349,0.679918735116529
1875,"ENST00000263062","ENSG00000120616","EPC1",-0.080678839190787,0.555655496127696,0.811623610054317
1876,"ENST00000263063","ENSG00000107951","MTPAP",0.0751494094025741,0.333300532898359,0.650153988163396
1877,"ENST00000263071","ENSG00000074660","SCARF1",0.656001298801097,0.328437163230228,0.645083693054883
1878,"ENST00000263073","ENSG00000070366","SMG6",-0.0723016855062736,0.48802088751754,0.767522158916598
1879,"ENST00000263083","ENSG00000108963","DPH1",-0.0215382491354772,0.839576625953647,0.942897661438123
1880,"ENST00000263087","ENSG00000083457","ITGAE",0.416311098154785,0.0998581998725977,0.361637810244429
1881,"ENST00000263088","ENSG00000129219","PLD2",-0.238613508463053,0.332833110327075,0.649569678532348
1882,"ENST00000263092","ENSG00000127804","METTL16",-0.0374121665403733,0.753186138280757,0.910813423053277
1883,"ENST00000263093","ENSG00000083807","SLC27A5",0.34607599657656,0.116451967424532,0.390115804913503
1884,"ENST00000263094","ENSG00000064687","ABCA7",0.00870977228219421,0.920879554629914,0.973398600379754
1885,"ENST00000263095","ENSG00000083844","ZNF264",0.689947840462348,0.0848569120707541,0.331845931053327
1886,"ENST00000263100","ENSG00000121410","A1BG",-0.0432283828445325,0.891511601766188,0.963293014441627
1887,"ENST00000263102","ENSG00000108091","CCDC6",0.0428498702602425,0.643511648957958,0.859324403325694
1888,"ENST00000263119","ENSG00000099991","CABIN1",-0.0594058309064806,0.368931006587256,0.680152737673368
1889,"ENST00000263125","ENSG00000065675","PRKCQ",-0.0209467178633969,0.818420804075058,0.93428556512385
1890,"ENST00000263150","ENSG00000047056","WDR37",0.0930911541382059,0.503320011780586,0.778618644418233
1891,"ENST00000263168","ENSG00000116489","CAPZA1",-0.0689768409255736,0.096614005213499,0.354846102634724
1892,"ENST00000263181","ENSG00000121621","KIF18A",-0.0571116853943076,0.519114465569112,0.789580930108722
1893,"ENST00000263196","ENSG00000070413","DGCR2",-0.0767895688025787,0.114073838569885,0.386451144429841
1894,"ENST00000263202","ENSG00000070010","UFD1",-0.180894238241994,5.72630097095952e-05,0.00189986312097724
1895,"ENST00000263205","ENSG00000099917","MED15",-0.09964642873228,0.00136236794831833,0.023036771548087
1896,"ENST00000263207","ENSG00000099889","ARVCF",-0.145194859247813,0.128117926050809,0.408832163968082
1897,"ENST00000263208","ENSG00000100084","HIRA",-0.0419185557457988,0.372241361138147,0.684125757388907
1898,"ENST00000263212","ENSG00000100034","PPM1F",0.118903055167512,0.0130049738537444,0.108987862172541
1899,"ENST00000263228","ENSG00000107341","UBE2R2",-0.197852894952007,0.0187319922915048,0.138152995643114
1900,"ENST00000263233","ENSG00000102003","SYP",0.504694185200691,0.0161366965700281,0.125519895397758
1901,"ENST00000263238","ENSG00000115091","ACTR3",-0.0916902155332982,0.0238903038946273,0.159451871402611
1902,"ENST00000263239","ENSG00000088205","DDX18",0.0560913061880037,0.322679756526315,0.640432359771594
1903,"ENST00000263245","ENSG00000242247","ARFGAP3",0.116482463774042,0.327382908920283,0.643797440903549
1904,"ENST00000263246","ENSG00000100266","PACSIN2",-0.1064268072086,0.0599385476892623,0.276533031617549
1905,"ENST00000263253","ENSG00000100393","EP300",-0.0444843346982496,0.367652840192783,0.679644139277756
1906,"ENST00000263256","ENSG00000100418","DESI1",0.0337353901201082,0.779033803727095,0.919743198092576
1907,"ENST00000263265","ENSG00000105559","PLEKHA4",0.0183760127370289,0.871730837231772,0.955068540261632
1908,"ENST00000263268","ENSG00000118242","MREG",0.3624365318265,0.373780228115021,0.685406395772233
1909,"ENST00000263269","ENSG00000105464","GRIN2D",0.0937458839761409,0.354323585337906,0.669912344433521
1910,"ENST00000263274","ENSG00000105486","LIG1",-0.135393804012948,0.0209101132219384,0.146525300779347
1911,"ENST00000263277","ENSG00000024422","EHD2",0.0278608041628239,0.753206195605338,0.910813423053277
1912,"ENST00000263334","ENSG00000125618","PAX8",0.303997694472852,0.364920330334472,0.677564587894646
1913,"ENST00000263346","ENSG00000141002","TCF25",-0.204105707875892,0.00362866918975884,0.0465549666059252
1914,"ENST00000263354","ENSG00000105402","NAPA",0.0646043398286992,0.35565049274579,0.671059780858592
1915,"ENST00000263368","ENSG00000090013","BLVRB",-0.309414101006308,0.000178085882356665,0.00484836684502117
1916,"ENST00000263370","ENSG00000086544","ITPKC",-0.113240081015271,0.46082660258067,0.750351514861644
1917,"ENST00000263377","ENSG00000141867","BRD4",-0.100332034989546,0.0394814399268033,0.216843043613427
1918,"ENST00000263379","ENSG00000104998","IL27RA",-0.0532885838324822,0.544866089127865,0.803965701310172
1919,"ENST00000263382","ENSG00000105011","ASF1B",0.00364839976034573,0.959756495313954,0.986900597874112
1920,"ENST00000263383","ENSG00000105135","ILVBL",-0.224233241085813,0.0276255263159844,0.173608050137108
1921,"ENST00000263384","ENSG00000105058","FAM32A",0.0246012308564561,0.814534724124711,0.933945104336445
1922,"ENST00000263388","ENSG00000074181","NOTCH3",-0.132187465778311,0.060863306856636,0.279396705134537
1923,"ENST00000263390","ENSG00000105085","MED26",-0.0422213665910818,0.772604161779804,0.917004105241361
1924,"ENST00000263401","ENSG00000110442","COMMD9",0.015608801016746,0.87868202145607,0.957888821167744
1925,"ENST00000263433","ENSG00000125503","PPP1R12C",-0.274747644411802,0.0121330122614659,0.104045032728917
1926,"ENST00000263440","ENSG00000088035","ALG6",0.215177992561979,0.100901720144115,0.362685273291229
1927,"ENST00000263461","ENSG00000120008","WDR11",-0.0798823907276878,0.307079652505724,0.626042000271434
1928,"ENST00000263464","ENSG00000023445","BIRC3",0.60427235353626,0.101604607489715,0.363718286641384
1929,"ENST00000263512","ENSG00000126903","SLC10A3",-0.374552836037932,0.0513671110639664,0.253288839200879
1930,"ENST00000263549","ENSG00000059378","PARP12",-0.0423074334762395,0.65295727529908,0.86537793105717
1931,"ENST00000263556","ENSG00000122884","P4HA1",-0.00108739929201655,0.985808511184327,0.996300006659112
1932,"ENST00000263559","ENSG00000122958","VPS26A",0.0825344644683085,0.225988805098416,0.541649663441444
1933,"ENST00000263563","ENSG00000107719","PALD1",0.158609799003346,0.422965612183059,0.720747490849875
1934,"ENST00000263574","ENSG00000084234","APLP2",-0.130356348005616,0.000536886986016492,0.0115934988631265
1935,"ENST00000263578","ENSG00000110074","FOXRED1",0.00937617022367887,0.904388814716635,0.966616030743717
1936,"ENST00000263579","ENSG00000110063","DCPS",-0.161750941908902,0.0914359184121691,0.345348431406184
1937,"ENST00000263593","ENSG00000110013","SIAE",0.23313343101148,0.0100945854006383,0.0932438164442078
1938,"ENST00000263620","ENSG00000116017","ARID3A",0.0314808133728139,0.464714575666545,0.752911712853826
1939,"ENST00000263629","ENSG00000085760","MTIF2",-0.122452061962079,0.0756534430812603,0.311820420957893
1940,"ENST00000263634","ENSG00000115239","ASB3",-0.306070322001189,0.0379082369519861,0.211342934835562
1941,"ENST00000263635","ENSG00000115183","TANC1",0.660144559761057,0.17406150956386,0.479391612578133
1942,"ENST00000263640","ENSG00000115170","ACVR1",-0.162058928203359,0.204959166615517,0.518437919321739
1943,"ENST00000263645","ENSG00000110651","CD81",-0.122425742910888,0.0339561621026155,0.198674100117102
1944,"ENST00000263650","ENSG00000021762","OSBPL5",-0.121837674845848,0.630354693894176,0.852255722527709
1945,"ENST00000263655","ENSG00000119865","CNRIP1",0.325895659990333,0.42492619974222,0.722253957357192
1946,"ENST00000263657","ENSG00000115946","PNO1",-0.00988065444536865,0.90544497582671,0.966893818099451
1947,"ENST00000263663","ENSG00000115750","TAF1B",0.281398025542965,0.0276432275407498,0.173608050137108
1948,"ENST00000263672","ENSG00000118363","SPCS2",-0.049196224356023,0.394524512509026,0.699001860867618
1949,"ENST00000263674","ENSG00000110237","ARHGEF17",0.333708528682303,0.512225724322106,0.784863560910438
1950,"ENST00000263681","ENSG00000077514","POLD3",0.108363787703233,0.267477542472973,0.584539341829392
1951,"ENST00000263694","ENSG00000060688","SNRNP40",0.0337665290677863,0.484968184398521,0.76598055585074
1952,"ENST00000263697","ENSG00000126698","DNAJC8",-0.101095704060754,0.0607896057162512,0.279170989931775
1953,"ENST00000263702","ENSG00000116353","MECR",0.0389308561772914,0.660932308709492,0.868695559206787
1954,"ENST00000263708","ENSG00000088179","PTPN4",0.262218575819225,0.145463343860262,0.435968620787406
1955,"ENST00000263713","ENSG00000115109","EPB41L5",0.0978597949859283,0.373466878036153,0.685381885510632
1956,"ENST00000263733","ENSG00000116199","FAM20B",-0.111447865408394,0.156965456690077,0.454210092867296
1957,"ENST00000263734","ENSG00000116016","EPAS1",-0.0592895349633441,0.511490527755105,0.784663250499783
1958,"ENST00000263735","ENSG00000119888","EPCAM",-0.106569489639884,0.247244855288649,0.567020945556044
1959,"ENST00000263736","ENSG00000068784","SRBD1",0.0502168356617029,0.636357114051309,0.855150939156968
1960,"ENST00000263753","ENSG00000129810","SGO1",0.156292955445356,0.0850188799837217,0.332177286257021
1961,"ENST00000263754","ENSG00000114166","KAT2B",-0.0614420474156036,0.60102230843251,0.838704337211767
1962,"ENST00000263773","ENSG00000109920","FNBP4",0.0781761577059239,0.298894627431134,0.617585267969355
1963,"ENST00000263774","ENSG00000213619","NDUFS3",-0.0546927894471876,0.372960144745654,0.684712750342802
1964,"ENST00000263776","ENSG00000110455","ACCS",0.688037602424979,0.0508991723028874,0.251740162514962
1965,"ENST00000263780","ENSG00000083937","CHMP2B",-0.104523523042663,0.310348097567464,0.628721086939898
1966,"ENST00000263791","ENSG00000128829","EIF2AK4",-0.134852555940311,0.152912486350978,0.448259684357067
1967,"ENST00000263795","ENSG00000092470","WDR76",-0.0579159629722864,0.482227151711414,0.764735923421947
1968,"ENST00000263798","ENSG00000092445","TYRO3",0.177022537315262,0.107401185470082,0.374571097348922
1969,"ENST00000263800","ENSG00000062524","LTK",0.477954243396734,0.142001977527894,0.429670180935044
1970,"ENST00000263805","ENSG00000103994","ZNF106",0.0547859329874297,0.46161560729218,0.75088311775847
1971,"ENST00000263817","ENSG00000073734","ABCB11",-0.0341709918833843,0.955985862896258,0.985812820717066
1972,"ENST00000263847","ENSG00000110048","OSBP",0.00710538067669769,0.898263774787408,0.965026444389497
1973,"ENST00000263849","ENSG00000104427","ZC2HC1A",0.432132030300165,0.25207022165046,0.571973452808865
1974,"ENST00000263856","ENSG00000115561","CHMP3",-0.019871934974909,0.892537006528466,0.963430252955742
1975,"ENST00000263857","ENSG00000068654","POLR1A",-0.0684024311882215,0.187572119562545,0.496802345072624
1976,"ENST00000263864","ENSG00000118640","VAMP8",0.0458028142516761,0.577008542769002,0.825194307299885
1977,"ENST00000263867","ENSG00000042493","CAPG",0.0151694068703281,0.860265557600863,0.951022153244397
1978,"ENST00000263881","ENSG00000011566","MAP4K3",-0.0398125678545197,0.735485129683126,0.903332235860496
1979,"ENST00000263897","ENSG00000053501","USE1",-0.127811823657315,0.346699501558488,0.661653585063825
1980,"ENST00000263904","ENSG00000115145","STAM2",0.0815341560335778,0.485520321541033,0.76598055585074
1981,"ENST00000263918","ENSG00000115808","STRN",0.0554206293657737,0.443499603555629,0.736792042111395
1982,"ENST00000263921","ENSG00000109220","CHIC2",0.042683795823051,0.785236149705216,0.921996309541247
1983,"ENST00000263925","ENSG00000072201","LNX1",0.479930377269953,0.534015644863702,0.798777344709375
1984,"ENST00000263934","ENSG00000054523","KIF1B",0.0126159642707601,0.854362302058277,0.949323911650089
1985,"ENST00000263955","ENSG00000081320","STK17B",0.146310560187707,0.258651293633872,0.577123021935631
1986,"ENST00000263956","ENSG00000119041","GTF3C3",-0.0658737689971265,0.255323962373783,0.573482573043877
1987,"ENST00000263960","ENSG00000115520","COQ10B",0.260446156045852,0.0214941203467094,0.148648693713491
1988,"ENST00000263966","ENSG00000058056","USP13",-0.190491324820789,0.0751558378192185,0.311205500566501
1989,"ENST00000263967","ENSG00000121879","PIK3CA",-0.315917596979261,0.00088154426284606,0.0166921359587157
1990,"ENST00000263969","ENSG00000171109","MFN1",0.194106822598357,0.0559775522802973,0.265422216678465
1991,"ENST00000263974","ENSG00000120656","TAF12",-0.0336598460569218,0.760846897546002,0.913615707979511
1992,"ENST00000263980","ENSG00000090020","SLC9A1",0.0896625376373422,0.440747174540721,0.735394936379224
1993,"ENST00000263985","ENSG00000059691","GATB",0.0333326885612289,0.738636095687138,0.904054718738775
1994,"ENST00000263991","ENSG00000115504","EHBP1",0.159044382350358,0.0488519774740856,0.245121474274733
1995,"ENST00000263997","ENSG00000103061","SLC7A6OS",-0.111859298776558,0.355116857069334,0.670520961249216
1996,"ENST00000264001","ENSG00000217555","CKLF",-0.152761089676262,0.269664556993108,0.587102096533684
1997,"ENST00000264010","ENSG00000102974","CTCF",0.0226755919888468,0.739456827586059,0.904451708719836
1998,"ENST00000264020","ENSG00000118096","IFT46",0.224256297434131,0.111096754160741,0.381727373897714
1999,"ENST00000264027","ENSG00000109929","SC5D",0.233621982331482,0.0097169971984937,0.0909247704292262
[truncated: 9,381 more rows]
