# Supplementary material for: Systematic identification of post-transcriptional regulatory modules
Source: Nat Commun. 2024 Sep 9;15:7872. doi: 10.1038/s41467-024-52215-7 (PMC11385195; doi:10.1038/s41467-024-52215-7)
Supplement: Supplementary file 20 — Source Data [file 41467_2024_52215_MOESM20_ESM.zip › Source_data/FigS6F_left_subpanel.tsv]

RRM_1	SET	Helicase_C	WD40	Pro_isomerase	SNF2.rel_dom	Mito_carr	PH	SH2	Peptidase_C48
AGGF1	9	8	5	6	3	4	1	4	5	4
APOBEC3C	8	7	6	4	5	5	4	6	5	5
BUD13	6	8	5	3	7	5	6	5	4	4
CPSF6	9	8	6	4	6	5	4	3	4	2
DDX21	7	6	7	5	5	6	5	5	5	3
DDX52	7	10	5	5	4	4	6	4	2	5
DDX55	8	9	6	4	4	6	6	6	4	4
DDX6	8	5	7	5	6	6	5	3	3	3
DGCR8	9	5	4	7	6	4	6	5	5	4
EFTUD2	9	8	5	5	5	4	4	5	3	5
EIF3G	8	7	7	4	4	6	4	3	3	5
EXOSC5	8	7	5	6	5	4	3	5	5	4
FASTKD2	9	8	7	5	6	6	4	3	4	4
FXR2	9	7	5	7	5	4	3	5	3	4
GNL3	6	6	7	6	7	6	6	4	3	5
GPKOW	7	9	6	6	5	6	5	4	5	2
HNRNPA1	10	8	6	4	5	5	5	5	2	4
HNRNPC	9	9	6	6	3	5	4	5	3	4
ILF3	5	9	6	4	6	5	4	6	5	5
LARP4	7	4	7	6	6	6	6	4	2	4
LARP7	8	7	4	4	6	4	5	5	3	1
LIN28B	8	6	4	6	4	3	5	4	5	3
NOLC1	9	6	4	6	5	3	6	6	4	3
NONO	9	6	5	5	6	5	6	5	4	4
NPM1	7	9	6	3	2	5	2	4	4	4
NSUN2	7	7	6	7	7	5	3	5	2	5
PPIL4	6	10	5	6	4	5	5	4	5	2
QKI	8	10	6	4	6	5	4	3	5	5
RBM15	8	9	3	7	4	3	4	4	4	5
RPS11	7	9	6	6	6	5	5	4	3	4
RPS3	9	3	5	5	7	5	5	6	5	2
SBDS	10	8	5	6	5	5	4	5	5	3
SF3B4	7	8	5	7	5	4	5	2	4	5
SMNDC1	6	10	5	6	5	5	4	3	5	5
SRSF1	8	9	5	4	6	4	6	6	4	3
SRSF7	6	8	6	5	3	5	2	5	5	3
SUPV3L1	7	4	6	7	7	6	5	6	3	3
TAF15	6	7	6	4	6	5	5	5	4	4
TBRG4	7	7	7	7	4	6	3	4	4	5
TRA2A	9	8	4	6	6	3	4	5	4	4
TROVE2	6	7	5	6	7	4	5	5	4	0
U2AF1	6	6	5	6	5	4	3	5	4	3
U2AF2	8	10	5	7	4	4	3	5	3	4
UTP3	7	3	7	7	6	6	3	6	3	4
XRCC6	9	9	5	2	6	4	6	4	4	5
YWHAG	9	6	4	6	6	3	4	5	4	4
ZC3H11A	5	8	6	7	6	5	4	3	5	5
ZC3H8	8	8	5	7	5	4	6	5	5	4
ZNF800	7	10	7	4	5	6	3	5	4	5
ZRANB2	7	10	6	4	6	5	3	3	5	4
