# Supplementary material for: Systematic identification of post-transcriptional regulatory modules
Source: Nat Commun. 2024 Sep 9;15:7872. doi: 10.1038/s41467-024-52215-7 (PMC11385195; doi:10.1038/s41467-024-52215-7)
Supplement: Supplementary file 20 — Source Data [file 41467_2024_52215_MOESM20_ESM.zip › Source_data/Fig6C.tsv]

RBP	Antibody	Rel.enrich
ZNF800	IgG	1.079
ZNF800	IgG	0.927
ZNF800	ZNF800	11.842
ZNF800	ZNF800	7.922
QKI	IgG	2.351
QKI	IgG	0.425
QKI	QKI	28.024
QKI	QKI	27.254
