# Supplementary material for: Systematic identification of post-transcriptional regulatory modules
Source: Nat Commun. 2024 Sep 9;15:7872. doi: 10.1038/s41467-024-52215-7 (PMC11385195; doi:10.1038/s41467-024-52215-7)
Supplement: Supplementary file 20 — Source Data [file 41467_2024_52215_MOESM20_ESM.zip › Source_data/Fig2A_top_subpanel_PerSeq.tsv]

AGGF1	DDX6	FXR1	LIN28B	MTPAP	RBM15	UCHL5	XRCC6	ZNF622
AGGF1	0	0.351625231782265	0.280071237050044	0.454346917471466	0.660668251975417	0.635207321334504	0.0105365575065847	0.378842088674276	0.302020315188762
DDX6	0.351625231782265	0	0.513170446883231	0.0320466540825285	0.122037874451273	0.195347795434592	0.506146741878841	0.48990442405619	0.0131704468832309
FXR1	0.280071237050044	0.513170446883231	0	0.197542703248464	0.0237060043898156	0.730466320456541	0.397718295873573	0.637402229148376	0.438982562774363
LIN28B	0.454346917471466	0.0320466540825285	0.197542703248464	0	0.053117769095698	0.688763071992976	0.563653326602283	0.75153743546971	0.268218734855136
MTPAP	0.660668251975417	0.122037874451273	0.0237060043898156	0.053117769095698	0	0.121598892888499	0.291484757682177	0.842406618964004	0.223881597014925
RBM15	0.635207321334504	0.195347795434592	0.730466320456541	0.688763071992976	0.121598892888499	0	0.2243205785777	0.883231904302019	0.150571676031607
UCHL5	0.0105365575065847	0.506146741878841	0.397718295873573	0.563653326602283	0.291484757682177	0.2243205785777	0	0.641353063213345	0.649254731343284
XRCC6	0.378842088674276	0.48990442405619	0.637402229148376	0.75153743546971	0.842406618964004	0.883231904302019	0.641353063213345	0	0.224759560140474
ZNF622	0.302020315188762	0.0131704468832309	0.438982562774363	0.268218734855136	0.223881597014925	0.150571676031607	0.649254731343284	0.224759560140474	0
