# Supplementary material for: Systematic identification of post-transcriptional regulatory modules
Source: Nat Commun. 2024 Sep 9;15:7872. doi: 10.1038/s41467-024-52215-7 (PMC11385195; doi:10.1038/s41467-024-52215-7)
Supplement: Supplementary file 20 — Source Data [file 41467_2024_52215_MOESM20_ESM.zip › Source_data/Fig5C_right_subpanel.tsv]

Gene	Cell	Rel.stability
GUK1	CTRL	1.189
GUK1	CTRL	0.898
GUK1	CTRL	1.043
GUK1	CTRL	0.898
GUK1	TAF15-KD	0.725
GUK1	TAF15-KD	0.794
GUK1	TAF15-KD	0.537
GUK1	TAF15-KD	0.523
UBE2J2	CTRL	0.929
UBE2J2	CTRL	1.017
UBE2J2	CTRL	0.974
UBE2J2	CTRL	1.087
UBE2J2	TAF15-KD	0.764
UBE2J2	TAF15-KD	0.651
UBE2J2	TAF15-KD	0.612
UBE2J2	TAF15-KD	0.493
