# Supplementary material for: Systematic identification of post-transcriptional regulatory modules
Source: Nat Commun. 2024 Sep 9;15:7872. doi: 10.1038/s41467-024-52215-7 (PMC11385195; doi:10.1038/s41467-024-52215-7)
Supplement: Supplementary file 20 — Source Data [file 41467_2024_52215_MOESM20_ESM.zip › Source_data/Fig6D.tsv]

RBP	GeneID	logFC	UP.under.KD
ZNF800	ENSG00000048405	-4.10029506904161	-
ZNF800	ENSG00000178952	4.644358911032	-
ZNF800	ENSG00000130311	5.49142180185902	-
ZNF800	ENSG00000131941	3.35616144360416	-
ZNF800	ENSG00000103549	4.97435604541368	-
ZNF800	ENSG00000184634	2.67410133404549	-
ZNF800	ENSG00000085999	3.04822804436299	-
ZNF800	ENSG00000116649	3.72295099104686	-
ZNF800	ENSG00000201822	4.02267890876712	-
ZNF800	ENSG00000164068	4.41773703388958	-
ZNF800	ENSG00000199994	3.99880860250086	-
ZNF800	ENSG00000108262	5.12989995342565	-
ZNF800	ENSG00000172053	3.09274925114416	-
ZNF800	ENSG00000199352	4.11957377061174	-
ZNF800	ENSG00000272617	2.79450945981781	-
ZNF800	ENSG00000126934	4.66329798245476	-
ZNF800	ENSG00000201321	4.5437969592684	-
ZNF800	ENSG00000161013	3.99614231146982	-
ZNF800	ENSG00000102226	4.86344371773359	-
ZNF800	ENSG00000014216	4.41704384255635	-
ZNF800	ENSG00000280347	-4.08613647740227	-
ZNF800	ENSG00000205903	4.07612654158983	-
ZNF800	ENSG00000105576	3.05358294216185	-
ZNF800	ENSG00000134352	-2.52152395765005	-
ZNF800	ENSG00000167548	2.69380387441407	+
ZNF800	ENSG00000200558	3.60851601873794	-
ZNF800	ENSG00000185624	3.55246428842651	-
ZNF800	ENSG00000168802	3.07376450947184	-
ZNF800	ENSG00000150991	3.51604944349528	-
ZNF800	ENSG00000206585	2.76635502435272	+
ZNF800	ENSG00000172009	5.18649267920463	-
ZNF800	ENSG00000075240	3.71574254322887	-
ZNF800	ENSG00000200087	3.57735043536004	-
ZNF800	ENSG00000285238	4.8453644512723	-
ZNF800	ENSG00000135636	4.13822290696226	-
ZNF800	ENSG00000100243	4.18018114852499	-
ZNF800	ENSG00000071127	2.50913431387274	-
ZNF800	ENSG00000088038	3.51905320282323	-
ZNF800	ENSG00000206652	2.16480722780423	+
ZNF800	ENSG00000274266	3.97049863307133	-
ZNF800	ENSG00000105397	3.72007607300357	-
ZNF800	ENSG00000283293	3.87030283864818	-
ZNF800	ENSG00000039523	4.07169983867355	-
ZNF800	ENSG00000140829	2.56019539748237	-
ZNF800	ENSG00000204054	3.52597626941093	-
ZNF800	ENSG00000212232	2.72630537209501	-
ZNF800	ENSG00000109917	2.59000374419668	-
ZNF800	ENSG00000105447	3.42404447772737	-
ZNF800	ENSG00000161888	2.98477436339773	-
ZNF800	ENSG00000126247	3.70648524020891	-
ZNF800	ENSG00000148334	5.33631644190234	+
ZNF800	ENSG00000170315	4.07772829269609	-
ZNF800	ENSG00000122359	2.30543075507564	-
ZNF800	ENSG00000179218	3.22714293045552	-
ZNF800	ENSG00000108828	3.18381491283244	-
ZNF800	ENSG00000102225	3.37789547547816	-
ZNF800	ENSG00000142534	3.6052923080766	-
ZNF800	ENSG00000274523	3.83651662587982	-
ZNF800	ENSG00000160014	2.90851204648845	-
ZNF800	ENSG00000105671	4.8844637587091	-
ZNF800	ENSG00000181222	2.37720277627007	+
ZNF800	ENSG00000002822	4.48872943938748	-
ZNF800	ENSG00000017483	3.8856162338829	-
ZNF800	ENSG00000111667	3.8753812064413	-
ZNF800	ENSG00000172531	3.85401131529545	-
ZNF800	ENSG00000144713	2.97831264905247	-
ZNF800	ENSG00000160688	2.99641231074037	-
ZNF800	ENSG00000160271	4.07430978254016	-
ZNF800	ENSG00000160799	4.00969722837208	-
ZNF800	ENSG00000197746	2.68399396879436	-
ZNF800	ENSG00000216490	5.49041380866213	+
ZNF800	ENSG00000111674	3.20982721018391	-
ZNF800	ENSG00000131759	5.46141396206199	-
ZNF800	ENSG00000130175	3.8967694945178	-
ZNF800	ENSG00000184640	3.74502052612142	-
ZNF800	ENSG00000076864	4.71904251493116	-
ZNF800	ENSG00000051596	2.16545142833497	-
ZNF800	ENSG00000105618	2.70694160068375	-
ZNF800	ENSG00000254870	13.4246188066737	-
ZNF800	ENSG00000105698	3.20432755764833	-
ZNF800	ENSG00000090565	5.02312975677594	-
ZNF800	ENSG00000172757	3.48545580791136	-
ZNF800	ENSG00000119403	3.59014151438445	-
ZNF800	ENSG00000241468	2.05962922946292	-
ZNF800	ENSG00000047188	-2.00902405643522	-
ZNF800	ENSG00000108518	3.34057519336809	-
ZNF800	ENSG00000096080	3.80606655290531	-
ZNF800	ENSG00000106290	4.7801676192766	-
ZNF800	ENSG00000111057	3.81522002093768	-
ZNF800	ENSG00000196182	3.26043416285347	-
ZNF800	ENSG00000108344	3.4894332147571	-
ZNF800	ENSG00000204394	3.54249468525935	-
ZNF800	ENSG00000106244	2.86593272641007	-
ZNF800	ENSG00000125753	3.09404400396695	+
ZNF800	ENSG00000104907	4.01223296190046	-
ZNF800	ENSG00000207165	4.42603065093898	-
ZNF800	ENSG00000087074	2.27605263196597	-
ZNF800	ENSG00000185885	4.33777482171469	-
ZNF800	ENSG00000198952	2.30382398937951	-
ZNF800	ENSG00000084623	2.83688075223271	-
ZNF800	ENSG00000167553	3.41051897744097	-
ZNF800	ENSG00000260035	4.44058671395544	-
ZNF800	ENSG00000145016	2.51391583462018	-
ZNF800	ENSG00000142507	3.62661873078737	-
ZNF800	ENSG00000225813	3.26099822645511	-
ZNF800	ENSG00000130520	3.20520569001732	-
ZNF800	ENSG00000188976	3.10716513442769	+
ZNF800	ENSG00000227057	3.73226250986608	-
ZNF800	ENSG00000224578	2.37124904348063	-
ZNF800	ENSG00000276293	2.80454982026473	-
ZNF800	ENSG00000034510	3.35487728244476	-
ZNF800	ENSG00000130204	3.49669655018746	-
ZNF800	ENSG00000169718	4.39722973883201	-
ZNF800	ENSG00000258643	4.17211378540902	-
ZNF800	ENSG00000260404	4.66486897829781	-
ZNF800	ENSG00000100345	2.13093614909569	-
ZNF800	ENSG00000196656	2.96091007474108	-
ZNF800	ENSG00000065989	3.06725590301786	-
ZNF800	ENSG00000179855	3.92605510146651	-
ZNF800	ENSG00000085185	3.00960828276666	-
ZNF800	ENSG00000209582	2.92289783690233	-
ZNF800	ENSG00000177731	3.87081456512609	-
ZNF800	ENSG00000198618	2.54661041648772	-
ZNF800	ENSG00000090273	2.38036512271748	-
ZNF800	ENSG00000105401	3.13434037765317	-
ZNF800	ENSG00000186635	3.83270333879756	-
ZNF800	ENSG00000254772	3.37178128018358	-
ZNF800	ENSG00000170275	2.17798358802465	-
ZNF800	ENSG00000197756	3.21692207479106	-
ZNF800	ENSG00000124155	2.18169299953224	-
ZNF800	ENSG00000108604	3.15180829837564	-
ZNF800	ENSG00000138867	2.89025730385036	+
ZNF800	ENSG00000128191	2.06547395803326	-
ZNF800	ENSG00000176986	1.9357651209839	-
ZNF800	ENSG00000278233	3.57806142099306	-
ZNF800	ENSG00000126267	3.75989436824079	-
ZNF800	ENSG00000131242	3.07237338246356	-
ZNF800	ENSG00000184428	2.22697325910553	-
ZNF800	ENSG00000154832	4.98743136323865	-
ZNF800	ENSG00000197993	2.42098920616101	-
ZNF800	ENSG00000119383	3.07873597650792	-
ZNF800	ENSG00000158773	2.83337175234755	-
ZNF800	ENSG00000184702	3.68203127238614	-
ZNF800	ENSG00000215861	2.65478884343148	-
ZNF800	ENSG00000269858	4.20933742368511	-
ZNF800	ENSG00000125743	3.52782580943461	-
ZNF800	ENSG00000108773	3.86318611927861	-
ZNF800	ENSG00000116260	5.51753112454114	-
ZNF800	ENSG00000162244	3.75636163298496	-
ZNF800	ENSG00000072778	3.65760921048401	-
ZNF800	ENSG00000221983	3.40320196399332	-
ZNF800	ENSG00000283041	4.33553049415528	-
ZNF800	ENSG00000198930	3.22075697047152	-
ZNF800	ENSG00000173020	2.92751516757336	-
ZNF800	ENSG00000099341	3.44597492779988	+
ZNF800	ENSG00000167182	2.90846273265327	-
ZNF800	ENSG00000270872	5.15580583121904	-
ZNF800	ENSG00000136942	3.55806624286559	-
ZNF800	ENSG00000183597	3.56304247907447	-
ZNF800	ENSG00000114738	2.98454647742941	-
ZNF800	ENSG00000116670	3.32196334915105	-
ZNF800	ENSG00000092841	2.70343553992822	-
ZNF800	ENSG00000196924	4.33476840172042	-
ZNF800	ENSG00000277918	2.01111272310072	-
ZNF800	ENSG00000088247	2.08446931157498	-
ZNF800	ENSG00000242372	3.76391411970126	-
ZNF800	ENSG00000132591	2.80481625453031	-
ZNF800	ENSG00000173933	2.19562045178146	-
ZNF800	ENSG00000002834	3.47140936590963	+
ZNF800	ENSG00000115275	3.77085355985667	-
ZNF800	ENSG00000238795	4.31684848858769	-
ZNF800	ENSG00000133884	3.01504001078272	+
ZNF800	ENSG00000183955	1.99137665517784	-
ZNF800	ENSG00000175334	2.13894724395514	-
ZNF800	ENSG00000204568	2.57095752620603	-
ZNF800	ENSG00000225972	-5.728840949534	-
ZNF800	ENSG00000148303	3.24935736665798	-
ZNF800	ENSG00000165684	3.27094380996631	-
ZNF800	ENSG00000130724	2.58223565452976	-
ZNF800	ENSG00000080603	2.09157500631005	+
ZNF800	ENSG00000072135	3.18289806879887	-
ZNF800	ENSG00000100897	1.90961722868221	-
ZNF800	ENSG00000158864	2.01367741474098	-
ZNF800	ENSG00000130826	1.86873623046583	-
ZNF800	ENSG00000170291	2.90509822531022	-
ZNF800	ENSG00000111206	3.16554332234633	-
ZNF800	ENSG00000149273	2.09562439167424	-
ZNF800	ENSG00000108826	3.41165214911413	-
ZNF800	ENSG00000111348	2.52600896808498	-
ZNF800	ENSG00000142798	4.11897267612264	-
ZNF800	ENSG00000160796	4.369042632839	-
ZNF800	ENSG00000060971	2.94347826412248	-
ZNF800	ENSG00000275143	2.61615050535763	-
ZNF800	ENSG00000119421	2.43556956927017	-
ZNF800	ENSG00000084774	2.8049712887915	+
ZNF800	ENSG00000105248	3.37025841431772	-
ZNF800	ENSG00000158710	3.51285039752621	-
ZNF800	ENSG00000184840	2.45669000206018	+
ZNF800	ENSG00000148308	3.73873707943085	-
ZNF800	ENSG00000161956	3.22300775158175	-
ZNF800	ENSG00000137161	3.52363363354569	-
ZNF800	ENSG00000106348	4.13261598181523	-
ZNF800	ENSG00000105063	1.83016082832326	+
ZNF800	ENSG00000183258	2.97735117458324	-
ZNF800	ENSG00000175166	1.9217149286766	-
ZNF800	ENSG00000225178	4.51487337571237	-
ZNF800	ENSG00000108774	3.72850259004615	-
ZNF800	ENSG00000107829	4.15540818159814	-
ZNF800	ENSG00000111737	3.41316960236227	-
ZNF800	ENSG00000148484	2.07445197115803	-
ZNF800	ENSG00000251791	3.05069599437948	-
ZNF800	ENSG00000160051	2.50598763620256	+
ZNF800	ENSG00000159842	2.447688933029	-
ZNF800	ENSG00000229117	2.51503206049863	-
ZNF800	ENSG00000125991	3.41890860598541	+
ZNF800	ENSG00000105281	3.48776322315492	-
ZNF800	ENSG00000137700	3.59811098033312	-
ZNF800	ENSG00000127922	1.85083459872622	-
ZNF800	ENSG00000198624	1.7894662268811	-
ZNF800	ENSG00000183010	3.54574597201239	-
ZNF800	ENSG00000147403	3.53245294215578	-
ZNF800	ENSG00000117410	3.93216702257693	+
ZNF800	ENSG00000204628	3.36126719624737	-
ZNF800	ENSG00000184470	2.7520874811502	-
ZNF800	ENSG00000161981	3.86423298486457	-
ZNF800	ENSG00000233270	-3.56196787167079	-
ZNF800	ENSG00000252213	3.11169700250865	-
ZNF800	ENSG00000196405	3.4280710943453	-
ZNF800	ENSG00000221988	2.583755249404	-
ZNF800	ENSG00000124507	5.30869473333161	-
ZNF800	ENSG00000102030	3.16395231045407	-
ZNF800	ENSG00000188735	3.69524581565121	-
ZNF800	ENSG00000105321	4.89456351004788	+
ZNF800	ENSG00000176087	2.67687180606242	-
ZNF800	ENSG00000072506	3.97270899567676	-
ZNF800	ENSG00000187630	2.88246220393979	-
ZNF800	ENSG00000171720	2.06286991091756	-
ZNF800	ENSG00000224659	3.63521568850281	-
ZNF800	ENSG00000283907	1.76446728644195	-
ZNF800	ENSG00000205250	2.98255422705557	-
ZNF800	ENSG00000160695	2.4217440368179	-
ZNF800	ENSG00000077782	2.91492592425118	-
ZNF800	ENSG00000089639	4.70351782434546	-
ZNF800	ENSG00000174243	1.94410587152207	-
ZNF800	ENSG00000165458	3.12154121185958	+
ZNF800	ENSG00000171148	3.74736515440263	-
ZNF800	ENSG00000175866	4.42101514476953	-
ZNF800	ENSG00000269900	3.34606428301682	-
ZNF800	ENSG00000104859	4.20240292339228	+
ZNF800	ENSG00000277791	3.02929560025397	-
ZNF800	ENSG00000104853	3.78076492699069	-
ZNF800	ENSG00000117676	3.55957977694463	+
ZNF800	ENSG00000169217	3.55639409283828	-
ZNF800	ENSG00000186716	3.52566321506876	-
ZNF800	ENSG00000063177	2.85151117051025	-
ZNF800	ENSG00000164081	4.53588555467869	-
ZNF800	ENSG00000142227	3.71312786061739	-
ZNF800	ENSG00000094914	3.25011788302538	-
ZNF800	ENSG00000139579	2.54763481355819	-
ZNF800	ENSG00000166197	1.85792131841243	-
ZNF800	ENSG00000166441	1.88098016638764	-
ZNF800	ENSG00000178999	3.74513676555333	-
ZNF800	ENSG00000100401	3.17120331117761	-
ZNF800	ENSG00000183077	2.84987708735226	-
ZNF800	ENSG00000169230	2.96677013298879	-
ZNF800	ENSG00000175727	2.85377706314632	-
ZNF800	ENSG00000166508	2.68217699709441	+
ZNF800	ENSG00000148335	4.25011394957856	-
ZNF800	ENSG00000159199	2.33299909287717	-
ZNF800	ENSG00000117399	3.70592706080891	-
ZNF800	ENSG00000106624	4.26213174580925	-
ZNF800	ENSG00000213934	3.26273807258462	-
ZNF800	ENSG00000177000	2.19342082304438	-
ZNF800	ENSG00000136271	3.07961542009435	-
ZNF800	ENSG00000123136	3.27763944531953	-
ZNF800	ENSG00000010256	3.81338505263546	-
ZNF800	ENSG00000149257	3.16850399158994	-
ZNF800	ENSG00000244038	2.59141959990397	-
ZNF800	ENSG00000175567	2.63859745383096	-
ZNF800	ENSG00000178252	2.94356310108836	+
ZNF800	ENSG00000079459	1.72472790059589	+
ZNF800	ENSG00000101057	3.67814668236335	-
ZNF800	ENSG00000114316	2.05517029846256	-
ZNF800	ENSG00000179335	2.77407843468977	-
ZNF800	ENSG00000114631	1.81508906793096	-
ZNF800	ENSG00000132205	1.85150386985622	-
ZNF800	ENSG00000126012	2.40764048248702	-
ZNF800	ENSG00000105583	4.5913271947732	-
ZNF800	ENSG00000108788	1.96291830423633	+
ZNF800	ENSG00000065029	3.97062257798494	-
ZNF800	ENSG00000103496	3.13579624108355	-
ZNF800	ENSG00000166886	4.12326770766021	-
ZNF800	ENSG00000125755	2.94690446819463	-
ZNF800	ENSG00000157570	2.60981653897412	-
ZNF800	ENSG00000171858	2.31941706871912	-
ZNF800	ENSG00000130158	3.55634396879392	-
ZNF800	ENSG00000126107	2.77396631107641	-
ZNF800	ENSG00000134809	3.32577992400124	-
ZNF800	ENSG00000162889	2.2976420466834	-
ZNF800	ENSG00000164733	2.18283754781757	-
ZNF800	ENSG00000102103	4.3006477215658	-
ZNF800	ENSG00000160209	2.49606148849829	-
ZNF800	ENSG00000156983	2.80919457810481	-
ZNF800	ENSG00000007047	3.50955262204304	-
ZNF800	ENSG00000178977	2.66865780202419	-
ZNF800	ENSG00000275113	2.52905857864901	-
ZNF800	ENSG00000087086	3.53434355526685	-
ZNF800	ENSG00000126562	3.10925799353319	-
ZNF800	ENSG00000167085	2.71391552949898	-
ZNF800	ENSG00000106246	4.27846496071543	-
ZNF800	ENSG00000073111	2.55212751554198	-
ZNF800	ENSG00000116478	1.60394340580728	-
ZNF800	ENSG00000231500	2.1504598874353	-
ZNF800	ENSG00000130402	3.29607958048262	-
ZNF800	ENSG00000089351	3.552288902226	-
ZNF800	ENSG00000172409	2.97960842463259	-
ZNF800	ENSG00000073050	4.00612255117472	-
ZNF800	ENSG00000197061	2.89586688162485	-
ZNF800	ENSG00000088992	3.71742837928977	-
ZNF800	ENSG00000099800	3.75359584219809	+
ZNF800	ENSG00000139641	2.02925747257749	-
ZNF800	ENSG00000167674	3.86562669886467	-
ZNF800	ENSG00000106400	3.10125083094535	-
ZNF800	ENSG00000135506	1.96969899023252	-
ZNF800	ENSG00000161203	2.09266531168272	-
ZNF800	ENSG00000197603	-2.37391730952103	-
ZNF800	ENSG00000105402	3.89527456228227	+
ZNF800	ENSG00000158526	2.39617359855464	-
ZNF800	ENSG00000161204	2.64227201647302	-
ZNF800	ENSG00000136425	4.44205545716968	-
ZNF800	ENSG00000167625	2.9219169768156	-
ZNF800	ENSG00000198937	3.97651700148861	-
ZNF800	ENSG00000160783	3.23222020437153	-
ZNF800	ENSG00000111676	2.62298734202241	-
ZNF800	ENSG00000167978	1.99315442559253	-
ZNF800	ENSG00000100348	2.74306773165372	-
ZNF800	ENSG00000132182	2.65106790044046	-
ZNF800	ENSG00000104774	3.85076781504931	-
ZNF800	ENSG00000108592	1.96217656362985	-
ZNF800	ENSG00000110107	2.08315574056999	-
ZNF800	ENSG00000141258	3.91629922187616	-
ZNF800	ENSG00000160214	3.06726524048975	-
ZNF800	ENSG00000124614	3.01113004701198	-
ZNF800	ENSG00000121671	3.49745929992409	-
ZNF800	ENSG00000182117	2.54409056425437	-
ZNF800	ENSG00000117877	3.19349373207372	-
ZNF800	ENSG00000169221	3.3015447652414	-
ZNF800	ENSG00000090372	2.84176994565688	-
ZNF800	ENSG00000155366	3.55854355500779	-
ZNF800	ENSG00000167110	1.7512079283485	+
ZNF800	ENSG00000241878	2.64449805729336	-
ZNF800	ENSG00000072110	3.04551507805313	-
ZNF800	ENSG00000105193	2.64168969229793	-
ZNF800	ENSG00000174903	3.64326508845328	-
ZNF800	ENSG00000079805	2.83567868529117	-
ZNF800	ENSG00000005194	2.16052468204307	-
ZNF800	ENSG00000204220	2.04060648243004	-
ZNF800	ENSG00000088682	2.44615279584433	-
ZNF800	ENSG00000126602	2.6734128716688	-
ZNF800	ENSG00000147123	3.99023732745022	-
ZNF800	ENSG00000105486	2.13914405519613	-
ZNF800	ENSG00000005156	1.76901308176183	-
ZNF800	ENSG00000138688	-1.68172327265629	-
ZNF800	ENSG00000076984	3.55493631932187	+
ZNF800	ENSG00000133895	3.11317460674272	-
ZNF800	ENSG00000188846	2.28043334307038	-
ZNF800	ENSG00000124733	2.77467733228808	-
ZNF800	ENSG00000071082	2.32832130786748	-
ZNF800	ENSG00000140264	2.45023318732654	-
ZNF800	ENSG00000127837	3.0769189492136	-
ZNF800	ENSG00000171067	2.50801527031811	-
ZNF800	ENSG00000197043	2.45678679622298	-
ZNF800	ENSG00000131143	3.20022885457874	-
ZNF800	ENSG00000136699	2.69799429898053	+
ZNF800	ENSG00000284931	2.21179979324358	-
ZNF800	ENSG00000119777	3.1528616804046	-
ZNF800	ENSG00000147439	3.31968833188024	-
ZNF800	ENSG00000175137	2.74344124053854	-
ZNF800	ENSG00000157916	1.7165516838858	-
ZNF800	ENSG00000106636	1.95456910820257	-
ZNF800	ENSG00000100926	2.6559638080347	+
ZNF800	ENSG00000182944	1.88422704678696	-
ZNF800	ENSG00000225091	2.69100841802487	-
ZNF800	ENSG00000197728	3.40434514460288	-
ZNF800	ENSG00000215492	2.93179287819875	-
ZNF800	ENSG00000176619	3.18365526599132	-
ZNF800	ENSG00000281000	5.63111967972254	+
ZNF800	ENSG00000164062	3.8185426754555	-
ZNF800	ENSG00000198373	2.59476255642943	-
ZNF800	ENSG00000089597	1.83207334704765	-
ZNF800	ENSG00000104529	3.49267673146519	+
ZNF800	ENSG00000242114	4.86914515282541	-
ZNF800	ENSG00000107130	3.57906295623149	-
ZNF800	ENSG00000104805	2.43128391940258	-
ZNF800	ENSG00000275895	1.74150941019388	-
ZNF800	ENSG00000185825	2.2237119190202	-
ZNF800	ENSG00000101255	2.76012151062791	-
ZNF800	ENSG00000108469	2.46213165127579	-
ZNF800	ENSG00000135916	4.14915362068898	-
ZNF800	ENSG00000140443	1.72072337143675	-
ZNF800	ENSG00000125347	3.3589771660186	-
ZNF800	ENSG00000266472	2.01185216007878	-
ZNF800	ENSG00000130294	2.92054113151645	-
ZNF800	ENSG00000131721	2.7838487800851	-
ZNF800	ENSG00000149182	2.99589122397821	-
ZNF800	ENSG00000162191	3.47184910361996	-
ZNF800	ENSG00000127054	3.90440659633144	-
ZNF800	ENSG00000213983	2.85796272479842	-
ZNF800	ENSG00000174744	3.93380509359834	+
ZNF800	ENSG00000260914	3.51333873193745	-
ZNF800	ENSG00000117408	3.42186970053616	-
ZNF800	ENSG00000280800	3.64843676946861	-
ZNF800	ENSG00000105643	2.66551242696603	-
ZNF800	ENSG00000130811	2.56075988609273	-
ZNF800	ENSG00000175220	4.36974958777852	-
ZNF800	ENSG00000178980	3.62351316552508	+
ZNF800	ENSG00000010165	2.05867289842793	-
ZNF800	ENSG00000100395	2.01884682244448	-
ZNF800	ENSG00000171320	-1.84885876162514	-
ZNF800	ENSG00000249319	5.32303744302297	-
ZNF800	ENSG00000124422	1.65891748019663	-
ZNF800	ENSG00000105202	2.12312535475589	-
ZNF800	ENSG00000178567	-1.75379220607958	-
ZNF800	ENSG00000280496	3.73647095332482	-
ZNF800	ENSG00000168395	3.17277750643959	-
ZNF800	ENSG00000158578	2.61723780316412	-
ZNF800	ENSG00000184058	3.15521034887545	-
ZNF800	ENSG00000105429	2.91812986493592	-
ZNF800	ENSG00000143575	2.1866601218203	-
ZNF800	ENSG00000087087	2.53779197667308	+
ZNF800	ENSG00000105771	2.87906578652416	+
ZNF800	ENSG00000137309	2.69893041010259	-
ZNF800	ENSG00000107021	3.0647984636585	-
ZNF800	ENSG00000168003	2.27139710654366	-
ZNF800	ENSG00000086015	2.79347622407209	-
ZNF800	ENSG00000072864	2.09513486021555	-
ZNF800	ENSG00000100075	3.75491881764495	-
ZNF800	ENSG00000077549	1.99442337909101	-
ZNF800	ENSG00000105373	2.44140017796851	+
ZNF800	ENSG00000125648	2.13753899419908	-
ZNF800	ENSG00000159210	2.42699337822293	-
ZNF800	ENSG00000142676	2.02625679782856	-
ZNF800	ENSG00000165802	2.37797841942534	-
ZNF800	ENSG00000175792	1.50411497504805	-
ZNF800	ENSG00000236362	3.01053212611888	-
ZNF800	ENSG00000167986	1.82152813971611	-
ZNF800	ENSG00000205978	3.09904888020815	-
ZNF800	ENSG00000101246	3.09997485487487	-
ZNF800	ENSG00000135441	4.16555908319008	-
ZNF800	ENSG00000167770	2.23460667374097	-
ZNF800	ENSG00000126088	2.57694307523263	-
ZNF800	ENSG00000196453	3.62153825316024	-
ZNF800	ENSG00000168002	1.91914399589535	-
ZNF800	ENSG00000178719	4.00661988011538	-
ZNF800	ENSG00000185482	2.00777946718118	-
ZNF800	ENSG00000123416	2.13831118516467	-
ZNF800	ENSG00000160190	2.47546706493433	-
ZNF800	ENSG00000233822	1.84955583932532	-
ZNF800	ENSG00000273802	3.06149903026769	-
ZNF800	ENSG00000199480	2.67083378722865	-
ZNF800	ENSG00000274422	-1.68844366162152	-
ZNF800	ENSG00000177156	2.71831980196169	-
ZNF800	ENSG00000185813	3.57272977815815	-
ZNF800	ENSG00000131748	3.0842558529216	+
ZNF800	ENSG00000149792	2.64556604996219	-
ZNF800	ENSG00000196235	1.65801039137901	-
ZNF800	ENSG00000215041	4.17932234048574	-
ZNF800	ENSG00000270149	10.4878367959841	-
ZNF800	ENSG00000104889	4.14527472880317	+
ZNF800	ENSG00000103051	2.29651503253833	-
ZNF800	ENSG00000090861	2.22472495083876	-
ZNF800	ENSG00000213719	2.39949069399118	-
ZNF800	ENSG00000186283	1.74656425968565	-
ZNF800	ENSG00000225697	3.1743428328894	-
ZNF800	ENSG00000175832	2.84953497525851	-
ZNF800	ENSG00000114650	2.49966760296674	-
ZNF800	ENSG00000032444	4.70699428968334	+
ZNF800	ENSG00000112514	1.99238835236097	-
ZNF800	ENSG00000178718	2.80973250462819	-
ZNF800	ENSG00000103415	2.86878882383342	+
ZNF800	ENSG00000173660	1.46185932116871	-
ZNF800	ENSG00000159131	1.69002937691473	-
ZNF800	ENSG00000068120	3.50304472167536	-
ZNF800	ENSG00000109184	-1.73499675266867	-
ZNF800	ENSG00000177954	1.67100192984459	-
ZNF800	ENSG00000262814	3.55146806124442	-
ZNF800	ENSG00000147140	2.18267136181472	-
ZNF800	ENSG00000002586	2.91984178648316	-
ZNF800	ENSG00000140553	2.85921559078776	-
ZNF800	ENSG00000136878	3.17209941371524	-
ZNF800	ENSG00000105556	3.43652388400804	-
ZNF800	ENSG00000137312	2.1891739123732	-
ZNF800	ENSG00000038358	2.88666702151305	+
ZNF800	ENSG00000166266	-1.57488796419386	+
ZNF800	ENSG00000152556	2.89624493721941	-
ZNF800	ENSG00000101337	2.64670956059373	-
ZNF800	ENSG00000147155	2.9102179634931	-
ZNF800	ENSG00000105258	4.1851772327179	-
ZNF800	ENSG00000197136	2.95293409640589	-
ZNF800	ENSG00000175066	-1.63011797471049	-
ZNF800	ENSG00000073060	3.22239631906829	-
ZNF800	ENSG00000116863	4.0597879128421	-
ZNF800	ENSG00000143256	1.95739257989437	-
ZNF800	ENSG00000149806	2.90275343902563	+
ZNF800	ENSG00000112039	2.97689770070894	+
ZNF800	ENSG00000142002	3.04796290748981	-
ZNF800	ENSG00000141873	3.39126632897172	-
ZNF800	ENSG00000078687	2.79658089087715	-
ZNF800	ENSG00000116455	1.86436292571253	-
ZNF800	ENSG00000196565	2.47581201819382	-
ZNF800	ENSG00000105393	2.3960532423625	-
ZNF800	ENSG00000207445	1.52696401265764	-
ZNF800	ENSG00000169223	3.62841048102678	-
ZNF800	ENSG00000147475	2.00493619583778	-
ZNF800	ENSG00000212402	4.04425784022156	-
ZNF800	ENSG00000278259	1.86629524718979	-
ZNF800	ENSG00000172893	3.07420157532983	+
ZNF800	ENSG00000164087	3.60184593695301	-
ZNF800	ENSG00000099804	3.60715319492177	-
ZNF800	ENSG00000089327	3.33414052249659	-
ZNF800	ENSG00000006712	2.06118038495889	+
ZNF800	ENSG00000182973	-1.50486606758993	-
ZNF800	ENSG00000163479	2.40496232487851	-
ZNF800	ENSG00000100280	1.91681344913981	-
ZNF800	ENSG00000136807	2.16162984086609	-
ZNF800	ENSG00000167526	2.92233978634642	-
ZNF800	ENSG00000163956	2.99549770878591	+
ZNF800	ENSG00000135451	3.42299475843611	-
ZNF800	ENSG00000162994	-2.07736294688729	-
ZNF800	ENSG00000213654	2.76305555636691	+
ZNF800	ENSG00000100227	2.67588935865086	+
ZNF800	ENSG00000173456	2.66241418820367	-
ZNF800	ENSG00000143761	3.10084277712489	-
ZNF800	ENSG00000104884	2.74760555304025	-
ZNF800	ENSG00000249784	2.83038406676879	-
ZNF800	ENSG00000125447	2.65890586189532	+
ZNF800	ENSG00000147689	1.84003786285774	-
ZNF800	ENSG00000106367	2.99799226347135	-
ZNF800	ENSG00000241360	2.30488191751682	-
ZNF800	ENSG00000135446	2.82592543565342	-
ZNF800	ENSG00000196498	2.14953679138914	-
ZNF800	ENSG00000241343	2.38623286444648	-
ZNF800	ENSG00000137221	3.42007315266446	-
ZNF800	ENSG00000108439	1.8923097859599	-
ZNF800	ENSG00000149925	3.0116822098941	+
ZNF800	ENSG00000104964	2.12056739659893	-
ZNF800	ENSG00000112651	2.72224149232929	-
ZNF800	ENSG00000188229	2.70365183031656	-
ZNF800	ENSG00000204310	1.86952636931219	-
ZNF800	ENSG00000197226	2.34351989631092	-
ZNF800	ENSG00000173171	2.23061694828145	+
ZNF800	ENSG00000108639	2.98740587256839	-
ZNF800	ENSG00000188677	3.07097219622211	-
ZNF800	ENSG00000107223	3.09852575518337	+
ZNF800	ENSG00000103512	1.8042290261695	-
ZNF800	ENSG00000104998	2.54752689408846	-
ZNF800	ENSG00000174851	4.11863032134142	-
ZNF800	ENSG00000105048	3.80830467537428	-
ZNF800	ENSG00000053372	1.85560159495624	-
ZNF800	ENSG00000148840	2.09148025144507	-
ZNF800	ENSG00000118640	2.21172372285461	-
ZNF800	ENSG00000168894	3.78044248364008	-
ZNF800	ENSG00000130164	2.65144179167995	+
ZNF800	ENSG00000104522	4.10636425952084	-
ZNF800	ENSG00000033327	1.76239757260094	-
ZNF800	ENSG00000007923	1.69837258948711	-
ZNF800	ENSG00000131236	1.80590129653431	+
ZNF800	ENSG00000083845	3.07442013870841	-
ZNF800	ENSG00000109118	1.815763480072	-
ZNF800	ENSG00000132589	3.08099743930007	+
ZNF800	ENSG00000072310	3.98800075944634	-
ZNF800	ENSG00000103876	3.41739749164717	-
ZNF800	ENSG00000007038	2.88228203713455	-
ZNF800	ENSG00000182810	2.64047830047263	-
ZNF800	ENSG00000178802	2.71712309653391	-
ZNF800	ENSG00000071859	3.43056124433643	-
ZNF800	ENSG00000084207	3.20457053383864	-
ZNF800	ENSG00000196873	1.50450250868573	-
ZNF800	ENSG00000061273	3.73279837907087	-
ZNF800	ENSG00000128581	2.1314009372658	-
ZNF800	ENSG00000162298	3.34563690918146	-
ZNF800	ENSG00000198746	2.32578200193055	-
ZNF800	ENSG00000185359	2.49538539984018	-
ZNF800	ENSG00000163191	2.18483121822059	-
ZNF800	ENSG00000159111	2.03826187956713	-
ZNF800	ENSG00000116786	3.86919699748799	-
ZNF800	ENSG00000150990	1.95574624817801	-
ZNF800	ENSG00000167671	4.01102087953749	-
ZNF800	ENSG00000148444	-1.68965407307835	-
ZNF800	ENSG00000177885	1.79671688531001	-
ZNF800	ENSG00000125970	2.0882818399419	-
ZNF800	ENSG00000074842	3.1994583439051	-
ZNF800	ENSG00000169957	2.72505264470603	+
ZNF800	ENSG00000076944	2.50562799852251	-
ZNF800	ENSG00000108528	3.20161034350985	-
ZNF800	ENSG00000157778	2.72004155754228	-
ZNF800	ENSG00000196262	1.44913829773642	-
ZNF800	ENSG00000242485	1.89594205308528	-
ZNF800	ENSG00000183684	2.78041149375464	-
ZNF800	ENSG00000237765	-1.6593768895235	-
ZNF800	ENSG00000005436	-1.50224395459974	-
ZNF800	ENSG00000076706	2.31068195863521	-
ZNF800	ENSG00000161642	3.3482799278474	-
ZNF800	ENSG00000179409	2.98863741947072	-
ZNF800	ENSG00000172301	1.87609705662591	-
ZNF800	ENSG00000178035	1.84510035159535	+
ZNF800	ENSG00000092621	2.9499045021931	-
ZNF800	ENSG00000267265	3.11015197747789	-
ZNF800	ENSG00000196839	2.96842080089988	-
ZNF800	ENSG00000270722	1.78599389241779	-
ZNF800	ENSG00000108298	2.44778739678922	-
ZNF800	ENSG00000277224	2.31847085400223	-
ZNF800	ENSG00000110046	3.6886741288874	-
ZNF800	ENSG00000088256	3.8172795154343	-
ZNF800	ENSG00000114867	1.65889511606159	-
ZNF800	ENSG00000102145	3.27809566834689	-
ZNF800	ENSG00000130332	3.06435588190688	-
ZNF800	ENSG00000147679	-1.64803425107062	-
ZNF800	ENSG00000144655	3.71122083167246	-
ZNF800	ENSG00000131462	1.99614054246815	-
ZNF800	ENSG00000006062	3.44142217073471	-
ZNF800	ENSG00000139180	-2.01468179258753	-
ZNF800	ENSG00000282993	4.46614260762474	-
ZNF800	ENSG00000125835	1.92892035533232	-
ZNF800	ENSG00000213885	4.00102503346817	-
ZNF800	ENSG00000174231	1.69328958791322	-
ZNF800	ENSG00000143801	2.91190232804783	-
ZNF800	ENSG00000139645	2.32063392853505	-
ZNF800	ENSG00000105677	3.55193437122532	-
ZNF800	ENSG00000179632	2.86023492120787	-
ZNF800	ENSG00000257529	5.0007557801763	-
ZNF800	ENSG00000177556	2.3214571695633	-
ZNF800	ENSG00000117419	2.35778272126035	-
ZNF800	ENSG00000178982	2.81965871314806	-
ZNF800	ENSG00000259001	2.40738549022898	-
ZNF800	ENSG00000167491	2.26944236114024	-
ZNF800	ENSG00000083444	3.52413521032402	-
ZNF800	ENSG00000155506	1.34339517353589	-
ZNF800	ENSG00000197976	2.58406740230482	-
ZNF800	ENSG00000153048	2.80175636814444	-
ZNF800	ENSG00000182054	2.5160930620883	-
ZNF800	ENSG00000128159	3.28908129188864	+
ZNF800	ENSG00000197982	3.04186893277405	-
ZNF800	ENSG00000213619	1.67453956862885	-
ZNF800	ENSG00000036672	2.40108886498688	-
ZNF800	ENSG00000145029	3.28263057162451	-
ZNF800	ENSG00000167118	2.66231127866442	-
ZNF800	ENSG00000125741	2.00975943009658	-
ZNF800	ENSG00000140990	2.06353786599159	-
ZNF800	ENSG00000139219	2.03795592540492	-
ZNF800	ENSG00000180596	2.7433482302133	-
ZNF800	ENSG00000134419	1.53835255338873	-
ZNF800	ENSG00000099956	2.19664582015581	-
ZNF800	ENSG00000124920	2.38194193441234	-
ZNF800	ENSG00000164080	1.39905494992457	-
ZNF800	ENSG00000130985	2.15564835332532	-
ZNF800	ENSG00000109065	3.35089008062374	-
ZNF800	ENSG00000105229	4.08507393927146	-
ZNF800	ENSG00000157350	2.10253948162883	-
ZNF800	ENSG00000179091	3.61191111007639	-
ZNF800	ENSG00000159352	1.71671014678962	-
ZNF800	ENSG00000219329	2.34111980706844	-
ZNF800	ENSG00000142396	1.75236226198791	-
ZNF800	ENSG00000149357	1.68637918830124	-
ZNF800	ENSG00000166188	5.69073452139447	+
ZNF800	ENSG00000225151	3.41242696973915	-
ZNF800	ENSG00000123143	3.80854134014745	-
ZNF800	ENSG00000141564	2.90975593959315	-
ZNF800	ENSG00000164587	1.71401476795598	-
ZNF800	ENSG00000259932	3.69808470057409	-
ZNF800	ENSG00000037241	2.71459580774758	-
ZNF800	ENSG00000197905	3.34860790232383	-
ZNF800	ENSG00000111641	2.45506614071766	-
ZNF800	ENSG00000128524	2.80699893455608	-
ZNF800	ENSG00000196187	1.89876477513788	-
ZNF800	ENSG00000172731	3.87518835144977	-
ZNF800	ENSG00000174672	5.93249414188279	-
ZNF800	ENSG00000266094	1.60949242145789	-
ZNF800	ENSG00000165702	3.08334783418319	-
ZNF800	ENSG00000071462	1.86051796135442	-
ZNF800	ENSG00000101945	3.17133156266742	-
ZNF800	ENSG00000175931	3.15560149848828	-
ZNF800	ENSG00000165502	1.29047903065988	-
ZNF800	ENSG00000251129	2.42935318069491	-
ZNF800	ENSG00000198925	2.33023650251086	-
ZNF800	ENSG00000130517	2.54959789740964	-
ZNF800	ENSG00000105438	1.95635944751508	+
ZNF800	ENSG00000166888	2.22660351757817	-
ZNF800	ENSG00000149428	2.16508581170525	-
ZNF800	ENSG00000126457	2.59823450318245	-
ZNF800	ENSG00000141013	3.6007011125953	-
ZNF800	ENSG00000137216	2.55689370774229	-
ZNF800	ENSG00000100403	2.23270075616414	-
ZNF800	ENSG00000198911	1.4966451789573	-
ZNF800	ENSG00000070182	2.03611172937341	-
ZNF800	ENSG00000165271	2.23170157033207	-
ZNF800	ENSG00000134287	1.4353099140204	-
ZNF800	ENSG00000139117	-1.87263263514026	-
ZNF800	ENSG00000158158	2.69863238330604	-
ZNF800	ENSG00000130202	3.05322750372475	-
ZNF800	ENSG00000270757	-1.78428763908085	-
ZNF800	ENSG00000184584	3.47141508822049	-
ZNF800	ENSG00000224858	9.62971205538333	-
ZNF800	ENSG00000163481	2.26930259964142	-
ZNF800	ENSG00000172339	2.75311027026094	-
ZNF800	ENSG00000164221	-1.68703324866311	-
ZNF800	ENSG00000105443	3.21612446241872	-
ZNF800	ENSG00000063244	2.86448045656945	-
ZNF800	ENSG00000105726	2.86374274957069	-
ZNF800	ENSG00000141858	2.37796755871078	-
ZNF800	ENSG00000198356	3.41440478718873	-
ZNF800	ENSG00000155368	1.91243425909706	-
ZNF800	ENSG00000200959	1.48979462375085	-
ZNF800	ENSG00000115307	2.61171510226816	-
ZNF800	ENSG00000168066	1.34210732814621	-
ZNF800	ENSG00000107625	-1.36750951645776	-
ZNF800	ENSG00000189430	3.77368234594938	-
ZNF800	ENSG00000196890	3.97313483771348	-
ZNF800	ENSG00000123064	2.59664629303034	-
ZNF800	ENSG00000156515	1.40432358846201	-
ZNF800	ENSG00000258315	5.29063077309303	-
ZNF800	ENSG00000278463	2.83739178158999	-
ZNF800	ENSG00000160741	4.03682620763022	-
ZNF800	ENSG00000164823	-1.61783513580553	-
ZNF800	ENSG00000113758	3.12016574225471	-
ZNF800	ENSG00000149782	2.99759349214788	-
ZNF800	ENSG00000089048	-1.4111114761392	-
ZNF800	ENSG00000090020	3.09141197681384	-
ZNF800	ENSG00000120896	4.94247940418444	-
ZNF800	ENSG00000125354	1.61211029307428	-
ZNF800	ENSG00000125901	3.40328687806598	-
ZNF800	ENSG00000136732	1.93204370353037	-
ZNF800	ENSG00000103222	2.01576101937915	-
ZNF800	ENSG00000253190	3.22392825533737	-
ZNF800	ENSG00000100220	1.78031374108199	-
ZNF800	ENSG00000136068	1.68942138254172	-
ZNF800	ENSG00000196505	-1.42085360625305	-
ZNF800	ENSG00000114353	1.60388273370717	-
ZNF800	ENSG00000157600	1.63129691246694	-
ZNF800	ENSG00000274641	3.17002462841046	-
ZNF800	ENSG00000165280	1.34382370089275	-
ZNF800	ENSG00000167900	3.90480786724777	-
ZNF800	ENSG00000095059	3.28887557895603	-
ZNF800	ENSG00000077147	-1.47175024630587	-
ZNF800	ENSG00000186792	3.91160064196308	-
ZNF800	ENSG00000138777	-1.42063226867752	-
ZNF800	ENSG00000196313	1.49346939780261	-
ZNF800	ENSG00000135476	2.6097048591282	-
ZNF800	ENSG00000055483	1.68612618748778	+
ZNF800	ENSG00000031823	2.69648787594408	-
ZNF800	ENSG00000182768	1.63433422639691	+
ZNF800	ENSG00000160213	2.01149218972307	+
ZNF800	ENSG00000182872	3.3843792635626	-
ZNF800	ENSG00000011405	-1.37753564548007	-
ZNF800	ENSG00000005448	4.50291093993702	-
ZNF800	ENSG00000184922	2.65438902973082	-
ZNF800	ENSG00000064666	2.62429097666935	-
ZNF800	ENSG00000107560	-1.65438563289367	-
ZNF800	ENSG00000162430	2.57917495702251	-
ZNF800	ENSG00000115241	1.48673965640223	+
ZNF800	ENSG00000254470	2.46135751702637	-
ZNF800	ENSG00000142657	1.30012209547788	+
ZNF800	ENSG00000004059	2.07844520319318	-
ZNF800	ENSG00000135390	2.78918825275436	-
ZNF800	ENSG00000197958	1.74475941024238	+
ZNF800	ENSG00000204386	1.98782158485833	-
ZNF800	ENSG00000100139	3.31321421633186	-
ZNF800	ENSG00000136448	1.61941660991243	-
ZNF800	ENSG00000165283	2.15111601265513	-
ZNF800	ENSG00000125319	3.33646794808507	-
ZNF800	ENSG00000142937	2.18974211847242	+
ZNF800	ENSG00000100056	3.16644331787709	-
ZNF800	ENSG00000100285	1.4511247481257	-
ZNF800	ENSG00000167962	3.97708347916867	-
ZNF800	ENSG00000167815	3.27220672802986	-
ZNF800	ENSG00000010322	1.93308554637792	-
ZNF800	ENSG00000100147	3.30496378277684	-
ZNF800	ENSG00000166557	2.12809451636277	+
ZNF800	ENSG00000100994	3.42907634285935	-
ZNF800	ENSG00000182095	2.80781363785543	-
ZNF800	ENSG00000277991	-1.9554139685974	-
ZNF800	ENSG00000129990	5.19132477911547	+
ZNF800	ENSG00000087088	3.97995152906596	+
ZNF800	ENSG00000203879	2.72965808888159	-
ZNF800	ENSG00000132773	2.0924817399826	-
ZNF800	ENSG00000134709	-1.45894872083946	-
ZNF800	ENSG00000237649	2.1122908658012	-
ZNF800	ENSG00000214078	1.57315015233527	-
ZNF800	ENSG00000032219	-1.50758096453238	-
ZNF800	ENSG00000163463	1.61419361407702	-
ZNF800	ENSG00000201512	4.06853516164466	-
ZNF800	ENSG00000175455	-1.46249868783593	-
ZNF800	ENSG00000169738	4.34002863756456	-
ZNF800	ENSG00000078808	3.54212282749453	-
ZNF800	ENSG00000187147	2.50395749554566	-
ZNF800	ENSG00000168495	1.72767075189403	-
ZNF800	ENSG00000203814	2.61343832743002	-
ZNF800	ENSG00000278139	-2.57098812455793	-
ZNF800	ENSG00000175084	4.46490895070308	-
ZNF800	ENSG00000148337	1.52394937834749	+
ZNF800	ENSG00000204209	1.60356329840378	-
ZNF800	ENSG00000250151	3.14010880928808	-
ZNF800	ENSG00000179950	3.03532000226402	-
ZNF800	ENSG00000269891	9.58038549326661	-
ZNF800	ENSG00000160193	2.58723449545813	+
ZNF800	ENSG00000116871	2.84137291872457	-
ZNF800	ENSG00000125166	1.75665073791909	-
ZNF800	ENSG00000130165	3.51285904397311	-
ZNF800	ENSG00000214160	3.53528539170639	-
ZNF800	ENSG00000105220	2.44380328334375	-
ZNF800	ENSG00000158169	-1.74469765059889	-
ZNF800	ENSG00000105329	2.97818380584335	-
ZNF800	ENSG00000099991	2.07399942266325	-
ZNF800	ENSG00000013275	1.72033172670684	-
ZNF800	ENSG00000172500	2.85364758763561	-
ZNF800	ENSG00000108819	2.56300576338681	-
ZNF800	ENSG00000164022	-1.42527701257804	-
ZNF800	ENSG00000167632	1.78861538588596	-
ZNF800	ENSG00000174606	-1.44829494167147	-
ZNF800	ENSG00000114520	-1.38829608172756	-
ZNF800	ENSG00000187840	3.86626462707006	-
ZNF800	ENSG00000140905	-1.34755393811801	-
ZNF800	ENSG00000156642	1.44280665419204	-
ZNF800	ENSG00000257379	3.20946475555561	-
ZNF800	ENSG00000132906	2.91401306307413	-
ZNF800	ENSG00000168090	1.81583097309138	-
ZNF800	ENSG00000196866	2.77811029807141	-
ZNF800	ENSG00000196576	3.74171595473804	-
ZNF800	ENSG00000197785	3.50797712052728	-
ZNF800	ENSG00000128272	1.49678404461808	-
ZNF800	ENSG00000124201	1.38508536011938	-
ZNF800	ENSG00000184260	2.93695301056818	-
ZNF800	ENSG00000101773	-1.67331578314086	-
ZNF800	ENSG00000149136	1.66109852230177	-
ZNF800	ENSG00000100142	3.12508348076613	-
ZNF800	ENSG00000101160	2.03925616208085	-
ZNF800	ENSG00000147894	-2.08048213192934	-
ZNF800	ENSG00000132507	1.39976075891655	-
ZNF800	ENSG00000132792	1.57117061403875	-
ZNF800	ENSG00000180992	3.27139387498094	-
ZNF800	ENSG00000278535	2.92038764710049	-
ZNF800	ENSG00000146112	1.65454233025285	-
ZNF800	ENSG00000132017	3.80039145159232	-
ZNF800	ENSG00000247596	5.19841349115541	-
ZNF800	ENSG00000122642	1.53727053196226	-
ZNF800	ENSG00000143321	2.47147705920124	-
ZNF800	ENSG00000141959	3.16862587804994	-
ZNF800	ENSG00000044090	3.92834826402016	-
ZNF800	ENSG00000171861	2.03523440664099	-
ZNF800	ENSG00000186432	-1.34417889158846	-
ZNF800	ENSG00000124006	2.7319194261443	-
ZNF800	ENSG00000105835	-1.30727439117761	-
ZNF800	ENSG00000144579	3.37698375714138	-
ZNF800	ENSG00000136930	1.48800428175728	-
ZNF800	ENSG00000169241	2.13390097912421	-
ZNF800	ENSG00000148200	1.67848739451473	-
ZNF800	ENSG00000100852	-1.36093626010491	-
ZNF800	ENSG00000207405	1.61589212210292	-
ZNF800	ENSG00000101412	3.45265728472719	-
ZNF800	ENSG00000166333	2.18480374513985	-
ZNF800	ENSG00000139618	-1.58188423382611	-
ZNF800	ENSG00000140988	1.79462822058222	-
ZNF800	ENSG00000175548	-1.40649366849777	-
ZNF800	ENSG00000177732	2.21821567989347	-
ZNF800	ENSG00000137133	3.02790108902314	-
ZNF800	ENSG00000213463	-1.64156997732115	-
ZNF800	ENSG00000101745	-1.53251556400042	+
ZNF800	ENSG00000112312	-1.35773375794794	+
ZNF800	ENSG00000213015	4.1446303889714	-
ZNF800	ENSG00000125733	2.63594844611603	-
ZNF800	ENSG00000129636	-1.46490867742222	-
ZNF800	ENSG00000185164	1.73361707543555	-
ZNF800	ENSG00000197586	2.34718572975423	-
ZNF800	ENSG00000104142	3.37476712477398	-
ZNF800	ENSG00000183208	3.43477239300185	-
ZNF800	ENSG00000175449	-1.5291133884882	-
ZNF800	ENSG00000244313	1.80314239418037	-
ZNF800	ENSG00000135587	4.71433221333606	-
ZNF800	ENSG00000168256	2.78537878683118	+
ZNF800	ENSG00000100354	-1.41073409850843	-
ZNF800	ENSG00000198182	-1.66448214114098	-
ZNF800	ENSG00000274267	2.84036827757378	-
ZNF800	ENSG00000203989	1.88341968760245	-
ZNF800	ENSG00000093100	9.17867341328711	-
ZNF800	ENSG00000068394	3.16857393861814	-
ZNF800	ENSG00000285218	-9.9829322172062	-
ZNF800	ENSG00000149532	1.47989775390718	-
ZNF800	ENSG00000163932	2.74400660319308	-
ZNF800	ENSG00000090339	2.6073636458169	-
ZNF800	ENSG00000185842	-1.40326641962897	-
ZNF800	ENSG00000105676	3.72400170249862	-
ZNF800	ENSG00000107833	3.61672334489904	-
ZNF800	ENSG00000116641	-1.42587770525936	-
ZNF800	ENSG00000196704	-1.36610210958924	-
ZNF800	ENSG00000141524	3.08780604245356	-
ZNF800	ENSG00000144674	-1.36697456610737	-
ZNF800	ENSG00000171772	2.0338775430307	+
ZNF800	ENSG00000229267	-2.55850335681347	-
ZNF800	ENSG00000130208	1.97114481235541	-
ZNF800	ENSG00000204304	1.57548664719057	-
ZNF800	ENSG00000125458	3.790062408199	-
ZNF800	ENSG00000273899	3.70910670599212	-
ZNF800	ENSG00000177951	2.84708113915862	-
ZNF800	ENSG00000119729	-1.45391784055507	-
ZNF800	ENSG00000213024	1.61621684478661	-
ZNF800	ENSG00000115419	-1.34810559844382	-
ZNF800	ENSG00000109805	-1.24273263979276	-
ZNF800	ENSG00000171503	-1.42339772708434	-
ZNF800	ENSG00000170004	1.73329662973907	-
ZNF800	ENSG00000234857	1.72320579854264	-
ZNF800	ENSG00000110921	4.07260753757898	-
ZNF800	ENSG00000132109	1.95804003049275	-
ZNF800	ENSG00000159176	2.94838481054194	-
ZNF800	ENSG00000272410	2.13794169754317	-
ZNF800	ENSG00000113615	-1.67838664062831	+
ZNF800	ENSG00000167397	3.56139525627947	-
ZNF800	ENSG00000230409	-1.61211252192346	-
ZNF800	ENSG00000134046	1.27660054752054	-
ZNF800	ENSG00000089157	2.46030412867726	-
ZNF800	ENSG00000189171	2.31920626608005	-
ZNF800	ENSG00000105700	2.24859606559727	-
ZNF800	ENSG00000198276	3.33377121055706	+
ZNF800	ENSG00000123405	1.93377263365187	-
ZNF800	ENSG00000117335	-1.39835907976559	-
ZNF800	ENSG00000165997	-1.44295318085357	-
ZNF800	ENSG00000213397	4.34432687894353	-
ZNF800	ENSG00000153406	3.184208231414	-
ZNF800	ENSG00000128591	2.74831038799057	-
ZNF800	ENSG00000268173	-9.94844907148868	-
ZNF800	ENSG00000085719	-1.29559070731568	-
ZNF800	ENSG00000236144	2.28373159343254	+
ZNF800	ENSG00000137409	1.52182700834258	-
ZNF800	ENSG00000174173	-1.29260808782821	-
ZNF800	ENSG00000100028	1.97042283054972	-
ZNF800	ENSG00000101997	3.26357121889375	-
ZNF800	ENSG00000114737	2.22048810786856	-
ZNF800	ENSG00000122026	-1.21452844149178	-
ZNF800	ENSG00000104129	3.26996155746434	-
ZNF800	ENSG00000160867	5.43818221743395	-
ZNF800	ENSG00000120805	-1.37445908678645	-
ZNF800	ENSG00000100029	1.38158640392902	-
ZNF800	ENSG00000270882	2.84500405278963	-
ZNF800	ENSG00000163138	-2.00346591582132	-
ZNF800	ENSG00000115317	2.39132313025709	-
ZNF800	ENSG00000108622	4.02768017678772	-
ZNF800	ENSG00000105723	2.5779407760566	-
ZNF800	ENSG00000138399	-1.2915101957993	-
ZNF800	ENSG00000125817	2.96400627127359	-
ZNF800	ENSG00000173674	-1.24351491462457	-
ZNF800	ENSG00000182841	3.32050887492297	-
ZNF800	ENSG00000277972	2.77241456239799	-
ZNF800	ENSG00000135336	-1.27410616715913	-
ZNF800	ENSG00000070010	1.96671050417874	-
ZNF800	ENSG00000111640	1.52169932605859	-
ZNF800	ENSG00000113716	1.73342960870664	-
ZNF800	ENSG00000265185	2.50104207791469	-
ZNF800	ENSG00000180879	3.34143685216613	-
ZNF800	ENSG00000139826	-1.3172201397758	-
ZNF800	ENSG00000059691	2.14248017165798	-
ZNF800	ENSG00000266967	1.913244084947	-
ZNF800	ENSG00000129657	-1.52154740619297	-
ZNF800	ENSG00000102858	3.93730448235608	-
ZNF800	ENSG00000089693	1.71019862858841	-
ZNF800	ENSG00000172046	2.90279250520862	+
ZNF800	ENSG00000125352	3.31313435285155	-
ZNF800	ENSG00000135317	-1.29073909621243	-
ZNF800	ENSG00000023330	1.56093664052576	+
ZNF800	ENSG00000256269	1.82262103712903	-
ZNF800	ENSG00000107521	2.83863426573478	-
ZNF800	ENSG00000117620	-1.39725624766283	-
ZNF800	ENSG00000166004	-1.55482777770287	-
ZNF800	ENSG00000031698	1.85920133835846	-
ZNF800	ENSG00000177354	2.46807912644516	-
ZNF800	ENSG00000100413	1.78052457827574	-
ZNF800	ENSG00000103353	1.24831091628676	-
ZNF800	ENSG00000101596	-1.18652906005149	-
ZNF800	ENSG00000175215	1.45536537480619	-
ZNF800	ENSG00000135049	-1.56887336286284	-
ZNF800	ENSG00000011566	-1.61502989641647	-
ZNF800	ENSG00000197044	-1.64563667514456	-
ZNF800	ENSG00000111679	4.73887440671999	-
ZNF800	ENSG00000160285	2.77602798259539	-
ZNF800	ENSG00000138182	-1.3824632957458	-
ZNF800	ENSG00000163382	2.62959499082762	-
ZNF800	ENSG00000112578	1.72662655847404	-
ZNF800	ENSG00000149476	3.24914504826382	-
ZNF800	ENSG00000169621	-2.03506353017835	-
ZNF800	ENSG00000025434	4.01610786423456	-
ZNF800	ENSG00000175416	3.05755456856424	-
ZNF800	ENSG00000130725	2.06816061827748	-
ZNF800	ENSG00000139636	2.23890729839917	-
ZNF800	ENSG00000130005	4.00154500673791	-
ZNF800	ENSG00000137492	-1.23972457869271	-
ZNF800	ENSG00000138709	-1.30733653094627	-
ZNF800	ENSG00000123349	1.40706874718074	-
ZNF800	ENSG00000160256	3.74376295287665	-
ZNF800	ENSG00000036257	-1.43496600799297	-
ZNF800	ENSG00000100425	2.07313019663709	-
ZNF800	ENSG00000134815	2.0566066386831	-
ZNF800	ENSG00000153975	-1.45577006721285	-
ZNF800	ENSG00000112874	-1.35635061152526	-
ZNF800	ENSG00000167792	2.23115059695964	-
ZNF800	ENSG00000155229	1.75046451338532	+
ZNF800	ENSG00000104886	3.46607647541623	+
ZNF800	ENSG00000278677	2.4812206331812	-
ZNF800	ENSG00000152359	-1.57930562257626	-
ZNF800	ENSG00000131652	3.97742641239817	-
ZNF800	ENSG00000105127	1.70139947887006	-
ZNF800	ENSG00000113851	-1.38198685721372	-
ZNF800	ENSG00000132541	-1.26640983127641	-
ZNF800	ENSG00000127540	1.96535178265892	-
ZNF800	ENSG00000063761	3.53414545416799	-
ZNF800	ENSG00000206838	2.63123315331526	-
ZNF800	ENSG00000168067	3.3691306482047	-
ZNF800	ENSG00000168255	3.8342478831459	-
ZNF800	ENSG00000145332	-1.30412172604249	-
ZNF800	ENSG00000133313	1.8449537456491	-
ZNF800	ENSG00000278895	-1.54775958329457	-
ZNF800	ENSG00000084693	1.94337334435768	-
ZNF800	ENSG00000110063	2.70671599953601	-
ZNF800	ENSG00000103197	1.91871612954249	-
ZNF800	ENSG00000138246	-1.59260300952251	-
ZNF800	ENSG00000124795	-1.35238061066774	-
ZNF800	ENSG00000263244	-26.286846894204	-
ZNF800	ENSG00000130528	3.18883659251994	-
ZNF800	ENSG00000143258	1.78599521346596	-
ZNF800	ENSG00000270885	3.30564510464783	-
ZNF800	ENSG00000133315	4.80907905117165	-
ZNF800	ENSG00000123146	3.427815607989	-
ZNF800	ENSG00000100316	1.88592069079284	-
ZNF800	ENSG00000132382	2.91904731492518	-
ZNF800	ENSG00000174720	-1.4262792197338	-
ZNF800	ENSG00000144231	1.19308812339474	-
ZNF800	ENSG00000124181	2.49147792805205	-
ZNF800	ENSG00000120798	-1.60446492490557	-
ZNF800	ENSG00000252835	4.21395914601631	-
ZNF800	ENSG00000178921	2.34933295174651	-
ZNF800	ENSG00000123395	3.48668969090196	-
ZNF800	ENSG00000179262	1.78887013268758	+
ZNF800	ENSG00000130726	4.45816086973444	-
ZNF800	ENSG00000239183	4.07848348111015	-
ZNF800	ENSG00000154222	3.01202730040674	-
ZNF800	ENSG00000017797	-1.1970639301879	-
ZNF800	ENSG00000248919	3.2394933750629	-
ZNF800	ENSG00000118705	1.31105882572357	-
ZNF800	ENSG00000198563	1.40838657136732	-
ZNF800	ENSG00000092098	2.40780030157035	-
ZNF800	ENSG00000035928	-1.17684992778333	-
ZNF800	ENSG00000105058	1.914247567985	-
ZNF800	ENSG00000128708	-1.29440153699096	-
ZNF800	ENSG00000176476	3.2311140001222	-
ZNF800	ENSG00000099622	1.33195074000056	+
ZNF800	ENSG00000196074	-1.3275209656559	+
ZNF800	ENSG00000204590	1.5955506619635	+
ZNF800	ENSG00000075702	2.24127668594806	-
ZNF800	ENSG00000114127	-1.17550450324534	-
ZNF800	ENSG00000157326	2.31373408601817	-
ZNF800	ENSG00000070371	1.74888015659943	-
ZNF800	ENSG00000169592	2.33286149259657	+
ZNF800	ENSG00000130749	1.28755955693181	-
ZNF800	ENSG00000212663	5.1854839149594	-
ZNF800	ENSG00000106603	1.32735624102365	-
ZNF800	ENSG00000134285	1.99357411910828	-
ZNF800	ENSG00000148248	1.36264093313213	-
ZNF800	ENSG00000169379	-1.37259487459935	-
ZNF800	ENSG00000163811	-1.22104301507096	-
ZNF800	ENSG00000149503	1.42305873420631	-
ZNF800	ENSG00000138160	-1.25483195601961	+
ZNF800	ENSG00000137486	2.0278504985294	-
ZNF800	ENSG00000188603	2.35669583196132	-
ZNF800	ENSG00000164603	-1.9014970268409	-
ZNF800	ENSG00000146386	-1.20965989285003	-
ZNF800	ENSG00000166200	-1.24530388341517	-
ZNF800	ENSG00000118960	4.14840143195541	-
ZNF800	ENSG00000128891	1.77265490773041	-
ZNF800	ENSG00000105738	1.90389853484306	-
ZNF800	ENSG00000163728	-1.38881636724793	-
ZNF800	ENSG00000039319	-1.29403736063568	+
ZNF800	ENSG00000198722	1.779518153869	-
ZNF800	ENSG00000164347	-1.33712311192509	-
ZNF800	ENSG00000110880	1.37470459371573	-
ZNF800	ENSG00000048991	-1.39658342251365	-
ZNF800	ENSG00000185909	3.6026839670893	-
ZNF800	ENSG00000244754	-1.4138768528306	-
ZNF800	ENSG00000121716	3.50060257294724	-
ZNF800	ENSG00000136367	3.68745714389193	-
ZNF800	ENSG00000254986	3.05778597017094	-
ZNF800	ENSG00000163535	-1.27877703894972	-
ZNF800	ENSG00000172890	2.00754307307475	-
ZNF800	ENSG00000147130	1.92673632446193	-
ZNF800	ENSG00000138385	-1.31615000275986	-
ZNF800	ENSG00000205155	2.94292379615564	-
ZNF800	ENSG00000214022	2.0737934572499	-
ZNF800	ENSG00000105953	2.01636507293033	-
ZNF800	ENSG00000136021	-1.32250101957304	-
ZNF800	ENSG00000112029	-1.26565436617055	-
ZNF800	ENSG00000144591	2.8286761844005	-
ZNF800	ENSG00000166012	-1.25735599345595	-
ZNF800	ENSG00000101474	1.58037769892028	+
ZNF800	ENSG00000272338	-2.80971610737941	-
ZNF800	ENSG00000116128	2.31327397821189	-
ZNF800	ENSG00000135241	-1.37923988854966	-
ZNF800	ENSG00000089053	-1.13873646537274	+
ZNF800	ENSG00000143409	2.4665497405896	-
ZNF800	ENSG00000130119	1.31750521395262	-
ZNF800	ENSG00000214253	2.51058753008571	-
ZNF800	ENSG00000096433	2.66113158411022	-
ZNF800	ENSG00000067208	-1.40246488227731	-
ZNF800	ENSG00000163029	-1.34249623129987	-
ZNF800	ENSG00000168612	1.90345657516888	-
ZNF800	ENSG00000265808	-1.30324465677939	-
ZNF800	ENSG00000086504	2.85700675746993	-
ZNF800	ENSG00000122140	3.58695121629072	-
ZNF800	ENSG00000067225	1.26176443692209	-
ZNF800	ENSG00000155959	-1.24530026912289	-
ZNF800	ENSG00000129255	1.51936707136023	-
ZNF800	ENSG00000093010	2.64395136403463	-
ZNF800	ENSG00000109046	-1.2791270349083	-
ZNF800	ENSG00000125505	2.05268920371462	-
ZNF800	ENSG00000148158	1.80148522188053	-
ZNF800	ENSG00000011243	1.7662584230385	-
ZNF800	ENSG00000126432	2.54913742037707	-
ZNF800	ENSG00000213780	2.48169971817586	-
ZNF800	ENSG00000185947	-1.19273737330587	-
ZNF800	ENSG00000212994	8.75910514672311	-
ZNF800	ENSG00000198924	-1.28582065177283	-
ZNF800	ENSG00000114988	1.68978112553128	-
ZNF800	ENSG00000164109	-1.25549506752939	-
ZNF800	ENSG00000280433	-1.75617275059525	-
ZNF800	ENSG00000101347	-1.76763447321949	-
ZNF800	ENSG00000170180	-1.37246599442526	-
ZNF800	ENSG00000115942	-1.43474340197608	-
ZNF800	ENSG00000174004	2.74898511685939	-
ZNF800	ENSG00000200354	2.68880113383219	-
ZNF800	ENSG00000163660	-1.29434847115511	-
ZNF800	ENSG00000196465	3.12641143778949	-
ZNF800	ENSG00000198218	1.38384473380647	-
ZNF800	ENSG00000164919	1.45903006660851	-
ZNF800	ENSG00000143862	2.30730992358427	-
ZNF800	ENSG00000109572	-1.28000139809437	-
ZNF800	ENSG00000149823	3.26304591203774	-
ZNF800	ENSG00000199839	4.23979791867087	-
ZNF800	ENSG00000103126	1.87290362464464	-
ZNF800	ENSG00000206530	-1.78380174975186	-
ZNF800	ENSG00000197969	-1.63109340412752	-
ZNF800	ENSG00000099381	2.02523946901409	-
ZNF800	ENSG00000151422	-1.29149757852945	-
ZNF800	ENSG00000235173	3.69343899186408	-
ZNF800	ENSG00000165916	1.56635229653192	-
ZNF800	ENSG00000147684	1.29020246109999	-
ZNF800	ENSG00000198171	2.76675884411285	-
ZNF800	ENSG00000104969	2.41824738757034	-
ZNF800	ENSG00000204231	2.57165190413467	-
ZNF800	ENSG00000261599	2.12529432932877	-
ZNF800	ENSG00000037897	2.48108588471382	-
ZNF800	ENSG00000160957	3.66043622336154	-
ZNF800	ENSG00000104812	2.5709257448363	-
ZNF800	ENSG00000204356	1.96190178724045	-
ZNF800	ENSG00000064490	4.00822811525378	-
ZNF800	ENSG00000185246	-1.27383360025948	-
ZNF800	ENSG00000171307	1.68401042238442	-
ZNF800	ENSG00000162062	4.12286722530966	-
ZNF800	ENSG00000204859	3.93010801150229	-
ZNF800	ENSG00000101224	2.28097112657874	+
ZNF800	ENSG00000260966	-1.75183422999146	-
ZNF800	ENSG00000152684	1.97644413209963	-
ZNF800	ENSG00000213366	2.2853262408023	-
ZNF800	ENSG00000116205	-1.36306143023337	-
ZNF800	ENSG00000198242	1.49502963359025	-
ZNF800	ENSG00000174373	-1.40572014206971	-
ZNF800	ENSG00000172081	2.63173876400134	-
ZNF800	ENSG00000221968	4.02126235205562	-
ZNF800	ENSG00000198718	-1.69178466394066	-
ZNF800	ENSG00000104613	-1.37094340514609	-
ZNF800	ENSG00000198677	-1.37566843557407	-
ZNF800	ENSG00000198157	-1.32626005395538	-
ZNF800	ENSG00000100151	3.65239396617316	-
ZNF800	ENSG00000135404	1.23379794322622	-
ZNF800	ENSG00000174501	-1.24982899655235	-
ZNF800	ENSG00000112237	-1.2050120948961	-
ZNF800	ENSG00000196591	-1.29671674245608	-
ZNF800	ENSG00000134575	2.15742165910135	-
ZNF800	ENSG00000171824	1.18598474479814	-
ZNF800	ENSG00000072803	-1.52036419676439	-
ZNF800	ENSG00000155438	-1.25144415586621	-
ZNF800	ENSG00000253738	-1.32846722700962	-
ZNF800	ENSG00000245910	-1.15254537127915	-
ZNF800	ENSG00000102007	2.08886294756448	-
ZNF800	ENSG00000196476	2.14019799039285	-
ZNF800	ENSG00000066279	-1.28323128983077	-
ZNF800	ENSG00000109107	3.42435298456348	-
ZNF800	ENSG00000123684	-1.37196527261618	-
ZNF800	ENSG00000116678	-1.26907527819329	-
ZNF800	ENSG00000162851	-1.27869509426262	-
ZNF800	ENSG00000100083	2.28582359354465	-
ZNF800	ENSG00000198917	3.03887067866907	-
ZNF800	ENSG00000173898	2.44174938927804	-
ZNF800	ENSG00000102265	2.87002167869774	-
ZNF800	ENSG00000028839	-1.44843724422215	-
ZNF800	ENSG00000143353	-1.43073494722924	-
ZNF800	ENSG00000100983	1.71856279123345	-
ZNF800	ENSG00000125841	2.98290297316182	+
ZNF800	ENSG00000164985	-1.2659793893096	-
ZNF800	ENSG00000204196	5.182934484415	-
ZNF800	ENSG00000110047	2.42450778378126	+
ZNF800	ENSG00000081189	-1.24281166430768	-
ZNF800	ENSG00000094631	2.92163776153015	-
ZNF800	ENSG00000145592	1.82679935003704	-
ZNF800	ENSG00000269482	8.69457009916407	-
ZNF800	ENSG00000102034	2.34429266758263	-
ZNF800	ENSG00000140859	3.38158591507833	-
ZNF800	ENSG00000274602	2.54850458541393	+
ZNF800	ENSG00000109332	-1.29928376121028	-
ZNF800	ENSG00000135655	-1.25211581732633	-
ZNF800	ENSG00000201861	4.5287783247453	-
ZNF800	ENSG00000100949	3.86196761220762	-
ZNF800	ENSG00000187109	-1.26210858714677	-
ZNF800	ENSG00000197265	-1.31504633665907	-
ZNF800	ENSG00000185475	2.30221204097229	-
ZNF800	ENSG00000141741	2.56660841592191	-
ZNF800	ENSG00000112081	1.32886065554429	-
ZNF800	ENSG00000163482	2.03318589209116	-
ZNF800	ENSG00000137288	1.55630766162413	-
ZNF800	ENSG00000163931	2.00718227365291	-
ZNF800	ENSG00000101558	-1.30702842830254	-
ZNF800	ENSG00000164338	-1.26466695864109	-
ZNF800	ENSG00000136738	-1.25159835338165	-
ZNF800	ENSG00000066044	1.7896347836819	-
ZNF800	ENSG00000213676	2.8222783552275	-
ZNF800	ENSG00000275052	-1.26951808214341	-
ZNF800	ENSG00000107862	1.24964275080267	-
ZNF800	ENSG00000183765	-1.40238370625189	-
ZNF800	ENSG00000116514	1.53343285160434	-
ZNF800	ENSG00000122565	-1.27510561313126	-
ZNF800	ENSG00000196776	-1.27877748416251	-
ZNF800	ENSG00000136536	-1.35176776579692	-
ZNF800	ENSG00000096093	-1.5831277247553	-
ZNF800	ENSG00000198755	1.26159354964432	+
ZNF800	ENSG00000116288	1.13979825240295	-
ZNF800	ENSG00000137955	-1.23477516986485	-
ZNF800	ENSG00000105821	-1.25138691669065	-
ZNF800	ENSG00000166169	3.05690942636516	-
ZNF800	ENSG00000137992	-1.19058345223577	-
ZNF800	ENSG00000201302	2.84369802655753	-
ZNF800	ENSG00000181458	-1.48439032942337	-
ZNF800	ENSG00000149923	2.95387273649726	-
ZNF800	ENSG00000143228	-1.20473699916857	-
ZNF800	ENSG00000215021	1.61322124955597	-
ZNF800	ENSG00000138658	-1.39146931787352	-
ZNF800	ENSG00000171448	-1.29806784755852	+
ZNF800	ENSG00000250479	3.17036832222312	+
ZNF800	ENSG00000165874	-4.16611445671965	-
ZNF800	ENSG00000042062	2.55546173965952	-
ZNF800	ENSG00000285051	8.5005960248143	-
ZNF800	ENSG00000122483	-1.30335178379379	-
ZNF800	ENSG00000168803	-1.3524101581985	-
ZNF800	ENSG00000138398	-1.29635217808493	-
ZNF800	ENSG00000148290	2.53355057186809	-
ZNF800	ENSG00000122643	-1.56582641243773	-
ZNF800	ENSG00000125734	4.35782359923362	-
ZNF800	ENSG00000171603	1.8483609257103	-
ZNF800	ENSG00000120662	-1.36055808088821	-
ZNF800	ENSG00000254996	1.25063572855209	-
ZNF800	ENSG00000116857	2.77316512093214	-
ZNF800	ENSG00000153317	-1.24817578927344	-
ZNF800	ENSG00000198168	-1.90528126630122	-
ZNF800	ENSG00000212195	-1.66022339263747	-
ZNF800	ENSG00000185085	3.07223714736339	-
ZNF800	ENSG00000259431	4.11413701246277	+
ZNF800	ENSG00000152527	-1.70984343416122	-
ZNF800	ENSG00000164040	-1.32396604660391	-
ZNF800	ENSG00000164061	2.91453298960867	-
ZNF800	ENSG00000185495	-1.65982105375403	-
ZNF800	ENSG00000202111	2.89258501577511	-
ZNF800	ENSG00000114391	1.14299445249336	-
ZNF800	ENSG00000225031	2.00336932935323	-
ZNF800	ENSG00000258790	2.52081143293513	-
ZNF800	ENSG00000099977	2.36721879724222	-
ZNF800	ENSG00000196950	-1.26010910076496	-
ZNF800	ENSG00000105223	2.5560237599142	-
ZNF800	ENSG00000113504	2.54046270766251	-
ZNF800	ENSG00000121211	-1.27776529637678	-
ZNF800	ENSG00000240771	2.87939592203802	-
ZNF800	ENSG00000114166	-1.17748101791155	-
ZNF800	ENSG00000258366	2.75651496498319	-
ZNF800	ENSG00000144567	2.30340020578363	-
ZNF800	ENSG00000268400	8.97211947642629	-
ZNF800	ENSG00000234851	5.62775755680615	-
ZNF800	ENSG00000143294	1.54067460961545	-
ZNF800	ENSG00000055044	-1.31194109015795	-
ZNF800	ENSG00000261611	8.80380972062092	-
ZNF800	ENSG00000159086	-1.2502981040876	-
ZNF800	ENSG00000102901	2.33833343863236	-
ZNF800	ENSG00000160072	3.54634032738522	-
ZNF800	ENSG00000202515	4.96021630009673	-
ZNF800	ENSG00000163497	3.41764647197094	-
ZNF800	ENSG00000138190	-1.38472480373983	-
ZNF800	ENSG00000048140	2.41475512901853	-
ZNF800	ENSG00000104833	2.98640173851879	-
ZNF800	ENSG00000223509	-1.75627556029465	-
ZNF800	ENSG00000111247	-1.41620633592852	-
ZNF800	ENSG00000060339	-1.30672310729156	-
ZNF800	ENSG00000134294	-1.20810388759341	-
ZNF800	ENSG00000110104	1.74898397683152	+
ZNF800	ENSG00000115568	2.36867552570479	-
ZNF800	ENSG00000100410	1.4716698095878	-
ZNF800	ENSG00000133704	-1.26423538087026	-
ZNF800	ENSG00000166855	-1.25744304305092	+
ZNF800	ENSG00000197016	-1.53153111038505	-
ZNF800	ENSG00000135968	-1.27623087583854	-
ZNF800	ENSG00000100442	-1.2155026781051	-
ZNF800	ENSG00000111530	-1.30056229740929	-
ZNF800	ENSG00000198836	-1.20443151706042	-
ZNF800	ENSG00000102189	-1.43785931699031	-
ZNF800	ENSG00000111711	-1.4349263438471	-
ZNF800	ENSG00000162073	3.02164782440496	-
ZNF800	ENSG00000160752	1.40380933380452	-
ZNF800	ENSG00000189064	8.47332310149859	-
ZNF800	ENSG00000243749	3.50740350590574	-
ZNF800	ENSG00000184110	1.08491557108455	-
ZNF800	ENSG00000103642	-1.43117069824112	-
ZNF800	ENSG00000188342	-1.20005317985917	-
ZNF800	ENSG00000257950	2.97889417891994	-
ZNF800	ENSG00000160352	-1.13827515536934	-
ZNF800	ENSG00000103319	1.63895043967817	-
ZNF800	ENSG00000241404	3.52597860190088	-
ZNF800	ENSG00000265794	-2.69045131128129	-
ZNF800	ENSG00000198707	-1.49105219639506	-
ZNF800	ENSG00000004897	-1.23929207148261	-
ZNF800	ENSG00000111647	-1.19726125046083	-
ZNF800	ENSG00000128692	-2.10003167500615	-
ZNF800	ENSG00000136279	2.69269244870063	-
ZNF800	ENSG00000183527	-1.19433555247237	-
ZNF800	ENSG00000135924	5.22753582678894	-
ZNF800	ENSG00000185596	3.40024078214873	-
ZNF800	ENSG00000187954	3.44238090398473	-
ZNF800	ENSG00000168078	-1.33042718148311	-
ZNF800	ENSG00000177853	-1.35590712370644	-
ZNF800	ENSG00000099940	1.14823083421403	-
ZNF800	ENSG00000105520	3.17668547988566	-
ZNF800	ENSG00000100412	1.97127314975817	-
ZNF800	ENSG00000103042	2.56186363390903	-
ZNF800	ENSG00000204520	2.05029662713143	-
ZNF800	ENSG00000255513	8.49305016309643	-
ZNF800	ENSG00000115827	-1.43893874370459	-
ZNF800	ENSG00000176444	1.53692815811661	-
ZNF800	ENSG00000162607	-1.2274290271464	-
ZNF800	ENSG00000092020	-1.27005156032443	-
ZNF800	ENSG00000120837	-1.41929150061387	-
ZNF800	ENSG00000135164	-1.49975768264024	-
ZNF800	ENSG00000137812	-1.16762283971209	-
ZNF800	ENSG00000162910	3.1393780272596	+
ZNF800	ENSG00000160570	3.64548590561973	+
ZNF800	ENSG00000173540	3.23052643790701	+
ZNF800	ENSG00000130600	3.04068576321706	-
ZNF800	ENSG00000082269	-1.43334198548574	-
ZNF800	ENSG00000167515	2.37113577876629	-
ZNF800	ENSG00000141551	1.89446734741858	-
ZNF800	ENSG00000143624	1.21267382536174	-
ZNF800	ENSG00000100353	1.30821627506141	+
ZNF800	ENSG00000225190	2.40448481708854	+
ZNF800	ENSG00000255135	2.47843012002373	-
ZNF800	ENSG00000165244	-1.2650414759255	-
ZNF800	ENSG00000137166	3.29663096196963	-
ZNF800	ENSG00000111912	-1.52454976236739	-
ZNF800	ENSG00000177595	7.54343515392088	+
ZNF800	ENSG00000234545	-1.26947633032264	+
ZNF800	ENSG00000126524	-1.1661605442497	-
ZNF800	ENSG00000149577	3.18609526832121	+
ZNF800	ENSG00000114857	-1.31575323175984	-
ZNF800	ENSG00000122484	-1.4526354777221	-
ZNF800	ENSG00000100207	1.20052960974179	-
ZNF800	ENSG00000162734	1.23348075609833	-
ZNF800	ENSG00000063180	4.40909323700643	-
ZNF800	ENSG00000113456	-1.18321424711529	-
ZNF800	ENSG00000145725	-1.19652515379292	-
ZNF800	ENSG00000170445	1.76996309595833	-
ZNF800	ENSG00000062725	-1.27081813375087	-
ZNF800	ENSG00000133114	-1.32499036521027	-
ZNF800	ENSG00000135723	3.20298576996992	-
ZNF800	ENSG00000130706	3.05267766130021	-
ZNF800	ENSG00000143951	-1.33326261613677	-
ZNF800	ENSG00000243156	1.30616252745353	-
ZNF800	ENSG00000025796	-1.25385658069098	-
ZNF800	ENSG00000022840	1.21809472346548	-
ZNF800	ENSG00000129534	-1.24327401282607	-
ZNF800	ENSG00000221420	-1.32247712906584	-
ZNF800	ENSG00000090581	2.96211420656095	-
ZNF800	ENSG00000172766	-1.34065392812661	-
ZNF800	ENSG00000171109	-1.29963157807361	-
ZNF800	ENSG00000159593	-1.24502663385159	-
ZNF800	ENSG00000166484	3.31508917498568	-
ZNF800	ENSG00000107890	-1.32426959645641	-
ZNF800	ENSG00000113460	-1.15711537933908	-
ZNF800	ENSG00000148019	-1.2639738054778	-
ZNF800	ENSG00000111361	1.2111922663866	-
ZNF800	ENSG00000124942	1.08788883011794	-
ZNF800	ENSG00000091947	2.39250343026657	-
ZNF800	ENSG00000124067	3.12756222792175	-
ZNF800	ENSG00000141026	2.0546147036655	-
ZNF800	ENSG00000159720	3.39101582707407	-
ZNF800	ENSG00000085231	-1.36480799715408	-
ZNF800	ENSG00000196504	-1.30006468026961	-
ZNF800	ENSG00000198286	2.16200305399365	-
ZNF800	ENSG00000200169	-1.58796871622181	-
ZNF800	ENSG00000132535	3.42753172856962	-
ZNF800	ENSG00000215305	3.11180887247847	-
ZNF800	ENSG00000005483	-1.22633187356591	-
ZNF800	ENSG00000259132	23.3192795659045	-
ZNF800	ENSG00000159792	3.68534375383897	-
ZNF800	ENSG00000249709	-1.43982368136345	-
ZNF800	ENSG00000111602	1.26544134321762	-
ZNF800	ENSG00000100284	4.30262893688011	+
ZNF800	ENSG00000204673	2.90955663639199	-
ZNF800	ENSG00000205758	-1.2109336199866	-
ZNF800	ENSG00000167232	-1.3624763518971	-
ZNF800	ENSG00000023516	-1.20755949468002	-
ZNF800	ENSG00000125703	-1.35714375053922	-
ZNF800	ENSG00000170448	-1.33937187187833	-
ZNF800	ENSG00000151779	-1.21590390979141	-
ZNF800	ENSG00000147465	3.97461252047577	-
ZNF800	ENSG00000163930	1.49178403124102	+
ZNF800	ENSG00000182400	-1.19138935762847	-
ZNF800	ENSG00000015285	3.04317827286071	-
ZNF800	ENSG00000135387	-1.18926557876378	-
ZNF800	ENSG00000164830	-1.34810257962763	-
ZNF800	ENSG00000118507	-1.55785465557783	-
ZNF800	ENSG00000116852	2.35896832772575	-
ZNF800	ENSG00000196208	2.98475986868999	-
ZNF800	ENSG00000148356	2.28450900102328	-
ZNF800	ENSG00000110274	2.33095970057135	-
ZNF800	ENSG00000126243	4.01442971731709	-
ZNF800	ENSG00000143889	-1.17995062734559	-
ZNF800	ENSG00000212443	-1.25425570569987	-
ZNF800	ENSG00000110651	2.61211065373372	-
ZNF800	ENSG00000259080	2.46748955108497	-
ZNF800	ENSG00000124635	3.94166111556752	-
ZNF800	ENSG00000162231	1.40351348103608	-
ZNF800	ENSG00000012048	-1.23837886746075	-
ZNF800	ENSG00000145414	-1.47743514330403	-
ZNF800	ENSG00000150093	-1.31637356122328	-
ZNF800	ENSG00000071189	-1.53048921334602	-
ZNF800	ENSG00000104320	-1.33122886907943	-
ZNF800	ENSG00000071655	2.79690006429767	-
ZNF800	ENSG00000102882	2.86378193855933	-
ZNF800	ENSG00000140474	2.71468253483017	-
ZNF800	ENSG00000153914	-1.24707790008019	-
ZNF800	ENSG00000104852	1.33238658391494	+
ZNF800	ENSG00000114767	3.21439437280993	-
ZNF800	ENSG00000143401	-1.21282300298066	-
ZNF800	ENSG00000120159	-1.48815512380855	-
ZNF800	ENSG00000196497	1.94794320064073	-
ZNF800	ENSG00000113810	-1.30463029320334	-
ZNF800	ENSG00000050393	-1.31133388798425	-
ZNF800	ENSG00000185043	3.01745978626607	-
ZNF800	ENSG00000129351	1.73969136897854	-
ZNF800	ENSG00000137207	2.93243400618811	-
ZNF800	ENSG00000162931	2.93244896443454	-
ZNF800	ENSG00000070526	2.24079763839695	-
ZNF800	ENSG00000213699	1.54795812740578	-
ZNF800	ENSG00000198887	-1.19728889614179	-
ZNF800	ENSG00000214087	2.51453318059021	+
ZNF800	ENSG00000131375	-1.36665569639136	-
ZNF800	ENSG00000184898	-1.48285875832401	-
ZNF800	ENSG00000135596	4.36924955267263	-
ZNF800	ENSG00000136631	-1.3068196634379	-
ZNF800	ENSG00000132361	2.97812709247162	-
ZNF800	ENSG00000064313	-1.3279345034314	-
ZNF800	ENSG00000226715	1.34099971359659	-
ZNF800	ENSG00000121741	-1.28104735276086	-
ZNF800	ENSG00000235613	-2.05792915230072	-
ZNF800	ENSG00000123737	-1.18322423900029	-
ZNF800	ENSG00000183978	2.24887832761138	-
ZNF800	ENSG00000270265	2.89292307594141	-
ZNF800	ENSG00000007402	3.26639779478913	-
ZNF800	ENSG00000213047	-1.51999542633258	-
ZNF800	ENSG00000106683	3.15587740344057	-
ZNF800	ENSG00000084652	1.33099922386627	+
ZNF800	ENSG00000206811	3.12236404662627	-
ZNF800	ENSG00000085274	-1.60352939871159	-
ZNF800	ENSG00000200320	-1.33641663264944	-
ZNF800	ENSG00000178773	3.45880036955542	+
ZNF800	ENSG00000107643	-1.53669328565406	-
ZNF800	ENSG00000213639	-1.08350880405859	-
ZNF800	ENSG00000071794	-1.2876779650183	-
ZNF800	ENSG00000204305	3.21163699517999	-
ZNF800	ENSG00000051382	-1.31746753292472	-
ZNF800	ENSG00000160447	4.20964138881344	-
ZNF800	ENSG00000206560	-1.07661537129189	-
ZNF800	ENSG00000104904	1.78335354925762	-
ZNF800	ENSG00000160211	4.19998889027261	-
ZNF800	ENSG00000198858	2.22954888826969	-
ZNF800	ENSG00000069869	-1.49488646020153	-
ZNF800	ENSG00000108654	-1.27111341387404	-
ZNF800	ENSG00000259660	3.7928829054705	-
ZNF800	ENSG00000197860	-1.38836150214747	-
ZNF800	ENSG00000109180	-1.20640514234405	-
ZNF800	ENSG00000047410	-1.29663358227305	-
ZNF800	ENSG00000249839	22.0963539255652	-
ZNF800	ENSG00000256664	-1.70161515723082	-
ZNF800	ENSG00000175634	2.67756499136647	-
ZNF800	ENSG00000285000	-1.2757116291986	-
ZNF800	ENSG00000067334	-1.20943811917192	-
ZNF800	ENSG00000154582	-1.21536103758447	-
ZNF800	ENSG00000166133	3.10699624629892	-
ZNF800	ENSG00000018189	-1.31049821565372	-
ZNF800	ENSG00000101152	1.47647409121596	-
ZNF800	ENSG00000107614	-1.84610252547373	-
ZNF800	ENSG00000147874	-1.27569193444934	-
ZNF800	ENSG00000182552	-1.26347753972801	-
ZNF800	ENSG00000096968	-1.38192930641255	-
ZNF800	ENSG00000248360	-1.38259254794005	-
ZNF800	ENSG00000114125	-1.1771222322787	+
ZNF800	ENSG00000178149	3.26754537665895	+
ZNF800	ENSG00000214413	-1.86054840353479	-
ZNF800	ENSG00000203993	3.15448522297244	-
ZNF800	ENSG00000175826	1.32342922937814	-
ZNF800	ENSG00000169976	3.10535956850664	-
ZNF800	ENSG00000104412	-1.30202452647639	-
ZNF800	ENSG00000172795	-1.03514994790846	-
ZNF800	ENSG00000138442	-1.33896174682032	-
ZNF800	ENSG00000162144	1.94910231002074	-
ZNF800	ENSG00000012211	4.00362986489125	-
ZNF800	ENSG00000182173	3.41625339296272	+
ZNF800	ENSG00000278950	-1.80136144963063	-
ZNF800	ENSG00000122417	-1.43069691360064	-
ZNF800	ENSG00000156787	-1.40967759146403	-
ZNF800	ENSG00000198604	-1.27980123047518	-
ZNF800	ENSG00000141425	-1.13666729445485	+
ZNF800	ENSG00000137601	-1.30739113415027	-
ZNF800	ENSG00000177879	-1.24005104100791	-
ZNF800	ENSG00000128699	-1.35329424251561	-
ZNF800	ENSG00000101557	-1.20925280866311	-
ZNF800	ENSG00000176018	-1.3285617107566	-
ZNF800	ENSG00000163867	-1.32904017057931	-
ZNF800	ENSG00000117475	-1.31003769631116	-
ZNF800	ENSG00000075790	-1.27673268945582	-
ZNF800	ENSG00000115216	1.34593124272165	-
ZNF800	ENSG00000075089	-1.41653525431973	-
ZNF800	ENSG00000112701	-1.31034048417468	-
ZNF800	ENSG00000150753	1.32933416673371	-
ZNF800	ENSG00000118363	-1.10280000639484	-
ZNF800	ENSG00000087095	-1.13562196053564	-
ZNF800	ENSG00000122591	-1.65298645569519	-
ZNF800	ENSG00000168566	-1.22706069675186	-
ZNF800	ENSG00000169100	2.15582169177984	-
ZNF800	ENSG00000188493	1.94473562529267	-
ZNF800	ENSG00000189091	1.07211789825445	-
ZNF800	ENSG00000188739	-1.09856494908911	-
ZNF800	ENSG00000169093	3.24503993134024	-
ZNF800	ENSG00000116584	1.68141896052638	-
ZNF800	ENSG00000124207	-1.19843556526198	-
ZNF800	ENSG00000110422	-1.24903467472725	-
ZNF800	ENSG00000126705	1.8265294119571	-
ZNF800	ENSG00000199377	-1.55612009644977	+
ZNF800	ENSG00000168876	-1.18182178045309	-
ZNF800	ENSG00000130176	4.13204069978581	-
ZNF800	ENSG00000169727	2.65335836315011	-
ZNF800	ENSG00000284491	3.44286720107298	-
ZNF800	ENSG00000138468	-1.22438691425329	-
ZNF800	ENSG00000256537	-1.23175234709972	-
ZNF800	ENSG00000145734	-1.21576698136072	-
ZNF800	ENSG00000254858	4.08045203528743	-
ZNF800	ENSG00000138778	-1.19154796389573	-
ZNF800	ENSG00000259380	-1.23250547090946	-
ZNF800	ENSG00000075131	-1.28257744249933	+
ZNF800	ENSG00000278931	-1.5183413891312	-
ZNF800	ENSG00000130707	4.43562603091462	-
ZNF800	ENSG00000201098	-1.48818962762618	-
ZNF800	ENSG00000214331	1.95645891385315	+
ZNF800	ENSG00000124193	1.17277947736297	-
ZNF800	ENSG00000135945	-1.27299067299393	-
ZNF800	ENSG00000151725	-1.30766786620505	-
ZNF800	ENSG00000153044	-1.14136553079848	-
ZNF800	ENSG00000160185	2.53756483762958	-
ZNF800	ENSG00000114473	-2.29527388675007	-
ZNF800	ENSG00000241168	-2.47515601241334	-
ZNF800	ENSG00000221838	2.9089367032836	-
ZNF800	ENSG00000196821	1.11195390683828	-
ZNF800	ENSG00000132793	3.51555111795306	-
ZNF800	ENSG00000146757	-1.23728557062088	-
ZNF800	ENSG00000138592	-1.09962859886681	-
ZNF800	ENSG00000152270	-1.23789532648545	-
ZNF800	ENSG00000160785	1.66638439428322	-
ZNF800	ENSG00000117155	-1.27292866001453	-
ZNF800	ENSG00000143742	-1.12278465677357	-
ZNF800	ENSG00000100664	-1.19224096645421	+
ZNF800	ENSG00000196943	1.29189577560558	-
ZNF800	ENSG00000198355	2.22903175937832	-
ZNF800	ENSG00000155287	3.39609124088407	-
ZNF800	ENSG00000177105	2.99273583990818	-
ZNF800	ENSG00000283496	21.7579443468653	-
ZNF800	ENSG00000091129	5.12742179618523	-
ZNF800	ENSG00000136933	1.37359533756356	-
ZNF800	ENSG00000143207	-1.29254580049751	-
ZNF800	ENSG00000203663	-2.27936955000705	-
ZNF800	ENSG00000101439	3.49370997427228	-
ZNF800	ENSG00000121690	-1.37417979876722	-
ZNF800	ENSG00000070081	-1.45911216232911	+
ZNF800	ENSG00000078061	2.32312773981969	-
ZNF800	ENSG00000121879	-1.24253407007876	-
ZNF800	ENSG00000196756	1.67604932047371	-
ZNF800	ENSG00000138623	3.99505121251854	-
ZNF800	ENSG00000163322	-1.21178478227941	-
ZNF800	ENSG00000265241	1.26196457346651	-
ZNF800	ENSG00000169139	-1.2880258422274	-
ZNF800	ENSG00000174839	-1.48521989579969	-
ZNF800	ENSG00000179115	2.83862374368936	-
ZNF800	ENSG00000058804	-1.15826055524842	-
ZNF800	ENSG00000198482	-1.1440804805452	-
ZNF800	ENSG00000168268	4.47172034734143	-
ZNF800	ENSG00000126777	-1.17259877480297	-
ZNF800	ENSG00000001497	1.12131727673822	-
ZNF800	ENSG00000169692	3.69117442343237	-
ZNF800	ENSG00000238227	3.09776538196148	-
ZNF800	ENSG00000115694	2.79807016243997	+
ZNF800	ENSG00000205609	-1.54572345239985	-
ZNF800	ENSG00000168283	-1.2581094374776	-
ZNF800	ENSG00000100599	3.83006268333308	-
ZNF800	ENSG00000132694	1.64169913885842	-
ZNF800	ENSG00000100804	1.44841124366683	-
ZNF800	ENSG00000145241	-1.29436931213051	-
ZNF800	ENSG00000117906	-1.19255661622322	-
ZNF800	ENSG00000159592	-1.22066934413857	+
ZNF800	ENSG00000147536	1.55944443225693	-
ZNF800	ENSG00000079134	-1.29104665605573	+
ZNF800	ENSG00000092068	2.08577664124487	-
ZNF800	ENSG00000136891	-1.35140381358484	-
ZNF800	ENSG00000225921	-1.12261899950214	+
ZNF800	ENSG00000156136	-1.40620643351534	-
ZNF800	ENSG00000198791	-1.31085451196473	-
ZNF800	ENSG00000064607	1.0806220655996	-
ZNF800	ENSG00000260537	2.32069682396545	-
ZNF800	ENSG00000013573	1.50120417088295	-
ZNF800	ENSG00000135541	-1.37156730268304	-
ZNF800	ENSG00000277462	-1.27360550739975	-
ZNF800	ENSG00000272752	2.75526710427152	-
ZNF800	ENSG00000204351	2.83234988091301	-
ZNF800	ENSG00000065548	-1.2412796135011	-
ZNF800	ENSG00000143776	-1.15729630959304	-
ZNF800	ENSG00000162688	-1.27381099820662	-
ZNF800	ENSG00000138380	-1.82426625179388	-
ZNF800	ENSG00000200275	3.34900759380302	-
ZNF800	ENSG00000117528	-1.19526883781667	-
ZNF800	ENSG00000172262	-1.25909273964701	-
ZNF800	ENSG00000165410	-1.44495742184609	-
ZNF800	ENSG00000135631	3.07233672142677	-
ZNF800	ENSG00000149499	2.28671771764305	-
ZNF800	ENSG00000149091	2.82830936138115	-
ZNF800	ENSG00000112297	-1.53691851407304	-
ZNF800	ENSG00000184178	1.3065620333279	-
ZNF800	ENSG00000112893	-1.34821484189666	-
ZNF800	ENSG00000155636	-1.42337704232737	-
ZNF800	ENSG00000172244	-1.4339526135655	-
ZNF800	ENSG00000136521	-1.20300941794744	-
ZNF800	ENSG00000123144	1.7888807125729	+
ZNF800	ENSG00000137871	-1.76917787497385	-
ZNF800	ENSG00000066926	1.41802713567716	-
ZNF800	ENSG00000140983	3.42804000367405	-
ZNF800	ENSG00000166598	-1.19246983055176	-
ZNF800	ENSG00000121073	1.42770322455907	-
ZNF800	ENSG00000115904	-1.26042891953383	-
ZNF800	ENSG00000155957	-1.56211153351293	-
ZNF800	ENSG00000138346	-1.30727091354935	-
ZNF800	ENSG00000135624	1.09339076838556	-
ZNF800	ENSG00000138768	-1.23915825235937	-
ZNF800	ENSG00000145715	-1.59989071659374	-
ZNF800	ENSG00000005700	-1.1697731621695	-
ZNF800	ENSG00000081014	-1.69654965914201	-
ZNF800	ENSG00000166797	-1.08982690093033	-
ZNF800	ENSG00000155975	-1.29890569145898	-
ZNF800	ENSG00000158092	-1.65767667107494	-
ZNF800	ENSG00000161813	-1.12607536091248	-
ZNF800	ENSG00000283228	-1.76031287399281	-
ZNF800	ENSG00000121749	-1.32774263719815	-
ZNF800	ENSG00000151338	-1.28650173662579	-
ZNF800	ENSG00000151233	-1.58586126021613	-
ZNF800	ENSG00000251056	-1.64929679426836	-
ZNF800	ENSG00000086666	-1.28080021698319	-
ZNF800	ENSG00000100592	-1.53201084608125	-
ZNF800	ENSG00000113356	-1.29175750143653	-
ZNF800	ENSG00000147905	-1.24086197738879	-
ZNF800	ENSG00000182087	2.8979600017455	-
ZNF800	ENSG00000213341	-1.32201976186921	-
ZNF800	ENSG00000170312	-1.0928600974813	-
ZNF800	ENSG00000272888	-1.38634455018026	-
ZNF800	ENSG00000117533	-1.38172508727451	-
ZNF800	ENSG00000083535	-1.39580239536552	-
ZNF800	ENSG00000197930	-1.25339343839879	-
ZNF800	ENSG00000136877	3.28595290547469	-
ZNF800	ENSG00000252481	1.10773687983431	-
ZNF800	ENSG00000134802	1.1727097842771	-
ZNF800	ENSG00000149231	-1.25191939190553	-
ZNF800	ENSG00000148655	2.05870639872249	-
ZNF800	ENSG00000198554	-1.13477102973737	-
ZNF800	ENSG00000199347	-1.46289283424889	-
ZNF800	ENSG00000100865	-1.41289289986701	-
ZNF800	ENSG00000080845	3.08388446541519	-
ZNF800	ENSG00000142731	-1.35458249323708	-
ZNF800	ENSG00000226067	4.14551027098704	-
ZNF800	ENSG00000057935	-1.26454921687721	-
ZNF800	ENSG00000163714	-1.06020729383847	-
ZNF800	ENSG00000249741	-1.84197538586327	-
ZNF800	ENSG00000160408	4.09976714575289	-
ZNF800	ENSG00000067900	-1.34577209298579	-
ZNF800	ENSG00000118454	-1.30465391798402	+
ZNF800	ENSG00000164211	-1.35440888969071	-
ZNF800	ENSG00000076928	3.0705878933975	-
ZNF800	ENSG00000146834	2.03715435302116	+
ZNF800	ENSG00000172239	-1.22076742946078	-
ZNF800	ENSG00000185215	3.18572185575544	-
ZNF800	ENSG00000150787	-1.65373910929142	-
ZNF800	ENSG00000168172	-1.3617843923159	-
ZNF800	ENSG00000146701	1.33348478205958	-
ZNF800	ENSG00000106089	4.37063019681403	-
ZNF800	ENSG00000128602	3.75008474462387	-
ZNF800	ENSG00000114268	2.41050846600251	-
ZNF800	ENSG00000115145	-1.50690092570695	-
ZNF800	ENSG00000125676	-1.14586255242492	-
ZNF800	ENSG00000141002	1.67727751636515	-
ZNF800	ENSG00000004142	1.41955355562604	-
ZNF800	ENSG00000278970	3.1586401145919	-
ZNF800	ENSG00000129003	-1.32278841992045	-
ZNF800	ENSG00000131653	2.22567358650642	-
ZNF800	ENSG00000157741	-1.27297912189706	-
ZNF800	ENSG00000196218	2.29299114972346	-
ZNF800	ENSG00000136783	-1.16799816522121	-
ZNF800	ENSG00000087157	2.10754181662652	-
ZNF800	ENSG00000142655	3.08968702099263	-
ZNF800	ENSG00000143891	1.72989372707582	-
ZNF800	ENSG00000156876	-1.29648303262037	-
ZNF800	ENSG00000163159	1.34960285999724	-
ZNF800	ENSG00000171862	-1.24080675186991	-
ZNF800	ENSG00000092108	-1.32907483612837	-
ZNF800	ENSG00000104408	-1.08771763057391	-
ZNF800	ENSG00000141446	-1.24990240646252	-
ZNF800	ENSG00000142166	-1.32572348838985	+
ZNF800	ENSG00000214655	2.99334768185227	-
ZNF800	ENSG00000104131	-1.28889357850827	-
ZNF800	ENSG00000106392	-1.29550921197361	-
ZNF800	ENSG00000136104	-1.26496619404478	-
ZNF800	ENSG00000161202	1.91035537931449	-
ZNF800	ENSG00000078177	-1.16726787631314	-
ZNF800	ENSG00000122299	-1.09140757619936	-
ZNF800	ENSG00000188707	1.72542505975739	-
ZNF800	ENSG00000159840	3.01678719558628	-
ZNF800	ENSG00000116473	-1.35807803256202	-
ZNF800	ENSG00000274642	2.34377329468291	-
ZNF800	ENSG00000124702	1.78933488489236	-
ZNF800	ENSG00000072571	-1.21856940180404	-
ZNF800	ENSG00000092094	1.27853873394063	-
ZNF800	ENSG00000101624	-1.44359307909922	-
ZNF800	ENSG00000103485	1.59799588434141	-
ZNF800	ENSG00000166845	-1.34718603693539	-
ZNF800	ENSG00000144848	-1.19404114992403	-
ZNF800	ENSG00000137500	-1.08093856903917	-
ZNF800	ENSG00000213799	-1.21348945608128	-
ZNF800	ENSG00000122376	-1.23091212550795	-
ZNF800	ENSG00000138382	-1.21422496979526	-
ZNF800	ENSG00000118193	-1.22660498527553	-
ZNF800	ENSG00000053501	2.93526508194032	-
ZNF800	ENSG00000142892	-1.26686329990184	-
ZNF800	ENSG00000165480	-1.24300470785707	-
ZNF800	ENSG00000197444	4.21897802280153	-
ZNF800	ENSG00000198346	-1.12716365833328	-
ZNF800	ENSG00000284820	8.58646638347366	-
ZNF800	ENSG00000011009	3.63501363124075	-
ZNF800	ENSG00000168438	-1.43308677248965	-
ZNF800	ENSG00000161960	1.12104830365791	-
ZNF800	ENSG00000182718	1.11226147082251	-
ZNF800	ENSG00000214026	3.21689453879909	-
ZNF800	ENSG00000141568	1.47690923052487	-
ZNF800	ENSG00000241556	6.50777648887738	-
ZNF800	ENSG00000180346	-1.35487089806587	-
ZNF800	ENSG00000198805	1.07443200369415	-
ZNF800	ENSG00000012779	2.20239096247086	-
ZNF800	ENSG00000067836	5.55291137990913	-
ZNF800	ENSG00000177963	2.00047315031628	-
ZNF800	ENSG00000164815	-1.23468300731978	-
ZNF800	ENSG00000183808	-1.10351793850758	-
ZNF800	ENSG00000269821	-1.1465588291447	-
ZNF800	ENSG00000092978	-1.19593524185965	-
ZNF800	ENSG00000128563	1.63232560608573	-
ZNF800	ENSG00000005249	-1.27199067416512	-
ZNF800	ENSG00000114388	2.61340480676292	+
ZNF800	ENSG00000081760	1.54983512517521	-
ZNF800	ENSG00000162614	-1.69162106880018	-
ZNF800	ENSG00000069956	-1.25404720887389	-
ZNF800	ENSG00000215417	-1.17676476539988	-
ZNF800	ENSG00000103266	3.53767667465901	-
ZNF800	ENSG00000080200	-1.09896731257204	-
ZNF800	ENSG00000168924	2.02538724857071	-
ZNF800	ENSG00000138107	1.58368096551557	-
ZNF800	ENSG00000185883	2.50656724977957	-
ZNF800	ENSG00000157954	1.44297787021093	-
ZNF800	ENSG00000085063	1.13734534145971	-
ZNF800	ENSG00000128585	-1.2419324627401	-
ZNF800	ENSG00000113387	-1.10458728789615	-
ZNF800	ENSG00000256087	-1.51077275803522	-
ZNF800	ENSG00000104218	-1.33387724958285	-
ZNF800	ENSG00000136270	2.06600460352843	-
ZNF800	ENSG00000144566	-1.32743767278935	-
ZNF800	ENSG00000051825	-1.19348847647678	+
ZNF800	ENSG00000168216	-1.38269273673479	-
ZNF800	ENSG00000108107	2.06886490788963	-
ZNF800	ENSG00000264346	1.98694758461662	-
ZNF800	ENSG00000100941	-1.1547910319616	-
ZNF800	ENSG00000162714	1.35301185641443	-
ZNF800	ENSG00000203668	-1.17209030036142	-
ZNF800	ENSG00000100749	-1.19748254410683	-
ZNF800	ENSG00000235823	-1.18008146459091	-
ZNF800	ENSG00000115364	-1.16242805976056	-
ZNF800	ENSG00000198015	-1.12533909193708	-
ZNF800	ENSG00000145901	4.2197748034861	-
ZNF800	ENSG00000137414	-1.43686602242696	-
ZNF800	ENSG00000214575	-1.42730530021809	-
ZNF800	ENSG00000149115	1.81035007956767	-
ZNF800	ENSG00000179841	-2.12014205778103	-
ZNF800	ENSG00000169504	-1.15337017702066	+
ZNF800	ENSG00000163214	-1.12180285292431	-
ZNF800	ENSG00000072958	2.19364425005611	-
ZNF800	ENSG00000226057	3.28635647310841	-
ZNF800	ENSG00000110844	2.24838325959377	-
ZNF800	ENSG00000152926	-1.27574258007679	-
ZNF800	ENSG00000180817	-1.16619177157227	-
ZNF800	ENSG00000183569	3.00823573570294	-
ZNF800	ENSG00000186130	-1.37035039738308	-
ZNF800	ENSG00000095951	-1.31904771259948	-
ZNF800	ENSG00000101310	1.06800429080653	-
ZNF800	ENSG00000203667	-1.20199408369353	-
ZNF800	ENSG00000177728	3.34922128472282	-
ZNF800	ENSG00000119787	-1.16241064219907	-
ZNF800	ENSG00000253276	-1.30935764261995	-
ZNF800	ENSG00000115540	-1.32634525670214	-
ZNF800	ENSG00000138035	-1.21993267547891	-
ZNF800	ENSG00000142546	3.31635259098538	-
ZNF800	ENSG00000109270	-1.21400201588283	-
ZNF800	ENSG00000169228	2.68078142266195	+
ZNF800	ENSG00000205544	3.16519891885528	-
ZNF800	ENSG00000173409	-1.26307660218883	-
ZNF800	ENSG00000149480	1.18695570013104	-
ZNF800	ENSG00000048649	-1.24143676824391	-
ZNF800	ENSG00000117614	-1.16076761579324	-
ZNF800	ENSG00000127838	3.54360832211977	-
ZNF800	ENSG00000160948	3.95691933427314	-
ZNF800	ENSG00000165416	-1.11300737377172	-
ZNF800	ENSG00000158417	-1.20112578660177	-
ZNF800	ENSG00000143641	1.39348759723371	-
ZNF800	ENSG00000272822	6.70779245438794	-
ZNF800	ENSG00000111879	-1.14802195499312	-
ZNF800	ENSG00000121104	1.48621090967781	-
ZNF800	ENSG00000139343	-1.0270499723743	-
ZNF800	ENSG00000185022	2.1210219750214	-
ZNF800	ENSG00000065809	2.49855631206426	-
ZNF800	ENSG00000111358	-1.10901258217941	-
ZNF800	ENSG00000115464	-1.1270986213944	-
ZNF800	ENSG00000201413	3.44658715131066	-
ZNF800	ENSG00000233251	-1.5551663738367	-
ZNF800	ENSG00000141068	2.10183169122307	-
ZNF800	ENSG00000199568	-1.44472849802627	+
ZNF800	ENSG00000084733	-1.21447033223025	+
ZNF800	ENSG00000105722	3.76700281703794	-
ZNF800	ENSG00000112335	-1.15676738538924	-
ZNF800	ENSG00000170852	-1.17084195546534	-
ZNF800	ENSG00000101457	2.0653184305599	-
ZNF800	ENSG00000115159	-1.56479317763173	-
ZNF800	ENSG00000138381	-1.22458727393476	-
ZNF800	ENSG00000198839	-1.2942605089708	-
ZNF800	ENSG00000104960	2.25510385379558	-
ZNF800	ENSG00000152952	-1.15972661128947	-
ZNF800	ENSG00000205670	2.79152591037041	-
ZNF800	ENSG00000120742	-1.1567531220998	-
ZNF800	ENSG00000144895	-1.15365761455159	-
ZNF800	ENSG00000167657	4.07770179962014	-
ZNF800	ENSG00000168116	-1.21108392771404	-
ZNF800	ENSG00000179152	-1.21773525762	-
ZNF800	ENSG00000107937	0.977622588099495	-
ZNF800	ENSG00000112658	1.73591261028873	-
ZNF800	ENSG00000158850	1.52793323259556	-
ZNF800	ENSG00000185513	3.58937374991075	-
ZNF800	ENSG00000155508	-1.2332890433325	-
ZNF800	ENSG00000112249	-1.12810003338965	-
ZNF800	ENSG00000083520	-1.20857719027823	-
ZNF800	ENSG00000115816	-1.24693970345871	-
ZNF800	ENSG00000156469	-1.26770995747227	-
ZNF800	ENSG00000085224	-1.30369486193205	-
ZNF800	ENSG00000131013	-1.28849136330844	-
ZNF800	ENSG00000176261	-1.2077803498894	-
ZNF800	ENSG00000113719	1.70276073562708	-
ZNF800	ENSG00000165501	-1.27450415414084	-
ZNF800	ENSG00000174442	-1.26228482307282	-
ZNF800	ENSG00000130772	2.33935274212602	-
ZNF800	ENSG00000066322	1.62319680802286	-
ZNF800	ENSG00000066422	-1.23797375717094	-
ZNF800	ENSG00000099797	2.70234093745537	-
ZNF800	ENSG00000139921	-1.16077292050943	-
ZNF800	ENSG00000132294	-1.17662739634632	-
ZNF800	ENSG00000273184	-11.9278216133512	-
ZNF800	ENSG00000259429	-1.61627519085644	-
ZNF800	ENSG00000054654	-1.37418187384789	-
ZNF800	ENSG00000105426	2.219238592482	-
ZNF800	ENSG00000152234	-1.15677307326186	-
ZNF800	ENSG00000134318	-1.29301302337382	-
ZNF800	ENSG00000041357	-1.11067479676849	+
ZNF800	ENSG00000198898	-1.1907679045258	-
ZNF800	ENSG00000214114	-1.34515999096363	+
ZNF800	ENSG00000143952	-1.21870838349542	-
ZNF800	ENSG00000183291	-1.08321262101643	-
ZNF800	ENSG00000109674	-1.27701633221853	-
ZNF800	ENSG00000143971	-1.28375287510456	-
ZNF800	ENSG00000274391	-1.46940499512599	-
ZNF800	ENSG00000100138	1.69063257014359	-
ZNF800	ENSG00000153015	-1.09600373825253	-
ZNF800	ENSG00000156261	-1.15579381968565	-
ZNF800	ENSG00000176695	-1.48669109875215	-
ZNF800	ENSG00000122008	-1.38779015121382	-
ZNF800	ENSG00000171953	2.89618118606849	-
ZNF800	ENSG00000058729	-1.15577883938134	-
ZNF800	ENSG00000167513	2.60581541940806	-
ZNF800	ENSG00000146556	3.3862889805186	-
ZNF800	ENSG00000125249	-1.11520779190718	-
ZNF800	ENSG00000173517	-1.0225479236761	-
ZNF800	ENSG00000162769	-1.23398230062492	-
ZNF800	ENSG00000186868	2.01598453123525	-
ZNF800	ENSG00000106588	-1.17200389600369	-
ZNF800	ENSG00000114062	-1.19391166631177	-
ZNF800	ENSG00000154719	-1.14769394139389	-
ZNF800	ENSG00000018510	-1.17699693254375	-
ZNF800	ENSG00000214128	3.77287217176143	-
ZNF800	ENSG00000063169	3.90935528427173	-
ZNF800	ENSG00000198406	-1.2394815607171	-
ZNF800	ENSG00000166685	2.03353886375196	-
ZNF800	ENSG00000106615	-1.28227856741394	-
ZNF800	ENSG00000142541	1.88545344439311	-
ZNF800	ENSG00000135521	-1.13109816595528	-
ZNF800	ENSG00000124783	-1.05712404017849	-
ZNF800	ENSG00000171608	1.49128271404556	-
ZNF800	ENSG00000068903	2.27290720106989	-
ZNF800	ENSG00000136824	-1.24520778517709	-
ZNF800	ENSG00000170906	4.11216938291362	-
ZNF800	ENSG00000161920	2.80809763634676	-
ZNF800	ENSG00000059758	-1.29378855862952	-
ZNF800	ENSG00000176371	1.94769697004521	-
ZNF800	ENSG00000161011	1.72584740603127	+
ZNF800	ENSG00000166435	1.58663897982755	-
ZNF800	ENSG00000140854	3.23743616307075	-
ZNF800	ENSG00000163866	1.61872626963515	-
ZNF800	ENSG00000104756	-1.16281721622451	-
ZNF800	ENSG00000169764	-1.04377092703285	-
ZNF800	ENSG00000077097	-1.19536127677008	-
ZNF800	ENSG00000123131	-1.12234083023551	-
ZNF800	ENSG00000089902	-1.35992585042286	+
ZNF800	ENSG00000276161	8.20250362114457	-
ZNF800	ENSG00000168653	1.11963352220855	-
ZNF800	ENSG00000166347	1.76996260152474	-
ZNF800	ENSG00000165238	2.63562485696506	-
ZNF800	ENSG00000281344	-1.17418742392194	-
ZNF800	ENSG00000182628	-1.20726226233175	-
ZNF800	ENSG00000215784	-1.44441815410729	-
ZNF800	ENSG00000160789	2.60771599262698	-
ZNF800	ENSG00000111666	-1.13484540370728	-
ZNF800	ENSG00000171161	2.08360721076668	-
ZNF800	ENSG00000236609	2.88077135457824	-
ZNF800	ENSG00000182220	-1.29631157328424	-
ZNF800	ENSG00000138095	-1.16880288649084	-
ZNF800	ENSG00000178691	-1.16931584048103	-
ZNF800	ENSG00000075213	-3.50371308303982	-
ZNF800	ENSG00000230069	8.41559424675519	-
ZNF800	ENSG00000074071	2.27230071594153	-
ZNF800	ENSG00000186010	3.85517112049095	-
ZNF800	ENSG00000164134	-1.26804586930739	-
ZNF800	ENSG00000173230	-1.11831946380623	-
ZNF800	ENSG00000274070	3.93973490110762	-
ZNF800	ENSG00000123106	-1.1528580758232	-
ZNF800	ENSG00000133103	-1.43470269525188	-
ZNF800	ENSG00000134779	1.13506643363548	-
ZNF800	ENSG00000279662	-1.53603959970106	-
ZNF800	ENSG00000005175	-1.1951243771822	-
ZNF800	ENSG00000168159	2.47299300557549	-
ZNF800	ENSG00000256294	-1.20675291503887	-
ZNF800	ENSG00000196586	-1.19928433491097	-
ZNF800	ENSG00000158373	1.71346916239623	-
ZNF800	ENSG00000145782	-1.37026719387295	-
ZNF800	ENSG00000074266	-1.19679397129152	-
ZNF800	ENSG00000163870	3.56224892817839	-
ZNF800	ENSG00000169599	-1.29350764530002	-
ZNF800	ENSG00000197563	-1.21107802218179	-
ZNF800	ENSG00000274452	-2.25620031200118	-
ZNF800	ENSG00000135637	2.81304683488583	-
ZNF800	ENSG00000140367	-1.3059087207634	-
ZNF800	ENSG00000168765	2.15107015439685	-
ZNF800	ENSG00000187699	-1.27846788073767	-
ZNF800	ENSG00000158941	1.63776992482746	-
ZNF800	ENSG00000109063	2.68591192687039	-
ZNF800	ENSG00000183506	2.08371915319522	-
ZNF800	ENSG00000183850	-1.6969445941256	-
ZNF800	ENSG00000182208	4.84099831861739	-
ZNF800	ENSG00000160336	-1.08735217861172	-
ZNF800	ENSG00000157077	-1.05788948142775	-
[truncated: 41,417 more rows]
