# Supplementary material for: Systematic identification of post-transcriptional regulatory modules
Source: Nat Commun. 2024 Sep 9;15:7872. doi: 10.1038/s41467-024-52215-7 (PMC11385195; doi:10.1038/s41467-024-52215-7)
Supplement: Supplementary file 20 — Source Data [file 41467_2024_52215_MOESM20_ESM.zip › Source_data/FigS5B.tsv]

,n_genes_by_counts,total_counts,total_counts_mt,pct_counts_mt,sgRNA,CellType
AAACCTGAGTGGTAGC,2166,7281.0,222.0,3.0490317,TARDBP_1,TARDBP
AAACCTGCAAATACAG,2731,10964.0,283.0,2.5811746,U2AF1_1,U2AF1
AAACCTGCATAACCTG,936,1922.0,334.0,17.377731,negative_3,negative
AAACCTGGTGAGTATA,533,849.0,165.0,19.43463,QKI_1,QKI
AAACCTGGTTCCCGAG,3426,15349.0,511.0,3.329207,TRA2A_2,TRA2A
AAACCTGGTTCGTGAT,2658,10250.0,307.0,2.995122,SF3B1_2,SF3B1
AAACCTGTCACTTCAT,2864,10635.0,349.0,3.2816172,TAF15_1,TAF15
AAACCTGTCTCGCTTG,2133,7176.0,237.0,3.3026755,DROSHA_2,DROSHA
AAACGGGAGATCCTGT,2258,8509.0,296.0,3.4786696,ILF3_2,ILF3
AAACGGGAGTGACTCT,2318,7828.0,239.0,3.0531425,BUD13_2,BUD13
AAACGGGCAACTGCTA,2344,7022.0,479.0,6.821419,QKI_2,QKI
AAACGGGGTAAGAGGA,2380,8590.0,300.0,3.4924333,DROSHA_1,DROSHA
AAACGGGGTCAAACTC,2150,6376.0,343.0,5.379548,HNRNPM_1,HNRNPM
AAACGGGGTTTCCACC,2326,8167.0,206.0,2.522346,BUD13_2,BUD13
AAACGGGTCAACACTG,2430,8427.0,389.0,4.616115,HNRNPM_2,HNRNPM
AAACGGGTCAGCTCTC,2459,8698.0,247.0,2.8397334,AKAP8L_1,AKAP8L
AAACGGGTCTGGCGAC,2832,11538.0,356.0,3.0854568,CPEB2_1,CPEB2
AAAGATGAGCACCGCT,2271,7370.0,204.0,2.7679782,ELAVL1_2,ELAVL1
AAAGATGCACCCAGTG,2622,10440.0,281.0,2.6915708,PABPC4_2,PABPC4
AAAGATGGTAGGCTGA,2127,7330.0,176.0,2.4010913,RBMS1_2,RBMS1
AAAGATGTCAGTTAGC,2804,11023.0,408.0,3.7013516,ZC3H10_1,ZC3H10
AAAGATGTCATGTGGT,2849,11028.0,736.0,6.673921,HNRNPH2_2,HNRNPH2
AAAGATGTCGATGAGG,2408,8871.0,279.0,3.1450794,DDX42_2,DDX42
AAAGATGTCTTTAGGG,2398,8065.0,243.0,3.0130193,SAFB2_1,SAFB2
AAAGCAAAGGAATCGC,2272,8496.0,282.0,3.319209,LSM11_2,LSM11
AAAGCAAAGTGCCATT,2660,10042.0,296.0,2.94762,YBX1_2,YBX1
AAAGCAACAGGATTGG,2187,6975.0,227.0,3.2544804,U2AF1_1,U2AF1
AAAGCAAGTATCACCA,2641,9838.0,235.0,2.388697,SLTM_2,SLTM
AAAGCAAGTCATATGC,2347,8095.0,312.0,3.854231,ZNF622_1,ZNF622
AAAGCAATCCGTCAAA,2590,9839.0,296.0,3.008436,RBM4_1,RBM4
AAAGCAATCGCGTTTC,3042,14130.0,366.0,2.5902336,UPF1_1,UPF1
AAAGCAATCGGCTACG,2618,10524.0,292.0,2.7746103,BUD13_2,BUD13
AAAGCAATCTATCGCC,2253,6393.0,180.0,2.8155797,CPEB2_1,CPEB2
AAAGTAGAGTTCGCAT,2562,9150.0,221.0,2.4153006,DDX3X_2,DDX3X
AAAGTAGCAGCTGTGC,2452,8402.0,249.0,2.9635801,DGCR8_2,DGCR8
AAAGTAGGTATGAATG,2548,9346.0,407.0,4.354804,FTO_1,FTO
AAAGTAGGTATTCGTG,2273,8138.0,520.0,6.3897767,HNRNPK_2,HNRNPK
AAAGTAGGTCAATACC,2269,7406.0,179.0,2.4169593,SRSF10_2,SRSF10
AAAGTAGGTTAGATGA,2464,9142.0,285.0,3.1174798,TARDBP_2,TARDBP
AAAGTAGGTTCAACCA,2373,7932.0,265.0,3.3408978,MTPAP_1,MTPAP
AAAGTAGTCCGCGGTA,2097,6596.0,382.0,5.791389,LSM11_2,LSM11
AAAGTAGTCGGTTAAC,2510,8454.0,561.0,6.635912,SRSF7_2,SRSF7
AAAGTAGTCTCAACTT,2349,8036.0,210.0,2.6132405,LARP4_1,LARP4
AAATGCCAGAGCAATT,2453,8997.0,228.0,2.534178,RBMS1_1,RBMS1
AAATGCCAGAGTAATC,2292,7801.0,216.0,2.7688758,RBM45_1,RBM45
AAATGCCAGTGGGTTG,2685,9240.0,255.0,2.7597404,PABPC4_1,PABPC4
AAATGCCAGTGTCTCA,2339,7959.0,231.0,2.9023745,MSI1_2,MSI1
AAATGCCCAAACAACA,1871,4990.0,173.0,3.466934,MSI1_1,MSI1
AAATGCCGTATCTGCA,2931,11622.0,413.0,3.553605,XRN2_2,XRN2
AAATGCCGTGTAACGG,2358,7956.0,272.0,3.4188037,TARDBP_2,TARDBP
AAATGCCTCACTCCTG,3056,12284.0,305.0,2.4829047,KHDRBS1_1,KHDRBS1
AAATGCCTCCTGCTTG,1943,6058.0,261.0,4.3083525,RBM4_1,RBM4
AACACGTCAAGCGTAG,2774,11175.0,252.0,2.2550335,RBM15_2,RBM15
AACACGTCAATCGGTT,800,1572.0,416.0,26.463104,YBX1_1,YBX1
AACACGTCACATCCAA,2284,8356.0,212.0,2.5370991,RBFOX1_1,RBFOX1
AACACGTCAGACACTT,2603,9514.0,326.0,3.4265294,PPIL4_2,PPIL4
AACACGTTCGCGTTTC,2783,10710.0,328.0,3.0625584,YBX1_2,YBX1
AACACGTTCGTAGGAG,2380,7801.0,501.0,6.4222536,DROSHA_2,DROSHA
AACACGTTCTCGAGTA,2554,9453.0,255.0,2.6975563,SERBP1_2,SERBP1
AACCATGAGGCGATAC,2546,9197.0,471.0,5.1212354,SERBP1_2,SERBP1
AACCATGAGGGTCGAT,581,948.0,147.0,15.506329,ANKHD1_2,ANKHD1
AACCATGCAACGATCT,2096,5751.0,324.0,5.633803,DDX55_1,DDX55
AACCATGCACCAGTTA,2647,10174.0,269.0,2.6439943,ZNF622_1,ZNF622
AACCATGCAGATCTGT,2897,11926.0,356.0,2.9850745,KHDRBS1_2,KHDRBS1
AACCATGGTAGGGACT,2631,10080.0,289.0,2.8670635,ILF3_1,ILF3
AACCATGGTCCGAAGA,2276,7056.0,284.0,4.0249434,HNRNPM_1,HNRNPM
AACCATGGTCTAGCGC,2566,8718.0,644.0,7.3870153,RBM22_2,RBM22
AACCATGGTGTTGAGG,2357,8249.0,169.0,2.0487332,RBM27_1,RBM27
AACCATGTCACTATTC,2406,9106.0,423.0,4.645289,FXR1_1,FXR1
AACCGCGAGACAAAGG,1652,4286.0,304.0,7.09286,RALY_1,RALY
AACCGCGCAGTATGCT,2254,6785.0,177.0,2.6086955,DDX55_1,DDX55
AACCGCGGTAAAGGAG,2280,7897.0,226.0,2.8618462,ZNF622_1,ZNF622
AACCGCGGTGACAAAT,1575,3903.0,269.0,6.892134,RBMS1_2,RBMS1
AACCGCGTCTTGAGAC,2430,9589.0,338.0,3.5248723,RBMS1_2,RBMS1
AACGTTGAGTAGTGCG,779,1397.0,276.0,19.75662,SERBP1_2,SERBP1
AACGTTGAGTCTCAAC,2675,9524.0,266.0,2.7929442,PPIL4_1,PPIL4
AACGTTGAGTGTCTCA,587,991.0,211.0,21.291624,TRA2A_1,TRA2A
AACGTTGCACCGATAT,2217,7626.0,219.0,2.8717546,RBMS1_2,RBMS1
AACGTTGCAGTCAGCC,2685,9891.0,320.0,3.2352645,SF3B1_1,SF3B1
AACGTTGGTCATCGGC,2182,7191.0,188.0,2.6143792,FMR1_1,FMR1
AACGTTGTCCACGAAT,2558,8419.0,219.0,2.601259,SART3_2,SART3
AACGTTGTCGTATCAG,2126,6690.0,197.0,2.9446936,DDX3X_2,DDX3X
AACGTTGTCTGCGGCA,2131,6883.0,225.0,3.2689235,CNOT4_1,CNOT4
AACTCAGGTGTGCGTC,1973,5883.0,148.0,2.5157232,HNRNPC_1,HNRNPC
AACTCAGTCCGAATGT,2318,7274.0,202.0,2.777014,MSI1_1,MSI1
AACTCAGTCCTGCAGG,3210,14669.0,332.0,2.2632763,SF3B1_1,SF3B1
AACTCCCGTATGGTTC,2281,7322.0,398.0,5.435673,MSI1_2,MSI1
AACTCCCGTCGGCTCA,2938,13128.0,376.0,2.8641074,SRSF1_2,SRSF1
AACTCCCGTCTAACGT,2529,9882.0,226.0,2.2869864,DDX6_1,DDX6
AACTCCCGTTCCATGA,2261,7011.0,201.0,2.8669233,RBM42_1,RBM42
AACTCCCTCGCTAGCG,2380,7755.0,230.0,2.9658287,SRSF7_1,SRSF7
AACTCTTAGCTAACAA,2391,7096.0,397.0,5.5947013,FTO_1,FTO
AACTCTTCAAAGAATC,2481,8319.0,200.0,2.404135,XRN2_2,XRN2
AACTCTTCACAGACAG,2466,8646.0,209.0,2.4173028,XRN2_1,XRN2
AACTCTTCAGATCTGT,2512,7878.0,227.0,2.881442,QKI_2,QKI
AACTCTTCATCACGAT,1971,5124.0,246.0,4.800937,FXR2_1,FXR2
AACTCTTCATGGTTGT,2316,7606.0,230.0,3.0239284,PABPC3_2,PABPC3
AACTCTTGTCGCATAT,1003,1876.0,209.0,11.140725,PPIL4_1,PPIL4
AACTCTTGTTCCTCCA,2361,7760.0,227.0,2.9252577,ANKHD1_1,ANKHD1
AACTCTTTCGCAAGCC,2577,9220.0,231.0,2.5054228,MSI1_1,MSI1
AACTCTTTCGCTTAGA,2155,7108.0,240.0,3.3764772,RBM15_1,RBM15
AACTGGTAGTGTCCAT,2473,8542.0,303.0,3.5471785,IGF2BP1_2,IGF2BP1
AACTGGTCACTGAAGG,2209,7581.0,439.0,5.790793,DGCR8_1,DGCR8
AACTGGTCAGGGAGAG,1973,6972.0,258.0,3.7005165,DROSHA_1,DROSHA
AACTGGTTCGATCCCT,2474,8256.0,456.0,5.523256,IGF2BP1_1,IGF2BP1
AACTGGTTCTGCGGCA,1875,5225.0,184.0,3.521531,HNRNPC_1,HNRNPC
AACTTTCAGAAGGTGA,2105,6364.0,170.0,2.6712759,XRN2_2,XRN2
AACTTTCAGAGACTTA,3121,13488.0,403.0,2.987841,DDX6_2,DDX6
AACTTTCAGAGGTAGA,2217,8093.0,259.0,3.2002966,UCHL5_1,UCHL5
AACTTTCAGGATGTAT,1281,2380.0,555.0,23.319328,PABPC3_2,PABPC3
AACTTTCAGTATGACA,2682,11174.0,265.0,2.3715768,FXR2_1,FXR2
AACTTTCAGTGAACGC,2608,9904.0,237.0,2.3929725,negative_1,negative
AACTTTCCACAGTCGC,2222,6994.0,199.0,2.845296,CSTF2T_1,CSTF2T
AACTTTCCACGAAATA,2389,8860.0,177.0,1.9977427,SERBP1_1,SERBP1
AACTTTCCAGGAACGT,2752,10063.0,290.0,2.8818443,HNRNPM_2,HNRNPM
AACTTTCCAGGGTACA,1841,5304.0,175.0,3.2993968,IGF2BP1_2,IGF2BP1
AACTTTCCATCACAAC,2435,7679.0,228.0,2.9691367,SRSF7_1,SRSF7
AACTTTCGTAAACACA,2569,9897.0,288.0,2.9099727,HNRNPM_2,HNRNPM
AACTTTCGTAACGCGA,2325,7390.0,360.0,4.8714476,FTO_2,FTO
AACTTTCGTCGAAAGC,2281,6993.0,236.0,3.3748035,RBM15_2,RBM15
AACTTTCGTCTCCCTA,2685,10351.0,241.0,2.3282773,TAF15_2,TAF15
AACTTTCGTGCACTTA,2083,7081.0,223.0,3.149273,SF3B4_2,SF3B4
AACTTTCGTTCTGAAC,2732,9842.0,251.0,2.5502946,RBFOX2_1,RBFOX2
AACTTTCTCACCTCGT,2902,10031.0,278.0,2.7714086,TNRC6A_2,TNRC6A
AACTTTCTCACGAAGG,2780,10748.0,527.0,4.903238,FASTKD2_1,FASTKD2
AACTTTCTCGCCAAAT,2575,9379.0,256.0,2.7295022,LSM11_2,LSM11
AACTTTCTCTCCTATA,2868,11409.0,274.0,2.4016128,ZRANB2_1,ZRANB2
AAGACCTAGGAGTAGA,2200,7208.0,218.0,3.0244174,DAZAP1_1,DAZAP1
AAGACCTCATGTAGTC,2204,7102.0,207.0,2.914672,SRSF9_2,SRSF9
AAGACCTTCACGCGGT,2482,8737.0,230.0,2.6324825,LIN28B_1,LIN28B
AAGACCTTCCCTAACC,2230,8503.0,265.0,3.116547,SRSF9_2,SRSF9
AAGACCTTCCCTAATT,2663,9677.0,252.0,2.6041129,SMNDC1_2,SMNDC1
AAGACCTTCTGCAGTA,2720,10889.0,244.0,2.2407935,ANKHD1_1,ANKHD1
AAGCCGCAGCACAGGT,2900,12370.0,349.0,2.821342,FTO_1,FTO
AAGCCGCAGCAGGTCA,2627,9770.0,487.0,4.984647,ZRANB2_1,ZRANB2
AAGCCGCCACACGCTG,3186,13850.0,565.0,4.0794225,SART3_2,SART3
AAGCCGCCAGGAACGT,2729,10360.0,264.0,2.5482626,PCBP1_2,PCBP1
AAGCCGCCAGTCGATT,2751,10886.0,271.0,2.4894361,SND1_1,SND1
AAGCCGCGTACCTACA,2346,7999.0,363.0,4.5380673,MSI1_2,MSI1
AAGCCGCGTCAATGTC,1337,3562.0,199.0,5.586749,HNRNPK_2,HNRNPK
AAGCCGCGTCCGTTAA,1948,6074.0,280.0,4.6098123,DDX42_1,DDX42
AAGCCGCGTGAGTGAC,2388,8483.0,229.0,2.6995168,RBMS1_1,RBMS1
AAGCCGCTCCACGCAG,2857,10192.0,445.0,4.3661695,SRSF1_1,SRSF1
AAGGAGCAGCGGCTTC,2327,8421.0,303.0,3.5981476,ANKHD1_2,ANKHD1
AAGGAGCAGGCGATAC,2388,9520.0,290.0,3.0462184,PABPC1_2,PABPC1
AAGGAGCCAAGCTGTT,2168,6177.0,326.0,5.277643,QKI_1,QKI
AAGGAGCCAATGGATA,2228,7838.0,215.0,2.7430468,RALY_1,RALY
AAGGAGCCACGTTGGC,2477,9590.0,294.0,3.0656934,PCBP1_1,PCBP1
AAGGAGCCACTGTGTA,2760,10078.0,414.0,4.107958,FXR1_2,FXR1
AAGGAGCCAGACGCAA,1356,2708.0,277.0,10.228951,TBRG4_1,TBRG4
AAGGAGCTCCGGGTGT,2186,7581.0,187.0,2.466693,QKI_2,QKI
AAGGAGCTCCTGCCAT,2788,10846.0,278.0,2.5631568,CNOT4_2,CNOT4
AAGGAGCTCCTTTACA,2543,9129.0,359.0,3.9325225,RBMS1_2,RBMS1
AAGGCAGAGCCAGAAC,2838,10691.0,334.0,3.124123,UPF1_1,UPF1
AAGGCAGAGCGAGAAA,1946,6258.0,159.0,2.540748,HNRNPCL1_1,HNRNPCL1
AAGGCAGCAATGGTCT,2331,7605.0,370.0,4.86522,RALY_2,RALY
AAGGCAGCACCCATTC,2592,10238.0,250.0,2.4418833,CNOT4_2,CNOT4
AAGGCAGCAGCTCGCA,2912,12461.0,289.0,2.319236,ZNF622_1,ZNF622
AAGGCAGCATACTACG,2915,12326.0,298.0,2.4176538,LARP4_1,LARP4
AAGGCAGCATCTATGG,2350,8148.0,252.0,3.0927835,RBM4_1,RBM4
AAGGCAGGTTACAGAA,2023,6225.0,159.0,2.5542169,TAF15_1,TAF15
AAGGCAGGTTCAGGCC,2376,7301.0,233.0,3.1913438,RBM45_1,RBM45
AAGGCAGGTTCGCGAC,2435,8464.0,271.0,3.2017958,DDX55_1,DDX55
AAGGCAGTCCCTAATT,2530,8218.0,412.0,5.0133853,DDX55_1,DDX55
AAGGCAGTCTCGGACG,2324,8150.0,320.0,3.9263804,SRSF7_1,SRSF7
AAGGTTCAGACCGGAT,2072,6293.0,169.0,2.6855235,SF3B4_2,SF3B4
AAGGTTCAGGGCTCTC,2876,10433.0,327.0,3.1342852,GPKOW_2,GPKOW
AAGGTTCCAGAAGCAC,2423,8127.0,251.0,3.0884705,RBM15_1,RBM15
AAGGTTCCATAAAGGT,2205,7476.0,215.0,2.8758695,SMNDC1_2,SMNDC1
AAGGTTCCATGCATGT,2455,8182.0,173.0,2.1143975,SERBP1_1,SERBP1
AAGGTTCGTATGCTTG,2638,8564.0,401.0,4.6823916,FMR1_1,FMR1
AAGGTTCGTGTCCTCT,2038,6182.0,199.0,3.219023,XRN2_1,XRN2
AAGGTTCGTTCGGCAC,2028,6350.0,187.0,2.944882,PABPC3_2,PABPC3
AAGGTTCTCCTAGGGC,2431,8776.0,304.0,3.4639928,MSI1_1,MSI1
AAGGTTCTCGCCAGCA,2179,7045.0,361.0,5.124202,XRN2_2,XRN2
AAGTCTGAGCGGATCA,2588,9330.0,290.0,3.108253,ZNF622_2,ZNF622
AAGTCTGAGCTGTTCA,2280,7845.0,260.0,3.3142128,ZNF622_2,ZNF622
AAGTCTGCAAGTTCTG,2742,10534.0,255.0,2.420733,IGF2BP1_2,IGF2BP1
AAGTCTGCAATCACAC,2782,10796.0,376.0,3.4827714,DAZAP1_2,DAZAP1
AAGTCTGCACTAAGTC,569,950.0,163.0,17.157894,RBMS1_2,RBMS1
AAGTCTGCACTTACGA,2860,11815.0,374.0,3.1654675,negative_4,negative
AAGTCTGCAGCATGAG,815,1506.0,439.0,29.150066,KHSRP_1,KHSRP
AAGTCTGCAGCTGTGC,2738,10557.0,566.0,5.3613715,CNOT4_2,CNOT4
AAGTCTGCATTCGACA,2286,7467.0,206.0,2.7588055,PPIL4_2,PPIL4
AAGTCTGGTACACCGC,2320,7466.0,207.0,2.772569,SMNDC1_1,SMNDC1
AAGTCTGGTCCATCCT,2550,9887.0,295.0,2.983716,U2AF2_2,U2AF2
AATCCAGAGCTAGTGG,2388,9199.0,315.0,3.4242854,QKI_1,QKI
AATCCAGCAAACGTGG,2631,9734.0,309.0,3.1744401,AKAP8L_1,AKAP8L
AATCCAGCAAGACGTG,457,673.0,68.0,10.104012,FAM120A_1,FAM120A
AATCCAGCAGCGTCCA,2054,6354.0,207.0,3.25779,negative_4,negative
AATCCAGCATCGGACC,3081,12742.0,417.0,3.272642,UCHL5_2,UCHL5
AATCCAGCATGTTGAC,2673,10012.0,596.0,5.9528565,RBM15_2,RBM15
AATCCAGGTAGGCTGA,2551,9934.0,238.0,2.3958125,KHDRBS1_1,KHDRBS1
AATCCAGGTGTCCTCT,2394,8302.0,227.0,2.7342808,PPIL4_1,PPIL4
AATCCAGTCCACGCAG,461,762.0,158.0,20.734907,SMNDC1_2,SMNDC1
AATCCAGTCCGCTGTT,2650,10502.0,231.0,2.1995811,PCBP1_2,PCBP1
AATCGGTAGTAGCCGA,2594,9772.0,517.0,5.2906265,XRN2_1,XRN2
AATCGGTCAAGTACCT,2618,10680.0,301.0,2.818352,TIA1_2,TIA1
AATCGGTCAGCCACCA,2394,8305.0,288.0,3.4677904,ZRANB2_1,ZRANB2
AATCGGTGTCGACTAT,2630,9395.0,281.0,2.9909527,MTPAP_1,MTPAP
AATCGGTGTCGAGTTT,2259,7810.0,207.0,2.650448,SF3B4_2,SF3B4
AATCGGTGTTGATTGC,3002,12658.0,339.0,2.6781483,QKI_1,QKI
AATCGGTTCCACTGGG,2727,10622.0,301.0,2.8337414,AKAP8L_1,AKAP8L
AATCGGTTCCTTGGTC,2188,7412.0,257.0,3.46735,RBM22_1,RBM22
AATCGGTTCGCCTGAG,2191,7881.0,200.0,2.537749,TARDBP_2,TARDBP
ACACCAAAGATCCCGC,2287,7826.0,262.0,3.3478148,negative_4,negative
ACACCAAAGGACTGGT,2316,6922.0,182.0,2.629298,MSI1_1,MSI1
ACACCAAAGGGCACTA,2733,9301.0,218.0,2.343834,RBM15_1,RBM15
ACACCAACACGGCTAC,2520,9012.0,311.0,3.4509544,RBFOX1_1,RBFOX1
ACACCAACAGCCTTGG,2562,8637.0,328.0,3.797615,MSI1_1,MSI1
ACACCAAGTACCGTAT,2925,12631.0,295.0,2.3355236,TRA2A_2,TRA2A
ACACCAAGTATGGTTC,2536,8790.0,264.0,3.003413,FXR2_1,FXR2
ACACCAAGTCCATCCT,2628,9493.0,532.0,5.6041293,SRSF1_1,SRSF1
ACACCAATCAATCTCT,2451,8187.0,284.0,3.468914,YBX3_2,YBX3
ACACCAATCCGGCACA,2178,7039.0,223.0,3.1680636,RBM27_1,RBM27
ACACCCTCAGGCGATA,2665,9378.0,377.0,4.0200467,negative_2,negative
ACACCCTCATTATCTC,2653,9067.0,201.0,2.2168303,NCBP2_2,NCBP2
ACACCCTGTGGTCCGT,1860,5211.0,140.0,2.6866245,RBM42_1,RBM42
ACACCCTTCACAGTAC,2512,8058.0,230.0,2.8543062,ZNF622_2,ZNF622
ACACCCTTCCATGAGT,2689,9526.0,309.0,3.2437541,IGF2BP2_1,IGF2BP2
ACACCCTTCCGTACAA,2106,6413.0,245.0,3.820365,RBM42_2,RBM42
ACACCCTTCCGTAGTA,2681,10199.0,283.0,2.774782,SRSF7_1,SRSF7
ACACCCTTCTTTACAC,2362,7860.0,260.0,3.307888,NCBP2_1,NCBP2
ACACCGGAGCCAACAG,2571,9321.0,325.0,3.4867504,HNRNPH2_2,HNRNPH2
ACACCGGCACCTTGTC,2884,11364.0,303.0,2.6663146,CNOT4_2,CNOT4
ACACCGGGTAAGCACG,2629,9250.0,257.0,2.7783782,GPKOW_1,GPKOW
ACACCGGGTTGGTGGA,2918,11824.0,317.0,2.6809878,ZNF622_2,ZNF622
ACACCGGTCCAGAAGG,2134,6701.0,242.0,3.6114016,LSM11_2,LSM11
ACACCGGTCCTAGTGA,2409,8513.0,265.0,3.1128862,RBM27_1,RBM27
ACACTGAAGACGCACA,2992,13788.0,356.0,2.5819552,TARDBP_2,TARDBP
ACACTGAAGATGTTAG,2606,9276.0,285.0,3.0724452,CNOT4_1,CNOT4
ACACTGAAGCTCCTCT,2635,9505.0,202.0,2.1251972,PABPN1_1,PABPN1
ACACTGACAGGTTTCA,2667,9921.0,362.0,3.6488256,LARP4_1,LARP4
ACACTGACAGTATCTG,2511,9614.0,227.0,2.36114,SERBP1_1,SERBP1
ACACTGAGTAAACCTC,2388,8388.0,460.0,5.484025,MSI1_1,MSI1
ACACTGAGTCCAACTA,2470,8370.0,418.0,4.994026,negative_4,negative
ACACTGAGTCTCCCTA,2809,11196.0,431.0,3.849589,SMNDC1_2,SMNDC1
ACACTGATCAGCCTAA,2707,9227.0,427.0,4.6277227,SLTM_2,SLTM
ACACTGATCTCGCTTG,2313,7763.0,252.0,3.2461677,CSTF2T_1,CSTF2T
ACAGCCGAGTGTACGG,2366,8551.0,236.0,2.759911,HNRNPM_2,HNRNPM
ACAGCCGCAGATCTGT,2427,8078.0,259.0,3.2062392,SART3_2,SART3
ACAGCCGGTAGCGCTC,2771,10587.0,310.0,2.9281194,QKI_1,QKI
ACAGCCGGTTGGAGGT,2191,7152.0,299.0,4.180649,ILF3_1,ILF3
ACAGCCGTCCAAGCCG,2746,9682.0,326.0,3.367073,U2AF1_1,U2AF1
ACAGCCGTCCGAACGC,2457,8399.0,499.0,5.9411836,XRN2_2,XRN2
ACAGCCGTCTTCGAGA,2356,8266.0,250.0,3.0244374,PABPN1_1,PABPN1
ACAGCTAAGGTGGGTT,2733,9411.0,335.0,3.5596642,BUD13_2,BUD13
ACAGCTAAGGTTACCT,2376,8178.0,255.0,3.1181219,SART3_1,SART3
ACAGCTAGTAAGTTCC,2746,10308.0,316.0,3.0655801,DROSHA_2,DROSHA
ACAGCTAGTCACTTCC,2296,8005.0,205.0,2.5608995,RBFOX1_1,RBFOX1
ACAGCTAGTCCCTTGT,2016,6533.0,169.0,2.5868666,RBM15_1,RBM15
ACAGCTAGTTACGCGC,713,1253.0,246.0,19.632881,PUM2_2,PUM2
ACAGCTAGTTCCTCCA,2908,11020.0,667.0,6.0526314,DAZAP1_1,DAZAP1
ACATACGAGCGTGTCC,2621,10043.0,294.0,2.927412,U2AF1_1,U2AF1
ACATACGAGGACAGAA,2160,7085.0,193.0,2.7240648,GPKOW_1,GPKOW
ACATACGAGGGTTTCT,2425,8235.0,263.0,3.1936855,QKI_1,QKI
ACATACGAGTCCATAC,2425,7876.0,231.0,2.932961,TRA2A_1,TRA2A
ACATACGCAATGTTGC,760,1488.0,252.0,16.935484,DDX42_1,DDX42
ACATACGCAGGAATCG,2203,7400.0,252.0,3.4054055,SERBP1_2,SERBP1
ACATACGCAGTCAGAG,2089,6763.0,214.0,3.1642761,SART3_2,SART3
ACATACGCAGTCGTGC,2002,6292.0,217.0,3.448824,SRSF7_1,SRSF7
ACATACGCATGGGAAC,2437,8134.0,446.0,5.483157,RBM15_2,RBM15
ACATACGGTCAGAAGC,2469,8335.0,286.0,3.4313138,RBFOX2_2,RBFOX2
ACATACGGTGTTAAGA,1736,5111.0,182.0,3.560947,EWSR1_1,EWSR1
ACATACGGTTCTGGTA,2688,10208.0,245.0,2.4000785,PABPC3_2,PABPC3
ACATCAGAGTCGATAA,2505,9731.0,247.0,2.5382798,KHDRBS1_2,KHDRBS1
ACATCAGCAACGATGG,2661,11063.0,263.0,2.3772936,SRSF10_1,SRSF10
ACATCAGCACCACGTG,2005,5862.0,349.0,5.9535995,UCHL5_2,UCHL5
ACATCAGCACTTCGAA,2906,11346.0,590.0,5.2000704,LSM11_2,LSM11
ACATCAGGTAAGCACG,2138,7118.0,164.0,2.304018,DDX55_1,DDX55
ACATCAGGTCTCATCC,562,972.0,174.0,17.901234,SLTM_2,SLTM
ACATCAGGTTGATTGC,2284,7625.0,226.0,2.9639344,YBX1_2,YBX1
ACATCAGTCCAAGTAC,2517,8979.0,274.0,3.051565,NCBP2_2,NCBP2
ACATCAGTCTTCGAGA,2301,7845.0,240.0,3.0592735,SRSF9_2,SRSF9
ACATGGTAGAATGTTG,2275,8772.0,252.0,2.872777,SLTM_2,SLTM
ACATGGTAGGGTTTCT,2482,8854.0,229.0,2.5864017,METAP2_2,METAP2
ACATGGTAGTGAACGC,2291,7714.0,256.0,3.3186414,CSTF2T_2,CSTF2T
ACATGGTAGTGGACGT,2786,10520.0,521.0,4.9524713,RBM15_1,RBM15
ACATGGTCAGCATGAG,2212,6978.0,176.0,2.5222127,TRA2A_1,TRA2A
ACATGGTCAGGGTATG,1834,4391.0,345.0,7.85698,SLTM_2,SLTM
ACATGGTGTGCGATAG,2182,7054.0,198.0,2.8069181,DROSHA_2,DROSHA
ACCAGTAAGCGATCCC,1460,3196.0,265.0,8.291615,FXR2_2,FXR2
ACCAGTAAGGCGACAT,2245,7472.0,205.0,2.743576,ILF3_1,ILF3
ACCAGTAAGTCTCCTC,2646,9786.0,228.0,2.329859,ZC3H10_1,ZC3H10
ACCAGTAAGTGTCTCA,2040,6340.0,191.0,3.0126183,RBM15_2,RBM15
ACCAGTACAATGTAAG,3224,14033.0,421.0,3.0000713,TBRG4_1,TBRG4
ACCAGTACACTACAGT,855,1458.0,206.0,14.128944,TBRG4_2,TBRG4
ACCAGTATCAGCTCTC,744,1280.0,196.0,15.3125,RBM27_2,RBM27
ACCCACTAGAAGGACA,2330,7508.0,263.0,3.5029304,SERBP1_2,SERBP1
ACCCACTAGATCGGGT,2097,6809.0,361.0,5.3018064,EWSR1_1,EWSR1
ACCCACTAGCGTAATA,2058,6151.0,171.0,2.7800357,XRCC6_1,XRCC6
ACCCACTCAATGAAAC,2553,9388.0,253.0,2.6949298,SMNDC1_1,SMNDC1
ACCCACTCACGGTAAG,2421,8191.0,238.0,2.9056282,PCBP1_2,PCBP1
ACCCACTCATCTCCCA,2873,10941.0,217.0,1.9833652,IGF2BP1_1,IGF2BP1
ACCCACTCATGATCCA,2445,7625.0,451.0,5.914754,UCHL5_2,UCHL5
ACCCACTCATGGGAAC,2089,6960.0,178.0,2.5574713,TRA2A_1,TRA2A
ACCCACTGTATCGCAT,1792,5023.0,172.0,3.4242485,KHSRP_2,KHSRP
ACCCACTGTCATATGC,2889,11732.0,312.0,2.659393,TBRG4_1,TBRG4
ACCCACTGTGCCTGGT,2046,6381.0,208.0,3.2596772,GTF2F1_2,GTF2F1
ACCCACTGTTAGAACA,1571,5234.0,196.0,3.744746,NONO_1,NONO
ACCCACTGTTCGTGAT,2179,7059.0,226.0,3.2015867,SF3B4_1,SF3B4
ACCCACTTCACGGTTA,2375,7901.0,188.0,2.3794458,QKI_1,QKI
ACCCACTTCCCAAGTA,1916,6027.0,198.0,3.2852166,RBM15_1,RBM15
ACCCACTTCCTCATTA,2585,8111.0,224.0,2.7616818,IGF2BP1_1,IGF2BP1
ACCCACTTCGTGGACC,2552,9358.0,296.0,3.163069,TARDBP_2,TARDBP
ACCCACTTCTACCTGC,2415,7560.0,222.0,2.936508,CPEB2_1,CPEB2
ACCGTAAAGGATTCGG,2089,6094.0,221.0,3.626518,TNRC6A_2,TNRC6A
ACCGTAAAGGGTGTTG,1859,6031.0,179.0,2.9679987,KHDRBS2_2,KHDRBS2
ACCGTAAAGGTCATCT,2738,9519.0,294.0,3.0885599,GTF2F1_1,GTF2F1
ACCGTAAAGTCCGTAT,2374,8849.0,268.0,3.0285907,CPEB2_2,CPEB2
ACCGTAAGTCGATTGT,3046,14059.0,390.0,2.7740238,PCBP1_1,PCBP1
ACCGTAAGTGAAATCA,2572,10467.0,326.0,3.1145506,ILF3_2,ILF3
ACCGTAAGTGGGTCAA,2340,8480.0,222.0,2.6179245,KHDRBS2_2,KHDRBS2
ACCGTAATCCAGAGGA,2492,8939.0,312.0,3.4903233,FXR2_2,FXR2
ACCGTAATCGGCGGTT,2124,6819.0,259.0,3.798211,SND1_2,SND1
ACCGTAATCTCAAACG,2446,7978.0,206.0,2.5821009,FTO_2,FTO
ACCTTTAAGATGTCGG,2454,8639.0,247.0,2.859127,PTBP1_2,PTBP1
ACCTTTAAGTCCTCCT,2310,6883.0,201.0,2.9202383,FTO_1,FTO
ACCTTTACAGGACGTA,2860,10845.0,473.0,4.361457,RBM4_1,RBM4
ACCTTTACAGGCAGTA,2388,7918.0,437.0,5.5190706,CPEB2_1,CPEB2
ACCTTTACATAAGACA,2767,10706.0,321.0,2.9983187,MSI1_2,MSI1
ACCTTTACATGCCCGA,2272,7392.0,189.0,2.5568182,RBFOX1_1,RBFOX1
ACCTTTAGTTCCGGCA,2379,7066.0,187.0,2.646476,LSM11_2,LSM11
ACGAGCCAGACGCAAC,2136,6963.0,186.0,2.6712625,SRSF10_2,SRSF10
ACGAGCCAGAGGTACC,2374,8106.0,250.0,3.0841353,HNRNPH2_2,HNRNPH2
ACGAGCCAGCCTATGT,2634,9241.0,341.0,3.690077,RBM27_1,RBM27
ACGAGCCAGCTAAACA,2323,7501.0,194.0,2.5863218,QKI_1,QKI
ACGAGCCGTAAATGTG,2248,7266.0,261.0,3.5920727,DROSHA_1,DROSHA
ACGAGCCGTATATGAG,3194,14058.0,443.0,3.1512306,DDX55_1,DDX55
ACGAGCCGTTCGCTAA,968,1676.0,183.0,10.918854,MSI1_1,MSI1
ACGAGCCTCCAAATGC,2763,11693.0,298.0,2.5485332,METAP2_2,METAP2
ACGAGGAAGATAGTCA,2495,9423.0,267.0,2.8334925,RBFOX1_1,RBFOX1
ACGAGGAAGCCAGAAC,2290,8227.0,407.0,4.947125,ZRANB2_2,ZRANB2
ACGAGGAAGGGCACTA,2228,7338.0,278.0,3.788498,RBFOX2_1,RBFOX2
ACGAGGACAATCAGAA,2217,6752.0,177.0,2.6214454,HNRNPC_1,HNRNPC
ACGAGGACAGGACGTA,2337,8617.0,223.0,2.5879076,EIF4G2_1,EIF4G2
ACGAGGACAGGGCATA,1042,1990.0,485.0,24.371859,MTPAP_2,MTPAP
ACGAGGACATCTGGTA,2833,10262.0,579.0,5.6421747,TRA2A_1,TRA2A
ACGAGGAGTGACCAAG,852,1578.0,203.0,12.864386,FTO_1,FTO
ACGAGGAGTTCATGGT,2881,11280.0,493.0,4.3705673,QKI_2,QKI
ACGAGGAGTTGACGTT,549,1028.0,262.0,25.48638,PPIL4_2,PPIL4
ACGAGGATCCAAACTG,948,1793.0,472.0,26.324596,HNRNPM_1,HNRNPM
ACGATACAGGATTCGG,2995,13202.0,395.0,2.991971,UPF1_1,UPF1
ACGATACAGTGTCCAT,2345,8001.0,324.0,4.049494,IGF2BP1_2,IGF2BP1
ACGATACCACAGACTT,2465,9055.0,219.0,2.4185534,SART3_1,SART3
ACGATACCACTCTGTC,2695,9605.0,397.0,4.133264,QKI_2,QKI
ACGATACCAGCTGGCT,2672,10977.0,369.0,3.3615742,PPIL4_2,PPIL4
ACGATACCAGTATAAG,2175,7264.0,208.0,2.8634362,UPF1_1,UPF1
ACGATACCATCACGTA,2146,6997.0,175.0,2.5010717,ZNF622_2,ZNF622
ACGATACCATGCTAGT,2753,10316.0,420.0,4.0713453,EWSR1_1,EWSR1
ACGATACGTGCATCTA,2685,11022.0,279.0,2.531301,XRN2_2,XRN2
ACGATACGTTGAGGTG,2567,9553.0,293.0,3.0670993,PABPC4_2,PABPC4
ACGATACTCCTAGTGA,2608,9025.0,386.0,4.2770085,FMR1_1,FMR1
ACGATGTAGGGTGTTG,2271,7724.0,189.0,2.4469187,RBM15_2,RBM15
ACGATGTCACCGCTAG,2358,8241.0,265.0,3.2156293,SF3B4_1,SF3B4
ACGATGTCAGATCTGT,2429,7329.0,421.0,5.744303,SART3_1,SART3
ACGATGTCAGTCGTGC,2434,8869.0,259.0,2.920284,ZNF622_2,ZNF622
ACGATGTGTATAGGGC,2082,6608.0,181.0,2.739104,EWSR1_2,EWSR1
ACGATGTGTTATTCTC,1860,5127.0,412.0,8.035889,IGF2BP3_1,IGF2BP3
ACGATGTTCCATGCTC,2652,9300.0,273.0,2.935484,HNRNPK_1,HNRNPK
ACGATGTTCCTGCTTG,2799,10535.0,197.0,1.8699573,PABPC4_2,PABPC4
ACGATGTTCGGTGTCG,2278,6743.0,185.0,2.743586,DAZAP1_1,DAZAP1
ACGCAGCAGATACACA,2841,12617.0,293.0,2.3222637,LARP4_1,LARP4
ACGCAGCAGGCTAGCA,2399,8400.0,194.0,2.3095238,RBM15_1,RBM15
ACGCAGCCACCAGGCT,3245,15879.0,387.0,2.4371812,IGF2BP1_2,IGF2BP1
ACGCAGCGTTCCAACA,1907,6185.0,150.0,2.4252224,RBFOX1_1,RBFOX1
ACGCAGCGTTTACTCT,2846,11386.0,305.0,2.6787283,TAF15_2,TAF15
ACGCAGCTCATATCGG,533,984.0,197.0,20.020325,ILF3_2,ILF3
ACGCAGCTCTACTCAT,2056,6201.0,183.0,2.951137,PTBP1_2,PTBP1
ACGCAGCTCTACTTAC,2336,7517.0,231.0,3.0730345,PUM2_2,PUM2
ACGCCAGAGAATTGTG,2258,7319.0,196.0,2.6779613,SRSF9_2,SRSF9
ACGCCAGAGTTCGATC,2377,8018.0,244.0,3.043153,RBM15_2,RBM15
ACGCCAGCAGTCACTA,2762,10535.0,287.0,2.7242525,FAM120A_1,FAM120A
ACGCCAGCATACAGCT,2696,10694.0,311.0,2.9081728,negative_3,negative
ACGCCAGCATACCATG,2670,9744.0,251.0,2.5759442,negative_5,negative
ACGCCAGCATCTGGTA,3092,12556.0,381.0,3.0344057,AKAP8L_2,AKAP8L
ACGCCAGTCACTATTC,2884,10733.0,553.0,5.1523337,HNRNPM_1,HNRNPM
ACGCCAGTCATCGGAT,2223,7403.0,559.0,7.550993,SERBP1_1,SERBP1
ACGCCAGTCCCAGGTG,2410,8497.0,463.0,5.4489822,FTO_2,FTO
ACGCCGAAGAAGGTGA,2143,6670.0,283.0,4.2428784,CPEB2_2,CPEB2
ACGCCGACAAGCTGGA,2161,7118.0,223.0,3.1329024,DDX55_2,DDX55
ACGCCGACAATGGACG,2956,12316.0,343.0,2.784995,TRA2A_1,TRA2A
ACGCCGACACTTCTGC,1346,3182.0,159.0,4.9968576,ZC3H10_2,ZC3H10
ACGCCGACAGTGGGAT,2224,7439.0,230.0,3.0918133,FXR2_1,FXR2
ACGCCGACATTACCTT,2233,7540.0,213.0,2.8249335,GTF2F1_2,GTF2F1
ACGCCGAGTCAATACC,2435,8533.0,412.0,4.828314,QKI_1,QKI
ACGGAGAAGACGCACA,499,894.0,219.0,24.496645,XRCC6_2,XRCC6
ACGGAGAAGCGATCCC,326,509.0,94.0,18.467583,AGGF1_2,AGGF1
ACGGAGACAACCGCCA,3388,15095.0,831.0,5.505134,GPKOW_1,GPKOW
ACGGAGAGTGAACCTT,1960,6109.0,184.0,3.0119495,FTO_1,FTO
ACGGAGAGTGATGCCC,2244,6962.0,191.0,2.7434645,FTO_1,FTO
ACGGAGAGTGTAATGA,2467,9217.0,268.0,2.9076707,UCHL5_1,UCHL5
ACGGAGATCGGCTACG,2268,7095.0,528.0,7.44186,U2AF1_1,U2AF1
ACGGCCAAGAAAGTGG,2539,9135.0,401.0,4.38971,PABPC3_2,PABPC3
ACGGCCAAGAGAGCTC,2206,7417.0,268.0,3.6133208,RBM27_1,RBM27
ACGGCCAAGCCCAGCT,1770,4478.0,371.0,8.284948,SERBP1_2,SERBP1
ACGGCCAAGCTCAACT,2689,9333.0,272.0,2.9143898,RBM27_1,RBM27
ACGGCCAAGGCTCTTA,2293,7047.0,377.0,5.3497944,FASTKD2_1,FASTKD2
ACGGCCACAAGGTTCT,2513,8441.0,217.0,2.5707853,PABPN1_1,PABPN1
ACGGCCAGTATGGTTC,2507,8419.0,821.0,9.751752,IGF2BP1_2,IGF2BP1
ACGGCCAGTGACTCAT,2092,6292.0,196.0,3.1150668,PABPC1_1,PABPC1
ACGGCCAGTGTGACGA,2073,7177.0,185.0,2.5776787,UPF1_1,UPF1
ACGGCCATCACAATGC,1708,4559.0,258.0,5.659136,PTBP1_2,PTBP1
ACGGCCATCAGGTAAA,2306,8329.0,254.0,3.0495858,FAM120A_2,FAM120A
ACGGCCATCATTATCC,3038,12607.0,325.0,2.5779328,DROSHA_2,DROSHA
ACGGCCATCGGTTAAC,2316,7775.0,310.0,3.9871383,TIA1_1,TIA1
ACGGGCTAGCTAGGCA,2232,7478.0,251.0,3.3565123,RBM15_1,RBM15
ACGGGCTCATATGGTC,2382,7902.0,235.0,2.9739308,RBM4_1,RBM4
ACGGGCTCATGCTGGC,2653,10195.0,314.0,3.079941,SLTM_2,SLTM
ACGGGCTCATTCCTGC,2314,7797.0,234.0,3.0011542,FXR2_2,FXR2
ACGGGCTCATTGGTAC,2145,7085.0,242.0,3.4156668,TNRC6A_2,TNRC6A
ACGGGCTGTAGCAAAT,2420,8322.0,257.0,3.0881999,RBM15_1,RBM15
ACGGGCTTCACTGGGC,2498,9452.0,342.0,3.6182816,FMR1_1,FMR1
ACGGGTCAGAAACGAG,2270,7612.0,194.0,2.5486073,U2AF1_1,U2AF1
ACGGGTCAGAGTACAT,2363,7378.0,344.0,4.66251,DROSHA_2,DROSHA
ACGGGTCAGCGGATCA,2072,6215.0,181.0,2.912309,AKAP8L_2,AKAP8L
ACGGGTCAGTACCGGA,2295,7834.0,219.0,2.7955067,FXR2_1,FXR2
ACGGGTCAGTACGACG,2357,8441.0,287.0,3.400071,DAZAP1_1,DAZAP1
ACGGGTCGTACACCGC,3153,13177.0,380.0,2.883813,QKI_1,QKI
ACGGGTCTCAGAGCTT,2146,6201.0,191.0,3.0801485,DAZAP1_1,DAZAP1
ACGGGTCTCATCGGAT,1096,2382.0,118.0,4.95382,DDX6_1,DDX6
ACGGGTCTCCCTAATT,2225,6577.0,471.0,7.16132,PTBP1_2,PTBP1
ACGTCAAAGCGTCAAG,940,1636.0,154.0,9.413203,PTBP1_2,PTBP1
ACGTCAAAGCTAGTCT,2669,10412.0,278.0,2.6699963,negative_2,negative
ACGTCAAAGGCTACGA,2352,7303.0,339.0,4.641928,DDX55_1,DDX55
ACGTCAAAGTAGGTGC,2070,6050.0,198.0,3.272727,PUM2_2,PUM2
ACGTCAACAAGACACG,2414,7752.0,568.0,7.327142,IGF2BP3_2,IGF2BP3
ACGTCAACAATAACGA,2458,8975.0,339.0,3.7771587,QKI_1,QKI
ACGTCAAGTGGTGTAG,1094,2449.0,231.0,9.432422,RBM15_1,RBM15
ACGTCAATCGTGACAT,2495,9291.0,283.0,3.0459585,TNRC6A_2,TNRC6A
ACTATCTAGAGGTTGC,2453,8733.0,213.0,2.4390242,KHSRP_2,KHSRP
ACTATCTAGATAGCAT,745,1412.0,342.0,24.220963,SRSF1_2,SRSF1
ACTATCTAGTGGAGTC,2291,8205.0,271.0,3.302864,GPKOW_1,GPKOW
ACTATCTCAAAGGAAG,2092,6336.0,192.0,3.030303,RBM27_2,RBM27
ACTATCTCAGACAAAT,3261,13042.0,455.0,3.4887288,U2AF1_1,U2AF1
ACTATCTCATTCCTGC,2723,10239.0,277.0,2.7053423,FAM120A_1,FAM120A
ACTATCTGTTGTGGCC,766,1529.0,322.0,21.059517,SERBP1_1,SERBP1
ACTATCTTCAGAAATG,2298,6807.0,382.0,5.6118703,METAP2_2,METAP2
ACTATCTTCCTATGTT,2732,10518.0,285.0,2.7096405,UPF1_1,UPF1
ACTGAACAGGCCCTCA,2404,8438.0,256.0,3.0338943,KHDRBS2_2,KHDRBS2
ACTGAACAGGCTCTTA,2370,8299.0,183.0,2.205085,ILF3_2,ILF3
ACTGAACCATGGAATA,2435,8623.0,239.0,2.7716572,CSTF2T_2,CSTF2T
ACTGAACGTCACCTAA,1892,5091.0,222.0,4.360636,TARDBP_2,TARDBP
ACTGAACGTCCATGAT,2064,6688.0,180.0,2.6913877,U2AF1_1,U2AF1
ACTGAACGTGGGTATG,2042,6336.0,236.0,3.7247474,PABPC4_2,PABPC4
ACTGAACTCGCAAACT,2336,7956.0,201.0,2.5263953,GPKOW_1,GPKOW
ACTGAACTCTGCGACG,2076,6850.0,323.0,4.715328,FMR1_1,FMR1
ACTGAGTAGTCGAGTG,2366,8082.0,208.0,2.5736203,DAZAP1_1,DAZAP1
ACTGAGTCAAGAGTCG,3485,18394.0,689.0,3.745787,GTF2F1_2,GTF2F1
ACTGAGTCACCAGATT,2717,10325.0,267.0,2.5859566,SLTM_2,SLTM
ACTGAGTCAGCGATCC,2356,7575.0,227.0,2.9966998,SERBP1_2,SERBP1
ACTGAGTCAGCTGGCT,881,1574.0,195.0,12.388818,TRA2A_1,TRA2A
ACTGAGTCAGCTGTTA,2231,7752.0,235.0,3.0314755,RALY_1,RALY
ACTGAGTCATAACCTG,2963,11028.0,617.0,5.5948496,SERBP1_2,SERBP1
ACTGAGTCATGATCCA,2329,8046.0,204.0,2.5354214,SERBP1_1,SERBP1
ACTGAGTGTCCTAGCG,2331,7871.0,232.0,2.9475288,SRSF7_1,SRSF7
ACTGAGTGTTCCGTCT,2258,7378.0,238.0,3.2258062,RBFOX2_1,RBFOX2
ACTGAGTGTTCGAATC,2400,8835.0,278.0,3.1465762,TIA1_2,TIA1
ACTGAGTGTTGAACTC,2640,9864.0,440.0,4.460665,MTPAP_2,MTPAP
ACTGAGTGTTGGAGGT,2242,7103.0,211.0,2.9705758,MSI1_1,MSI1
ACTGAGTTCGAATGCT,2301,7854.0,241.0,3.0685003,HNRNPM_1,HNRNPM
ACTGATGAGGCTAGGT,2753,12092.0,262.0,2.1667218,GPKOW_1,GPKOW
ACTGATGAGTACATGA,2089,4981.0,50.0,1.0038145,EWSR1_1,EWSR1
ACTGATGCACGTTGGC,2209,7396.0,262.0,3.5424552,FASTKD2_2,FASTKD2
ACTGATGCATGAAGTA,2539,9025.0,258.0,2.8587258,PPIL4_1,PPIL4
ACTGATGCATGCGCAC,830,1527.0,195.0,12.770137,FXR2_1,FXR2
ACTGATGGTAGGACAC,2045,6109.0,396.0,6.4822392,PPIL4_2,PPIL4
ACTGATGGTCTCCACT,2711,9492.0,269.0,2.8339653,DAZAP1_2,DAZAP1
ACTGATGTCAACACTG,2255,8205.0,264.0,3.2175503,DDX55_1,DDX55
ACTGATGTCAACTCTT,2772,9673.0,247.0,2.5534995,IGF2BP2_1,IGF2BP2
ACTGATGTCGCCTGAG,2079,6262.0,238.0,3.8007026,XRCC6_1,XRCC6
ACTGATGTCTAGAGTC,466,679.0,110.0,16.200294,IGF2BP1_2,IGF2BP1
ACTGCTCCAAGAGGCT,2782,11006.0,254.0,2.307832,TBRG4_1,TBRG4
ACTGCTCCAAGTAATG,2532,7761.0,226.0,2.911996,DDX42_1,DDX42
ACTGCTCCACGGCTAC,943,1788.0,413.0,23.098434,FASTKD2_2,FASTKD2
ACTGCTCCATTACCTT,2746,9842.0,309.0,3.1396058,TAF15_2,TAF15
ACTGCTCGTAATCGTC,1246,2609.0,421.0,16.136452,QKI_2,QKI
ACTGCTCGTATATGAG,2385,7989.0,280.0,3.5048192,SRSF7_1,SRSF7
ACTGCTCTCAAACCAC,2761,10608.0,285.0,2.6866517,SF3B4_1,SF3B4
ACTGCTCTCGTTACGA,2135,7307.0,145.0,1.9843985,GTF2F1_1,GTF2F1
ACTGCTCTCTGTTTGT,2273,7440.0,184.0,2.4731183,SLTM_1,SLTM
ACTGTCCAGGTTACCT,2605,9188.0,660.0,7.183283,MSI1_1,MSI1
ACTGTCCCAAACCTAC,2452,7381.0,301.0,4.078038,SRSF1_1,SRSF1
ACTGTCCCACGAAACG,2103,7335.0,198.0,2.6993866,SRSF1_2,SRSF1
ACTGTCCCAGGGTTAG,2302,7110.0,194.0,2.7285511,MTPAP_2,MTPAP
ACTGTCCGTGGACGAT,2393,7643.0,204.0,2.669109,SRSF10_2,SRSF10
ACTGTCCTCATGTCCC,2891,10811.0,349.0,3.2281935,RBFOX1_1,RBFOX1
ACTGTCCTCCACGACG,2336,7547.0,339.0,4.4918513,HNRNPM_1,HNRNPM
ACTGTCCTCGTGACAT,2298,7541.0,339.0,4.495425,XRN2_2,XRN2
ACTTACTAGACCTTTG,2325,7329.0,210.0,2.8653295,UPF1_1,UPF1
ACTTACTAGCAATCTC,2513,8484.0,206.0,2.4280999,DDX55_1,DDX55
ACTTACTAGGTGCTTT,2563,9056.0,202.0,2.2305655,SRSF10_2,SRSF10
ACTTACTCAATTGCTG,2509,8721.0,205.0,2.350648,METAP2_2,METAP2
ACTTACTCACACTGCG,2566,8740.0,300.0,3.4324944,PABPN1_1,PABPN1
ACTTACTCATAAAGGT,2786,10892.0,291.0,2.6716857,BUD13_1,BUD13
ACTTACTCATGCCCGA,2707,10850.0,501.0,4.6175113,SERBP1_2,SERBP1
ACTTACTGTCCCGACA,2359,7508.0,221.0,2.943527,RBFOX2_2,RBFOX2
ACTTACTTCAACGAAA,2057,6643.0,182.0,2.739726,IGF2BP3_1,IGF2BP3
ACTTACTTCATATCGG,2658,9176.0,399.0,4.3483,SRSF10_2,SRSF10
ACTTACTTCCTTTCTC,2417,7635.0,167.0,2.1872952,FASTKD2_2,FASTKD2
ACTTACTTCGCCGTGA,2290,7491.0,481.0,6.4210386,AGGF1_1,AGGF1
ACTTGTTAGCCGGTAA,2229,7814.0,262.0,3.352956,SERBP1_1,SERBP1
ACTTGTTAGTTATCGC,3009,11737.0,486.0,4.1407514,NONO_1,NONO
ACTTGTTCAGCTCGAC,2548,9102.0,336.0,3.6914964,ZNF622_2,ZNF622
ACTTGTTGTACGCTGC,569,970.0,199.0,20.515465,GPKOW_2,GPKOW
ACTTGTTTCACAGTAC,2472,8412.0,199.0,2.365668,FXR2_2,FXR2
ACTTTCAAGTCAATAG,2419,8999.0,242.0,2.6891875,FMR1_1,FMR1
ACTTTCAGTCACAAGG,2034,6972.0,237.0,3.3993113,FMR1_1,FMR1
ACTTTCAGTGACAAAT,2495,9213.0,237.0,2.5724518,ZNF622_1,ZNF622
ACTTTCATCTCGCTTG,2742,9622.0,273.0,2.8372478,negative_1,negative
AGAATAGAGCGGATCA,2224,7685.0,272.0,3.5393624,RBM15_2,RBM15
AGAATAGCAATTGCTG,3155,11693.0,630.0,5.387839,DDX3X_1,DDX3X
AGAATAGCAGCCTATA,2238,7134.0,218.0,3.0557892,BUD13_1,BUD13
AGAATAGGTATCTGCA,2281,6841.0,261.0,3.8152318,GTF2F1_1,GTF2F1
AGAATAGGTCAGTGGA,3103,14799.0,340.0,2.2974524,DDX55_2,DDX55
AGAATAGGTGATGCCC,2558,9932.0,290.0,2.9198549,RBM15_1,RBM15
AGAATAGGTTACTGAC,2417,8473.0,213.0,2.5138676,DAZAP1_2,DAZAP1
AGAATAGGTTGATTCG,3049,13516.0,601.0,4.446582,SAFB2_1,SAFB2
AGAATAGTCCAGAGGA,2926,11990.0,360.0,3.002502,TARDBP_1,TARDBP
AGAATAGTCTCCTATA,2159,6747.0,232.0,3.4385653,FASTKD2_2,FASTKD2
AGACGTTAGCATGGCA,2488,7977.0,217.0,2.720321,FMR1_1,FMR1
AGACGTTAGTACGTAA,2711,10368.0,277.0,2.6716821,KHDRBS2_2,KHDRBS2
AGACGTTAGTCCGGTC,2499,8721.0,277.0,3.1762414,LARP4_1,LARP4
AGACGTTCAAAGTCAA,2933,12822.0,387.0,3.01825,IGF2BP1_1,IGF2BP1
AGACGTTCAAGCCCAC,2262,7726.0,302.0,3.908879,RALY_1,RALY
AGACGTTCATAACCTG,2634,10569.0,275.0,2.6019492,FXR1_2,FXR1
AGACGTTGTAAGCACG,2233,7853.0,275.0,3.5018463,IGF2BP2_1,IGF2BP2
AGACGTTGTAGATTAG,2169,6719.0,273.0,4.0631046,RBMS1_2,RBMS1
AGACGTTGTTAAGGGC,2510,9706.0,343.0,3.5338964,PUM2_2,PUM2
AGACGTTTCACATACG,2245,7639.0,242.0,3.167954,DAZAP1_2,DAZAP1
AGACGTTTCACCTCGT,1081,2064.0,267.0,12.936047,AKAP8L_1,AKAP8L
AGACGTTTCATGGTCA,2440,8868.0,209.0,2.3567886,FTO_2,FTO
AGACGTTTCGTCCAGG,2357,8378.0,412.0,4.917641,TAF15_2,TAF15
AGAGCGAAGGCTCAGA,991,2004.0,258.0,12.874251,YBX1_1,YBX1
AGAGCGACAGCTGCAC,2249,7068.0,410.0,5.800792,DAZAP1_1,DAZAP1
AGAGCGACAGGGCATA,2392,8853.0,331.0,3.7388456,KHDRBS1_2,KHDRBS1
AGAGCGACAGTCACTA,1984,6579.0,253.0,3.8455691,FTO_1,FTO
AGAGCGAGTCCAGTTA,2339,8514.0,183.0,2.149401,UCHL5_1,UCHL5
AGAGCGATCCACGACG,2570,9502.0,208.0,2.1890128,EWSR1_2,EWSR1
AGAGCGATCCTATGTT,2449,8808.0,200.0,2.270663,SRSF1_1,SRSF1
AGAGCGATCCTGTAGA,1677,4428.0,135.0,3.0487804,UCHL5_2,UCHL5
AGAGCGATCTCACATT,1985,6438.0,242.0,3.7589312,PABPN1_1,PABPN1
AGAGCTTAGATGGCGT,2270,6527.0,213.0,3.2633677,EIF4G2_2,EIF4G2
AGAGCTTCAATGAATG,2266,8132.0,200.0,2.4594195,LSM11_2,LSM11
AGAGCTTCAGGAACGT,3118,14612.0,512.0,3.5039692,PABPC4_2,PABPC4
AGAGCTTCAGGATTGG,2190,6921.0,199.0,2.875307,negative_3,negative
AGAGCTTCATACGCTA,2091,7185.0,231.0,3.2150314,HNRNPK_1,HNRNPK
AGAGCTTGTGACAAAT,2304,8657.0,249.0,2.876285,FAM120A_1,FAM120A
AGAGCTTGTGTTAAGA,1983,6022.0,189.0,3.1384923,RBMS1_2,RBMS1
AGAGCTTGTTTAAGCC,2461,9526.0,235.0,2.4669328,EWSR1_2,EWSR1
AGAGCTTTCCGTACAA,2595,10028.0,243.0,2.423215,TBRG4_1,TBRG4
AGAGCTTTCGGGAGTA,2457,9166.0,464.0,5.0621862,PABPC3_2,PABPC3
AGAGTGGAGAGCTGGT,2140,7108.0,184.0,2.5886326,RBM4_2,RBM4
AGAGTGGAGTCCATAC,2629,8698.0,269.0,3.092665,CSTF2T_2,CSTF2T
AGAGTGGCACGAAACG,2284,8340.0,248.0,2.9736211,DDX6_1,DDX6
AGAGTGGGTAGCGTCC,2280,7065.0,458.0,6.482661,IGF2BP1_1,IGF2BP1
AGAGTGGGTCGAAAGC,1860,5755.0,229.0,3.9791486,PTBP1_2,PTBP1
AGAGTGGGTGCGCTTG,2323,8209.0,257.0,3.1307101,SLTM_2,SLTM
AGAGTGGGTGGCAAAC,2330,8346.0,204.0,2.4442847,DDX6_2,DDX6
AGAGTGGGTGTGCGTC,2521,9081.0,353.0,3.8872373,negative_3,negative
AGAGTGGTCACGGTTA,2603,9425.0,296.0,3.1405835,TARDBP_1,TARDBP
AGAGTGGTCCTATGTT,2575,7886.0,748.0,9.485164,negative_3,negative
AGAGTGGTCGAGAGCA,1887,5948.0,150.0,2.521856,ZNF622_1,ZNF622
AGAGTGGTCGGTCTAA,2688,10791.0,399.0,3.6975257,ILF3_1,ILF3
AGATCTGAGCAATATG,2306,8249.0,385.0,4.6672325,RBM15_1,RBM15
AGATCTGAGTACACCT,2695,9189.0,293.0,3.1885953,KHDRBS1_2,KHDRBS1
AGATCTGAGTCGCCGT,2086,6227.0,192.0,3.0833468,SND1_1,SND1
AGATCTGCAAGGTTTC,1642,4107.0,208.0,5.064524,DDX3X_2,DDX3X
AGATCTGCAGACACTT,1315,2855.0,389.0,13.625219,FAM120A_1,FAM120A
AGATCTGGTAAGTAGT,2238,8806.0,317.0,3.5998185,TAF15_2,TAF15
AGATCTGGTAGCACGA,2505,9446.0,225.0,2.3819606,CSTF2T_2,CSTF2T
AGATCTGGTTCGGGCT,2586,9733.0,273.0,2.8048906,RBMS1_2,RBMS1
AGATCTGTCGTCCAGG,2217,6957.0,207.0,2.9754205,RALY_2,RALY
AGATTGCAGATGTGTA,2972,12355.0,549.0,4.4435453,LARP4_2,LARP4
AGATTGCAGCGTTCCG,2783,11550.0,408.0,3.5324674,FXR2_1,FXR2
AGATTGCCACAGATTC,2733,10272.0,291.0,2.832944,DDX55_1,DDX55
AGATTGCCATCAGTAC,2479,9404.0,276.0,2.9349213,FAM120A_1,FAM120A
AGATTGCCATGGTTGT,2532,8800.0,238.0,2.7045455,SRSF10_2,SRSF10
AGATTGCGTCCAAGTT,2419,8058.0,191.0,2.3703153,MTPAP_1,MTPAP
AGATTGCGTCTCTCGT,2268,7264.0,218.0,3.0011013,RBM42_1,RBM42
AGATTGCGTTTGTGTG,2043,6131.0,388.0,6.328495,NCBP2_2,NCBP2
AGATTGCTCCTACAGA,1709,3817.0,264.0,6.9164267,IGF2BP3_1,IGF2BP3
AGATTGCTCGTGGGAA,1893,5325.0,206.0,3.8685446,DAZAP1_1,DAZAP1
AGCAGCCAGCGAAGGG,2449,8416.0,261.0,3.1012359,METAP2_2,METAP2
AGCAGCCAGTTGCAGG,2101,6879.0,223.0,3.2417502,XRN2_2,XRN2
AGCAGCCCAAACGTGG,1959,5876.0,195.0,3.318584,TAF15_2,TAF15
AGCAGCCCAGCTCGCA,2515,9109.0,254.0,2.788451,PABPC3_2,PABPC3
AGCAGCCGTGTTGGGA,2806,12339.0,321.0,2.6015074,ZRANB2_1,ZRANB2
AGCAGCCGTTTGACAC,2800,11148.0,336.0,3.0139935,TRA2A_1,TRA2A
AGCAGCCTCGCTAGCG,2099,7212.0,161.0,2.2323904,SMNDC1_1,SMNDC1
AGCAGCCTCGTACCGG,2205,7730.0,227.0,2.9366107,U2AF1_1,U2AF1
AGCAGCCTCTGTCAAG,2667,10061.0,242.0,2.4053276,KHDRBS2_2,KHDRBS2
AGCAGCCTCTTGAGAC,1967,6894.0,158.0,2.291848,DAZAP1_1,DAZAP1
AGCATACGTCTCCATC,2374,7817.0,224.0,2.8655493,RBMS1_1,RBMS1
AGCATACTCACGATGT,2586,9239.0,289.0,3.1280444,RBMS1_2,RBMS1
AGCATACTCAGCGACC,2347,8297.0,156.0,1.8801976,HNRNPC_1,HNRNPC
AGCATACTCAGCTCTC,2403,8094.0,180.0,2.2238696,MSI1_1,MSI1
AGCATACTCCACGTGG,522,862.0,169.0,19.605568,NCBP2_2,NCBP2
AGCATACTCGCGGATC,2275,7575.0,197.0,2.60066,SLTM_2,SLTM
AGCATACTCGTTTGCC,2206,7179.0,202.0,2.8137624,SART3_2,SART3
AGCCTAAAGAAACCAT,2886,11372.0,326.0,2.8666902,SERBP1_1,SERBP1
AGCCTAAAGAAACGCC,1976,5541.0,295.0,5.323949,SLTM_2,SLTM
AGCCTAAAGTAGCGGT,2358,8369.0,484.0,5.7832475,RBMS1_2,RBMS1
AGCCTAAAGTTTAGGA,2424,7848.0,405.0,5.1605506,GPKOW_1,GPKOW
AGCCTAACACGAAAGC,2765,10964.0,241.0,2.198103,UCHL5_1,UCHL5
AGCCTAACATTGGCGC,2166,6958.0,229.0,3.2911756,KHSRP_2,KHSRP
AGCGGTCAGTACGATA,2361,8054.0,232.0,2.8805563,GPKOW_1,GPKOW
AGCGGTCGTATTACCG,2190,7701.0,208.0,2.700948,FTO_1,FTO
AGCGGTCGTGCTCTTC,693,1304.0,130.0,9.969325,FXR1_1,FXR1
AGCGGTCTCGGAGCAA,2458,8653.0,306.0,3.5363457,DAZAP1_1,DAZAP1
AGCGTATAGCCGCCTA,2397,8418.0,210.0,2.4946542,METAP2_1,METAP2
AGCGTATAGTAATCCC,2382,8544.0,237.0,2.7738764,ILF3_1,ILF3
AGCGTATGTACCAGTT,656,1060.0,211.0,19.90566,ELAVL1_2,ELAVL1
AGCGTATGTAGCGTGA,2509,9851.0,284.0,2.882956,ELAVL1_2,ELAVL1
AGCGTATGTGGTTTCA,2429,8533.0,480.0,5.62522,EIF4G2_2,EIF4G2
AGCGTATGTTTAAGCC,2240,6913.0,554.0,8.013887,BUD13_1,BUD13
AGCGTATTCACCACCT,2458,9346.0,166.0,1.7761608,FMR1_1,FMR1
AGCGTATTCAGAGGTG,2597,9594.0,286.0,2.9810297,GPKOW_2,GPKOW
AGCGTATTCGGGAGTA,2229,7910.0,521.0,6.5865993,RBM27_1,RBM27
AGCGTCGAGGATTCGG,1585,4281.0,133.0,3.1067507,IGF2BP1_1,IGF2BP1
AGCGTCGAGGCTCAGA,1768,5737.0,170.0,2.9632213,SERBP1_2,SERBP1
AGCGTCGAGGGTCTCC,1891,5692.0,194.0,3.4082923,MSI1_2,MSI1
AGCGTCGAGTTGTCGT,1180,2948.0,80.0,2.7137043,SRSF7_2,SRSF7
AGCGTCGCACACCGAC,1958,6348.0,177.0,2.7882798,METAP2_2,METAP2
AGCGTCGGTAGCACGA,1241,2964.0,104.0,3.508772,PABPC3_2,PABPC3
AGCGTCGGTCAAACTC,1508,4200.0,125.0,2.9761906,CPEB2_1,CPEB2
AGCTCCTAGCTAAACA,2360,8584.0,304.0,3.5414724,AGGF1_1,AGGF1
AGCTCCTCACTTAAGC,3139,14367.0,331.0,2.303891,CSTF2T_1,CSTF2T
AGCTCCTGTCCGACGT,3390,15693.0,601.0,3.829733,TNRC6A_2,TNRC6A
AGCTCCTGTTCCGTCT,1083,2155.0,318.0,14.75638,UCHL5_1,UCHL5
AGCTCCTTCATTTGGG,2730,9504.0,556.0,5.850168,SF3B1_1,SF3B1
AGCTCCTTCGGAAACG,2368,7711.0,298.0,3.864609,RBM15_1,RBM15
AGCTCCTTCTTGAGAC,2527,9358.0,323.0,3.4515922,RBFOX2_2,RBFOX2
AGCTCTCAGAGGGATA,1230,2675.0,705.0,26.35514,IGF2BP2_1,IGF2BP2
AGCTCTCCAAATTGCC,2462,8775.0,218.0,2.4843307,PABPC1_1,PABPC1
AGCTCTCCACATGTGT,3087,12406.0,438.0,3.5305495,SRSF9_2,SRSF9
AGCTCTCGTAAGTGGC,739,1365.0,203.0,14.871796,HNRNPA1_1,HNRNPA1
AGCTCTCGTACCGCTG,2355,7803.0,215.0,2.7553504,RBM42_2,RBM42
AGCTCTCGTACGCTGC,2367,7428.0,434.0,5.842757,ZC3H10_2,ZC3H10
AGCTCTCGTCCTCTTG,3212,13421.0,361.0,2.6898143,FAM120A_2,FAM120A
AGCTCTCTCCCAAGAT,2181,7147.0,232.0,3.2461174,DDX3X_2,DDX3X
AGCTCTCTCGCCGTGA,1846,5496.0,180.0,3.275109,PUM2_2,PUM2
AGCTCTCTCGTTTATC,2364,7693.0,193.0,2.5087743,YBX1_2,YBX1
AGCTCTCTCTCAAGTG,2193,6931.0,262.0,3.7801185,DAZAP1_1,DAZAP1
AGCTCTCTCTCGTTTA,2881,11336.0,317.0,2.7964008,SRSF1_1,SRSF1
AGCTTGAAGTTGTAGA,2105,6735.0,282.0,4.1870823,DDX6_1,DDX6
AGCTTGACAATCAGAA,2169,6824.0,217.0,3.1799533,PABPC3_2,PABPC3
AGCTTGACACACTGCG,2065,6118.0,242.0,3.9555411,ZNF622_2,ZNF622
AGCTTGACACAGGAGT,2306,9162.0,349.0,3.8092122,SMNDC1_1,SMNDC1
AGCTTGACACCCAGTG,2699,10189.0,268.0,2.6302876,TIA1_2,TIA1
AGCTTGACAGACGCCT,2179,7521.0,188.0,2.4996676,SART3_1,SART3
AGCTTGACAGTCGATT,760,1331.0,172.0,12.922615,SLTM_2,SLTM
AGCTTGACATCACGAT,2627,10032.0,272.0,2.7113237,FMR1_1,FMR1
AGCTTGAGTAATCGTC,1499,3043.0,723.0,23.759449,MSI1_1,MSI1
AGCTTGAGTACGCTGC,2352,6779.0,489.0,7.2134533,RALY_2,RALY
AGCTTGAGTCCGAAGA,2234,7693.0,224.0,2.911738,GTF2F1_1,GTF2F1
AGCTTGAGTCTAGAGG,577,1028.0,165.0,16.050583,FTO_1,FTO
AGCTTGAGTCTCCATC,2647,10267.0,239.0,2.3278465,FAM120A_2,FAM120A
AGCTTGAGTTACCAGT,2725,11156.0,239.0,2.142345,U2AF2_1,U2AF2
AGCTTGATCACCAGGC,2339,7872.0,409.0,5.19563,DROSHA_1,DROSHA
AGCTTGATCCTTTCTC,2769,10277.0,589.0,5.7312446,RBFOX1_1,RBFOX1
AGGCCACAGATGAGAG,2355,7588.0,351.0,4.625725,DAZAP1_1,DAZAP1
AGGCCACAGATGGCGT,2278,7770.0,396.0,5.096525,CSTF2T_1,CSTF2T
AGGCCACAGGCCCGTT,2443,8553.0,199.0,2.326669,XRN2_2,XRN2
AGGCCACAGTGCGTGA,2160,6854.0,512.0,7.470091,XRN2_1,XRN2
AGGCCACCAATGACCT,2549,10448.0,376.0,3.598775,TIA1_1,TIA1
AGGCCACCACGAAGCA,3238,14836.0,423.0,2.851173,CSTF2T_1,CSTF2T
AGGCCACCATATACCG,2613,9887.0,256.0,2.5892587,QKI_2,QKI
AGGCCACCATGTCCTC,2143,6610.0,238.0,3.6006052,ZNF622_2,ZNF622
AGGCCACCATTACCTT,2860,11475.0,314.0,2.7363834,SLTM_2,SLTM
AGGCCACGTCGCTTCT,2244,6798.0,279.0,4.1041484,RBMS1_2,RBMS1
AGGCCACGTCTTGCGG,2161,7356.0,253.0,3.439369,YBX3_2,YBX3
AGGCCACGTTCTGGTA,2228,6931.0,226.0,3.2607126,SRSF9_1,SRSF9
AGGCCACTCAACCATG,2347,8014.0,251.0,3.1320188,SRSF1_1,SRSF1
AGGCCACTCATGGTCA,2473,9559.0,301.0,3.148865,TAF15_2,TAF15
AGGCCACTCCCAAGAT,2971,12565.0,354.0,2.8173497,UCHL5_1,UCHL5
AGGCCGTAGGATCGCA,2229,7701.0,242.0,3.142449,SLTM_2,SLTM
AGGCCGTAGTGACTCT,2634,10282.0,355.0,3.4526355,FXR2_1,FXR2
AGGCCGTCAAGGGTCA,2411,8340.0,197.0,2.3621104,RALY_2,RALY
AGGCCGTCACCGATAT,2418,8085.0,239.0,2.9560916,XRN2_1,XRN2
AGGCCGTGTCTCGTTC,3398,15219.0,526.0,3.4562058,SLTM_2,SLTM
AGGCCGTGTTGGACCC,2345,8723.0,241.0,2.762811,SLTM_2,SLTM
AGGCCGTGTTGGGACA,2279,7810.0,255.0,3.265045,MTPAP_1,MTPAP
AGGCCGTTCTCGCATC,1749,4830.0,151.0,3.1262941,FAM120A_1,FAM120A
AGGGAGTAGATCCGAG,2329,8650.0,305.0,3.5260115,FXR1_2,FXR1
AGGGAGTAGGCTAGAC,2095,6627.0,189.0,2.8519692,RBMS1_1,RBMS1
AGGGAGTAGTGACATA,2242,7329.0,244.0,3.32924,HNRNPC_1,HNRNPC
AGGGAGTCATTTGCTT,1781,4891.0,325.0,6.644858,PABPC4_1,PABPC4
AGGGAGTGTATAATGG,1022,1847.0,380.0,20.573904,DDX42_2,DDX42
AGGGAGTGTTATTCTC,2352,7573.0,348.0,4.5952725,IGF2BP2_1,IGF2BP2
AGGGAGTGTTTGACTG,2683,10164.0,380.0,3.7386856,negative_3,negative
AGGGAGTTCTTACCGC,2333,8405.0,480.0,5.7108865,SF3B4_2,SF3B4
AGGGATGAGACTGTAA,2302,7875.0,398.0,5.0539684,SND1_2,SND1
AGGGATGCACGAAGCA,1817,4472.0,449.0,10.040251,RBMS1_2,RBMS1
AGGGATGCAGGGTACA,2372,8858.0,248.0,2.799729,ZNF622_2,ZNF622
AGGGATGCAGGTGCCT,2666,10459.0,268.0,2.5623865,UPF1_2,UPF1
AGGGATGTCTGTTTGT,2653,10632.0,331.0,3.113243,PABPC1_2,PABPC1
AGGGTGAAGCGCTTAT,2008,5876.0,184.0,3.1313818,GPKOW_2,GPKOW
AGGGTGAAGGCAGGTT,2646,9766.0,424.0,4.3415933,ZC3H10_2,ZC3H10
AGGGTGACACTACAGT,1219,2385.0,505.0,21.174006,SERBP1_1,SERBP1
AGGGTGACATCATCCC,2494,9601.0,237.0,2.4684927,HNRNPH2_1,HNRNPH2
AGGGTGAGTCAGATAA,2256,7890.0,257.0,3.2572877,GTF2F1_1,GTF2F1
AGGGTGATCATGGTCA,2402,8498.0,422.0,4.965874,SF3B1_1,SF3B1
AGGGTGATCCAATGGT,1996,5561.0,154.0,2.7692862,SLTM_2,SLTM
AGGGTGATCGAGCCCA,2975,13828.0,484.0,3.5001445,U2AF1_1,U2AF1
AGGGTGATCGCCCTTA,2174,7170.0,218.0,3.0404463,DAZAP1_1,DAZAP1
AGGGTGATCGGAAACG,1792,4970.0,158.0,3.1790745,SRSF1_1,SRSF1
AGGGTGATCGTAGGAG,2350,7490.0,395.0,5.2736983,TIA1_2,TIA1
AGGTCATAGGAATCGC,2143,6693.0,171.0,2.554908,DDX55_2,DDX55
AGGTCATAGTCGAGTG,2844,11535.0,372.0,3.2249675,RBM15_2,RBM15
AGGTCATAGTGTACGG,2384,8205.0,248.0,3.0225472,UCHL5_2,UCHL5
AGGTCATCAAAGGCGT,1536,3259.0,245.0,7.5176435,FAM120A_2,FAM120A
AGGTCATGTCCAACTA,2420,8094.0,447.0,5.5226097,RBMS1_2,RBMS1
AGGTCATGTCGACTGC,2666,10134.0,387.0,3.8188279,SND1_2,SND1
AGGTCATGTGATGTGG,1954,6092.0,169.0,2.77413,RBM27_2,RBM27
AGGTCATTCATGCATG,2968,12772.0,304.0,2.3802066,SMNDC1_1,SMNDC1
AGGTCATTCCAATGGT,3083,11947.0,357.0,2.9881978,DGCR8_1,DGCR8
AGGTCATTCCAGAGGA,2558,9343.0,267.0,2.8577545,PABPN1_1,PABPN1
AGGTCCGAGGTCATCT,2423,8022.0,245.0,3.0541012,RBFOX2_2,RBFOX2
AGGTCCGAGTGTGAAT,2694,10372.0,438.0,4.222908,PTBP1_1,PTBP1
AGGTCCGCACATCCAA,2823,10524.0,365.0,3.4682631,TBRG4_1,TBRG4
AGGTCCGCATTGGCGC,2982,12374.0,340.0,2.7476969,SERBP1_1,SERBP1
AGGTCCGGTCAGGACA,2209,7527.0,282.0,3.7465124,AKAP8L_2,AKAP8L
AGGTCCGGTCGTCTTC,2334,8250.0,222.0,2.6909091,RALY_2,RALY
AGGTCCGTCAACTCTT,2908,11810.0,293.0,2.4809484,XRN2_2,XRN2
AGGTCCGTCGCATGAT,2683,10003.0,285.0,2.8491452,AKAP8L_2,AKAP8L
AGGTCCGTCTTGACGA,1146,2328.0,183.0,7.8608246,TBRG4_2,TBRG4
AGTAGTCAGAGACTTA,590,974.0,209.0,21.457907,CSTF2T_2,CSTF2T
AGTAGTCAGTGTACGG,2440,9124.0,248.0,2.718106,RBFOX2_2,RBFOX2
AGTAGTCCACCTCGGA,2224,7338.0,178.0,2.425729,MSI1_1,MSI1
AGTAGTCCACGGTGTC,2585,9327.0,294.0,3.1521392,CNOT4_2,CNOT4
AGTAGTCCAGCTCCGA,2544,9842.0,274.0,2.783987,UPF1_1,UPF1
AGTAGTCCATAGTAAG,2401,9559.0,269.0,2.814102,ZC3H10_2,ZC3H10
AGTAGTCCATCACAAC,2435,8584.0,273.0,3.1803355,HNRNPCL1_1,HNRNPCL1
AGTAGTCGTAAAGGAG,1703,4862.0,166.0,3.4142327,BUD13_2,BUD13
AGTAGTCTCACAACGT,2822,10388.0,404.0,3.889103,CNOT4_2,CNOT4
AGTAGTCTCCGCGGTA,2505,8582.0,228.0,2.6567233,TBRG4_2,TBRG4
AGTAGTCTCGCAGGCT,2543,9410.0,301.0,3.1987245,IGF2BP1_1,IGF2BP1
AGTAGTCTCTAACTGG,2117,7375.0,319.0,4.3254237,KHSRP_1,KHSRP
AGTCTTTAGGCTCTTA,2264,7259.0,187.0,2.5761123,KHDRBS2_1,KHDRBS2
AGTCTTTAGTTCGCGC,2151,6723.0,213.0,3.1682286,DDX55_1,DDX55
AGTCTTTGTAAGTGTA,2153,7238.0,251.0,3.4678087,SF3B4_2,SF3B4
AGTCTTTTCACAGGCC,2157,7763.0,222.0,2.859719,PPIL4_2,PPIL4
AGTCTTTTCGGATGTT,2291,8318.0,415.0,4.98918,RBM27_2,RBM27
AGTCTTTTCTTGCCGT,2358,7591.0,194.0,2.5556579,negative_1,negative
AGTGAGGAGACTAAGT,2466,9335.0,246.0,2.6352437,MTPAP_1,MTPAP
AGTGAGGAGCGTTCCG,1806,5413.0,238.0,4.3968225,HNRNPM_2,HNRNPM
AGTGAGGCAATTCCTT,2019,6746.0,247.0,3.6614292,PABPC3_1,PABPC3
AGTGAGGCATAGACTC,2688,10259.0,300.0,2.9242616,MSI1_1,MSI1
AGTGAGGGTGGAAAGA,1550,3731.0,204.0,5.4677033,IGF2BP1_1,IGF2BP1
AGTGGGAAGATATGCA,2209,7302.0,264.0,3.615448,LIN28B_2,LIN28B
AGTGGGAAGGCAGTCA,2067,6130.0,412.0,6.7210445,DDX6_1,DDX6
AGTGGGACAGGAACGT,2660,9869.0,314.0,3.18168,RBM22_2,RBM22
AGTGGGAGTATCTGCA,2055,6609.0,328.0,4.9629292,RBMS1_2,RBMS1
AGTGGGATCGCTTGTC,2110,6031.0,207.0,3.4322667,SLTM_2,SLTM
AGTGGGATCGGCTTGG,1667,4419.0,220.0,4.978502,CNOT4_1,CNOT4
AGTGTCAAGACTGTAA,2149,6902.0,189.0,2.7383366,EIF4G2_1,EIF4G2
AGTGTCAAGGTCGGAT,2947,13396.0,332.0,2.4783518,HNRNPA1_1,HNRNPA1
AGTGTCACAAAGGAAG,2220,7292.0,199.0,2.729018,U2AF1_1,U2AF1
AGTGTCACACCCAGTG,2137,6725.0,189.0,2.8104088,DGCR8_2,DGCR8
AGTGTCACAGCTGCTG,2271,7936.0,214.0,2.6965725,SND1_2,SND1
AGTGTCACAGGCTCAC,2145,7448.0,166.0,2.2287862,HNRNPC_2,HNRNPC
AGTGTCACATGGAATA,2036,6707.0,312.0,4.6518564,DROSHA_1,DROSHA
AGTGTCAGTTGAGGTG,2832,10448.0,417.0,3.9911945,SART3_2,SART3
AGTGTCATCATAACCG,2119,6253.0,481.0,7.692308,QKI_1,QKI
AGTGTCATCCTTAATC,2487,8776.0,259.0,2.9512308,FMR1_1,FMR1
AGTGTCATCCTTGACC,2361,7554.0,406.0,5.374636,PPIL4_1,PPIL4
AGTGTCATCGAACTGT,1948,6023.0,211.0,3.5032377,RBM42_1,RBM42
AGTGTCATCGCATGAT,1916,5408.0,177.0,3.272929,U2AF2_1,U2AF2
AGTTGGTAGACTAGAT,2368,8096.0,243.0,3.0014822,RBMS1_2,RBMS1
AGTTGGTAGCCCTAAT,2286,7539.0,204.0,2.7059293,IGF2BP1_2,IGF2BP1
AGTTGGTAGCGCTTAT,2142,7061.0,194.0,2.747486,RBM15_1,RBM15
AGTTGGTCACGACGAA,2784,10983.0,242.0,2.2034054,GTF2F1_1,GTF2F1
AGTTGGTCAGTATCTG,2600,10287.0,296.0,2.877418,SLTM_2,SLTM
AGTTGGTGTAAACACA,2020,5965.0,166.0,2.7829003,FTO_1,FTO
AGTTGGTGTACTCTCC,2685,9857.0,268.0,2.71888,BUD13_1,BUD13
AGTTGGTGTCTGATCA,2389,9182.0,258.0,2.8098452,QKI_2,QKI
AGTTGGTTCCATTCTA,2084,6116.0,228.0,3.7279267,SRSF9_1,SRSF9
AGTTGGTTCCGTCATC,2806,10398.0,284.0,2.7312946,U2AF2_1,U2AF2
ATAACGCCAAGGTTTC,2335,8557.0,202.0,2.3606405,GTF2F1_1,GTF2F1
ATAACGCCAATGTAAG,2163,7127.0,224.0,3.1429775,MTPAP_1,MTPAP
ATAACGCGTCATATCG,2690,10744.0,452.0,4.2069993,FAM120A_1,FAM120A
ATAACGCGTCCAAGTT,1509,3844.0,201.0,5.228928,DGCR8_1,DGCR8
ATAACGCGTTAAAGAC,2048,5524.0,377.0,6.8247647,RBFOX2_2,RBFOX2
ATAACGCGTTGGTAAA,2054,6510.0,225.0,3.456221,IGF2BP1_1,IGF2BP1
ATAACGCTCACTCCTG,2256,7548.0,246.0,3.2591414,PABPC3_2,PABPC3
ATAACGCTCTTCGGTC,2288,7882.0,262.0,3.3240297,U2AF1_1,U2AF1
ATAAGAGAGACGCAAC,2463,8388.0,408.0,4.8640914,CSTF2T_2,CSTF2T
ATAAGAGAGATAGTCA,2052,6737.0,203.0,3.0132105,HNRNPK_2,HNRNPK
ATAAGAGAGGCGTACA,2065,6381.0,246.0,3.8551953,FAM120A_2,FAM120A
ATAAGAGCACGAGAGT,2185,7240.0,361.0,4.986188,RBM27_1,RBM27
ATAAGAGCAGACACTT,2147,7384.0,227.0,3.0742147,XRN2_2,XRN2
ATAAGAGGTACCGTAT,2308,7416.0,187.0,2.521575,IGF2BP1_2,IGF2BP1
ATAAGAGGTCCGTCAG,2128,6843.0,243.0,3.551074,METAP2_2,METAP2
ATAAGAGGTGGTCCGT,2121,7028.0,193.0,2.7461584,XRN2_2,XRN2
ATAAGAGGTTGGACCC,2121,7756.0,253.0,3.2619908,UPF1_1,UPF1
ATAAGAGGTTTGACTG,2319,8253.0,242.0,2.9322672,SERBP1_1,SERBP1
ATAGACCAGAAACGCC,2083,5735.0,139.0,2.4237142,RBM15_1,RBM15
ATAGACCAGACTACAA,2625,9436.0,459.0,4.8643494,LSM11_2,LSM11
ATAGACCCAAAGCGGT,3171,13185.0,353.0,2.6772847,DDX42_1,DDX42
ATAGACCCATGCGCAC,2404,8269.0,269.0,3.2531142,XRN2_2,XRN2
ATAGACCGTCAACTGT,2087,6812.0,236.0,3.4644744,U2AF1_1,U2AF1
ATAGACCGTCCGCTGA,2444,8802.0,261.0,2.9652352,RBM4_2,RBM4
ATAGACCGTGCTTCTC,2572,8417.0,409.0,4.8592134,SLTM_2,SLTM
ATAGACCTCACCAGGC,3100,12488.0,543.0,4.348174,PABPC4_1,PABPC4
ATAGACCTCAGGCAAG,2205,7150.0,245.0,3.4265735,SLTM_1,SLTM
ATCACGAAGAGGTACC,2886,12093.0,305.0,2.5221202,TBRG4_1,TBRG4
ATCACGAAGTACGTTC,2742,10994.0,312.0,2.8379116,MSI1_1,MSI1
ATCACGACAAAGGAAG,2289,8041.0,529.0,6.5787835,PUM2_2,PUM2
ATCACGACACAGATTC,2021,5270.0,497.0,9.43074,PPIL4_1,PPIL4
ATCACGACAGATCGGA,1882,5304.0,258.0,4.8642535,ZNF622_1,ZNF622
ATCACGACAGTTTACG,2780,10259.0,440.0,4.288917,NONO_1,NONO
ATCACGACATGCTGGC,2348,8121.0,215.0,2.6474574,ZRANB2_2,ZRANB2
ATCACGACATTTGCTT,2919,11205.0,313.0,2.793396,IGF2BP3_1,IGF2BP3
ATCACGAGTAAGGGAA,1900,5631.0,269.0,4.777127,RBM27_1,RBM27
ATCACGAGTCGGCACT,956,2033.0,548.0,26.955238,SLTM_2,SLTM
ATCACGAGTTGTCGCG,2030,5841.0,253.0,4.33145,RBM27_2,RBM27
ATCACGATCCAACCAA,2794,11068.0,282.0,2.547886,FXR2_2,FXR2
ATCATCTAGCCCTAAT,3546,17290.0,492.0,2.8455756,FTO_1,FTO
ATCATCTAGGACTGGT,2372,8610.0,270.0,3.1358886,U2AF2_2,U2AF2
ATCATCTAGGCACATG,2204,7119.0,182.0,2.5565388,PTBP1_1,PTBP1
ATCATCTAGGGTTCCC,2598,8994.0,288.0,3.2021348,ZNF622_2,ZNF622
ATCATCTCAATAGAGT,2501,8801.0,246.0,2.795137,PABPC3_2,PABPC3
ATCATCTCATGCCACG,2969,13035.0,417.0,3.1990793,SLTM_2,SLTM
ATCATCTGTACTCTCC,2392,8182.0,228.0,2.7866046,RBM15_1,RBM15
ATCATCTGTCGCGAAA,2045,6046.0,206.0,3.4072113,DROSHA_1,DROSHA
ATCATCTGTCGCGTGT,2448,7825.0,372.0,4.7539935,UPF1_1,UPF1
ATCATCTTCTACTTAC,1965,5154.0,142.0,2.7551417,DDX42_2,DDX42
ATCATCTTCTTGCAAG,2948,12099.0,399.0,3.2977931,RBM15_2,RBM15
ATCATCTTCTTGGGTA,2607,8732.0,220.0,2.5194685,DDX3X_2,DDX3X
ATCATGGAGACTGTAA,2978,11656.0,554.0,4.752917,UCHL5_2,UCHL5
ATCATGGAGCTCCTTC,2555,9059.0,221.0,2.4395628,DDX42_1,DDX42
ATCATGGCACATTTCT,2098,6047.0,266.0,4.398875,LARP4_1,LARP4
ATCATGGCATTTGCCC,2424,8501.0,224.0,2.634984,UPF1_1,UPF1
ATCATGGGTGCAGGTA,3698,18225.0,656.0,3.5994515,PPIL4_1,PPIL4
ATCATGGTCGCAAGCC,2840,12501.0,343.0,2.7437804,YBX1_2,YBX1
ATCCACCAGAATTCCC,2309,7491.0,676.0,9.024162,U2AF1_1,U2AF1
ATCCACCAGACAAGCC,1266,3038.0,60.0,1.9749835,DAZAP1_1,DAZAP1
ATCCACCAGCTACCTA,693,1187.0,142.0,11.962932,TBRG4_1,TBRG4
ATCCACCAGGCTATCT,3393,16250.0,469.0,2.8861537,GPKOW_2,GPKOW
ATCCACCCAGACGCTC,2640,10309.0,220.0,2.1340578,FAM120A_1,FAM120A
ATCCACCCATTGGCGC,2650,10209.0,297.0,2.9091978,METAP2_1,METAP2
ATCCACCGTACCAGTT,2764,10045.0,256.0,2.5485315,SRSF7_1,SRSF7
ATCCACCGTCCAGTGC,2122,5917.0,169.0,2.856177,GPKOW_1,GPKOW
ATCCACCGTTGATTGC,2755,10188.0,470.0,4.6132708,GTF2F1_1,GTF2F1
ATCCACCTCACAACGT,2670,9896.0,486.0,4.911075,PUM2_2,PUM2
ATCCGAAAGATCACGG,2558,9014.0,242.0,2.6847126,DGCR8_2,DGCR8
ATCCGAAAGCTGTTCA,2890,12606.0,441.0,3.4983342,FMR1_1,FMR1
ATCCGAAAGTGCAAGC,2390,8385.0,262.0,3.1246274,RBM15_1,RBM15
ATCCGAACAAACCCAT,1804,5307.0,201.0,3.7874506,UPF1_2,UPF1
ATCCGAACAATGGATA,2787,9995.0,473.0,4.732366,XRN2_1,XRN2
ATCCGAACAGCTGCTG,2469,7867.0,231.0,2.9363163,RBMS1_2,RBMS1
ATCCGAAGTAGCAAAT,2518,9148.0,294.0,3.2138174,RBM4_2,RBM4
ATCCGAAGTATTCGTG,2156,7484.0,151.0,2.0176377,PCBP1_2,PCBP1
ATCCGAATCACCATAG,2600,8327.0,409.0,4.911733,EWSR1_1,EWSR1
ATCCGAATCAGGTTCA,680,1353.0,357.0,26.385807,DDX42_1,DDX42
ATCCGAATCCCTAACC,2263,7822.0,300.0,3.8353362,GTF2F1_1,GTF2F1
ATCCGAATCCTTCAAT,2786,11218.0,333.0,2.9684436,RBFOX1_1,RBFOX1
ATCCGAATCGAATGGG,890,1522.0,141.0,9.264127,SF3B4_2,SF3B4
ATCCGAATCTGGTTCC,2997,13308.0,282.0,2.1190262,FMR1_1,FMR1
ATCGAGTAGAGGTAGA,757,1369.0,306.0,22.352081,KHDRBS1_1,KHDRBS1
ATCGAGTAGCGAGAAA,2229,8047.0,214.0,2.6593761,AKAP8L_2,AKAP8L
ATCGAGTAGCGGATCA,2371,8170.0,389.0,4.761322,QKI_1,QKI
ATCGAGTAGGGTTCCC,2720,9939.0,257.0,2.5857732,ZNF622_1,ZNF622
ATCGAGTAGTGCTGCC,2637,10599.0,301.0,2.8398905,negative_3,negative
ATCGAGTAGTTGAGAT,2745,9837.0,246.0,2.5007625,SLTM_1,SLTM
ATCGAGTCAAGGTTTC,2420,8474.0,247.0,2.9147983,FTO_1,FTO
ATCGAGTCATTGAGCT,2380,8241.0,253.0,3.070016,RBM15_1,RBM15
ATCGAGTGTAAAGGAG,2820,10349.0,291.0,2.8118658,SLTM_2,SLTM
ATCGAGTGTCGACTGC,2033,6392.0,199.0,3.1132667,TNRC6A_2,TNRC6A
ATCGAGTTCAGTTTGG,2367,8454.0,250.0,2.95718,CNOT4_2,CNOT4
ATCTACTCACATGGGA,2439,8383.0,212.0,2.5289276,SRSF10_2,SRSF10
ATCTACTCATACCATG,2192,6967.0,174.0,2.497488,SF3B1_1,SF3B1
ATCTACTCATGCAACT,2205,7116.0,189.0,2.6559865,TRA2A_1,TRA2A
ATCTACTGTATGAAAC,2390,8584.0,244.0,2.8424976,RBM45_2,RBM45
ATCTACTGTCCGCTGA,2489,8094.0,403.0,4.9789968,SART3_2,SART3
ATCTACTGTCCGTCAG,2296,7271.0,234.0,3.2182646,U2AF2_2,U2AF2
ATCTACTGTCTAAACC,829,1894.0,306.0,16.156282,SART3_2,SART3
ATCTACTTCATCACCC,2512,8618.0,207.0,2.4019494,HNRNPA1_1,HNRNPA1
ATCTACTTCCCTAATT,2695,8937.0,195.0,2.1819403,UCHL5_2,UCHL5
ATCTACTTCGATGAGG,2686,10314.0,273.0,2.6468878,RBM27_2,RBM27
ATCTACTTCGGACAAG,1052,2090.0,521.0,24.92823,FAM120A_2,FAM120A
ATCTGCCAGATGTAAC,2087,5929.0,190.0,3.2045875,RBM42_1,RBM42
ATCTGCCAGTCTCGGC,2271,7330.0,178.0,2.4283764,NCBP2_1,NCBP2
ATCTGCCCACAGAGGT,2613,10021.0,328.0,3.2731266,FTO_1,FTO
ATCTGCCGTCGAGTTT,2376,9188.0,217.0,2.3617764,SRSF10_2,SRSF10
ATCTGCCGTCGATTGT,2494,9161.0,296.0,3.2310884,SERBP1_2,SERBP1
ATGAGGGAGAAACGAG,1963,5773.0,186.0,3.2218952,XRN2_2,XRN2
ATGAGGGAGCTAACTC,2479,9276.0,316.0,3.406641,SRSF9_2,SRSF9
ATGAGGGCACGTCTCT,2383,8304.0,204.0,2.4566474,FXR1_2,FXR1
ATGAGGGGTACTTGAC,1355,3015.0,175.0,5.8043118,ILF3_1,ILF3
ATGAGGGGTCTAACGT,2688,11073.0,324.0,2.9260364,PABPC4_1,PABPC4
ATGCGATAGCCCGAAA,2833,10582.0,290.0,2.7405028,HNRNPK_1,HNRNPK
ATGCGATAGTCGATAA,2657,9688.0,327.0,3.3753097,DDX42_1,DDX42
ATGCGATCATGTCCTC,3259,13870.0,583.0,4.2033167,DROSHA_2,DROSHA
ATGCGATGTCGGCATC,2465,8952.0,339.0,3.7868633,RBM42_1,RBM42
ATGCGATGTTGGTTTG,2479,9261.0,192.0,2.0732102,TNRC6A_2,TNRC6A
ATGCGATTCACTTACT,3931,19430.0,1052.0,5.414308,SMNDC1_2,SMNDC1
ATGCGATTCCTTGGTC,3240,14494.0,478.0,3.2979164,PABPC3_2,PABPC3
ATGCGATTCGCCCTTA,2634,9830.0,313.0,3.18413,QKI_2,QKI
ATGCGATTCTGGTATG,2375,8778.0,252.0,2.8708134,SRSF7_1,SRSF7
ATGCGATTCTGTTGAG,2864,11160.0,284.0,2.544803,TBRG4_2,TBRG4
ATGGGAGAGCCGATTT,1961,6337.0,267.0,4.2133503,RBMS1_1,RBMS1
ATGGGAGAGGTGCAAC,2047,6397.0,230.0,3.5954351,ANKHD1_1,ANKHD1
ATGGGAGAGTTGAGTA,1948,6069.0,259.0,4.2675896,MSI1_2,MSI1
ATGGGAGCACAACGCC,2696,10900.0,316.0,2.8990827,ZNF622_2,ZNF622
ATGGGAGCACATCCAA,2306,7563.0,213.0,2.8163428,GPKOW_1,GPKOW
ATGGGAGCACGTGAGA,1856,5566.0,273.0,4.904779,RBM45_1,RBM45
ATGGGAGCAGCTGGCT,2996,12377.0,488.0,3.942797,QKI_1,QKI
ATGGGAGGTGCAGTAG,2617,10668.0,268.0,2.512186,FXR1_1,FXR1
ATGGGAGTCAACCATG,505,820.0,176.0,21.463415,FMR1_1,FMR1
ATGGGAGTCACGAAGG,2337,8330.0,272.0,3.265306,FXR1_1,FXR1
ATGGGAGTCCGCGGTA,2306,7791.0,276.0,3.5425491,ANKHD1_1,ANKHD1
ATGTGTGAGACACTAA,2349,8241.0,206.0,2.4996967,SLTM_2,SLTM
ATGTGTGAGAGCAATT,2384,8207.0,261.0,3.1802123,SLTM_2,SLTM
ATGTGTGAGGGTATCG,2120,7074.0,167.0,2.3607576,RBM27_1,RBM27
ATGTGTGCACCATCCT,2945,13016.0,370.0,2.8426552,TIA1_1,TIA1
ATGTGTGCACGACGAA,2984,12692.0,402.0,3.1673496,YBX3_2,YBX3
ATGTGTGCAGGAATCG,2389,9317.0,602.0,6.4613075,RBM4_2,RBM4
ATGTGTGCATCGGACC,1453,2953.0,239.0,8.093464,negative_1,negative
ATGTGTGGTCACTTCC,2734,9877.0,510.0,5.1635113,DDX42_1,DDX42
ATGTGTGGTTACGCGC,2540,9671.0,283.0,2.9262743,ANKHD1_2,ANKHD1
ATGTGTGTCCGAATGT,2355,8681.0,313.0,3.6055756,NONO_2,NONO
ATGTGTGTCCTAGAAC,2042,6410.0,377.0,5.8814354,FTO_2,FTO
ATGTGTGTCTTCCTTC,2662,9599.0,310.0,3.229503,U2AF1_1,U2AF1
ATTACTCAGTGGACGT,2123,6874.0,199.0,2.8949666,MSI1_2,MSI1
ATTACTCCACAACGCC,2566,9472.0,255.0,2.6921453,ANKHD1_2,ANKHD1
ATTACTCGTACCGGCT,2855,11456.0,319.0,2.7845669,UPF1_2,UPF1
ATTACTCGTTGCGCAC,2105,6836.0,196.0,2.8671737,HNRNPM_1,HNRNPM
ATTACTCTCACAACGT,2423,8180.0,214.0,2.6161368,SART3_1,SART3
ATTACTCTCCGCTGTT,2480,8676.0,603.0,6.9502077,PPIL4_1,PPIL4
ATTACTCTCGATGAGG,1992,5743.0,216.0,3.7611003,RBM4_1,RBM4
ATTACTCTCGTGGTCG,2252,8061.0,217.0,2.6919737,SART3_1,SART3
ATTACTCTCTGCCAGG,2523,9299.0,287.0,3.0863533,TRA2A_1,TRA2A
ATTACTCTCTGTGCAA,2454,9023.0,234.0,2.5933726,SLTM_2,SLTM
ATTACTCTCTTAACCT,3136,13183.0,362.0,2.7459607,negative_2,negative
ATTATCCAGAGATGAG,2220,7357.0,191.0,2.5961668,ANKHD1_2,ANKHD1
ATTATCCCAAACCTAC,2715,10265.0,517.0,5.036532,ZRANB2_2,ZRANB2
ATTATCCCAAAGAATC,2688,9288.0,232.0,2.4978466,SART3_1,SART3
ATTATCCCAATCCGAT,2471,7796.0,589.0,7.555156,SRSF10_2,SRSF10
ATTATCCCAGTGAGTG,3118,15407.0,508.0,3.2972026,DDX6_2,DDX6
ATTATCCCATTCTTAC,3024,12553.0,292.0,2.3261373,FASTKD2_2,FASTKD2
ATTATCCCATTGGCGC,1892,4826.0,661.0,13.696644,SF3B4_2,SF3B4
ATTATCCGTACAGTGG,2308,8011.0,231.0,2.8835351,IGF2BP3_1,IGF2BP3
ATTATCCTCATCATTC,2602,9188.0,240.0,2.6121027,GTF2F1_2,GTF2F1
ATTCTACAGACTTTCG,2702,9927.0,473.0,4.764783,DDX3X_1,DDX3X
ATTCTACAGGCAAAGA,2890,11579.0,380.0,3.2818034,XRN2_2,XRN2
ATTCTACCAGTGACAG,2521,9079.0,246.0,2.7095494,SMNDC1_2,SMNDC1
ATTCTACGTAGCGTCC,2603,9911.0,233.0,2.3509233,NCBP2_2,NCBP2
ATTCTACGTATATCCG,2225,7607.0,214.0,2.8131983,AKAP8L_1,AKAP8L
ATTCTACGTCCAGTAT,2575,9872.0,288.0,2.917342,UPF1_1,UPF1
ATTCTACGTGATAAAC,3022,13181.0,358.0,2.7160308,ANKHD1_1,ANKHD1
ATTCTACGTGCGATAG,2133,6173.0,225.0,3.6449053,PABPC3_1,PABPC3
ATTCTACTCAGATAAG,2098,6331.0,496.0,7.834465,ZRANB2_2,ZRANB2
ATTCTACTCATTATCC,2575,9408.0,241.0,2.5616498,FASTKD2_2,FASTKD2
ATTCTACTCGAACGGA,2207,8125.0,247.0,3.04,PPIL4_1,PPIL4
ATTGGACAGAAACCGC,2491,8465.0,304.0,3.591258,ZC3H10_2,ZC3H10
ATTGGACAGTACCGGA,2740,9766.0,455.0,4.6590214,ILF3_1,ILF3
ATTGGACAGTCGATAA,2453,8958.0,254.0,2.8354545,XRCC6_2,XRCC6
ATTGGACCAATGTAAG,2288,7779.0,225.0,2.8924026,KHDRBS1_2,KHDRBS1
ATTGGACGTTCCCTTG,2406,8303.0,232.0,2.7941709,DDX6_2,DDX6
ATTGGACGTTGGTGGA,2466,8979.0,274.0,3.051565,RBFOX1_1,RBFOX1
ATTGGACTCATCTGCC,2719,10789.0,255.0,2.3635185,PPIL4_1,PPIL4
ATTGGTGAGGATTCGG,2665,9921.0,476.0,4.7979035,DDX3X_1,DDX3X
ATTGGTGAGGCGACAT,2796,10963.0,257.0,2.3442488,YBX1_2,YBX1
ATTGGTGCACGTTGGC,2208,6392.0,215.0,3.3635795,SLTM_2,SLTM
ATTGGTGGTACGCACC,2077,6352.0,192.0,3.02267,IGF2BP1_2,IGF2BP1
ATTGGTGTCCAGATCA,2742,10991.0,301.0,2.7386043,HNRNPM_1,HNRNPM
ATTTCTGAGACTAGGC,1895,5656.0,226.0,3.9957569,PABPC3_1,PABPC3
ATTTCTGAGCGTGAAC,2553,9497.0,291.0,3.0641255,SRSF10_2,SRSF10
ATTTCTGAGTTAGGTA,2389,8404.0,276.0,3.2841504,ZNF622_2,ZNF622
ATTTCTGCAAAGCAAT,2301,7759.0,289.0,3.724707,PPIL4_1,PPIL4
ATTTCTGCACCAGCAC,2620,9319.0,251.0,2.6934218,FMR1_1,FMR1
ATTTCTGCACCTCGTT,2287,6842.0,208.0,3.0400467,DROSHA_2,DROSHA
ATTTCTGGTGTTAAGA,2496,8434.0,409.0,4.849419,XRN2_2,XRN2
ATTTCTGTCGGATGGA,2503,9640.0,268.0,2.780083,TBRG4_1,TBRG4
CAACCAAAGTGTTGAA,2854,10350.0,534.0,5.15942,U2AF2_2,U2AF2
CAACCAACAAGTTCTG,2377,8399.0,249.0,2.9646387,LIN28B_1,LIN28B
CAACCAACAGCTCGCA,1888,5670.0,406.0,7.160494,FMR1_1,FMR1
CAACCAACAGGTCGTC,2316,7866.0,296.0,3.7630308,BUD13_1,BUD13
CAACCAAGTAAACACA,2340,8409.0,238.0,2.8303008,SF3B4_1,SF3B4
CAACCAAGTGGCTCCA,2908,11858.0,521.0,4.3936586,U2AF1_1,U2AF1
CAACCAAGTTAAGTAG,2371,8392.0,322.0,3.8369875,SRSF7_1,SRSF7
CAACCAAGTTAGTGGG,2603,10154.0,399.0,3.9294858,GTF2F1_1,GTF2F1
CAACCAAGTTCCGTCT,2680,10314.0,312.0,3.0250144,HNRNPK_1,HNRNPK
CAACCAATCTCACATT,1026,1978.0,316.0,15.975733,DDX6_1,DDX6
CAACCTCAGATAGTCA,2771,10508.0,289.0,2.7502856,DDX3X_1,DDX3X
CAACCTCAGGTGCAAC,1023,1851.0,357.0,19.286873,AKAP8L_1,AKAP8L
CAACCTCCACACATGT,2509,9504.0,258.0,2.7146463,SRSF10_2,SRSF10
CAACCTCCAGCCTTTC,2722,9739.0,179.0,1.8379711,SF3B1_2,SF3B1
CAACCTCCATCCGCGA,1509,3468.0,235.0,6.77624,FXR1_1,FXR1
CAACCTCGTCAGAAGC,2039,6960.0,224.0,3.2183907,PPIL4_2,PPIL4
CAACCTCGTCCAGTTA,2413,7755.0,228.0,2.9400387,LIN28B_1,LIN28B
CAACTAGAGAAAGTGG,2986,12578.0,334.0,2.65543,NCBP2_2,NCBP2
CAACTAGAGTCATGCT,2811,10468.0,393.0,3.7542987,GPKOW_1,GPKOW
CAACTAGCAAGCCGCT,2375,8393.0,202.0,2.4067676,HNRNPH2_1,HNRNPH2
CAACTAGCAAGCGCTC,2566,8547.0,276.0,3.229203,FAM120A_2,FAM120A
CAACTAGCACGCCAGT,2902,11903.0,310.0,2.6043854,DAZAP1_1,DAZAP1
CAACTAGCAGATTGCT,2657,9830.0,312.0,3.1739573,UPF1_2,UPF1
CAACTAGCATCAGTCA,2303,7800.0,167.0,2.1410255,HNRNPK_1,HNRNPK
CAACTAGCATCCTAGA,2312,8122.0,303.0,3.7306082,SRSF7_1,SRSF7
CAACTAGGTGCATCTA,3170,13001.0,430.0,3.307438,MSI1_2,MSI1
CAACTAGGTGTATGGG,2710,9849.0,415.0,4.2136254,IGF2BP1_2,IGF2BP1
CAACTAGGTTTCGCTC,2209,7056.0,193.0,2.7352607,SRSF1_1,SRSF1
CAACTAGTCGCGATCG,2458,9712.0,267.0,2.7491763,RBM42_1,RBM42
CAAGAAAAGAATAGGG,1940,6281.0,292.0,4.6489415,XRCC6_2,XRCC6
CAAGAAACAAGAGGCT,1915,5890.0,125.0,2.122241,ZNF622_2,ZNF622
CAAGAAACACAAGTAA,2218,7226.0,240.0,3.3213396,SLTM_2,SLTM
CAAGAAACATGTTCCC,2180,7273.0,209.0,2.8736422,TRA2A_1,TRA2A
CAAGAAAGTAACGTTC,2083,6326.0,197.0,3.1141322,DROSHA_1,DROSHA
CAAGAAAGTCTACCTC,2285,7373.0,243.0,3.295809,RBFOX2_1,RBFOX2
CAAGAAAGTCTCTCTG,964,1711.0,157.0,9.1759205,FAM120A_2,FAM120A
CAAGAAATCCTATTCA,2609,8919.0,249.0,2.7917926,ZNF622_1,ZNF622
CAAGAAATCGGGAGTA,2846,11774.0,423.0,3.5926619,MSI1_2,MSI1
CAAGAAATCTTGCCGT,577,935.0,154.0,16.470589,RBM42_2,RBM42
CAAGATCAGCCGCCTA,2525,8748.0,230.0,2.6291723,DDX3X_1,DDX3X
CAAGATCCAGTACACT,2591,9595.0,265.0,2.7618551,DAZAP1_1,DAZAP1
CAAGATCGTTAAGACA,2349,8440.0,234.0,2.772512,DAZAP1_1,DAZAP1
CAAGATCGTTACCAGT,2133,7481.0,202.0,2.7001739,SERBP1_1,SERBP1
CAAGATCGTTGTCTTT,2617,10156.0,261.0,2.5699093,ZRANB2_1,ZRANB2
CAAGATCTCACAGGCC,1663,3969.0,495.0,12.471655,DAZAP1_2,DAZAP1
CAAGATCTCCATTCTA,2430,8283.0,484.0,5.8432937,DAZAP1_1,DAZAP1
CAAGGCCAGCAGGTCA,2238,8152.0,205.0,2.5147204,XRCC6_2,XRCC6
CAAGGCCAGGCTAGCA,2408,7949.0,208.0,2.6166813,TAF15_1,TAF15
CAAGGCCAGGTTACCT,2725,10230.0,508.0,4.965787,SLTM_2,SLTM
CAAGGCCAGTGACATA,2495,7997.0,242.0,3.026135,DAZAP1_1,DAZAP1
CAAGGCCCACGGCCAT,2617,9394.0,287.0,3.0551414,HNRNPA1_1,HNRNPA1
CAAGGCCCACGTAAGG,2385,8894.0,545.0,6.1277266,FXR2_1,FXR2
CAAGGCCCAGCGTAAG,2002,6038.0,245.0,4.057635,SART3_2,SART3
CAAGGCCGTCACTGGC,2433,8560.0,258.0,3.0140188,SRSF1_2,SRSF1
CAAGGCCGTCTTCGTC,2841,11364.0,314.0,2.7631116,SF3B4_2,SF3B4
CAAGGCCGTTAAGACA,2392,8866.0,251.0,2.83104,PPIL4_2,PPIL4
CAAGGCCTCCGTACAA,2651,10279.0,336.0,3.2688003,HNRNPH2_2,HNRNPH2
CAAGGCCTCCTCATTA,2743,10392.0,322.0,3.0985374,SRSF1_1,SRSF1
CAAGGCCTCGCAGGCT,2612,9361.0,280.0,2.9911335,ZRANB2_1,ZRANB2
CAAGTTGAGCACCGCT,2201,7789.0,344.0,4.416485,PABPC3_2,PABPC3
CAAGTTGCACGAAACG,2251,8790.0,263.0,2.9920363,TBRG4_2,TBRG4
CAAGTTGGTATTAGCC,2313,7543.0,325.0,4.3086305,SRSF9_2,SRSF9
CAAGTTGGTCGTCTTC,2389,7614.0,207.0,2.718676,RBM15_1,RBM15
CAAGTTGGTTACGTCA,2090,6277.0,163.0,2.596782,GPKOW_1,GPKOW
CAAGTTGTCACCTCGT,2264,7583.0,177.0,2.3341684,PPIL4_1,PPIL4
CAAGTTGTCATTTGGG,2840,11012.0,348.0,3.1601887,XRCC6_1,XRCC6
CACAAACAGGAATTAC,3224,12804.0,568.0,4.436114,PCBP1_1,PCBP1
CACAAACCAATCCAAC,2221,7140.0,382.0,5.35014,UCHL5_2,UCHL5
CACAAACCACCTCGTT,1978,5317.0,397.0,7.4666166,GTF2F1_1,GTF2F1
CACAAACCAGCCAATT,2312,7498.0,265.0,3.5342758,KHSRP_1,KHSRP
CACAAACCAGTCCTTC,3126,12791.0,445.0,3.4790087,DAZAP1_2,DAZAP1
CACAAACCATCCGGGT,2975,11936.0,315.0,2.639075,ZRANB2_1,ZRANB2
CACAAACGTAGCGTAG,2008,5846.0,460.0,7.868628,NCBP2_1,NCBP2
CACAAACGTCGGGTCT,1753,4584.0,234.0,5.104712,SRSF10_2,SRSF10
CACAAACTCAGCCTAA,2476,8644.0,361.0,4.176307,FASTKD2_1,FASTKD2
CACAAACTCATAGCAC,2563,9601.0,264.0,2.7497134,RBMS1_2,RBMS1
CACACAAAGCTCTCGG,2738,10230.0,467.0,4.565005,DDX3X_1,DDX3X
CACACAAAGGTAGCCA,959,1943.0,423.0,21.770458,UPF1_2,UPF1
CACACAACACGACTCG,2089,6661.0,183.0,2.7473352,DGCR8_1,DGCR8
CACACAACACGTTGGC,2307,6904.0,185.0,2.679606,QKI_1,QKI
CACACAAGTCTCATCC,2661,9859.0,249.0,2.525611,TARDBP_2,TARDBP
CACACAAGTGGCGAAT,2482,8458.0,293.0,3.4641757,SRSF7_1,SRSF7
CACACAATCATCTGTT,2562,9559.0,418.0,4.3728423,TBRG4_2,TBRG4
CACACCTAGATGTGGC,1105,2455.0,38.0,1.5478615,ZC3H10_1,ZC3H10
CACACCTAGCCGCCTA,2058,6111.0,162.0,2.6509573,ILF3_2,ILF3
CACACCTAGCTACCGC,2580,10113.0,297.0,2.936814,FXR1_1,FXR1
CACACCTAGTCTCGGC,2907,11660.0,362.0,3.1046312,ZNF622_1,ZNF622
CACACCTCAAGGTGTG,2635,9677.0,249.0,2.5731115,ILF3_2,ILF3
CACACCTCAATCCGAT,3022,11904.0,342.0,2.872984,UPF1_1,UPF1
CACACCTCAGGACGTA,2880,9896.0,477.0,4.8201294,RBM27_2,RBM27
CACACCTCAGTCAGAG,2104,6111.0,432.0,7.0692196,SRSF10_2,SRSF10
CACACCTCATTACCTT,2275,7252.0,227.0,3.130171,MSI1_1,MSI1
CACACCTGTACTCAAC,2405,7386.0,417.0,5.6458163,NCBP2_2,NCBP2
CACACCTGTGCCTGGT,2701,10470.0,271.0,2.5883477,RBM27_1,RBM27
CACACCTTCACCAGGC,2190,6625.0,226.0,3.4113207,FXR1_2,FXR1
CACACCTTCCACGTTC,2745,10149.0,270.0,2.6603606,ZC3H10_2,ZC3H10
CACACCTTCCGAAGAG,2681,9371.0,510.0,5.4423223,CSTF2T_2,CSTF2T
CACACTCAGGCCGAAT,2870,12127.0,452.0,3.7272203,KHSRP_1,KHSRP
CACACTCCAAGTAGTA,2055,6842.0,216.0,3.1569715,GPKOW_1,GPKOW
CACACTCCACAGCCCA,2767,10423.0,297.0,2.8494675,MTPAP_2,MTPAP
CACACTCCAGCGATCC,2311,7875.0,226.0,2.8698413,AKAP8L_1,AKAP8L
CACACTCGTATTCGTG,1227,2730.0,74.0,2.7106228,FXR2_1,FXR2
CACACTCGTCCGACGT,2473,8049.0,233.0,2.8947697,XRN2_2,XRN2
CACACTCGTGGTTTCA,2201,7707.0,229.0,2.9713247,QKI_1,QKI
CACACTCGTTCTCATT,2357,7783.0,209.0,2.68534,GTF2F1_1,GTF2F1
CACACTCTCCTTGACC,2838,10016.0,315.0,3.144968,TNRC6A_2,TNRC6A
CACACTCTCGCCTGAG,347,544.0,106.0,19.485294,XRN2_2,XRN2
CACACTCTCGTGGGAA,1953,6188.0,254.0,4.104719,DAZAP1_1,DAZAP1
CACACTCTCTCGGACG,3203,13769.0,401.0,2.9123394,LSM11_2,LSM11
CACAGGCAGACGCACA,2347,6913.0,699.0,10.111384,SRSF7_1,SRSF7
CACAGGCAGAGTCTGG,2798,11670.0,394.0,3.376178,FMR1_1,FMR1
CACAGGCAGCACCGCT,2269,7858.0,189.0,2.4051921,FAM120A_2,FAM120A
CACAGGCAGGGCATGT,2261,7691.0,285.0,3.70563,PCBP1_1,PCBP1
CACAGGCAGTACGTTC,3200,14777.0,426.0,2.8828585,UPF1_1,UPF1
CACAGGCAGTCCCACG,2599,8439.0,497.0,5.889323,YBX1_2,YBX1
CACAGGCCAAACAACA,2227,6311.0,460.0,7.2888603,UCHL5_2,UCHL5
CACAGGCTCATACGGT,2429,8641.0,414.0,4.7911124,PUM2_1,PUM2
CACAGGCTCGCGATCG,2221,6918.0,199.0,2.8765538,FAM120A_1,FAM120A
CACAGGCTCTGCCAGG,2243,6599.0,227.0,3.4399152,negative_1,negative
CACAGTAAGGGCACTA,2510,8564.0,417.0,4.8692203,AKAP8L_1,AKAP8L
CACAGTACAAGGACAC,2122,6887.0,226.0,3.281545,GPKOW_2,GPKOW
CACAGTACATCACGTA,2834,11507.0,275.0,2.3898497,RBFOX1_1,RBFOX1
CACAGTACATGTCTCC,2330,8280.0,357.0,4.3115945,PUM2_1,PUM2
CACAGTAGTGTTTGGT,2380,8983.0,180.0,2.003785,NCBP2_2,NCBP2
CACAGTAGTTCGCTAA,2510,9762.0,242.0,2.479,FTO_1,FTO
CACAGTATCAAGATCC,2956,10296.0,797.0,7.74087,RBM27_1,RBM27
CACAGTATCATGCAAC,2347,8060.0,675.0,8.374689,IGF2BP3_1,IGF2BP3
CACAGTATCGCTAGCG,3097,14426.0,381.0,2.6410646,U2AF1_1,U2AF1
CACATAGAGCTTATCG,2374,8848.0,216.0,2.4412296,HNRNPM_2,HNRNPM
CACATAGAGGGCATGT,2405,7816.0,215.0,2.7507675,UPF1_1,UPF1
CACATAGCAGTCAGCC,3027,12708.0,783.0,6.161473,FAM120A_1,FAM120A
CACATAGGTCCCTTGT,2515,8226.0,204.0,2.4799416,DROSHA_2,DROSHA
CACATAGGTTTGGGCC,2246,7692.0,202.0,2.626105,ILF3_1,ILF3
CACATAGTCCCATTTA,1977,5964.0,344.0,5.767941,METAP2_1,METAP2
CACATAGTCGTGACAT,657,1122.0,164.0,14.616756,SLTM_2,SLTM
CACATAGTCTGCAGTA,2553,9026.0,244.0,2.7033017,SERBP1_1,SERBP1
CACATTTAGCTAGTCT,2405,8390.0,257.0,3.0631704,AGGF1_2,AGGF1
CACATTTAGGTGATAT,562,904.0,154.0,17.035398,RBMS1_1,RBMS1
CACATTTCAGCTCCGA,2318,6675.0,403.0,6.037453,SF3B1_1,SF3B1
CACATTTGTGTGGTTT,2243,7330.0,201.0,2.7421556,ZRANB2_1,ZRANB2
CACATTTGTTGTTTGG,2179,7314.0,205.0,2.8028438,YBX1_2,YBX1
CACATTTTCCAGAAGG,3157,12883.0,309.0,2.3985097,ILF3_1,ILF3
CACATTTTCCGAAGAG,2595,10285.0,355.0,3.4516287,RBMS1_2,RBMS1
CACATTTTCCGTACAA,2116,6622.0,354.0,5.345817,MSI1_1,MSI1
CACCACTAGGGAAACA,2493,9355.0,283.0,3.0251203,XRN2_2,XRN2
CACCACTAGGTGTTAA,2900,12321.0,432.0,3.506209,FXR1_1,FXR1
CACCACTCACACCGAC,2241,6945.0,198.0,2.850972,TRA2A_1,TRA2A
CACCACTCAGGAACGT,2545,9135.0,296.0,3.2402847,TNRC6A_2,TNRC6A
CACCACTGTAAAGGAG,2511,8642.0,282.0,3.2631333,PABPC3_2,PABPC3
CACCACTGTAGCTAAA,840,1579.0,269.0,17.036098,KHDRBS1_2,KHDRBS1
CACCACTTCCCTGACT,2300,7447.0,210.0,2.8199275,DDX55_2,DDX55
CACCACTTCCGAAGAG,2510,9122.0,498.0,5.459329,KHSRP_1,KHSRP
CACCACTTCTGATACG,2650,10472.0,319.0,3.0462184,EIF4G2_1,EIF4G2
CACCACTTCTTGAGGT,2742,9528.0,359.0,3.767842,RALY_2,RALY
CACCAGGAGACCTAGG,1776,4665.0,170.0,3.6441586,SND1_1,SND1
CACCAGGAGTCTTGCA,2536,9220.0,205.0,2.2234273,FXR2_1,FXR2
CACCAGGGTCAACTGT,2156,6903.0,186.0,2.6944807,HNRNPC_1,HNRNPC
CACCAGGGTCGTCTTC,2245,8086.0,200.0,2.4734108,SF3B4_2,SF3B4
CACCAGGTCCACGTGG,1921,5873.0,191.0,3.252171,SND1_2,SND1
CACCAGGTCTCTAAGG,2322,8535.0,186.0,2.179262,CNOT4_2,CNOT4
CACCTTGAGATCCCAT,2274,7561.0,205.0,2.7112815,HNRNPC_1,HNRNPC
CACCTTGCACGGTAGA,2277,7415.0,228.0,3.0748482,RBM15_1,RBM15
CACCTTGGTTAGATGA,2248,7795.0,192.0,2.4631174,ZNF622_2,ZNF622
CACCTTGGTTTAGCTG,2173,6619.0,203.0,3.0669284,GTF2F1_1,GTF2F1
CACCTTGTCAAGGTAA,2213,6745.0,199.0,2.9503336,U2AF2_1,U2AF2
CACCTTGTCAGTTCGA,2046,5913.0,182.0,3.0779638,IGF2BP1_2,IGF2BP1
CACTCCAAGAGTACCG,879,1617.0,141.0,8.7198515,DROSHA_2,DROSHA
CACTCCAAGCATGGCA,2632,9652.0,394.0,4.0820556,KHDRBS1_1,KHDRBS1
CACTCCAAGTGGAGAA,2031,6036.0,195.0,3.2306166,RBFOX2_2,RBFOX2
CACTCCACACATCTTT,2323,7667.0,226.0,2.9476979,FASTKD2_2,FASTKD2
CACTCCACACCAGGTC,1968,5249.0,246.0,4.686607,XRN2_2,XRN2
CACTCCACAGCTCGCA,2912,11070.0,369.0,3.3333335,PABPC1_1,PABPC1
CACTCCAGTCTGGAGA,2573,8865.0,466.0,5.256627,RBM4_2,RBM4
CACTCCAGTGCCTGGT,1205,2575.0,32.0,1.2427185,LIN28B_1,LIN28B
CACTCCATCCCTGACT,2362,7929.0,273.0,3.443057,FASTKD2_2,FASTKD2
CACTCCATCGTGGACC,3068,13581.0,345.0,2.5403137,NONO_1,NONO
CAGAATCAGGCTAGGT,2770,10879.0,367.0,3.3734717,PABPC3_2,PABPC3
CAGAATCCACAGGAGT,2191,7247.0,190.0,2.6217747,IGF2BP2_1,IGF2BP2
CAGAATCCACCGCTAG,471,754.0,151.0,20.026525,LSM11_2,LSM11
CAGAATCCACTGTCGG,2154,7083.0,194.0,2.7389524,RALY_1,RALY
CAGAATCCAGACGCCT,2170,7590.0,207.0,2.7272727,SF3B1_2,SF3B1
CAGAATCCATCATCCC,1416,2901.0,369.0,12.719752,RBMS1_2,RBMS1
CAGAATCGTCGTGGCT,2125,6637.0,220.0,3.3147507,GPKOW_1,GPKOW
CAGAATCTCAGAAATG,2716,10342.0,382.0,3.6936765,SAFB2_1,SAFB2
CAGAATCTCCGCAGTG,2422,8480.0,221.0,2.606132,RBM15_2,RBM15
CAGAGAGAGCCGTCGT,1952,5834.0,187.0,3.2053478,GPKOW_2,GPKOW
CAGAGAGAGTATCTCG,1924,5137.0,299.0,5.820518,RBFOX1_1,RBFOX1
CAGAGAGCAAGTCTAC,2215,7315.0,358.0,4.894053,SRSF9_2,SRSF9
CAGAGAGCAGCTGTTA,2412,8328.0,320.0,3.8424592,SRSF10_2,SRSF10
CAGAGAGGTCCTCCAT,2021,5688.0,272.0,4.781997,SART3_2,SART3
CAGAGAGGTTGAGGTG,504,815.0,175.0,21.472393,RBFOX2_2,RBFOX2
CAGAGAGGTTTGACAC,2160,7009.0,189.0,2.696533,DAZAP1_1,DAZAP1
CAGAGAGTCCTAAGTG,2347,8653.0,215.0,2.4846873,HNRNPA1_1,HNRNPA1
CAGAGAGTCGAGCCCA,2284,7210.0,206.0,2.857143,EIF4G2_2,EIF4G2
CAGAGAGTCTCACATT,2532,8483.0,406.0,4.7860427,SERBP1_1,SERBP1
CAGATCAAGCCCTAAT,2547,8707.0,396.0,4.5480647,PPIL4_2,PPIL4
CAGATCACAAGAAAGG,2665,9205.0,803.0,8.723519,DDX6_2,DDX6
CAGATCAGTGATGTGG,2086,6757.0,180.0,2.663904,CNOT4_2,CNOT4
CAGATCATCCATGAAC,2203,7416.0,240.0,3.236246,RBM22_1,RBM22
CAGATCATCCCGGATG,3259,14261.0,507.0,3.5551503,FTO_2,FTO
CAGATCATCGCCGTGA,2453,8486.0,283.0,3.3349044,CPEB2_1,CPEB2
CAGATCATCGCCTGTT,1080,3330.0,83.0,2.4924924,U2AF1_1,U2AF1
CAGATCATCGGAATCT,2582,10027.0,273.0,2.7226489,DAZAP1_1,DAZAP1
CAGATCATCTGATACG,1093,2152.0,207.0,9.618958,IGF2BP2_1,IGF2BP2
CAGCAGCAGGATGGAA,2081,6993.0,216.0,3.088803,PPIL4_1,PPIL4
CAGCAGCCAAGCCCAC,2715,9671.0,473.0,4.890911,MTPAP_2,MTPAP
CAGCAGCCAGCTCCGA,2263,7783.0,274.0,3.5204933,SRSF10_2,SRSF10
CAGCAGCCAGCTGTTA,2351,8356.0,241.0,2.884155,SLTM_2,SLTM
CAGCAGCCATCATCCC,2410,8061.0,345.0,4.279866,FTO_1,FTO
CAGCAGCGTTGAGGTG,1967,5994.0,154.0,2.5692358,DDX42_2,DDX42
CAGCAGCTCCCTTGTG,2482,8776.0,255.0,2.9056518,XRN2_2,XRN2
CAGCAGCTCGTTTGCC,2386,8324.0,371.0,4.4569917,U2AF2_2,U2AF2
CAGCAGCTCTGTCAAG,2485,9115.0,386.0,4.234778,DAZAP1_1,DAZAP1
CAGCATAAGATCCGAG,2756,10369.0,422.0,4.0698233,TIA1_1,TIA1
CAGCATAGTATTCTCT,2353,7737.0,237.0,3.0632029,RBM27_2,RBM27
CAGCATAGTTCCACGG,2453,8593.0,234.0,2.7231467,HNRNPM_2,HNRNPM
CAGCATATCCATTCTA,2338,7819.0,216.0,2.7625017,EIF4G2_1,EIF4G2
CAGCATATCTACCTGC,2659,9596.0,243.0,2.5323052,HNRNPC_1,HNRNPC
CAGCATATCTGGTGTA,3537,17606.0,396.0,2.2492332,TBRG4_2,TBRG4
CAGCCGAAGCTAGCCC,2459,8682.0,291.0,3.351762,PABPC3_2,PABPC3
CAGCCGAAGCTGTTCA,2805,10605.0,287.0,2.7062707,YBX1_2,YBX1
CAGCCGAAGTCGTACT,2134,7240.0,256.0,3.5359116,DDX42_1,DDX42
CAGCCGACAAGTAATG,2875,11539.0,255.0,2.2098968,EWSR1_2,EWSR1
CAGCCGACATCCTAGA,3491,16158.0,387.0,2.3950984,SRSF9_2,SRSF9
CAGCCGAGTAAACCTC,3002,12064.0,471.0,3.9041777,FAM120A_2,FAM120A
CAGCCGAGTCTGCAAT,2355,7929.0,197.0,2.4845502,SRSF10_2,SRSF10
CAGCCGAGTGTCAATC,2028,6775.0,252.0,3.719557,U2AF1_1,U2AF1
CAGCCGAGTTGAGTTC,2391,8247.0,246.0,2.982903,QKI_1,QKI
CAGCCGATCAGAGACG,2007,5955.0,245.0,4.1141896,RALY_1,RALY
CAGCCGATCTGGAGCC,2143,7246.0,244.0,3.3673751,FXR2_1,FXR2
CAGCCGATCTGTACGA,2140,5488.0,258.0,4.701166,RBFOX2_2,RBFOX2
CAGCGACAGCGTCTAT,2374,8133.0,214.0,2.6312554,EIF4G2_1,EIF4G2
CAGCGACGTGAGCGAT,2100,6480.0,376.0,5.802469,HNRNPCL1_1,HNRNPCL1
CAGCGACTCAGGCAAG,2885,12352.0,412.0,3.3354924,SND1_1,SND1
CAGCGACTCTGAGTGT,2069,6526.0,177.0,2.712228,RBM27_1,RBM27
CAGCTAAAGCCGGTAA,2225,7518.0,160.0,2.1282256,FAM120A_1,FAM120A
CAGCTAAGTTTGCATG,2740,10605.0,316.0,2.9797266,TNRC6A_1,TNRC6A
CAGCTAATCCCTTGTG,2419,8131.0,281.0,3.4559093,TARDBP_1,TARDBP
CAGCTAATCGGTCTAA,2485,9004.0,257.0,2.8542871,FTO_2,FTO
CAGCTAATCGTCGTTC,2263,7954.0,235.0,2.9544883,CSTF2T_1,CSTF2T
CAGCTGGAGATACACA,3442,15845.0,536.0,3.3827708,RBFOX1_1,RBFOX1
CAGCTGGAGCTGTCTA,2029,5635.0,175.0,3.10559,FXR2_2,FXR2
CAGCTGGAGGAGTTTA,797,1333.0,187.0,14.028507,negative_3,negative
CAGCTGGAGTGACTCT,573,928.0,193.0,20.797413,YBX3_2,YBX3
CAGCTGGAGTGGTAGC,1961,6020.0,350.0,5.813954,UPF1_2,UPF1
CAGCTGGCAAAGCAAT,2416,8439.0,226.0,2.6780424,DAZAP1_2,DAZAP1
CAGCTGGCAAGGCTCC,2463,8711.0,262.0,3.0076914,SRSF7_2,SRSF7
CAGCTGGCAAGTAATG,3559,17100.0,575.0,3.362573,DDX55_2,DDX55
CAGCTGGCAAGTCTGT,1576,4635.0,243.0,5.242718,SAFB2_1,SAFB2
CAGCTGGCAAGTTAAG,2531,9213.0,222.0,2.4096384,FXR2_1,FXR2
CAGCTGGCAGCGTAAG,2598,9593.0,275.0,2.8666737,ZNF622_2,ZNF622
CAGCTGGGTAATCGTC,2151,7534.0,184.0,2.4422617,GTF2F1_1,GTF2F1
CAGCTGGGTACAGTGG,1888,5075.0,138.0,2.7192118,CSTF2T_2,CSTF2T
CAGCTGGGTATAGGTA,2186,6968.0,195.0,2.7985075,UPF1_1,UPF1
CAGCTGGGTGAGGGAG,2085,6130.0,260.0,4.2414355,HNRNPM_1,HNRNPM
CAGCTGGGTTGGACCC,2376,8446.0,191.0,2.2614255,ZRANB2_2,ZRANB2
CAGCTGGTCAAACCAC,1928,5624.0,149.0,2.64936,NONO_1,NONO
CAGCTGGTCATGCATG,3080,12782.0,338.0,2.6443436,PPIL4_2,PPIL4
CAGCTGGTCTATCCTA,2046,5721.0,181.0,3.1637826,RBM15_2,RBM15
CAGCTGGTCTGAGGGA,2444,8083.0,483.0,5.9755044,ILF3_1,ILF3
CAGCTGGTCTGCCAGG,2467,9238.0,235.0,2.5438406,CPEB2_2,CPEB2
CAGGTGCAGAAACCAT,2397,8737.0,277.0,3.1704247,LSM11_2,LSM11
CAGGTGCAGGTGATTA,2479,8806.0,548.0,6.2230296,HNRNPH2_2,HNRNPH2
CAGGTGCAGTTACCCA,2269,7727.0,217.0,2.8083346,SERBP1_2,SERBP1
CAGGTGCCACCTGGTG,2540,9783.0,339.0,3.4651947,TIA1_2,TIA1
CAGGTGCCACTGAAGG,1620,3580.0,135.0,3.7709496,HNRNPM_1,HNRNPM
CAGGTGCGTAGCTGCC,2525,9777.0,353.0,3.6105144,HNRNPC_1,HNRNPC
CAGGTGCGTCCGAACC,2279,7265.0,168.0,2.312457,DDX3X_2,DDX3X
CAGGTGCTCCTAAGTG,1904,6690.0,202.0,3.019432,RBM42_2,RBM42
CAGTAACAGCACCGCT,2761,9501.0,316.0,3.3259656,DAZAP1_1,DAZAP1
CAGTAACAGGCGATAC,2204,6681.0,190.0,2.8438857,QKI_2,QKI
CAGTAACCACCGAATT,2732,9374.0,283.0,3.0189886,RBM15_1,RBM15
CAGTAACCAGATGGGT,2401,8096.0,244.0,3.013834,TIA1_1,TIA1
CAGTAACCAGCCAGAA,2393,7856.0,208.0,2.6476579,TAF15_2,TAF15
CAGTAACCAGTCGATT,2576,8792.0,426.0,4.845314,KHSRP_1,KHSRP
CAGTAACCATCGATGT,2375,7938.0,225.0,2.834467,SRSF1_1,SRSF1
CAGTAACGTTTAGCTG,2390,8439.0,221.0,2.6187937,IGF2BP2_1,IGF2BP2
CAGTAACTCAAACGGG,2202,7039.0,249.0,3.5374343,GTF2F1_1,GTF2F1
CAGTAACTCACCGTAA,2865,10596.0,451.0,4.256323,EIF4G2_2,EIF4G2
CAGTAACTCACGCATA,2313,8074.0,269.0,3.3316822,TBRG4_1,TBRG4
CAGTCCTAGCTGATAA,2340,7962.0,647.0,8.126099,PCBP1_1,PCBP1
CAGTCCTAGGGTCTCC,1090,2195.0,210.0,9.567198,AKAP8L_2,AKAP8L
CAGTCCTAGGGTGTTG,2533,9636.0,291.0,3.019925,SRSF1_1,SRSF1
CAGTCCTAGTACGATA,2894,11790.0,320.0,2.7141645,HNRNPM_1,HNRNPM
CAGTCCTCACTAGTAC,2785,10506.0,254.0,2.4176662,SART3_2,SART3
CAGTCCTGTACTTCTT,2471,8500.0,208.0,2.447059,CNOT4_2,CNOT4
CAGTCCTTCATTTGGG,2382,7943.0,212.0,2.6690168,U2AF1_1,U2AF1
CAGTCCTTCCAGTATG,2734,10146.0,311.0,3.0652475,PUM2_2,PUM2
CAGTCCTTCCCTCTTT,2913,10942.0,251.0,2.2939134,DDX6_1,DDX6
CAGTCCTTCGAATGCT,2886,10482.0,469.0,4.474337,DGCR8_2,DGCR8
CAGTCCTTCTTCGGTC,2713,10060.0,252.0,2.50497,UCHL5_2,UCHL5
CATATGGAGTCCATAC,2387,8623.0,236.0,2.7368665,ELAVL1_2,ELAVL1
CATATGGCAAGTTAAG,2404,8138.0,211.0,2.5927746,PUM2_1,PUM2
CATATGGCAATAACGA,2341,8363.0,292.0,3.49157,AKAP8L_1,AKAP8L
CATATGGCAATACGCT,2464,8732.0,255.0,2.9202933,GTF2F1_2,GTF2F1
CATATGGGTAGCACGA,2177,7721.0,204.0,2.642145,KHDRBS1_2,KHDRBS1
CATATGGGTCAATACC,2475,8203.0,223.0,2.7185175,SART3_1,SART3
CATATGGGTCACAAGG,2211,6847.0,187.0,2.7311232,MSI1_2,MSI1
CATATGGGTGCAGTAG,2292,8532.0,214.0,2.5082045,SERBP1_2,SERBP1
CATATGGGTTAGTGGG,1989,6212.0,172.0,2.7688346,SERBP1_1,SERBP1
CATATGGTCATGTAGC,2595,8692.0,435.0,5.004602,MSI1_1,MSI1
CATATGGTCGAGAACG,1814,5337.0,187.0,3.5038412,SRSF10_2,SRSF10
CATATTCAGTCCATAC,3023,13417.0,455.0,3.39122,SLTM_2,SLTM
CATATTCAGTGAATTG,2905,11276.0,282.0,2.500887,MSI1_1,MSI1
CATATTCCACAACGCC,2565,9293.0,238.0,2.5610673,GTF2F1_1,GTF2F1
CATATTCCATGTCTCC,2537,9554.0,266.0,2.7841742,FXR1_2,FXR1
CATATTCCATTGCGGC,2669,10521.0,274.0,2.6043153,CPEB2_1,CPEB2
CATATTCTCTGATACG,2249,7827.0,188.0,2.401942,IGF2BP1_1,IGF2BP1
CATCAAGAGCTACCTA,2254,7518.0,246.0,3.2721467,AKAP8L_1,AKAP8L
CATCAAGAGCTCCTCT,2157,7113.0,224.0,3.1491632,LSM11_2,LSM11
CATCAAGCAGACAAGC,2582,9595.0,287.0,2.991141,PABPN1_1,PABPN1
CATCAAGCATTTGCTT,2126,8169.0,159.0,1.9463826,HNRNPM_1,HNRNPM
CATCAAGGTACATCCA,3179,15006.0,392.0,2.6122885,EWSR1_1,EWSR1
CATCAAGGTCTTGTCC,2617,9569.0,205.0,2.1423345,TAF15_2,TAF15
CATCAAGTCAGTTAGC,2533,9453.0,247.0,2.6129272,SART3_2,SART3
CATCAGAAGGGATGGG,2052,6545.0,197.0,3.009931,RBM4_2,RBM4
CATCAGACACTGTGTA,2906,11659.0,435.0,3.731023,XRN2_2,XRN2
CATCAGACAGTAAGCG,1582,3787.0,204.0,5.38685,FMR1_1,FMR1
CATCAGACATCCGTGG,944,1834.0,464.0,25.299892,SART3_2,SART3
CATCAGAGTGTTTGGT,2143,6838.0,170.0,2.486107,negative_1,negative
CATCAGATCCACTCCA,2004,6052.0,349.0,5.766689,FMR1_1,FMR1
CATCAGATCCTTCAAT,1770,4394.0,216.0,4.9157944,TRA2A_1,TRA2A
CATCAGATCTTAACCT,2597,9768.0,235.0,2.405815,SRSF1_1,SRSF1
CATCCACCACGTAAGG,2339,7690.0,246.0,3.1989596,PUM2_1,PUM2
CATCCACGTATATCCG,2431,7326.0,190.0,2.5935025,DDX3X_2,DDX3X
CATCCACGTGAAATCA,2144,6973.0,221.0,3.1693676,FASTKD2_1,FASTKD2
CATCCACTCCCACTTG,2265,7648.0,224.0,2.9288704,MTPAP_2,MTPAP
CATCCACTCTGGTATG,1208,2455.0,339.0,13.808555,PPIL4_1,PPIL4
CATCCACTCTTCCTTC,2499,8254.0,210.0,2.544221,PUM2_2,PUM2
CATCGAAAGCTACCGC,2204,7185.0,169.0,2.3521223,DDX42_1,DDX42
CATCGAAAGCTAGTTC,2138,7296.0,208.0,2.850877,SERBP1_1,SERBP1
CATCGAACATACGCTA,2364,8639.0,192.0,2.2224796,RBMS1_2,RBMS1
CATCGAACATGCCTTC,2453,7508.0,349.0,4.648375,SAFB2_2,SAFB2
CATCGAACATGCTAGT,2021,6674.0,192.0,2.8768356,GTF2F1_2,GTF2F1
CATCGAACATTCCTCG,2410,8269.0,210.0,2.5396059,HNRNPC_1,HNRNPC
CATCGAATCACCAGGC,2826,10653.0,315.0,2.9569137,RBM15_2,RBM15
CATCGGGAGGTAGCCA,2441,8854.0,247.0,2.7896996,DDX3X_1,DDX3X
CATCGGGAGTGTCCCG,2208,7915.0,282.0,3.5628552,SLTM_2,SLTM
CATCGGGCATATGAGA,2040,6367.0,180.0,2.8270772,PABPC4_2,PABPC4
CATCGGGCATTGCGGC,2008,6358.0,202.0,3.1770997,DGCR8_2,DGCR8
CATCGGGGTCTGCCAG,2249,7798.0,194.0,2.4878173,FXR2_1,FXR2
CATCGGGTCCTAGAAC,2130,6663.0,204.0,3.061684,PCBP1_2,PCBP1
CATGACAAGAGTCTGG,2784,10671.0,442.0,4.1420674,GTF2F1_1,GTF2F1
CATGACAAGAGTTGGC,2104,7087.0,227.0,3.2030478,RBM15_1,RBM15
CATGACAAGCTCTCGG,2207,7313.0,205.0,2.8032272,RALY_2,RALY
CATGACACAGGTCCAC,2875,11716.0,357.0,3.047115,METAP2_2,METAP2
CATGACATCTTTAGGG,2762,9951.0,588.0,5.9089537,MSI1_2,MSI1
CATGCCTCACAAGACG,2961,12613.0,378.0,2.996908,EIF4G2_2,EIF4G2
CATGCCTCATCACCCT,3038,11833.0,350.0,2.95783,DAZAP1_1,DAZAP1
CATGCCTTCACCCGAG,2389,7727.0,209.0,2.7048013,SRSF1_2,SRSF1
CATGGCGAGCTGGAAC,2139,6915.0,206.0,2.979031,UPF1_1,UPF1
CATGGCGAGCTGTCTA,1994,6662.0,212.0,3.1822276,BUD13_2,BUD13
CATGGCGAGGCTATCT,2775,10466.0,458.0,4.3760753,SRSF7_1,SRSF7
CATGGCGAGTCAATAG,2533,9062.0,250.0,2.7587729,ZNF622_1,ZNF622
CATGGCGCAAATTGCC,2716,10643.0,459.0,4.3126936,DDX42_1,DDX42
CATGGCGCAGGTCCAC,2654,10354.0,254.0,2.4531581,UPF1_2,UPF1
CATGGCGCAGTTAACC,2788,10024.0,367.0,3.6612132,PABPN1_1,PABPN1
CATGGCGCATGGATGG,2363,7123.0,397.0,5.5734944,DDX55_2,DDX55
CATGGCGGTGTATGGG,2079,5983.0,528.0,8.825005,UCHL5_1,UCHL5
CATGGCGTCACATACG,2287,8000.0,213.0,2.6625,NONO_1,NONO
CATGGCGTCCGGCACA,3102,12572.0,597.0,4.7486477,FASTKD2_1,FASTKD2
CATGGCGTCCTTTCTC,2529,7908.0,230.0,2.9084473,GPKOW_1,GPKOW
CATGGCGTCGTTGCCT,1843,6294.0,189.0,3.0028598,EIF4G2_2,EIF4G2
CATGGCGTCTTTACAC,2255,7818.0,242.0,3.0954208,PABPC4_2,PABPC4
CATTATCAGATAGGAG,1944,6328.0,229.0,3.6188369,DGCR8_1,DGCR8
CATTATCAGCGTCTAT,2383,8288.0,443.0,5.345077,ZC3H10_2,ZC3H10
CATTATCGTCAGAGGT,1953,6304.0,169.0,2.6808376,RBM15_2,RBM15
CATTATCTCATCGGAT,2033,6408.0,172.0,2.684145,DAZAP1_1,DAZAP1
CATTATCTCTCGATGA,2615,9706.0,268.0,2.7611787,QKI_2,QKI
CATTCGCAGAACAATC,699,1226.0,139.0,11.337684,PCBP1_1,PCBP1
CATTCGCAGACCCACC,2549,8790.0,224.0,2.5483503,ANKHD1_2,ANKHD1
CATTCGCAGCCAGTTT,2534,8773.0,358.0,4.080702,ILF3_1,ILF3
CATTCGCAGGCATTGG,2104,6778.0,210.0,3.0982592,EIF4G2_2,EIF4G2
CATTCGCAGTACCGGA,2601,9162.0,323.0,3.5254312,IGF2BP1_2,IGF2BP1
CATTCGCCAAAGGTGC,2348,8137.0,262.0,3.21986,KHDRBS1_2,KHDRBS1
CATTCGCCACGCATCG,2483,8736.0,370.0,4.235348,HNRNPH2_2,HNRNPH2
CATTCGCCAGATGGCA,2335,7471.0,244.0,3.2659616,AKAP8L_2,AKAP8L
CATTCGCCATCTACGA,2457,7775.0,365.0,4.694534,DDX6_2,DDX6
CATTCGCGTTACGCGC,2618,10169.0,265.0,2.6059592,HNRNPM_1,HNRNPM
CCAATCCAGAGTTGGC,2511,9005.0,439.0,4.8750696,U2AF2_2,U2AF2
CCAATCCAGTGTACGG,2151,6718.0,179.0,2.6644835,RBM27_1,RBM27
CCAATCCCAAGTAATG,2165,6517.0,177.0,2.7159736,SF3B4_2,SF3B4
CCAATCCCAGTAGAGC,1707,4991.0,232.0,4.648367,KHDRBS1_2,KHDRBS1
CCAATCCCATGCCCGA,2879,12387.0,382.0,3.0838783,MTPAP_1,MTPAP
CCAATCCGTACAGTGG,2204,7522.0,190.0,2.525924,SRSF10_2,SRSF10
CCAATCCGTCCGAATT,2572,8402.0,291.0,3.4634612,NCBP2_1,NCBP2
CCAATCCTCCAAACAC,2862,12230.0,375.0,3.0662305,TARDBP_2,TARDBP
CCACCTAAGATCTGCT,3075,14062.0,385.0,2.737875,AGGF1_2,AGGF1
CCACCTAAGTTAACGA,2365,7888.0,215.0,2.7256594,NONO_1,NONO
CCACCTACACGGTAAG,3218,13675.0,383.0,2.8007312,RBM27_2,RBM27
CCACCTACAGCGATCC,2353,7390.0,260.0,3.518268,ZRANB2_2,ZRANB2
CCACCTAGTCGGCATC,2216,7046.0,215.0,3.0513768,GTF2F1_2,GTF2F1
CCACCTATCAGTTTGG,2315,8063.0,220.0,2.7285128,TARDBP_2,TARDBP
CCACCTATCGGTTAAC,2368,8787.0,263.0,2.993058,SART3_2,SART3
CCACGGAAGACATAAC,2366,8643.0,236.0,2.7305334,U2AF2_2,U2AF2
CCACGGAAGGATGGAA,2678,10664.0,300.0,2.8132033,PABPC3_1,PABPC3
CCACGGAAGGATGGTC,2064,6235.0,182.0,2.9190056,RBM27_2,RBM27
CCACGGAAGGTGTTAA,932,1863.0,146.0,7.8368225,RBM27_2,RBM27
CCACGGAGTAGAGGAA,2356,8514.0,227.0,2.6661968,SLTM_2,SLTM
CCACGGAGTCGGGTCT,2488,8581.0,225.0,2.622072,FMR1_1,FMR1
CCACGGAGTGTGACGA,2353,8500.0,306.0,3.6,SRSF1_2,SRSF1
CCACGGAGTTAAGGGC,1853,5168.0,207.0,4.005418,SRSF1_2,SRSF1
CCACGGAGTTCCTCCA,2466,8461.0,241.0,2.8483632,DGCR8_1,DGCR8
CCACTACAGATCCTGT,2130,6334.0,248.0,3.9153774,ZNF622_2,ZNF622
CCACTACCAATGGAGC,2824,10892.0,427.0,3.9203086,SERBP1_2,SERBP1
CCACTACCAGACAAGC,2626,9220.0,484.0,5.249458,RBM15_1,RBM15
CCACTACCAGTAAGAT,3010,11494.0,443.0,3.8541849,SMNDC1_1,SMNDC1
CCACTACCAGTTTACG,3118,13389.0,361.0,2.696243,FAM120A_2,FAM120A
CCACTACCATTTGCCC,2452,7996.0,383.0,4.789895,SRSF10_2,SRSF10
CCACTACTCTGGTATG,2613,9023.0,240.0,2.6598692,DDX55_1,DDX55
CCAGCGAAGACGCACA,2823,10422.0,445.0,4.2698135,SRSF1_1,SRSF1
CCAGCGAAGGATTCGG,2418,8001.0,267.0,3.337083,ZNF622_2,ZNF622
CCAGCGAAGTACGACG,2641,10147.0,243.0,2.3947966,RBM27_2,RBM27
CCAGCGACAATTCCTT,2224,6236.0,182.0,2.9185376,TNRC6A_2,TNRC6A
CCAGCGACACATGACT,1882,5387.0,160.0,2.9701133,CPEB2_2,CPEB2
CCAGCGACATATGGTC,898,1762.0,233.0,13.223609,HNRNPCL1_1,HNRNPCL1
CCAGCGACATTTGCCC,2830,10452.0,287.0,2.7458858,TARDBP_2,TARDBP
CCATGTCAGCTCCTTC,2207,7338.0,174.0,2.3712182,BUD13_2,BUD13
CCATGTCCAATAACGA,2324,7939.0,223.0,2.808918,PCBP1_2,PCBP1
CCATGTCCAATGGTCT,3211,15610.0,422.0,2.7033954,DAZAP1_1,DAZAP1
CCATGTCTCTACCTGC,2491,9224.0,291.0,3.1548135,RBMS1_2,RBMS1
CCATTCGAGTGAACGC,722,1479.0,354.0,23.935091,KHDRBS1_2,KHDRBS1
CCATTCGCAGACAAAT,2583,8239.0,236.0,2.8644252,negative_1,negative
CCATTCGCATCGATTG,2335,7584.0,219.0,2.887658,DAZAP1_1,DAZAP1
CCATTCGCATGACGGA,2325,8141.0,198.0,2.4321337,RBMS1_1,RBMS1
CCATTCGGTCACCCAG,2086,6950.0,168.0,2.4172661,QKI_1,QKI
CCATTCGGTCGCTTTC,2341,8407.0,208.0,2.4741287,RALY_1,RALY
CCATTCGGTGATAAGT,2453,8999.0,275.0,3.055895,HNRNPC_1,HNRNPC
CCATTCGGTTTGACTG,2419,8323.0,237.0,2.8475308,RBM15_1,RBM15
CCATTCGTCGCTTGTC,2212,6902.0,218.0,3.158505,RBM15_1,RBM15
CCCAATCAGAAAGTGG,2817,10822.0,363.0,3.354278,QKI_2,QKI
CCCAATCAGCCAGTAG,2635,9794.0,218.0,2.2258525,GPKOW_1,GPKOW
CCCAATCCAATCGAAA,2909,11084.0,231.0,2.0840852,DAZAP1_1,DAZAP1
CCCAATCCACGGTTTA,2309,7158.0,181.0,2.5286393,TARDBP_2,TARDBP
CCCAATCCACGTCTCT,2386,8402.0,268.0,3.1897168,IGF2BP1_2,IGF2BP1
CCCAATCCAGTCAGCC,2713,10663.0,279.0,2.6165245,DDX6_1,DDX6
CCCAATCGTAATCACC,2143,6421.0,211.0,3.2860923,YBX1_2,YBX1
CCCAATCGTCCAGTAT,2692,10165.0,273.0,2.685686,FXR2_1,FXR2
CCCAATCGTCGAGATG,2846,11220.0,448.0,3.9928696,KHDRBS1_1,KHDRBS1
CCCAATCGTCTGCCAG,1995,6056.0,180.0,2.972259,DDX6_1,DDX6
CCCAATCTCAAGCCTA,3196,12854.0,352.0,2.7384472,SRSF9_1,SRSF9
CCCAATCTCAGAGGTG,2816,11332.0,356.0,3.1415462,LIN28B_2,LIN28B
CCCAATCTCTCGCATC,2453,8522.0,199.0,2.3351326,PUM2_1,PUM2
CCCAGTTAGAGGACGG,2180,7314.0,266.0,3.6368608,ANKHD1_1,ANKHD1
CCCAGTTAGCTATGCT,2108,6902.0,192.0,2.7818024,QKI_2,QKI
CCCAGTTAGGAGTTTA,2506,8711.0,229.0,2.62886,RBM27_2,RBM27
CCCAGTTAGGCCCTTG,3077,13077.0,267.0,2.0417526,GPKOW_2,GPKOW
CCCAGTTCAATGGAAT,2385,8197.0,256.0,3.1230938,METAP2_1,METAP2
CCCAGTTGTCTTCAAG,2820,10791.0,261.0,2.418682,DDX55_2,DDX55
CCCAGTTGTCTTGCGG,2376,7582.0,302.0,3.983118,SF3B1_1,SF3B1
CCCAGTTGTGCACTTA,2271,7379.0,185.0,2.507115,MSI1_1,MSI1
CCCAGTTGTGCCTTGG,2322,7278.0,206.0,2.830448,KHSRP_2,KHSRP
CCCAGTTGTTGAGGTG,2267,7716.0,244.0,3.1622603,DAZAP1_1,DAZAP1
CCCAGTTTCGCCAAAT,2908,11739.0,349.0,2.972996,PABPC3_1,PABPC3
CCCATACAGATGGCGT,512,851.0,199.0,23.384254,SERBP1_1,SERBP1
CCCATACAGGGTTTCT,2830,10893.0,405.0,3.717984,DDX42_1,DDX42
CCCATACAGTGTACTC,3123,12886.0,570.0,4.423405,HNRNPA1_2,HNRNPA1
CCCATACCAAGAGGCT,2706,10657.0,304.0,2.852585,KHDRBS1_2,KHDRBS1
CCCATACCACTAGTAC,2402,8211.0,278.0,3.3857021,ZRANB2_1,ZRANB2
CCCATACCATAGTAAG,1868,4726.0,166.0,3.5124843,negative_3,negative
CCCATACCATCCGTGG,1777,5779.0,240.0,4.152968,SART3_1,SART3
CCCATACGTATAAACG,2334,7538.0,349.0,4.629875,SLTM_2,SLTM
CCCATACGTATCTGCA,1990,6481.0,213.0,3.2865298,FTO_1,FTO
CCCATACGTGAGGGAG,2315,8117.0,334.0,4.114821,PPIL4_2,PPIL4
CCCATACGTTACCAGT,2182,6398.0,368.0,5.7517977,NONO_2,NONO
CCCATACGTTCTGTTT,2557,9398.0,203.0,2.1600342,ZRANB2_1,ZRANB2
CCCATACTCTAACTGG,2429,8140.0,417.0,5.12285,QKI_2,QKI
CCCATACTCTATCGCC,2411,7793.0,466.0,5.9797254,TARDBP_2,TARDBP
CCCTCCTAGCTAGTTC,2739,9530.0,374.0,3.9244492,U2AF2_2,U2AF2
CCCTCCTCAATAGAGT,2921,10657.0,486.0,4.560383,TARDBP_2,TARDBP
CCCTCCTCACACCGCA,2233,7515.0,400.0,5.322688,ANKHD1_1,ANKHD1
CCCTCCTCAGGTGCCT,2350,7831.0,241.0,3.0775125,DDX6_1,DDX6
CCCTCCTGTCCTCTTG,2348,7799.0,232.0,2.9747405,RBMS1_1,RBMS1
CCCTCCTGTTGTCGCG,2537,9089.0,218.0,2.3985038,NONO_1,NONO
CCCTCCTTCACTATTC,2415,8715.0,267.0,3.0636833,RBM22_2,RBM22
CCCTCCTTCATGCTCC,3108,11880.0,282.0,2.3737373,RBM15_1,RBM15
CCCTCCTTCCGAACGC,2234,6897.0,244.0,3.53777,HNRNPA1_1,HNRNPA1
CCGGGATCAAGCCGCT,2531,8092.0,340.0,4.2016807,AGGF1_2,AGGF1
CCGGGATCACCAGTTA,2713,10436.0,311.0,2.9800692,TRA2A_1,TRA2A
CCGGGATCACTGTGTA,2388,8442.0,213.0,2.5230987,SERBP1_1,SERBP1
CCGGGATCATGCATGT,2274,7022.0,180.0,2.5633721,DDX3X_2,DDX3X
CCGGGATGTGAAGGCT,2041,6394.0,238.0,3.7222397,negative_2,negative
CCGGGATGTGTGACGA,2998,13659.0,477.0,3.492203,GTF2F1_2,GTF2F1
CCGGGATTCAAAGTAG,2318,7848.0,252.0,3.211009,QKI_1,QKI
CCGGGATTCCGTAGTA,2356,8527.0,212.0,2.4862201,SAFB2_2,SAFB2
CCGGGATTCCTACAGA,2021,5728.0,196.0,3.4217875,NONO_2,NONO
CCGGTAGAGCTAGTTC,1827,5517.0,152.0,2.7551205,TAF15_1,TAF15
CCGGTAGCAAAGGTGC,2537,9002.0,294.0,3.2659407,PABPC4_2,PABPC4
CCGGTAGCAGACAAAT,2508,8450.0,259.0,3.0650887,FTO_1,FTO
CCGGTAGGTAAGCACG,2400,8596.0,252.0,2.931596,METAP2_2,METAP2
CCGGTAGGTCCAAGTT,2666,9481.0,257.0,2.7106845,RBM42_2,RBM42
CCGGTAGTCACATGCA,2663,9267.0,297.0,3.2049205,HNRNPM_2,HNRNPM
CCGGTAGTCCTATGTT,3289,15214.0,444.0,2.9183648,ZNF622_2,ZNF622
CCGTACTCAGTAACGG,2535,9160.0,266.0,2.9039302,SLTM_2,SLTM
CCGTACTCATTTGCCC,2396,7113.0,227.0,3.19134,UCHL5_2,UCHL5
CCGTACTGTAAGGGAA,2206,7565.0,264.0,3.4897554,PPIL4_1,PPIL4
CCGTACTGTCGACTAT,2258,7066.0,253.0,3.5805266,DDX55_1,DDX55
CCGTACTGTGGTGTAG,626,966.0,54.0,5.590062,QKI_1,QKI
CCGTACTGTTGGTTTG,2619,9907.0,281.0,2.8363783,SRSF9_1,SRSF9
CCGTACTTCCAGTAGT,2428,8612.0,251.0,2.914538,RBM15_2,RBM15
CCGTACTTCGAGGTAG,2205,7371.0,219.0,2.971103,IGF2BP1_2,IGF2BP1
CCGTACTTCGCCAAAT,2574,9621.0,213.0,2.213907,UPF1_1,UPF1
CCGTGGAAGCTGATAA,2141,7016.0,205.0,2.921893,FTO_1,FTO
CCGTGGACATGCCTTC,2122,7126.0,242.0,3.3960145,DDX42_1,DDX42
CCGTGGACATTCGACA,2428,8575.0,267.0,3.1137028,SLTM_2,SLTM
CCGTGGAGTTGGTTTG,2160,7222.0,366.0,5.067848,AKAP8L_1,AKAP8L
CCGTGGATCTATCGCC,2570,9605.0,272.0,2.8318584,ZRANB2_2,ZRANB2
CCGTTCAAGTGCTGCC,2373,7997.0,190.0,2.375891,DAZAP1_1,DAZAP1
CCGTTCAAGTGGTCCC,2401,8128.0,216.0,2.6574802,FMR1_1,FMR1
CCGTTCAAGTTGAGTA,2525,8736.0,304.0,3.4798536,SND1_1,SND1
CCGTTCACAGCTTAAC,2609,9380.0,392.0,4.1791043,IGF2BP1_2,IGF2BP1
CCGTTCACATTGAGCT,2473,8726.0,432.0,4.9507217,KHSRP_2,KHSRP
CCGTTCATCACGATGT,2290,7198.0,202.0,2.8063352,DGCR8_1,DGCR8
CCGTTCATCCTTCAAT,2520,8433.0,165.0,1.956599,TBRG4_2,TBRG4
CCGTTCATCTAACTGG,2789,11145.0,285.0,2.5572007,FAM120A_2,FAM120A
CCTAAAGAGAATTCCC,2803,10608.0,284.0,2.6772249,SND1_1,SND1
CCTAAAGAGCCACGTC,2037,6536.0,212.0,3.2435741,LIN28B_2,LIN28B
CCTAAAGAGCCGGTAA,1779,5212.0,256.0,4.911742,FAM120A_1,FAM120A
CCTAAAGAGCGATGAC,2432,9083.0,233.0,2.5652318,DDX55_1,DDX55
CCTAAAGAGGATGGTC,1372,2686.0,299.0,11.131795,NONO_1,NONO
CCTAAAGAGTGCCATT,2174,6821.0,223.0,3.2693155,RBM15_1,RBM15
CCTAAAGCACACATGT,2751,10442.0,268.0,2.5665581,DDX55_1,DDX55
CCTAAAGCACCAGGCT,2360,8565.0,256.0,2.9889085,ELAVL1_2,ELAVL1
CCTAAAGCAGGTGCCT,2234,6748.0,187.0,2.7711916,PABPN1_1,PABPN1
CCTAAAGGTCAAACTC,607,929.0,37.0,3.982777,SRSF9_1,SRSF9
CCTAAAGGTCGGGTCT,2138,6641.0,433.0,6.520102,RBM22_2,RBM22
CCTAAAGGTCTCTTTA,2374,7641.0,210.0,2.7483315,DDX3X_1,DDX3X
CCTAAAGGTGACGGTA,2078,7242.0,185.0,2.554543,DAZAP1_2,DAZAP1
CCTAAAGGTGTTCTTT,2751,10314.0,322.0,3.1219702,TRA2A_2,TRA2A
CCTAAAGGTTACGGAG,2185,7547.0,182.0,2.411554,CSTF2T_1,CSTF2T
CCTAAAGTCAGGCGAA,2545,9596.0,239.0,2.490621,CSTF2T_2,CSTF2T
CCTACACAGCTAACTC,2172,6836.0,187.0,2.735518,ZRANB2_1,ZRANB2
CCTACACCACAGATTC,2788,8825.0,380.0,4.305949,MSI1_2,MSI1
CCTACACCAGTTAACC,2458,8131.0,426.0,5.239208,HNRNPCL1_1,HNRNPCL1
CCTACACCATCTCGCT,2448,8058.0,267.0,3.3134773,TAF15_2,TAF15
CCTACACGTATTCTCT,2354,7674.0,203.0,2.6452959,DROSHA_2,DROSHA
CCTACACTCGTCTGCT,2422,8255.0,242.0,2.9315567,METAP2_2,METAP2
CCTACACTCTCTGCTG,2856,11195.0,245.0,2.188477,SRSF10_2,SRSF10
CCTACCAAGCTGTTCA,2582,9209.0,232.0,2.5192747,RBM45_2,RBM45
CCTACCAAGCTTTGGT,2400,7962.0,206.0,2.5872896,SF3B4_2,SF3B4
CCTACCACAGGAATCG,2186,6848.0,280.0,4.088785,ZNF622_2,ZNF622
CCTACCAGTAAGGGAA,2488,8895.0,252.0,2.8330524,SERBP1_2,SERBP1
CCTACCAGTATGAATG,2367,8361.0,307.0,3.6718097,SLTM_2,SLTM
CCTACCAGTCAGAGGT,2337,8197.0,203.0,2.4765158,KHDRBS2_1,KHDRBS2
CCTACCAGTCCAACTA,2648,9753.0,493.0,5.054855,GPKOW_2,GPKOW
CCTACCAGTCCATGAT,2328,7357.0,437.0,5.939921,RBMS1_2,RBMS1
CCTACCATCAATCTCT,2781,9959.0,295.0,2.9621449,HNRNPC_2,HNRNPC
CCTAGCTAGAAACCAT,2293,7484.0,220.0,2.9396045,RBM15_1,RBM15
CCTAGCTAGATTACCC,2389,8872.0,259.0,2.9192967,HNRNPM_2,HNRNPM
CCTAGCTAGGGAGTAA,3024,12327.0,341.0,2.7662854,FAM120A_2,FAM120A
CCTAGCTAGGGTCGAT,2090,5725.0,299.0,5.2227073,BUD13_2,BUD13
CCTAGCTGTGTGAATA,2352,8184.0,276.0,3.3724341,RBM45_2,RBM45
CCTATTAAGAGGTTGC,614,1029.0,156.0,15.160351,TNRC6A_2,TNRC6A
CCTATTAAGCCTCGTG,1573,4491.0,156.0,3.4736137,ANKHD1_1,ANKHD1
CCTATTAAGCTGCCCA,1957,5481.0,151.0,2.7549717,ILF3_1,ILF3
CCTATTACAAAGGTGC,2081,6702.0,193.0,2.8797374,FTO_2,FTO
CCTATTACATACGCCG,2298,7732.0,248.0,3.2074497,ZC3H10_2,ZC3H10
CCTATTAGTGAGGGTT,2093,6358.0,180.0,2.8310788,negative_5,negative
CCTATTAGTTAAGTAG,2352,8634.0,220.0,2.5480657,RBM45_2,RBM45
CCTATTATCAACGCTA,3945,19627.0,485.0,2.4710858,SRSF1_2,SRSF1
CCTATTATCAGTGTTG,2115,6377.0,330.0,5.174847,TARDBP_2,TARDBP
CCTATTATCCGAAGAG,2119,6774.0,238.0,3.5134337,HNRNPA1_1,HNRNPA1
CCTATTATCGTGGACC,2109,6946.0,192.0,2.764181,SLTM_2,SLTM
CCTCAGTAGCCAGTTT,2129,6941.0,186.0,2.679729,RBFOX1_1,RBFOX1
CCTCAGTAGGACGAAA,1888,5303.0,220.0,4.148595,RALY_1,RALY
CCTCAGTAGTCGATAA,2110,6828.0,185.0,2.7094316,RALY_2,RALY
CCTCAGTCAGCGTTCG,2010,6283.0,341.0,5.427344,GTF2F1_2,GTF2F1
CCTCAGTCAGGCTCAC,2295,6993.0,163.0,2.3309023,RBM15_2,RBM15
CCTCAGTCATATGGTC,3172,13900.0,310.0,2.2302158,DAZAP1_2,DAZAP1
CCTCAGTGTCTGCGGT,2622,9642.0,435.0,4.5115123,MTPAP_2,MTPAP
CCTCAGTTCATACGGT,2381,8034.0,278.0,3.4602935,DDX6_2,DDX6
CCTCAGTTCGCATGAT,2587,7541.0,213.0,2.824559,HNRNPK_1,HNRNPK
CCTCAGTTCTGCAGTA,2205,7112.0,198.0,2.7840269,PCBP1_1,PCBP1
CCTCTGAAGAAACCTA,1947,6466.0,246.0,3.804516,XRN2_1,XRN2
CCTCTGAAGTATGACA,2570,9743.0,239.0,2.4530432,FAM120A_2,FAM120A
CCTCTGACAGTCAGCC,3365,14757.0,388.0,2.6292608,RBM15_1,RBM15
CCTCTGATCACGATGT,2565,9425.0,220.0,2.3342175,CNOT4_2,CNOT4
CCTCTGATCATAGCAC,1944,5532.0,199.0,3.5972524,EWSR1_1,EWSR1
CCTCTGATCCGTAGGC,2214,6511.0,203.0,3.1178007,DAZAP1_1,DAZAP1
CCTCTGATCGGTGTTA,2048,6248.0,352.0,5.633803,DROSHA_2,DROSHA
CCTCTGATCTGAGTGT,2145,6822.0,213.0,3.1222515,TRA2A_1,TRA2A
CCTTACGAGAAGGGTA,1979,6711.0,228.0,3.3974073,PPIL4_1,PPIL4
CCTTACGAGGACATTA,2437,7885.0,551.0,6.9879518,FTO_1,FTO
CCTTACGAGGCTCATT,2644,9780.0,197.0,2.014315,TBRG4_2,TBRG4
CCTTACGCAAACTGTC,2371,7875.0,187.0,2.3746033,AKAP8L_2,AKAP8L
CCTTACGCATCGGACC,2246,7727.0,243.0,3.144817,GPKOW_2,GPKOW
CCTTACGGTTAAAGTG,2645,10561.0,277.0,2.6228576,AGGF1_2,AGGF1
CCTTACGGTTCGCGAC,2086,6513.0,153.0,2.349148,TIA1_2,TIA1
CCTTACGTCTGCGTAA,2690,9705.0,274.0,2.8232868,TIA1_2,TIA1
CCTTCCCAGCCACGTC,2580,8890.0,213.0,2.3959506,FXR1_1,FXR1
CCTTCCCAGCTAACAA,2473,8131.0,213.0,2.619604,SRSF1_2,SRSF1
CCTTCCCCAAGCCATT,2668,8657.0,209.0,2.4142313,IGF2BP1_2,IGF2BP1
CCTTCCCCACATGTGT,2430,7868.0,428.0,5.439756,FAM120A_1,FAM120A
CCTTCCCCAGGTGCCT,2541,10011.0,267.0,2.6670663,ZRANB2_1,ZRANB2
CCTTCCCGTGCTTCTC,2898,11141.0,554.0,4.972624,RBMS1_1,RBMS1
CCTTCCCGTGTCAATC,2817,11119.0,302.0,2.7160716,AKAP8L_1,AKAP8L
CCTTCCCTCAGAGCTT,2423,8265.0,175.0,2.1173625,HNRNPK_2,HNRNPK
CCTTCCCTCGTGGACC,2662,9948.0,265.0,2.663852,AKAP8L_2,AKAP8L
CCTTCGAAGATCCCAT,2457,8588.0,415.0,4.832324,negative_1,negative
CCTTCGACACGGCCAT,2467,8095.0,226.0,2.7918468,HNRNPCL1_1,HNRNPCL1
CCTTCGACAGCGTCCA,2340,8041.0,193.0,2.400199,DDX55_2,DDX55
CCTTCGACATTAGGCT,2607,9339.0,248.0,2.6555305,SRSF9_1,SRSF9
CCTTCGAGTCATATGC,3127,13809.0,505.0,3.657035,UCHL5_1,UCHL5
CCTTCGAGTCTAGCGC,2043,5912.0,191.0,3.230717,SLTM_2,SLTM
CCTTCGAGTGGCAAAC,1138,2618.0,156.0,5.958747,METAP2_2,METAP2
CCTTCGATCCGTACAA,400,673.0,130.0,19.316492,XRCC6_1,XRCC6
CCTTCGATCGGGAGTA,1909,6182.0,245.0,3.9631188,SF3B4_2,SF3B4
CCTTTCTAGAGCTATA,686,1251.0,304.0,24.300558,MSI1_2,MSI1
CCTTTCTAGCCAGAAC,2650,9150.0,243.0,2.6557376,MTPAP_2,MTPAP
CCTTTCTCAAACTGCT,2297,7197.0,290.0,4.029457,HNRNPC_1,HNRNPC
CCTTTCTGTAGCTTGT,2121,6847.0,206.0,3.008617,negative_3,negative
CCTTTCTGTCCGTGAC,2564,9469.0,227.0,2.3972964,FTO_2,FTO
CCTTTCTTCCAATGGT,2992,11537.0,317.0,2.7476814,UCHL5_2,UCHL5
CCTTTCTTCTTGCCGT,2355,7722.0,269.0,3.4835536,GTF2F1_1,GTF2F1
CGAACATAGAAACCAT,2436,9024.0,284.0,3.1471632,SLTM_2,SLTM
CGAACATAGCCGGTAA,2814,10970.0,271.0,2.4703736,QKI_1,QKI
CGAACATCACCCTATC,645,1057.0,151.0,14.285715,DDX6_1,DDX6
CGAACATCATGTAAGA,2442,9163.0,319.0,3.4813926,MSI1_2,MSI1
CGAACATGTACGCACC,2436,8578.0,193.0,2.2499418,DDX55_1,DDX55
CGAACATGTGAGCGAT,2457,7991.0,236.0,2.9533224,SND1_2,SND1
CGAACATGTTCGTCTC,2741,10301.0,282.0,2.7375984,TBRG4_2,TBRG4
CGAACATTCGGATGTT,2181,7886.0,197.0,2.498098,RBFOX1_1,RBFOX1
CGAATGTAGATGTGTA,2637,11315.0,373.0,3.296509,ZC3H10_2,ZC3H10
CGAATGTAGATTACCC,2393,7618.0,231.0,3.032292,TBRG4_1,TBRG4
CGAATGTAGTGAATTG,2304,6925.0,377.0,5.4440436,DDX55_1,DDX55
CGAATGTAGTGGGTTG,2018,6031.0,306.0,5.0737853,negative_3,negative
CGAATGTAGTTATCGC,2214,7603.0,214.0,2.8146784,FXR2_2,FXR2
CGAATGTCAATGTAAG,2397,8811.0,262.0,2.9735558,PPIL4_2,PPIL4
CGAATGTCACTCGACG,2605,10114.0,264.0,2.6102433,RBM27_1,RBM27
CGAATGTCAGGAATGC,528,791.0,118.0,14.917825,AGGF1_1,AGGF1
CGAATGTGTGTTAAGA,2366,8629.0,271.0,3.1405725,LSM11_2,LSM11
CGAATGTTCACGCATA,2226,7070.0,178.0,2.5176802,RBM42_2,RBM42
CGAATGTTCAGGCGAA,2268,7856.0,223.0,2.8385947,SRSF1_2,SRSF1
CGACCTTAGAAGGTTT,2778,10903.0,291.0,2.6689901,FTO_1,FTO
CGACCTTAGCCAGGAT,2308,7632.0,234.0,3.066038,EIF4G2_2,EIF4G2
CGACCTTAGCGGCTTC,2126,6507.0,222.0,3.4117107,AGGF1_1,AGGF1
CGACCTTAGTCCTCCT,2411,7403.0,256.0,3.4580576,SRSF1_2,SRSF1
CGACCTTCACCACCAG,2381,7629.0,277.0,3.630882,SRSF1_2,SRSF1
CGACCTTCACGTCTCT,2489,9148.0,279.0,3.049847,UPF1_2,UPF1
CGACCTTCAGACGCAA,2134,6390.0,173.0,2.7073553,GTF2F1_1,GTF2F1
CGACCTTTCACCCGAG,2204,6588.0,194.0,2.9447482,IGF2BP2_1,IGF2BP2
CGACCTTTCTCTAGGA,2534,8614.0,241.0,2.797771,FXR2_1,FXR2
CGACTTCAGCAAATCA,1494,3250.0,596.0,18.33846,U2AF1_1,U2AF1
CGACTTCAGCGAGAAA,3159,14417.0,499.0,3.461192,KHDRBS1_2,KHDRBS1
CGACTTCAGGGCACTA,2977,12830.0,339.0,2.6422446,SLTM_2,SLTM
CGACTTCCATTCACTT,2531,8806.0,251.0,2.8503294,FAM120A_1,FAM120A
CGACTTCGTAAGGATT,3111,14295.0,387.0,2.7072403,SLTM_2,SLTM
CGACTTCGTAGGGACT,2241,7119.0,229.0,3.216744,AKAP8L_1,AKAP8L
CGACTTCGTATATCCG,2343,7923.0,217.0,2.7388616,DDX3X_2,DDX3X
CGACTTCGTCATACTG,2672,8878.0,228.0,2.568146,UCHL5_1,UCHL5
CGACTTCGTGCTAGCC,2964,11868.0,302.0,2.544658,CNOT4_2,CNOT4
CGACTTCGTGGTACAG,2226,6797.0,507.0,7.459173,MSI1_2,MSI1
CGACTTCTCAGTGTTG,3254,14206.0,427.0,3.0057724,SLTM_2,SLTM
CGAGAAGAGAACAACT,2398,7679.0,228.0,2.9691367,SF3B4_1,SF3B4
CGAGAAGAGTGCGTGA,980,1823.0,225.0,12.342293,YBX1_2,YBX1
CGAGAAGAGTTTCCTT,2306,8213.0,277.0,3.3727016,MSI1_1,MSI1
CGAGAAGCAAACAACA,2276,7782.0,246.0,3.1611414,YBX1_2,YBX1
CGAGAAGCATGCCCGA,2356,7827.0,224.0,2.8618884,TRA2A_2,TRA2A
CGAGAAGGTCCTGCTT,1873,5684.0,196.0,3.4482758,DDX55_1,DDX55
CGAGAAGTCTTCATGT,2554,9084.0,386.0,4.2492294,FXR2_1,FXR2
CGAGCACAGATGTCGG,2269,7405.0,292.0,3.9432817,PPIL4_1,PPIL4
CGAGCACCACGGACAA,2674,10011.0,447.0,4.4650884,DDX6_2,DDX6
CGAGCACCAGACGTAG,1670,4072.0,340.0,8.349706,TRA2A_1,TRA2A
CGAGCACCAGCCTGTG,2166,7148.0,190.0,2.6580863,PABPC4_1,PABPC4
CGAGCACGTACGAAAT,893,1750.0,197.0,11.257143,DAZAP1_1,DAZAP1
CGAGCACGTAGCGTGA,918,1718.0,303.0,17.636786,DDX42_2,DDX42
CGAGCACGTCCAACTA,932,1740.0,319.0,18.333334,SRSF7_1,SRSF7
CGAGCACGTCGAGTTT,2276,7063.0,444.0,6.2862806,PUM2_1,PUM2
CGAGCACTCAGTGTTG,2530,9865.0,390.0,3.9533706,FAM120A_1,FAM120A
CGAGCACTCATCACCC,2173,6890.0,198.0,2.8737302,AGGF1_1,AGGF1
CGAGCACTCCAGGGCT,2026,6363.0,186.0,2.9231493,IGF2BP1_2,IGF2BP1
CGAGCACTCGGCGCTA,2677,10247.0,283.0,2.761784,DDX3X_2,DDX3X
CGAGCACTCGTCCAGG,2852,11238.0,265.0,2.3580709,UPF1_1,UPF1
CGAGCACTCTGCTGTC,787,1567.0,368.0,23.484365,ZNF622_1,ZNF622
CGAGCCAAGACCTAGG,1964,5810.0,230.0,3.958692,LSM11_2,LSM11
CGAGCCAAGAGCTGGT,2201,7577.0,199.0,2.6263692,SRSF10_2,SRSF10
CGAGCCAAGGAGCGAG,2130,7616.0,200.0,2.6260505,SRSF9_1,SRSF9
CGAGCCACACAGATTC,2482,8951.0,250.0,2.792984,DAZAP1_1,DAZAP1
CGAGCCAGTCTAGTGT,2526,8144.0,295.0,3.6222987,FASTKD2_2,FASTKD2
CGAGCCATCAGTTTGG,2203,7144.0,190.0,2.6595745,CSTF2T_2,CSTF2T
CGAGCCATCTCGAGTA,2143,7099.0,230.0,3.2398927,RBMS1_2,RBMS1
CGAGCCATCTTACCGC,2979,12207.0,285.0,2.334726,DDX6_2,DDX6
CGAGCCATCTTCCTTC,2645,9867.0,276.0,2.7972028,SERBP1_2,SERBP1
CGATCGGAGTCTCGGC,1872,5718.0,307.0,5.36901,FTO_2,FTO
CGATCGGCAAGCCGCT,2357,7523.0,232.0,3.0838761,TBRG4_1,TBRG4
CGATCGGCACGGCGTT,1967,5971.0,305.0,5.1080217,SRSF10_2,SRSF10
CGATCGGCATTACCTT,2208,6833.0,248.0,3.6294453,METAP2_2,METAP2
CGATCGGGTCGAGTTT,2298,8715.0,279.0,3.201377,AKAP8L_2,AKAP8L
CGATCGGTCATGGTCA,2007,6092.0,367.0,6.024294,FAM120A_1,FAM120A
CGATGGCAGAGTAAGG,2226,7322.0,207.0,2.8270965,SND1_2,SND1
CGATGGCCAGCTCGAC,2416,7841.0,225.0,2.8695319,UPF1_1,UPF1
CGATGGCGTATAGGGC,2306,7765.0,431.0,5.550547,DDX6_2,DDX6
CGATGGCGTTGATTCG,460,915.0,296.0,32.349728,DAZAP1_1,DAZAP1
CGATGGCGTTGTTTGG,2392,8474.0,282.0,3.3278265,FTO_2,FTO
CGATGGCTCAGGCCCA,2430,8417.0,214.0,2.5424736,ANKHD1_1,ANKHD1
CGATGGCTCATGCTCC,2634,9375.0,250.0,2.6666667,FXR2_1,FXR2
CGATGGCTCGACCAGC,2328,7732.0,206.0,2.6642523,RBM15_1,RBM15
CGATGGCTCGAGAGCA,2209,7448.0,241.0,3.235768,PABPC3_2,PABPC3
CGATGGCTCGTAGGTT,2332,7648.0,287.0,3.752615,FMR1_1,FMR1
CGATGTAAGCGTAGTG,2206,7489.0,187.0,2.4969957,HNRNPCL1_1,HNRNPCL1
CGATGTAAGTGCAAGC,2424,8441.0,233.0,2.7603364,LSM11_2,LSM11
CGATGTACACAACGCC,2625,9601.0,374.0,3.8954277,HNRNPM_2,HNRNPM
CGATGTACACAAGCCC,651,1103.0,173.0,15.684498,PTBP1_2,PTBP1
CGATGTACACTTACGA,2735,10100.0,301.0,2.980198,negative_4,negative
CGATGTACAGCTGTAT,2522,9089.0,213.0,2.3434923,SERBP1_1,SERBP1
CGATGTACATGACGGA,2192,6853.0,178.0,2.5974026,METAP2_2,METAP2
CGATGTAGTGCAGGTA,2150,7033.0,255.0,3.6257644,LARP4_1,LARP4
CGATGTAGTGCCTTGG,948,1860.0,299.0,16.075268,SLTM_2,SLTM
CGATGTATCATAACCG,2044,6559.0,188.0,2.8662906,TRA2A_1,TRA2A
CGATGTATCCGTCATC,2413,8063.0,241.0,2.988962,BUD13_2,BUD13
CGATGTATCGGTCCGA,2890,12411.0,292.0,2.3527515,LSM11_2,LSM11
CGATTGAAGCATGGCA,2559,9844.0,422.0,4.2868752,HNRNPCL1_1,HNRNPCL1
CGATTGACACCACCAG,2280,7104.0,436.0,6.1373873,AKAP8L_1,AKAP8L
CGATTGAGTACGAAAT,3317,14874.0,433.0,2.9111202,SRSF10_1,SRSF10
CGATTGAGTTAAGATG,2866,11987.0,387.0,3.2284975,SRSF7_1,SRSF7
CGATTGAGTTTGGGCC,2734,10925.0,324.0,2.965675,RBMS1_1,RBMS1
CGATTGATCCCTTGCA,2416,7845.0,372.0,4.7418737,RBM27_2,RBM27
CGATTGATCGAGAACG,2854,12922.0,365.0,2.82464,RBM42_2,RBM42
CGATTGATCTATGTGG,2812,11507.0,332.0,2.8852003,GTF2F1_2,GTF2F1
CGCCAAGAGTAGCCGA,2009,6167.0,184.0,2.9836226,PCBP1_1,PCBP1
CGCCAAGCAAACGTGG,2103,6503.0,222.0,3.413809,RBM15_1,RBM15
CGCCAAGCACTAAGTC,2279,8428.0,234.0,2.7764595,QKI_1,QKI
CGCCAAGGTCCAACTA,2654,9503.0,397.0,4.177628,QKI_1,QKI
CGCCAAGTCAGGCCCA,2932,12406.0,361.0,2.9098823,TBRG4_1,TBRG4
CGCGGTAAGAACAATC,3054,13009.0,531.0,4.0817895,RBM15_2,RBM15
CGCGGTAAGATCACGG,2278,7704.0,247.0,3.2061267,PTBP1_2,PTBP1
CGCGGTAAGGCGACAT,2198,7550.0,234.0,3.0993378,SRSF9_1,SRSF9
CGCGGTAAGTAGCCGA,2485,8753.0,274.0,3.1303554,SRSF7_2,SRSF7
CGCGGTAAGTGGCACA,2570,9901.0,301.0,3.040097,PCBP1_1,PCBP1
CGCGGTACAGGCTGAA,758,1434.0,423.0,29.497906,UCHL5_1,UCHL5
CGCGGTACATCACGAT,1122,2026.0,212.0,10.463968,TRA2A_2,TRA2A
CGCGGTACATCCGCGA,1980,6804.0,226.0,3.3215754,ILF3_2,ILF3
CGCGGTACATGGTCAT,2716,9951.0,272.0,2.7333937,YBX1_2,YBX1
CGCGGTAGTATGAAAC,2068,6948.0,205.0,2.9504893,PABPC3_2,PABPC3
CGCGGTAGTTAAGGGC,2389,8709.0,301.0,3.4561946,DDX3X_1,DDX3X
CGCGGTATCTATCCCG,2740,10297.0,630.0,6.1182866,ZNF622_2,ZNF622
CGCGGTATCTCGTTTA,2794,10283.0,257.0,2.4992707,CPEB2_1,CPEB2
CGCGTTTAGCAGATCG,2378,8253.0,278.0,3.3684719,NONO_1,NONO
CGCGTTTAGGAATCGC,2227,7617.0,212.0,2.783248,XRN2_2,XRN2
CGCGTTTAGTTAAGTG,2643,10181.0,253.0,2.485021,GPKOW_2,GPKOW
CGCGTTTCAGCGTCCA,2236,6966.0,260.0,3.7324145,PPIL4_1,PPIL4
CGCGTTTGTAAGTGGC,2316,7825.0,219.0,2.798722,LSM11_2,LSM11
CGCGTTTGTCCAAGTT,2657,9854.0,232.0,2.3543737,HNRNPC_1,HNRNPC
CGCGTTTGTCGCGGTT,2386,8100.0,267.0,3.2962964,METAP2_2,METAP2
CGCGTTTGTGGCTCCA,2144,7214.0,153.0,2.120876,HNRNPC_1,HNRNPC
CGCTATCCACGGTTTA,2930,11683.0,310.0,2.653428,KHDRBS2_2,KHDRBS2
CGCTATCGTCGCCATG,2095,6549.0,158.0,2.412582,UPF1_2,UPF1
CGCTATCGTGCAGACA,2091,6256.0,238.0,3.8043478,DAZAP1_2,DAZAP1
CGCTATCGTGGAAAGA,2106,6887.0,234.0,3.3977058,KHDRBS2_2,KHDRBS2
CGCTATCGTGTAATGA,2079,6363.0,191.0,3.0017285,negative_1,negative
CGCTATCTCCGCGCAA,2462,8051.0,267.0,3.316358,NCBP2_2,NCBP2
CGCTATCTCGTATCAG,2109,7175.0,241.0,3.3588848,RBM42_1,RBM42
CGCTATCTCGTCACGG,2114,6214.0,181.0,2.9127777,U2AF1_1,U2AF1
CGCTGGAAGCCCAGCT,2635,10225.0,390.0,3.8141809,BUD13_2,BUD13
CGCTGGACACATGGGA,2497,8055.0,305.0,3.786468,AGGF1_2,AGGF1
CGCTGGACATGCAATC,2897,11557.0,377.0,3.262092,RBM15_1,RBM15
CGCTGGACATGCCCGA,2344,7411.0,234.0,3.1574686,SRSF10_2,SRSF10
CGCTGGACATTTCAGG,2296,7974.0,206.0,2.583396,UPF1_1,UPF1
CGCTGGAGTAAGCACG,2818,10696.0,310.0,2.8982797,RBFOX1_1,RBFOX1
CGCTGGAGTATGAATG,2194,7116.0,229.0,3.2181003,PUM2_1,PUM2
CGCTGGAGTCGAATCT,2025,5455.0,245.0,4.4912925,HNRNPA1_1,HNRNPA1
CGCTGGAGTGTTCTTT,2349,9166.0,176.0,1.9201396,EIF4G2_1,EIF4G2
CGCTGGATCACAAACC,2940,11861.0,287.0,2.419695,TRA2A_1,TRA2A
CGCTGGATCGTGTAGT,1602,4409.0,171.0,3.8784306,ZNF622_2,ZNF622
CGCTGGATCTGCTGTC,2307,7019.0,196.0,2.7924206,QKI_1,QKI
CGCTGGATCTTTCCTC,3557,16751.0,481.0,2.8714705,HNRNPK_1,HNRNPK
CGCTTCAAGATCTGAA,2275,8110.0,248.0,3.0579531,DGCR8_2,DGCR8
CGCTTCAAGTAGTGCG,2249,7737.0,222.0,2.8693292,PCBP1_2,PCBP1
CGCTTCAAGTCAAGCG,2375,8837.0,260.0,2.942175,LARP4_2,LARP4
CGCTTCACACTCAGGC,2697,10058.0,371.0,3.6886063,CNOT4_1,CNOT4
CGCTTCACACTGAAGG,2605,9429.0,299.0,3.171068,DAZAP1_2,DAZAP1
CGCTTCACATTACGAC,2696,11226.0,290.0,2.5832887,RBM45_1,RBM45
CGCTTCAGTACAGCAG,2236,7622.0,257.0,3.3718183,GPKOW_1,GPKOW
CGCTTCAGTCGGCTCA,1439,3034.0,110.0,3.625577,RBM42_2,RBM42
CGCTTCAGTGATAAAC,2789,10145.0,531.0,5.2341056,RBM15_1,RBM15
CGCTTCAGTTGCGTTA,2053,6476.0,228.0,3.5206919,SMNDC1_2,SMNDC1
CGCTTCATCACCTCGT,2618,10190.0,263.0,2.5809617,DAZAP1_1,DAZAP1
CGCTTCATCCGCAAGC,2372,7762.0,411.0,5.2950273,TARDBP_2,TARDBP
CGCTTCATCTTGGGTA,2337,7572.0,410.0,5.4146857,BUD13_1,BUD13
CGGACACAGAACAATC,2291,7817.0,240.0,3.0702314,YBX1_2,YBX1
CGGACACAGACACTAA,2367,8461.0,247.0,2.9192767,IGF2BP3_2,IGF2BP3
CGGACACCACATCTTT,2411,8500.0,204.0,2.4,U2AF2_1,U2AF2
CGGACACCAGATTGCT,2528,8970.0,202.0,2.251951,negative_1,negative
CGGACACGTAGAAGGA,2325,8329.0,247.0,2.965542,PABPN1_1,PABPN1
CGGACACGTAGATTAG,1400,3177.0,292.0,9.191061,RBM45_1,RBM45
CGGACACGTCGATTGT,2423,8805.0,273.0,3.100511,KHDRBS1_1,KHDRBS1
CGGACACGTTCCAACA,2759,11055.0,321.0,2.9036636,DDX6_1,DDX6
CGGACACTCAAGGCTT,2500,8587.0,289.0,3.3655524,GPKOW_2,GPKOW
CGGACGTAGGTTCCTA,2281,7416.0,197.0,2.6564186,BUD13_2,BUD13
CGGACGTCAGCTGTGC,2551,8582.0,301.0,3.5073411,GPKOW_2,GPKOW
CGGACGTCATGACATC,2381,7677.0,208.0,2.7093916,DDX55_2,DDX55
CGGACGTGTAATAGCA,2463,7738.0,474.0,6.1256137,CNOT4_1,CNOT4
CGGACGTGTACTTAGC,2148,6128.0,332.0,5.4177547,PTBP1_2,PTBP1
CGGACGTGTTGCGTTA,2300,7570.0,322.0,4.2536325,RBM15_2,RBM15
CGGACGTTCATTGCGA,2992,13822.0,343.0,2.4815512,MSI1_1,MSI1
CGGACGTTCTTTACGT,2814,11704.0,290.0,2.4777853,MSI1_2,MSI1
CGGACTGAGCCCTAAT,2695,11155.0,267.0,2.3935456,RBM4_2,RBM4
CGGACTGAGGCCATAG,1927,4942.0,546.0,11.048159,UPF1_2,UPF1
CGGACTGCAATTCCTT,2318,8508.0,278.0,3.2675128,HNRNPK_2,HNRNPK
CGGACTGCAGTTCCCT,2523,8789.0,191.0,2.173171,AKAP8L_1,AKAP8L
CGGACTGCATTATCTC,2573,9351.0,225.0,2.4061599,TARDBP_1,TARDBP
CGGACTGGTAGGGACT,2205,6781.0,183.0,2.698717,SERBP1_1,SERBP1
CGGACTGGTCAACATC,2483,9122.0,363.0,3.9793904,CSTF2T_2,CSTF2T
CGGACTGTCATAACCG,2730,10503.0,223.0,2.123203,LSM11_2,LSM11
CGGAGCTAGCGTGAGT,2103,6925.0,250.0,3.6101084,RBM4_1,RBM4
CGGAGCTAGTGTTAGA,2514,9276.0,396.0,4.269081,GTF2F1_1,GTF2F1
CGGAGCTCACAAGTAA,2236,7733.0,295.0,3.8148193,LARP4_2,LARP4
CGGAGCTCACCAGATT,2251,7939.0,208.0,2.6199772,ZRANB2_1,ZRANB2
CGGAGCTCATAACCTG,2420,8181.0,244.0,2.9825206,SMNDC1_2,SMNDC1
CGGAGCTCATTAGCCA,2401,8543.0,299.0,3.4999416,FXR2_2,FXR2
CGGAGCTGTAGAAAGG,2567,8704.0,274.0,3.147978,PABPN1_1,PABPN1
CGGAGCTGTGCACGAA,2186,7267.0,276.0,3.7979908,RBM42_2,RBM42
CGGAGCTTCAGAGACG,2601,9250.0,296.0,3.2,PABPC3_2,PABPC3
CGGAGCTTCTGTCCGT,2390,8836.0,222.0,2.512449,DGCR8_1,DGCR8
CGGAGCTTCTTACCTA,2476,9307.0,262.0,2.8150854,CPEB2_1,CPEB2
CGGAGTCAGATGCGAC,2466,9956.0,314.0,3.153877,negative_2,negative
CGGAGTCAGCCGTCGT,1992,6496.0,288.0,4.4334974,DGCR8_1,DGCR8
CGGAGTCAGCTAGCCC,2603,9928.0,295.0,2.971394,RBM42_2,RBM42
CGGAGTCCAGACAAAT,3014,12997.0,346.0,2.6621528,FAM120A_1,FAM120A
CGGAGTCCATTCCTGC,2984,12610.0,328.0,2.6011102,DDX6_2,DDX6
CGGAGTCGTATAATGG,2373,8145.0,249.0,3.0570903,PPIL4_2,PPIL4
CGGAGTCGTCAGGACA,2635,9213.0,492.0,5.34028,TNRC6A_1,TNRC6A
CGGAGTCGTCCTGCTT,2352,8954.0,268.0,2.9930758,RBMS1_2,RBMS1
CGGAGTCGTCTGATCA,1040,1990.0,222.0,11.155779,SERBP1_2,SERBP1
CGGAGTCTCCATTCTA,2286,6488.0,223.0,3.4371145,DGCR8_1,DGCR8
CGGAGTCTCGGCGCAT,2339,8229.0,227.0,2.7585368,PUM2_2,PUM2
CGGAGTCTCGTCTGAA,2567,8867.0,400.0,4.5111084,TAF15_2,TAF15
CGGCTAGAGCCCAATT,2810,10874.0,279.0,2.565753,RBM27_2,RBM27
CGGCTAGAGTGGGATC,2763,11801.0,331.0,2.804847,negative_3,negative
CGGCTAGCACCAGGTC,2520,8908.0,457.0,5.1302204,SRSF10_2,SRSF10
CGGCTAGCATTATCTC,2594,6848.0,311.0,4.541472,SRSF10_1,SRSF10
CGGCTAGGTCGAACAG,3009,14360.0,525.0,3.6559887,PPIL4_1,PPIL4
CGGCTAGTCATAAAGG,2776,10977.0,458.0,4.1723604,U2AF2_2,U2AF2
CGGCTAGTCCAGAAGG,2311,8955.0,275.0,3.07091,FXR1_1,FXR1
CGGCTAGTCCGCGTTT,2435,8676.0,251.0,2.8930383,negative_5,negative
CGGGTCAAGGGATACC,2211,7801.0,226.0,2.8970644,BUD13_1,BUD13
CGGGTCAAGTCGAGTG,2098,7003.0,234.0,3.3414252,PUM2_2,PUM2
CGGGTCAAGTGCGATG,2555,9468.0,254.0,2.6827207,SERBP1_2,SERBP1
CGGGTCAGTGCCTTGG,2165,6485.0,211.0,3.253662,PCBP1_2,PCBP1
CGGGTCATCATCGGAT,1977,5239.0,208.0,3.9702232,negative_2,negative
CGGGTCATCTGGGCCA,598,1096.0,265.0,24.178833,TNRC6A_1,TNRC6A
CGGTTAAAGGCATTGG,2741,11624.0,353.0,3.0368204,GPKOW_1,GPKOW
CGGTTAAAGGTGACCA,2962,12155.0,353.0,2.9041548,HNRNPA1_1,HNRNPA1
CGGTTAACACACGCTG,2341,7971.0,189.0,2.3710954,HNRNPK_1,HNRNPK
CGGTTAACATCGGGTC,2636,10330.0,330.0,3.1945786,DDX6_1,DDX6
CGGTTAAGTGCTAGCC,1903,5530.0,233.0,4.213382,SND1_2,SND1
CGGTTAAGTTCAACCA,2462,8446.0,202.0,2.3916647,SRSF1_1,SRSF1
CGGTTAAGTTTCCACC,2373,7240.0,418.0,5.7734804,SRSF1_1,SRSF1
CGGTTAATCCGCTGTT,2976,12617.0,338.0,2.6789253,LARP4_1,LARP4
CGTAGCGAGATGCGAC,2312,7502.0,182.0,2.4260197,TIA1_2,TIA1
CGTAGCGAGATGGGTC,2460,7983.0,234.0,2.9312289,KHDRBS2_2,KHDRBS2
CGTAGCGAGCTAACAA,2903,12445.0,310.0,2.4909604,TBRG4_1,TBRG4
CGTAGCGAGGCTCAGA,2285,8460.0,248.0,2.931442,RBM4_2,RBM4
CGTAGCGAGTCCTCCT,2149,7130.0,485.0,6.8022437,PABPC3_2,PABPC3
CGTAGCGGTCGAAAGC,1909,5887.0,236.0,4.008833,RBMS1_2,RBMS1
CGTAGCGGTCTCTTTA,2742,10867.0,292.0,2.6870341,UPF1_2,UPF1
CGTAGCGTCACATGCA,1042,2079.0,523.0,25.156324,ZNF622_1,ZNF622
CGTAGCGTCCCATTAT,2327,8510.0,258.0,3.0317273,EIF4G2_2,EIF4G2
CGTAGCGTCTAACCGA,2899,11623.0,310.0,2.6671255,HNRNPA1_2,HNRNPA1
CGTAGCGTCTGAGTGT,2066,6105.0,224.0,3.6691236,PUM2_2,PUM2
CGTAGGCAGCGTAATA,2479,9591.0,322.0,3.3573143,TAF15_1,TAF15
CGTAGGCTCAAGAAGT,1970,5646.0,374.0,6.6241584,IGF2BP2_1,IGF2BP2
CGTAGGCTCACCGTAA,2257,6795.0,420.0,6.1810155,FXR2_2,FXR2
CGTAGGCTCAGCATGT,2564,9592.0,264.0,2.7522936,TBRG4_1,TBRG4
CGTCACTAGACCTAGG,2328,8074.0,283.0,3.5050778,XRN2_1,XRN2
CGTCACTCACGACGAA,2369,8333.0,271.0,3.25213,IGF2BP3_2,IGF2BP3
CGTCACTCACGTTGGC,2948,10210.0,414.0,4.054848,MTPAP_1,MTPAP
CGTCACTGTGCGAAAC,2473,8828.0,270.0,3.0584502,METAP2_2,METAP2
CGTCACTGTGTAACGG,2481,8873.0,211.0,2.3780007,NCBP2_2,NCBP2
CGTCACTGTTTGTGTG,2870,11829.0,333.0,2.8151155,UCHL5_2,UCHL5
CGTCACTTCGCGTAGC,2391,7280.0,218.0,2.9945054,SART3_2,SART3
CGTCACTTCTTTAGGG,2340,7348.0,235.0,3.198149,U2AF2_2,U2AF2
CGTCAGGAGAAGGACA,2267,7536.0,272.0,3.6093419,NCBP2_2,NCBP2
CGTCAGGAGAGGTACC,2403,8596.0,191.0,2.2219636,DGCR8_1,DGCR8
CGTCAGGCAGATAATG,1902,6074.0,195.0,3.2104049,SART3_1,SART3
CGTCAGGCATGACATC,2296,7689.0,205.0,2.6661465,LARP4_1,LARP4
CGTCAGGGTACACCGC,2203,7058.0,229.0,3.2445452,RBM42_2,RBM42
CGTCAGGGTACAGTGG,2235,7363.0,205.0,2.7841914,XRN2_1,XRN2
CGTCAGGGTTAGTGGG,2023,6710.0,187.0,2.7868853,LSM11_2,LSM11
CGTCAGGTCAGAGACG,2666,10539.0,317.0,3.0078757,DROSHA_2,DROSHA
CGTCAGGTCTGCAAGT,2374,8356.0,248.0,2.9679272,FTO_2,FTO
CGTCCATAGACTGGGT,2329,7859.0,199.0,2.5321288,UCHL5_1,UCHL5
CGTCCATAGTGTTGAA,2668,9585.0,525.0,5.4773083,EWSR1_1,EWSR1
CGTCCATCACGGCTAC,3181,14804.0,402.0,2.7154825,IGF2BP1_2,IGF2BP1
CGTCCATCATCCTTGC,2261,6900.0,241.0,3.4927535,SART3_2,SART3
CGTCCATGTAAGAGGA,2264,7060.0,313.0,4.433428,ZNF622_2,ZNF622
CGTCCATGTCCTCCAT,2517,9207.0,127.0,1.3793852,HNRNPA1_1,HNRNPA1
CGTCCATGTTCAGCGC,2420,8782.0,246.0,2.8011842,RBM45_2,RBM45
CGTCCATTCGAGCCCA,2678,10094.0,257.0,2.546067,MSI1_1,MSI1
CGTCTACAGCACACAG,2275,6969.0,324.0,4.6491604,SAFB2_1,SAFB2
CGTCTACAGGCCATAG,1609,4419.0,144.0,3.258656,AKAP8L_1,AKAP8L
CGTCTACCAATGGAGC,2331,8672.0,270.0,3.1134686,SRSF1_2,SRSF1
CGTCTACGTAGGGACT,2654,9620.0,448.0,4.6569643,GTF2F1_2,GTF2F1
CGTCTACGTGTGGTTT,2226,6803.0,299.0,4.3951197,LSM11_2,LSM11
CGTCTACTCCCTTGCA,2259,7407.0,175.0,2.36263,FTO_1,FTO
CGTCTACTCGTTACGA,2513,8609.0,222.0,2.5786967,RBM15_2,RBM15
CGTGAGCAGACACTAA,2179,7245.0,202.0,2.7881298,SRSF10_2,SRSF10
CGTGAGCAGGAACTGC,2891,12403.0,384.0,3.096025,XRN2_2,XRN2
CGTGAGCAGTGCCAGA,2348,8287.0,173.0,2.0876071,KHSRP_2,KHSRP
CGTGAGCCAATCGGTT,1988,6461.0,250.0,3.86937,SLTM_2,SLTM
CGTGAGCCACGCCAGT,2108,6762.0,172.0,2.543626,SMNDC1_2,SMNDC1
CGTGAGCGTGAGTATA,2627,10958.0,278.0,2.5369594,TAF15_1,TAF15
CGTGAGCGTGTTCGAT,2334,7466.0,221.0,2.9600856,FTO_1,FTO
CGTGAGCTCAGCAACT,2338,8141.0,504.0,6.1908855,MTPAP_2,MTPAP
CGTGTAAAGATGTAAC,2660,10922.0,308.0,2.8199964,GPKOW_1,GPKOW
CGTGTAAAGTTCGCGC,1544,4106.0,161.0,3.921091,XRN2_1,XRN2
CGTGTAACACGCGAAA,1654,4796.0,123.0,2.5646372,FASTKD2_2,FASTKD2
CGTGTAACAGACTCGC,1400,3600.0,138.0,3.8333335,SRSF10_2,SRSF10
CGTGTAACATCGTCGG,1450,3408.0,161.0,4.7241783,AKAP8L_2,AKAP8L
CGTGTAAGTACTCAAC,1764,4879.0,129.0,2.6439843,SF3B1_1,SF3B1
CGTGTAAGTAGCGCTC,1549,4381.0,255.0,5.8205886,CNOT4_2,CNOT4
CGTGTAATCCGTTGTC,1719,4415.0,117.0,2.6500566,U2AF2_2,U2AF2
CGTGTAATCGGCTTGG,1315,3235.0,130.0,4.018547,RBM15_1,RBM15
CGTGTCTAGTCGTACT,1935,6464.0,199.0,3.078589,RBMS1_2,RBMS1
CGTGTCTCATCTCGCT,1685,4727.0,135.0,2.855934,RBMS1_1,RBMS1
CGTGTCTGTAAGAGGA,1799,5556.0,197.0,3.5457163,U2AF2_2,U2AF2
CGTGTCTGTAGCGCTC,1645,4940.0,142.0,2.874494,FASTKD2_2,FASTKD2
CGTGTCTGTTAAGAAC,2298,8011.0,197.0,2.4591186,LARP4_1,LARP4
CGTGTCTTCTCATTCA,1760,5174.0,172.0,3.3243139,DAZAP1_1,DAZAP1
CGTGTCTTCTGATACG,2409,8162.0,217.0,2.658662,RBM42_1,RBM42
CGTGTCTTCTTTAGTC,1946,5412.0,158.0,2.9194384,negative_5,negative
CGTTAGAAGCCACCTG,2122,6700.0,449.0,6.7014923,CSTF2T_2,CSTF2T
CGTTAGAAGCGTTTAC,774,1378.0,323.0,23.439768,KHDRBS1_2,KHDRBS1
CGTTAGACACTGTCGG,2493,8688.0,380.0,4.373849,RBM4_2,RBM4
CGTTAGAGTGAAAGAG,2509,9235.0,287.0,3.1077423,QKI_1,QKI
CGTTAGATCACTATTC,2782,10402.0,326.0,3.1340127,HNRNPA1_2,HNRNPA1
CGTTAGATCGTTGACA,2505,8968.0,325.0,3.6239963,RBM15_1,RBM15
CGTTCTGCAGATTGCT,2192,6201.0,191.0,3.0801485,DAZAP1_1,DAZAP1
CGTTCTGCATACTACG,2773,11567.0,305.0,2.6368117,SAFB2_1,SAFB2
CGTTCTGCATTATCTC,2206,7151.0,477.0,6.670396,RALY_1,RALY
CGTTCTGGTCCAACTA,2628,9284.0,277.0,2.9836276,IGF2BP2_1,IGF2BP2
CGTTCTGGTCGAATCT,606,985.0,136.0,13.807106,DDX3X_1,DDX3X
CGTTGGGAGATATACG,2209,7170.0,224.0,3.1241283,SRSF10_2,SRSF10
CGTTGGGAGATGCGAC,2092,6411.0,194.0,3.0260491,RBM15_1,RBM15
CGTTGGGAGGTGCTTT,2462,8930.0,308.0,3.449048,RBFOX1_1,RBFOX1
CGTTGGGGTCAGAATA,555,941.0,215.0,22.848034,NONO_1,NONO
CGTTGGGTCACCTTAT,2213,7082.0,164.0,2.31573,MTPAP_1,MTPAP
CGTTGGGTCACGGTTA,2222,7324.0,217.0,2.9628618,UPF1_2,UPF1
CGTTGGGTCGTCACGG,2502,9541.0,271.0,2.840373,IGF2BP1_2,IGF2BP1
CGTTGGGTCTACTCAT,2471,8449.0,453.0,5.3615813,SART3_2,SART3
CTAACTTAGGGTGTTG,2080,6398.0,377.0,5.8924665,SRSF1_1,SRSF1
CTAACTTCAAAGCAAT,2447,8066.0,281.0,3.483759,ELAVL1_1,ELAVL1
CTAACTTCAACACCTA,2465,8649.0,246.0,2.8442595,PABPC4_2,PABPC4
CTAACTTCAAGCCATT,2333,7056.0,378.0,5.357143,EWSR1_1,EWSR1
CTAACTTCACATGACT,2697,9897.0,232.0,2.3441446,FTO_1,FTO
CTAACTTCAGGCAGTA,2592,9271.0,550.0,5.9324775,TAF15_2,TAF15
CTAACTTCAGTCCTTC,2849,10228.0,281.0,2.7473602,PABPC4_1,PABPC4
CTAACTTCATTTCAGG,2248,7491.0,223.0,2.9769056,SRSF10_2,SRSF10
CTAACTTGTCTTCAAG,2271,7810.0,226.0,2.8937259,RBM15_2,RBM15
CTAACTTGTTCTGGTA,2637,9352.0,427.0,4.5658684,FTO_1,FTO
CTAACTTTCAACACTG,2674,10845.0,243.0,2.240664,RBM4_2,RBM4
CTAACTTTCACCCGAG,2745,10023.0,415.0,4.1404767,METAP2_2,METAP2
CTAACTTTCAGGCAAG,422,687.0,151.0,21.979622,GPKOW_2,GPKOW
CTAACTTTCCATTCTA,2135,6422.0,174.0,2.7094362,SERBP1_1,SERBP1
CTAACTTTCCTTGACC,2031,5964.0,199.0,3.3366866,ANKHD1_1,ANKHD1
CTAAGACAGATCCCGC,2474,7996.0,416.0,5.2026014,EIF4G2_2,EIF4G2
CTAAGACAGGCAGTCA,2041,6037.0,432.0,7.1558723,SRSF7_1,SRSF7
CTAAGACAGTTAAGTG,2221,7567.0,246.0,3.250958,negative_1,negative
CTAAGACCAAGTTGTC,2771,9152.0,547.0,5.9768357,QKI_1,QKI
CTAAGACGTAAGAGAG,2131,6331.0,457.0,7.2184486,FTO_2,FTO
CTAAGACGTCGACTAT,2348,8506.0,173.0,2.0338583,SLTM_2,SLTM
CTAAGACGTCGACTGC,2546,8992.0,310.0,3.4475088,CSTF2T_2,CSTF2T
CTAAGACGTCTCATCC,2661,9561.0,370.0,3.8698883,FASTKD2_2,FASTKD2
CTAAGACGTCTTCTCG,2252,7348.0,199.0,2.70822,GTF2F1_1,GTF2F1
CTAAGACGTGCACCAC,2532,9471.0,300.0,3.1675642,DAZAP1_1,DAZAP1
CTAAGACGTTTAAGCC,2517,9136.0,228.0,2.4956217,RALY_2,RALY
CTAAGACTCAATAAGG,2225,7142.0,246.0,3.4444134,UPF1_2,UPF1
CTAAGACTCGCACTCT,2732,10065.0,297.0,2.9508195,U2AF2_2,U2AF2
CTAAGACTCTTAGCCC,2577,9341.0,238.0,2.547907,negative_2,negative
CTAATGGAGACTTGAA,2438,7981.0,202.0,2.531011,RBMS1_2,RBMS1
CTAATGGAGGGCTTGA,2231,6720.0,226.0,3.3630953,HNRNPC_1,HNRNPC
CTAATGGGTGTTAAGA,2229,6805.0,159.0,2.3365173,TARDBP_2,TARDBP
CTAATGGTCTTCATGT,2632,9115.0,252.0,2.7646735,EIF4G2_2,EIF4G2
CTAATGGTCTTGACGA,3292,13518.0,513.0,3.7949402,RBFOX1_1,RBFOX1
CTACACCAGGGATACC,2430,8776.0,178.0,2.0282588,TBRG4_1,TBRG4
CTACACCAGGTCATCT,2867,10932.0,322.0,2.9454813,HNRNPC_2,HNRNPC
CTACACCCAATGAAAC,2520,8671.0,199.0,2.2950063,RBM27_2,RBM27
CTACACCCACAAGCCC,2515,9093.0,225.0,2.474431,SRSF7_2,SRSF7
CTACACCGTGCGATAG,2504,8030.0,401.0,4.9937735,PTBP1_2,PTBP1
CTACACCGTTCATGGT,2884,11032.0,264.0,2.3930383,CNOT4_1,CNOT4
CTACACCGTTCCATGA,2634,8942.0,251.0,2.8069782,RBM15_2,RBM15
CTACACCTCACGCATA,2277,7381.0,205.0,2.7774014,U2AF2_2,U2AF2
CTACACCTCCCTCAGT,2756,10726.0,239.0,2.2282305,ANKHD1_1,ANKHD1
CTACACCTCGCCATAA,1602,4289.0,109.0,2.541385,SERBP1_1,SERBP1
CTACACCTCTGCGACG,2038,6609.0,188.0,2.8446057,SRSF7_1,SRSF7
CTACATTAGAATTCCC,2316,7833.0,273.0,3.4852545,negative_1,negative
CTACATTAGAGGTTGC,1951,5778.0,162.0,2.803738,NONO_1,NONO
CTACATTAGGAGTTTA,2226,7362.0,225.0,3.0562346,DDX55_2,DDX55
CTACATTAGTAGGTGC,2500,8841.0,273.0,3.087886,ZRANB2_1,ZRANB2
CTACATTCAACTGGCC,3202,13265.0,729.0,5.495665,XRCC6_1,XRCC6
CTACATTCAGTAGAGC,2034,6125.0,186.0,3.0367346,SLTM_2,SLTM
CTACATTGTACAGCAG,2411,8374.0,276.0,3.2959158,SERBP1_1,SERBP1
CTACATTGTATAGGGC,3202,14997.0,426.0,2.840568,RBM42_1,RBM42
CTACATTGTCTAGCGC,2966,10948.0,255.0,2.3291924,GPKOW_2,GPKOW
CTACATTTCAACACAC,2605,9473.0,256.0,2.7024174,XRN2_2,XRN2
CTACATTTCAGCAACT,2903,10681.0,277.0,2.59339,RBM27_1,RBM27
CTACATTTCCACGCAG,3092,13112.0,324.0,2.471019,UCHL5_2,UCHL5
CTACATTTCCCGGATG,2917,12408.0,308.0,2.4822695,TARDBP_1,TARDBP
CTACATTTCGACCAGC,2425,7595.0,292.0,3.8446345,PABPC1_1,PABPC1
CTACATTTCGCCGTGA,1890,5489.0,158.0,2.8784842,TAF15_2,TAF15
CTACATTTCTATCCTA,3101,12529.0,240.0,1.9155558,CNOT4_1,CNOT4
CTACATTTCTGAGGGA,2651,9472.0,209.0,2.2065034,DDX3X_1,DDX3X
CTACCCAAGAGACTTA,2113,6580.0,216.0,3.2826748,BUD13_2,BUD13
CTACCCAAGTGAACGC,1150,2279.0,225.0,9.872751,IGF2BP1_2,IGF2BP1
CTACCCACAAGCGCTC,2840,11471.0,343.0,2.9901493,SLTM_2,SLTM
CTACCCACATTTCAGG,2460,8233.0,235.0,2.8543665,CPEB2_1,CPEB2
CTACCCAGTTGTCGCG,2078,6742.0,194.0,2.8774846,GTF2F1_1,GTF2F1
CTACCCATCCGCTGTT,2199,6985.0,256.0,3.6649964,HNRNPCL1_1,HNRNPCL1
CTACCCATCGGAGGTA,2548,8859.0,245.0,2.7655492,TAF15_2,TAF15
CTACCCATCTGTCAAG,2611,9866.0,307.0,3.1116967,SERBP1_2,SERBP1
CTACCCATCTTAACCT,2586,8717.0,215.0,2.466445,GTF2F1_2,GTF2F1
CTACGTCAGCAGACTG,2925,11271.0,331.0,2.9367402,XRN2_2,XRN2
CTACGTCTCATATCGG,2532,9394.0,251.0,2.6719184,UPF1_1,UPF1
CTACGTCTCGCATGGC,2393,9229.0,305.0,3.3048,KHDRBS2_1,KHDRBS2
CTAGAGTAGCTGTCTA,700,1231.0,188.0,15.272136,DDX55_1,DDX55
CTAGAGTCAAGGCTCC,2267,7740.0,263.0,3.3979325,GTF2F1_2,GTF2F1
CTAGAGTGTCCGAACC,2370,8233.0,243.0,2.9515364,DDX6_1,DDX6
CTAGAGTGTTAAAGTG,2451,8501.0,319.0,3.7524998,SRSF10_2,SRSF10
CTAGAGTTCGAGGTAG,2160,7917.0,206.0,2.6019957,MSI1_2,MSI1
CTAGAGTTCGTCCGTT,2967,12266.0,371.0,3.024621,EIF4G2_2,EIF4G2
CTAGCCTAGACCGGAT,1963,5614.0,181.0,3.2240827,PABPC3_2,PABPC3
CTAGCCTAGTCAAGGC,2748,10470.0,284.0,2.712512,EIF4G2_1,EIF4G2
CTAGCCTCACACGCTG,2145,6825.0,171.0,2.5054944,DAZAP1_2,DAZAP1
[truncated: 2,348 more rows]
