# Supplementary material for: Systematic identification of post-transcriptional regulatory modules
Source: Nat Commun. 2024 Sep 9;15:7872. doi: 10.1038/s41467-024-52215-7 (PMC11385195; doi:10.1038/s41467-024-52215-7)
Supplement: Supplementary file 20 — Source Data [file 41467_2024_52215_MOESM20_ESM.zip › Source_data/FigS9A.tsv]

Gene	Cell	Rel.expr
QKI	WT	0.766637887
QKI	WT	0.969153939
QKI	WT	1.345912903
QKI	KD	0.237025284
QKI	KD	0.232528152
QKI	KD	0.259972136
ZNF800	WT	0.943874313
ZNF800	WT	1.155619671
ZNF800	WT	0.916792195
ZNF800	KD	0.107743046
ZNF800	KD	0.125666034
ZNF800	KD	0.156872749
