# Supplementary material for: Systematic identification of post-transcriptional regulatory modules
Source: Nat Commun. 2024 Sep 9;15:7872. doi: 10.1038/s41467-024-52215-7 (PMC11385195; doi:10.1038/s41467-024-52215-7)
Supplement: Supplementary file 20 — Source Data [file 41467_2024_52215_MOESM20_ESM.zip › Source_data/FigS8D.tsv]

sgCTRL_r1_treated	sgCTRL_r1_untreated	sgCTRL_r2_treated	sgCTRL_r2_untreated	sgTAF15_r1_treated	sgTAF15_r1_untreated	sgTAF15_r2_treated	sgTAF15_r2_untreated
ENSG00000000003.14	1.83511136841836	2.81099682594152	1.86617159573526	2.24708497793615	2.30411886859331	2.57704392936385	2.40762488442023	2.37776453256346
ENSG00000000419.12	5.62639304360716	4.92531667502893	5.45934535870325	5.36815925961956	5.64358805824267	5.61133067460728	5.65234834415562	5.58585774471945
ENSG00000000457.13	2.98500399788789	2.78105038824931	2.91811565580027	2.99215770607737	3.08506584197128	3.07356746988888	3.00910867833037	2.98448809221732
ENSG00000000460.16	4.19322852273943	3.85164154449246	4.03020225759239	3.66162774686093	3.69560289062167	3.69612538936443	3.65449182646466	3.58001850710436
ENSG00000000971.15	5.78366025945061	5.47125393699478	5.66267390522446	5.72475186298534	5.80791345505038	5.87938110576526	5.99240192884082	5.8419327401851
ENSG00000001036.13	4.99841322052613	4.71864923270161	4.92793268851409	4.83727159959737	4.8112755644593	4.93607897694307	4.83317906767619	5.06912516760863
ENSG00000001084.11	4.17611926742137	3.92061716890771	4.03333337765981	4.01705868864472	4.28628101599077	4.30940918654417	4.14723444183835	3.98959510639498
ENSG00000001167.14	4.74167092379953	3.88854106952779	4.56004480323536	4.18887523938858	4.8045958585665	4.01611137940379	4.83895156438322	4.12725132611585
ENSG00000001460.17	2.53153946455866	3.19530576273242	2.5061168733533	2.97040279606616	2.7219578656923	2.98861609024438	2.40132261244737	2.62686174503256
ENSG00000001461.16	3.15325089083761	3.26060278317102	3.07229273988606	3.24023446499146	3.07528113380261	2.94280559381088	2.87519848646519	3.22578935831537
ENSG00000001497.16	5.85676627533253	5.17333492490865	5.86346258542618	5.60377012946158	6.27233278898819	6.11935396989659	6.18024548451734	6.07428261181719
ENSG00000001629.9	4.69703999927688	4.951507085803	4.59434167499919	5.0167838241668	4.5304564859683	4.7819377936417	4.61587223143293	4.49753078608288
ENSG00000001630.15	5.13696303980324	5.44045645559398	5.03801270061529	5.41486627882524	5.37786821860021	5.184578765754	5.35640040537478	5.11994772422562
ENSG00000001631.15	5.1770896509666	4.68674656477873	5.12513326882779	4.69046579916027	4.11436659748083	4.67464292164179	4.09379955585093	4.55679796330918
ENSG00000002016.17	4.33607366723728	3.33280577654172	3.99812770052043	3.98599114864655	3.6986061146585	3.89664913487511	4.28341244023184	4.16673498398525
ENSG00000002330.13	4.1397463415784	4.11193706503151	4.13006437976805	4.34228114589632	4.41509735710623	4.2403266649781	4.28475210816151	4.43408068055878
ENSG00000002549.12	5.34682487876341	5.29322646118831	5.36362745031763	4.96548942901352	5.05658391066396	5.29799271904726	5.01278760405424	5.31344214977259
ENSG00000002586.19	6.29130310841061	6.41665056613302	6.31426495662878	6.32255473926541	6.52341059194324	6.34804583873388	6.4632012285944	6.45811353100314
ENSG00000002822.15	6.57121015960931	6.13018500539129	6.46393990449055	6.49514291996223	6.04949592932666	6.25361526117237	5.87156902819154	6.08758514897536
ENSG00000002834.17	7.01912441662792	6.47819401824217	6.93624763065247	6.96812880808908	6.1172391030437	6.59804135694506	5.9165475579147	6.64799150007019
ENSG00000002919.14	2.99180008557996	3.1753963398831	2.95882074307654	2.96279441612133	2.98743222580984	3.00507993555549	3.20783366022289	2.98939676309179
ENSG00000003056.7	6.77871279965503	5.9723071391043	6.50523828976009	6.56153108295534	5.85579928910274	6.04042680573639	5.8343168422899	6.19963344152142
ENSG00000003147.17	4.26120372234265	3.81185170760066	4.29682854501691	4.13199466788126	4.60853134413183	4.52076723026266	4.59230067853595	4.77434425767937
ENSG00000003249.13	1.89075761474463	2.03510300569859	2.23835617696375	1.98518058443255	2.24667347164793	1.99632638270131	2.31082831905159	2.39649533806138
ENSG00000003393.14	5.17266322867751	5.22188218070742	5.04744726538044	5.35746105151856	4.93690716787588	4.86423424612044	4.95795248261836	4.69722964827384
ENSG00000003400.14	4.24072978864629	4.57615821595286	4.24935816973867	4.49534014784351	3.48835915095147	4.08619686832336	3.68820260828313	3.8779943349706
ENSG00000003402.19	6.42218714077752	6.41095729281257	6.51660165496148	6.41328779802875	5.75464083916039	6.19630779538848	5.7009097217919	5.7778678355384
ENSG00000003436.15	3.98059049343932	4.8910428256614	4.13468405336075	4.64077215993411	4.43723736231268	4.14692307915506	4.25732699004378	4.07749815813604
ENSG00000003509.15	4.44398034352735	3.91128117880818	4.31645049206199	4.42127359900556	3.92703749405706	4.30126625615128	4.04922912154608	4.44153387397692
ENSG00000003756.16	8.35735280688138	7.56861704463808	8.26380565586201	8.39846296277927	6.99802291017528	7.64500171366115	6.98415117394842	7.58902490660233
ENSG00000004059.10	6.17740090597306	5.70579434816004	6.14240274938784	6.08996715217296	6.02072375022622	6.12694290806586	5.85555523779782	6.1203096440476
ENSG00000004139.13	1.4206411281724	1.51486507094218	1.38458708829789	1.47895510494296	1.36000862855185	1.30871403312186	1.61017451558999	1.44585042804921
ENSG00000004142.11	5.00334712468158	4.73924459550812	4.81580962501227	4.90693449943173	5.26809758019741	5.17307141263342	5.24133901977075	5.36939324032795
ENSG00000004399.12	5.37894557743416	4.7112080147278	5.42290384180877	5.16078979005888	5.41789388138351	5.28441845118044	5.51360246396662	5.36103173990007
ENSG00000004455.16	7.75378482877361	7.34097499769907	7.62991343331698	7.47500015575653	7.09583045732	7.40434599118383	7.0836369741309	7.47224046313237
ENSG00000004478.7	7.09806536669226	6.96935739184196	7.10596273060314	7.04626973290433	7.28642954760728	7.08541711192731	7.41884895530324	7.08153446181406
ENSG00000004487.16	6.76133861510175	6.69420652879035	6.81363249607796	6.85713922803967	6.48265800395923	6.54615084666339	6.49985959631886	6.66274986018202
ENSG00000004534.14	6.64731205021785	6.48394522784691	6.4250445744263	6.55093439219237	5.87852004669762	6.17015591038886	5.55237544428808	6.02790274088055
ENSG00000004660.14	2.06372298334716	2.06728381110189	1.9539438993876	1.95161800934512	2.17988810326992	1.88491446097702	2.12985933705743	1.80070637715328
ENSG00000004700.15	4.14687914737251	3.93501523084092	4.24019714306209	4.09542471812966	4.09494278710378	4.21917639766348	4.62673095136719	4.40245153929313
ENSG00000004766.15	4.36050996428134	3.7663384019836	4.47221173496845	4.02854880674253	4.64333014998777	4.01492172598824	4.77929345991685	4.59413826017849
ENSG00000004777.18	3.0687711839874	3.04396132001379	3.37600513766582	3.3556526660985	2.83797214904511	3.10829530415921	3.66458044716954	3.64536455407821
ENSG00000004779.9	7.37640731343663	6.70001504664529	7.3932772266727	7.26329526857289	7.70662671704712	7.54063639211495	7.60769229347056	7.62383367188443
ENSG00000004838.13	1.75946682038823	2.12590631704804	1.59764062962431	1.98378448371088	1.90129656216229	2.03687255783392	1.73712697959652	1.74775830370143
ENSG00000004864.13	4.54439811318947	4.20867383463137	4.82126575943836	4.4996074627097	4.70485964488567	4.39194529182524	4.78818079858137	4.60622463785336
ENSG00000004866.20	5.6316121533671	5.92664858079245	4.84403594647562	4.741431003266	5.02893751964544	5.48607069060177	5.53452908559777	5.24102074860701
ENSG00000004897.11	5.96395566760076	5.90371460365092	5.97179920657263	5.72968196370268	5.17035930130012	5.66284638222594	5.18381057761186	5.49745673719851
ENSG00000004939.14	2.4530834686345	3.16729777171393	2.35608706935108	2.41786982472777	2.36188201104143	2.4711739068351	2.49372590205384	2.20903987191702
ENSG00000004961.14	4.95034272414835	4.62623097421555	4.95536791051651	4.81944774887385	5.02972442118757	4.95315221527818	5.09040515331321	5.03084437843709
ENSG00000004975.11	4.50917188486012	4.41848002879992	4.47043199806473	4.42460916348898	4.76943083631611	4.64929268058587	4.69611053251594	4.70878465332286
ENSG00000005007.12	5.83139225220571	5.37837583008163	5.8589769937141	5.39164756987949	5.97659679791884	6.06462915595772	6.05850999063211	5.89313357753139
ENSG00000005020.12	4.82776302594325	4.76204277108565	4.93030480300151	4.67163682072011	4.38690577487599	4.73017878389324	4.38843196683399	4.36667646113859
ENSG00000005022.5	6.86570053449083	6.84650199678871	6.89150724182029	6.86157433429832	7.192116581653	6.92602200472701	7.17030216365384	7.00368611600871
ENSG00000005059.15	2.46928272403957	2.53452888238655	2.53471230301046	2.98708310521734	2.70279704938261	2.38023396068903	2.62516932362061	2.79075928159536
ENSG00000005075.15	7.20157437549372	6.14457149480761	7.27865370254556	7.09502568328543	6.99971705308465	7.10350243147795	6.96268433910353	7.16632393903738
ENSG00000005100.12	3.98801529043182	3.332432080594	4.06809924570559	3.48601532836362	4.09423771036312	4.02349540930702	4.04807303914201	3.98121782963411
ENSG00000005156.11	5.53829022192021	5.1113434828898	5.52419200609918	5.47987512157313	5.97003300781335	5.74561336615625	5.82787486212239	5.73450732997206
ENSG00000005175.9	5.63005239904928	5.200878900539	5.62801497612809	5.34723198146459	5.59508718565966	5.40311884906225	5.5066664469197	5.28306048243035
ENSG00000005187.11	6.94276590282068	6.50644333662706	6.99006711644989	6.88485306171284	6.82563274677358	6.78775290722857	6.97400813590054	6.81499937650884
ENSG00000005189.19	4.00487341468835	3.58941215657551	3.99492821240318	4.10829128825058	3.74136717850522	3.82777493267222	3.68373257530257	3.73657891882588
ENSG00000005194.14	5.82184215667415	4.84345578229188	5.67302836111596	5.24621434668536	6.04176154482691	5.54051779818165	6.12530887198307	5.82821952032523
ENSG00000005206.16	5.24879251094198	5.19848424346781	5.10146087536431	5.13339935499737	5.23165635399292	5.68104177928625	5.55609927131265	5.59225271851263
ENSG00000005238.19	2.34310835398323	2.46886213635613	2.15680203886823	2.21828069801732	2.08168875021014	1.9188107757473	2.22508766503481	2.24516995799315
ENSG00000005249.12	6.65832910591325	6.5453554040171	6.75148405952804	6.44858358747506	6.63374555486488	6.5134626000093	6.6173073241523	6.49945732081795
ENSG00000005302.17	4.2463769866724	4.30538860185797	4.20875466076177	4.44319162333289	3.16912299401333	3.5336038448464	3.35200145735388	3.70981783658587
ENSG00000005339.14	6.12018686694216	6.11885470346619	5.95929021985162	6.4602577252002	5.91301622427153	5.94411651814132	5.91823093891953	5.57712825505784
ENSG00000005379.15	2.83403634638997	2.96113979516443	2.47334031204154	2.92722996948219	2.39031052858825	3.04146047668143	2.98732895936483	2.80624991051157
ENSG00000005436.13	4.13416057387382	3.94582649119237	4.26430201259601	3.99756985358671	3.9262999117479	4.05765831776754	3.90831877707427	4.10814299489166
ENSG00000005448.16	2.53936937648603	2.48865649508817	2.62065090812711	2.44989616879046	2.53842361188227	2.98010549070794	2.75632051503416	2.66539465906406
ENSG00000005483.20	5.79606643613638	5.55371485241869	5.61105277411648	5.64767203133564	5.99034637454679	5.87730819549783	5.93726274824007	5.64921054349972
ENSG00000005486.16	3.29393519408784	3.41254347096133	3.24160921362954	3.51807466825165	3.67382653509318	3.91506749264896	4.08835117398007	3.87984474958892
ENSG00000005700.14	3.98306840370412	3.65465138462617	3.84220271690125	3.58643845103198	3.58708035162479	3.66658003040858	3.52621218723244	3.58244333534929
ENSG00000005801.16	4.77505484723173	4.86869739663559	5.14329501295228	4.84421934656572	4.19870058836003	4.5834138672447	4.2674904527688	4.42785820292337
ENSG00000005810.17	5.33973401126278	5.0873599353839	5.33457205734442	5.28921549942251	4.9206727640888	5.13476097512238	5.15476623897867	5.03065848512174
ENSG00000005812.10	4.17875348658814	4.33044195921975	4.20019152450558	4.20598867262836	4.21106441974689	4.11260522316641	4.07711706946433	4.14967832501831
ENSG00000005844.17	2.52796731431383	3.27132843106002	2.49220868258724	2.683682606277	2.9224633339943	3.11465823863293	3.19178572625163	2.67899168833543
ENSG00000005882.11	3.11830139811858	3.39462705866738	3.00449829337053	3.06997866904677	3.30955515736551	2.6773220509996	3.57735050398666	3.04506848904727
ENSG00000005884.17	1.69078225016389	2.91591545034146	2.19327895932557	2.09065191690779	2.05374156440266	2.07387076081247	2.26226023649127	2.36908102267763
ENSG00000005889.15	5.17521107818376	4.27571163591695	5.26727898395467	4.59035706369587	5.23488916793186	4.67929016085301	5.35105907146143	4.79577156556035
ENSG00000005893.15	3.9295370491426	4.3338427193087	3.95869180926505	4.1051349930661	3.72167927980399	3.77237443071744	3.59108943935629	3.77094974929229
ENSG00000005961.17	3.66418657622448	3.19545314655437	3.71233913042191	4.15844401336444	3.4066537762554	3.57494377344059	3.61790478423943	3.84121215732475
ENSG00000006007.11	4.0109939057871	4.13947599061045	3.88585921513812	3.90565015847532	4.28197231815918	3.8515384173742	4.24987982263077	4.03001208062387
ENSG00000006015.17	4.31643741213039	4.35699384341777	4.28754437206321	4.51184988670057	4.60762934101082	4.94986545638484	4.59862488073083	5.20425704576973
ENSG00000006025.11	3.45611706629194	3.54585703982295	3.40977723188647	3.66609134734959	3.0050152006717	3.27398732126916	3.64222316187604	3.50929967783175
ENSG00000006042.11	5.12412335413382	5.17721956061975	5.03681141175881	5.02777269614019	5.35930017874573	5.33603934879279	5.388645824178	5.14716677349699
ENSG00000006047.12	2.37185581646846	2.51194732466259	2.39622596291895	2.33107297853668	2.64564883275597	2.64876350974807	2.38183608894607	2.79631996743243
ENSG00000006062.14	4.10296741186088	4.20506617769639	4.13965582578135	3.77743249450945	4.41279747493673	3.97911869991373	4.29351345753609	3.90814159525404
ENSG00000006118.14	3.28654444488237	2.4479115281963	3.21800981020637	2.8684010052795	2.97496345246168	2.99946972650909	2.85189017092619	2.40597281250462
ENSG00000006125.17	6.73649168513944	6.03461159110557	6.49708382923097	6.45424155027348	5.24979351867182	6.02642502554707	5.308501310271	5.92139362390762
ENSG00000006194.9	4.64792112662931	4.26490548840159	4.58536911418475	4.52274606518222	4.65466736826262	4.64906637014523	4.65870166012604	4.39382323897431
ENSG00000006282.20	2.54675668723709	2.4876618118811	2.22702623959196	2.77180223294536	2.74590524548144	2.93360114362595	2.88751409530789	2.90067345969427
ENSG00000006432.15	1.79656178190878	1.71775980029197	1.83476205309501	1.46157022696085	1.48225167938154	1.5080100498235	1.90788798923249	1.58279982945627
ENSG00000006451.7	5.87884053757291	5.72807854503126	5.86067343485735	5.88217732542375	5.77397064628542	5.71910936512221	5.8581094531218	5.94973225262601
ENSG00000006453.13	4.39353174630349	4.74031349671664	4.52341566124313	4.91531922076741	4.34592177663236	4.47176432988605	4.41873531733291	4.45259853016896
ENSG00000006459.10	2.42463011970665	3.31454210748615	2.44691276350005	2.62239295159979	2.34321341108153	2.77151097245242	2.43504241283227	2.40376158134311
ENSG00000006468.13	2.72632422142006	2.98457137689652	2.59695553910573	3.05756583922758	2.91245208378994	2.54983719350157	2.45269353425858	2.19084928596627
ENSG00000006530.15	5.2305121400367	4.38452585818325	5.05921724004016	4.73050417235375	5.53392168116921	5.10548831885904	5.49006916824314	5.33701455515732
ENSG00000006534.15	1.84153128111173	3.23442982778151	2.26994548744929	2.53849551541724	1.9885341483741	2.00161861320937	2.2556408898378	2.16449959957801
ENSG00000006576.16	4.2811548582429	4.20765959941664	4.20324267004818	4.50934576504983	3.37022188871927	3.72240433189057	3.40074152711977	3.85320317961612
ENSG00000006607.13	3.87870315654063	3.88902583617942	3.77760164606871	3.85262659166449	4.19899238537418	4.4618136485141	4.19634675834873	4.06224095003363
ENSG00000006625.17	5.41661537684652	5.76646987978326	5.35860629082554	5.469403977004	5.01117560187254	5.18690153131883	5.01331946778385	5.33952088477123
ENSG00000006634.7	6.47217400328045	5.20623060524361	6.45568399159641	5.8343356275329	5.99502246714608	6.15433624237853	6.0826344571624	6.13713889386366
ENSG00000006638.11	3.54055920771301	3.53413999864339	3.60582148803787	3.28859975214904	3.84223139669574	3.55717469033178	4.03198922841387	3.85115033546004
ENSG00000006652.13	4.49717916500142	4.73537011267116	4.32545097271658	4.5761145913607	4.1469470017984	3.96560744061414	3.99651724580157	4.05786369761082
ENSG00000006695.10	3.9301454514202	3.60650467055223	3.79738699342213	3.85368673176606	3.97689810491119	3.83955486405952	4.05696236293961	4.04567288408961
ENSG00000006704.10	3.25474565745342	3.03960687092007	3.27506261011144	3.33980563770685	3.31304735726293	3.11134005169779	3.26603601162534	2.90449265559275
ENSG00000006712.14	5.37748681953754	4.91148891867482	5.36672345352277	5.54715623722152	5.69590945535534	5.44427109493896	5.7193438177424	5.45893633426104
ENSG00000006715.15	6.05289552601265	6.20510173887265	6.01921744855402	6.25445040930928	5.71825886493469	5.96613199415653	5.6144179235253	5.77284994650837
ENSG00000006744.18	5.587390830261	5.00937158351652	5.47134116287027	5.21328978106737	4.51960197291612	5.00455951360958	4.5446037504608	5.14025146671756
ENSG00000006747.14	1.38359830991696	1.99112346549518	1.49840741870331	1.53691838018507	1.45221093026355	1.73135770330586	1.47549705961083	1.53200765323844
ENSG00000006757.11	3.67864676173876	3.4948866937489	3.58444256836322	3.42968814563496	3.65328329042653	3.6620500733951	3.86545395426367	3.93152264594801
ENSG00000006831.9	4.20904112683314	4.31833289349655	4.12137590233104	4.10123999102629	4.48389588302599	4.48878859702295	4.57575444232183	4.56332563001195
ENSG00000006837.11	3.06918084503755	3.96043732429585	2.84687018534277	3.2279749809092	3.03020313164109	3.15311433001011	2.83344829537453	2.92574302123868
ENSG00000007038.10	5.71925997611297	5.42342797534703	5.63730335925699	5.50614400971011	5.28195472687819	5.59406686884276	5.28882729773027	5.5919162217657
ENSG00000007047.14	5.19908851083702	5.19102005890841	5.20419351854693	5.33565226300844	5.61542718592089	5.12954815861544	5.59139286880339	5.28599096057902
ENSG00000007080.10	6.57603620323807	6.10397476452386	6.59776572881671	6.48619229347479	6.43874542458052	6.31480721561777	6.40882286882388	6.46703038298543
ENSG00000007168.12	5.38386607877027	5.84181124657488	5.41058574837923	5.32519607615282	5.02779470010361	5.08810348477774	5.01552389753677	4.99721090624594
ENSG00000007202.14	6.42455872450774	5.7812440281194	6.17757770822185	5.87144329158088	5.94149667522005	6.16568263305377	6.16337672247159	6.0157016602739
ENSG00000007255.10	4.83591593131571	4.39019676900277	4.48994821601231	4.90280378916429	4.87857696330298	5.32536556860792	5.3358697825989	5.0823356263201
ENSG00000007264.14	6.21833471947028	5.22921334357436	6.10342010894511	5.81323059988104	6.38675021785368	6.39206258878135	6.50487561051988	6.23090420675005
ENSG00000007341.18	3.74545629883513	3.71609868713797	3.68136339646576	3.58593900753214	2.83939821499022	3.52626071140799	2.89983175591639	3.18809223793184
ENSG00000007372.22	3.5240382176106	3.68448880027733	3.47301376629542	3.90228921187595	2.25401972073479	2.14200525252742	2.12214807065937	2.33407535729754
ENSG00000007376.7	4.58793043661905	3.835348507292	4.69184981692173	4.08000124479746	5.06274681287733	4.49890888191522	4.90013693202401	4.78313765382256
ENSG00000007392.16	6.29671693516975	5.85577103193526	6.38480004247432	5.97197966114224	5.24731920713296	5.65971419274647	5.08583547972475	5.49953528774367
ENSG00000007402.11	3.46777628031394	3.30575073823179	3.39601522361724	3.16073841766521	3.30513873472583	3.35987094503048	3.19295995361993	3.39482148039239
ENSG00000007516.13	1.73710839530004	2.15423830754135	1.81002598912697	2.38976511646114	1.70622519672713	1.77209323247332	2.42805021900034	1.78980406911217
ENSG00000007520.3	5.59494525851784	4.91418654671521	5.60371491422976	5.3173293541011	5.9884098568566	5.77342013087726	5.94451566176079	5.82487095247804
ENSG00000007541.16	4.18742858943815	3.9545840650921	4.28371923125099	4.11399961294927	4.60499690877525	5.3860235359616	4.48197959620724	4.24679676507816
ENSG00000007545.15	3.48916724702744	3.2983961283007	3.54187062139668	3.58076794165236	3.50447666849583	3.47383294265884	3.45116184350507	3.43958438840215
ENSG00000007866.19	3.11849933032578	2.61860331883874	2.87036870005358	3.02563850664902	2.9338191999644	2.98839157430155	2.94980665644359	2.82918432368935
ENSG00000007923.15	6.6427877603113	5.72219016004823	6.46695624651925	6.08219139539148	6.02793671393655	6.18042259698295	5.95471858799404	6.24748004921805
ENSG00000007944.14	4.62702056546616	5.21961686520203	4.69255651715611	5.22571606146603	4.48343296030222	4.23379461358286	4.52050503433363	3.95959605638769
ENSG00000007968.6	3.00178589775523	2.76125390215437	3.11385925139962	2.85614353108195	3.2680571294796	3.22053552233882	3.10341400403376	2.9942356403126
ENSG00000008018.8	6.7117673773594	6.51029025530932	6.71977951362428	6.51861238682222	6.95332066615344	6.81883331743503	6.83917417583639	6.89225869399285
ENSG00000008083.13	4.88852792597848	4.48952379968172	4.86223825444016	4.75628507350747	4.62690240672452	4.52874444996137	4.6611512999938	4.52421038761492
ENSG00000008086.11	2.2278319620846	3.07172609715072	2.46388659780969	2.18487021392052	2.50746455615427	2.57738334943534	2.45691639592181	2.12881172711887
ENSG00000008128.22	5.94789837493016	5.67327757753067	5.79896850632519	6.06793488656074	4.60108621993864	5.51559215428811	4.92870137378822	5.16686757906569
ENSG00000008130.15	5.65541566866412	5.13648644526015	5.47492159628024	5.27188332080098	5.85305013318527	5.83043024990805	5.91282721226604	5.70059113162721
ENSG00000008196.12	4.71588465902276	4.28265184684392	4.6196316733761	4.33800071240495	4.2562476018442	3.95184469639454	4.23673104230867	3.8885177716277
ENSG00000008256.15	3.55371714659612	3.23386198986984	3.52985225593335	3.73093768488114	3.05417194283998	2.99877972207709	3.37901503731559	3.14319492675337
ENSG00000008282.8	4.31875907312396	4.73290194716082	4.33752341605703	4.47901806589622	4.12269002837024	4.1163204353838	4.15034460635505	4.14548621369809
ENSG00000008283.15	3.40361583411867	3.76852886287751	2.9681699277333	3.42927989137793	2.6093610729166	3.18193463246131	2.79735460562504	3.26094337142132
ENSG00000008294.20	5.58454484884494	5.81810216702407	5.76120586255147	5.82379060160544	5.76569613096139	5.87467576646838	5.9823200848178	5.60820157545865
ENSG00000008300.16	1.25352022649767	1.22989641534566	1.3450166833252	1.61496960444639	1.26809464178029	1.33939212672992	1.36432997354055	1.28690517516808
ENSG00000008311.14	1.88817157967759	2.39510675379159	1.95864983427965	1.79368866781251	1.9860805487891	2.05168576718366	2.1212380649113	1.96049259472722
ENSG00000008324.11	4.94637975622049	4.84911733287172	5.00721499075433	5.0746850048391	4.77290799416607	4.77010539293934	4.68875566714104	4.70261880184196
ENSG00000008382.15	4.01630329635645	3.38291806558377	4.09211609409288	3.87581572132424	4.5720562187784	4.62644569073063	4.28243885232982	4.45183209898395
ENSG00000008394.12	5.59764106152592	5.17106401188641	5.34894013842277	5.3698935879376	5.90893021874495	5.49900905516234	5.79706671798207	5.42047799777151
ENSG00000008405.11	3.35414689301009	3.94685248913456	3.40672567924582	3.64228939713494	3.67720321729937	3.43007144188948	3.47498073327764	3.6954118899313
ENSG00000008441.16	2.47420885980003	2.13591541539386	2.54409948291455	2.38497234471235	2.13607572414717	2.25279259075421	1.94915549377985	2.39765901481902
ENSG00000008513.14	1.60875747142108	2.63856833111438	1.90249082704551	1.5966052636554	1.43173333031326	1.5762756807235	1.759486193269	1.61273329199177
ENSG00000008517.16	4.61398680451968	4.74617000266596	4.7125097848566	4.75995579568696	5.43588531512383	5.36065551567893	5.40828402433828	5.57106127902354
ENSG00000008710.19	5.14530867877681	4.74939135884953	4.73888657342198	4.64333686518764	5.11277681266742	5.15617841692918	5.43257618838047	4.70154636851618
ENSG00000008735.13	2.19917394425656	2.15154010447015	2.16423237989691	2.08674802835041	2.49048224799088	2.40176965441787	2.58748714682857	2.51880257485542
ENSG00000008838.19	6.5521092407811	6.02354026642655	6.40411671226126	6.16619649957493	6.54403526688276	6.59694546327519	6.61670082093574	6.5311710936512
ENSG00000008853.16	2.01529433218533	2.05981523549907	2.03774415045776	1.7357356292787	2.43104062322287	2.15892014372705	2.63357623572576	2.33425647837761
ENSG00000008869.11	3.42119306969885	3.18371665986973	3.15768226701514	3.23134427905507	3.37266323775381	3.39277155402369	3.39798955246098	3.16719699647549
ENSG00000008952.16	7.44106074426372	6.8182674452697	7.41802130422265	7.3714881844255	6.67451802370705	7.16135222098093	6.73417735104582	7.08764368124982
ENSG00000008988.9	9.79085039059796	9.91738807672186	9.76802007713072	9.99387072228593	8.91004525602699	9.34524021103962	8.79032949601743	9.41023355985046
ENSG00000009307.15	8.23493922059991	7.97441966262003	8.24108558251219	8.11459681209722	7.1338109613066	7.78416134378549	6.96841340307659	7.80460968822946
ENSG00000009335.17	5.61171098474816	5.34991791479124	5.52404015705022	5.19749805949136	5.66799301719495	5.4494459821531	5.33841462200941	5.20724029762583
ENSG00000009413.15	4.27290283289788	4.87647496749749	3.99482272490895	4.39058808905548	4.40820954137026	4.45403263142917	4.52873756504755	4.25276082250386
ENSG00000009694.13	2.12901638988742	1.46649990579317	1.93899250343496	1.45441668761018	2.08049529438097	1.73802773541916	1.33922118199851	1.3641436401817
ENSG00000009765.14	1.81832412398359	3.25722296047736	2.04317381606165	2.19313049749742	1.9218315985997	2.07434605513543	2.22938195148653	2.09129544812474
ENSG00000009780.15	3.67028116591781	3.4959357657405	3.69438180025621	3.77680826838346	3.79645184862897	3.91903776380978	3.89291378970227	4.06054719286838
ENSG00000009830.11	3.90720880633185	4.05045716279172	3.57012590820294	3.556428260308	4.12079331335182	4.09532700157269	4.08303969631441	3.38034399501501
ENSG00000009844.15	4.59800635459131	4.46369485085498	4.56559657277192	4.38171985099786	4.94851270777535	4.45483226458293	4.87674049535885	4.67198296126983
ENSG00000009950.15	2.62690807806093	3.2103440740395	2.40365805710061	2.93678158146894	2.57147929771473	2.53864161801919	2.492227074312	2.54553697941451
ENSG00000009954.10	6.30867939774034	5.91402311555338	6.26185684171372	5.94304059638516	6.36733910458619	6.14474060692486	6.31343148782392	6.12590386459025
ENSG00000010017.12	4.82972432761365	5.00658180791843	4.93775979072008	4.99255291211681	4.99735405230203	4.84296412847212	4.95140267935528	4.85316038990453
ENSG00000010072.15	5.30182884498386	5.04855245342986	5.46327068980381	5.29171359789589	5.10754705147144	5.18312083868696	4.68689140011814	4.92072564143461
ENSG00000010165.19	4.93147190984624	4.37103972926984	4.90132355363954	4.32568976889646	4.76686064357071	4.84556952399025	4.54584338971027	4.6931753318931
ENSG00000010219.13	3.8970398016144	3.71379263832193	3.68358333412181	3.98333898875014	4.37208415953905	4.40350152618049	4.1281567167509	4.28048856692572
ENSG00000010244.18	6.73104550700428	6.38466804106802	6.61902844997208	6.37882605328202	7.11674889477906	6.67433087701642	7.07161373971073	6.64218902045756
ENSG00000010256.10	6.89859777096512	6.86389346422312	6.89291967584563	6.95672187467538	6.7129444935147	6.75818108663908	6.58104242366154	6.75120325285467
ENSG00000010270.13	4.15031538158875	4.07834484121577	4.00489407070702	3.70624864805431	4.18983842233438	4.10278851112087	4.19701889321387	4.12418402624912
ENSG00000010278.13	4.16702325783344	4.43823403509788	4.33182951093845	4.48723461733819	4.45418980244144	4.02268640881357	4.14414171042908	4.16167958996821
ENSG00000010292.12	5.30549157031563	5.07233653072506	5.047111401285	5.08968465178037	5.35339795296708	5.23576789830482	5.48869444261882	5.20556269933736
ENSG00000010310.8	3.1381953343305	3.21684074673786	3.00137007951741	3.18344180250947	2.67011373562584	3.0598130331175	2.97311688210953	2.75917309636725
ENSG00000010318.20	4.48720066104013	4.38484501876783	4.36884518699827	4.32267272319593	4.44962453478191	4.63049059427137	4.50938540875587	4.43796430572335
ENSG00000010322.15	5.43898110228123	5.16470341498164	5.39917164244383	5.2339553532168	4.95034882550271	5.4476606079909	5.01437649474981	5.39109080606392
ENSG00000010404.17	2.63631471127101	2.67812116322585	2.45698593526082	2.70115393202919	2.48900891412733	2.54157296332579	2.60784938852562	2.23873856928802
ENSG00000010539.11	3.41294359850579	3.80063335666071	3.21092063930764	3.58969489548017	3.16373230911585	3.08064136592875	3.02546625888855	3.00024191327698
ENSG00000010626.14	2.34581477171706	2.40269500481197	2.39224572289518	2.64604712287307	2.42853819039243	2.6444378480128	2.51128624330929	2.55328276406445
ENSG00000010671.15	6.21948462142304	6.07230719906477	6.18774626713705	6.32937240244256	6.29003035228673	6.15212241389566	6.22561058563577	6.2157053014571
ENSG00000010704.18	1.76180580187751	2.3029072318074	1.65002230903289	1.8232780371168	1.84991550387279	1.77201787834263	1.55078730402536	1.92074163077935
ENSG00000010803.16	5.50906304368621	4.85403329010922	5.35075294377857	5.2845259271864	4.39938316352371	5.00024506041911	4.54008746386465	4.95392973799277
ENSG00000010810.17	5.11369671887326	4.6546999480844	5.1851197574772	5.07737673921799	5.27497009540643	4.82023384331221	5.61080218811411	4.76284165625659
ENSG00000010818.9	1.14743855159527	1.49406674578703	1.20980269057724	1.30866397928878	1.33025462713278	1.58917546419084	1.27725062174174	2.05623653061298
ENSG00000011007.12	5.49037085272934	5.07625382007017	5.40499804999294	5.39601607452353	5.76199095283928	5.6166141672585	5.76685834220629	5.57380676620161
ENSG00000011009.10	4.64355792036119	4.15669665627921	4.57266584693487	4.48441448082913	4.79485678272708	4.81426965443967	4.90933880077964	4.60219419943277
ENSG00000011021.21	3.97329322806678	4.11137451337878	3.89267656620691	3.93505170987159	3.699557123923	3.62170649105238	3.8706526951066	3.70549827855085
ENSG00000011028.13	3.93301645282658	3.87573678692174	4.52642086871277	4.0557559202457	4.17774291204652	4.21926214900419	4.25110102416434	4.02799062216449
ENSG00000011052.21	4.29304832006635	4.43573190144632	4.31066391442698	4.95205540493718	4.73412608560605	4.73485333200229	5.02227479056299	4.99011851520822
ENSG00000011114.14	3.64766742615632	3.69901233484546	3.57284455022696	3.7767533845111	3.86248565175671	3.65856841117772	4.01841473018384	3.69265251440095
ENSG00000011132.11	4.21183808747286	4.11906510829179	3.9201025297869	4.3410929286635	4.45754578325016	4.08797760071238	4.25004156446524	3.66993743263717
ENSG00000011143.16	4.67462916450368	4.41417418230062	4.671805099082	4.66372037206955	4.78063172059248	4.52850058006836	4.71671380059051	4.69218336277687
ENSG00000011198.8	4.41494317514323	4.99688274638004	4.50194507029982	4.88013808425477	3.8012836528682	4.40114899398371	3.66813182803841	4.5016562094117
ENSG00000011243.17	6.1726282203112	5.6631520190701	6.15393977936037	6.02406673158948	6.51978929526136	6.41092824915519	6.4393698350273	6.25478566098347
ENSG00000011258.15	3.52904143695563	3.25383892147692	3.43871261871514	3.22849054262314	3.6392431958796	3.51672271563975	3.70725726244344	3.60047227623488
ENSG00000011260.13	5.36701949187132	4.57811630963485	5.28859813447425	4.57783750391544	5.82294627530294	5.14758062491365	5.781698398049	5.16168074277509
ENSG00000011275.18	5.21181055468845	4.87783445772658	5.13382447369222	4.99814376474426	5.03605681773096	5.05472633762694	5.11772780722665	4.98375062230574
ENSG00000011295.15	4.08989307900395	4.01718326060075	4.01027794449948	4.2450483157427	4.35237021632297	4.15807696107579	4.28368243964316	4.2871284946548
ENSG00000011304.19	7.82468708171797	7.43293719487596	7.89331280164402	7.57155059574051	8.13336627620675	7.76465043219496	8.16960384494829	7.73007262935703
ENSG00000011332.19	3.92707254685091	3.44669785303364	3.80951486469483	3.12394011293046	4.36605364685172	4.05353336705288	4.75561485659884	4.07261939694907
ENSG00000011376.10	4.46255252886395	4.02034195334489	4.53046020879278	3.93536032200494	4.04197918800776	4.38979843634195	3.95495770086225	4.2109827572544
ENSG00000011405.13	4.28032555103865	4.43393764811526	4.37387309147343	4.45217768924519	4.4879635768227	4.32195590270086	4.61995670905322	4.13206925842317
ENSG00000011422.11	3.92993068654462	4.00329035670696	3.75977674668511	4.00877732638313	3.70840159699613	3.84976452249402	3.86299659166571	3.74137315174558
ENSG00000011426.10	5.2186689346025	5.31566957706088	5.28716756139822	5.00207420526335	5.01260830682035	5.25665731759702	5.02207598494364	4.89477362199475
ENSG00000011451.18	3.73891395603877	3.26919783305058	3.67403013966315	3.43098028270645	4.083851415523	3.87923757239223	3.98694753026389	3.90073525308362
ENSG00000011454.16	4.00484150962846	4.32068363260692	4.04992796517707	4.245081042632	4.12404893414886	4.04948253434838	3.86390142298802	3.78786944781314
ENSG00000011478.11	3.03380756346446	2.94707920990012	2.97390718943565	2.90631763648951	3.09740752016336	3.08200093301769	3.22947801426597	3.00673941269732
ENSG00000011485.14	6.28603679752254	5.38661484518028	6.25781867364041	5.65928977291783	6.54214366467561	6.22444586669167	6.64755670634243	6.46875715624264
ENSG00000011523.13	3.24297581749553	3.31100431314459	3.31166270048155	3.42577843779762	3.15721342072381	3.50166671244404	3.04200933971116	3.48379166805891
ENSG00000011566.14	4.19548633527766	4.23465201513491	4.55245545011113	3.90309558216393	3.85244557731856	4.79265636417069	4.05840700109406	3.85104182529035
ENSG00000011638.10	3.36407639125308	3.64961375105319	3.54469794595519	3.91571014321633	2.99754674340045	3.17146730630867	3.48220761512686	3.29280648463562
ENSG00000011677.12	2.19661482173039	2.09206101753131	2.10470980261058	2.0030822789083	2.0708141601393	1.85204677555859	1.93238412234167	2.25728046428567
ENSG00000012048.21	5.70214516493245	5.4491573720079	5.68255932285709	5.51640831190316	4.70039802809618	5.38707564782809	4.80129041209811	5.16624791866094
ENSG00000012061.15	5.09227330070631	4.77672661647969	5.1007142911406	4.79634052780304	4.62445687375646	5.02906044795634	4.65948974504525	4.88452366694338
ENSG00000012124.16	2.99137580497223	4.54656595531187	3.5612683569372	3.90516712514842	3.50920237743444	3.37143996189458	3.44820236278356	3.38627507283926
ENSG00000012174.11	2.74621869478302	2.78222032439972	2.73942888770525	2.56039903178214	2.85374584902551	3.02977417889899	2.86673275433332	2.95645738257085
ENSG00000012211.12	4.06409877572405	3.23358889552551	3.95267579266968	3.61357309483269	4.29223301063211	3.83007441908266	3.86184358714642	3.78387070604902
ENSG00000012232.8	5.06546783663622	5.50093246653256	5.05921304020172	5.18865937687672	4.96686468439661	4.97239365770597	4.9892756024927	4.84683913161606
ENSG00000012660.13	6.23744185181819	6.14249202758061	6.22210122399602	6.16093853696303	6.1692693665571	6.15331070893798	6.04767910755984	6.09016486560804
ENSG00000012779.10	4.9190375815911	4.31557513143123	4.95141331384816	4.79458591080279	4.86045785687709	4.82572330543414	4.96567844919631	4.77307567123458
ENSG00000012822.15	3.90885498808561	3.84824482256131	3.8271432089929	3.62588647086302	3.04373730877356	3.4111113142692	3.58185277506011	3.57573018199033
ENSG00000012963.14	5.0131971135689	4.79665269707241	4.79041420010425	4.72115599195924	5.47485061459544	5.20319456362209	5.4275386512254	5.35195700551359
ENSG00000012983.11	4.69249887110323	4.18426628397603	4.56106716552872	4.46211377674757	4.41238926130379	4.48909084489519	4.59458515037373	4.52788772626642
ENSG00000013275.7	6.25703592332723	6.03128707179201	6.25836428080615	6.00634353964913	6.512466955394	6.36843335603295	6.43232766673485	6.34630892131267
ENSG00000013288.8	3.53498097614728	3.4340755694649	3.4795627645351	3.48594062264132	3.74283001598801	3.65851530159296	3.70750146096555	3.69415326508819
ENSG00000013293.5	2.48403626719068	2.69066910967892	2.3592312280912	2.5354164740973	3.03727950647683	2.65738667590068	2.76030822625754	2.52279479887605
ENSG00000013306.15	5.31885945813797	4.99700682917759	5.42822407686842	5.17667241227359	5.56477124848984	5.51760025328861	5.54044779638684	5.49529480077741
ENSG00000013364.18	2.60042695735139	3.14028375218347	3.21561431627525	2.94610815218273	3.45452965467527	2.91314083060861	3.14417464195289	2.8108271769952
ENSG00000013374.16	6.38960112946142	6.39139579565973	6.28382935417306	6.34263152156786	6.6205067014926	6.59176680891284	6.61615778169717	6.52388872665044
ENSG00000013375.15	4.82744486759414	4.69215283833071	4.93176858713511	5.13130293399363	3.839355608857	4.87946586099475	3.87839807513682	4.26216456444268
ENSG00000013441.15	6.42936740259357	6.62754542079304	6.48718666223235	6.82126041438281	5.79177325971507	5.9947793330393	5.81890596076634	5.94293949949735
ENSG00000013503.9	4.48893725828157	4.10695089595564	4.53805379415946	4.16164518946792	4.59914048406929	4.31682487659694	4.6653905923829	4.26874898714511
ENSG00000013523.9	2.48255827653276	2.70200763770329	2.82301194509425	2.15228893718525	2.65865498213759	2.84339150574006	2.94057542867811	2.80593098104144
ENSG00000013561.17	4.99434688592612	4.74511941417672	5.06012258427395	4.61865302125283	3.99311459096388	4.47819727184917	4.22906177041513	4.34748776705249
ENSG00000013573.16	6.17487750493679	5.53117446763421	6.11919247320805	5.57372300702822	5.11986349853714	5.32909347179087	5.211273920051	5.22007833640647
ENSG00000013810.18	6.27896788819714	5.88514852214497	6.178035990467	6.1574204175851	5.91258874080807	6.21527623491814	5.92342721421716	6.21945541996562
ENSG00000014123.9	4.2019380213662	3.95913268750436	4.10387610513211	4.14821327416579	4.1163186221268	4.18531367669004	4.09409857623391	4.18218889486146
ENSG00000014138.8	5.26425720658368	4.35532669723521	4.86993302304477	4.56971540148775	5.33798493783333	5.18852831286511	5.49220958425904	5.08923839237663
ENSG00000014164.6	3.85263391858436	3.55083758773	3.86246587875631	3.63769293559185	4.06437697592994	3.8525359567903	4.19985548046401	3.75174449353434
ENSG00000014216.15	5.99421449032386	5.66552518347134	6.08976850253476	5.92660791118354	6.17670743107914	6.13320277978287	6.19592828867606	6.06969266365751
ENSG00000014641.17	6.21455167910609	6.3901341755455	6.30149777256919	6.29137010386044	5.71203640286562	5.73835220249835	5.57864935839639	6.06116190143441
ENSG00000014824.13	5.4551382223406	5.25973385763694	5.33800832262884	5.09282087229526	5.80367169501648	5.82056838697565	5.73405568288352	5.76947663769014
ENSG00000014919.12	3.41917613666256	3.73180258177289	3.52911855160216	3.46231487869771	3.55043094858696	3.56300486715773	3.63460783077822	3.69862342165974
ENSG00000015133.18	4.40969740083075	4.19503502514847	4.30272257272814	4.45194505982241	4.64714228571714	4.56871106028704	4.84639789008399	4.15577802309659
ENSG00000015153.14	4.31859774293177	4.4785838806094	4.68043004328535	4.26093170231132	3.62274863474063	4.06489693782377	3.605023782305	4.26503248156237
ENSG00000015171.19	4.83752791018121	4.6323007167691	4.96324091862574	4.83617139915325	3.63784717729101	4.42681788531688	3.73813244384221	4.50892786512991
ENSG00000015285.10	5.02443213207325	4.80868158985927	5.02735509837596	4.75486946435031	5.23290038355814	5.19051240918867	5.2555563155208	5.13722216039173
ENSG00000015475.18	6.55774998634549	5.85866835094443	6.56431968996393	6.26281058233969	5.19437625637086	5.83539436088339	5.08943807214101	5.97177028066572
ENSG00000015479.18	7.65834394318648	7.57393193934304	7.68650399220576	7.53619871197525	6.85951532353332	7.26668994173605	6.92514809637486	7.23062114152964
ENSG00000015532.9	3.38185387048504	3.14098321515172	3.4506399203658	3.1887583510855	3.45994126144673	3.55451149491968	3.6659555945364	3.58988210045962
ENSG00000015568.12	4.29573630249546	5.20478911643347	3.93114864254847	4.92723718882139	5.2388108245089	5.29127318212631	5.41964643944021	4.35165845976802
ENSG00000015676.17	6.19918360119077	5.31657579306229	6.15749308499049	5.77379806245565	5.78458396609138	6.17764396190653	5.94761270419214	6.0008693825737
ENSG00000016391.10	2.30012658954235	2.12172192475346	2.09672384098671	2.18585423501352	2.23414074895143	2.2775515249756	2.1160394118895	2.23013642312391
ENSG00000016490.15	5.09634054683188	5.06522672313457	5.00284475635396	5.06966659605525	5.70486568777095	5.54192144882399	5.68243791799475	5.60433522676644
ENSG00000016864.18	4.49115676744594	4.18968374294322	4.33265157281114	4.30019994662435	4.67036886645076	4.58633784385255	4.50880443176265	4.62057360169291
ENSG00000017260.19	5.31569205930748	5.88687455877897	5.22265343871429	5.38250827922677	5.31964756930303	5.48762237351382	5.53350714158989	5.40892609817759
ENSG00000017483.14	4.38483283546153	3.79242499162475	4.08619591095922	3.31243723669936	4.48408578322802	4.49305088887245	4.46472791019848	4.50055911372629
ENSG00000017797.12	4.89948183736916	4.95775834521204	4.9599741074538	5.05303952432686	5.42715568330303	5.29626874530582	5.25387583508789	5.1863965224698
ENSG00000018189.12	4.63395908880878	4.47826839428073	4.43595070251206	4.56396092256488	3.95610990871574	4.41075400660987	4.25083044491518	4.48960502243077
ENSG00000018280.16	1.69831891391058	2.54592074305514	1.76907680412273	1.91817781124727	1.90477891241366	2.44031881514967	1.80222322498099	1.87096341445679
ENSG00000018510.14	5.24195484859309	5.18088067998539	5.19751836561022	5.1953162538123	5.18819825941608	5.51702570959941	5.25184540807755	5.53720867234189
ENSG00000018610.14	5.41238095659041	5.27984647854752	5.51659543078056	5.52608590948358	5.81191800266367	5.75256676631295	5.89605702314961	5.71674188126448
ENSG00000018699.11	3.81992221314869	4.01506986316975	3.86974288168657	3.72847007649434	4.21617509730176	4.09069056780216	4.20069153512365	4.14909213844694
ENSG00000019144.18	4.26595141898402	4.56548700563688	4.3856660121552	4.39959908590137	5.08801617923157	4.75029657388626	4.83594010377091	4.47274604808159
ENSG00000019485.13	2.4105100013573	2.02783749445035	2.56838604603859	2.23774115192075	2.55143571400936	2.86273354372291	2.81066229836911	2.82460800661249
ENSG00000019995.6	1.87597607657307	1.85734560594674	1.65640807886023	1.97720695914951	1.91507899040347	1.87267123453039	1.83101054319465	1.81270032096201
ENSG00000020129.15	4.34390658380679	3.89745938462298	4.2566107097919	3.74185920885581	4.19262624520407	4.14422008166083	4.26294887074936	4.26725971418761
ENSG00000020181.17	1.51820983792852	1.61384127456602	1.54155406169233	1.71994673660504	1.60462822792943	1.61265773895209	1.64605385571217	1.60994382238211
ENSG00000020256.19	3.34490598074979	2.97765060794115	3.37933775727839	2.75497294091991	3.6085466765895	2.91342539310949	3.75916472887974	3.01758108297888
ENSG00000020426.10	5.30221043043627	5.1870387077855	5.62977894760837	5.65708115821126	5.82812770213909	5.39910094840517	5.6338224545292	5.50445275482314
ENSG00000020922.12	4.89424855102798	4.52584207030491	4.82303441653954	4.76265295754734	4.9459916591441	5.06964159129326	4.98676981455653	4.86077496032223
ENSG00000021355.12	5.35800451892118	5.75350857824285	5.20017806996961	5.37893408158672	5.00799817898153	5.05161830321858	5.04909715210003	5.34422664039066
ENSG00000021574.12	4.47396531109591	4.14988235459311	4.36122984655926	4.29769900342149	2.71329183322757	3.51502879925449	3.02965288020493	3.53930106258188
ENSG00000021762.19	2.79791819354673	2.99730252750841	2.74617045715969	2.96178237986051	2.99024240294064	3.04658156610253	2.86142051600931	2.5971923752754
ENSG00000021776.10	3.89438781980202	4.03003800961868	3.78468256523404	3.57283721141709	4.01966529253016	3.84293341247029	3.98332961846467	3.97374515064712
ENSG00000021826.15	1.5741604947492	2.58595354332458	1.73098057483129	1.8903850468854	1.93496899336167	1.94519107188277	1.72868616705477	1.77448646501916
ENSG00000022277.12	6.54977720884518	6.32217011555975	6.48425787514588	6.39109454978365	6.77236458078133	6.61494135060778	6.72912278033198	6.70715747370733
ENSG00000022556.15	6.88373290980514	6.61801783629076	6.80762216215883	6.67507732420685	6.83151242804894	6.79632550600989	6.91616418519929	6.77959214916862
ENSG00000022567.9	5.00946963751301	4.12021284962298	4.79322231753283	4.74714903661562	4.79489909686014	5.12995202550136	5.03044705591791	4.83220243932859
ENSG00000022840.15	7.21004980905763	7.26518763953774	7.18541051799619	7.36117750133784	6.75053679892639	7.21804756108808	6.70767098790069	6.9222056741372
ENSG00000022976.15	2.59011201073971	3.06853201946722	2.61630951729835	2.7487804896249	3.20605946773214	3.20930913444776	3.19932151330187	3.14675705729658
ENSG00000023041.11	4.53458567569395	4.28233399549793	4.55176608710206	4.32434735518423	4.85088495622999	4.64473568685162	4.96131405352585	4.71921212993749
ENSG00000023191.16	4.64025264007257	4.02371725502113	4.5571834704952	4.20867448273461	5.0010475264288	4.70224348297885	4.91875378459445	4.74556837043257
ENSG00000023228.13	5.92784861260417	5.60323540780519	5.86327166613724	5.71536560842753	5.25571534244111	5.63349082712828	5.17944914226572	5.59108392227022
ENSG00000023287.12	4.65497525502995	4.8888464265578	4.24343411458159	4.78724571869059	3.79232240575909	4.18385811678601	3.91814000047712	4.11639067386395
ENSG00000023318.7	4.89839804609094	4.72358911868198	4.87043533085305	4.8495497137134	4.87938907465782	4.77524742609978	4.87419607471976	4.8385160070346
ENSG00000023330.14	5.08482823831218	4.4748446235349	4.88950603325628	4.80497692131459	5.05842393599145	4.72699356009764	5.11549864673887	4.85377904885718
ENSG00000023445.13	1.47121681901274	1.78848403220994	1.90015146301369	1.83358024444558	1.67763698143925	1.53700200650853	1.63551941801302	1.45509729721635
ENSG00000023516.8	3.8177304599079	3.64141751172193	3.77699955441424	3.66780840383914	3.96646490158903	3.98859113079187	3.94360526275348	3.92597440586096
ENSG00000023572.9	4.41570292533678	4.17767360402505	4.60215325538819	4.28986830162761	4.27046258677143	4.45158893368012	4.38754352609428	4.53710350130749
ENSG00000023608.4	2.95539649893887	2.68230088645803	2.79598474011843	2.82418052056443	3.09573391500046	2.99307607945997	3.00720519646497	3.04851417404156
ENSG00000023697.12	4.0108692512801	4.04717658249164	3.90220097591851	3.94851083404865	4.33647535045732	4.19487455688275	4.20836160942573	4.19730182039978
ENSG00000023734.10	5.80079694452248	5.69449161756527	5.84061287474369	5.67994633451656	6.16307795061074	5.93116305596486	6.07229392517394	5.97504550872165
ENSG00000023892.10	4.93085527565274	4.56790980017426	5.00483589888353	4.94320118335575	5.22920275500271	5.14144022396467	5.13769460223744	5.19101901319898
ENSG00000023902.13	2.27537818046242	2.4134326241188	2.06539421652006	2.40441462997438	2.60960564477023	2.08230460131246	2.75825397962991	2.26882114014582
ENSG00000023909.9	3.90835763862599	3.75738855996988	3.81412572290542	3.56628729540101	3.50661303143809	3.34200451222404	3.8176027110955	3.85392881860681
ENSG00000024048.10	4.40408749738311	4.34456534891509	4.42194616958785	4.32791940395742	4.55935240744707	4.50928829757958	4.73193349478965	4.46954102641877
ENSG00000024422.11	2.78937531413324	3.23805311484617	2.76202500184964	2.75202900997495	3.21960693512745	2.80005980202125	3.1178119930965	2.77719767172567
ENSG00000024526.16	3.74757977163215	3.7879590630892	3.84941651892463	3.77454403902413	3.46899305449474	3.1138520978076	3.73379653199391	3.80547567106343
ENSG00000024862.17	3.83994633752247	3.53342420267058	3.84827801666977	3.89885233191178	4.02485467421138	3.65391637336597	4.02437818499468	3.95561897127477
ENSG00000025039.14	3.34056589788761	3.38599271944539	3.25679112104658	3.61065505515049	3.29240406582901	3.24924733754367	3.51134539829299	3.28308946838833
ENSG00000025156.12	3.90436521354359	3.21600676523126	3.83401881739294	3.86382097536986	4.25621408221727	3.94436848861892	4.32206123680859	3.66448073105026
ENSG00000025293.16	4.70169870198823	4.75375072123019	4.56800957774514	4.84660007746331	5.10068468926323	4.9132834134196	5.06376219555675	4.95004278717296
ENSG00000025434.18	3.7386661526432	3.97678611692952	3.48438539219704	3.68965407983797	3.91881706432295	4.06790503607995	3.59446941777026	3.69552205753509
ENSG00000025770.18	5.46707902680311	5.10808222115039	5.38553316578913	5.20944501064007	5.75803185604263	5.65344522014872	5.6613395249252	5.56897206099883
ENSG00000025772.7	4.6113709531514	4.23100627963321	4.69158362256654	4.46753563587065	4.86712384681591	4.66288731174448	4.87228182648224	4.70395802102265
ENSG00000025796.13	5.67718776360308	5.19870659160947	5.64724066018132	5.50669765132671	5.80080584214789	5.72494905788418	5.65191135500607	5.61270251313328
ENSG00000025800.13	5.17603849996139	5.09485676339909	5.08275619427968	4.96949740211633	4.95533668769788	5.08485812596815	5.09732915208177	5.1344985219118
ENSG00000026025.15	7.7452317689706	7.92203577811712	7.79042532248651	8.02919913130215	7.90680430882838	7.83410644955275	7.90837133671844	7.8346322693662
ENSG00000026036.22	1.91864839857205	1.66370936870307	2.04683000960249	1.7706492440196	2.17295332853617	2.02734870310731	2.06745330235625	1.83264659556739
ENSG00000026297.15	5.28757600741033	5.23770595664124	5.11112437429767	5.07415618210836	5.25836974121444	5.08901630139905	5.3195659033803	5.22248580786469
ENSG00000026559.13	1.46896177050238	2.28889725524968	1.59336630743858	2.00962433947143	2.0391253461987	1.97966484304438	1.6646502470146	1.89608765180776
ENSG00000026652.13	3.64410932014217	3.40885307440245	3.61777549371028	3.29132245483115	3.28755568935752	3.23801726318856	3.56710932975622	3.13110620311807
ENSG00000026950.16	2.9496658580441	2.92350679541954	2.81714348448134	2.83672559693567	2.50694777312537	2.25470545018538	2.61707285667505	2.27796411420619
ENSG00000027001.9	2.75807961723562	2.30849216207681	2.55993198475674	2.56443661456485	3.03205118930216	2.7480729594407	3.00289007580368	2.67804955502966
ENSG00000027697.14	4.52864626773537	4.2503905678378	4.71560500920469	4.52216004705897	3.3987632632881	3.73737665477549	3.35288304532931	3.30615483505162
ENSG00000027847.13	3.53197226245191	3.04827077112344	3.44247796102756	3.44004123723153	3.34075323275252	3.39949812199753	3.30996414387304	3.40990726968466
ENSG00000027869.11	2.60050892792194	2.38228654551815	2.83339266261572	2.37690648897436	2.208201367297	2.84169541502622	2.38042560665222	2.2356874586266
ENSG00000028116.16	4.00829413873469	4.20175312253421	4.04950347942842	3.80683130978027	3.83949622905618	3.86778411618323	3.65383732691928	3.86437117697594
ENSG00000028137.18	2.20640284749769	2.355748590749	1.94370824270531	2.20882083233398	1.76947205463837	1.95730984522498	1.9070769952955	1.93017383110701
ENSG00000028203.17	4.6239515446527	4.56461545353353	4.32533884542163	4.28854874132905	3.62662298503836	4.03573801799969	3.72301707603484	3.80998038819528
ENSG00000028310.17	6.41299572900616	5.53504074595452	6.27711830123382	5.69173231353549	5.48973710525082	5.89260233285084	5.55859001488731	5.78854534803319
ENSG00000028528.14	5.0180896344657	4.92827128449287	5.08065563446078	4.87089889532417	4.71791331545351	4.87885312290324	4.68560475594491	4.89662208273742
ENSG00000028839.9	5.31132440941141	5.14016174789053	5.47135962507074	5.0527129973807	5.27416611537074	4.95497454450692	5.28122408302896	5.00424286752997
ENSG00000029153.14	3.5781426342816	3.58579083998629	3.64335265721901	3.72245006701498	3.82806402900671	4.06513834843112	3.19740298386535	3.73043399931035
ENSG00000029363.16	8.16968685131584	7.48678165899893	8.12966287205343	7.81441103246565	6.6972929239229	7.46047559157823	6.57700179854473	7.46976794534608
ENSG00000029364.11	4.33714503829937	4.16451806194677	4.25547866428485	4.13631484600741	3.86177909136725	4.03770718519436	3.64295618755844	4.06615318380469
ENSG00000029534.20	5.6726410306831	5.16535575637788	5.70914313234538	5.34336024776996	5.46727945080947	5.29868086287766	5.18103464921351	5.29735211744488
ENSG00000029639.10	4.28665071155614	3.79937232247567	4.26765316855638	3.95300629557153	4.41486662793457	4.48419815598591	4.26490066151891	4.13504265838349
ENSG00000029725.16	5.13753851259318	4.6693173836489	4.98905989700995	4.93032039183177	5.47640634414352	5.22437420587678	5.37476995597885	5.27707900017359
ENSG00000029993.14	5.95868411189117	4.93287535896432	5.77583898344009	5.72235090762087	6.20348558606674	6.08363075564669	6.21294462293015	6.23937488269707
ENSG00000030066.13	6.18462327025679	6.0166539950296	6.15007317160531	5.96061291594099	5.69206468800127	6.05528819156357	5.92100604766224	6.03144768385487
ENSG00000030110.12	3.73485391929668	3.45342397277835	3.75259422368466	3.58728180668204	3.664846999976	3.71290378087684	3.7164659047818	3.65595300554149
ENSG00000030419.16	2.39258415593696	2.47735765285297	2.78766141852104	3.10396050387597	2.1228814242793	2.22407531766714	2.48448004220561	1.69637843264522
ENSG00000030582.17	6.11419927067068	5.86918477906001	6.01709658831881	5.96918997629979	6.31511185439216	6.38779410568475	6.03673909804327	6.15924795978066
ENSG00000031003.10	4.14602780688099	4.0202213829439	4.16592492821941	4.20205586745943	3.86360489329664	3.72356010956252	3.78207292553748	3.51088232474565
ENSG00000031081.10	2.25303920114949	2.26179270950786	2.28589549266098	2.21907608846834	2.41022721303767	2.18223866120561	2.51927545961932	2.28120410918787
ENSG00000031691.6	3.29163043800609	3.2970784638288	3.09639406032092	3.3243608509634	3.57542305408218	3.41660178702506	3.41572424082276	3.33316737382022
ENSG00000031698.12	7.17939599871798	6.92156106408257	7.18774266782155	7.28258173571461	7.06583968434463	7.16486060624201	7.0712141252255	7.18491523287896
ENSG00000031823.14	7.21088422886437	6.21883871662245	7.15951250714646	6.53355916194167	7.55137609061283	7.39587105169418	7.44756293602228	7.31229723465789
ENSG00000032219.18	4.11748220317108	4.0796744480056	4.2197350157823	4.55157865978118	4.00659737028287	4.36402655478415	4.16359379396895	4.11552424742197
ENSG00000032389.12	4.3759182009407	4.10404992358446	4.58008726523617	4.47103839432047	3.96616246655818	4.30439187684907	4.05584700382009	4.09541037365989
ENSG00000032444.16	5.1390445958925	4.96847540145423	5.32553983041283	5.1460392179512	5.66309310351662	5.28838796137589	5.41382377967925	5.02031741582079
ENSG00000032742.17	2.86967243573083	2.6309676487484	2.64813623813995	2.66215040521922	3.11894452722509	2.68001687649156	3.14781772467849	2.84441473848475
ENSG00000033011.11	3.37856203311297	3.44401983789012	3.5137558898536	3.2637093299755	3.22344698807294	3.64828621168399	3.32779104701399	3.22739783341136
ENSG00000033030.13	3.94780924756142	4.21940745768247	3.87911888881553	4.12930732459569	4.2626525757047	3.958505183503	4.21316964458496	3.84335772264982
ENSG00000033050.8	5.31160483307402	4.72863250039704	5.21357145395058	4.76148311560128	5.36495755693465	5.23984655512243	5.45608660335954	5.31791625615466
ENSG00000033100.16	4.21167418388215	4.02520513960387	4.41534168697463	4.13086771650331	4.37647563099416	4.08321473950213	4.23664019387393	4.12898428675349
ENSG00000033170.16	5.53522529026732	6.01042604875945	5.60051316450706	5.52358188399926	5.79212102906977	5.5201320363393	5.87660346007568	5.45389735163118
ENSG00000033178.12	5.13196780296427	4.9678413994585	5.1455441825615	5.42624031425418	5.1043875985083	4.62299010192077	4.96158730380477	5.07336844007803
ENSG00000033327.12	5.02748028097694	5.068252544867	4.9483537269895	4.91339456729267	4.7566888449081	4.42571392906948	4.69502107819819	4.6273012488244
ENSG00000033627.16	6.63188382236093	6.42683912506262	6.66166821631393	6.11294653998859	5.93573833470617	6.11879927752281	5.78487740220208	6.19417167430014
ENSG00000033800.13	4.93804290449415	4.72607325437824	4.79972964591898	4.82434716727794	4.43281939719825	4.45214241017599	4.62347062584248	4.54356223153833
ENSG00000033867.16	4.06410922301408	3.97299559696662	4.13840343781753	4.03778845060344	3.16166747028331	3.59884949805101	3.11887374300313	3.59998512975841
ENSG00000034053.14	4.7973013886939	4.3605603297488	4.75249304037294	4.50818190270164	5.02794967459895	5.06024043117706	4.96962198476949	4.74096196563647
ENSG00000034152.18	3.71457106306886	3.18411989237368	3.19084374141054	3.74854485209601	3.40717763859512	3.90046020526856	3.26292766819562	3.53665205098211
ENSG00000034510.5	7.33782996680531	6.88290156185839	7.19879498931648	7.28898599258866	7.46186881766341	7.34662205965028	7.42825507257466	7.41515476955846
ENSG00000034533.11	2.57171949451372	2.89744894880862	2.51636704413588	2.43271001896966	2.65156411973975	2.25191530653059	2.61317829193302	2.46539075062529
ENSG00000034677.12	4.54112716145187	4.25859555630792	4.83853743509601	4.64542766296895	4.24038622488088	4.55821288245188	4.64308968697493	4.57597382208834
ENSG00000034693.14	3.42588055369644	2.78143688176444	3.29644091667233	3.04485455037615	3.42585985471976	3.05818176120237	3.3736754487001	2.9981018814795
ENSG00000034713.7	5.7145269396762	5.78870510006896	5.73710569257511	5.81817182494197	5.90375273739607	5.90841590295334	5.87934020014771	5.80830299115625
ENSG00000035115.21	2.91647744617236	3.38794344567268	2.96887934392711	3.07983214105612	2.2644044287495	2.67669923413843	2.5962659099778	2.87044856293259
ENSG00000035141.7	6.14033164019949	5.8267954093625	6.0976844118354	5.75250485455346	6.20080593794085	6.11766854071057	6.08136298815793	6.1889660761668
ENSG00000035403.17	5.45997105457269	5.60943353174532	5.54354016626356	5.65453276880597	5.09800405778525	5.54643824815169	5.14743353028007	5.47274354953025
ENSG00000035499.12	4.26751993329677	4.12129345320258	4.3082079476431	3.78245686339115	4.0581895840917	4.25852411989264	3.95725609601322	4.02010822112472
ENSG00000035664.11	2.93148109224982	3.76962923923288	3.45793599730797	3.44586526915894	3.35882999299187	3.2126295342385	3.56087953199809	3.32257124773453
ENSG00000035681.7	6.65289855378295	6.156662212236	6.52129962148437	6.1752534169695	6.04579322003244	6.18249928369911	6.23145129301009	6.10939662834672
ENSG00000035687.9	5.02255457882353	4.94828301338096	5.00389395529024	4.54234504542503	5.07168918109518	4.92515127163111	5.12439404323991	4.93775562006657
ENSG00000035928.15	6.15583959776512	6.11536918888259	5.94004686710019	6.23452384985648	5.54463965975454	6.0303108276791	5.69126099336165	5.8470193715266
ENSG00000036054.12	4.72778859905735	4.72331146350143	4.54659786908643	4.82566918867186	4.90788934153438	4.59257285788621	4.92306341644667	4.79251783787818
ENSG00000036257.12	5.5761685689668	5.6921793620661	5.56635093494194	5.40186508135857	6.01190361853102	5.7452511379375	5.98176680753796	5.71720966910526
ENSG00000036530.8	1.44257845641231	2.38700856000331	1.64414728479235	1.78013416074718	1.748366990862	1.59194624795029	1.74140529894301	1.53509689968237
ENSG00000036549.12	5.32592917762565	5.18939250605746	5.28297435788591	5.09725982571095	5.24602809890704	5.13961136822333	5.22816151651026	5.02439851489027
ENSG00000036672.15	3.6152198301598	2.85021415001953	3.50024966248688	3.01944754601574	3.87668627361155	3.55653392837391	3.82400018987447	3.25760092989464
ENSG00000036828.16	1.96350757045205	2.98861344663659	1.97397991847647	2.26998092066701	2.18671417645374	2.34577456006666	2.20281940989566	1.99502049719322
ENSG00000037241.7	6.5931059319754	5.38035121113319	6.55828927191231	6.30696203939426	6.73863077079316	6.65951644211252	6.90725002628159	6.70979080686388
ENSG00000037280.15	3.63309794959051	3.51284063337579	3.58402102276719	3.84476702491114	3.94625728421931	3.63949024098154	4.137256774559	4.02010803534119
ENSG00000037474.14	5.91033854423775	5.48118006883967	5.78260366100863	5.44699367645855	5.47739383250978	5.73367246608814	5.61531166977104	5.73837293904946
ENSG00000037637.10	2.99917698358157	2.91952524969794	3.03542873063939	2.85264750731043	3.25641382209478	3.41101965996657	3.11445728431754	3.21939863147819
ENSG00000037749.11	4.45410714477324	4.59782710280436	4.4148869096107	4.58706603100851	4.27671855621436	4.20294007298891	4.29798292700772	4.50844747135132
ENSG00000037757.13	3.99746973005991	3.72423902274248	3.90516325498319	4.0365760155401	3.99669225702543	4.17803335789686	3.95022356500464	4.27512672888835
ENSG00000037897.16	5.23183672071869	3.75659368116015	5.08923544717725	4.17134611231004	5.63262367266238	5.1852724556557	5.61211678712322	4.88548547856245
ENSG00000038002.8	3.58592028845529	3.75468738386679	3.68980625048882	3.61779943082839	3.99971456673514	3.76388745579004	3.85187257840024	3.99696992162926
ENSG00000038210.12	2.69827311067043	2.74978640456435	2.62687304772446	2.64147209752475	2.94332400672857	3.05035237625093	2.86448625912641	3.05460026129574
ENSG00000038219.12	5.14673289793713	4.8477543956956	5.10974575673079	5.11672280940712	5.18725644132486	5.11035005038279	5.11363215995424	4.95850722302881
ENSG00000038274.16	4.85838809802355	4.49158371964768	4.7372453455992	4.62663542261193	4.47735503031663	4.50891292170723	4.3379749812002	4.55128748612425
ENSG00000038358.14	5.46283092847699	4.78140245498352	5.31100236160549	4.93975171903156	5.50882277545143	5.44735947674651	5.64688818104575	5.44765392706447
ENSG00000038382.19	4.50880004224477	4.56753250708244	4.37075329229643	4.20945628605523	4.49678052525703	4.53576721495153	4.49246370216819	4.47798730820263
ENSG00000038532.15	4.26398684595349	3.87587835980714	4.16067348904859	3.91545678327756	4.16078682440367	3.90834510335884	4.0403283565676	4.027568635373
ENSG00000039123.15	6.35987251328483	6.1558716826645	6.40639748380229	5.90107151914802	6.74924632328755	6.42644099702319	6.69699280265997	6.40432043097044
ENSG00000039319.16	4.22414217202037	4.46305572243162	4.31295239421094	4.01929375878444	3.94320088265051	4.01790453561103	3.74875542398705	4.08004712619117
ENSG00000039523.19	4.67306391078963	4.06382584558144	4.59864623546687	4.38910589581883	4.62048206092974	4.36067521717623	5.05697792371239	4.47194236983053
ENSG00000039560.13	5.06815171421397	4.98394969473387	5.03187293658394	4.9165421453462	5.59428671481496	5.10305182401844	5.38663026656152	5.28444108456525
ENSG00000039650.11	4.65083756914629	3.96361272068235	4.48552196119065	3.97225831578919	4.97203231213625	4.52252042923057	4.73964263654207	4.65989425340614
ENSG00000040199.18	2.26132980899948	2.42151731132394	2.3961015409009	2.08331116106541	2.28948044479599	2.37652570835766	2.55677635966191	2.25211041898277
ENSG00000040275.16	6.65291030570052	6.15110907428202	6.65628238113782	6.30294455814149	5.95697816300888	6.5303682990317	6.08001759223401	6.33028439688568
ENSG00000040341.17	5.89539153998401	5.59045663179233	5.9083432334547	5.94712284009524	6.36355598325333	6.04850313062898	5.98105176734717	6.05283976687983
ENSG00000040487.12	2.75236279832084	3.12905479493629	2.71071070373671	2.76846403871618	2.94148798219812	2.88663489374124	2.90040626537038	3.01630380842039
ENSG00000040531.14	3.30417686036855	2.68945526095084	2.74662930608004	2.98021683695997	2.76635772347968	2.78218634674323	2.74830305179186	3.33971728432516
ENSG00000040633.12	6.01441316964106	4.67263638390685	5.73635055815926	4.9930531885322	5.99635494504024	5.55689518352173	6.1312911003401	5.57140463985208
ENSG00000040933.15	4.39176885627171	4.4402712284648	4.28618139870866	4.48472184452431	4.02916920113663	4.04075037639205	3.97617664572384	4.22717996345167
ENSG00000041357.15	7.85632791571309	7.41063814273012	7.88676399314335	7.55645533840212	8.15922486089026	7.99623699228514	8.16040937632614	8.01911835040881
ENSG00000041802.10	5.340953766594	4.99243331469364	5.31372586573144	5.23630225368132	5.80148410853306	5.4456573202474	5.82658509045138	5.65746893642561
ENSG00000041880.14	3.06876112949302	2.26886319015529	2.81045456190651	2.63486714347875	2.80285151036349	3.1795000430162	3.16393271257166	3.20620979079963
ENSG00000041988.15	3.7421288308855	3.38445857557646	3.79521214418481	3.86583555115011	3.59529725820679	3.55524523961642	3.63552694576925	3.41402313794268
ENSG00000042062.11	4.97406439501802	4.57841903295677	4.97082558274188	4.82546800259758	5.2487722348616	5.25597525490771	5.23417332559514	5.12942324613881
ENSG00000042088.13	4.46191023641691	3.90261963275109	4.32565477724421	3.9355530350519	4.8576346333436	4.61575559929059	4.7447987993097	4.49790016966032
ENSG00000042286.14	2.61257029428178	2.56600369286309	2.58423463737123	2.37917501744779	2.86757366673094	2.96909631797747	2.9158531107191	2.91959722561521
ENSG00000042429.11	4.52484412881417	4.48328542703895	4.3424458105547	4.27097296561789	4.61655401078092	4.44644538446437	4.42676057874943	4.26150221110244
ENSG00000042445.13	3.48402760548122	3.92550206546471	3.31698077723997	3.71905671244988	3.62244698338005	3.87263825136255	3.72930111614292	3.85082404926608
ENSG00000042493.15	6.20797524682541	6.12451244514809	6.12286536794989	6.39068810554426	6.37191591840668	6.17245094835736	6.31953368650229	6.26592416209163
ENSG00000042753.11	4.85734807912232	4.89418233964128	5.08639639074778	4.87167595150637	5.21696152920816	4.96037543980517	4.99610353124177	5.03495142817854
ENSG00000043093.13	5.56249852086041	5.30561749460215	5.4629653783522	5.16572819686215	4.83928833172258	5.2845903286535	4.84268199418067	4.90968114844858
ENSG00000043143.20	3.93189923823317	3.61480210322665	3.68565547489832	3.40644798880173	4.23709823022824	3.85907493221355	4.04002610974388	3.52053800744418
ENSG00000043355.11	4.11586941019327	3.81387797932218	4.1078907551322	4.1042939303483	4.22204939189161	3.92734674374396	4.1881985147995	3.86330638328197
ENSG00000043462.11	5.29351042912043	4.67901204436052	5.14332879664941	4.63952319577726	4.84249764750928	4.72980033542815	5.06190372306083	4.84048810806094
ENSG00000043514.15	5.65071341955344	5.13502963745847	5.81681052699851	5.29240186142528	4.97909130970155	5.62981543565145	4.99900479007994	5.48092796814382
ENSG00000044090.8	2.69510405902053	2.52957378685737	2.58265505139574	2.76316723152522	2.84505263879039	2.83634080328077	2.85009662260891	2.94838012773774
ENSG00000044115.20	6.08651585197599	6.3794967739128	6.05284433370684	6.15674472211881	5.38840312559285	5.48041715505647	5.05295827522353	5.7743336667655
ENSG00000044446.11	3.18292225617375	4.01462470340449	3.66289213007987	3.49639938415512	3.90959208365961	3.69749927714695	3.38870943047325	3.69810259716915
ENSG00000044574.7	7.36733963361379	7.31762742280618	7.35766891945832	7.12922838508526	7.5217990231736	7.0584126141167	7.44451417866104	7.10145088539183
ENSG00000046604.12	4.19810474760378	4.2358990355288	4.11542089647018	4.2389050396515	4.29714164456049	4.30652351212457	4.28377786376553	4.3207024364605
ENSG00000046647.13	3.68568718217794	3.30599662541818	3.37138315454815	3.45343600565023	3.89115461512717	3.90837716555033	3.63661545070544	3.5180172978868
ENSG00000046651.14	4.78292603705454	4.35369301656413	4.59550551204982	4.41324384146818	4.77289703065559	4.68505958163506	4.85018353739395	4.33103603289252
ENSG00000046774.9	1.96557223734437	2.13103667146226	2.18299551393848	2.23483976250914	2.34343257905801	1.94958235739592	2.12035265052783	2.21271396361439
ENSG00000047056.14	3.15788618897881	3.03472796301067	3.0816118159736	2.98183674692336	3.00674132493155	2.87155261512811	2.86954355294927	3.0405179440992
ENSG00000047188.15	3.64723235566494	3.81176458086896	3.70838984602381	4.12289497668497	3.5345176738483	3.72755399859998	3.80466274277338	3.46635734148909
ENSG00000047230.14	3.09982564379112	3.04868366777021	3.20283461926715	3.2301048418173	3.30104345940923	3.03480292307279	3.10969015468185	3.00826159067199
ENSG00000047249.17	5.01616400117008	5.20105398691895	4.97424177873955	5.19168370331762	4.21399169653291	4.78970354405449	4.13792670468954	4.57288643074987
ENSG00000047315.15	6.50589050782597	6.25690846591846	6.52997386385936	6.34566154183632	6.66226155881804	6.59250183927147	6.74495613049922	6.52362091947943
ENSG00000047346.12	2.27562367726472	3.07216315719223	2.43925218975723	3.01000099769689	2.09305125290728	2.14824733543257	1.94079536641913	2.18099338919153
ENSG00000047410.13	6.82883356937587	6.42041396093766	6.79213042627289	6.52516211148071	6.69501481014514	6.6718788157717	6.62621094490679	6.7046337990798
ENSG00000047578.12	3.87858517145427	3.38156423475984	3.49683345008206	3.22539990747121	3.51373030636729	3.58268248084266	3.945314430648	3.78233353875729
ENSG00000047579.19	5.07642317066097	4.56531105593375	5.04031020538412	4.62209015483895	4.30381872923186	4.4568911779919	4.20188413892154	4.56614477845901
ENSG00000047597.6	3.74615387980541	3.71776746729461	3.67477804310741	3.56560812774612	3.90361904416411	3.7933733010417	3.97064482280892	3.84372380704591
ENSG00000047621.11	4.05750959011059	4.3912405062893	3.99986088068392	4.02500338342178	4.0452370510452	3.89730206483868	4.03834430626497	3.82236440046831
ENSG00000047648.21	3.18929408346655	2.92247840143774	3.09001498355886	2.85110274269589	2.72766754013487	2.60453810399848	2.81082972464623	2.75327575900467
ENSG00000047849.21	5.53128229893897	5.30385561826751	5.46409932989247	5.25650166935524	5.03151340866412	5.31741648562642	5.0022995203697	5.34493971804029
ENSG00000047932.13	3.57891903673334	3.65531844380612	3.50198092142229	3.47337257300526	3.66856987149857	3.66851617633567	3.54190757170923	3.60594334995856
ENSG00000048028.11	4.79934530704572	4.51624488084009	4.76960644633222	4.77919245100054	5.06166901578748	5.00926687518042	5.04888318618261	4.84539763406767
ENSG00000048140.17	3.27966969919332	2.69369843610283	3.22079221392778	2.9050908095116	2.9110647073593	3.34412687555109	2.49217062187899	3.37084862738969
ENSG00000048162.20	6.90594469234676	5.8326413115003	6.82819441850502	5.90936057021047	6.7123079543831	6.44583886738065	6.63271335211303	6.42183661026534
ENSG00000048342.15	2.37566408350178	3.72475401079786	2.50294007354845	2.85565680565885	2.64495694286996	2.480125328025	2.45853611813592	2.8050337215515
ENSG00000048392.11	4.12466995924006	4.11685688292245	4.21686579772303	3.96102967756873	3.43808577254673	3.54440861374831	3.71286189063961	4.00642673633522
ENSG00000048405.9	4.78102298849528	4.75259889877045	4.68537792290374	4.73649164558083	4.32364238152081	4.72078796352579	4.30575761837948	4.49638040141494
ENSG00000048471.13	4.1714452126984	4.17587180294966	4.4946665847328	4.18946369773853	4.37207210952873	4.15442374929631	4.4638665840675	4.22037875722885
ENSG00000048544.5	4.37514424389538	4.39019500305678	4.38476277237792	4.24280979144218	4.54926581618139	4.38313296640504	4.48092408383411	4.41678742838888
ENSG00000048649.13	6.55515634823008	6.24627281244776	6.23736287329581	6.21426854538173	6.62259679985904	6.49115909884615	6.57350289225398	6.5227498666673
ENSG00000048707.14	4.32561261954152	4.20668141848704	4.2483583476136	3.9040160622292	3.83252783478617	3.81279078302401	3.43173517664751	3.98658207329337
ENSG00000048740.18	6.51103929142756	5.80217664442462	6.43594745840691	6.16808144241578	4.83602136172116	5.62035213801825	4.80173068493622	5.53137827189202
ENSG00000048828.16	5.73678087257488	5.17571381596174	5.70852525044647	5.23442777285762	5.62422091951482	5.80491645017462	5.61239030540457	5.64082915258421
ENSG00000048991.16	6.27345355854068	6.15162077534865	6.21324707222277	6.03429319746668	5.58891699805655	6.05585280134172	5.63510163616367	6.09097707419672
ENSG00000049089.14	2.46376689513774	2.55797578468849	2.32217658516099	2.92116579374356	2.90709091523739	2.95092554733697	2.95709505902527	3.09310273682179
ENSG00000049167.14	4.4971482122196	3.95015971681442	4.48963747403672	4.08327974066116	3.90853806102903	4.32886006159996	3.99646021272181	4.16168624248582
ENSG00000049192.14	1.84531321508879	2.0011461475558	2.2747889195431	2.49415121755998	2.16443246296034	1.95725760516031	2.18728899047317	2.08516097084851
ENSG00000049239.12	2.19795142468544	2.48892038214204	2.08578405262164	2.42984962092741	2.17488938425311	2.42669182560466	2.28226449108082	2.44198048012466
ENSG00000049245.12	5.17213740824745	5.35905241301503	5.3143873227013	5.44752466600904	5.21428689952354	4.94466098313628	5.18540370517439	5.28878916328157
ENSG00000049246.14	2.88464749708694	2.51701848580789	2.86226085250008	2.90181686168884	3.31546719256171	3.06868021245374	3.26798331762564	2.93124739692018
ENSG00000049249.8	1.55954364254384	1.92038460292522	1.58396559566854	1.75073934583652	2.03872214584505	1.75682796453107	1.87466878937891	1.70762931972229
ENSG00000049323.15	4.21804246648266	4.18073865747018	4.12897506738607	3.90204472221285	3.90627732308714	4.01765920232974	3.95821880001392	4.11177893462023
ENSG00000049449.9	3.62508787477449	3.17114172167439	3.90861501936146	3.19494671511548	3.60908505849301	3.59648774880372	4.29573645936547	3.98939034654938
ENSG00000049541.10	5.48041034627682	5.18014182818392	5.61116434775813	5.42855361013246	4.92450110783213	5.29801319074424	4.78453882614516	5.40784929525337
ENSG00000049618.22	5.99474276345344	5.96379515765621	5.97642559016414	5.95193560779579	5.08028448203338	5.60108833874081	5.08480783320633	5.38996987302493
ENSG00000049656.13	7.95253087762923	7.22066857301835	7.85417158366051	7.58517908674031	8.23688772274204	8.07886993112546	8.28788757904206	7.97913656442374
ENSG00000049759.17	3.38870078041903	3.31500666780658	2.71676435455898	3.51087950020213	2.44497174396095	3.28921997281445	2.50155856769893	3.13084762525345
ENSG00000049769.12	2.52975097322399	2.10635008281505	2.9439132161671	2.88856553078526	2.84812524944857	2.54941416511641	2.70738130351992	3.01860097319271
ENSG00000049860.13	5.63924307015504	5.36628017474529	5.52382248214348	5.68856857554079	5.8527910968645	5.640379498976	5.8816330924787	5.49814322874913
ENSG00000049883.14	3.60942796929476	2.99320706066488	3.18600776441139	3.29900504420468	3.76207148853437	3.67192073052821	3.71167413111776	3.44920851670677
ENSG00000050130.17	4.04912388651924	4.18569242302687	3.77262749241909	3.66551710934703	3.91956330742243	3.81142261311723	4.01684281618645	3.76330054096607
ENSG00000050344.8	2.93411332214465	3.42468112626668	3.42781372675853	2.77205840770294	2.87580100704126	2.5109958116549	2.87061073750183	2.61535539878465
ENSG00000050393.11	5.98872787876777	4.62843356676129	5.94215476586878	5.57740628309919	5.86390777999635	5.84020216726999	5.7007031218996	5.74154556081736
ENSG00000050405.13	3.6955364046127	3.33344099065476	3.73454290322995	3.71959888980526	4.09055113548225	3.91550387883248	4.31734886051358	4.00947080182597
ENSG00000050426.15	5.53406488451242	5.52923082079835	5.55422972882578	5.54579531346136	4.21103739177277	4.9690306239028	4.436528088975	4.73236995624367
ENSG00000050438.16	2.1932463108118	2.89863313904949	2.05586009176383	2.61130042197104	3.02265121822408	2.02081265619292	1.93204246078567	2.20981414285809
ENSG00000050628.20	2.9631298800543	3.07483163380851	2.96218488591335	3.25301124245006	2.60059924901582	2.38740760252237	2.46707598797674	2.53670174139947
ENSG00000050748.17	4.93844847583268	4.84078287522703	4.71627067332379	4.74078805679159	4.15808383476071	4.6312096142884	4.28341610819246	4.62642377172761
ENSG00000050767.16	4.48398066107923	3.64598150498099	4.3736427214308	4.31568017129873	4.62625845282229	4.63394090729284	4.57919834295934	4.35898610596979
ENSG00000050820.16	4.8544653175284	4.46889679147218	4.89953542896499	4.85666755582792	5.04843627195632	5.00316553348105	5.06142092426203	5.06966164501739
ENSG00000051009.10	2.67369290772467	2.26919706600232	2.24571219296939	2.29199972085329	3.17791994035996	2.38347204154591	2.42959405788102	2.60964072046849
ENSG00000051108.14	5.20420786347205	5.76431991898835	5.26204180596608	5.75246251523377	4.31048637063241	3.74945887277656	4.42845295899895	3.61426349852522
ENSG00000051128.18	4.09491545753041	3.1890537915193	4.12149320541002	4.01134976032079	3.99278061100065	3.71905513694463	4.11384718763583	3.94702964582764
ENSG00000051180.16	4.47499182750169	4.25641053571631	4.0596332576671	4.46085226172103	4.76800205249286	4.23377433654848	4.5734766982223	4.31353343478696
ENSG00000051341.13	4.42938659504167	4.20027790013628	4.28484749318543	3.85980494555373	4.31781493740837	4.51777118767836	4.47997370033736	4.45769691504431
ENSG00000051382.8	6.04382437240843	5.3093752916247	5.92699417986197	5.46197956301777	5.75184074500174	5.74678214243447	5.74572435127306	5.52169764628826
ENSG00000051523.10	6.80799124830646	5.58828542810969	6.80289252700237	6.57486075156539	6.918243946717	7.02295365837102	6.9435076879785	6.92269735550946
ENSG00000051596.9	6.03286761865972	5.80987477294668	6.30563247628094	5.78007181759312	5.65377805247931	5.88428179417933	5.87166381787845	5.89433101160988
ENSG00000051620.10	4.76057507846116	5.05300784411345	4.6911924275829	4.85431715579864	4.86313353335222	4.77687785421108	4.9712955377667	4.85577173795262
ENSG00000051825.14	6.5191355018221	5.75637640785303	6.63537992902454	6.07742200289653	5.75258636162193	6.0087472460177	5.31759203816482	5.91709363839775
ENSG00000052126.14	4.74094153810482	4.55797358240856	4.69278335195765	4.48348062932827	4.22448233569861	4.46494121530348	4.16310220884703	4.18699847315009
ENSG00000052723.11	6.39433315591308	6.28910725957785	6.44929240058918	6.2618505316164	6.00190904881918	6.14164652399749	5.87199898392351	6.21213970415906
ENSG00000052749.13	5.8231044960484	5.88733898052376	5.76890567732452	5.58984431060859	6.19705386754801	5.8409418136745	5.87594784112567	6.04297705329328
ENSG00000052795.12	4.83368750132523	5.1482532420705	4.78263729022575	4.91088819504736	4.57882810205388	4.36752847586565	4.60310193122883	4.44488593984814
ENSG00000052802.12	4.6806529291918	5.14375552641298	4.58921436248911	4.91551638472016	4.56096342747589	4.27420862660615	4.54583174355558	4.19804669619975
ENSG00000052841.14	6.18518489073121	6.16905308887689	6.26042396334768	6.1712110892449	6.34294231745089	6.42058074661738	6.46001956929907	6.26416651127483
ENSG00000053254.15	4.3988605886549	4.03978444532443	3.95856775606509	4.1399524449317	3.42718310662435	3.74350659591286	3.74422922285907	3.90312491949205
ENSG00000053371.12	4.40381395477585	4.36149339758235	4.44921280345885	4.64769079944798	4.8900840630187	4.75263297054313	4.75580280059364	4.84689794514958
ENSG00000053372.4	5.76435378323498	4.90893472135987	5.74220820537408	4.99562987633799	6.02262620324119	5.82922831424342	5.91114806671165	5.82386875989485
ENSG00000053501.12	5.03544639343146	4.73611679118637	5.07238669173382	5.1469638702298	5.16303779617296	5.11231767657016	5.21505161798281	5.07153021682748
ENSG00000053524.12	2.95333179498356	2.94635616649529	2.55834088686667	2.35700492663439	2.56758878857462	2.38670547630253	2.65314437658362	2.28542306089424
ENSG00000053770.11	3.85024704248579	3.50293383319198	3.42540371482051	3.57056442263702	4.00510476457946	4.00482423425154	3.92769849839137	3.7298735332562
ENSG00000053900.10	4.88437668200874	4.45112433937625	4.84328788061026	4.41815481981143	4.44530718474983	4.98878292200254	4.87475845352108	4.78177202661465
ENSG00000053918.16	2.48791289937167	2.19382893866898	2.39294564523422	2.42514893910925	2.16303142074316	2.25868935359621	2.36932449599681	2.40014117165079
ENSG00000054116.11	5.61401666177516	5.71048038235993	5.74202409188877	5.56174480109174	5.38885249824304	5.44265165368738	5.33821857651747	5.62521118169921
ENSG00000054118.13	7.6554207049626	7.0417983604517	7.63232337466581	7.44233288030712	7.51961398035073	7.64343994278032	7.43374841867352	7.61880282320928
ENSG00000054148.17	5.78852359738406	5.66817272159531	5.81409479927987	5.82124962127244	6.13256007168787	5.84645386167404	6.12729592251167	5.93591346807914
ENSG00000054267.21	5.83337534101661	5.63368358458749	5.75391401333507	5.99275765884183	5.01608065238078	5.48402133647877	5.28728400123645	5.52569565132867
ENSG00000054277.13	3.54198273643243	3.87477441686416	3.48039306316426	3.70284982123919	3.1780393010689	3.38228159445112	3.1684129940456	3.48694573038196
ENSG00000054282.15	5.25135877823239	5.45471565320274	5.20851339473651	5.78289692393293	5.55813103380503	5.77330875218406	5.49604574861911	5.50274650090907
ENSG00000054523.17	4.2135563278707	4.28545603498487	4.13816138068664	4.2860825092452	3.76857815889043	4.09535915191011	3.80940802524861	3.89930492445427
ENSG00000054598.7	2.62212122268487	2.92748083087502	2.73258227203798	3.2433747130812	2.54187963676907	2.34623759335167	2.44639229776489	2.19921041461293
ENSG00000054611.13	3.74350516741397	3.4447001878736	3.85033909671358	3.51786431879509	3.21243058988832	3.50469848527244	3.05703888805509	3.59340274043331
ENSG00000054654.16	3.12106253536296	4.11176483310464	3.14146378206246	3.42326182607452	3.39072230378442	3.1523418294819	3.34291275301192	3.05375344485459
ENSG00000054690.13	1.72612122406181	2.83012875977319	1.93911658253931	2.08768128208785	2.22484248618922	2.32710465748202	2.16347366447209	2.03244778978979
ENSG00000054965.10	3.51702348699114	3.44954985658312	3.37319469561988	3.53063879035868	3.62684629707008	3.62204269718791	3.60383517312318	3.4690464920855
ENSG00000054967.12	3.5700289504909	2.77131921707399	3.31228959791635	3.2682746739848	3.71909316446639	3.74419094091953	3.95970946398089	3.42033099521432
ENSG00000054983.16	5.94743224997491	6.63072979853283	6.08283919537611	6.08225575660058	5.39746072651448	5.68261103268533	5.25902004078066	5.65628999009562
ENSG00000055044.10	7.94431465906954	7.51280914625816	7.91752851273277	7.68193603929947	7.95111023507264	7.76021488422097	7.98469957707842	7.72829006764763
ENSG00000055070.16	5.8168630503049	5.08664124334135	5.58145436532959	5.47355715284213	5.12229668644796	5.31343550995816	5.01057483739107	5.55522031515517
ENSG00000055118.14	7.0709806530538	6.37378765701124	7.06523316023797	6.64126402091729	6.52909099081597	6.56092847574619	6.42586097970268	6.57211390012602
ENSG00000055130.15	5.29102427673293	5.28992643645691	5.28833982749816	5.18270511975391	5.21581994880387	5.26783891490403	5.16306258695022	5.24793451035311
ENSG00000055147.18	4.38705284159071	4.49588439655363	4.33143917028662	4.61944660148051	4.19634781852873	4.4836031821361	4.20349031516789	4.49960336706759
ENSG00000055208.18	4.55218268567664	4.68869296819929	4.5634882611956	4.66411755027316	4.50230056056049	4.21772720150755	3.97675272715127	4.24278726971133
ENSG00000055211.12	3.4118372748574	3.55637096548993	3.43739648211331	3.29631792334889	3.42601869205943	3.38677123012931	3.6903966559329	3.42362785552366
ENSG00000055332.16	5.65442590971651	5.24829792281827	5.64464978174709	5.70566921143365	5.39154862585063	5.54111131810023	5.4343714535751	5.53309616125822
ENSG00000055483.19	5.36609976022931	4.80043718410721	5.47079662534654	4.85014771322568	4.74369401123252	5.14678160909421	4.83256546735473	5.13578605404634
ENSG00000055609.17	6.35529440919333	5.84030089793338	6.28545320871818	6.17012298837509	5.75459707397539	6.08421736345713	6.11290818307098	5.88470872356076
ENSG00000055917.15	5.98971637700973	5.96086482472466	6.0004919419747	5.71384332908075	5.05501072130954	5.34200495499525	5.07618085354476	5.60380754584544
ENSG00000055950.16	4.67890418900232	4.26978807196573	4.70828925805719	4.31400107376665	4.10984687105547	4.24584350922138	3.97541185052406	4.38869661133449
ENSG00000056050.6	4.02394202487945	4.08018418292966	3.99886388550384	3.85690740625705	4.35468584836353	3.97002009987438	4.23924656816496	4.02378001453562
ENSG00000056097.15	6.2089087163939	5.86850475085931	6.19489558483268	6.12738767458346	6.05968558131922	6.29220777442307	6.08696930394372	6.30600003166612
ENSG00000056277.15	3.10706820400289	2.98874893341529	2.98942554858331	3.02188783676925	2.77318147149166	3.02339958882301	2.70600969816082	2.96525620620311
ENSG00000056586.15	5.76876092706934	5.5630824843553	5.31548940518252	5.53682316851584	5.01248712287375	5.36759060434391	5.13103417194233	5.27820499174663
ENSG00000056736.9	2.31598359845727	2.05900122801568	2.26175286154015	2.07702129942798	2.60680667250187	2.59630610100426	2.69210739599864	2.25835975718316
ENSG00000056972.18	2.78750116057558	3.13777616165405	2.88138832305678	3.03936827949216	2.94645051495828	2.90730175695326	2.79583794839924	2.59490935817701
ENSG00000057019.15	4.32872287603611	4.87728433718856	4.10591634986339	3.85998831790156	4.34509919609143	4.11212739967393	4.16260799528313	3.88023710572219
ENSG00000057252.12	4.78220851339743	5.17114696230526	4.50401879240508	4.88621063418079	4.6143991685231	4.54778889460586	4.46289634827668	4.56532134514261
ENSG00000057294.14	2.82939897151068	3.10826418032869	2.99236898217832	2.93814786190129	3.0432840871931	3.03724960486003	3.33147653277327	3.17351750221173
ENSG00000057608.16	7.93554504455867	7.53677917228423	7.79799892028775	7.84666393799749	8.15674405731718	8.05616809242567	8.13484000968262	7.98159811940422
ENSG00000057663.15	4.63417470787277	4.61704589131666	4.93559146015595	4.57986851554462	3.85865868255145	4.08776909670192	3.83910146528882	4.15744320725719
ENSG00000057757.9	5.86272903437282	5.75955377670539	5.91495229852342	5.90170307901606	5.82023746607211	5.92678660980302	5.84257531940108	6.10437485634192
ENSG00000057935.13	4.52418119139372	4.94621450614169	4.42550983424727	4.4920438184733	3.85506601254861	3.87453733786274	4.07401704565877	3.79882109193627
ENSG00000058056.8	3.67353691400338	2.94816259620832	3.648944312712	3.38518754248865	3.34064269827758	3.64034289907017	3.58707379645844	3.38146508972108
ENSG00000058063.15	6.33913818007253	6.49334211382858	6.34226059205669	6.42178615760038	6.1609941433726	6.06473871604619	6.07435838897888	6.26160369593473
ENSG00000058262.9	5.79038297757564	5.58444221636099	5.78697740887214	5.43070038467679	5.72807996820126	5.70785202037082	5.73082372042678	5.81260656977781
ENSG00000058272.17	7.32501157777018	7.25674422387277	7.35430483678215	7.52893672006512	7.44974108402975	7.52606660098628	7.55981958073898	7.38957119041928
ENSG00000058453.16	4.2165142515122	3.96225304576973	3.90347149892699	3.78539057072458	3.91250454029154	3.77183888128768	4.33576228214613	3.78240758278488
ENSG00000058600.15	6.02964997245297	4.93200480745559	5.9462560809346	5.35382588257402	6.339289262252	6.03106058260469	6.32539768414142	5.89911800621999
ENSG00000058668.14	3.16196107417084	3.09403029436597	2.98958309034564	2.97168166403946	2.97576748108926	2.95289655431026	2.98141451587252	3.04699287183517
ENSG00000058673.16	6.011875944417	6.37277707052023	6.15525897437147	6.41945470832948	4.64792082619412	5.32551855459559	4.30102852665084	5.39809360262558
ENSG00000058729.10	5.37962660345137	5.29196971685	5.63023217364221	5.18812012171701	5.78568124353019	5.3861908568392	5.95826860392881	5.57698498564116
ENSG00000058799.14	3.90433754612208	3.56462400846546	4.00306429714329	3.71259895066693	3.5901419587585	3.7376539352395	3.47707007603761	3.88366070018869
ENSG00000058804.11	4.31225815949265	4.04729660098754	4.30928889980677	3.83631242732699	4.67046440600186	4.31319068043016	4.61885933044715	4.36074933410169
ENSG00000059122.16	3.87511515047671	3.55518985844635	3.90613473554184	3.90612626579266	4.09288144842556	3.98539391587804	4.03020575705996	4.25449603411564
ENSG00000059145.18	3.81328067860412	4.20197496748528	3.97105979516905	3.87407829962783	3.43237776037979	3.87095997265478	3.6138843716051	3.79446676339369
ENSG00000059378.12	4.67419253266904	4.53036009361806	4.41411379792144	4.1453686956521	4.44615317858207	4.29695057657285	4.54596166767605	4.33410772305713
ENSG00000059573.8	4.5185369134009	3.67681319627109	4.52886312692847	3.91739586951271	4.75658511472173	4.2434516778976	4.59184284559644	4.25480774332609
ENSG00000059588.9	4.36648605955224	4.53429034612663	4.4797710577916	4.49662196317332	4.43096433835354	4.31905678660612	4.33005640970956	4.2087874873392
ENSG00000059691.11	4.37777084615266	4.05022751336781	4.46120230294897	4.0700717048065	3.7423705730406	3.9122246935355	3.80921213873301	4.14605011683566
ENSG00000059728.10	4.40027172228792	4.94933947798929	4.6931709147279	4.62265336773185	4.05568412197647	3.96550811253341	3.90832748147633	3.74256885882926
ENSG00000059758.7	4.64336009543924	4.58037444959269	4.3965214189996	4.75537397363336	3.97870025732993	4.08660841981088	4.02570932456099	4.10562073018006
ENSG00000059769.19	3.76493854057809	3.53046533098491	3.59360522611901	3.7683475643736	3.81638705420808	3.81122893392292	3.91739922348999	3.65334224621421
ENSG00000059804.15	5.55062368537024	5.45010864657498	5.49312040834286	5.33177164770359	5.86682308544872	5.31532602860192	5.89356789513384	5.2397361180889
ENSG00000060069.16	2.90767235711132	2.42914904999285	2.84209211772543	2.79411085534077	2.75019449859785	2.8701243674393	3.01185831057034	3.29366128152923
ENSG00000060138.12	6.676708519646	6.688979465084	6.65655887000411	6.61016348680787	6.31541756190136	6.54279768898211	6.12057254371031	6.60978573230686
ENSG00000060237.16	6.49332153278132	6.10862054079656	6.62100772588829	6.32370667292238	6.00995417000264	6.40739885897339	5.75661867104831	6.2034189707551
ENSG00000060339.13	7.14073167125548	7.02941231603552	7.18696668156206	7.38564839609653	7.46297816484464	7.54740596499898	7.49325008144084	7.47352980611943
ENSG00000060491.16	4.43701096060147	3.70087303968311	4.45502945383307	4.0442629700527	4.58133346330569	4.33591156523255	4.61913862320663	4.19140886499642
ENSG00000060642.10	2.94420149372573	2.82808956760993	2.81925738802193	3.20071902906931	3.22626969231023	3.01010476902363	3.01465687011226	2.95687923854872
ENSG00000060688.12	6.72211170156075	6.34299282521152	6.70654019455681	6.43521461838173	7.00758255916532	6.83798049074825	7.00597577932826	6.81330973994126
ENSG00000060749.14	4.92523333601876	4.91450070632922	4.99520079551462	4.48904712532904	5.05174671423369	5.06707903192184	4.99357886438611	4.9555450170217
ENSG00000060762.18	4.91399606057318	4.58943540810015	4.77542673144973	4.49423907387881	4.54551625931783	4.79463695917099	4.3116143204669	4.83887989885979
ENSG00000060971.17	5.46926472376805	5.27248789397131	5.47270354079819	5.3827232464404	4.53263784370692	4.8511176131202	4.4326826684948	4.9433572346232
ENSG00000060982.14	6.54181319371704	6.4438033617488	6.51740835023314	6.42441157598082	6.13720966327985	6.47997407238156	6.12688788861091	6.39976531997265
ENSG00000061273.17	5.51469678836333	5.12152397858163	5.46096934733426	5.50268142313554	3.89179138375424	4.31238648461927	4.08230924164602	4.28915324247501
ENSG00000061455.10	1.71438974144645	1.32471042357868	1.57430908710475	1.50088404884491	1.65756710478864	1.27673969476499	1.67578086305046	1.24657457725875
ENSG00000061676.14	4.56190182110236	4.6003118800052	4.52005511107102	4.5477380684506	4.99632488685656	4.60592272049614	4.97615457364768	4.45097499299043
ENSG00000061794.12	5.4665219148258	5.70556463431525	5.43399825937753	5.2037986675427	5.50794361037005	5.32702662934331	5.44978716264586	5.4058611105554
ENSG00000061936.9	5.52967970909939	5.08541170972662	5.51623139074192	5.23187366676392	5.80714712280413	5.58307524062631	5.82332740006615	5.46520004173802
ENSG00000061938.17	4.45834831738645	4.37993205962165	4.51626680586741	4.2421931919441	4.10357892272804	4.22352548309558	3.95150504520028	4.06305656224451
ENSG00000061987.15	3.92595448436058	3.80364047676393	3.99491820228286	3.73975470271988	3.27960173728529	3.63638734791967	3.5075701653932	3.53075778213153
ENSG00000062038.13	2.99610345304434	4.67966227779846	3.11718606186024	3.87621385436971	3.45074103493102	3.35108252265849	3.08317806310579	3.35120230328942
ENSG00000062194.15	5.51147674658051	5.60680312265338	5.49374203146871	5.45724622138408	5.15430863626495	5.21444055741323	5.17267762135737	5.25247620329789
ENSG00000062282.14	2.25586396852579	2.53151196836095	2.04901870424149	1.83524525769674	2.34885260132084	2.37195503849889	2.41058938182059	2.18750451992283
ENSG00000062485.18	6.19953812029153	5.91109722849191	6.21390271958734	6.0917013370152	5.43287103915035	5.5940973636817	5.18252949310969	5.68176941232693
ENSG00000062524.15	2.24300960404319	1.8349039252564	2.1169754781587	2.11360802699339	2.04828890255629	2.04823418299779	2.20509894357297	2.15695148804143
ENSG00000062582.13	5.57702284883695	5.14849177619424	5.61200512351843	5.65038321273171	5.3917312908818	5.67183980560113	5.23089355834884	5.60398780947095
ENSG00000062598.17	4.02647348235541	3.98724462710173	4.28471339360146	4.1671649412449	3.68226810557461	3.62301029741225	3.81768645601562	3.68128810510107
ENSG00000062650.18	4.40425512689737	4.15638415541305	4.40329403850875	4.13220969819947	4.70761439449707	4.35989625562496	4.69541746124132	4.28515748721097
ENSG00000062716.12	6.08366774203603	6.19952184365109	6.16554321373681	6.29331205018612	5.68846183490089	5.99834723628156	5.62528632242806	5.93004932024822
ENSG00000062725.9	3.10581247741728	4.00721207484131	3.29424134408763	3.45152933331935	3.40492247306317	3.48482552278309	3.70729972966238	3.06250712501703
ENSG00000062822.13	5.77675711711439	5.27821410255402	5.74506290817278	5.4584903420185	6.20640605414884	5.97827918264487	6.17461475136493	5.94987793883382
ENSG00000063046.17	8.97805949314478	9.08266284999629	8.96231064053502	9.18888039675991	8.20252367741096	8.60263768063415	8.04315697169538	8.54047931020557
ENSG00000063169.10	3.01526986134652	2.71775975172877	3.01031835612042	2.46520154634865	2.94658512094036	2.97538496246113	3.23485109170941	2.99647244022245
ENSG00000063176.15	3.04651779013503	2.68766358448778	3.01756024634691	2.46474289990091	3.11261492328401	2.92616797887689	3.07500800964528	2.95713174953401
ENSG00000063177.12	9.74081521633811	9.61829150819515	9.75059801289917	9.86316514181221	8.48541009925883	9.20301464203368	8.35639355177756	9.18747731720545
ENSG00000063180.8	3.34167086700889	2.98880646771055	3.30084316606394	3.26643123689036	3.38109291758281	3.15675337016497	3.39240757369355	3.37497980904543
ENSG00000063241.7	6.07525904118221	5.00367053269355	6.11362072491951	5.54890190429381	6.34757256611706	6.15379175771665	6.31653010839692	6.17327854218158
ENSG00000063244.12	7.26267471078098	6.20492559529036	7.1764405613676	6.63852850670309	7.68683955064681	7.26460874042125	7.56582125534193	7.29841675468588
ENSG00000063245.14	7.14152159182521	6.22413271275631	7.08392259053841	6.87632286066768	7.08633322176953	7.28560865504581	6.87594263779514	7.22987688598023
ENSG00000063322.13	4.75516340256054	4.36601667404812	4.81180211264336	4.81430220651205	3.86184878973824	4.29462200190263	4.25114850997777	4.43010149133773
ENSG00000063438.16	2.93579781855885	2.83679331472052	2.86593874431339	2.91745904107741	2.67972510145922	2.9705091062717	2.80350177739229	3.1645277340825
ENSG00000063587.13	2.34716252619895	2.29915768569485	2.15298055675903	2.19661161685066	2.33558417951767	2.22984964501036	2.39317125653184	2.12880759192366
ENSG00000063601.16	3.85194038864308	2.86626724820977	3.67236382955366	3.1314883116259	3.89153757118141	3.732895329606	3.63403372905845	3.71892353346551
ENSG00000063761.15	3.05824463657338	2.96860055316695	2.91285262072249	2.76984240988775	3.18916529947427	3.1674068057747	3.12766039459552	3.00786573904411
ENSG00000063854.12	4.4570472117432	4.27577026300987	4.52872667373033	4.57577646422508	4.08302015272114	4.46985519811087	4.01737820801775	4.29549027301065
ENSG00000063978.15	6.95613233005275	5.77672531604864	6.65125956014962	6.74140299523232	4.95754603882066	5.85130127220874	4.87318241043208	5.75503454003987
ENSG00000064012.21	5.57821913291518	5.1822020196626	5.22805285683962	5.17204992992373	5.30304485899282	5.4221029349008	5.37586332021988	5.28924055657732
ENSG00000064102.14	5.40385027354056	4.65711040560329	5.2901149133983	5.11809496077935	5.72085397549576	5.44583259311176	5.76216831542512	5.42583702724555
ENSG00000064115.10	5.21207422168643	5.21434169249032	5.27191299456533	4.94975010287315	5.2549803272116	5.13383672962853	5.63324794827582	5.26661306186354
ENSG00000064195.7	2.28400489068518	2.8935961472657	2.15255054348373	2.69941938918038	2.40989314057162	2.14751083545341	2.30160033548675	2.25030185468405
ENSG00000064199.6	3.95768686324145	3.25772409120477	4.13366358800099	3.80307065963925	4.32198025443757	4.30331563724275	4.43195921596247	4.20536605124341
ENSG00000064201.15	4.83908024789711	3.59980681712385	4.73207805536024	3.78640824892663	4.43232795006218	4.50238589698996	4.60825753199166	4.24466641131608
ENSG00000064313.11	5.96245455881505	5.3827433915402	5.9787445711088	5.54763161991208	6.2363652798916	6.16567653847965	6.23126097436173	6.04719551289645
ENSG00000064393.15	5.24949397809127	4.75546570786671	5.16713914110168	4.89475421764002	4.93467302276984	5.01682626677702	5.02310320307757	4.90736721304297
ENSG00000064419.13	5.39426863351025	4.99868934885743	5.30003164434362	5.11050456615326	4.97152340354187	5.16057042894531	4.99844936573713	5.20861136186112
ENSG00000064489.22	3.19465295195139	3.22458826392556	2.53337222194523	3.14077260479949	3.00971613611066	3.52534667808947	2.71719997381281	3.26974376548283
ENSG00000064490.13	5.60778092019049	4.87788546486115	5.34594789474917	5.258573055981	5.72053127016131	5.77595084707696	5.73965190440296	5.79375862091797
ENSG00000064545.14	3.99529873348262	3.85675725053299	4.26314650541664	4.06334135168577	4.64325922076862	4.44942521907643	4.94740417930918	4.54627464885621
ENSG00000064547.13	3.2895438685984	3.15917628455794	3.07534589260803	3.22054091303487	2.59549020843291	2.84296260596437	2.85977947749682	2.88154173050807
ENSG00000064601.17	5.10950905374616	5.08269941739503	5.08536876409352	5.21954985500223	5.15735017416177	5.22582354019014	5.39200393289942	5.33458939556219
ENSG00000064607.16	5.70069584660561	4.98793092945687	5.49042771711985	5.30966285026991	4.47805669284268	5.18555710992278	4.44809618145222	4.90760097299053
ENSG00000064651.13	4.28344344173676	4.39564947585175	4.57927771652455	4.42945539962781	4.68860568171847	4.31937386512052	4.72066353548581	4.57580933043036
ENSG00000064652.10	2.2928432011098	2.78091816664127	2.4205512626401	2.44730586844599	1.97625436963359	2.46087119070229	2.15076667489402	2.25243719387339
ENSG00000064666.14	6.13190309325364	6.28801202125519	6.08030808784291	6.28550367555941	6.45469083331112	6.34483747388027	6.4122073413455	6.20530604598228
ENSG00000064687.12	5.4551904528172	5.03372075846993	5.26827054995535	5.41261449380735	5.14547462673613	5.4932714601666	5.51052775439312	5.25128796069143
ENSG00000064703.11	4.47295970400092	3.74976022986826	4.33970785017642	4.07046086071976	4.45264090775128	4.12777251540035	4.610934014335	4.26084246231212
ENSG00000064726.9	4.98614958345282	5.32338729585381	5.02114592636566	5.02861388443747	4.89614879799173	5.00309240954772	4.99688180689322	4.87693074961097
ENSG00000064763.10	4.03239549856909	3.61642601299051	3.97828219419672	3.8849771662677	3.96714955077647	4.0304319453171	3.98823981263809	4.2133361395508
ENSG00000064886.13	5.05844483325184	4.8692419845819	4.84472357733766	5.12510827356267	5.5963254282154	5.34672834364297	5.70310980641281	5.55670569806723
ENSG00000064932.15	4.68466673603067	4.66263518858745	4.71462781332272	4.74043187922812	4.84057020665456	4.85616714994621	5.05340542578837	5.02054796774566
ENSG00000064933.17	4.50679169337052	4.40272129289293	4.45624161071681	4.34442815853421	4.86089051682342	4.71175002013668	5.01943414876383	4.72992677153397
ENSG00000064961.18	5.71961831601358	5.91856256916754	5.76756701977138	5.95383590698103	6.13237642030959	5.89368574194992	6.19659862931439	6.09291413363317
ENSG00000064995.16	5.57685195126557	5.17206778980784	5.53330360499693	5.23754091384987	5.52917237097001	5.43031444357892	5.42051238965324	5.47811757127027
ENSG00000064999.13	3.76151213677313	3.37825770642575	3.62181922118679	3.38319729027855	3.87439671018241	3.69752716631317	3.9069475830596	3.55677597482783
ENSG00000065000.16	7.5524964471431	6.68635927859379	7.43366864821939	7.23944601599409	6.98269606351297	7.49950987658685	6.99756205616318	7.33079556291068
ENSG00000065029.14	4.02933904544506	3.46243088273403	3.66149552376888	3.92319873673241	3.8347286568833	4.22930184571802	3.54696911901503	4.17717462822599
ENSG00000065054.13	4.51566583778668	3.7058147049306	4.39015479149366	4.14395337576579	4.91594209050509	4.67327597961113	4.855157347991	4.43384249646506
ENSG00000065057.7	4.39250310567851	3.93101498805724	4.34842404346827	3.9206758720315	4.6997861816052	4.5193786486989	4.96133712717615	4.47860964397792
ENSG00000065060.16	3.69116613118698	3.52662745609875	3.68095163481118	3.57519214673189	3.58100089364247	3.7051518076642	3.63245441368066	3.67138758364204
ENSG00000065135.10	2.94685967789762	3.22378699200635	2.91527887980172	3.0915667350604	3.05363531524031	3.07327557501352	3.02450529804706	3.04224680065695
ENSG00000065150.18	7.34796614240577	7.22607239323246	7.30471950861452	7.16759825523131	7.61529931790972	7.39823401193111	7.6002493443047	7.44234518399549
ENSG00000065154.11	6.80476869218904	7.14384817235509	6.70891307660285	7.20165849049075	6.27500459986787	6.33025034994338	6.15228829821645	6.34068512127632
ENSG00000065183.15	5.29847520030127	4.83359770165882	5.27149374224673	4.73894059539522	5.25370303891178	5.20643511691319	5.2493987573019	5.18034193118936
ENSG00000065243.19	4.63872061886875	4.79659967925612	4.42422114588746	4.44742680274925	4.49566550829624	4.60435805443202	4.43768516113858	4.57440409940602
ENSG00000065268.10	5.99301637509371	5.28924675116982	6.1166582451295	5.58371380170042	6.41868732925956	6.30679661746811	6.39605199706407	6.15407466489826
ENSG00000065308.4	3.16662086107194	2.96842393165145	3.05235315744163	2.87156090776284	3.40657328656868	3.20644086283622	3.45899180965377	3.1398816729494
ENSG00000065328.16	5.36836261632014	4.78953613508875	5.43505514609349	4.99607179383353	5.42783962930605	5.30290102703303	5.27364898421531	5.57574535433726
ENSG00000065357.19	3.75354363669371	3.79674735856704	3.75556849152799	4.03863574801994	3.78663700145139	3.98484813402133	3.71830697435638	3.77936152270631
ENSG00000065361.15	2.65318275876724	3.55119340800389	1.92067755801514	2.94601505466477	2.93288485185715	2.65401844540544	3.00119950794177	2.5518287423343
ENSG00000065427.14	6.85055556076147	6.86572923440901	6.7546916150411	6.75855186727402	6.30563771245206	6.53664161588635	6.26815203356535	6.63312460775324
ENSG00000065457.10	4.25928521934809	4.65106748216822	4.53815469813073	4.25289274809443	4.34998632581084	4.79313668369543	4.3334842988231	4.52038712671069
ENSG00000065485.19	2.74461782716382	2.73813568314281	2.84885950334868	2.85137353150375	2.89559913653946	2.96734962933442	3.1104260607271	2.97905774424998
ENSG00000065491.8	3.80888216409673	3.67533053016155	3.76379597798805	3.77632263374592	3.79611026965047	3.31685470818763	3.82062027800228	3.28896610860032
ENSG00000065518.7	5.99720568013138	5.99837503755668	5.98197770558905	5.96916622624955	5.68621295385704	5.64849263048893	5.42832580299717	5.77574458810114
ENSG00000065526.10	5.83119550531332	5.26831141144691	5.71544665420367	5.46507516636326	5.76706732725049	5.74277996774727	5.85829532802084	5.61563808207517
ENSG00000065534.18	2.0460427905721	2.75129891174346	2.48513191235737	2.27982567382649	2.92906428660058	2.6459793791204	2.94674251202568	2.60452667928322
ENSG00000065548.17	7.96741401395567	7.58131032361547	7.95712648580188	7.77989527379134	7.78076529379086	7.77947774202429	7.64295703764015	7.76949079152248
ENSG00000065559.14	3.48854112664477	4.12411150437149	3.64626495628814	3.47270588698682	2.92944040772855	2.86613845769913	3.08549161451344	3.39104536847444
ENSG00000065600.12	4.6710642249779	3.35151364798746	3.99252274882975	3.95055777790811	4.41105121995345	4.00717198884538	4.48484921390254	3.89876848853851
ENSG00000065613.13	5.13935960088862	4.7051463313106	5.20585205620512	5.06489057143388	5.17395502437456	5.2029437017466	5.17514018423765	4.93806917020784
ENSG00000065615.13	4.32715365076381	4.4220233436598	4.21150741141973	4.35958338276889	4.65333826034757	4.27742528566884	4.32477705151515	4.51198166666304
ENSG00000065621.14	1.58145881191406	2.12873116905614	1.64864091481723	1.81590085286154	1.77946613108068	1.68527796176712	1.65183171552578	1.68783787063163
ENSG00000065675.14	3.21187876241525	3.13825272381512	3.418729899629	3.22137092454157	3.12021632644615	3.15061778829922	3.11479889579717	3.05923451313865
ENSG00000065717.14	4.90599678694533	4.96908759810004	5.05596168004926	5.16711984028765	4.88763348587497	5.08413419215308	5.2046353124965	4.90714632405146
ENSG00000065802.11	4.13954292674369	4.26471831718546	3.99365533138818	4.05115529499133	3.7227679072005	3.98756429184214	3.88805574168395	3.7125297756982
ENSG00000065833.8	2.96932896429851	3.27401170557568	2.92519428917944	3.08543731490458	3.36034904313889	3.19803363505142	3.2936251381886	3.29995333557567
ENSG00000065882.15	4.19706490138986	4.85216027805899	4.37702753493093	4.80072166686388	4.66359563007739	4.5685600515988	4.70869933432944	4.44424936667389
ENSG00000065883.15	5.69329778086468	5.89960975119909	5.70400711679612	5.79773635148709	5.86721672452303	5.83090334482915	5.9336578902892	5.55024597832682
ENSG00000065911.11	6.658813638476	6.68960305528197	6.52722381513108	6.88924834613746	6.18020522417179	6.16873105604502	6.02051692633948	6.24152520928023
ENSG00000065923.9	1.68663341527883	1.80608160197565	1.91505083320439	1.97578464660984	1.76814510456383	1.66158706319913	1.73472120194675	1.9975012465803
ENSG00000065970.8	2.99973025891038	3.25564841330867	3.07156900731998	3.10726182124387	3.24321239417026	3.02061255105817	3.3550731510143	3.20275137329063
ENSG00000065978.18	10.5617187929203	10.5273786306572	10.5633906863517	10.5827563160699	10.5391353757063	10.5527612843468	10.4483941019918	10.6215768490585
ENSG00000065989.15	4.24584659423003	3.62372377607089	4.23603288616945	3.75534156088752	3.64086487296029	3.85518994002946	3.60783877499129	3.74258619858419
ENSG00000066027.11	4.24147122540506	4.70275053217741	4.45702401394025	4.33095243367297	4.19824753153571	4.17404583560591	4.08214424617767	4.12110075051011
ENSG00000066044.14	6.27677656816039	6.61188115506834	6.28785819524167	6.12095065438422	6.34107119985824	6.26979039682222	6.15505062392878	6.20512424992975
ENSG00000066056.13	1.81051071199001	2.95643382083575	1.96791352780865	2.4935544066867	2.41039608056308	2.30444636401472	2.1379726653279	2.32876973089388
ENSG00000066084.12	4.19513273115842	4.01313771054841	4.1237079754713	4.07686525454428	4.08583017608511	4.18881513599138	4.23528226728736	4.17544841904504
ENSG00000066117.14	6.28977040083546	5.78066007372441	6.13358851990814	5.85168942115741	6.60441511646217	6.29693463123345	6.38559938043707	6.24235502844955
ENSG00000066135.12	4.38613924104842	4.15333068445126	4.34216033366768	4.36304860754528	4.34807401239035	4.21500672173376	4.51685363479968	3.97290354309201
ENSG00000066136.20	6.56126485577809	6.5845023435251	6.65545647982094	6.61575440278502	6.92853884649205	6.68509365415377	6.83392575357869	6.60271862704006
ENSG00000066230.11	2.93493148723304	1.92367725022256	2.99703478967288	2.56249649005545	2.90169753403416	2.95606244558197	2.94355115092997	2.75540753353382
ENSG00000066279.17	4.36820883022437	4.46756176492344	4.37707615591788	4.46304961607907	4.57885254948175	4.50700880900102	4.56570905463676	4.43339314464216
ENSG00000066294.14	3.45535090981376	3.27666261468783	3.47411031340252	3.19840581688246	2.89416802585683	3.04964569972225	2.79904305596981	2.60648746445067
ENSG00000066322.14	4.45055027473162	4.28110045933299	4.56000108002592	4.4292066416023	3.87409167224902	4.17410537938648	3.89014225491929	4.25326029885929
ENSG00000066336.11	5.04935604649485	5.07411846045042	5.16188653425062	5.20741534057669	4.98628361308868	4.914209049639	5.0845353216617	4.8619127856071
ENSG00000066379.14	5.84344686433539	5.54397738152067	6.06500251090405	5.97848477210387	6.13344106929638	5.98795701221296	6.22533191245996	5.97201045082736
ENSG00000066422.4	4.5443803591127	4.84946632217985	4.66312709308152	4.5880008439187	4.94670543090206	4.47102290668944	4.87447685115274	4.55544343548363
ENSG00000066427.22	4.24378406272122	4.57408022196089	3.82898149304257	4.27685764496262	2.87361622801117	3.37734444688091	2.9367730944655	2.98428184438455
ENSG00000066455.12	3.76955694300534	3.68442195504551	3.54464827151894	3.85225333583345	3.73379531908617	3.61425235933131	3.62449298528909	3.40182366762593
ENSG00000066557.5	3.51683806031692	3.47327283768809	3.42255372714384	3.37487943905416	3.63734522365228	3.5837755747676	3.68698740211586	3.75436274331531
ENSG00000066583.11	5.58899768331539	4.85393736300588	5.47707590897738	5.374183742524	5.55050254927899	5.58527025476263	5.68531065813281	5.6057334996206
ENSG00000066651.18	4.9618780338256	4.40720648687762	5.03196037874844	4.41599176321691	5.05581486687075	4.93924079507068	5.03672951790862	4.47985067392872
ENSG00000066654.13	6.34184411831734	5.75509298507808	6.2586257096071	5.80256897690176	6.01055489271954	5.81960279834334	5.91463173723362	5.86076573738296
ENSG00000066697.14	4.33123817429253	4.06294560142713	4.31077650524199	4.09562366637581	3.85349453314901	4.0006575528139	3.84766771053351	3.85853363520876
ENSG00000066739.11	2.81306551197827	2.94429832353975	3.2092384555838	3.02393792737762	2.70779503864248	3.13385186997714	3.23261634414404	2.89750385443362
ENSG00000066777.8	4.65926536738105	4.60545029759741	4.67123442291191	4.61904764853764	4.50955164759009	4.5509843737125	4.51816429566145	4.5830968126189
ENSG00000066827.15	3.69079239951342	3.39895323083998	3.2761065061998	3.13487136658772	3.52405595734497	2.5860379116652	3.30597492350469	2.25609404402062
ENSG00000066855.15	5.13224694440621	4.75103452530069	5.23525745778994	4.78037964131062	5.29314701934159	5.25960366946834	5.34016110170027	4.71979373905259
ENSG00000066923.17	2.61781477014966	2.85220459545064	2.50615106290143	2.48290286741722	2.57685550536612	2.91241530402905	2.65386125076287	2.56438099509449
ENSG00000066926.10	4.4819704716462	3.59037793887486	4.27600683578294	4.25433350797545	4.31842224565943	4.84250576357632	4.7244368774557	4.36896688766057
ENSG00000066933.15	3.76879842155478	3.34491596264088	3.81041630167674	3.82602017632366	4.18248627335141	4.04308773061481	4.30022127377733	3.86873187277858
ENSG00000067057.16	5.09537023150916	4.467435461772	5.30794930790268	4.83001912793013	5.54355976632744	5.11372792252074	5.47378106604339	5.37047664302468
ENSG00000067064.11	5.13094390799529	5.27966485038	5.26012676435608	5.1207304726289	5.19085816837411	5.26361404945952	5.15244531747853	5.23847405654224
ENSG00000067066.16	4.63538816214647	4.94985226904558	4.80030530623254	4.75826534509069	4.25216793796542	4.25005888070542	4.26127436906769	4.39619490573644
ENSG00000067082.14	3.10600810609218	3.28408469421201	3.13659540896752	3.25800721784669	3.22727928398454	2.36519856304705	3.26127517315605	2.35731865579158
ENSG00000067167.7	4.83243732666185	4.68790061860255	5.08822838674857	5.0360860586528	5.20039632654556	5.14039200135937	5.27884632565091	5.03054630130186
ENSG00000067177.14	2.62770999227615	2.52817421060435	2.68000400931508	2.51232191499726	2.82874990447746	2.70564257140712	2.86258524629272	2.79901422854444
ENSG00000067182.7	4.46214749009586	3.71419745643222	4.1949343379653	4.10170220584025	4.8921986699292	4.03775880416027	4.57972585611208	3.46211071289389
ENSG00000067191.15	2.43816368827409	2.42155907119951	2.28681557251329	2.3950629542567	2.57510251312932	2.33559203781834	3.02740918856991	2.00696115245932
ENSG00000067208.14	5.16357673161755	5.1029303177918	5.1044795048018	4.83280993522529	5.11141547323754	5.21858320376341	4.78225115029386	4.82886788662905
ENSG00000067221.13	1.97677530812564	2.17505527135513	2.14928401721712	2.25245857006638	2.35702884310808	2.55118431723143	2.72147411327701	2.40497035234295
ENSG00000067225.17	7.93817985201182	7.55275688825823	7.82533366951213	7.67400714709948	8.01478465015354	7.79842028674515	8.031845893675	7.8012800486008
ENSG00000067248.9	4.76598004041657	4.92220522889292	4.75547799616889	4.91474849217192	4.56395547366846	4.69978028092107	4.47301823739571	4.65116757989097
ENSG00000067334.13	6.37727331284244	5.78318828643578	6.38885435718921	5.95691791579255	6.17279557283968	6.0889981158336	6.02277764165525	6.22638553359312
ENSG00000067365.14	4.59904275236494	4.301335804983	4.6023025875309	4.3928409145899	4.4329841618522	4.46274231852421	4.83679691598158	4.46993471578163
ENSG00000067369.13	4.84625954300512	4.96378374163924	4.75050034175554	4.84412481126471	5.08097200089801	5.20968141709064	5.23066400803352	4.83201868190485
ENSG00000067533.5	4.81211316686399	4.61915568805883	4.74652147596179	3.96079202716362	5.20368013710294	5.05554989589973	4.72622888256782	4.86902377734149
ENSG00000067560.10	7.64601129519256	7.54681090024304	7.53436593170355	7.56220281302935	7.47003749971504	7.52338285056392	7.34467313257476	7.54567685424431
ENSG00000067596.10	4.6963446360022	4.38630025214572	4.94644759717604	4.65545835761109	4.57338148180405	4.35266455401909	4.42583413724347	4.48765647926323
ENSG00000067704.9	5.17901322872529	4.88977067779025	5.14530634124746	4.86453292654666	5.33802985105582	5.21756382303988	5.31694620339097	5.20709513908315
ENSG00000067798.15	3.19871864252927	4.81287720971236	3.51995952967153	3.66126373995123	3.66916406155854	3.72056402357802	3.77084811870945	3.608363708443
ENSG00000067829.18	4.05212131742181	3.58390664283595	4.11092865236484	3.78415772949094	4.63657821282568	4.35186991054101	4.52492353183295	4.07194754403412
ENSG00000067836.12	3.94435892179468	3.80827948535734	3.94682352358323	3.85357344434649	4.31599308140912	3.86096370927819	4.2828540991045	4.24821863901684
ENSG00000067900.7	5.18261404986058	4.90940257051927	5.16355268522701	4.94967697882353	5.38048416542588	5.25138851340693	5.46188659570203	5.07850228129362
ENSG00000067955.13	6.20671276504117	5.87350300510762	6.18111625094164	5.87884074363587	5.94266323307686	6.09496554578048	6.09945418293803	6.09684831247114
ENSG00000068001.13	3.72944500119627	2.9304833341283	3.77790561622295	3.28566548251211	3.46107296222469	3.59457172574944	3.23846011387833	3.46628343489195
ENSG00000068024.16	4.51062386566227	4.21871376979114	4.71408323833404	4.32796522614255	3.94689634044231	4.60070646088611	4.28288290739352	4.38065892554148
ENSG00000068028.17	4.74541814597365	4.13163266284983	4.79170446471213	4.45533584048645	4.11290101964385	4.26036723198592	3.96126064350778	4.22513558440146
ENSG00000068078.18	5.09574906120297	4.57902796867762	5.02960380102726	4.62637046146392	4.21596871190216	4.75063178164849	4.26689575937006	4.71585564908505
ENSG00000068079.7	3.66513252393661	4.04308307543239	3.42879081076384	3.72130935413862	4.42950517744082	4.0604561597394	4.26095805324349	4.07576654889762
ENSG00000068097.14	4.14880989909951	4.16330111091098	4.22459602866638	4.2089272464077	4.00429407600994	3.98530664671347	3.72029779055389	3.69171039853701
ENSG00000068120.14	5.73348478886459	4.94556573646769	5.4951857475208	5.3590577496419	5.8046803561612	5.58377254011818	5.88394010358045	5.79500573787386
ENSG00000068137.14	3.2551100385911	3.23460490568141	3.42553908800126	3.06918087579837	2.42118201150448	2.83783103705294	2.51688931099603	2.54724387086903
ENSG00000068305.17	4.81829687418515	4.52919424279543	4.79480361418875	4.9516750223338	4.90120695823992	4.91138120846674	4.80455082256947	4.91449812235747
ENSG00000068308.13	5.04820258260037	4.79195186275458	5.0149121505909	4.99604916995885	5.397130436082	5.2129337356527	5.21794847374341	5.25106758406679
ENSG00000068323.16	3.5579805356781	3.55964524185508	3.61811384433257	3.66949641653937	4.09674963676445	3.87919878591494	3.78651119615021	3.42245149099339
ENSG00000068354.15	2.30467157822416	2.07257114517151	2.12527565847327	2.19134005610186	2.81787828408662	2.17432316602217	2.83413531153583	2.61856125853527
ENSG00000068366.19	4.00172831371354	3.90953195617732	3.99251641112798	3.78579283363975	4.07523836518467	4.00894308969002	4.1797261970553	3.8523476871977
ENSG00000068383.18	2.89609445832585	2.59556739459388	2.81453045142153	2.42326233773392	3.26755874858633	2.84693049043127	3.05386966022221	2.75110836992237
ENSG00000068394.10	3.95723070410012	3.55895979691819	3.740174918571	3.92038059710813	4.01416171930462	4.09348340326401	4.16165319589728	4.03639792760287
ENSG00000068400.13	5.05015556600094	4.64465400292093	5.04727160218335	4.49235615152238	5.25600284134263	5.0113253367412	5.25131541035399	4.89376034346202
ENSG00000068438.14	4.39389560304466	3.84696523432768	4.51157860100243	4.00304311443291	4.47406910246848	4.51444324729791	4.63832111007509	4.79416142634915
ENSG00000068489.12	4.35957491775513	4.65959101745046	4.21791729066775	4.55803285679408	4.34962935001726	4.2980431940479	4.23330054919041	4.28673211479158
ENSG00000068650.18	5.74014822003615	5.74622576286002	5.59845536459852	5.44926685769533	5.23388116979804	5.69940502697678	5.41860222105921	5.38114573876316
ENSG00000068654.15	5.37601142176278	4.35722708570613	5.10999236673288	4.42974007342106	5.17291731603515	5.11547850926238	5.17009144211284	5.14248467567293
ENSG00000068697.6	3.67012519736808	4.80558135965932	3.44139521159543	4.22463919692776	3.56338124450774	3.26163018739828	3.45682945956742	3.34839902102436
ENSG00000068724.15	3.13189180086425	3.04178245951865	3.03149676185298	3.24517886976343	3.1382205492425	2.99069173180165	3.5856312017737	2.94206137021831
ENSG00000068745.14	5.58013689555707	5.6034962857986	5.70370219168762	5.6432151639629	4.98273053554399	5.23578131733959	4.95343488735299	5.25839896116637
ENSG00000068784.12	3.51603066986532	3.0489961523374	3.51831792408263	3.29390607727674	3.65114832177611	3.49073902827918	3.79408448496283	3.34728983481876
ENSG00000068796.16	6.77777666821941	6.37295486831952	6.70406776316772	6.48336986297628	6.37151050569465	6.62490595730172	6.31272301237866	6.7029708533143
ENSG00000068831.18	3.43329270914804	2.82266274187515	3.26442881864461	3.05550257186944	2.58849052980895	2.51317600161687	2.20782825650699	2.75509122750341
ENSG00000068878.14	4.6170257524041	4.67476157482152	4.71498128989444	4.34142163952044	4.60733025409276	4.48632233548711	4.51968519406457	4.44733796508534
ENSG00000068885.14	4.22605594829417	4.57105325869728	4.5519602023236	4.32654956821452	3.86678680569978	4.3122357575316	3.85893478106592	4.04374637308508
ENSG00000068903.19	5.00272597545302	5.4590688352111	4.9812051680322	5.2614119998446	4.99000976229776	5.23045150465296	5.07785644995667	4.89608935536621
ENSG00000068912.13	4.38545839996782	4.21399509219723	4.66091239090292	4.21679386588915	4.56868835781145	4.34299993877185	4.53886836420491	4.44782760800497
ENSG00000068971.13	2.93425641627967	2.3270928646405	2.90906966492655	2.64575958288409	2.84040635101016	2.84772355860504	3.0018900498269	3.04793660711678
ENSG00000069011.15	6.26145160352836	5.52565149818546	6.30882328967358	6.1824251358681	5.71355232049151	6.19446133969487	5.82797791701355	6.26144068461479
ENSG00000069020.18	3.02300662476699	3.18875042201191	2.87700606386301	2.84304901643732	2.60085233315255	2.78505749866996	2.8267807215084	2.73647903610008
ENSG00000069248.11	4.80250801443062	4.77230225920471	4.88034796182978	4.63750761759172	4.99187724324411	4.81173029429837	4.92080548153775	4.93026175342148
ENSG00000069275.12	6.8231647471514	6.99826908846044	6.59209769708994	6.57158218167339	6.98278934189912	7.07573535598505	6.87065068188272	6.89476846895169
ENSG00000069329.16	5.62718411900048	5.76347264200092	5.53890825692563	5.55602394656728	5.67054187148798	5.67755731315099	6.05101245340206	5.61220604600261
ENSG00000069345.11	6.35688914155243	5.91619059072025	6.41935099227529	6.20961166984952	6.45010905560105	6.30394552499714	6.46193441658926	6.30193866142831
ENSG00000069399.14	2.92918447690847	2.76000032389822	2.84334387286568	2.70374161989414	2.99157791406534	2.5869495788431	3.08809011153935	2.55761378584115
ENSG00000069424.14	2.84368324693574	2.61080879255345	2.83822147730872	2.73955251696335	2.29360940382732	2.89317482115125	2.228936921099	2.29923632528505
ENSG00000069431.11	2.20581028351833	3.50033851974919	2.20516366329362	2.65257087592982	2.47253740716737	2.52661777003482	2.36901298879664	2.29068446500608
ENSG00000069482.6	5.17293134963004	4.29718895293679	4.75224981592748	4.42770320519793	5.16524039472821	4.9503579905444	5.1723883429978	5.1692546871594
ENSG00000069493.14	2.12427031549028	3.20746161158475	2.4259800859395	2.46266167059822	2.69547463126698	3.08178405340178	2.6168588183648	2.37301085484566
ENSG00000069509.5	4.4743586423714	4.50381527473308	4.36299607793207	4.53135172560249	4.40110074357384	4.37995534779854	4.39515798994828	4.33690890515166
ENSG00000069702.10	3.14044622277037	3.38932561610697	3.2228259912821	3.3596381359599	2.93685886166704	3.47929185254199	2.89626027266051	3.05305104665099
ENSG00000069812.11	2.41527067726118	3.8395819660526	2.93118659493101	2.96282179008427	2.52185744756022	2.16132165715113	2.38994370294566	2.42866230750397
ENSG00000069849.10	6.6177595939715	6.96727340255405	6.80392592917075	6.72546137538516	6.17676093739817	6.62394711862544	6.12736855462233	6.52016542073544
ENSG00000069869.15	6.41282474483247	7.02713305677471	6.3661593541619	6.54788973896411	5.9510228205748	6.62218472216746	6.20119269505353	6.23382424688085
ENSG00000069943.9	3.72199837435828	4.8120685013909	3.90146222556936	4.23532050122168	4.16565730083955	3.96164626966048	4.18758956350314	3.64642359335041
ENSG00000069956.11	4.37403157026727	4.33879433906692	4.38650944268201	4.22374455642195	4.4672021303807	4.20854349460545	4.38834554209033	4.4242701078502
ENSG00000069966.18	2.19998204334257	3.66202575924719	2.20652263651506	2.68591326417665	2.98695232725277	2.51921024799158	2.40458425193461	2.4292520004091
ENSG00000069974.15	3.94176376627474	4.29484659461823	3.80185146946633	4.00725893929536	4.47728296681296	3.98952345842701	4.2635849126655	4.03215037898711
ENSG00000069998.12	2.26016829613246	2.13241187220796	2.31971798855932	2.18372928056623	2.64890901382098	2.65223143838227	2.98666036229498	2.53510193879114
ENSG00000070010.18	7.6947369281175	7.30405985963992	7.7967935597981	7.63175940676632	7.23181111654709	7.53662085108118	7.12901094045609	7.48783746944225
ENSG00000070018.8	4.43001662207301	4.01135376213282	4.45161539855127	4.39700639152893	4.24718108027463	4.48510617830142	4.33415065194578	4.27429039529399
ENSG00000070047.11	4.92348621548322	4.00972786262427	4.76754677484203	4.41180274494837	5.04363824718873	4.84560232757874	5.05044765041489	4.80170212401324
ENSG00000070061.14	4.57220751414058	3.95922375389071	4.68040350225723	4.04746780901949	4.89915687044004	4.72682719922241	4.79499059051027	4.75794151181649
ENSG00000070081.16	5.48216069245153	5.66306389795433	5.39053037385807	5.63605679515175	5.72783535847215	5.51578729284672	5.69536965272128	5.71858593529112
ENSG00000070182.20	4.07408796414035	3.85496172509504	4.03869105028684	3.88373492029846	4.56707304429212	4.22802517964958	4.44891944712694	4.17381266740155
ENSG00000070214.15	1.98886058127134	2.27177743440658	2.2103046327147	1.93012069236176	2.67869890433683	2.39880554741758	2.1936896685569	2.28480493737993
ENSG00000070269.13	2.53045359851574	2.93965786910094	2.45306200402461	2.47675789843462	2.46840138693132	2.64273419884073	2.81567017824475	2.67620399779202
ENSG00000070366.13	3.66966086036357	3.4091290634569	3.5007453560125	3.41655941897727	3.62503441547876	3.68521251130809	3.84844136379377	3.62005529805017
ENSG00000070367.15	5.30932481152352	5.07581795196599	5.18784651363326	5.10910728036063	4.80752931669039	5.16539157706069	4.81734960664209	4.99694860643594
ENSG00000070371.15	3.27861663156041	3.35225837873911	3.4515083607137	3.64750381743363	3.36815411295003	3.76053857798694	3.38052058453652	3.1453209618965
ENSG00000070404.9	3.32981749733833	3.18587802678079	3.22724724362454	3.58189310907808	3.50012316066174	3.86236347388682	3.1614229025225	3.6500285596101
ENSG00000070413.19	5.37078053066514	5.07066171779292	5.43210979849281	5.15409402530284	5.15061707673953	5.53333493388963	5.1384470415811	5.42608060284624
ENSG00000070423.17	5.39806521568783	4.76445021355013	5.31981156947437	4.98802915093764	5.3851926503939	5.4929231240852	5.51785214398684	5.5197556661776
ENSG00000070444.14	3.99483031379947	3.85076755443757	3.99624988246517	3.78375127381245	4.04273897730806	4.21395409608811	3.85805281976576	3.89317638018148
ENSG00000070476.14	3.34432376524972	3.08058359791846	3.47277333624222	3.28355738877118	3.47967381493249	3.44481247934058	3.43406902111822	3.42698053845201
ENSG00000070495.14	5.146519875679	4.9831268969128	4.93240116048611	5.0811664930957	4.8743053176985	4.31921211145742	4.61888629729672	4.45862667232554
ENSG00000070501.11	4.8168677093121	5.21080177685142	4.92789133788762	5.13608133203737	5.03758196431429	4.93116165942069	5.10825112131146	4.81119399319886
ENSG00000070526.14	6.06630073758906	5.85509238018323	6.17873501941194	6.04275167240913	5.68093176407668	5.82859958613845	5.5713821672404	5.89854133062731
ENSG00000070540.12	3.80309666027912	4.43824015582169	3.82969613746228	4.15685861965221	3.84744102114845	4.21747144865121	4.19142284531696	4.232228916157
ENSG00000070601.9	4.47650560200952	6.14608700675636	5.0191192828655	5.12534579802341	4.52763790603376	4.54648815611117	3.9509572141308	4.27499548282812
ENSG00000070610.14	4.68348196974158	4.41696077832402	4.72870157357854	4.4848209496071	4.43224211459472	4.51767377229953	4.629166533278	4.3590260597291
ENSG00000070614.14	5.01520520431005	4.58078534439169	5.12022249751642	4.55584613917458	4.73798219780575	4.87400842732454	4.69079542080485	4.72413999600532
ENSG00000070669.16	5.55873056391889	6.05154606517781	5.68199534917864	5.90004207163172	4.88749866270665	5.36466507995569	4.8110335426624	5.44677235778799
ENSG00000070718.11	3.62766948865135	3.36682157847714	3.04799313018829	3.04379534275972	3.12136042505883	3.26956739493324	2.85066346898014	3.06544722215344
ENSG00000070756.15	10.3769405951172	10.3237623961389	10.2604275210439	10.2930989514428	9.43549579051387	9.90365341294734	9.34156817681497	9.91370381652165
ENSG00000070759.16	2.38020966238794	2.65497064718937	2.43673900822438	2.62226438896239	2.32073301153977	2.12266311098408	2.3619083375852	2.19649078856073
ENSG00000070761.7	5.48415436108216	5.08888379214972	5.70620886174773	5.31627312176348	5.96101516909286	5.76348756305764	5.58754277053409	5.61678197141064
ENSG00000070770.8	6.92079355103867	7.05267435935023	6.86638923151335	7.06005058006959	7.17984557369053	6.87983374485382	7.15406950898939	6.76167235127091
ENSG00000070778.12	2.07550134544108	2.26943422136745	2.07111053582435	1.96989897309755	2.11553724403315	2.02916690033957	1.91935300322108	2.0086299218327
ENSG00000070785.16	5.82839954756901	4.93398127125498	5.71513258708915	5.30613125850776	6.12157990416344	5.74735570607365	6.02475330045639	5.80095511785166
ENSG00000070814.18	7.05711085111641	5.81391616907313	6.99656996359179	6.41631263818845	5.16090817074232	6.03733800650034	5.04420049918173	5.97074852243036
ENSG00000070831.15	6.00976450433027	6.06729876494396	6.01051187490848	6.09146682032848	5.60434776539754	6.00995177253972	5.43656921077585	5.89839658246151
ENSG00000070882.12	4.46564578125604	4.95347978684996	4.63121820199361	4.4610416074177	4.06081250862009	4.40648470819012	4.2852388668426	4.42360835887352
ENSG00000070950.9	4.749974349493	4.67686361325724	4.75806628888929	4.48582317780486	4.74527062044056	4.62574765551584	4.53587902707047	4.44275425017172
ENSG00000070961.15	4.21161385356669	4.73177214211562	4.21857785553447	3.95265343793905	4.07769633993251	4.13389596049499	3.94917896546289	4.0011983098307
ENSG00000071051.13	3.12513608495447	2.66338616395409	3.17019265827447	2.97086949706986	3.44548846472175	2.8780663901192	2.92264595675317	3.07839205567836
ENSG00000071054.16	6.13747997985867	5.88626686187154	6.08383619429641	6.09830069114891	4.56968269140501	5.4088398694115	4.50153579448723	5.32507668674491
ENSG00000071073.12	1.98912699290893	2.55764849593285	2.38239712664437	2.48960132738966	2.22055735271826	2.09485495013173	2.1462552009072	2.00294001569863
ENSG00000071082.10	10.1131914774544	10.4325422679548	10.1779621212427	10.359675988256	8.90039850747368	9.40045616396622	8.73223863420397	9.58041646717326
ENSG00000071127.16	7.34458018177133	7.22504781713218	7.51481635983444	7.47950939287047	6.84907792893893	7.22947250724877	6.88124058518565	7.23386135735974
ENSG00000071189.21	3.68116772726235	3.67602298472973	3.92805265377348	3.80713767730012	3.36342463505052	3.82924485337016	3.28862884568618	3.48656647195235
ENSG00000071243.15	5.29572006673139	4.81637746043389	5.31267801084911	5.01845409264933	5.04975851260057	4.68007474350496	5.11204882070953	4.69866058849856
ENSG00000071462.11	5.42823308120758	5.06040937409948	5.3646404930921	5.39995256806326	5.8785795018355	5.64064492660296	5.88710504456487	5.66321813902925
ENSG00000071537.13	5.42873445718873	4.89129848281649	5.24334096606263	5.60042563749689	5.44908988767339	5.31120235339692	5.42483503345257	5.2928894935768
ENSG00000071539.13	4.75176741263513	4.61274304842047	4.59345770299711	4.48433178029669	4.62590373967274	4.95277683595407	4.72059091098857	4.68711357238965
ENSG00000071553.16	5.17971852606172	5.08714611742851	5.17579661734312	4.89609000613929	5.22249402435635	5.36738634582368	5.21958320801262	5.15323032136246
ENSG00000071564.14	7.50653717788113	6.72417776741451	7.34638401923779	7.03324060730719	6.64246921235134	7.02690728411958	6.5085927318143	7.06606469920938
ENSG00000071575.11	5.30845186180899	4.86229855800304	5.23743257118358	5.15943323277019	5.44709445596706	5.21605952841017	5.35329488442519	5.03255175186037
ENSG00000071626.16	6.83818263603882	6.32203283038567	6.94635347781518	6.63456675762189	6.32323397399512	6.67863313696941	6.4979750587674	6.62471419617539
ENSG00000071655.17	6.04624958859322	5.20037873445353	5.97339858816825	5.26084037064136	6.31935196245786	6.07187179379172	6.23386154835438	5.93018455053556
ENSG00000071794.15	5.51622591068793	5.37402398946225	5.55224887104412	5.41205019811883	5.55850429060083	5.37923068060604	5.62766446712727	5.39516039129822
ENSG00000071859.14	6.51506192041961	6.01653762055341	6.41822607441179	6.33379523532432	6.67385386727261	6.57853184034824	6.56475659278589	6.58641603258651
ENSG00000071889.16	3.87120424412492	3.95076431734911	3.83608064020307	4.13064548685722	4.35868895811069	4.12135151092148	4.32068239713379	4.23342686446093
ENSG00000071894.16	6.38217767594161	5.94099242291636	6.22256663106794	6.27802838077869	6.0973883682436	6.26827546601147	5.98048495803068	6.17432366630779
ENSG00000071909.18	2.08889606299469	2.38350501735975	2.17587803185825	2.27890840320503	1.86342097609772	2.15411869609758	2.0396939013668	2.14779771511402
ENSG00000071967.11	3.90354220791877	4.24784252707248	3.64021724272409	4.13255941009397	3.57952862654523	3.74954183023385	3.65600658633956	3.89500216861474
ENSG00000071994.10	6.3888223990786	6.25300454774411	6.47226253341581	6.09206184926895	5.27842355586802	5.58896356307121	5.2104703691626	5.95345515198007
ENSG00000072042.12	3.95457671118312	3.52119806104393	4.09904893305455	3.82145163408373	4.46207918968803	4.08890989129638	4.24949476416524	4.08656665222798
ENSG00000072062.13	5.32822426443536	5.05147151286239	5.53540649777826	5.33291131016819	5.80705309960805	5.44100558005948	5.59720829504717	5.50368007134202
ENSG00000072071.16	4.87888045739528	4.33498176436859	4.77161517095144	4.68149958301054	5.07730288386859	4.80153633421958	5.01322102589325	4.53885540597191
ENSG00000072110.13	5.96273371722545	5.4907908625051	6.18872793988294	5.630687945286	6.48832183652305	6.22874145217416	6.36677342705305	6.29105533097638
ENSG00000072121.15	3.38533847969581	3.38069050309995	3.51188231148942	3.65575007362	2.85089505366897	3.16705660765164	3.02789986931228	3.20256360693428
ENSG00000072134.15	3.95861783744766	4.35147516126782	4.27008061202996	4.33174581402642	3.45405283771693	4.11121753078634	3.6275271701142	3.93908146747957
ENSG00000072135.12	5.47791725418976	4.55262164998511	5.31539313843824	5.25203760110433	5.22750880917138	5.36759152105844	5.19391450630847	5.19962094570944
ENSG00000072182.12	5.35296087834762	4.91374578929728	5.37673803893525	5.27339917533262	5.6870537455806	5.47668723672873	5.5259825706054	5.2809660311276
ENSG00000072195.14	3.59399262038933	3.45194384656872	3.51908314470597	3.20118797427622	3.69065609180591	3.8259768960198	3.8003037189077	3.63657721013372
ENSG00000072274.12	8.55036174367669	8.51314503339753	8.64501789191988	8.25359049259212	8.2836041943939	8.32351068730465	8.32978460222827	8.43583970329679
ENSG00000072310.16	5.91718590680027	5.21578052350983	5.90381393835723	5.38181937018497	6.13908357187672	5.51026544848493	6.1328064774236	5.69819964600369
ENSG00000072364.12	5.29937352489096	5.40374138898332	4.97669175825586	5.45561049969212	4.73079687393086	5.27055206489973	4.64841143044484	4.68786281920413
ENSG00000072401.14	3.05610240282467	3.53941391007835	3.02137846372582	3.31141530400172	3.52605405746158	3.28888775459666	3.28182030085212	3.25652311908672
ENSG00000072415.8	4.08074520211857	3.98686972141427	4.14555700790406	3.89987033381797	4.32841404968331	3.91640573328079	4.15036112367534	4.20428634104783
ENSG00000072422.16	2.46894399296604	2.91553657071308	2.34876699791654	2.47546381532433	2.41548573436924	2.57875264871998	2.51461835633164	2.17124872521933
ENSG00000072501.17	8.17470009376617	7.31252458941536	8.11961383712088	7.87498504068967	7.95821398559674	8.0894489378813	7.88507597286297	8.04623218186188
ENSG00000072506.12	5.26831979897314	4.71208592123211	5.18276589834362	5.03619612475347	5.66477035715961	5.45366105474301	5.51656716038414	5.54857580404277
ENSG00000072518.20	4.98255886069833	4.54605907508254	4.96051247306649	4.51821902618094	5.07135091391256	4.91986756217109	5.23582648878339	4.80606314808244
ENSG00000072571.19	5.243461335908	5.04527912246981	4.99924861922545	5.0938102652005	5.53049944897875	5.66198584533335	5.54169665433621	5.71489581148077
ENSG00000072609.17	5.85655301732125	5.49420613958022	5.84870163649415	5.67623257837426	4.81133333154788	5.52613331061281	5.0826396178906	5.42217391553762
ENSG00000072682.18	3.94570519913417	4.29879448506276	3.89521093958024	4.20716368963386	4.28864111058265	4.32669058331148	4.39038685913089	4.16453087557853
ENSG00000072736.18	5.46395949693212	4.93849589144196	5.35956657384112	5.19963171787036	3.90086510597103	4.43004365118755	3.8985653635189	4.37772764186873
ENSG00000072756.16	6.30235494806995	5.95871019966379	6.16192923208357	6.03324834528839	6.03358603528535	6.01054745950651	6.13330076388844	5.95039994763725
ENSG00000072778.19	6.21448197472855	5.90035722026799	6.0300611736672	5.95802014918404	6.27534556027092	6.40318536138923	6.3763166139856	6.2392353358398
ENSG00000072786.12	4.69227105154569	5.37669686813696	4.67510797174497	5.09397588839597	4.96018933153804	4.90150545567737	4.90644083271192	4.82407812939473
ENSG00000072803.17	3.99117448054555	4.53805299404902	4.12147062790373	4.54826643698622	4.43196434759349	4.09472460383973	4.24798765439127	4.61361030848665
ENSG00000072818.11	3.03840024083529	3.23666670118577	2.70685957834826	3.30677986592314	2.97719876544059	3.01387941983272	2.97558875597561	2.12695762682364
ENSG00000072849.10	4.18514876328612	4.33401600882656	4.17987257768064	4.17242720553198	3.97363543367505	3.88256274531564	3.24793671678281	3.97593164836469
ENSG00000072864.14	4.90681181527724	4.97472340284845	4.80885243668502	4.80578017775803	5.05378453773116	4.84973419114622	5.01615351896112	4.78006110203056
ENSG00000072958.8	6.5513175968173	5.74411857600424	6.51046291829436	6.24476743504309	6.88081954372501	6.76859193927825	6.87939718808845	6.66581364746771
ENSG00000073008.14	3.03734349588346	2.99802791424981	2.98133255905432	2.75747423854324	3.37360436000892	3.05432915029306	3.43970307289801	3.01437364981309
ENSG00000073050.11	5.78479459916521	5.15845488940883	5.59194751579152	5.59512213043196	6.10699182231524	5.74739287780213	6.05340343164597	5.91290292357667
ENSG00000073060.15	5.84016500949657	4.32376962911003	5.55822529258643	5.22269271834843	5.84607342040587	6.19455822584949	6.15583571657972	6.03105883552999
ENSG00000073111.13	7.4153961775269	6.87662906496976	7.46331256017711	7.01926849295522	7.236123596843	7.32449010715007	7.10344537681115	7.37281769224871
ENSG00000073150.13	1.77581692474364	2.2480783971246	2.0604422852647	2.30719136058121	1.89340050797502	2.12931664032972	1.90592210196538	2.04675718265684
ENSG00000073169.13	3.40739751366569	3.00264791178837	3.39665027356583	3.14873310227925	3.50087680740353	3.46171682642086	3.64971544439172	3.47821774846362
ENSG00000073331.17	2.01188131407565	3.04216574908879	2.028506233773	2.50142126788122	2.31810020395514	2.42329993964602	2.44137176426725	2.28156372876699
ENSG00000073350.13	3.61058847445259	3.6618955751086	3.60144881885549	3.66666738309099	3.07890047096127	3.35774992527017	3.32027867023688	3.40401167157772
ENSG00000073417.14	4.39053527409466	4.14593141170831	4.39005382962337	4.18983629709333	4.68284993828642	4.23292477851436	4.65708552800861	4.17802713419266
ENSG00000073536.17	4.17710094907432	3.26443656805022	4.15329557483553	3.5537701506919	4.4026501927779	4.08930617257241	4.46592826858484	4.28310722515994
ENSG00000073578.16	6.98444975610608	6.59265019654915	6.94048593454752	6.7984908139839	6.5048851277519	6.8882993449753	6.46205160655256	6.76795753444976
ENSG00000073584.19	7.12865582804061	6.52893976614364	7.04900344607321	6.84640385604508	7.43094255221589	7.28950139155625	7.3551447619683	7.27966434434147
ENSG00000073605.18	2.89475271180645	3.53097838609947	3.23181077926076	3.48364339177012	2.52522727092812	2.96865041601544	2.72344008765772	2.8149254913522
ENSG00000073614.12	4.26251220799926	5.15789934288907	4.33387796440037	4.66957542298766	4.32267599282757	4.2649709969485	4.18726209276267	4.55039159392586
ENSG00000073670.13	1.68931297015002	1.64791387780451	1.62195993325136	1.69536452991	1.75245094001649	1.74333513532059	1.80675359357864	1.82766968662492
ENSG00000073712.14	4.63740131938992	4.2628717102503	4.48695119381692	4.74795826579517	3.29854393071074	3.70508297362733	3.73203918372707	3.83112001393399
ENSG00000073792.15	5.48433565682062	4.96024556464414	5.1427419214181	5.27182412498197	4.97543504580469	5.34630056083558	4.86546802255942	5.05405421227541
ENSG00000073803.13	2.00700523167022	3.0915305362662	2.1631483186875	2.15082747901925	1.96943375956485	2.20958273822939	2.09063294193691	2.44278764390881
ENSG00000073849.14	4.30138169430368	3.99977958477581	4.09740097901069	4.00465552623855	4.58710625236905	3.96905816138999	4.40925377731638	3.9056048665456
ENSG00000073921.17	7.12440851968674	7.36241412821221	7.14829682059111	6.99414730826519	7.1799318908348	6.87517183647496	7.16936398412687	6.8800557535268
ENSG00000073969.18	5.70959386602039	5.27370480268619	5.59678111767266	5.06821460025643	5.89087413874577	5.83510474855702	5.90224493273399	5.74459937750861
ENSG00000074054.18	5.37448657913293	5.06937800021197	5.3526474907455	5.17040507549857	4.67199020940072	5.26154245277817	4.83609930176276	5.15331116897318
ENSG00000074071.14	7.37462367835899	6.18305773813807	7.332604536224	6.85858041880978	7.71437467832808	7.36721723183224	7.59440154726368	7.53167077361653
ENSG00000074181.8	3.35591792733076	4.35428764607478	3.86795346890105	4.0490936220139	3.93383504554309	3.62474094317139	3.63377028297428	3.65437402244066
ENSG00000074201.8	7.49673076563227	7.54753009902868	7.35318943192943	7.29573330225911	7.81086823087522	7.50766737694951	7.82572118239634	7.64295267972636
ENSG00000074211.13	1.53013501671488	2.5356455951471	1.46051507752641	1.81594857147798	1.80718039844256	1.58846683368273	1.97517990158451	1.58077230139789
ENSG00000074219.13	2.79609480487434	2.80864589352436	2.89176277571448	3.20759799183266	3.03017053812965	2.89255274181835	2.88875604230111	2.84410791420132
ENSG00000074266.19	5.22052444581921	4.8270996758818	5.34624554053479	5.07936349709056	5.47306491959609	5.10441935739115	5.51030794563114	5.08188652352775
ENSG00000074319.12	4.87099455986315	4.60369791683201	4.4556469473838	4.41033750068281	4.7527277927389	4.4884864207	4.79738004977253	4.7110713556282
ENSG00000074356.16	4.22061124529586	3.86712965919257	4.15418352816353	3.75578198235289	4.554030217029	4.30960960500917	4.48908564885822	4.41762460359022
ENSG00000074370.17	5.10168216557252	4.62580945020673	4.96951687906865	4.79718001802895	5.29443748310473	5.43462791626152	5.30756523414577	5.3054088741168
ENSG00000074416.13	1.90182464219844	2.92283125064611	2.1034227526231	2.08284033575921	2.01157265344286	2.08365956683258	1.74819202954441	1.79005990720775
ENSG00000074582.13	4.90303766933782	4.72754395739277	4.98149377292223	4.52814665481605	5.31584221279105	5.02895871681681	5.14551407889499	5.00698550913455
ENSG00000074603.18	4.70372745193198	4.429587831982	4.78270665143866	4.55881251105835	3.79510696831167	4.19183709306644	3.95810400956015	4.23476847535771
ENSG00000074621.13	2.94129482938578	2.85182891110089	2.7091960765467	2.92510300291352	3.45910352426944	3.14994389999032	3.31657632819747	3.06500912864853
ENSG00000074657.13	2.22136583718795	3.07477175308527	2.51025190173176	2.47617044097543	2.73854178608404	2.39787456661663	2.35285540012918	2.10996013421328
ENSG00000074695.5	5.27793139896556	4.76148887685344	5.14490735532693	4.81937103648309	5.0014576407436	5.13571981098024	4.98860139714895	5.15443451992876
ENSG00000074696.12	6.1211172866082	5.94736872465843	6.10360465695598	6.03612793120487	6.51114866675811	6.30204990542791	6.5169304965665	6.33924905590438
ENSG00000074755.14	4.27239559132575	4.41863644709051	4.15845720212918	4.36393068729799	4.23256817413228	4.37729427810362	4.34173148929316	4.25679539707278
ENSG00000074800.14	9.01343888842614	8.62460821832195	9.00946424954298	8.60129614366953	8.39301299279719	8.66864642943795	8.25408144742398	8.64071598050464
ENSG00000074842.7	5.56060372299576	5.43658122969946	5.64902216258334	5.92626050902358	5.96231345577493	5.83937647622152	5.87511172183504	6.07591738895292
ENSG00000074855.10	2.68991044923621	2.94689653206501	2.78269530361176	2.5995047242501	2.93016860148981	2.76037846648258	3.09291478199132	2.85060567834459
ENSG00000074935.13	4.31669136756751	4.55502799382322	4.30811218187694	4.31047353822728	4.13852096406321	4.38900773319791	3.93946050941056	4.26901612387945
ENSG00000074966.10	4.23802282502997	4.18520116990829	4.11394016607955	4.02941313286914	4.11589913683646	4.83893299033575	4.12971067881633	4.55247238800677
ENSG00000075089.9	3.31481860250538	3.06387134813615	3.32181080092768	3.19786503841222	2.91502879438527	3.37342337294873	3.01346568014305	2.96437342447575
ENSG00000075131.9	4.33180295147715	4.15981976033854	4.38125100917984	4.21042687404124	4.576596485259	4.4952682802096	4.74064134046728	4.65793027012427
ENSG00000075142.13	4.81348565187795	4.38264506315148	4.77043441321925	4.47258756428182	4.13479631117639	4.44419938635766	4.06503285983847	4.43314117299266
ENSG00000075151.20	5.36930911578335	4.80993858715495	5.31462307580655	4.98220447769482	5.1001875788826	5.29616055766546	5.06196646139075	5.11198492604106
ENSG00000075188.8	5.17899152179997	5.10951307557747	5.28501971426889	5.09028925779706	5.6638984382257	5.39758476932768	5.60916453065848	5.30316350524496
ENSG00000075218.18	3.96677391424057	3.80184317445506	4.00301546639119	3.8878019559422	4.2794286088725	4.23133926283691	4.23578301889978	3.92873778332437
ENSG00000075234.16	5.01558541842732	4.76552477410715	4.87912162531728	4.65601043691148	5.11784896601769	4.96359785628135	4.81401662257954	4.97782203814213
ENSG00000075239.13	5.78984727538369	6.02262906006042	5.99105121647807	5.8586772020677	6.35052381448422	6.13630962460742	6.14687954859835	6.13263800261196
ENSG00000075240.16	4.90453601875687	4.38703793768288	4.35348482900307	4.4472853399266	4.72287376108901	4.55072621296057	4.23145583250261	4.70755823848528
ENSG00000075292.18	6.55300204478235	6.43487670414937	6.63477873381166	6.38121978889578	6.08177926687939	6.50543880410805	6.05078403114562	6.23815365433193
ENSG00000075303.12	3.64757186375058	3.26239240030237	3.35601317650234	3.55551504719125	3.89906956628548	3.86541001417798	3.82591947640791	3.39900140998933
ENSG00000075336.11	5.21282947245101	3.63303914054878	5.01087737050761	4.53639279254731	5.53313506418499	5.47264827404979	5.53764207804008	5.33759688633556
ENSG00000075340.22	2.86176056878015	3.07650070117537	2.88779588461401	2.73399472998802	3.09622593475798	3.08291976179868	3.28898649801898	2.80065022052775
ENSG00000075391.16	1.35674799999956	2.11614443113355	1.40442001567846	1.63717587759408	1.7164743391144	1.46870794366623	1.72393200170648	1.45097584352458
ENSG00000075399.13	2.78791588642213	3.01546834856135	2.27553699934356	2.70468341069006	2.325748157286	2.94815348472009	2.31873008408452	2.16419330768346
ENSG00000075407.18	3.85872470494785	3.43410668941419	3.72364882899469	3.29624165597707	3.64375734645291	3.96266608159292	3.89448151625139	3.54734383008445
ENSG00000075413.17	5.70227412918942	5.51626446072059	5.70109131294679	5.67002091811829	5.90891211310994	5.7240238875181	5.82355283027811	5.59470577194981
ENSG00000075415.12	7.56763997598775	7.5576638071591	7.5919788679559	7.39809658219154	7.77810677237768	7.63913925294257	7.73157557143416	7.57430534711539
ENSG00000075420.12	3.9313011537328	4.11023660148889	4.02895533836925	3.95292761872817	3.91457273985712	3.86076666886196	3.80658369089554	3.80511258068636
ENSG00000075426.11	2.0396253843655	2.10135361227998	2.19528677352494	2.93097663621027	1.97545138618643	1.71905101410641	2.17372662834415	1.91981982543806
ENSG00000075539.14	5.29126277849631	5.14891671556485	4.97997393323633	5.2640226359674	5.22087406077953	5.1028605980283	5.23603465431933	4.92415621594658
ENSG00000075568.16	4.19360095375196	3.76085476876552	3.94558613197236	3.94186743853158	4.03433190610167	4.06954618547251	4.15609121956315	4.23832117187322
ENSG00000075618.17	7.38655250056172	7.20074762822314	7.36570652736372	7.31625309320422	7.34627769920936	7.57449236995839	7.35628493572285	7.63989170401013
ENSG00000075624.14	10.7401938140387	10.304447702433	10.7372862716551	10.5138170588158	9.97181847306523	10.3433664642326	9.85712359466082	10.3724727625736
ENSG00000075643.5	2.20510835987245	3.0234603684783	2.66505133680322	2.32857440827471	2.39088503354513	2.45786581105391	2.42624688886883	3.04123415881236
ENSG00000075651.15	4.28358809816727	4.36011584605127	4.69880725662403	4.68586746167666	3.84336147410386	4.06107847630692	3.85786206585003	3.84268883019621
ENSG00000075702.17	4.23320355556281	4.11223186409147	4.20503472077585	3.93464315983511	4.58498948228373	4.31748302807999	4.485136893434	4.03631057675086
ENSG00000075711.20	5.99249851924856	5.60066298126054	5.7542673958179	5.59499318117826	4.67308816403711	5.18505919858387	4.80898542426652	5.14130756682863
ENSG00000075785.12	7.18794400769433	7.46493618700951	7.30041110319456	7.27730243435955	7.04998908074689	7.16098885003974	6.83622090400868	7.1805345353841
ENSG00000075790.10	5.83623053084265	5.82755091499102	5.92953372991518	5.61803531000499	4.87008529345838	5.32815723589329	5.00233987043763	5.32248636161376
ENSG00000075826.16	3.22495359624752	3.47940855398071	3.33520047650722	3.48331969272852	3.26387423953486	3.68179037764776	3.45933643504626	3.61334215613416
ENSG00000075856.11	7.04248694057511	6.26511069828338	6.9647705654902	6.61695076495625	7.38869690145657	7.19927375691006	7.36287992812372	7.0666809374329
ENSG00000075914.12	5.64034209418195	5.26275186511539	5.6724404849546	5.23005028344017	5.32836338922531	5.58760858490929	5.27633281531618	5.45117737639454
ENSG00000075945.12	4.66948864402607	5.17983564222486	4.68124928669988	4.77843602108685	4.32808184450479	4.53129866986493	4.18482132161854	4.4779017532344
ENSG00000075975.15	4.87763590417497	4.24483276878516	4.83699384463945	4.66129121853773	4.73281936684929	4.76865535330641	4.58478599360757	4.66642652794579
ENSG00000076003.4	6.09535339084682	5.87793255546447	6.17821450124032	5.91441459389461	6.21411627669349	6.25406146691607	6.20840383470739	6.23962567401911
ENSG00000076043.9	5.33510908343859	4.84473682106208	5.27717505844324	4.89289107122761	5.78762834602648	5.39142753488417	5.74632363868831	5.54048798177227
ENSG00000076053.10	5.44253997014512	5.20936889566123	5.35508361244686	5.31258361332326	5.1536697329691	4.81493695541644	5.02203295589162	4.81427457441052
ENSG00000076067.12	3.94458710660068	3.29182976850109	3.36545486921363	3.02706972390168	3.24904137718644	3.84480107020125	2.9594167245319	3.64327996457683
ENSG00000076108.11	7.23946676488993	6.95024319818496	7.08599561758501	7.07394537749478	6.55958503076065	6.94095025204009	6.6498742075529	6.85763331526757
ENSG00000076201.14	5.41206224459252	5.21971350853252	5.24527415691976	5.52210538381343	5.51772513838661	5.3048613461873	5.12455362364712	5.01757471517896
ENSG00000076242.14	5.46113865869169	5.48912244131503	5.78637891811785	5.51478650511682	5.79890143435239	5.62638710356593	5.87712492760377	5.65879373131094
ENSG00000076248.10	5.85222964332714	4.96258609726236	5.73541914075086	5.00514824829368	5.52617940763626	5.4432709221864	5.53512359091299	5.52998898878298
ENSG00000076321.10	4.29845128837587	4.49274286385629	4.13554729669683	4.35509625055148	4.30275054286524	3.94322700710952	4.42123079183713	3.91071856530083
ENSG00000076351.12	3.31418746244794	2.81285303526841	3.41318293836012	2.49903170662095	3.55743778296865	2.80868720524507	3.82902430016688	3.08239683038823
ENSG00000076356.6	1.69813693066996	2.27870292619992	1.79116938858294	2.09275799574532	1.85266312993657	1.24167828497854	1.75757640359261	1.86706111354757
ENSG00000076382.16	5.67926621518782	5.67442317673286	5.87469391015529	5.80546535857537	6.2310338994674	6.18392295976131	6.22595833877197	6.05712475500283
ENSG00000076513.16	5.26148666194198	5.32837314083283	4.92768832671114	5.2853736179587	5.04886521843637	5.27173770302106	5.30510834069658	5.14959385051794
ENSG00000076555.15	2.24600364447283	3.08570092044728	2.33190289701625	2.80903408818605	2.45268687251189	2.53694208539901	2.39699851684751	2.30889437164573
ENSG00000076604.14	5.32247085866452	4.45868425896848	5.26418066141229	4.82478026711089	5.47112301142402	5.24380564286349	5.34889604691299	5.24646435787546
ENSG00000076641.4	1.77070153875269	2.60494337949644	1.84412986540431	2.0747577358015	1.5537580214983	1.26821434395938	1.88476613880387	1.70065648937869
ENSG00000076650.6	3.87359393178191	3.80491832111891	3.87654109661576	3.70867291072577	4.19105950744413	4.13353201146569	4.04896876471614	3.78527714540453
ENSG00000076662.9	2.71036465641227	2.78656058081852	2.78511802699805	2.73898264638568	2.92279001684498	3.48314380818704	3.48549786375716	3.52820014653249
ENSG00000076685.18	4.77027480460398	4.8875327245256	4.5487062871506	4.65140292636761	4.69465221752919	4.92650618200762	4.35866463552717	4.59851812269863
ENSG00000076706.16	4.69398382729229	4.26072495518363	4.85609442626865	4.48550091348478	4.9703793525438	5.13905244647486	5.20543919472204	4.9170486082924
ENSG00000076770.14	2.35345304174139	2.06601827070605	2.19562634186417	2.23928519398339	2.46474167889396	2.43207728777995	2.50130682345419	2.51904370318918
ENSG00000076864.19	4.0834636618827	3.56753557885451	4.10991774789163	4.13969211075462	4.28429394305951	3.95884110651315	4.47695330494432	4.00659683753944
ENSG00000076924.11	4.91788920244616	4.51712349951842	4.92220310122378	4.81763252282224	4.9581187367125	5.0399012181382	4.98962047969651	5.07836355777985
ENSG00000076928.17	5.6001863488088	5.24387641616191	5.48258797030918	5.29786632348972	5.64508781119741	5.65753298719677	5.63099731329019	5.51751485572847
ENSG00000076944.15	5.34168494677291	5.37291775054834	5.23879750605377	5.20743631505943	5.56554514561145	5.3602559837893	5.5186736229795	5.28245482141178
ENSG00000076984.17	5.45467778434749	4.49027365118178	5.36732961665161	4.87769389880544	5.1214420953839	5.05254021311737	4.99458976665783	4.95535810129944
ENSG00000077044.10	4.70447843412734	4.37952708525021	4.26910840672922	4.27301010993375	4.37633314871831	4.44204482013572	4.09596462886278	4.45133706218098
ENSG00000077063.10	3.25815011244536	2.62776111079977	2.63920186842667	2.37739217433966	3.44992077108325	3.17085066338532	3.1318693872489	3.13423659743633
ENSG00000077097.15	6.59546864965762	6.97234039918255	6.56982422225775	6.47039586003473	6.35682892935843	6.38632370577846	6.34611039630544	6.43206544106995
ENSG00000077147.14	6.13246684444376	6.53138763717566	6.13870091868865	6.08445843557649	6.4165327098372	6.09584935276238	6.1432019266874	6.23649535019015
ENSG00000077150.18	3.33455411146395	3.70634446673762	3.3321106489291	3.66726594474206	3.44525353595108	3.26988980906589	3.36440767614198	3.47935074284108
ENSG00000077152.10	4.91581983358792	4.57460804657198	5.01897124927055	4.72668687659675	4.65071289036986	4.84034001516389	4.5264384460332	4.91585371365241
ENSG00000077157.21	4.43315622122837	3.70788004286258	4.24145053555118	3.90051498756946	3.89271860912968	4.09351399845846	3.57385751729324	3.69990204570453
ENSG00000077232.17	5.43215262017275	5.80931528246919	5.5933022281899	5.23550111994653	5.02986517027468	5.1679711849339	4.98010072138664	5.29453205151051
ENSG00000077235.17	5.44967825349552	5.26272879679267	5.33784512282396	5.41451080303286	5.83585888335468	5.62279957706816	5.76173521102617	5.70809418102772
ENSG00000077254.14	5.53949235525989	6.67436303595206	5.46962280491895	5.83540547179468	5.33622164757158	5.42942841878426	5.24424869646707	5.43691089436365
ENSG00000077312.8	6.41736326057626	5.70126997438069	6.16030781333546	5.83885896141668	6.15891358234132	6.33555475843431	6.16183739626397	5.91502660378978
ENSG00000077348.8	4.36901684466582	3.97358019578614	4.45174578875757	4.04831200398984	4.49093543663796	4.63410211358693	4.64897947684242	4.34386848944074
ENSG00000077380.15	7.2985317279973	6.60818849762784	7.27609796051367	7.1656863783279	5.07372471022739	6.18876169315971	5.13081766343998	6.06445579952591
ENSG00000077454.15	4.13823568685195	3.9311462831005	3.91985604217216	3.81209064614193	3.70989066982239	4.08190968731155	4.11647760385872	3.99446471300042
ENSG00000077458.12	5.29964660417858	4.95142744941186	5.1520349678803	5.0658708298067	5.51287370394754	5.32310328154166	5.43819888669163	5.11781371443363
ENSG00000077463.14	3.9810360835499	3.4478440537942	3.78346347376914	3.72216118853351	4.12062031571727	3.65583090216674	3.56215885896591	3.78526479308062
ENSG00000077514.8	4.03995603681366	3.52320911947598	4.10034217146587	3.71122658903653	3.75469572033963	3.85374811573125	3.81011297489356	3.67064345823159
ENSG00000077522.12	2.41604937874187	2.36528969048975	2.26487303980057	2.6129613113089	2.21247931414947	2.42627221890561	2.30978716637075	2.40066443407486
ENSG00000077549.17	7.11560604492727	6.75370178489161	7.21887746503436	7.04100876446317	6.56484023161042	6.81737265210135	6.48257564768287	6.98501927187597
ENSG00000077684.15	4.56080385423816	3.8369096937602	4.62171002716493	4.36042093951618	3.85895504677506	4.27659980479007	4.05806262774615	4.12368283800319
ENSG00000077713.18	2.33903799298289	2.22334236195423	2.35291423336531	2.39222488841793	2.22187038737096	2.38685108125564	2.37876451705293	2.52418876406249
ENSG00000077721.15	4.9896639675544	5.42529347235977	4.88057997854962	5.15649116986104	5.26412921529947	4.96175909189017	5.15110351687094	5.23357442020888
ENSG00000077782.19	5.99009744214602	5.98565872217034	5.82263649767613	6.02906030986401	4.6312891580032	5.20877829133872	4.34657157622576	5.33382178160601
ENSG00000077942.18	1.71050904694868	3.08707769539741	2.13545105316548	2.19889078266547	2.46132602750287	2.29916598595102	2.36557016759771	2.09653978688379
ENSG00000078043.15	3.28230814598651	3.30599990155082	3.2493639104772	3.44028708845928	3.15157337451496	3.01433423320845	3.29259940856015	3.27244632145722
ENSG00000078061.12	4.57646928612854	3.90434396856508	4.57077465584894	4.23070086022588	4.52525531870785	4.31607795987909	4.66757018919137	4.48656286707912
ENSG00000078070.12	4.98575477963518	4.66934097149493	4.85665442590396	4.63194252193676	4.94865323091473	5.10300733463157	5.1063554203548	5.30825205522621
ENSG00000078124.11	3.56877795954838	3.52728253187433	3.50825209631571	3.29907932031449	3.58594172191611	3.48285622264347	3.26395951723048	3.44586026704299
ENSG00000078140.13	6.2326926566746	6.14890894845136	6.37911913704125	6.08256376152498	5.77876333696422	5.94095234316104	5.84207983718802	6.2435936914809
ENSG00000078142.12	5.36825805570553	5.89369444448933	5.62166946323084	5.75034666277261	5.64745967626179	5.43939091001522	5.88092714797999	5.59527582329886
ENSG00000078177.13	4.12212414825849	4.05174191041421	4.23271213730459	3.86119763707608	3.93264774882473	3.91432717054228	3.87876466230895	3.99579509278476
ENSG00000078237.6	2.05250332145761	2.28641187493381	2.07402244583812	2.1211821537929	2.11392866352609	2.10811688012177	2.23077061364009	2.55177579446037
ENSG00000078246.16	3.03637521898969	2.55077771060605	2.75667297741518	2.47848597488121	3.32136758076066	2.83596047725841	2.93255310213061	3.11120484089126
ENSG00000078269.14	3.48702502098142	3.8217138140876	3.62409073969694	3.53357903585173	3.63418058448674	3.67775430057404	3.34661707811222	3.47658516463911
ENSG00000078295.16	1.94062809359215	3.25855478442894	2.30966292247054	2.46090407681099	2.30304820682681	2.41375734284005	2.48708056467651	2.36095030459594
ENSG00000078304.19	5.31906921375652	5.48638808497451	5.50574068165516	5.30674621935043	5.67729594113254	5.4141158101801	5.6330721863802	5.31869056487288
ENSG00000078319.9	4.21548540517481	3.49268880490532	4.08800987917706	3.91319322638247	4.45114488223937	4.40509578702118	4.38789642741264	4.19569939171084
ENSG00000078369.17	6.82175277041691	6.12361337152058	6.59327625676005	6.65333457258045	6.41680169241694	6.65352548436221	6.2132036999045	6.57823180782746
ENSG00000078403.16	5.73736852413201	5.1505501093811	5.4118171377222	5.15178307123423	5.52516572449333	5.16171173779017	5.68092202569219	5.15436186046944
ENSG00000078596.10	2.80706638223239	2.6835005923191	2.66673796510051	3.01332007588091	3.27458083837819	2.74286011525254	2.7256510810929	2.64418776950382
ENSG00000078618.21	7.58068886681636	7.21582629035428	7.50456250575797	7.50225456950232	7.09220812592924	7.51227166509301	7.03536684715506	7.44541368958636
ENSG00000078668.13	6.75916167318928	5.8447680389426	6.72939413655299	6.48805035778253	6.20630278218135	6.47321423563131	6.11881332138719	6.57667303625154
ENSG00000078674.17	7.13260025064357	6.5800279705195	7.13563187081962	6.93650670701977	6.70130587354105	7.05869372268602	6.86641900989163	6.93114256977029
ENSG00000078687.17	3.28335774984462	3.40684882755737	3.40366125610402	3.49676280193517	3.06841528110502	3.45808310961986	2.69492323802581	3.29530503401054
ENSG00000078699.21	4.27615956449023	4.37447329239001	4.23201594957553	4.24774037355546	4.3288117469686	4.22438367014578	4.61631296121468	4.11355982358394
ENSG00000078747.14	5.69228820237395	5.22581561774421	5.51099907161368	5.57027453301558	5.85264994987951	5.86975113677892	5.79702383337693	5.73840678775298
ENSG00000078804.12	1.52109856184743	1.73784848722237	1.54159647270129	1.68364506009264	1.44121109230175	1.7061694411784	1.61728145064964	1.55367084290947
ENSG00000078808.16	6.57035476010735	6.45488998072746	6.63252661975945	6.51378749679111	6.2945709426939	6.39404438465376	6.26676292734824	6.64170653854305
ENSG00000078814.15	2.61985723861923	4.12764318231639	3.11695438920465	3.53679241924637	2.78059145015315	2.85016502657294	2.68630334943836	2.95151386447125
ENSG00000078900.14	2.38507236572927	2.03209194377896	2.61751392152227	2.3403835690056	2.55554959022219	2.49487790013001	2.68461728351529	2.31137601670543
ENSG00000078902.15	3.97225688780702	3.29789669340647	3.59045055992131	3.74323632157148	3.33656292287176	3.93613014561604	3.42605600488244	3.93586779654552
ENSG00000078967.12	4.18700477190373	4.29418628986207	4.42166546181308	4.20489198504524	4.50063588500838	4.71586471989287	4.4783427018225	4.39842761808514
ENSG00000079134.11	6.12150843575949	5.56039374091485	6.20977095782351	5.89788979153141	6.4325900669505	6.04687804173757	6.32604336543313	6.00733044201893
ENSG00000079150.17	4.00179376557506	3.24486712815186	3.84054129075382	3.75140778323941	3.37387590699223	3.29602882353317	3.31455792562484	3.61530982069533
ENSG00000079156.16	3.57784871047048	3.99627330082152	3.37698445688797	4.05021719889032	2.96245917721333	3.48555245451096	3.03583877970786	3.26330901102931
ENSG00000079246.15	7.63268406692762	7.38121574862914	7.77209847918597	7.62935887360563	7.47003138965061	7.51314212236916	7.41409654910377	7.45464016920106
ENSG00000079277.19	5.67288992491437	5.51956477178446	5.58671198434531	5.59411778769845	4.49966441849576	5.11018394045971	4.88831781665598	4.99848717910636
ENSG00000079313.14	5.84834536257395	5.29225493736425	5.57178474400193	5.35705487948783	5.41966315921295	5.28843115354154	5.58479137195446	5.37911408378833
ENSG00000079332.14	4.9489044915132	5.0056444069253	5.00524260211266	4.90244415402926	4.56986707475809	4.6641082871818	4.48436011527212	4.72890321244028
ENSG00000079335.19	4.54250268167782	4.27644947852765	4.23707968874225	4.46162151728113	3.47323095769688	4.09153790205155	3.56469228074852	4.03139774967824
ENSG00000079387.13	4.69575386582159	4.60783511350645	4.64095164692718	4.78834277456317	4.51829434051741	4.31308931413831	4.53186339425318	4.25434568219409
ENSG00000079432.7	4.83777705604359	4.29857990575783	4.68212290366701	4.34005276216591	5.0506710853976	4.68008773556038	4.95701964251381	4.93446506317476
ENSG00000079459.12	7.55106465601385	6.85173061831995	7.39336184298323	7.4416202427984	5.36019675388507	6.54601260631788	5.07489635473499	6.28618469643396
ENSG00000079462.7	6.00836582272025	5.38961638459238	6.08346884219997	5.85888575509325	6.29845012433527	6.07603807164888	6.33836986433417	6.23520700205589
ENSG00000079482.12	2.43960259215381	3.05707613632167	2.46245528746957	2.72147375160957	2.55331333307571	2.59771258849908	2.53539529243867	2.30891079625915
ENSG00000079616.12	6.31433267833626	5.92684408680019	6.23164113104538	6.20729131807846	6.56963527013424	6.37189658707268	6.48645558198382	6.3825447185812
ENSG00000079691.17	3.05735779450721	3.13555954333311	3.0467807221164	3.16241811875621	3.33240043529826	2.94523535515581	3.15084604494982	2.72949961147134
ENSG00000079785.14	6.63911370688327	6.33528886460953	6.53213038713767	6.27510895943302	6.51461455873518	6.53463964867515	6.41976111272726	6.57691860868156
ENSG00000079805.16	6.69554734430067	6.4295827731125	6.63645005965328	6.58729557428365	6.8728825602722	6.7530997100338	6.87998776189936	6.66371676612804
ENSG00000079819.18	7.83738776756234	7.1959636823741	7.8316270365088	7.75486756261579	6.06248947442573	7.1912917172006	5.86703120812377	6.92574306702715
ENSG00000079950.13	4.75372935484887	5.01931049379739	5.17031163880343	5.07184815371053	4.73276374770853	4.60335182577934	4.80232583965588	4.92996029567351
ENSG00000079974.17	3.91084988444683	3.84714385964289	3.6700918910997	3.52688399700845	3.96840600369114	3.90662792891679	3.74660686965419	4.0778186878075
ENSG00000079999.13	5.34680548141314	4.76312054611431	5.47811350446295	4.95563721914295	4.89450519314454	5.11351558577258	4.98745302023028	5.02410845896803
ENSG00000080189.14	3.84927550673718	3.55931361983771	3.49112828589316	3.15007392165617	4.0978787249411	3.85026624886961	3.91654978301343	3.99394644403955
ENSG00000080200.9	3.14824250239611	3.30220709125606	3.20300565300918	3.39316442929012	3.45771299938462	3.22224164180743	3.53170960231579	3.20541152504863
ENSG00000080298.15	2.47033296484194	2.25672217332305	2.08163751854452	2.62754641459431	1.90552473418953	1.86392161585654	1.64829641410419	1.88379260115863
ENSG00000080345.17	5.48336564293748	5.03740588576009	5.54230412829876	4.99008426376119	5.01218527356233	5.28621909867383	5.05769694799363	5.26666986871075
ENSG00000080371.5	5.34472137590928	5.59110224777586	5.22697954152315	5.34707632824635	5.39556608029718	5.20990730451157	5.37719274458601	5.36135766876053
ENSG00000080503.23	6.45228283943017	5.97997782546369	6.60877955460095	6.38916222376018	6.50673278968246	6.63280551868055	6.77009756539737	6.50656701416635
ENSG00000080546.13	3.53629588596508	2.7838636775418	3.54673338429067	3.61048392890088	3.71972788681673	3.5688620986153	3.72499290299046	3.78335229629996
ENSG00000080603.16	6.13463697318703	5.31239383478731	6.05047907967003	5.48908939855499	6.30484037006486	5.93672249535498	6.43415963868418	5.93476852248433
ENSG00000080608.9	4.81534579608228	3.83665441903885	4.80297926716144	3.83597096366795	5.09851000334668	4.80835737839311	4.98078733248751	4.56186396067424
ENSG00000080802.18	4.76929875162175	4.744681169707	4.47735072224833	4.34883482087887	4.35281632012069	4.22018030355805	4.15292816571074	4.41980590291539
ENSG00000080815.18	4.86041377095775	4.47661695294275	4.81381250659676	4.75732913623034	5.15689268455271	5.21015286888956	5.12169047582601	4.9809148260821
ENSG00000080819.6	4.6019085395169	4.62257951383907	4.55755212542863	4.45572989093924	4.63087899973259	4.35503705829434	4.69319227051219	4.42030202181959
ENSG00000080822.16	5.34218738345485	4.90215235415875	5.17429350529476	5.456609196066	3.52262910828789	4.17217751292683	3.68775594467546	4.34391584044242
ENSG00000080823.22	4.26469589581107	4.75607039665775	4.03606109675206	4.22738379429318	3.74695525850655	3.9215005580904	3.36105751953191	4.04205764816063
ENSG00000080824.18	10.8467979725185	10.6886252890872	10.8147266856728	11.038852084923	10.6556394610699	10.3937904211972	10.5739173261892	10.4104937534469
ENSG00000080839.11	4.53816470906926	3.94435262604786	4.50093791248973	4.1521459330124	4.90805495873705	4.44896725804276	4.78640997415886	4.52753633254631
ENSG00000080845.17	4.4084250043962	4.09376878342588	4.64245816031424	4.68650772336903	4.83091487493838	4.79801083095184	5.04959248926234	4.94525014269682
ENSG00000080947.14	3.85746039995886	3.41952666992521	3.27170595772443	3.30770190911916	3.46306441214622	3.49117140080487	2.96822583744692	3.21326582794802
ENSG00000080986.12	5.01234631578536	5.04920238951048	5.09472678652983	5.02894210936831	5.33140114527725	5.13107520995838	5.3604797802949	5.06568256094472
ENSG00000081014.10	2.70034903858327	2.55111524920344	2.47208009775852	2.64073714340461	2.96961405219778	2.5860853113826	2.93661251911271	2.76705439937763
ENSG00000081019.13	4.17717339909919	3.59087320086125	4.01342692047882	3.97792759169338	3.75317638047326	3.82469212657169	3.54897786950307	3.72609609906427
ENSG00000081026.18	3.06643684144772	3.19486234141303	3.10435505654915	3.17436689454516	2.99882240859456	2.949981939087	3.05972809794686	3.17645378780952
ENSG00000081051.7	2.78577662139248	3.49030922559414	3.05692368883792	3.81936924735652	4.00809949701859	4.08344899669482	3.7828844331307	3.78634352829975
ENSG00000081059.19	4.23119593265615	3.49854200772896	4.1553040036806	3.64435459820417	3.16169314387149	3.57636704358153	2.87768314267411	3.45587176713944
ENSG00000081087.14	3.70571850386501	4.54875163497794	3.95528989707389	4.18612193107491	4.04187795105911	3.97561298267802	3.87743187633938	4.01476458539736
ENSG00000081148.11	1.40372373527302	1.66306152603462	1.29742100083993	1.63243052769027	1.34795057909306	1.50761557313717	1.43001068077455	1.57778094235453
ENSG00000081154.11	6.42606504113929	6.50422301964473	6.37121058027929	6.39595497182815	5.87105519638363	6.17420145905291	5.94115518944459	6.23229124559465
ENSG00000081177.18	2.81734231364635	2.52264767596249	2.52029648630843	2.58548498857878	2.82715076709952	2.85674472360521	2.97524635359991	2.65756915165549
ENSG00000081181.7	2.67414662592147	2.68114444772942	2.87277408606227	2.92511874613662	3.06593788633207	3.05198430562687	3.45760044946277	3.36227041521516
ENSG00000081189.15	6.19583557814663	5.95109725788821	5.4739585020146	5.38057322153347	4.31368629757528	4.50204600175766	5.14145051265898	5.36615666835707
ENSG00000081307.12	6.0697916124175	5.80973342153821	6.12986949978487	5.90690734021072	5.44554724275969	5.90059327985962	5.69856333242476	5.90087371661091
ENSG00000081320.10	4.2006436160803	4.97438311932999	4.03096315536808	4.79762162162269	3.98157746662749	3.72267922972342	4.1030625981411	3.48441123625296
ENSG00000081377.16	3.56747899465724	3.63960363608407	3.61147005428788	3.68351078235095	3.42413388447602	3.56500430877743	3.36578053244185	3.44599206725015
ENSG00000081386.12	3.12901771002115	3.00393024739196	3.49439316488086	3.29267338636497	3.37385638667092	3.01495822044667	3.10550096725049	3.2495325958589
ENSG00000081665.13	2.98356040261342	3.98497024660657	3.02063169560854	2.90205136664071	3.24064676140256	3.35657614410975	2.9954774563731	3.04372705663496
ENSG00000081692.12	3.46089826339093	2.54741222669103	3.54608272248482	2.95190077371216	3.66276176502447	3.66993241642126	3.81822459243779	3.49747037752804
ENSG00000081721.11	4.56051997478231	4.20199357877595	4.58257332804105	4.39076992809563	4.98793802285293	4.43947473420736	4.93115034350699	4.35232172237129
ENSG00000081760.16	4.7809751527014	5.09666138862484	4.76016686646569	4.94616629191698	4.77748224050396	4.71120315659482	4.60231464626509	4.87665441425374
ENSG00000081791.8	4.52279424308344	4.20022015248609	4.71093875271825	4.43801987475944	4.94069243229225	4.5788522887709	4.86459776773502	4.90094115387478
ENSG00000081870.11	5.10047342361177	4.9354217451051	5.1734896916686	4.91242778375864	5.44144841061542	5.28883124908266	5.40104005710772	5.3000968339333
ENSG00000081913.13	2.5194520113783	3.51336972215657	2.37726580883822	2.67433769503941	2.84991448275151	2.5262724994224	3.19035817647372	2.49398075700385
ENSG00000082014.16	4.9386064183126	4.61079820768343	4.80397556529444	4.75889719716169	4.43765917809927	4.77385340498954	4.41808161067662	4.78175219285368
ENSG00000082068.8	5.45121681167482	5.01963877530858	5.54748736908055	5.0912833182058	5.83503859928914	5.91385075090182	5.80266721019322	5.64005963372376
ENSG00000082074.16	1.90656945643552	2.2150523751083	1.98366385235408	1.99955804875188	2.13285583352442	2.17574121241111	1.88608117144522	2.071025923993
ENSG00000082146.12	3.28666192960208	3.84308588715032	3.54066022543069	3.66559535750722	3.75523058194403	3.89396083050054	3.95142842424276	4.64858401133485
ENSG00000082153.17	7.56176540762093	7.30222313263178	7.58047170311617	7.41890674240173	7.0862469411282	7.13525722782102	6.92929300263254	7.41761027610417
ENSG00000082212.12	4.48747771421271	4.27634613161561	4.52135693391677	4.42714791258602	4.81465505568173	4.76821903485546	4.83320748309391	4.72290459865832
ENSG00000082213.17	5.14637351894242	4.73984618807876	5.27871110252526	4.92125791708293	5.55010422553651	5.19888345182788	5.55854822492785	5.1863788076865
ENSG00000082258.12	4.95260296219562	4.741790348918	4.8673561855532	4.5899896410663	4.4030995728863	4.84115720629224	4.36434635190899	4.54186197536562
ENSG00000082269.16	3.44109327956081	3.54316647916509	3.4479008009615	3.47492298349134	3.83352391910802	3.40505475058475	3.84795776039536	3.11321531881394
ENSG00000082458.11	3.47551323149749	3.26693698115802	3.04010601034945	3.48245284477224	2.63032967876777	2.94611705179808	2.66848566664053	3.20728618644263
ENSG00000082512.14	4.64917675281066	4.25611026640183	4.51336621114433	4.59111637115263	4.18250981946222	4.35027025412679	4.29673436764298	4.1516414442372
ENSG00000082515.17	5.31798410314962	5.14147853783094	5.1414985238547	5.11950064083452	5.74283795675304	5.26942680133055	5.76864918784534	5.5492462236068
ENSG00000082516.8	4.67243794789316	3.85569985647408	4.53623910512102	3.79648343390826	4.95119260542313	4.69356789149634	4.92374331280995	4.73436042747964
ENSG00000082641.15	6.72910380099824	6.22319021827668	6.46550150326868	6.45983447439881	5.42113773639228	5.90773618630827	5.32508627199625	5.89437094444043
ENSG00000082701.14	4.9191466283373	4.9097698215711	4.81531001627617	4.71074763437463	4.89515914772626	4.76252230484253	4.78645876478491	4.62611376695825
ENSG00000082781.11	2.55449466418613	2.95946718511054	2.55050521393964	2.6477397623425	2.67631207498657	2.174795667747	2.68599708880747	2.73776974968531
ENSG00000082805.19	4.98901683195826	4.61501164843018	5.10303038534936	4.77742053880079	5.2612861518261	4.87900022230244	5.26095352927329	4.96931121087537
ENSG00000082898.16	7.10260074031461	7.4194438955174	7.2102703687465	7.10688053091782	6.61019450423296	7.00744023316433	6.54041672440954	6.8242543244379
ENSG00000082996.19	3.58123642631065	3.60868836298531	3.93079761105965	3.7116425590634	4.0775927124951	3.75618285027057	3.85737794077193	3.72891882014698
ENSG00000083067.22	1.46613404081504	2.21781525120382	1.59742967696524	1.75089270824153	1.70251585057571	1.63805085386041	1.62841399442496	1.73069250818582
ENSG00000083093.9	4.10282397806312	4.17454366751274	4.13489387054666	3.93433568130939	4.41365631810125	4.42341881742331	4.33712476110864	4.5817698479113
ENSG00000083097.14	3.29828639495794	3.10714905944175	3.62201709925276	3.45621889821378	3.51104565642589	3.23623733513214	3.67788291434804	3.11233060055433
ENSG00000083099.10	5.2240666687266	4.88915495792356	5.05061141136115	4.74854988439975	4.71062458712561	4.82252969501068	4.76940896837288	4.97376593656306
ENSG00000083123.14	3.76282938537634	3.85775288938989	3.67003653422193	3.60463635529951	3.83648653834829	3.7381951766068	3.93025035576964	3.53658633479037
ENSG00000083168.9	5.11321067640671	4.94195101814884	5.10279861894175	4.69566288976344	4.80952286515941	4.91530352721451	4.70363958099591	4.87526259708956
ENSG00000083223.17	4.54353081333176	3.78483262632235	4.47164255300308	4.44168584216967	4.57856749474109	4.14839399807742	4.3730558464664	4.29223685491951
ENSG00000083312.17	6.50106513000102	6.244822461371	6.28176585920117	6.04590513709876	5.96658817615288	5.9022028283037	5.94916621337084	5.87555409778163
ENSG00000083444.16	5.1746504825935	4.50395652151729	5.08089378786935	4.8325377110055	5.35314508112464	5.46203025499535	5.19415076726035	5.41516616796585
ENSG00000083454.21	3.22270612678889	2.68752731072579	2.84961836848055	2.80189848982278	3.13416242605361	2.83436727628062	3.1681868080073	3.27959656504333
ENSG00000083457.11	4.26515837381089	4.12613822566409	4.20159757630716	4.36984181705486	4.45491496042766	4.38308667789872	4.31826695682357	4.33874794437309
ENSG00000083520.14	5.45691502217398	5.25336582199083	5.40720444741342	5.40906108742055	5.0188707325184	5.16793025339235	4.94199467331453	5.14610278278354
ENSG00000083535.15	4.41748420243142	4.1714587313066	3.99772935403724	3.99143629685267	4.65740391432124	4.06698869541955	4.79880571302934	3.92126897884514
ENSG00000083544.13	3.6916108903367	4.00146682344039	3.77598961108016	3.56236162826646	3.85323662937819	3.79748050829871	3.89945417472441	3.76387502197986
ENSG00000083635.7	3.80460906502103	3.24888800974784	3.71896179367975	3.38619329364857	4.01330899624171	3.7802856255709	4.16591443168453	3.75713398226363
ENSG00000083642.18	5.73110949637727	4.94937528441326	5.72301892805748	5.43533067889847	5.94219409023042	5.76654433829431	5.87212041860356	5.73933459353935
ENSG00000083720.12	5.3332374573857	5.17469727964654	5.44118308508783	5.24593424893722	5.26688627305172	5.40022333493702	5.13923660529711	5.39260872533846
ENSG00000083750.12	3.39137720904916	2.83346834906748	3.39196053622343	2.84004181391824	3.20612327226395	3.03629660108978	3.40937694502792	3.09169387815063
ENSG00000083799.17	2.90977353367087	3.02185262269177	2.82327001408985	3.38908296949484	1.98233917044	2.68442432592695	2.1883030053841	2.31309601394433
ENSG00000083807.9	4.33191239450537	4.10956854657969	4.57552767282372	4.25351661655167	3.99255571627037	4.19954742246038	4.24039278013932	4.13610026268151
ENSG00000083812.11	3.02475767744793	2.77319690745734	3.13610362507505	3.09422598810874	3.42094155110505	3.15361781578702	3.56683273250695	3.20899315789818
ENSG00000083828.15	2.88232898161412	3.26257826577188	3.20244849245438	2.8986676052806	2.74697359868589	2.75852100706276	2.91709445095296	2.72730255203513
ENSG00000083838.15	1.93723773000748	1.98763243190944	1.95332468876583	2.04245809095856	2.29881758485712	1.92655267716786	2.13204311987437	2.05572258750992
ENSG00000083844.10	1.3392634665563	1.80424890509481	1.40243641656037	1.54102342072306	1.44834010619629	1.36890280487106	1.42414321257438	1.34883412277838
ENSG00000083845.8	9.25801800729523	8.96779410091501	9.29426737490848	9.36306432629161	8.62955216134425	8.91309370933755	8.57463405592036	8.9733175648455
ENSG00000083896.12	6.37146983640634	6.1121877546626	6.36790405057174	6.64497680419634	6.42136855062052	6.54450636540633	6.52029688223175	6.49376508249973
ENSG00000083937.8	4.7088473379546	4.39851908947189	4.7364188345354	4.53395636250326	4.66643250704562	4.67887944643979	4.68340837126739	4.60958695947716
ENSG00000084070.11	5.81280253844208	6.29718731226943	5.99133461615596	6.12703997679557	6.16442475054229	5.91253491872663	6.09158807593461	6.02561260106621
ENSG00000084072.16	6.25318012447883	6.04172909697835	6.29058500215284	6.17557486285127	5.34974304719428	5.73340446426042	5.28168886643174	5.79505337545812
ENSG00000084073.8	5.76217138325222	5.43204759249931	5.69766104905636	5.34026728826361	5.90471431583183	5.77820496746633	5.89677726015832	5.73563358797949
ENSG00000084090.13	6.41713486753263	6.06265485380836	6.47315678478007	6.04115772163072	6.64340647086858	6.50748428847065	6.56559873118733	6.68918374397075
ENSG00000084092.6	3.53876320414188	3.81786084619825	3.40089496204118	3.71363166345299	3.490746357371	3.52719977222326	3.54967676790267	3.38266710290255
ENSG00000084093.16	5.11259345503739	5.30635572244641	5.1301257537372	5.3563628313212	4.25815629827177	4.61651730014476	4.12359784434363	4.86331085587774
ENSG00000084112.14	4.07967136839163	4.32014203491523	3.99200873700311	4.04887434342878	3.73738471001492	4.05281675391162	3.86708990842147	4.34550587208718
ENSG00000084207.16	9.07946259424397	8.80628802527287	9.06912051514778	9.00689766838644	9.35881593659462	9.15087106542927	9.33026543903639	9.20623622955605
ENSG00000084234.16	8.19634184254033	7.60660095308022	8.16697404547689	8.10531580261943	7.5609761671732	8.16279461733654	7.37242161677468	8.03371767781162
ENSG00000084444.13	2.54758404474808	2.48959335046546	2.75019818083423	2.46904482231947	2.41844498137418	2.70101113514643	2.35315316413216	2.39127659232476
ENSG00000084463.7	6.99234739363432	6.19088020072282	6.86743589754531	6.77417799251126	7.35116889636657	7.32725776003315	7.4284729496969	7.26740130795507
ENSG00000084623.11	7.87703015971513	7.42491903209728	7.81559435835135	7.72553499709739	7.75139326119649	7.82201518369043	7.70222788204271	7.84235670197662
ENSG00000084652.15	5.82468374591421	5.21899511244724	5.79575937450418	5.49503830630155	5.86276892902246	5.81529375428917	5.83307067487408	5.75815125129817
ENSG00000084676.15	4.65379325211083	4.73373845658071	4.50383231991207	4.70571972202876	4.10341677167911	4.28842277523169	4.37372279460682	4.28078346831219
ENSG00000084693.15	4.32661618136312	4.4041990584195	4.32239052011793	4.48750521503655	4.17177139213083	4.20232210102988	4.06702146206345	4.07544350680493
ENSG00000084731.14	3.20849326829695	3.18187801978861	3.16830384993173	3.08486318405896	2.88756052542265	2.77325524603153	2.80826682079021	3.08722247782057
ENSG00000084733.10	7.00478284310595	6.74679943674443	6.98312796566034	6.92405411739382	6.83339583229375	6.97798277885144	6.86879626968648	7.10081499121953
ENSG00000084754.11	6.92617253819246	7.01985411303228	6.92057436689533	7.05510449496552	5.87639882601374	6.50341327682846	5.76182780799553	6.54682316774244
ENSG00000084764.10	4.18683653350967	3.82233554348985	4.04887174725742	4.33194619534653	3.98838398667604	3.74888794657927	4.10376114410251	3.55086668736404
ENSG00000084774.13	5.89939700408419	5.649063488091	5.84121526333925	5.28766464507274	5.80674756343757	5.73026506148218	5.82548970221068	5.62374663770714
ENSG00000085063.15	5.00846374378173	4.93697316142793	4.75470085296369	4.70585666043241	3.93897204352455	4.21939251378969	3.69041843359964	4.26566258061705
ENSG00000085117.11	4.00091066756646	4.47864845059117	4.01296693554425	4.01753240983868	3.82137438999326	4.09874076443811	3.81809896621188	3.96324646857633
ENSG00000085185.15	4.07450926260892	3.72248572854282	4.0252953011369	3.93476807282764	4.22196231737323	4.01598047102461	4.30339778109082	4.02342148532589
ENSG00000085224.21	5.89927529781725	6.00132294867597	5.7649854589422	5.82764817641389	6.18194704781542	6.16747140561716	6.29682561849449	5.89970068675278
ENSG00000085231.13	6.02522325137313	5.60836290407317	5.90243530594905	5.57138537432829	6.46920309774986	5.93565360126989	6.30217785025722	5.9592323849303
ENSG00000085274.15	3.52927866919837	3.36687153261726	3.26997319071689	3.38004822182359	3.33564765388481	3.21154657234578	3.17728516057299	3.14534787522498
ENSG00000085276.17	4.0774757033104	5.07205621535092	4.08919875895308	4.58397259641586	4.38108029720334	4.18284144289442	4.17054335701294	4.30909040079575
ENSG00000085365.17	4.12373178280772	4.10343958710162	3.92055063545731	3.94760791978943	4.0043929602383	3.62595593124076	3.51990752997074	3.56217702082067
ENSG00000085377.13	4.58577786731831	4.57194136619722	4.55177417575777	4.23887642110118	4.74878605480694	4.66758871408755	4.86554001617936	4.65591339237165
ENSG00000085382.11	3.93939333477979	3.76921920014761	4.0076539507432	3.79903118274427	3.29697135740955	3.64547478617662	3.71268142440262	3.33699985912156
ENSG00000085415.15	5.79409703475219	5.04424047815233	5.86435671451625	5.20414167537343	5.9420243526833	5.88303192669122	6.06543134336498	5.84809873513286
ENSG00000085433.15	2.44307211368341	2.86811797846275	2.47199217260582	3.07186241391437	2.57597391700044	2.60005136105489	2.88150895071133	2.50116898608988
ENSG00000085449.14	5.14150484037207	4.78088782460918	5.15251881202299	5.04003708487508	5.07106638410216	5.20727008951529	5.17149059984613	5.05433372915267
ENSG00000085491.15	3.4920845281326	3.57806639048806	3.69825276186609	3.63483709291133	3.84334483211213	3.69115280277879	3.75009604029133	3.83882452940993
ENSG00000085511.19	5.1779020134782	4.70829329846178	5.26639443329577	4.99335201664159	4.42470564684791	4.77967883776183	4.49248604927412	4.85842658190253
ENSG00000085644.13	2.58752528092201	3.01768537914958	2.63353488577951	2.99028956074732	2.39696567307	2.65301366172201	2.24696107763812	2.47710695612983
ENSG00000085662.13	2.75294575858094	3.69643637303147	2.85256146013737	3.00206834274796	2.51534213971776	2.80015891897655	3.03950942278168	2.82313314549344
ENSG00000085719.12	4.8023651120858	4.79748090991191	4.16254010608372	4.23691602234402	4.08936481274754	3.84833649799032	4.15859261445857	3.90618872834127
ENSG00000085721.12	3.88229605279696	4.20091918013467	4.02051846741878	3.89049579887221	4.26851816894189	3.95246158422641	4.20775699921818	4.08118854932367
ENSG00000085733.15	6.7357636334041	6.33605851714526	6.62708920271236	6.59010406804053	6.90955610556403	6.95456819561857	7.00142688818063	6.75631715034425
ENSG00000085741.12	2.50595366327984	2.08938128585289	2.70872746734816	2.71154350279637	2.64606040453181	2.46100702532431	2.60607952059329	2.56417510422778
ENSG00000085760.14	5.82589874698749	5.80333853199297	5.73416319955919	5.60424865967266	5.59123036537068	5.61082139948071	5.55951066686034	5.64086606370278
ENSG00000085788.13	5.66238601228735	5.72127562504124	5.72166015597307	5.53416213731262	4.88448027224338	5.36053196815064	4.71654895968808	5.22120047798776
ENSG00000085832.16	5.62234983151222	5.62894249615348	5.66758970525005	5.81585293394634	5.60772201795407	5.5689509155751	5.56603715768638	5.63893877821585
ENSG00000085840.12	4.66006046488179	4.40914241076076	4.58009557433987	4.41751502605392	5.01476001814663	4.70035222106543	4.88865772937449	4.74898015702823
ENSG00000085871.8	4.4768360676597	4.40433845264733	4.31649779752398	4.12213774436663	4.23112509711472	4.22758183721122	4.10987727810904	4.29045605726687
ENSG00000085872.14	6.35711481350829	5.73069153910937	6.34955403009169	5.87795900593882	6.41618158388882	6.14766408288017	6.568630195396	6.31977163869499
ENSG00000085978.21	5.48226860529772	5.0051828766759	5.51550530610064	5.24737280648551	5.63206952313939	5.63999565634343	5.59538014798095	5.45489958880396
ENSG00000085982.13	4.18364207386162	3.98240501802286	4.14758319743652	3.79553388410025	3.6464165954228	3.88087234321497	3.84354657140622	3.74097022928402
ENSG00000085998.13	4.73194830432889	4.84715590978007	4.7049652215445	4.50855533187801	4.44921407398065	4.60926128687604	4.62600938926578	4.64811104195407
ENSG00000085999.11	4.37083140389638	3.69934019820949	4.27808304079507	3.71475540457477	3.98782528995072	4.01956133517126	4.18452740587583	4.3121749824612
ENSG00000086015.20	5.46806198943022	4.5942019610635	5.31389760800308	4.70694092061056	5.60626263367432	5.54070790332703	5.5774083526626	5.22953771832386
ENSG00000086061.15	8.35962974812451	7.98705038069818	8.31572450287548	8.06845858027848	8.69408160640403	8.35468852526479	8.64775382423164	8.39115662988239
ENSG00000086062.12	3.77137598965789	3.88627684281115	3.82069283708446	3.88160472715755	3.97234272021852	3.92796772878571	3.86255618688249	3.78663809521353
ENSG00000086065.13	5.4156760209536	5.41559236536626	5.39601438171701	5.63583270639792	5.58225920314861	5.66169171810242	5.72812752371973	5.58734697796895
ENSG00000086102.18	4.32106697995303	4.24134478336182	4.48695065665116	4.12695278215573	4.62073897882725	4.47808403677814	4.68844709766035	4.40368803872968
ENSG00000086189.9	4.86347565308947	4.43683975520888	4.79897019694344	4.5111137298943	5.14349961175962	4.86105306608142	5.16000958775318	4.87996469821417
ENSG00000086200.16	4.38262702985857	4.44537906938787	4.60473386245248	4.34309666223787	4.49420367206795	4.6662530493995	4.46857861616913	4.70473012903675
ENSG00000086232.12	6.88335140859749	6.50176033506829	6.90620291798724	6.92571610943258	6.48513664070976	6.79621842903475	6.47071274111442	6.68145572278724
ENSG00000086300.15	2.78581288434633	2.67853358345143	2.64106500801974	2.83759655087199	3.01864618486134	3.20130730905115	3.19482813467026	3.02106493233579
ENSG00000086475.14	4.69548725714188	4.42717794008835	4.93366478599046	4.63504174453152	5.15055997902307	4.84612913632416	5.08619310642671	5.08147404802477
ENSG00000086504.15	6.38791776203619	5.8100726251544	6.3516125751282	6.08178666491965	6.76034330655499	6.51016057053174	6.56481263506017	6.50853408346409
ENSG00000086506.2	4.25869974255524	3.5166857876241	4.14120555484315	3.92713419036597	4.05240357476452	4.58165932584172	4.31972900434806	4.34113567936967
ENSG00000086544.2	2.65962530170198	2.54266094602064	2.50718193447593	2.45371379424469	2.77895905952194	2.44037013684035	2.74168340174765	2.41146486168458
ENSG00000086589.11	5.84888312300188	5.4733452995998	5.88004495195188	5.6999641216561	5.45385101007029	5.55186647647358	5.368933923772	5.61064026728678
ENSG00000086598.10	7.69547301015286	7.39810274826091	7.72630760722804	7.51023266359055	7.51086222047478	7.72725020995965	7.43990712185097	7.59462110515606
ENSG00000086666.18	5.20940907787893	5.20716419285693	5.38095831271696	5.1368197534246	3.94546458362267	4.60712104198042	3.94189980297167	4.39632037196095
ENSG00000086712.12	3.67802780719462	3.32662461292325	3.55254345095055	3.25593006664597	3.69623957864448	3.68895502833266	3.58219667760402	3.56473351237241
ENSG00000086758.15	6.03872103801733	5.80624283094222	6.07677130995312	6.01305023713905	5.9132212461244	6.16907243244186	5.8631511757309	6.08941435226377
ENSG00000086827.8	3.95411626272776	3.79764514219764	3.57381394650488	3.67548207071048	4.17164585512332	3.85437082233313	4.0170832226855	3.71311908340952
ENSG00000086848.14	4.28795383609087	4.24149985543719	4.50007278166519	4.35286529214384	4.77380087877575	4.58763067604688	4.64427727590085	4.50778819230514
ENSG00000087008.15	3.11023894716939	2.66057725097135	2.95955915872898	2.87308000748783	3.10390174010795	3.2305005045545	2.98977470958208	3.13874162399115
ENSG00000087053.18	4.65528448933161	4.45781887823762	4.68986344905533	4.27850641631963	4.90905808714854	4.80011163618488	4.93931592720365	4.76535396948295
ENSG00000087074.7	6.68398267078991	6.88642539987066	6.6132153318003	7.47043311766697	6.63040283479543	6.00686233959125	6.60769962636602	5.93113881066411
ENSG00000087077.13	4.69292225189308	4.24058990475136	4.84863087001176	4.28750369460863	4.41772385466644	4.23407862303999	4.13351225556812	4.24004982086151
ENSG00000087086.14	9.42986864377406	9.38083754954489	9.41045479101374	9.50185100474389	9.43904357042836	9.38513446614441	9.39186404278687	9.39552624273466
ENSG00000087087.19	7.35084651419101	6.39631963229703	7.11993113332987	6.68984815674908	6.8884082112033	6.99415051283258	6.79702085209226	6.95311484109609
ENSG00000087088.19	4.61965466598763	4.10861936961346	4.41256703753109	4.08613156472108	4.69727414973097	4.43799430718852	4.44621855118655	4.56545915771031
ENSG00000087095.12	4.30602334632367	4.12105467968	4.22263902387453	4.22058494775022	4.16612333421672	4.15816820262851	4.20433292278757	3.87025816131716
ENSG00000087111.20	5.18320688714937	5.0520535841923	5.20614913600345	5.27757727780481	5.0806499765773	4.92679120659574	5.44019457879644	5.30119319893319
ENSG00000087152.15	5.43392336788577	5.19308794062142	5.42496168251466	5.11705435744052	5.6685257336511	5.37606770353463	5.67775399946184	5.2143893468286
ENSG00000087157.18	4.54229270022574	4.108400763019	4.61326859923429	4.23751072866366	4.00273577846197	4.08762431914703	3.66304179564763	4.17871703196045
ENSG00000087191.12	6.30912109449343	6.19864951192922	6.29800668097997	6.08917366935135	6.74430871578243	6.46971262469534	6.61432597229416	6.50884338307605
ENSG00000087206.16	6.06451856660376	5.7524361034552	5.96167027428384	5.91449098268332	5.19828972567099	5.27318069209073	5.17165293982616	5.29222902331404
ENSG00000087253.12	4.05118653857861	4.17545379121001	3.78566657372611	3.75749800679392	3.57015858292055	3.15131010573684	3.89029814526862	4.01285421141444
ENSG00000087258.14	2.23617203162802	2.55385581207938	2.26399778783578	2.27465083833737	2.24865561867774	2.07119151672368	2.83783717534946	2.01297322755302
ENSG00000087263.16	5.99996990009674	5.60207936022808	5.92390973814251	5.72345865594762	6.24493913158247	6.13639237511151	6.06733085576309	6.07858553976486
ENSG00000087266.15	4.65591680223315	3.70362514362575	4.59425148204749	3.90880750477124	3.19658780214369	3.54084163313552	3.2233456434404	3.64165371459211
ENSG00000087269.15	6.86859457738601	5.59927538278365	6.75018219787983	6.22646387117616	6.65996807555707	6.66732451696838	6.55273516789311	6.52236031338519
ENSG00000087274.16	7.31941201059587	7.05714454063594	7.23191202925331	7.20844433980555	7.40534549026461	7.27733863873845	7.4035332573806	7.28170025577884
ENSG00000087299.11	3.47766219379553	3.28943955006944	3.50623315227839	3.42910846320566	3.6120390266509	3.42794685977389	3.76469510294942	3.5758196706655
ENSG00000087301.8	2.6500968313715	2.80345828426551	2.88565504204396	3.08598305350947	2.58878494865392	2.84592053829213	2.74740305374788	2.88946239477271
ENSG00000087302.8	6.98350032058336	6.72040627645034	6.90861560079082	6.90662975143491	7.24579578161437	7.01576754423905	7.10288009221359	7.18793090358246
ENSG00000087338.4	3.45870333870089	3.58036278955495	3.48886528935741	3.14803780805994	3.49829292762022	3.4511945507123	3.30189158591585	3.27935241384381
ENSG00000087365.15	8.2179119978394	7.69854126385604	8.11533915825442	8.08746656441313	8.39925687553307	8.13952973635291	8.29217942606374	8.21606548510307
ENSG00000087448.9	4.27255437680148	3.79204232208188	4.21361915245322	4.24275422752858	3.80654044355514	4.11313712877235	4.24469344423176	3.92399947516979
ENSG00000087460.24	7.81187347161682	8.15874854517221	7.6949843568592	7.95653476191017	5.83133268017403	6.78963831169753	5.88300701893196	6.95622436362936
ENSG00000087470.17	6.08419994293268	5.91736134129221	6.14887928205331	5.77530190713994	4.13716914285985	4.87426323592416	4.25084473340719	5.26131935947847
ENSG00000087502.17	5.417622075254	5.6029021008623	5.4056537739043	5.24447073855194	5.7453040093659	5.57776551406653	5.83475298369078	5.37266963894089
ENSG00000087586.17	5.24860049769343	5.36591692156014	5.25382125062304	5.28094047810583	5.63780398400335	5.19608203383678	5.45230937981797	5.11418626999537
ENSG00000087589.16	3.84632816525936	3.54772743699123	3.81549960966222	3.44339071894126	4.09092153860309	3.84611585725527	4.10556593019243	3.62415441355364
ENSG00000087884.14	4.48291915795131	4.56869120324681	4.64310137357285	4.70835395453009	4.64831998014781	4.54161007208217	4.87531999185012	4.72711080381282
ENSG00000087903.12	3.55086272995747	3.51628440537249	2.96809700429224	3.17324144786102	3.96719896995184	3.14936439765819	3.9863506721008	3.09411740045308
ENSG00000087995.15	4.58566607017487	4.39209655730184	4.55263067461124	4.06927756962349	4.7337308832824	4.59636792560049	4.58369409955005	4.35488577550789
ENSG00000088035.15	2.9263010757115	2.63274949454553	2.84792165329787	2.61801020432985	3.03896525720009	2.97712656982568	2.83549218213676	2.71664284708889
ENSG00000088038.18	6.55992244528713	5.75596207025777	6.37038943983185	6.18684669837409	6.44909333846983	6.52765862130742	6.4884345846043	6.33606902703648
ENSG00000088053.11	1.83975759298653	2.26946590314039	1.74555263508864	1.8496570382933	2.08605465529977	2.0089481804643	2.18281850364422	1.99488702705371
ENSG00000088179.8	4.41433726282137	4.37397912691825	4.36673255843305	4.35675651487801	3.84398419178919	4.48393303931703	4.31728345586601	3.80447177493251
ENSG00000088205.12	5.78468250611007	5.51613597820078	5.7178601862086	5.39672421566415	5.93091533535097	5.68802362310597	5.72465381094074	5.68765148968937
ENSG00000088247.17	8.60074875425774	8.21050708534109	8.54142720750152	8.26826490742929	8.37570783413744	8.45643254408567	8.27137701254408	8.50988117627488
ENSG00000088256.8	4.77696836196615	4.41907372227164	4.67860344520398	4.57195153561035	4.84267847328979	4.827466899678	4.5889918273582	4.71974884102553
ENSG00000088280.18	3.70843651895489	3.53562108638382	3.9709459226669	4.12474814478363	3.03391880340217	3.90680265534498	3.18999319992387	3.89869169419691
ENSG00000088298.12	3.31183491280246	2.85062426653096	3.12492144662873	3.24997099801869	3.52246493609373	3.47256120187721	3.54038890366097	3.30830819159566
ENSG00000088305.18	3.05688810103519	2.75242200589391	2.95478259433301	2.83866630804798	3.18662480273097	3.14467119376657	3.2337022437836	3.29696945737349
ENSG00000088325.15	6.35578320813667	5.79818955517473	6.28907980804715	6.0771851757401	6.74814732529468	6.50877811331309	6.62875120668925	6.48801340786415
ENSG00000088356.5	3.59497623975746	3.46257924887648	3.48871547695546	3.24737100855124	3.9297962803721	3.44677716243236	3.80284638626354	3.44146122484219
ENSG00000088367.21	4.51306346334447	4.04807936938532	4.39333979024488	4.37636140023478	4.23166578239829	4.17231144665822	4.4171259610733	4.18220159696199
ENSG00000088387.18	5.30896068430783	5.15136418139481	4.87103949532031	4.83535027071762	5.14917356304887	4.90534334237485	5.21803470901074	4.95960188701255
ENSG00000088448.14	7.58778639180857	7.58935209332955	7.57647369748083	7.51943743579797	7.21450997294805	7.67286378672839	7.51759892745931	7.33321532682878
ENSG00000088451.10	4.32237351075913	3.90605255733191	4.04658142372269	3.73521586418956	4.36841749176064	3.9422610155368	4.17614415683643	3.8449926773264
ENSG00000088682.13	5.48253009701635	4.32932027633675	5.28079968885828	4.78896602770872	5.6249450221586	5.68270414331329	5.51147685164252	5.62559345547858
ENSG00000088727.12	3.14325793032397	3.19440243423813	3.38598171834985	3.3873730892522	3.86935917013893	3.63647816415807	3.57271165721624	3.70842427016558
ENSG00000088756.12	1.70694693397535	2.14616023210477	1.67054679508584	1.90986794057264	1.89288643948522	2.07079950672624	1.89344979141191	1.76070135176117
ENSG00000088766.11	4.21765402618817	4.09952950351748	4.20728995724452	3.93503874651939	4.1079373316834	4.05277087052132	3.93516701830684	4.2137260746389
ENSG00000088812.17	3.29748955700536	3.25522445159496	3.32823412577949	3.28878422374242	3.51125196563316	3.39564896261462	3.56694827633293	3.49757619663664
ENSG00000088826.17	2.30326032280467	2.53156907557396	2.24148241918221	2.77643669872679	2.87644862727529	2.74676852463219	2.99975169418589	2.42829275199447
ENSG00000088832.16	6.95584204964957	6.39385382373991	7.04171486363011	6.75594217073997	7.30580278588737	7.25042953171491	7.26408789088626	7.19852658434985
ENSG00000088833.17	6.66622309913068	5.91804289648884	6.5188001818057	6.19223968629487	5.76863898636166	6.22872768488439	5.65397857162979	6.14699964896224
ENSG00000088836.13	3.01962334208077	3.08560422979814	2.97010096096816	2.47694822685608	2.94569435647489	2.89135001492183	2.98833472148542	2.66236987238033
ENSG00000088854.12	2.06021904615357	1.91750149454694	1.90681333340708	2.15541536567505	2.10200155926573	2.10662617758979	2.07173583630572	1.83600567986367
ENSG00000088876.11	4.28471762123307	3.88307195575741	4.39038562726123	3.98096705011058	4.62986649037423	4.48638568973335	4.69154541187512	4.5213850569005
ENSG00000088882.7	4.55846636206218	4.20533234572265	4.40518010357024	4.5420451045993	4.85385479286642	5.14221871096449	4.95084168981115	5.15422935438686
ENSG00000088888.17	4.14402447829768	4.16019201464243	4.15411257627841	3.99817609429547	4.16963298599141	4.22106329313912	4.16853163908926	4.18356969715768
ENSG00000088899.15	2.56125544394578	2.29737969769786	2.4303777579084	2.45835964682341	2.5454175829585	2.38177809680035	2.45625858224659	2.53996704205363
ENSG00000088930.7	5.57767633347411	5.25416207666861	5.51429385824404	5.41238421020124	5.91974635168512	5.66419451769616	5.83323269540665	5.6984681035947
ENSG00000088970.15	3.48964209070453	3.87416888720157	3.61504567575462	3.80087608586593	3.85239912427879	3.52734092658576	3.93926288533502	3.09418217203426
ENSG00000088986.10	8.48580492718868	8.14383762644161	8.51925315838001	8.24577639637643	8.93553664392099	8.70130532075452	8.86566000778349	8.67637810606052
ENSG00000088992.17	6.49181839615637	5.93459732495925	6.43419745288176	6.27210024769528	6.11208801451699	6.25989114432089	5.97791701733535	6.42191335649775
ENSG00000089006.16	6.81633084583059	6.90668219330651	6.89435909208313	7.01195720089017	7.04356756828849	6.75290472172819	6.89985007936629	6.79870265299575
ENSG00000089009.15	9.81049367503808	9.68066307977358	9.86288533141411	9.72335849271582	10.1248163215631	9.98244699229678	10.1165125479279	10.0309103550751
ENSG00000089022.13	6.18143176768915	5.23729157760744	6.03844602042923	5.55223037937456	6.21975115295868	6.16860880665171	6.20916219764839	6.15255777189805
ENSG00000089048.14	6.20131577731819	5.37132255467635	6.15723492773446	5.74130901186917	6.50978257269808	6.26316933598084	6.51795124521032	6.23498021322934
ENSG00000089050.15	2.80049198301255	2.40529888076668	2.54090441880069	2.4841735256736	2.43789173254825	2.67217783122387	2.76405453507252	2.77139710186388
ENSG00000089053.12	6.57055022010288	6.36308298616093	6.35017012478146	6.03507390514813	6.60417660685673	6.44851660292317	6.50441975397781	6.50159566825236
ENSG00000089057.14	2.77915385711206	2.66777312483802	2.86384276089866	2.64538949334411	2.95306802801791	3.0412841271399	2.87427915993718	2.76262330069393
ENSG00000089060.11	4.04037863051583	3.77421747653842	3.96995909935838	3.71245832082724	3.80447095192353	4.04917539140506	3.91714493678277	3.86335795371859
ENSG00000089063.14	5.64576884567303	5.54619313544579	5.51374552403713	5.51786779142444	4.80863950009573	5.1939372254164	4.42841759927552	5.2925692940095
ENSG00000089091.16	1.97561746357127	2.33412659882652	1.97187119286152	2.20091848131722	2.30751666663958	2.17666972995462	2.16872383995166	1.97968583095557
ENSG00000089094.18	5.20856835515041	4.51332734766791	5.20838907161664	4.83525568266407	5.37307878919556	5.11320620731851	5.3531008507311	4.98211823385122
ENSG00000089123.15	3.419133465218	3.28414599140153	3.48769668882394	3.402058243668	3.23908533628229	2.98747636286932	3.41195254029708	3.21280782227541
ENSG00000089154.10	6.77895982814906	6.25384420968652	6.68287933696853	6.19607193257924	6.70758879524919	6.79928028634582	6.90766146800928	6.68877968033125
ENSG00000089157.15	11.2224788882969	10.7352985394451	11.1701356395695	11.2104144427222	9.70894244007356	10.5735227791151	9.63256665360261	10.4967414522605
ENSG00000089159.16	4.03133747696079	3.85385083145004	4.00270732500701	4.16352613879654	4.1835097972974	4.15931382741361	4.68348188638361	4.40170255652794
ENSG00000089177.18	3.79497633728493	3.17145549519245	3.69964774185019	3.32294747332107	3.8240855523781	3.55224568793617	3.82119527465469	3.61023524724503
ENSG00000089195.14	4.96133852913206	4.18373710374848	4.89118496007804	4.65821124886123	5.23478872305016	5.23582498860363	5.08352664836522	5.07817008088229
ENSG00000089220.4	6.26470365460369	5.89750184388267	6.21991804516054	5.95295474368668	6.37077659626277	6.28693869178728	6.30083702157411	6.30952348121022
ENSG00000089234.15	4.44792896993034	4.43490706887608	4.30652230174722	4.44191616210543	4.43230941623509	4.33644027392846	4.34969859427187	4.24772582321958
ENSG00000089248.6	7.67099699370722	7.22222344236901	7.67696545860269	7.64124182454555	7.55103878371765	7.65550335280297	7.50106107935346	7.64963240964635
ENSG00000089250.18	1.20604940625266	1.66659482133117	1.30328859132655	1.62284261595588	1.31486452774771	1.28683903341734	1.39532612215062	1.26274789549184
ENSG00000089280.18	7.42041461636865	7.0519588720568	7.37190801316993	6.73456693776405	7.43933801321039	7.57935300991578	7.34243977993785	7.65822871380589
ENSG00000089289.15	5.44000955569881	5.66501336240079	5.62227026089766	6.04537322004475	5.59647014977846	5.64693499113583	5.56072610652444	5.56968685926443
ENSG00000089327.14	6.7265601984243	6.12813892792011	6.67850580821456	6.72331785416738	6.78649674454285	6.73178223542681	6.76438906283602	6.71998857370593
ENSG00000089351.14	5.6065209460172	5.16260630485343	5.38139920360893	5.35792306240459	5.48644905194135	5.31577525685853	5.44667314689319	5.31771602941287
ENSG00000089472.16	5.12249280383569	5.11175531927688	5.2587727071477	5.21371786871562	5.28706931857003	5.24263592315905	5.31219828173682	5.28925173361166
ENSG00000089597.16	6.73568231242698	6.61441819440582	6.70329221319111	6.51206133244162	7.03071075527958	6.8653476512531	7.01337098664576	6.89643672507143
ENSG00000089639.10	4.18713618933078	4.08663866458682	4.32513950318057	4.16922734395731	4.00742142988564	3.88512071733243	3.68817808546387	3.84632602824704
ENSG00000089682.16	4.82932113151546	4.41269646242157	4.7151525214493	4.48119573981657	4.7249694628366	4.54552325798632	4.46186836054568	4.50160424863465
ENSG00000089685.14	6.51449742966545	5.83862583117161	6.50836458973584	6.14000773673175	6.05206849355627	6.33512953709773	5.79811157133082	6.07390552086979
ENSG00000089693.10	5.64205633640072	5.59678767047312	5.65805630130259	5.3407480218613	5.95909874654066	5.68434295560342	5.92209394635849	5.45617700041189
ENSG00000089737.16	6.43573328822597	6.2305406857697	6.54181702597819	6.47751244731325	6.8167470286343	6.61217559487568	6.70223841305617	6.62229918339182
ENSG00000089775.11	2.20724605608284	2.38064905538677	2.21412087243357	2.12699383445598	2.29949336530666	2.6030762161929	2.35982910821967	2.04775811957937
ENSG00000089818.17	4.80665669520459	4.65464273465143	4.5372740617074	4.71242872525323	4.88784764530939	4.82461024315132	4.91575088760049	4.72575913928277
ENSG00000089876.11	3.26662532788663	3.08892398716562	3.36919140663093	3.34234051439061	3.44265377747973	3.43161929811882	3.40814289508286	3.66911282526925
ENSG00000089902.9	4.15883891383507	3.87248846355711	4.18627091328942	3.99831314764145	4.33452595243926	4.35925260220461	4.40371479248301	4.38968038575893
ENSG00000089916.17	4.5184805180244	3.94495144953343	4.28377944914466	4.25058264283073	3.77631815391213	4.00966565900732	3.90702123393237	4.02635372951335
ENSG00000090006.17	5.23480508704361	5.08086268903674	5.0894141677607	5.0761863670166	5.37464214551752	5.40662719882422	5.59679890120937	5.44769792232558
ENSG00000090013.10	5.337132578696	5.18721484656951	5.35313281203052	5.43503594548591	5.49409126587916	5.46783261654658	5.38562588393377	5.5387837074677
ENSG00000090020.10	3.46500693389744	3.91004944293731	3.7089963876208	3.88306456521884	3.64633579320749	4.18185875237637	3.60165282111142	4.1593724329608
ENSG00000090054.14	5.86678209664527	5.91992595697445	5.96922354848501	5.78451357594726	5.73666248067379	5.73185141272873	5.59830340732933	5.90090842412848
ENSG00000090060.17	6.42095571183303	6.69066034022699	6.36272635679551	6.41113864473772	5.53655109028055	5.93964665445336	5.51653791272528	5.88624489025237
ENSG00000090061.17	4.82490020774643	4.5096294929916	4.7666764401742	4.65945133288303	5.23352755694411	5.09785045139113	4.76026861230393	4.56520573793495
ENSG00000090097.21	3.40782850735136	2.77353519194783	3.08275764020705	3.17331695238303	2.2818428351818	2.54337612960211	2.3121563982793	2.9282805531514
ENSG00000090238.11	3.10078230025326	3.69036482209264	3.23789381927661	3.77561901849912	3.22934274987626	3.47886337280066	2.66330836491391	3.26074400233258
ENSG00000090263.15	6.20679567452773	6.05083171694195	6.20130101978663	6.21145670148718	5.78358333098162	5.99309504701825	5.44433410614721	5.86950543068129
ENSG00000090266.12	6.94998649271738	6.47526280566077	6.90080126279287	6.57541669068143	6.06958513007136	6.51142504923744	5.92307272996581	6.4912083239322
ENSG00000090273.13	8.02036357762464	7.27409172337544	7.92495209638296	7.73074457465099	8.05335657696232	8.01369149405899	8.00398276782122	8.04904131951667
ENSG00000090316.15	5.55389959320706	4.95562955249962	5.45360081709106	5.23940290250031	4.56755840576282	5.21974272090914	4.32720426289776	5.14392917975381
ENSG00000090339.8	5.24403327200441	4.73178648499255	5.16568775926137	5.19583296299329	5.52890949124226	5.23263197709224	5.53834848295955	4.91916288669209
ENSG00000090372.14	7.08134269934351	6.1906562839007	7.15232316909852	6.90995989574351	5.94086644210203	6.62067012626106	5.90149637908932	6.6613955370089
ENSG00000090382.6	3.11786605989584	3.59252873096341	3.38053226999989	3.31941288725939	3.4535528088205	3.17296873510494	3.29153088844554	3.33193925025402
ENSG00000090432.6	4.13053431562443	3.56013115158318	4.04318664361933	4.02501240196308	4.12384892377704	3.87555427868643	4.12838144552509	4.04930320665059
ENSG00000090447.11	5.93726578145479	4.34256051292057	5.59264549912561	5.07880226038928	6.09667932807714	5.43251571748341	6.21699617156562	5.50040691531566
ENSG00000090470.14	4.95761873296562	4.65481253063443	4.96621600215911	4.70568480384613	5.09192463026258	5.01958823172824	5.16637259557321	5.15853901556321
ENSG00000090487.10	4.49278369874529	4.90376571437215	4.77926739795619	4.47540462760045	4.93213168884442	4.56644778281616	4.97152253576598	4.90574662479223
ENSG00000090520.11	6.47027419442691	6.36099738161574	6.40926934871841	6.49585964737675	6.67731848071757	6.49508776535561	6.68803823516465	6.59303005360385
ENSG00000090554.12	3.01894234986978	3.89413679365853	3.06411830855483	3.0956987961902	3.38756703976979	2.80375620814865	3.01515002677257	2.99739714230919
ENSG00000090565.15	5.65924723316093	4.82969288253106	5.47196552246212	5.25239625344954	5.75360305239125	5.58191584419261	5.68531928186969	5.49308662027078
ENSG00000090581.9	4.97874859725218	4.85507964427151	4.63591688828837	4.88247068665026	5.17671487325746	5.17337291601349	5.05812940399322	5.15397361836578
ENSG00000090612.20	3.95917807088668	3.82387197131618	3.94830235121962	3.96529682809573	3.47447931796648	3.70304560152799	3.31637786444586	3.71406707969096
ENSG00000090615.14	5.62343539241905	4.99422550083686	5.52688742179262	5.25066873223193	5.30115118431349	5.49567568589375	5.25115991645954	5.44530479460643
ENSG00000090621.13	8.70491717376743	8.27184404383559	8.70806167032072	8.36949799355721	7.83817552408208	8.14990911058656	7.77079060565535	8.18555074892904
ENSG00000090661.11	3.63017495296101	3.8195327527709	3.71277579312852	3.8195714464568	3.91405485762408	3.69071766602533	3.42450044688844	3.61749781527756
ENSG00000090674.15	3.09047112598772	3.65050284630047	3.00183612585991	3.41293838800002	3.40263385181973	3.26006454622083	3.37104948873823	3.32958825471226
ENSG00000090686.15	6.84027835173892	6.77395820243097	6.75654655974326	6.7989443322188	6.27737866740637	6.47599332935301	6.11706000862208	6.53861917376715
ENSG00000090857.13	4.90224604726832	4.57062951810159	5.03527434695728	4.57239400803244	4.41231795137763	4.80530260333835	4.38922805003281	4.62429603108141
ENSG00000090861.15	7.10305672927812	6.96907770128912	7.08692953777501	7.11805891888293	7.19433800054821	6.99812648328309	7.31899355905691	6.91355304230869
ENSG00000090863.11	4.82377048886136	4.77724380216647	4.68133854414983	4.73335080007622	4.44377137117694	4.69505468117016	4.41043835440912	4.69553539920196
ENSG00000090889.11	4.54500530020735	4.37347265862079	4.47903310241252	4.45103513515024	4.96338513050498	4.72277998309332	5.02341999653358	4.73682099203274
ENSG00000090905.18	5.72360750495956	5.70927121060335	5.80050551162283	5.41535513673946	5.46925943847518	5.80612895472689	5.72770122670961	5.84282307830109
ENSG00000090924.14	3.57783369730364	3.77130540798662	3.46066394314309	3.39431363640535	3.58987624803637	3.62606825123909	3.51287549540171	3.55222994947097
ENSG00000090971.4	3.80220493524538	3.83359592718497	3.953827643234	3.87695786859706	3.95691853407103	3.94447773936332	3.90359273842682	4.06763321383847
ENSG00000090975.12	3.21490494363685	3.3916081137961	3.02251141807277	3.21509529366086	3.23219912790572	3.28112105066823	3.57187137741869	3.23573055785894
ENSG00000090989.17	4.2866720926036	5.03823254170015	4.39005914358217	4.66072176852655	4.26273057080215	4.43400425043563	4.3213109021977	4.51554735435925
ENSG00000091009.7	3.95423289506032	4.02482063440215	3.96531522476936	3.68229899778603	4.10655114579486	3.74784278372091	4.09536934423602	4.01609073050023
ENSG00000091039.16	5.67185195180646	5.68931109940079	5.56245740190007	5.57424658401575	5.08449213389049	5.49908226528097	4.88239975336722	5.61923828647599
ENSG00000091073.19	4.14429311833351	3.98803080500659	4.1313057244044	4.16583932925205	4.47727135434766	3.96845229614963	4.47086380297822	4.01127677902242
ENSG00000091127.13	5.94522037004114	4.70805188084508	5.8378797928888	5.07340816806962	6.17574326225254	5.83923175914733	6.23870508988396	5.59712533267882
ENSG00000091136.13	5.62727165423928	5.85905185504692	5.68368491024484	5.94378549067167	5.89215509754279	5.68482354738306	6.18726973739049	5.86639965401697
ENSG00000091137.12	1.52699986313661	2.36153179917275	1.58655127635987	1.83720575125981	1.68790492615538	1.64199118123697	1.81432286253289	1.62136881916059
ENSG00000091140.13	6.39242036523383	6.22006468240758	6.36812442044788	6.02829535682269	5.94334037837068	6.15659489544671	6.01973897996104	6.09292733745371
ENSG00000091157.13	2.54507964006165	2.65215853979466	2.46796548839855	2.48157499120743	2.74417270539798	2.62400963083161	2.44299085690496	2.43823711713704
ENSG00000091164.12	4.5218423110579	4.62164370555696	4.40444713217973	4.38274383903101	4.78749152609632	4.4972665730089	4.61558765619118	4.60372587037583
ENSG00000091317.7	6.03004906100891	5.80112357019387	6.01512326177435	5.89037107890794	6.09538190514593	6.02231085027982	6.03624354177864	5.92714116431572
ENSG00000091436.16	3.87088620536465	4.09385643468663	3.94836340785268	3.93590950611932	4.04088894692441	3.88751664115888	4.06727595260197	3.92692191653776
ENSG00000091483.6	5.78720950658201	5.84040231385039	5.75679821540844	5.51131452545248	5.9562417904711	5.91886025561215	5.95003238933816	6.10144335242438
ENSG00000091513.15	3.79237800188699	4.31673789868344	3.83340940219971	4.34346883265973	4.67558934266016	4.4332987985707	4.69352308474807	4.52246545151653
ENSG00000091527.15	6.94355340196875	6.50917743299308	6.89969388631852	6.52115172595615	6.61812767742865	6.52284369572529	6.55781776690661	6.59725585025737
ENSG00000091542.8	4.83687894904427	4.58364314991491	4.78621155689993	4.72026193389983	5.12691907082093	4.90672146659094	5.05088553959383	5.12703006908787
ENSG00000091592.15	4.72651964107004	4.7903247278333	4.62942551416778	5.16469684317772	3.8277503204073	4.67086898699607	3.94396947588744	4.65066593656224
ENSG00000091640.7	6.02945316586723	5.55566052054168	5.99585322202219	6.00813686635274	6.32418785526108	6.13926667001138	6.27342299127383	6.00592654086746
ENSG00000091651.8	6.52683034736944	6.41286925216846	6.56341725162056	6.3507135439695	6.28425613921499	6.49109002968659	6.39558749535466	6.36627734572602
ENSG00000091732.15	5.15312452103253	4.38630512162006	4.91817145280079	4.5469690455254	4.54993635760343	4.61445448765301	4.26352549098643	4.52054033063628
ENSG00000091947.9	4.68634391538364	4.00355847902037	4.40829023326127	4.47927276892594	4.7039410226956	4.75974075772103	4.47642752406818	4.71221837987349
ENSG00000092010.14	7.89182445759225	7.05591286034116	7.80601093143666	7.76520416640796	8.03577977061628	7.91650422232546	7.98550354564938	7.92780525905609
ENSG00000092020.10	5.41415252359733	5.30156804096999	5.52922449873331	5.59304592452749	4.43721179801183	4.65466704833208	4.52338812569653	4.65494290071157
ENSG00000092036.18	5.25503453446239	5.22032299078339	5.25770343758041	5.47791775119437	5.46500236088365	5.48878975299262	5.64472116552917	5.34121317432404
ENSG00000092068.19	5.63032051964907	5.51388117190018	5.54751524818027	5.54359813163733	5.05290991339212	5.43415388824397	5.0291197240719	5.40191250551312
ENSG00000092094.10	5.61714953035361	5.39574912087725	5.53350967962372	5.42527475220741	5.71472219076261	5.76136326556714	5.6916998988287	5.56140529350631
ENSG00000092098.16	5.03957663481089	4.6942112911773	4.74815532838608	4.72257077182012	5.12004826834882	4.70505350559415	4.97212304110907	4.90872480180091
ENSG00000092108.20	6.41544855486868	6.12609785297125	6.36355128406841	6.31231257482439	6.65534581024603	6.71110352789178	6.65544197863626	6.51444847949364
ENSG00000092140.14	3.4755931356084	3.82612753425707	3.66617310670652	3.75365764270745	3.1252843205333	3.18682560289111	3.33854808746062	3.60743178846127
ENSG00000092148.12	7.22778767736182	6.82566875107763	7.26167129953059	7.02203858296028	7.47268942342322	7.48811686674257	7.45762895245	7.24532912403284
ENSG00000092199.17	9.78412280717896	9.64220354968771	9.77235547255409	9.77125187412103	7.18382458790075	8.37362962640031	7.10692403681061	8.55128978692155
ENSG00000092201.9	7.68676739264733	7.21271499103108	7.65849819396292	7.48736445333836	8.11876667705553	7.95172577990241	8.01574479996146	7.90101042395038
ENSG00000092203.13	5.93869458509846	5.74612664710719	6.03217524500956	6.04412335767987	5.19312994552624	5.54461283043572	5.05389439098045	5.48143603098034
ENSG00000092208.16	5.19218687158079	4.71630353360825	5.00668192797453	5.01301743948307	5.33163110718542	5.05698337564719	5.53212102451439	5.08481447567322
ENSG00000092330.16	5.0486769779908	4.62833930660831	4.81466535951086	4.59679578471517	5.14597872260454	5.08981096387201	5.09516283738531	4.5666425942876
ENSG00000092439.14	5.65213148300752	4.48375678132332	5.46089656999317	4.84953170637302	4.98105221877504	5.44106140756737	4.90146167929929	5.01649515223266
ENSG00000092445.11	3.4519390489453	3.5264574143778	3.67068246880255	3.63459605783655	3.37853560701745	3.7699247704772	3.56495452136101	3.57151210911285
ENSG00000092470.11	4.5502461512994	4.26646147223125	4.55366522660541	4.45659867056596	4.65164768558239	4.55446873451212	4.48206147413657	4.52591579572081
ENSG00000092531.9	7.27345453875022	6.80814295562763	7.25172792291015	7.25402458644313	5.8238403198911	6.75016322647733	6.09536717848703	6.67111283581886
ENSG00000092621.12	7.49081293844746	7.16060985072411	7.35329728846703	7.68654477382459	7.84695401477224	7.72956112987704	7.85177749119715	7.81272979479915
ENSG00000092820.17	6.56512976813866	6.29496875440551	6.59220642360108	6.53657409577712	6.47029414915161	6.47928604958466	6.36435279991682	6.4851118132268
ENSG00000092841.18	9.29187503075186	9.13830671096207	9.31313383621976	9.42171779580748	9.50752901037558	9.28654319096747	9.53056504418922	9.48860171661916
ENSG00000092847.11	5.3570421541482	4.47827857010299	5.28189993339026	4.80062689898825	5.2465508047208	5.34727716501367	5.22675057524595	5.2252976080734
ENSG00000092853.13	6.78906302878962	6.00698885741674	6.73543683906211	6.33789458506313	6.66326917246821	6.75354230810001	6.59874807567888	6.6888726504083
ENSG00000092871.16	3.09136736892908	2.95602268628102	3.27878880988662	3.61803194702828	3.15349984312782	3.22775312335954	3.42138187866857	2.85979979002555
ENSG00000092929.11	6.54121894457086	6.04396245535835	6.52833184322522	6.20532122008174	6.70893346447858	6.49241319582813	6.6165234031006	6.43633164016452
ENSG00000092931.11	4.38846974012437	4.33126080459236	4.08182509221028	4.34521312214283	4.44490709017912	4.65270697807609	4.42789656045411	4.54338198063199
ENSG00000092964.17	4.55581471866085	4.42529595732751	4.54601965654696	4.36296137029086	4.62020220709939	4.61322624484528	4.40929311439552	4.64638449998947
ENSG00000092978.10	4.26586434239108	3.56992986323723	4.14350752246107	3.85479746136347	4.13098638174736	4.11514520909632	3.98734121027788	3.7760808725695
ENSG00000093000.18	6.46079940656165	5.82653450496904	6.19179806566605	6.54738796658596	5.48755283191826	6.43150082166579	5.52452538451491	6.41059878189536
ENSG00000093009.9	7.85192550832014	7.26112352130175	7.80657142763052	7.72984973147409	7.08850568939523	7.71975015902898	7.1702937335096	7.65340754506566
ENSG00000093010.13	8.41596227027896	7.85753807189112	8.42349812615828	8.27950564697024	8.72374012720096	8.60229400750743	8.64736204826801	8.63810798527442
ENSG00000093144.18	6.47256137687046	6.271815951747	6.48181226207528	6.48972237425022	4.96294058281099	5.7239143292742	4.51327868579981	5.61229330055314
ENSG00000093167.17	5.66037157995358	6.3097868619196	5.68716144277056	6.09597399740638	5.88317201392892	5.8217208127289	5.93321543463371	5.7405535550164
ENSG00000093183.13	5.34987139146125	5.00706649778911	5.23949967603399	5.0165519569937	4.50270283870808	4.8972599654884	4.59327364226895	4.79995566126506
ENSG00000093217.9	3.30164826987314	3.36370155329381	3.10302405695388	3.16237839010673	3.51319497521251	3.40531083070374	3.52322126702065	3.30842624928604
ENSG00000094631.19	5.97561317816926	6.30391883071412	6.2999078443134	6.39619588965182	6.44704526480825	6.31916615021511	6.28165589018024	6.38098206275432
ENSG00000094661.3	1.66093750428627	2.52001310627564	1.69309947577659	1.76728948083096	1.75120992976153	1.75000595924393	1.84184483543254	1.79015926650183
ENSG00000094755.16	4.14820976384731	5.63683780573295	4.46647668604756	4.68008018009614	4.93356528109974	4.64913304219886	4.99656589131321	4.66752988515011
ENSG00000094804.9	5.91279051571554	5.68834582401257	5.95219094961692	5.82769292298162	5.75219796303758	5.87618452484611	5.68019746252263	6.00618747152247
ENSG00000094841.13	3.41908332817877	3.18483914907439	2.84422285228993	3.38240660323967	3.36151955310271	3.07899389584167	3.24813490511653	3.0900841913287
ENSG00000094880.10	4.6287207100945	4.68602339599422	4.81203325117017	4.86616048994224	4.78902019109453	4.54914478594203	4.44154652363998	4.68388695931942
ENSG00000094914.12	5.83234094906544	5.24708311088913	5.7340519751071	5.3270377359144	6.06937914607611	5.80458170455779	6.03313077977658	5.80591386506278
ENSG00000094916.15	7.14211181279954	7.10575443686656	7.02194449920553	7.00945698537412	6.82237531345366	7.24331536599614	6.69351830634946	7.15719272490791
ENSG00000094975.13	3.92458249781709	3.92762307339917	3.4407335240093	3.78438942061368	3.2180274645457	3.41043515567507	3.1316980865693	3.18333832408948
ENSG00000095002.14	5.18040416104414	4.83780629557594	5.15245692221713	4.73259909165046	4.62246509174104	4.95183292178442	4.49032312249669	4.83800148255719
ENSG00000095015.5	3.13644777042314	3.37934629294305	3.17428598079268	3.16900283658137	3.29828891401974	3.14670973610187	3.30291165646259	3.09560694052481
ENSG00000095059.15	5.92605059644423	5.30899388046142	5.83724888458874	5.66473198103065	6.03671709277213	5.99485767487982	6.14562018507658	5.82458970133888
ENSG00000095066.11	4.41521751081198	4.62664800305769	4.93629120796902	4.40953384822884	5.51543381931848	4.71058629956855	4.53364717432991	4.54001810184819
ENSG00000095139.13	6.56776696582692	6.32315512324191	6.45098045442958	6.56230676741009	6.39567191061828	6.45852083477296	6.518606209515	6.43195304760981
ENSG00000095209.11	5.27847027249251	5.14316494917329	5.24915855705993	5.3079178894102	5.08852917164996	5.1030595764841	5.04548959983988	5.07527231968285
ENSG00000095261.13	5.88200987789824	6.17199500959676	6.02702143839771	5.94767178374472	5.82199734909451	6.33622664510361	6.02269099298805	5.86746880236079
ENSG00000095303.15	3.26301158481569	3.25941287469858	3.2766451061504	3.21088406210168	3.51896242957558	3.27034411173745	3.34628120307929	3.41301522162369
ENSG00000095319.14	5.98257052695751	5.78061729910508	6.20764039155394	5.58324754250874	6.21614618965712	6.31788759479529	6.32854898685784	6.3661658286947
ENSG00000095321.16	2.66857836597859	2.64089504938049	2.55738789185599	2.79307523149439	2.81248220554066	2.51470772655957	2.84288119655583	2.63494952385868
ENSG00000095370.19	2.26910557440822	1.99393222496337	1.90310889139134	1.88769120147261	1.84211602914079	1.6036291962614	1.85781483875036	1.9297846392116
ENSG00000095380.10	6.11470615484284	5.90889491284896	6.10330877312342	6.21031152712009	5.98467690080266	6.04266276621017	6.00787166245873	6.03430246377888
ENSG00000095397.13	2.14097357229981	2.31820880695143	2.4346467715458	2.35195721253384	1.82649110511479	2.53809670298314	2.25973489203522	2.28063380437812
ENSG00000095485.17	3.89130106816561	3.98970016975658	4.09605421283974	3.87453418712162	3.73071383385534	3.98950668395026	3.67874912569912	3.87990156748061
ENSG00000095564.13	4.79368963141679	4.69454400126545	4.79100517303115	4.7130685627132	4.66585655100239	4.61208362483752	4.7457958673049	4.64245629015753
ENSG00000095574.11	3.45095399013994	3.31376818009949	3.14840815277356	3.20724879887977	3.90107899077399	3.73566730358726	3.29124869312353	3.62385859116801
ENSG00000095637.21	3.79480907848564	3.58975397672884	3.36015388669722	3.35057706238762	2.74951501122293	3.23243378781184	2.90600074300569	3.17738702065484
ENSG00000095739.10	3.29336323008479	3.8783750944468	3.45791982890478	3.79521250400521	3.2618013972258	2.87064317878914	3.31747662324794	2.86734252042427
ENSG00000095787.21	6.56504950148863	6.67833913715584	6.56482862219575	6.47851852467012	6.72030353208841	6.43589628284759	6.73059006180936	6.55404527770165
ENSG00000095794.19	4.37491845239342	5.06916752103085	4.43076166969351	5.35518020675034	3.39780478192865	4.01966597122464	3.49408389112574	3.77246236201804
ENSG00000095906.16	5.23365292273008	4.77656635822064	5.14554060948899	4.8488323962479	4.50310976856768	4.90020649863694	4.37955635479685	5.02701984851694
ENSG00000095951.16	4.1187541793308	3.97218663084345	4.06410196981446	3.94742936868533	4.22298038563644	4.04676792145959	4.2265171234368	3.84356308570317
ENSG00000096060.14	5.85080022660435	5.24464776871377	5.68601897102988	5.4137143371603	5.65877587998973	5.7208335847422	5.63489334511998	5.80169986469895
ENSG00000096063.15	7.0127735155579	6.71468802048516	6.8141851492993	6.40097314690904	6.56655502149068	6.62945290545066	6.40252932446215	6.81633530257891
ENSG00000096070.19	4.99274337854954	4.85662544046486	4.96107176196082	4.95793294593844	4.39998548965758	4.63860670788569	4.48222718791769	4.53585145894
ENSG00000096080.11	5.79004982398253	4.52911391976982	5.76948327808234	5.40267326633283	5.73112336855194	5.69586018810853	5.76017035917655	5.77091875711296
ENSG00000096092.5	4.23338064950707	4.32135785496912	4.38290963529463	4.14346467858609	4.58242061105003	4.51682226431586	4.41335557457975	4.41366164907777
ENSG00000096093.15	3.11300405119982	3.46144848192969	2.85179308779719	2.87897236716114	2.8478141825993	3.07177020107613	2.97949049501929	2.88100069353471
ENSG00000096384.19	10.3796843866634	9.85759548508062	10.3541073145935	10.2149415212445	10.3414839231521	10.3199382696894	10.2747146673856	10.2959529777786
ENSG00000096401.7	5.02870876020831	4.36081237085871	4.91301472431107	4.68663468366162	5.16214611762238	4.86982330831844	5.15139559770319	4.90799614453443
ENSG00000096433.10	4.10996377359897	3.7415060356231	3.99818998227931	4.03181859465506	4.14892528256759	4.21206318298392	4.28288954336774	4.12078276477658
ENSG00000096654.15	2.95631352101127	3.01328937463537	2.84158409574721	3.0270791937416	2.89002626112219	2.673740794916	2.94474067081504	2.78812613325306
ENSG00000096717.11	4.06956093106297	3.66655817258382	3.91398620364366	3.86529070575774	3.72877118817947	3.79794926549338	3.7911209552161	3.85086896499787
ENSG00000096746.17	7.9111974111281	7.20815898598719	7.76765951219173	7.35310463172507	7.07497002891093	7.40628306311149	7.05642871048253	7.50878242367261
ENSG00000096872.15	2.57021303475207	2.92317811456009	2.65670071677541	2.55347736226504	3.25610426921701	3.11447925168631	2.91839121179774	2.66961172290126
ENSG00000096968.13	3.55338009357999	3.14538459677854	3.64925251232383	3.39530456033073	3.75571241868337	3.67892038794287	3.93683768216017	3.1995819373035
ENSG00000097007.17	6.28534976960809	5.90102516522726	6.22933627586648	5.8824548398798	6.31503404148888	6.30372088043943	6.28486275339883	6.28883298622213
ENSG00000097021.19	4.9136437344824	4.08576641858661	5.04513675589078	4.78647600501792	5.51608894832609	5.26742430721117	5.40965310089225	5.53551864879219
ENSG00000097033.14	4.30840135113807	4.75263026395423	4.26261445095054	4.35940649240382	3.99125612659543	3.78729218720016	4.04307246722543	4.10411100101999
ENSG00000097046.12	4.32873757007898	3.95057082883417	4.19171774557152	3.7205703461496	3.99722685630998	4.23115443309673	4.02586812049578	3.94314853040259
ENSG00000097096.8	2.7553673933025	3.36772063793631	2.81960805360295	2.98266153096028	2.74608986049035	2.68871480415025	2.91938350819392	2.50141148250328
ENSG00000099139.13	3.21671190618174	5.46733302998913	3.37247887148648	4.34524387734654	4.08862463155329	3.60677852619673	3.76279040944873	3.86118874727037
ENSG00000099194.5	6.9545017290325	6.90830198223134	6.91455891974022	6.78423646930859	7.08189931844184	6.96814104604225	7.0495996883738	7.03319965034657
ENSG00000099203.6	4.24164698890214	3.63157588353832	4.16977774122031	3.63791132493653	4.02052673678951	4.09375093405271	3.74876378975122	3.93578172483112
ENSG00000099219.13	2.68472900362194	3.08830186481261	2.65606210626394	2.72297086845049	2.4808838871422	2.42019481509558	2.40063722244482	2.71578899844307
ENSG00000099246.16	4.61986312044257	4.88839061671973	4.65992196364978	4.42576916811364	4.31156493768948	4.31821092834209	4.21297355941066	4.26220509238485
ENSG00000099256.18	2.90917623140738	3.13723876687484	2.98350689740736	2.91315069060914	3.28334824191882	3.58533420672392	3.39635636832699	3.52069270547884
ENSG00000099290.16	5.1415449155309	4.84131258909522	5.1267864516565	5.01844068997784	5.30621494091222	5.04728181781174	5.37469926500594	4.96134493793938
ENSG00000099308.10	3.25490726529598	2.66794016864847	2.81383576899022	2.3991829350511	3.45852939966413	2.71353178985716	2.964670800124	2.68453970862473
ENSG00000099326.8	3.76782717510579	3.23017257372746	3.63920881498743	3.13008169137704	3.36865030775197	3.48848053383306	3.39773420990601	3.30275741272509
ENSG00000099330.8	3.5400037010783	3.66373108573437	3.46727823544461	3.59043369262913	3.8385080899464	3.72402142827212	3.50272557889423	3.59866216966956
ENSG00000099331.13	6.1860334500901	6.0852928389319	6.15887217149669	6.12423410906035	6.14086824449025	6.36312070279464	6.31064807088108	6.04179999479699
ENSG00000099337.4	2.34885594891826	3.06140875155984	2.33423185814396	2.34705510904833	2.71897229168079	2.40198936835352	2.58687184747446	2.24494009994066
ENSG00000099338.22	2.18139618972552	2.82703844948155	1.8453237078732	2.28001828267916	2.7949441784469	2.6147011315367	2.12658476070058	2.28634279845469
ENSG00000099341.11	7.56745671739145	7.1337562154664	7.52037976986058	7.40539429970191	7.8556987182047	7.69548250133579	7.81261240148104	7.78103746583794
ENSG00000099364.16	4.53378939510335	3.82949082253747	4.61883556251215	4.21476383702654	3.94260531017492	4.11916851108014	4.05175194587628	4.28021268689517
ENSG00000099377.13	2.51029979452855	2.19230178444392	2.25817308554846	2.51046153142364	2.58090754947998	2.51435694371548	2.97671490287251	2.44199434796635
ENSG00000099381.17	4.68280619917208	3.94148483078979	4.654419649538	4.20489961805568	4.7536591947592	4.35799831995586	4.88641796214442	4.27290990247365
ENSG00000099385.11	3.86417728221873	3.74438602814193	3.77282798223697	3.72248664575338	3.95096392879021	3.9701598822371	4.09509468562571	4.09713495852277
ENSG00000099622.13	6.991150674792	6.43738557214784	6.99822793414463	6.69768823534501	7.431079442494	7.22278124512348	7.31637094025939	7.26639065914205
ENSG00000099624.7	8.13381534604699	7.58728949187975	8.05925645710746	7.94337405773612	8.48405801206012	8.40759710209431	8.36301505134817	8.34540887115469
ENSG00000099715.14	1.77311319069242	2.54067325937831	1.84589387170503	2.01332244284305	1.89489333997549	1.7830951432367	1.7384629551934	1.72976491976308
ENSG00000099783.11	8.47055342550192	7.62350209148581	8.38949786647707	8.05732806844232	7.9871659903572	8.26704124929208	7.79413089284832	8.22456139145399
ENSG00000099785.10	2.02907368292052	2.44738772053148	2.57801936336158	2.84847338722125	2.46272108021472	2.52035829260999	2.71633354222591	2.8217857433847
ENSG00000099795.6	7.71140122136948	6.71546224462367	7.74202253375134	7.49640975828945	8.02133757740838	7.9414909150769	7.99473824376323	7.8775383054062
ENSG00000099797.14	6.17999856766324	5.8658032035926	6.02423276598523	6.10617242989805	6.32202292036153	6.24002353059828	6.36484574002522	6.00383506979494
ENSG00000099800.7	7.77676860287952	6.46825144900789	7.70473785040943	7.32319738510603	8.14067351487843	7.7986166653572	8.0331499282658	7.86319989494142
ENSG00000099804.8	6.94175950995253	6.35754610240313	6.8430644036128	6.7219825402463	7.07668328924881	7.01464968295175	7.09107659906217	7.01253589638662
ENSG00000099810.19	1.74800983230152	2.63192605644664	1.84231877242565	2.04762001833328	2.03813324866745	1.95697843961872	1.97324947769082	1.91240608575737
ENSG00000099814.15	1.76860289828343	1.68086974016064	1.85259867253541	1.67248313358993	1.95149474615945	1.65765678158783	1.98563561652445	1.80056707413148
ENSG00000099817.11	7.15988255264688	6.31427499802605	7.1668716652273	6.84599588350784	6.1353255686966	6.75984020912874	6.08912428527571	6.72985313853634
ENSG00000099821.13	5.63057910312431	5.15628714667811	5.49756543983117	5.24760900039967	6.00329875276203	5.70775119158223	5.81948411672132	5.70590632463749
ENSG00000099849.14	2.72631875793743	2.46404644107164	2.79137220858062	2.691691590169	2.97259209407596	3.0441833416045	3.03657443371864	2.87553662495001
ENSG00000099860.8	3.79376557969119	5.15526964057121	3.57602225254705	5.42232349786469	3.58924393013991	3.56640981071592	3.74805897360101	3.83018732241618
ENSG00000099864.17	5.41164125571416	5.39746928796199	5.37349906596353	5.67761404448105	5.63372125158546	5.52476123166836	5.55098245129445	5.59613303303423
ENSG00000099875.14	6.5905539418607	6.50753661344564	6.71470057200098	6.71353032941841	6.07707913961109	6.46082871077306	6.13317391166757	6.52070760408993
ENSG00000099889.13	4.66961431581694	4.08306412507004	4.67724468865485	4.33362519268473	4.47139446733236	4.84617082217721	4.54267927295087	4.73701445725572
ENSG00000099899.14	7.02421269232479	6.19723413253991	6.9977196625271	6.32353319026218	6.46673936658461	6.62842824355623	6.30671090881462	6.65890012919793
ENSG00000099901.16	10.7192785554548	9.66069755323656	10.6832372457483	10.1836675147244	10.16193814572	10.5578777133006	10.0577478915205	10.5352376022785
ENSG00000099904.15	5.5946413331962	4.91875476688339	5.3919789833169	5.27640088636408	5.43278794823671	5.56131110710379	5.56106313927209	5.37693112330665
ENSG00000099910.16	4.28063152013387	4.34057261158092	4.23667019552018	4.42461776215601	4.33572723839777	4.92090023580959	4.25281654443551	4.67206773859541
ENSG00000099917.17	7.70681471631279	7.67049845882037	7.71910408020455	7.79299381830526	7.85676807528089	7.96928949563042	7.91559837799714	7.83574595344441
ENSG00000099940.11	7.97988077759818	7.84108236746608	8.03773009890653	8.00168049829956	8.3879706458183	8.33752684947779	8.43697240838089	8.40048096642538
ENSG00000099942.12	6.94643513804567	7.02054713461423	6.94391642358686	7.00061438264002	7.04826630248493	6.87576374812638	6.99263234720305	6.85559835212586
ENSG00000099949.19	6.97446086516908	6.1829055570482	6.8838998954387	6.36241706872684	7.45203733919152	7.28152563352465	7.39465732823759	7.15289494109711
ENSG00000099954.18	1.28643482521063	1.53317947714779	1.20952341203009	1.30328848531801	1.5575378727908	1.28176644617829	1.37671857085089	1.52434559138246
ENSG00000099956.19	6.34260670195351	5.59423066751865	6.29209471831885	6.00470472695663	6.69121229735763	6.36044959641015	6.76355615781357	6.35662923020932
ENSG00000099957.16	2.19419106382393	2.68782570715286	2.18016841436446	2.46240436101583	2.81669188821442	2.49167076544791	2.33171280247137	2.49306655373225
ENSG00000099958.14	2.02141437417494	1.85715908299913	2.07477103955581	2.00771922255514	2.06337993949806	2.53810869280709	2.17051444713066	2.09823732868066
ENSG00000099968.17	5.88562266436826	5.85942202258376	5.96872592942052	5.895716143917	4.30848339158693	5.41401270015524	4.47254934318898	5.52070869761551
ENSG00000099977.13	5.23731710129481	4.74728072254725	5.07431239302567	5.04941033631203	5.40411081919627	5.54707457215615	5.43209005462268	5.4855522335803
ENSG00000099991.17	4.85293044540155	4.22378903933723	4.95842560398621	4.62524493732977	5.1135414498659	5.13652247884291	5.36081192254592	5.03600381393683
ENSG00000099992.15	2.88145834680475	3.03215471504122	2.9257377141346	2.65074001419084	3.23246140289661	2.52217866577227	3.30681290415333	2.66463519423684
ENSG00000099995.18	7.99894314857535	7.45480176057589	7.97020516163258	7.83365989106375	7.87089976757956	7.80162195548673	7.79479079266528	7.93101948014734
ENSG00000099998.17	1.76073614728982	2.46347978484674	1.85506589155322	2.24205896839566	1.96968860512807	1.98674902993905	2.02193613699459	1.99439425271707
ENSG00000099999.14	2.92250511277997	3.08642589383034	3.16905414598527	2.91323528397321	2.85459004054795	2.80753248016871	2.9322234267689	3.08526137446234
ENSG00000100014.19	4.87482367952798	4.42833573521801	4.76346094192942	4.617305756668	4.46437688448262	4.69700355864962	4.49124211900667	4.68711357238965
ENSG00000100023.18	6.94050110420636	5.8676543703021	6.831790279427	6.27747332815796	6.50391051751669	6.32865885028581	6.399694149684	6.31175459840982
ENSG00000100027.14	1.99581440510718	2.65492753101894	1.85013349127146	2.24399849667553	1.98823889357115	2.04169779046322	2.14162556819161	2.28593770406185
ENSG00000100028.11	6.85716044105257	6.13872833043607	6.81424515664782	6.56976076747335	6.69585973538856	6.8861878982122	6.56502989668636	6.81591983716706
ENSG00000100029.17	7.26236833367341	6.13850197442478	7.25674034263009	6.59591837271454	7.6823775887631	7.45206541291599	7.65821670492234	7.31006629231998
ENSG00000100030.14	7.7493499350474	7.59862942969766	7.67405536262639	7.6307131342027	7.53738811349098	7.61734674879276	7.55444761721736	7.61731691925213
ENSG00000100031.18	3.74048858897161	3.79755903957001	3.9509851359942	3.90783038085622	4.03514631190469	4.3244652471827	4.1135005219176	3.7684319079766
ENSG00000100034.13	6.62373187151439	5.74200527985691	6.51043041626261	6.01615952079929	6.49831253685194	6.56359894092812	6.49215228455753	6.44700776703932
ENSG00000100038.19	6.66894765084613	6.20714129998632	6.52199784458008	6.56588892091558	6.55668284840353	6.68514789810018	6.61372865773734	6.56614773906166
ENSG00000100055.20	2.73272253520442	2.82506760490299	2.35769775345157	2.62858503467218	2.2621517305239	2.64245830529419	2.83725952444932	2.16258176697171
ENSG00000100056.11	5.84939034773626	5.4771702226021	5.82443655645565	5.83627083817709	6.14583753767799	5.80267989975063	6.0473493519225	5.99226798358107
ENSG00000100058.12	4.60740767031591	4.96709647815139	4.52019599576619	4.75201081736113	4.82080859935042	4.70169858828614	4.81353031024148	4.66007488670976
ENSG00000100065.14	2.98451813796926	2.7615215067808	3.16330218753622	2.7243881075806	3.4815869226134	3.06519294851941	3.14292543050771	2.68508865208883
ENSG00000100068.11	3.2228184382288	3.18485917044033	3.10283987279805	3.37664323769157	2.76365585978045	3.22855122155303	2.85112057685701	2.89530784116923
ENSG00000100075.9	6.48568800347893	6.24356077489662	6.48392528175321	6.30465098431538	6.73397900494818	6.66622389113853	6.72286139883504	6.69705416182854
ENSG00000100077.14	3.59492824043092	3.54818624920208	3.58221632470789	3.41553986988012	3.81173773601844	3.53652625514603	4.02401307387255	3.66147451210614
ENSG00000100083.18	6.11957429190924	6.14709618130252	5.99072019349569	5.98364744492724	6.09612816986708	6.25195176435388	6.07403334513281	6.01640727197245
ENSG00000100084.14	6.8714216735037	6.0492111920498	6.83835852303298	6.21703229334511	6.79116873630557	6.83475660765765	6.73175148877426	6.66063070102974
ENSG00000100092.21	5.04007109099773	3.64882522543689	4.37642568738682	4.40212327397824	4.85068564574138	5.05577530661832	5.03508924222776	4.88240166080036
ENSG00000100097.11	5.36855530602099	5.46866283262669	5.39543406941586	5.52761671749747	5.51056878658355	5.32424013982648	5.54422063829593	5.42915915645415
ENSG00000100099.20	4.30714001285015	4.59131310711523	4.5214705507163	4.54366619936321	3.98755550014111	3.9733732646475	3.90045143605213	4.09694481958054
ENSG00000100100.12	2.10455151185211	2.75737785878317	2.21131970771008	2.86538476016144	1.92851757533224	1.78528408762313	1.90256405610194	1.78171594035891
ENSG00000100104.13	4.48783622599507	3.81847953530073	4.47595761302698	3.64733930206167	5.00019528642483	4.44627456104834	4.91493191054026	4.17009395282583
ENSG00000100105.17	3.42406246234102	3.07090115715656	3.55083844859811	3.04186023138145	3.68317758975318	3.30083070709194	3.66877509633296	3.21773714488802
ENSG00000100106.20	4.30466730922625	3.9061358187551	4.35042125984603	4.31100467902012	3.54239439697186	4.54718047085097	3.44567148436813	4.46494150685866
ENSG00000100109.16	5.81301057191649	5.08154339180794	5.90627717411455	5.61440927229055	6.07360573273145	5.96745889595627	6.14144730184277	5.81841606645584
ENSG00000100116.16	5.15898973188881	4.77303706802266	5.23927097214471	5.14398917908987	5.44255842516708	5.36696416879738	5.55940022995174	5.26291019764042
ENSG00000100124.14	4.6064246390053	4.74936795424805	4.43915970442326	4.55057259583099	4.05534738860402	4.05491543024505	4.15000951210971	4.16603462964829
ENSG00000100129.17	7.9510305516877	8.20171498632253	7.93843779971041	8.11943476650925	7.20725885896893	7.48546727928721	7.06702380788725	7.58467829067204
ENSG00000100138.13	7.19205441958373	7.05569939835384	7.12479705664707	7.07186648212101	7.31842959641726	7.2998489579254	7.30277759197464	7.28447084222512
ENSG00000100139.13	4.40664471675766	3.74290785612148	4.25577614275841	4.06576949542373	4.29610180448046	4.38790330320164	4.23251859519218	4.42346620999752
ENSG00000100142.14	6.82069577551571	5.95582730537244	6.6291719375074	6.34813705461196	7.11045809855198	6.73525805103036	7.1174861625888	6.82922947676063
ENSG00000100147.13	4.46667414421133	3.91737634293224	4.30405057913204	4.38167120291951	4.61243088752262	4.49484297562883	4.58483982253201	4.3802089085794
ENSG00000100150.17	4.09677399042371	4.73878433721669	4.3619412409805	4.11763115169018	4.07143670258173	4.21711162535342	4.26807977422181	4.27623499385252
ENSG00000100151.15	4.26119508049274	4.18054015601222	3.80458991605741	4.0805754346696	3.09212432114637	3.95332900624142	3.18187160759872	3.24940280413957
ENSG00000100154.14	2.47444633603305	2.61955616454294	2.78931590260771	2.8726061968808	2.52381441170391	2.33865674207008	2.38581795590415	2.57443306263809
ENSG00000100162.14	4.84194230308693	3.88822193458829	4.89724921720184	4.34012906503457	4.75395717960796	4.88243414182334	4.92630626793356	4.60327820296831
ENSG00000100181.22	5.67669365161655	5.55657106807797	5.86510675048275	5.43115728122692	5.99216241233076	6.20672253991227	6.2047004005593	5.82208479507616
ENSG00000100196.10	3.03226451596631	2.94726946638271	2.90083534242675	2.94276230016441	2.94081640662033	3.02986482358034	3.10182170572299	3.13836271963332
ENSG00000100201.20	8.11667631424661	7.80262491769827	8.0594464705515	7.86722400222851	8.38313805197048	8.13460892185611	8.3933772848485	8.06236282788984
ENSG00000100206.9	3.46483270950056	3.86052857308366	3.6065157285993	3.73808866736532	3.73086121171635	3.33004190180278	3.71362511630995	3.25831382562781
ENSG00000100207.18	4.82245983000596	4.52257386031791	4.56550672665405	4.42400198213075	5.06474330196021	4.73046965508811	5.00128447062092	4.75616214323077
ENSG00000100209.9	3.7009957541838	4.72536282946465	3.83375970747434	4.27047911149246	4.01344758744173	3.73394568443413	4.02428367033452	3.96930339871429
ENSG00000100211.10	3.80499562200368	3.56363978106409	3.64120071075826	3.69879303638325	4.03250276132315	4.15023196842949	4.03299989937028	4.30755735440219
ENSG00000100216.5	6.21716875390836	5.90981154574967	6.21295270902964	5.90311093811386	6.49832285358419	6.4453158884195	6.43341262598723	6.52145247220091
ENSG00000100219.16	6.15845919147851	6.11102722434351	6.33051940435874	7.20042476594486	6.23122246548249	6.58125297213134	6.57248523380838	7.09550795708005
ENSG00000100220.11	5.91220749468173	5.34594973360924	5.99399632323718	5.84356464877483	6.44492047649666	5.94694719060745	6.37722065908745	6.12130806481523
ENSG00000100221.10	4.4920456108884	4.92205550862017	4.28033386819084	5.0561594371516	4.46900467617364	4.94795573199594	4.53798785461877	5.13550563272327
ENSG00000100225.17	5.64350625662544	5.66305174814538	5.65249300442385	5.66522671673152	6.03287011631257	5.77644302945182	5.92482179185801	5.80513953904888
ENSG00000100226.15	5.01676273383735	4.86732884200163	4.89680073821398	4.94784350346408	4.9239691860885	4.90329091047765	4.74522463623626	4.8746703455956
ENSG00000100227.17	5.45868305930083	4.90661727158565	5.45410191002257	5.07906781605576	4.71424744280045	4.78563607523582	4.67488335628752	4.72711473023221
ENSG00000100228.12	1.68499874001552	2.59829571304092	2.09060147619709	1.99316893401021	2.12843359401748	2.03412660606973	1.61900968429623	2.27107727307897
ENSG00000100239.15	4.90990798775524	4.3751563042048	4.89541480270682	4.64466192541846	4.98958766413432	5.02890970340184	5.09483682232332	5.08195135708438
ENSG00000100241.20	4.6529619381693	4.35161861005897	4.65739360550719	4.28005942851849	4.90370876736061	4.80842869709253	4.99904632542063	4.91072780351816
ENSG00000100242.15	4.62587595420413	4.33128770819691	4.63248155685017	4.5135147911746	4.79251178067648	4.70301086073365	4.90787452239161	4.48073825471421
ENSG00000100243.20	5.48545889972138	4.63168641330324	5.37375996219255	5.18505797746333	5.65533771726916	5.6804902035943	5.78487478362497	5.66137669643534
ENSG00000100246.12	2.46819469309204	2.2520675165259	2.50606068411889	2.83393233097564	2.986427153366	2.91591272308732	2.59794845144401	2.62416891223209
ENSG00000100258.17	4.08740979138096	3.82923423160105	3.88034671014605	3.83399318826304	4.15840313401671	4.50625210879653	4.22345969330083	4.33347311108859
ENSG00000100263.13	4.48230784332431	3.93987804082653	4.19837253044086	3.91285762703224	4.72059035901346	4.57133240374679	4.48054931536649	4.33913431034387
ENSG00000100266.18	5.68978094887364	5.38598764150658	5.62642060581432	5.79434593422625	5.1685077733972	5.37719091701215	4.85395817355873	5.28516959955695
ENSG00000100271.16	2.02970619153064	2.30359121752688	2.11899729465261	2.2231093690874	2.13387400152286	2.43349352495351	2.18485478253382	2.33702336747543
ENSG00000100280.16	5.94613356996801	5.31089507005482	5.93273473257524	5.78125872514486	5.36173264558922	5.56387810322184	5.28575720638904	5.77961453150917
ENSG00000100281.13	5.04683524566997	4.27339930368059	4.99171259729179	4.46261753859734	5.31617438381601	4.64242113943674	5.26637410000518	4.73098865082522
ENSG00000100284.20	4.58767884871123	3.90098402312485	4.69766033872862	4.82383190400815	5.00968574412098	4.52618852512451	4.86495927300036	4.4682528272283
ENSG00000100285.9	6.59393658278069	5.14631392307517	6.50079763594831	5.65611025501147	6.81309752032132	6.64381817482907	6.82537064153041	6.61676895462199
ENSG00000100288.19	4.1767142375814	4.06891064000201	4.26784263732412	4.14236851128198	3.89927239880776	3.89302699842645	3.88991910049741	3.84661708605622
ENSG00000100294.12	3.6343784870293	3.07333020343361	3.35969486685087	3.37653641541571	3.80749388269316	3.19994515562326	3.71323967234655	3.6790886893117
ENSG00000100296.13	6.84305524950827	6.26676014370221	7.06595899861469	6.69750103815335	7.07809915614171	6.84311334872294	7.15695475241621	6.95365715283087
ENSG00000100297.15	6.56618446584184	5.94128131476729	6.69282386312141	6.24612673720504	7.04722068860706	6.8403461963237	6.91307644597473	6.91603926767914
ENSG00000100299.17	3.43956922193135	3.01911411811896	3.16363794157942	3.02542381308547	3.76622523970082	3.60719525337737	3.31011492149814	3.56791304727497
ENSG00000100300.17	4.05999561244521	3.4589822530937	3.664652165724	3.635148380445	4.33855846707899	4.04030068784075	4.17299524018212	3.87383718775518
ENSG00000100304.12	5.40602598790525	4.76368329971917	5.2984573151535	5.00085368105781	5.48083936266123	5.58431404472001	5.42763614183422	5.57819014561533
ENSG00000100307.12	1.87108698269842	1.83418666265858	1.93447284141138	2.21125830067353	1.82740712518507	1.8006378258055	2.0359177441185	1.9137510935135
ENSG00000100316.15	10.4500588907075	10.6062193113067	10.4436776138199	10.6447138656177	10.5881231967993	10.4649685298436	10.5636497089918	10.5037627812849
ENSG00000100319.12	3.55766315642031	3.73087878227979	3.37799236704242	4.03203742751976	3.94857709974728	3.95446340482933	3.9881409851527	3.78280468309126
ENSG00000100320.22	4.08379996669915	3.61764026435225	4.11963374633221	3.73732336510546	4.46989353620078	4.18724751562785	4.48835114536507	4.25208899561872
ENSG00000100321.14	3.28289317647251	2.71763215553384	3.13330778730433	2.76995780648391	3.06391498611654	3.20526887749588	2.91771643023847	3.16152494148162
ENSG00000100324.13	4.21003298342703	3.52865917552241	4.1548370685359	4.15057192276097	4.08908153423277	4.12063630837316	4.16761627063481	4.29985733757276
ENSG00000100325.14	5.88685273746307	5.57471196294157	5.74453133214287	5.69172677884733	6.10807042187127	6.16150851100765	6.20719454019965	6.10702037110006
ENSG00000100330.15	3.97696933982916	3.98924924881532	3.92704425560878	4.04517258040646	3.54488803845879	3.51736712287784	3.49342904801972	3.4952312786354
ENSG00000100335.14	5.20745493279609	4.99969561436936	5.29502122700801	5.03237122821371	4.88327287782409	4.97932946374878	4.88613852388296	4.97270395412886
ENSG00000100336.17	3.41287570692341	3.52784447671242	3.26439372023354	3.40067687003551	3.42481324294868	3.43189974476999	3.28276877529015	3.28367010122158
ENSG00000100342.20	3.97428952732433	4.09472859081966	3.81246259855687	3.99349445271713	3.622527528736	3.93220104568396	3.7385756227857	3.81539129229935
ENSG00000100345.21	7.60377570238929	7.03463918532245	7.59919216558136	7.32085717172253	7.58406333472347	7.76338764919711	7.67714194120995	7.67713946311204
ENSG00000100347.14	5.73042684720395	5.11689160055275	5.62514445593807	5.31750794930278	6.03073802866161	5.77631520027591	6.00521963341507	5.72463840709769
ENSG00000100348.9	6.7321475124893	6.33384706861061	6.67802637198374	6.48980653474044	6.33498492926599	6.30225349735841	6.15682110403477	6.43233243425068
ENSG00000100350.14	4.47195488893362	3.50433036140188	4.49841896930744	3.79004829773004	4.22718668853312	4.34579226992853	4.29203777420566	4.44629008629494
ENSG00000100351.16	2.29748991458573	2.60427392528196	2.4195820887506	2.48259389722609	1.98940077478834	1.81388706997287	2.06479826408074	2.03175576392577
ENSG00000100353.17	8.08986642797357	7.66738629577218	8.02741421748763	8.17913970093642	8.29146882782924	8.20804254166806	8.19888829291668	8.20911894494263
ENSG00000100354.20	5.74899988569238	5.25611259972257	5.68989391419738	5.96147763497345	4.99723501010395	5.52108765423459	5.28142529264391	5.15895994758775
ENSG00000100359.20	5.35051994036984	5.08356673915623	5.16120378104567	5.28363192512894	5.10268926461199	5.29680397752619	5.03401639624395	5.29055376638675
ENSG00000100360.14	4.06188927607456	4.0357659306278	4.15092646480095	3.99240435624796	4.33820181133195	4.09222213935721	4.21152499778275	4.38670975638258
ENSG00000100364.18	3.98084775026053	3.62546620439744	4.26122660993325	3.34919330726586	4.88138013684178	4.40733402859817	4.79509946982649	3.99775723246647
ENSG00000100365.14	3.66172168197011	3.28112206179745	3.57221771348949	3.73997165811461	3.67458288797656	3.7297619209783	3.93807310186893	3.47199158111497
ENSG00000100368.13	3.22047761643599	2.81985272075042	3.10278221184035	3.045429055678	2.32026575469616	2.37397220482559	2.30242222142672	2.29303370407999
ENSG00000100372.14	5.70912846991574	4.61665513358235	5.76764763902403	5.31860962618462	4.73014401615214	4.79008121255431	4.35585785560112	5.01480921604746
ENSG00000100376.11	6.07490625799083	6.11011108283896	5.97287117162063	6.03944340758744	5.52746401639974	6.11498818789497	5.68257459835481	5.76632404486335
ENSG00000100380.13	9.33083175002458	8.76719443985155	9.33429172229282	9.32555784319415	9.23554504535908	9.26294132143069	9.14034421472531	9.20470895064182
ENSG00000100385.13	2.6521130692621	3.20393522811039	2.75406918099632	3.0700527467791	2.68042971410668	3.00533015098104	2.66875503844071	2.74822413567483
ENSG00000100387.8	4.54670364019126	3.98020589661481	4.55430171247871	4.48621817430778	4.98001453589128	4.69856010267894	5.10097559381616	4.6096557915576
ENSG00000100393.12	5.38135580988983	5.48647732681697	5.26182488905605	5.16605600866946	5.23592040422332	5.19509881904411	5.52681528966912	4.89272392877867
ENSG00000100395.14	5.20229563561725	4.4202811309358	4.96121126030965	4.73975296771696	4.76346247081036	4.93308094404355	4.71465430732182	4.83775005433419
ENSG00000100401.19	6.18045132628319	5.83764366407867	6.26982151346974	5.89687669047662	6.6785385013391	6.26842863715268	6.5688645078648	6.28995660559212
ENSG00000100403.11	4.84201179629896	4.38228206041847	4.86000701505498	4.51260801487486	5.18314710112179	5.08051456730391	5.18565869294473	5.12116710980502
ENSG00000100410.7	5.93147251870277	5.53511644728979	5.98892888547221	5.80615429996173	6.22881783085851	5.7969236983427	6.27654360539232	5.97343523352195
ENSG00000100412.15	5.99280253664545	5.69488341976033	5.86190182566053	5.82907400044986	6.21722769635977	6.04056844013081	6.20778846856775	6.14669259681245
ENSG00000100413.16	5.19338068787338	3.83031173715774	5.07408937548459	4.05379915677348	4.80729121201999	4.88255162319275	4.85967943163186	4.87310161284214
ENSG00000100416.13	5.68980029877491	4.90816809852844	5.35694529823218	5.17104400936309	4.89219180434465	5.28761140519647	4.91547158516521	4.95881934893094
ENSG00000100417.11	3.68434406955534	3.60796306831251	3.73720642290507	3.77223781082836	3.90138967834836	3.63702002105852	4.07789398289074	3.81111908311849
ENSG00000100418.7	4.78647845339742	4.42821347578809	4.62581362219072	4.30884350643314	4.6642316566485	4.88935898217933	4.11000876954043	4.86824114079067
ENSG00000100422.13	4.33779892246647	4.35372991924689	4.31896678675442	4.2236026198433	4.35674597355592	4.46604769659895	4.42291323066517	4.45707941989665
ENSG00000100425.18	5.04324088766981	4.87235323671846	4.84864827138141	4.93728972221624	4.30386633647233	4.98922736442364	4.53519268090229	4.74180262655216
ENSG00000100426.6	3.68673742193358	3.30129614502451	3.59335863015309	3.20585757888752	3.78400049892919	3.74178254274578	3.87660605803309	3.74919467388751
ENSG00000100427.15	1.99930968609909	1.49196401840091	1.84031578356996	1.4910523241212	1.81580465703965	1.80280337175034	1.84864797111174	2.2252248593736
ENSG00000100429.17	5.14492169500681	4.68753362048709	4.97437900370774	4.78360830987774	4.99264456780522	5.15358076489539	5.29791922105563	5.12775827603382
ENSG00000100439.10	3.13566361518024	3.54280854100914	3.35703686821753	3.66735767920842	3.02576494825469	3.06535554839788	3.105922552017	3.15675096917673
ENSG00000100441.9	4.13090720610051	3.96317582911609	4.21128836970607	3.99209505882847	4.13834938813651	4.25149894708592	4.39764270622321	3.96438784709309
ENSG00000100442.10	6.42089500070283	6.43236226860923	6.3164751359651	6.35668223375151	6.45729463727204	6.40054968571238	6.30978990206391	6.43210261852929
ENSG00000100445.17	4.3547039281125	4.1909943027937	4.50825318699045	4.12755093563663	3.82199816981965	3.70402834602792	3.42865339529589	3.77176826658863
ENSG00000100461.17	7.76068360494692	7.16196458517928	7.64886248319989	7.56387471211578	8.08281844870386	7.66796650696497	8.05520447035339	7.85963149140615
ENSG00000100462.15	6.64464848410525	6.01110379253134	6.78798664758523	6.29329168949583	7.02712488971819	7.04259104624721	7.04073021091809	6.88845002968718
ENSG00000100473.16	6.80874608205553	6.70619387727025	6.66452113391447	6.58257742560973	7.25140398304651	6.95329822101416	7.08100666339783	6.92361324026047
ENSG00000100478.14	3.1194594625216	3.29293799379926	3.20599791338577	2.89020465545722	3.22344030923568	3.48188919530682	3.37810002090302	3.55540328702761
ENSG00000100479.12	3.77890526129635	3.53990933381861	3.58770080610076	3.38846173152973	4.02071581806559	3.88190023361659	3.99811373286717	4.11079084009999
ENSG00000100483.13	2.56220054201365	2.57310642105747	2.76038868026706	2.70398624267328	2.34775486126433	2.21867399051617	2.3855841521627	2.27170848339938
ENSG00000100485.11	3.24551587026095	3.32300921015107	3.38551557256751	3.26811819830323	3.36483532997454	3.28848418854921	3.59087605143911	3.32828490689563
ENSG00000100490.9	3.11978791442248	3.84367569273388	2.92831747666565	3.50067467071704	3.57239332994826	3.4919173460464	3.66869013251416	3.48015307453701
ENSG00000100503.23	3.37761252772732	3.1520032538936	3.34384999410144	3.20775232424207	3.57183583129971	3.70226178482231	3.93359904922808	3.50346871635927
ENSG00000100504.16	4.63378979858814	4.91361126288492	4.70966617090472	4.77999977617365	4.67149337036046	4.60761603856965	4.76772902670292	4.71802547411792
ENSG00000100519.11	6.13865957712459	6.18067919453211	6.14676696118547	6.12820551772625	6.52569181364218	6.31055976047438	6.62067301959177	6.3129993354506
ENSG00000100522.8	6.45291675759174	5.06817054475063	6.38334793653838	6.20970719743208	6.50723730584809	6.45298150433672	6.34268509182274	6.39716176468242
ENSG00000100523.14	4.00258102409381	3.78523355203576	3.62447314976879	3.06525218864491	3.74884223889946	3.85009650661943	3.36684614676182	3.16895052853864
ENSG00000100526.19	4.11975521698594	4.07802220586517	4.25682171763489	4.30283644836355	4.88301993391013	4.52549289710412	4.65911849290722	4.45732223726481
ENSG00000100528.11	4.86423286814531	5.18864518284739	4.87882479331011	4.91737359913464	4.19622075000536	4.53735052243314	3.6805871368082	4.52961894259768
ENSG00000100554.11	4.87368456088352	4.59537773920771	5.02156474563788	5.04608566629175	5.30208871066153	5.2840818616061	5.15584560951782	4.98247187138353
ENSG00000100564.8	3.88200640384145	3.60712041855456	3.89810841740371	3.76810872747134	4.31431729500551	4.00655489090121	4.10825526922126	3.94642865068347
ENSG00000100567.12	5.95684818142561	5.77440481446503	6.0806007616223	5.73609105416029	6.55145419703981	6.22069873897315	6.41030988388002	6.23700536415329
ENSG00000100568.10	4.46945586779713	4.13154252338272	4.34623908244637	4.27112803449649	4.78607468049451	4.60182445688993	4.73458329312802	4.71280195264834
ENSG00000100575.13	5.37392889707396	5.69569343838454	5.52303626218693	5.64895363179203	5.59718970542226	5.63853119905148	5.67323882677863	5.52137466755245
ENSG00000100577.18	2.64869769571043	2.12664952895511	2.65662120439706	2.74425723954802	3.28851707706231	3.08970036331868	3.17088621573566	3.13027766128989
ENSG00000100578.14	3.8394351758434	3.4202043972023	3.9805921863655	3.42443708255912	4.03170565287862	3.8759571010171	4.15216661849312	3.84885787736605
ENSG00000100580.7	2.84993775736623	2.87471574831537	2.9079599431886	2.75351250008197	3.16203535807004	3.17051273414091	3.13850927511345	3.23007496776325
ENSG00000100591.7	8.05192541261032	7.76784115354297	8.16247851476922	7.90026734344989	8.65688988188522	8.24700260590614	8.63796956610031	8.48033992244498
ENSG00000100592.15	3.28254379674811	3.52648606848131	3.35305193814236	3.03882948013443	3.41551456144169	3.10497193504326	3.5131011363057	3.20187863373065
ENSG00000100596.6	3.98632559803297	4.22035983408187	4.1467992090252	4.3864299215012	3.56577389040627	3.68821284465667	3.73924559839963	3.87917218336267
ENSG00000100599.15	3.27898698434623	2.87393824433828	3.0963347327608	2.75425591684984	3.36410496110071	3.30921948581179	3.29013023466706	3.43629891091996
ENSG00000100600.14	4.41674097780067	4.71334511293357	4.49105708012922	5.16708647577289	4.2824643381851	4.15317970354857	4.39674549222842	3.98670604668387
ENSG00000100601.9	3.44665762416479	2.99687852414793	3.39980450399197	3.35066430982266	3.21734726124364	3.37054896634025	3.51322465808836	3.36347739196728
ENSG00000100603.13	6.5417455090517	5.6509101973485	6.65074080266939	6.2823810743139	6.78676258639906	6.53651404036444	6.93584450004584	6.56144225714263
ENSG00000100605.16	4.87400989496904	4.24128025345776	4.70274454926195	4.671121346333	5.23185188359562	5.0579098180882	5.10820336149554	5.15149259109425
ENSG00000100612.13	4.55589215425452	4.56306581420455	4.44053685051287	4.78381492391786	4.47194532731865	4.35794265376197	4.62690268990169	4.40454160071152
ENSG00000100614.17	4.66611319707279	4.36292010110951	4.53542670695032	4.59922524845526	4.9413406924354	4.22906630063504	4.99868425290683	4.18272909197668
ENSG00000100625.8	2.9421455882716	3.16890599499662	2.8146231218149	3.2937852324422	2.90814670469879	2.98030847105544	3.09667880146608	2.65332603034118
ENSG00000100626.16	1.37971138367967	1.99585224635944	1.50514425618479	1.55567182210988	1.48113756698133	1.64323680827304	1.54024592832328	1.66383813910841
ENSG00000100629.16	3.14460347321101	2.67403784897741	3.28407033922024	3.0610155460583	3.73669756325605	3.45638646301338	3.48954460972983	3.11762835923308
ENSG00000100632.10	5.83396027916485	5.7646521744542	5.79779074432102	5.70513833943644	5.89795394903006	5.87960891974028	5.75076979222918	5.93868656640479
ENSG00000100644.16	4.52696043870232	5.05775584784239	4.47751010014511	4.3657804495641	4.7648454445188	4.54183971244862	5.03018054312961	4.65716405727823
ENSG00000100647.7	2.98639140394186	2.86996612653017	2.68625311125797	2.40585198274685	2.99072139992806	2.93516945519624	2.83704047964422	2.64017245840306
ENSG00000100650.15	8.27829265816356	8.08135618242778	8.20535745578711	8.06877893631935	6.59992997718376	7.48770741465242	6.56393877971722	7.47782855961268
ENSG00000100664.10	8.39050363448505	7.70060535865501	8.39365335189816	7.88161293989067	8.73325902813542	8.31111095253405	8.67283212032321	8.35221507854365
ENSG00000100697.14	4.51198941291775	4.29501716484759	4.51964261449775	4.1844049347002	4.15487106251295	4.28932901412941	3.93740032359838	4.4156235489944
ENSG00000100711.13	3.7131756756515	3.94716391743988	3.7724663092476	3.80961833820718	3.65494471342887	3.79014040207278	3.6229564741212	3.62828432969119
ENSG00000100714.15	6.27745133788775	6.13231762192887	6.36884466695307	5.98088204963217	6.59009254649123	6.59998527378591	6.71815002302225	6.5737062412888
ENSG00000100722.18	6.15320438009196	5.20312626896927	6.09560335529444	5.47754527422973	6.28394514239004	6.17041186568819	6.36027488757831	5.98594198005435
ENSG00000100726.14	4.68415619334089	4.19149456565363	4.76550054418447	4.12551233353028	4.88784887867698	4.90163233430886	5.11058290753592	4.97571705509259
ENSG00000100731.15	3.08227288899698	3.49045379142801	3.14464044695506	3.07020809940211	3.38997938234923	3.18264643497876	3.24753433791654	2.92656055218446
ENSG00000100744.14	2.90641849921212	3.10264634786404	2.86814717381576	2.8930924894536	3.33018889479595	3.03808568561351	2.81128642018051	2.87581876959949
ENSG00000100749.7	5.33010513502588	5.16185385151046	5.27377230121996	4.95803779254729	5.54538422626189	5.22233738435017	5.55551373662378	5.40840827275394
ENSG00000100764.13	6.90456301592137	6.41257311271338	6.81573941080013	6.58125278003789	7.44179125777839	7.01118393393772	7.37095933375821	7.12467968014434
ENSG00000100767.16	1.7796375377969	2.11756767129667	1.96389017164588	2.15601966621616	1.61231182377834	2.13359102033489	1.71539443144398	1.77020078564264
ENSG00000100784.10	2.86546655243799	3.13567506351265	2.79453256493379	2.63896992623497	2.54710078701873	2.9242035694063	2.64949749325138	2.33914442695045
ENSG00000100796.17	5.87071933306556	5.61810412181187	6.07583539786058	5.74397720316898	6.21436212685097	5.75223001371221	6.22660223032183	5.79709997970012
ENSG00000100802.14	3.38664435567366	3.88589792571169	3.53407705504852	3.9307322334506	3.47360026494619	3.59568490436775	3.37654468167099	3.6009233613847
ENSG00000100804.18	6.59939355792414	6.19106406492145	6.55449395635318	6.3383045404586	6.84424836460684	6.48420082555375	6.87098453832297	6.66451565519214
ENSG00000100811.12	6.086307762124	5.92910878669136	6.06334591454989	5.84062619231742	5.63643633264534	5.77457232920884	5.70451917118221	5.85494350511989
ENSG00000100813.14	7.99711350950594	7.49975596852945	7.92911485578308	7.67025925876566	8.23556215775915	8.0108761121497	8.23887058226857	7.96472091513417
ENSG00000100814.17	5.71299420709806	6.23492997600956	5.66330118847006	5.85594680170304	5.9084808532916	5.77900490198442	6.12401895877595	5.58365086451413
ENSG00000100815.12	4.05036008584558	3.76902579414075	3.99531836411208	3.97583333541944	4.11785399790837	4.04785124922988	4.39534713527898	4.37833620246349
ENSG00000100823.11	6.92244194907698	6.4303234580076	6.81810609115299	6.75128285130616	7.19717199956199	6.92312463657052	7.15880609004937	7.03111453271428
ENSG00000100836.10	7.59266158728598	6.98677750710973	7.51928240718611	6.99681104975812	7.31440341643316	7.43219212244263	7.3625151093218	7.42171493802282
ENSG00000100852.12	5.68622752381535	5.97928341384084	5.80734679358494	5.98471742966814	5.98348704036969	5.74469771489683	6.0083146850309	5.84836270152064
ENSG00000100865.14	4.68264729669626	4.46837044277916	4.39468641201157	4.46720590698557	4.92978785233164	4.58992680933909	4.89433010674756	4.8333076117508
ENSG00000100867.14	1.6484697805729	1.87833098952414	1.57529164749511	1.60468436766115	1.56945777779992	1.79023737276576	1.57406366773409	1.58089976664379
ENSG00000100883.11	5.875396229258	6.0166234187418	5.81529796998234	5.95765066405583	6.09979727802479	6.01035813090215	6.00328693963034	5.99148901731178
ENSG00000100888.13	6.54741933587848	6.3610351303331	6.52703791816927	6.56322022262644	6.73991555566562	6.64849686016882	6.84852337688643	6.5756517114181
ENSG00000100889.11	5.84799083301571	5.64564487380488	5.93348055734442	5.79949412773518	5.33626431838681	5.80633595365184	5.37580373613917	5.64470370971168
ENSG00000100890.15	4.82696566734048	4.49722784680098	4.73811324554391	4.7430427126356	4.31969827006606	4.64584409903468	4.13926416628736	4.60746927834432
ENSG00000100897.17	7.08350836632801	6.64817284042474	7.1483791499601	7.05898350670367	4.67711110623786	5.63304407541955	4.65570159430528	5.38068581717465
ENSG00000100902.10	7.62095361199018	7.6460860727299	7.66249737380083	7.68727092302839	7.99257360508045	7.68544063078569	7.91870349717909	7.85390936413468
ENSG00000100906.10	5.55464209805464	5.51115698166546	5.5005638295223	5.82024332227312	6.03454758515	5.30404337255717	5.63168493714582	5.40775816447771
ENSG00000100908.13	3.17848597416241	3.21258761800417	3.17463936539218	3.24442697276884	3.34227267367678	2.98925778045094	3.45863327872031	3.23964440917006
ENSG00000100911.15	7.23758395430648	6.39298743213343	6.92406195815603	6.9740807233601	7.33572877488846	7.12283948789309	7.16265499501414	7.1109100566363
ENSG00000100916.13	4.13529372386519	4.08929312467563	4.11596719298582	4.03225520960008	4.50294939929592	4.09971584178199	4.43354171063379	4.17113814387523
ENSG00000100926.14	5.20190366847069	4.75929168077237	5.12197397419083	4.87106063982926	5.58020835610788	5.09584823968013	5.43835450530673	5.18601597928791
ENSG00000100934.14	4.93838313220756	5.66211895250359	5.05499307551441	5.26282579214327	5.22929811398905	5.07648061147007	5.08827911281388	4.92337710466631
ENSG00000100938.17	6.15068253747325	5.91463511895951	5.95595872748525	5.95147095874079	6.23512104448465	5.89850263018901	6.17475789152369	6.08438292184088
ENSG00000100941.8	8.5636407274318	7.91501631544497	8.48019500752088	8.2930201610099	8.15562132299975	8.34203039161232	8.24440306265112	8.16381423981948
ENSG00000100949.14	4.19023314744744	3.58012801179478	3.9257389510764	3.89253281001392	4.0288045024623	4.07908707952742	4.32998424907279	4.05509840960469
ENSG00000100968.13	3.95140764495124	3.91027594538461	3.7603280693065	3.84681057427691	2.05479769612454	2.6023698951415	1.70771496284892	2.29807473121901
ENSG00000100979.14	2.82210758844811	2.66917758416242	2.80014078437985	2.80820968132208	3.19153496505544	2.77551576212057	2.95262483283691	3.03480646963269
ENSG00000100982.11	3.64776887164526	3.40491040411728	3.65517554598743	3.62127168330805	3.76964848950044	3.85497840358606	3.80213526141484	3.89930199530822
ENSG00000100983.10	5.84100372933345	5.61840095748682	5.92575731570036	5.93321916260118	4.37224021277571	5.37972164511555	4.38301443663323	5.31248552743358
ENSG00000100991.11	4.93441851329534	4.80691327095186	4.91903259384375	4.98676894712266	5.13586223430622	4.99258107737758	5.18488828849178	5.0074809834647
ENSG00000100994.11	3.95158885811513	3.66273145023315	3.99443612333907	3.69659295973286	4.01181690821089	4.13252092437854	4.27048717897935	4.05390293760321
ENSG00000100997.18	4.60757396701472	4.10324533088841	4.50090233568298	4.5010635084167	4.68383388212976	4.78498143829571	4.73868285878275	4.34792205405091
ENSG00000101000.5	3.41998566915772	4.80985728581489	3.60756060141357	4.32706939481535	3.65250540082201	3.60949515031235	3.25091802128114	3.76219032454175
ENSG00000101003.9	4.22135202678066	3.70275457334209	4.07487213205389	3.39628129097124	4.38201944908402	4.09886640700181	4.4677057814014	4.14214741026848
ENSG00000101004.14	3.50518522346134	3.09862694217254	3.31370945678077	3.28734282798019	3.44323439332417	3.35217212916769	2.9951372645708	3.33597306710068
ENSG00000101019.21	5.6245972997724	5.78804650506927	5.74524337822658	5.61862025523913	4.41503274239358	4.95204759756189	4.16838999278125	4.95399363119169
ENSG00000101040.19	5.70707962218498	5.34794024605624	5.60511721450456	5.45390109603278	4.22595231497819	4.55670339504712	4.0071168138318	4.66731044374101
ENSG00000101052.12	4.34062996745301	3.98997121790146	4.09099128764385	3.95869112865591	4.28340419917811	4.01251536518725	3.90658525112089	4.17062053650076
ENSG00000101057.15	5.74982896562013	5.2466107824334	5.67443543349797	5.43612596620177	6.07466309431447	5.84315357527924	6.03676483898044	5.94848152574198
ENSG00000101079.20	4.05783879272994	4.00132443289605	4.22894265588443	4.01564351598916	4.47128122455994	4.25180206134991	4.50849819844468	4.30621459164693
ENSG00000101084.17	5.34238438061415	5.24632001062031	5.3678608533826	5.5235799426613	5.65189122026068	5.38068890174534	5.63370767564966	5.68675323913098
ENSG00000101096.19	2.97084066741443	2.79377123570894	2.95977960340308	2.84433352257122	2.76576410987987	2.5673124698406	2.79299588673118	2.53109960781583
ENSG00000101104.12	4.87668869546985	5.31721397368831	5.04961533999776	5.36676267170725	4.6302140254421	5.27941583796377	4.76971262210434	5.01855341506043
ENSG00000101109.11	5.20809731677245	5.04374491880498	5.1320205249657	5.28414930496776	5.39210238484976	5.292740029471	5.37751035058288	5.33993591972404
ENSG00000101126.16	5.00831495233187	4.93340640567253	4.98955751965525	4.74022445063391	5.27503253506313	4.88317623347654	5.25510145989761	4.86077677575026
ENSG00000101132.9	5.35284089246953	5.53596090501067	5.49242540680078	5.47315700448814	5.57947410589201	5.27001575165297	5.62634344513322	5.41257731460783
ENSG00000101138.11	4.70117330402529	4.75072324650684	4.97302577377843	4.41921249486252	5.0111737618593	4.61809498019134	5.15579611712241	4.54828235104404
ENSG00000101144.12	1.73099165030321	2.56985661089503	1.68771220495691	1.96086423806295	1.76533895539619	1.62479005045711	2.39454910721114	1.6210346977187
ENSG00000101146.12	4.77211301557159	4.71493594756648	4.78579847840864	4.79277733675521	5.15517861268804	4.91846710296386	5.03823566453855	5.01433168789572
ENSG00000101150.17	5.65457817161612	5.11661487426289	5.65404786188822	5.47093411889905	5.95232029770509	5.68388246521258	5.84934446922992	5.72433070432022
ENSG00000101152.10	4.20170569374442	3.81856833522807	4.19091484578686	3.82905416161025	4.21628233073641	4.10644398200433	4.22087123398547	4.02362397400279
ENSG00000101158.13	5.74908775612282	5.46426532972556	5.55632261534532	5.37164221210347	5.84896302462248	5.66912786316214	5.94098008574044	5.57571318542682
ENSG00000101160.13	5.32151334591409	5.18383379477186	5.45398028551169	5.46556426228328	5.54116976127259	5.36551811099664	5.42411917271118	5.43201745141518
ENSG00000101161.7	6.38143195324909	5.85220076405511	6.30980169375001	6.16422986307544	6.51850822061398	6.330979285583	6.56649887259016	6.29972975974916
ENSG00000101166.15	5.42040841646737	4.96872425315777	5.2630204694191	4.92474325936879	5.11227800195707	5.05650378145349	4.97376342226063	5.10665206161653
ENSG00000101181.17	4.98834942578372	4.37867251580897	4.80105092881595	4.41396129416196	5.1392753260563	5.08730917239234	5.16498252639183	4.99873755607272
ENSG00000101182.14	7.67200031000215	7.34035666977146	7.69821810987003	7.67183742915996	7.97478870295652	7.968361616341	7.95211757677959	8.05097248993612
ENSG00000101187.15	3.36155340587831	2.52846172244962	3.32647222273495	2.55648777751199	3.65679773287022	3.22689734313114	3.71368952070888	3.3452728191274
ENSG00000101189.6	3.89555297642335	3.28664871458044	3.9627096790314	3.41206885674743	4.15041419777067	3.85854432453804	4.18219660839691	3.91226756586509
ENSG00000101190.12	3.50635178217859	3.43362582552883	3.53436921069204	3.36648664351682	3.53520212489981	3.61712942576917	3.50245915357915	3.61283642345083
ENSG00000101191.16	5.01119500603891	4.72374719589687	4.97902429986179	4.62258541284329	4.5445829685339	4.75183468231579	4.38189969302981	4.67864194069862
ENSG00000101193.7	4.40462774107792	4.349838321579	4.36393717484295	4.3375613988858	4.6742381423491	4.40567688685882	4.83070440761623	4.61971832080523
ENSG00000101199.12	5.38065036054802	4.52174725365978	5.36064110386476	5.05428444539446	4.34576995896422	4.73130259102424	4.3166941467347	4.78110580271435
ENSG00000101210.11	2.47965797673147	2.5367566581219	2.277113694667	2.44896672445334	2.6982963376629	2.77664226313796	2.39309516893734	2.37779556036408
ENSG00000101216.10	3.37175782725733	2.75346551864174	3.28024650264571	3.04211512537143	3.531363614991	2.98450804762496	3.50245633754809	2.96092379853598
ENSG00000101220.17	4.49454052532807	3.77782172811688	4.38007278277343	3.93226061710048	4.72233051221324	4.50486614948132	4.72236553273421	4.46109393049756
ENSG00000101224.17	4.55921578642852	4.35358011415164	4.39920412833158	4.63956327459742	4.03727025464473	4.36842412343041	3.73758420301948	4.4059972777873
ENSG00000101236.16	4.24951486095938	3.67184776718999	3.97917761193669	3.80074988565407	3.78434506722026	3.6325901099208	3.90408535738883	3.7175865128342
ENSG00000101246.19	5.39590375159837	4.51115556774024	5.34963180664225	4.59328217040828	4.65550681940022	5.09954988436715	4.57117738822129	5.17119617609755
ENSG00000101247.17	4.98639686908825	4.47312944323129	5.02394068181662	4.37540871566632	5.32259984763163	5.09395096392528	5.21799620592748	4.80008074150418
ENSG00000101255.10	3.71712756792875	3.29839628513124	3.81814995873691	3.57075143210193	4.13657013728167	3.26389926828807	4.04870716711348	3.46269974394878
ENSG00000101265.15	3.6625072183483	3.33822984227461	3.58772284698128	3.38997324754108	3.76306933212138	3.51455092969341	3.75412924028996	3.51921570003792
ENSG00000101266.18	6.89647653758524	6.83905418426625	6.79474305653705	6.56709994667018	5.06792100803357	5.56593558810567	5.06030663966059	5.24308354676474
ENSG00000101290.13	3.88616461671049	4.58882988853296	3.89075796431084	4.15265357019608	3.75854610502466	3.9915706715944	3.82543265814286	3.85769439784523
ENSG00000101294.16	6.29368462602067	5.90050667795264	6.1829792517932	6.04409475405964	5.79724293796718	5.98603913913314	5.64415441769117	5.88245284389304
ENSG00000101298.13	1.61479662820284	1.47980685909987	1.70846915255053	1.64228926126288	1.72089362932912	1.57209239493034	1.81699300926534	1.65753585915116
ENSG00000101310.15	4.93950005190496	4.79055967735233	4.94554159446656	4.77555173132722	5.21463374570516	4.98271552636749	5.05539242209489	5.06065478204805
ENSG00000101333.16	4.83630289249165	4.07665888721322	4.89537949096107	5.04284097367357	4.75577888315503	4.83282654521722	4.89704659066853	4.5447187525807
ENSG00000101335.9	2.33315510879959	1.99606344751267	2.00860780662394	2.21780605141634	2.35387379571917	2.4502727798241	2.68955863077237	2.19987418519602
ENSG00000101337.15	5.15710110602229	4.29607817746291	5.18900604160989	5.09089427672188	5.54244857313728	5.01314038732364	5.30793276305057	5.179118406775
ENSG00000101343.14	5.12896122706194	4.76378331804103	5.2298053037541	5.37602682846467	5.3432889742019	5.21586629447144	5.49708554847266	5.18872833843113
ENSG00000101346.13	4.73171942967943	3.99191377625865	4.75702401185379	4.39576427368016	4.4711574772908	4.61839030275282	4.58948610468734	4.5052510603231
ENSG00000101347.9	3.79960466836089	4.1418832696425	3.85055088783769	3.51011833732012	4.39432202062623	4.14214629198058	4.42483953154461	4.1344768382204
ENSG00000101350.7	3.01454579860677	3.21348030034904	3.04957099410527	2.99793071321035	3.22612742807069	3.14693365131092	3.24415152128446	2.96533880060374
ENSG00000101361.16	8.92870289514907	8.22161752171988	8.86630390691694	8.40193758280462	8.17189120679146	8.40343524064297	8.00157109279575	8.41761286500611
ENSG00000101363.12	3.41039462499011	3.26728893050258	3.41378688464581	3.12050710568135	3.88147805066874	3.43916851944287	3.76804157595536	3.12712037055407
ENSG00000101365.20	6.47837274630901	5.9646022941529	6.39152094971359	6.30252682627499	6.73271960684791	6.51333425081669	6.65226569888943	6.66499725369608
ENSG00000101367.8	6.35599296062298	6.21851206255818	6.32470058380859	6.07481779491063	6.518740363543	6.33163355050368	6.41632809238693	6.33352433918939
ENSG00000101391.20	5.35518719188416	4.92826758525074	5.22694717856059	5.01829119738709	5.51770351848562	5.43406347614668	5.53739828692559	5.48772098205266
ENSG00000101400.5	2.85147398861577	2.61435533112768	2.78675426477805	2.83605741040399	2.92756861974722	2.86720884853675	2.81540378877123	2.85252398249927
ENSG00000101407.12	4.61153932025724	4.0774274433256	4.56615974802673	4.04213050335805	4.86814864316878	4.75143573782969	4.89409175560821	4.74635665979819
ENSG00000101412.12	3.382768093762	3.24796711731477	3.34233882012283	3.31795306487705	3.60011291709946	3.65441637429816	3.52978046781294	3.49505685005735
ENSG00000101413.11	5.39964072523683	5.1044136062546	5.49903849669648	5.4098295070222	5.60308311831088	5.43834346126769	5.71050087812912	5.40799221022952
ENSG00000101417.11	2.46574948238939	2.77133164668198	2.47720738504581	2.74188337748658	2.51516595781087	2.60537124012831	2.54495185779781	2.49792877584733
ENSG00000101421.3	5.95987764541791	5.87244757297381	5.99886366077391	6.1108284214968	6.25300875513871	6.20410823960056	6.24720629161124	6.33171941701726
ENSG00000101439.8	5.88229155777584	5.55840301375861	5.84089983663144	5.88372051649976	5.99436865427974	6.01893727842011	6.05000072550912	6.29707753431794
ENSG00000101442.9	3.08808202143245	2.84522287546159	3.32355163223904	3.02734877958037	3.4690399084863	3.22854669916347	3.42201013022876	3.15714518041739
ENSG00000101444.12	6.6586474785295	6.47110663064128	6.71649330140825	6.69070528548994	6.65330672175922	6.64190860823578	6.60975931599568	6.63964312017747
ENSG00000101445.9	3.71322828260763	3.36850142150607	3.74828426681363	3.55286956879207	3.49620528159286	3.29186615711888	3.50191703333355	3.2901785041226
ENSG00000101447.14	3.60272256535577	3.4146457440064	3.67908079516894	3.48166365914523	3.59853669727008	3.56182566467836	3.69886089390334	3.69885590920658
ENSG00000101448.13	1.5895425605511	2.67579460286345	1.83342509171281	1.92583072346817	1.91519194789562	1.85849455503907	2.03042631818352	2.01849284549835
ENSG00000101452.14	3.53874894531385	2.89374936918168	3.23948172321118	2.98397894276065	3.6566967599114	3.38342275909352	3.63761070455049	3.30700800530967
ENSG00000101457.12	4.61011639413793	4.15400027788226	4.45412906083899	4.4438485786177	4.87729716466841	4.66192379272131	4.73437018428868	4.6479199471956
ENSG00000101464.10	2.69832951332093	2.52762336510196	2.63075428805719	2.14965246999083	2.87671443008237	3.03109861890763	3.35318704964659	3.16222344741572
ENSG00000101473.16	4.44424457688322	4.32679145140043	4.52296542029999	4.64516806673405	3.71222332832099	4.24016685589684	3.79684841248274	4.24704061444239
ENSG00000101474.11	4.75575978638027	4.26903593004192	4.71471996065466	4.60022654233494	4.88882635059965	4.75328544006148	4.74349937300391	4.74728890813685
ENSG00000101493.10	1.89324899463827	2.42196566280264	2.25535470035892	2.17381294004757	1.6895657725972	1.98367739938881	2.00634701455402	1.7633789933884
ENSG00000101544.8	3.97789378987504	4.15689327564448	4.37493317641911	4.88771178682283	3.66024454682267	3.9839831024671	3.68244778519462	3.31298264156227
ENSG00000101546.12	4.5393083473543	3.82475891815703	4.26746375308157	3.89485625976764	4.39013867555232	4.51216731778227	4.42008897936198	4.51570146838181
ENSG00000101557.14	5.70184665395994	5.3369326697868	5.64590940299038	5.28416593015315	5.29160840475816	5.62666532134084	5.06495140698442	5.59764450740258
ENSG00000101558.13	7.54470761769813	7.08247270783746	7.50770068510533	7.44726712371875	7.15138954224802	7.18245803571438	7.04393691328675	7.08451296573629
ENSG00000101574.14	4.85214401092916	4.10366513924736	4.93139964703407	4.10634311840743	4.60749540866727	4.31040672763572	4.41600161013901	4.53639516804473
ENSG00000101577.9	4.62005543309862	4.45912787326239	4.5794377481346	4.80599370516596	4.3558945462753	4.61732627869664	4.49067589279533	4.5646244421606
ENSG00000101596.15	5.57708640557617	6.00322640642869	5.67085606777449	5.75849344131834	6.10756199335455	5.77104383004621	6.11678357998635	5.58211609300221
ENSG00000101605.12	1.49597621005292	2.50248057661237	1.83795417472243	1.98685908815514	1.49223475449981	2.12522840933517	2.16539242208492	1.82134818931928
ENSG00000101608.12	7.7534435056086	7.49429033274838	7.727248171021	7.79735291308753	7.38426135008391	7.80628455071691	7.44215404977341	7.71966054696053
ENSG00000101624.10	3.68002468785512	3.35967409679889	3.69735595604559	3.52870812375484	3.97632720824132	3.8575227336203	3.51472537467321	3.93586947065839
ENSG00000101639.18	4.84676761228876	4.62288707774972	4.4818077395866	4.8060830894154	4.80879340604306	5.04150726649818	4.91641335375074	4.77248592912259
ENSG00000101654.17	3.39026944654559	3.55497667859818	3.19588129184028	3.70801982787246	2.78665771052004	3.00727891238835	2.85785254283824	3.06986859966892
ENSG00000101665.8	2.82140124864541	3.40661314164432	3.18911221744189	3.34215112395191	3.27301339161767	2.53383165375874	2.90482002850296	2.63394685485196
ENSG00000101670.11	1.36651697676885	1.95493746940316	1.42153595007294	1.5494742662624	1.50609654796496	1.45416165143011	1.49474658529142	1.38026364628381
ENSG00000101695.8	2.4483763170127	3.56013926177318	1.98861055268571	2.64300776517664	2.52386256106534	2.31363483649147	2.80531024364639	2.73305905705353
ENSG00000101745.16	4.90333525885599	4.70332394433933	4.88493750017324	4.84814236374888	4.96814680760203	4.5038810058766	4.86478038328919	4.38622883099971
ENSG00000101751.10	2.93376163658696	3.25986685649322	2.9569823561257	3.12324370744723	2.90916891004212	3.04708992924093	3.02572417359942	3.14752669939791
ENSG00000101752.11	3.89227667900757	4.18862661885347	4.00810646207949	4.11004707531264	3.90313555460479	3.98635410155099	3.75726496529817	4.02447281967818
ENSG00000101773.18	5.00297264439356	3.72207492843443	4.62192192335285	4.42760769376915	5.20292361425455	5.16170814286857	5.16478528821591	4.92882419612012
ENSG00000101782.14	4.06112028625857	4.68728175667253	4.09478902275761	4.65321393940681	4.37992321830634	4.45366995737652	4.78497971997137	4.19719509647274
ENSG00000101811.13	4.93361997212966	4.41784574045404	4.79789016645408	4.37042626543425	5.11438698472193	4.97182923377002	5.02447035200641	4.94768256817081
ENSG00000101842.13	1.84227888256358	2.66595186979216	1.79625777121693	2.07390272522285	1.87258011041335	2.08924570444686	1.83351058292238	1.9639600553577
ENSG00000101843.18	5.39292052514007	5.11979529110376	5.46407859154956	5.4453867859088	5.10727027840572	5.49714172850547	5.05108605305441	5.4187831140053
ENSG00000101844.17	3.63277772864271	4.07430542180892	3.73361393965231	4.05307178662967	3.1661030650294	3.48881460459057	3.0961836007296	3.13619622847389
ENSG00000101846.6	1.52542292463328	1.39697173693181	1.42494824986316	1.5269991399183	1.61172000745454	1.4896480465655	1.51832777267855	1.47584246343044
ENSG00000101849.16	3.51331675048395	3.72595812241523	3.93887444708809	3.67874865629847	3.99616642215733	3.7292141954383	4.07847313269496	3.71636417823164
ENSG00000101856.9	4.05986238475976	4.03891305976161	4.06249883581257	4.01917203355476	4.24655063794089	4.09279665865956	4.1945330015529	4.4864011709031
ENSG00000101868.10	3.79331015617092	3.72223182719953	3.78044585559953	3.60236342915249	4.06355079209433	4.05807318233458	4.29393490386206	4.13185091499703
ENSG00000101871.14	1.65595100319788	1.52671549785749	1.59292664822623	1.51906811246419	1.84862379673297	1.72796470105781	1.70601718509857	1.54954189169777
ENSG00000101882.9	4.38392157965466	4.46500250989715	4.46455456084456	4.55999284954343	4.79213027793575	4.61623375415843	4.73844502062114	4.61006957908091
ENSG00000101888.11	2.82265665388273	3.12932407610232	2.71385293196162	2.86190712970288	2.74810389457558	3.01103147042302	2.92086365061394	2.68181980458187
ENSG00000101901.11	4.93547923290225	4.64937299595083	4.77241141058913	4.92315859625948	3.85943962736454	4.84452341981592	3.9980696027125	4.41631099230316
ENSG00000101911.12	4.43601899322546	3.59477593554107	4.33968241862546	3.8295451528388	4.85771549953082	4.33706212432158	4.83552084801168	4.72191105252869
ENSG00000101935.9	3.13294335973402	3.14952344515269	3.12451095557882	3.28932186026537	2.92553299852213	3.22715749324043	3.1475889722622	3.15158875200051
ENSG00000101940.17	3.38056722687565	3.32403967371369	3.64975919434711	3.11105916363094	3.74800562201493	3.34413209331926	3.78489455898029	3.25896827667237
ENSG00000101945.16	3.60488704083392	2.81855698478658	3.50482297019368	3.26665772598371	3.79300464389632	3.30084760531767	3.71911348555039	3.45551873395714
ENSG00000101966.12	5.43914219152398	5.54135894936055	5.38471803106402	5.19420579759662	4.81472771695	4.90776293409525	4.54942847016361	5.03317122721689
ENSG00000101972.18	6.11091835410609	6.09919584831936	6.24972544427912	6.14865321970509	5.38016790249569	5.67082135912949	5.48322857437756	5.6192790348142
ENSG00000101974.14	2.90889503879921	2.89904957900999	2.89173863398344	2.77818725812377	2.7245397763596	2.92530409577445	2.67871769458674	2.78031619797053
ENSG00000101986.11	2.68965081437405	2.7169604476043	2.76220610903157	2.75925509848394	2.72590075691458	3.02936259153423	2.96834429151523	2.84154226658713
ENSG00000101997.12	3.91780150757175	3.21357727245403	3.79123034242072	3.57268838166268	4.03482452198851	4.12595320685307	4.10659059042501	3.97306814184656
ENSG00000102003.10	2.01230595592892	2.4257436115563	2.14646449016172	2.13341674990868	2.13435474594148	2.04808044099924	2.06512151377717	2.16215822862204
ENSG00000102007.10	5.05809573687527	4.8038630926628	4.95005496956859	5.062705750951	5.21067386813482	5.06242362618577	5.23162615905838	5.05704642834014
ENSG00000102030.15	6.5348729979338	5.98821363181704	6.49895407189702	6.32371871010643	6.79766672156668	6.55587817477508	6.74316357408239	6.65343163919443
ENSG00000102032.12	4.89076394523555	5.0995718858187	5.26213597102759	5.03781012399792	5.18381812614655	5.21996232674511	5.22693619427854	5.01860711689471
ENSG00000102034.16	3.783728652389	3.70839110578334	3.76597285012091	3.52409045347931	4.44492043310978	4.09973297195418	3.98517444765826	3.76071304210898
ENSG00000102038.15	4.03433003528912	3.77520207496336	4.0456479372534	3.88800347863538	4.35179462056869	4.05397958847743	4.23626109989204	4.00838955692822
ENSG00000102054.17	5.85962031948121	5.39028568132975	5.54679917046429	5.65870925526144	6.01022867955359	5.98133916785315	5.94150355267934	5.92389809919735
ENSG00000102078.15	3.3020092448487	3.41913799726248	3.37735658333745	3.02342535200574	3.35362527333452	3.48116732905448	3.48350874569069	3.50702200771778
ENSG00000102081.14	4.58381570523249	4.19554871000553	4.34332370989337	4.49592843916129	4.84493302054524	4.36242111878828	4.77421606848221	4.77986268135112
ENSG00000102096.9	5.89980404729645	5.25206648615277	5.73412815290152	5.21134154934012	6.15294277930135	5.86122976133846	6.2038126298976	5.90851298711172
ENSG00000102098.17	2.47311775607353	2.34067363823904	2.36829944413083	2.27565990908629	2.68477749156294	2.63371029350236	2.75942601275245	2.58764146054736
ENSG00000102100.15	3.07050740577387	2.54169619609423	2.64349573897963	2.70061897997882	2.59201732551169	2.70937292357194	3.1432378347908	2.9648410398336
ENSG00000102103.15	6.05942235240313	5.41241118476957	6.00217352058776	5.87701757201051	6.20345529813165	6.07960092689056	6.30709876953285	6.0568907841225
ENSG00000102119.10	3.99822729937071	4.0812642767534	4.19107765413311	4.21695348496864	4.16688266811238	4.41323710475314	4.52467272906928	4.40274491022023
ENSG00000102125.15	4.03671200215133	3.23361300863839	3.70659832883765	3.76022729864994	3.81484128818711	4.30531188068067	4.181521634667	3.94903489740288
ENSG00000102144.14	6.44792947033587	6.06399221253231	6.51767828230584	6.15043212857445	6.36468407045716	6.35711471378199	6.22892212634056	6.30497837883022
ENSG00000102145.13	6.45878136470242	5.79779623597187	6.31620837593711	6.1781399459522	6.52234775553598	6.36733948123872	6.45350663486215	6.41664766033192
ENSG00000102158.19	4.07962084993431	4.36156117484662	3.90156207063745	4.02980646065462	3.969392234537	4.01882110541365	3.89394747610562	4.13516308637394
ENSG00000102172.15	7.22278028593377	6.81326855743684	7.2166983772152	7.12586553226955	7.6497457904183	7.50966018648523	7.51078313258707	7.4316778341289
ENSG00000102178.12	4.71024703112958	3.84622401395055	4.50217151916303	3.73970530257126	4.7278042328087	4.36829247991522	4.74613488452731	4.02123400141526
ENSG00000102181.20	2.73304500406387	2.69944189282461	2.87138425716207	2.79821960286953	3.23259754043555	3.23773146028768	3.36886336694991	2.91623519441158
ENSG00000102189.16	4.75766502258814	4.21830061310574	4.79783013803948	4.17256083735058	5.17774539891374	4.68307250986728	4.80588042910028	4.58606827077953
ENSG00000102218.5	2.22336540126198	2.38511830040014	2.28613907308271	2.41111821601711	2.54562919840546	2.45823252847537	2.41160513919641	2.34844128444851
ENSG00000102221.13	2.54977900989359	2.61656265560738	2.61272989210217	2.72345359642912	3.10912249057321	2.69764416802708	3.00100646144693	2.82139773780697
ENSG00000102225.15	4.94455348126982	4.67534066237347	4.85797746698806	4.88358055770497	5.1201234295948	4.93692818025134	5.2340451271263	5.29044598244162
ENSG00000102226.9	5.27161874310337	4.66432287965858	5.1564420788205	5.03284115093259	5.47661670968475	5.81327593943864	5.46053761230413	5.39981591598627
ENSG00000102241.11	5.19737905526281	4.97408291223102	5.39288846832077	5.04841914589745	5.61847403837742	5.49768768876816	5.64218623792563	5.59051768547328
ENSG00000102265.11	5.69370293969964	5.68812034750465	5.72796476639626	5.88838993596373	5.96559761556636	5.81200976971158	5.99183471446559	5.90023011418997
ENSG00000102290.22	1.49649793931185	2.08191209282505	1.48079239505286	1.74941822512982	1.58650564158245	1.57332606766936	1.44729738649587	1.46756424593493
ENSG00000102302.7	2.58772376946935	2.48939058619472	2.56896519778991	2.53985950029823	2.67455510546816	2.59927610536228	2.52389485359599	2.56410655235733
ENSG00000102309.12	4.58637209122174	4.05525680449042	4.42481418084287	4.18063931480483	4.92358466720995	4.18009398346707	4.38182213387951	4.48761691050952
ENSG00000102316.16	4.47868910209562	4.09633827806965	4.5060244684044	4.62402327228532	4.65415957155432	4.45233619089909	4.50221694499707	4.47566260318415
ENSG00000102317.17	5.07749585469958	4.41753444817691	5.05134436921395	4.56896412971458	5.49805292538306	5.06111653629478	5.39291795228536	5.19540110849962
ENSG00000102349.17	1.69922245495219	2.3286177924524	1.91264658533029	1.74274330832704	1.69706692545807	1.69849491745977	1.74846433745102	1.60773011549015
ENSG00000102362.15	3.80507613269202	4.24531715057628	4.35652220884952	4.38149939672873	4.0901658975148	4.09721265143302	3.62233168688586	4.17386744501625
ENSG00000102384.13	2.56580989059799	2.46153619246437	2.64748877816496	2.42211845996995	2.96900635737621	3.15913645854951	3.20970026870308	2.61299676217303
ENSG00000102390.10	5.38120559551185	4.31937821662428	5.17327189418732	4.70179088548831	5.62488440637918	5.15170698437939	5.66979425894727	5.17799567719528
ENSG00000102393.9	4.45954561648484	4.55496032079373	4.48445679146423	4.70163407465133	4.06342876206934	4.11355995835956	4.12625050296243	4.33672572998497
ENSG00000102401.19	4.63923231972518	4.74591546320324	4.45498153675959	5.22669594639019	4.30717334887927	4.57334794343033	4.15280428785303	4.51050840708521
ENSG00000102409.9	5.86983493801838	4.98067547534818	5.7215657972156	5.2993130083364	5.95484344431462	5.66141302537334	5.92422241455199	5.70672627589695
ENSG00000102471.13	4.8884159297229	5.16551801107492	4.83214341665813	4.99871307450725	4.53766997247773	4.41345905768691	4.35123250006529	4.65161622351548
ENSG00000102531.16	4.38894762677499	4.61032742713929	4.41719403689313	4.32267257191349	4.65787368501381	4.41444507069549	4.60984978949449	4.41578850312831
ENSG00000102543.14	4.5929375845621	4.15496329199187	4.934243984277	4.48851724580878	4.49059910248604	4.74694635106863	4.94319318288044	4.52702522797101
ENSG00000102547.18	2.22160357986756	2.85363314019837	2.30724586234973	2.52593711775955	2.61808586626303	2.5306801809265	2.64599093754412	1.98864287462055
ENSG00000102572.14	6.0559045904276	5.6184041610943	5.92083069185404	6.02628487165071	6.23205352305072	5.95693686997402	6.26609100510995	6.07662055780359
ENSG00000102575.10	4.27020276820754	3.65348604719473	4.014112476179	4.19269643183349	4.22646072391606	4.14079901123915	4.36212218212218	4.11456116304979
ENSG00000102580.14	5.07902254241044	5.42180505375655	5.10487525823437	5.46658060325098	5.09823131329587	5.1170374000915	5.13158566207829	5.10979689103277
ENSG00000102595.19	5.16565443228851	5.30165911301502	5.10789501144997	5.16389533726229	5.27699401931842	5.46143857328397	5.26909729979706	5.27414389862976
ENSG00000102606.18	6.17509820231137	5.93736049797763	6.15796356840491	6.05699629806745	5.36116714072378	5.66547968224542	5.13271508390063	5.36125948352038
ENSG00000102699.5	4.44293954923728	4.26837771422329	4.3838391337765	4.4536367145502	4.57524641044664	4.48197153013702	4.57797005825419	4.40797501646896
ENSG00000102710.19	4.77775066468428	5.11702320812282	4.66827479764872	4.77428755160748	5.15483698879102	4.97845252005927	5.14882886620528	4.92467342146927
ENSG00000102738.7	5.25374281860006	5.24543400247221	5.17520426135903	5.26247615097963	5.52261681205023	5.30473089684047	5.50301100836818	5.24025475674344
ENSG00000102743.14	3.79804509318804	3.61067261430745	3.73330479368158	3.92782267254398	4.42392991256836	4.28287824229613	4.0726755713535	4.36168988789403
ENSG00000102753.9	4.5265447196233	4.71266593318784	4.52490989121611	4.56638008250398	4.67313241551376	4.49284891869047	4.57786372988979	4.4856637948748
ENSG00000102755.11	2.06044118106645	2.57859601440006	2.00595434306157	2.14624307802305	1.92191833112095	1.97301237891604	2.16314762890585	1.89205263833941
ENSG00000102763.17	4.72239724675687	5.02225137414451	4.67264601987535	4.45558717046011	4.93988774478317	4.85159018727152	4.93306745030639	4.56143260073017
ENSG00000102780.16	2.71175862482688	3.02936995097759	2.63491820828402	2.8609117709951	2.31398791004959	2.70933079514642	2.50540441234462	2.5295152431163
ENSG00000102781.13	4.09054316657565	3.55517778259712	4.17862985709592	4.01951151304093	4.31867052616913	4.45923438627775	4.43272573478692	3.86016373771391
ENSG00000102786.14	5.46461895909174	5.43117162365153	5.57851738640697	5.62538155559922	5.0325518122788	5.56976169565286	5.13638636156894	5.30083786634294
ENSG00000102796.10	2.36301881414999	3.16804228490832	2.3896670461728	2.80518888279541	3.17956792588812	3.63154451191438	2.84212097999631	3.28134461634183
ENSG00000102804.14	6.07539912053467	5.32605802434271	6.06233924575751	5.71266100935204	5.97040762664488	5.39247095709726	6.11138019007887	5.32634694992373
ENSG00000102805.14	3.63253177692826	4.44922003077942	3.71491126168289	3.80164977112545	3.36240199068981	3.67563825084589	3.4513341316935	3.54722677321615
ENSG00000102858.12	4.89881163296551	4.43892152892575	4.78905743036912	4.59295989728755	4.361427635011	4.4353475078682	4.09135942370639	4.6570782203943
ENSG00000102870.5	3.71265972718632	3.23013623533323	3.78213467818922	3.46560940447823	3.75648232490937	3.74904333834226	3.73423716206519	3.64852612270684
ENSG00000102871.15	2.1414888926349	1.97118357713126	2.25427516166273	2.21945476913622	2.50609793035268	2.95616174332792	2.60544638107377	2.77639366862349
ENSG00000102878.16	4.50392434779587	4.55637088633647	4.57335313981778	4.58131219661024	3.69916756474072	4.33332308982533	3.73633316526964	4.07957404478291
ENSG00000102879.15	2.93132844056525	3.21267233423392	3.17471340008869	3.03117491580729	3.31521484436084	3.30522218964615	3.24686820625933	2.81381369735539
ENSG00000102882.11	5.18078710216566	5.84866131945917	5.32894959206182	5.50981793606908	5.58625143470953	5.35510457237665	5.48998743919512	5.35467821627152
ENSG00000102890.14	2.24449563838089	1.84525877580408	1.9623806889157	2.24321769129108	2.45244977738333	2.29157887689991	2.55713507080105	2.15402023761015
ENSG00000102893.15	5.57129504803695	5.75828803013099	5.70744568275222	5.61700201762629	5.73519919982434	5.79586857494557	5.78322292041758	5.77257129813606
ENSG00000102897.9	4.37241677315871	4.34343301216859	3.97432581633152	4.53591460493964	4.46015349957156	4.56408392980098	4.24669064623248	4.23973737933557
ENSG00000102898.11	6.47404099653378	5.97088444742152	6.33605561030664	5.96180177407044	6.05271581771809	6.11015151145803	6.06997411588102	6.26494447186743
ENSG00000102900.12	5.42524500114133	5.22683843346483	5.50595642990242	5.45680102934841	5.82359003572658	5.81131172694469	5.72027771497804	5.80689942121977
ENSG00000102901.12	6.03879656507026	5.36746151788863	5.95858713596606	5.68659117085571	6.26914933453711	6.43604195528842	6.29631013329981	6.20374072616786
ENSG00000102908.20	4.3302542246744	4.52863596544393	4.40109326388092	4.4585635096954	4.60115956655599	4.47938037609578	4.72006721472876	4.38225495915088
ENSG00000102910.13	5.08063785765578	4.75677351120251	4.93484022838344	4.71780733019572	4.6888555292671	4.97652922276271	4.73327451466775	4.84394325459682
ENSG00000102921.7	4.05962164048705	4.09411366490698	4.22054594596126	4.00221989163795	4.33217529144621	4.19606971526197	4.55597581790722	4.1501247269582
ENSG00000102931.7	3.54351584791436	3.77738408042866	3.46758614038082	3.49432749604415	3.56690414914582	3.42823013071116	3.62892800286672	3.62384551001751
ENSG00000102934.9	1.4284672628	1.83542801955799	1.49187400668396	1.71817347166091	1.64495811986781	1.80389598340912	1.74162935719915	1.56588800112169
ENSG00000102967.11	3.73393110110884	3.32533233743797	3.71348850287437	3.22820532667461	4.15790758061669	3.94752094433894	4.14233001099729	3.76458445715869
ENSG00000102974.15	5.12860751285654	4.66106889948049	5.02893008853371	4.63072932809855	5.41600098801698	4.93702608557093	5.42689302016627	4.84819913753393
ENSG00000102977.13	3.40142190137104	2.74296653811643	3.32683179809206	3.19346531665623	3.76212105508275	3.56481472397254	3.60284698140245	3.64596797426011
ENSG00000102978.12	5.17644263911569	5.0444765993479	5.10203681343847	5.0324855553281	5.27922434470606	5.24027557155667	5.36607260323824	5.28017034932274
ENSG00000102984.14	2.55327478317032	3.04005264346921	2.54799926724971	3.04217760152491	2.67312451450074	2.79677683761718	2.9224509269055	2.43189300378591
ENSG00000102996.4	3.26562221785853	2.70468054373537	3.08220253134229	2.94647203906177	3.17109003804853	3.04597642628273	3.40638601666553	3.13149647673859
ENSG00000103005.11	5.30034626064513	4.85998922846545	5.15785930541856	4.82737816515689	5.77514537050158	5.27252042003086	5.60428164302445	5.3238354448322
ENSG00000103018.16	4.89500381468301	4.68625977807384	4.62957989649606	4.58477898222779	4.60597765965494	4.57264943495751	4.45050354467175	4.65271987701858
ENSG00000103021.9	3.60033487975138	3.50334357261399	3.65321136179591	3.35227817743198	3.25522429227742	3.6635365909835	3.98327667396405	3.76619192875871
ENSG00000103024.7	3.74936645796577	3.298911224677	3.48562791843283	3.34821715557096	3.86396388298587	3.71868583296442	3.86967463983224	3.86068950919296
ENSG00000103035.10	7.29076605093759	6.6605907773968	7.26270381745108	6.94030186098794	7.55675435140995	7.29609229917565	7.48913020197888	7.30755306989995
ENSG00000103037.11	3.79579151415424	3.1695714866644	3.80852990803746	3.38904843921171	3.6123381343433	3.75468969400977	3.55356320573843	3.77824064428542
ENSG00000103042.8	3.72069951522873	3.40321834268052	3.82147454056192	3.67238295373116	4.19440030891453	4.16488579984261	3.95937831669225	3.82970734188564
ENSG00000103043.14	4.83644742911793	4.23834382380868	4.76746015196627	4.30513159354696	5.05649009436916	5.02767853573023	5.18774434194265	4.95870594453469
ENSG00000103047.7	3.84944325779599	4.10573663036355	3.74274630499166	3.40639888269729	4.38985115787446	3.94869325287863	4.24696960660454	4.1801543687474
ENSG00000103051.18	5.69496667785422	5.63354929462308	5.76907308442245	5.77092160709572	6.0454432046815	6.02711860488033	5.85459979870183	6.00887156317081
ENSG00000103061.12	4.09084537965077	4.1328914739267	4.02735678419643	4.41233156058505	3.81897122743779	3.77096382259696	3.70840913543342	3.90965124534242
ENSG00000103064.13	4.24033593214121	3.820366887844	4.07422790583555	4.01858706778772	3.57989778847599	3.95414990295943	3.78929987923057	3.80361365034404
ENSG00000103066.12	3.15693897122423	3.77840632628204	3.5454379570025	3.40906389728077	3.2584149176389	3.60764998727583	3.33213325067313	2.98762958122993
ENSG00000103091.14	5.28962028408748	5.35231387732714	5.45793149124185	5.1083793246612	5.36016000810851	5.31128795310009	5.48080875228577	5.63582961175772
ENSG00000103111.14	4.2955116193058	4.05097546245885	4.30930067125389	4.34134898907013	4.17973711768156	4.03198771713503	4.25220197374391	4.05659552421414
ENSG00000103121.8	5.93898621186989	5.00567485658095	5.85234160865521	5.70272065077711	6.23014684274708	6.35614404626569	6.28157480134181	6.17594918774524
ENSG00000103126.14	4.56782189593595	4.26892908944539	4.55279856475782	4.50533754538962	4.3538322367018	4.25152851425868	4.39386407369389	4.27402750529918
ENSG00000103145.10	3.98410072218174	3.55787907229346	4.06904012099166	3.59339413242206	4.3058256518303	4.16486419318041	4.08256087050262	4.32825237410136
ENSG00000103148.15	5.17293456510855	4.48401646387473	5.04580964469331	4.94349044751644	4.30949132902952	4.92015710131834	4.41279018247176	4.81078798537136
ENSG00000103150.5	2.04088676954105	2.2670609115875	2.14836425910951	2.12171540900332	1.95896414321352	2.33203110264226	2.00506640881504	2.16200467367798
ENSG00000103152.11	4.81825960310176	4.41585084809239	4.72206920599573	4.84618763495998	4.75003559668067	4.99560896390713	4.84996634083746	4.9583412453596
ENSG00000103160.11	5.24922161532241	4.92920111495389	5.18060644118175	5.02646510940531	4.57406767470347	5.1989775892034	4.61666404816184	4.91456473537481
ENSG00000103168.16	4.84538362896631	4.42024409031051	4.89001614707691	4.66508000896783	4.78243477822024	5.06291950908851	4.74579348835265	4.52466343086507
ENSG00000103174.11	3.70597480164461	3.47415947690512	3.81459866907497	3.52467976516029	3.83801408565371	3.99257897134324	3.89187536953516	3.90842837571533
ENSG00000103175.10	1.70486523542344	2.81699846199633	1.85371554621061	2.06905348125812	2.13378802601054	1.99007444276825	2.09507356073034	1.99693913589492
ENSG00000103187.7	4.5270726969486	4.55361821647011	4.61049608664656	4.48815828681475	4.82269798220611	4.64444800903852	4.71808658884126	4.6734606483699
ENSG00000103194.15	6.79800725005035	5.90091906572273	6.50877989320881	6.3393990549022	6.1156036314809	6.41736956168536	6.03807523736307	6.29519337576337
ENSG00000103196.11	1.91729616563021	3.09726367405366	2.0069043082542	2.3659393743136	2.2059026381443	2.18671083583453	2.4146569630962	2.057220774994
ENSG00000103197.17	5.93600294374735	5.85036864067434	6.1833317982016	5.94777676565905	6.28732814085173	6.36559502700266	6.2570262317932	6.32522408176683
ENSG00000103199.13	2.92049105998214	2.38970741782291	2.77031108405129	2.62264807640533	2.44126464540954	2.44971616069411	2.66177099707601	2.61893692592146
ENSG00000103202.12	6.11288126042036	5.54533188339021	6.02427975033666	5.87035066468981	6.50882358012289	6.36682852668991	6.49521998699839	6.42309846716635
ENSG00000103222.18	4.7190231974657	4.43808143563607	4.59616159442301	4.57312340309482	4.69167948340423	4.59019533463118	4.81582043565477	4.68782697417999
ENSG00000103226.17	4.87321307648246	4.75040788790748	5.2414252015515	4.74549203117566	5.27902897958533	5.33403577351861	5.62695816389502	4.94038434135236
ENSG00000103227.18	2.82392500944062	2.94758490475609	2.91480477567957	3.53617124284253	3.10883962633698	2.94519112840774	2.73535505334051	3.30667873924415
ENSG00000103245.13	4.16623742705545	4.45019067476173	4.47693130798538	4.3476027011519	4.80282264672635	4.7667581992903	4.59031448696585	4.37088726184275
ENSG00000103248.18	3.79818208899635	3.61426900300923	3.58250065320378	3.68947095528108	3.30580971511351	3.51166379180957	3.24322433219853	3.2895486973299
ENSG00000103249.17	6.22828874525885	5.73709891212083	6.12604383998912	6.0630682922887	6.11980541479203	6.2742474896692	6.33150870727595	6.28988310274679
ENSG00000103253.17	3.43502288433774	2.65422916359612	2.69776033781676	3.34149470638217	3.141150867429	3.10754479262147	3.06302034124642	3.06110110050113
ENSG00000103254.9	3.3334332144575	3.16202988660989	4.01764274894328	3.07551032474107	4.20351670983372	4.11163873392772	3.94463367131228	3.65975501443017
ENSG00000103257.8	4.76247913208389	4.59210420213847	4.64693180551949	4.74909392555474	4.7682120578238	4.7471576486655	4.78525101468844	4.83189522906382
ENSG00000103260.8	2.93718573918939	2.45183065117145	2.74728692200432	2.8606654808917	3.14076122658371	3.22423121477098	3.17450277962421	3.12386504417232
ENSG00000103264.17	4.03656742695396	4.01586945039459	3.83295166994654	3.82361739948546	4.17603526803148	3.89180773709002	4.36413317338495	4.29531596301842
ENSG00000103266.10	6.44664608106887	5.75101775947278	6.59098633478767	5.91361733942969	6.80869501784947	6.682529740743	6.77239552908191	6.69933261575483
ENSG00000103274.10	4.8244554659132	4.03708196144978	4.69233838209025	3.95617053022973	5.08318969137319	4.24561815153396	5.17578186651667	4.23244589511164
ENSG00000103275.19	6.60302443153443	6.14182301376653	6.474972621511	6.36373891099896	5.46745366923549	6.13624378668077	5.46064276828995	5.79632961269694
ENSG00000103313.12	1.89192306725577	2.80796943403477	1.863306653296	2.23905276319737	2.08330529839144	2.01808751654322	1.92300731293361	2.06261006299665
ENSG00000103316.10	2.75212780409229	2.68022975029384	2.83877635496229	2.93566546809531	2.4729310093545	2.73572250154678	2.82971162443301	2.8612241759681
ENSG00000103319.11	5.20097132629189	4.47066773965028	5.25981682069167	4.91000783567957	5.05867796410474	5.62486755819439	4.83612276495465	5.35446604528814
ENSG00000103326.11	4.62497539927623	3.9886247013629	4.43978485899272	4.0371693150168	4.77346846914715	4.78352445860046	4.87602141346814	4.68119619462381
ENSG00000103335.22	6.92149438638967	6.46019638251518	6.81538054429992	6.46674228637684	6.75243962243381	6.83584643296574	6.73827257426186	6.73126906533325
ENSG00000103342.12	7.6423270312443	6.96085798528224	7.66494343869673	7.3411691636148	7.16089021803774	7.41535885150858	7.07764862632667	7.34625058416295
ENSG00000103343.12	3.36463518845533	3.00261595430031	3.25449629075624	3.16663934543348	3.34527158232781	2.99584484445598	3.40468712365095	3.09267702594642
ENSG00000103351.12	4.8406691919353	4.28975156375456	4.67613579531276	5.14987433284997	4.7338969363349	5.0179200620545	4.72875872765518	4.96281663018003
ENSG00000103353.15	5.09205680875552	5.33556806025425	5.12411685952636	5.11252036987086	5.00192761103744	5.2908997114969	4.88089393567593	5.51778823950165
ENSG00000103356.15	5.15603494652851	4.55947222901387	5.22043236745188	4.38036551478439	4.48749680288362	4.37765292510386	4.64180171363745	4.58671218192351
ENSG00000103363.14	7.36519247174684	6.8884081775041	7.46888171657232	7.26030823503263	7.10235854895941	7.23938241340128	6.83137002598023	7.35019251662452
ENSG00000103365.15	6.30454718395746	6.24067981524297	6.18751352702404	6.35455202497126	6.2290674561389	6.70036849449277	6.41259919952629	6.66011147469958
ENSG00000103381.11	3.30425921497381	3.1679171387754	3.05017842636065	3.35940410518499	3.09687571308243	2.87642688865001	2.84762434015539	3.13868515404241
ENSG00000103404.14	2.2089531533606	1.99585302004646	2.0628501056137	2.08015784574873	2.36323433443647	2.04280412814937	2.39404872223678	2.19734806180045
ENSG00000103415.11	5.69464509507139	5.00685411809332	5.49514899371999	5.12836459146053	6.00058380818096	5.52560527467178	5.92948484252814	5.74683201948749
ENSG00000103423.13	6.01917292132269	5.86171745390245	6.20224852767352	5.67746925275551	6.41886118452098	5.96419580373438	6.39744056732769	6.39727098296486
ENSG00000103429.10	4.61969921478179	4.39732810111385	4.61496503132464	4.39367343170196	4.89725979922881	4.21457379316526	4.95252636028674	4.38634810449082
ENSG00000103479.15	4.06481631067026	4.05854649236041	3.89017205614036	3.73375200015294	4.13937050846137	4.08904359835886	4.25122113231643	4.09316564478529
ENSG00000103485.17	6.54127371403241	6.35793253790918	6.47995542787501	6.55082130586976	6.37557248907281	6.45218689598876	6.39597598906772	6.42245542089622
ENSG00000103490.13	5.78364795330598	4.98669998412648	5.90529204780166	5.62802932439742	6.06190236681494	5.93022941854272	6.03537746092868	5.73353857067618
ENSG00000103494.13	3.25556850098053	3.03122057750258	3.40839159429096	2.91678794276888	3.71243308038417	3.55835140204039	3.74441372332286	3.49922599720069
ENSG00000103495.13	7.49261020929464	7.17763394245904	7.42127215598761	7.20202535321691	7.67465642992787	7.43138594250412	7.58559191894272	7.32100709979814
ENSG00000103496.14	4.64197981031034	4.48912000940973	4.55899437768153	4.47315705990593	4.37289297002984	4.38482249581701	3.99198022069644	4.43334864122189
ENSG00000103502.13	3.43957602561982	3.0741407485279	3.34318325481585	3.47311116957067	3.74520934318207	3.64015640419697	3.82613207291821	3.47172765081801
ENSG00000103507.13	3.3302893728636	3.18903145974302	3.33363675072832	3.11287273804651	3.69805804489591	3.59304412360695	3.52256748586311	3.76936028354298
ENSG00000103510.19	5.29201622962149	5.1146474007831	5.39967851613709	5.38374296999463	5.49447194473349	5.48213991602577	5.6104250973355	5.50672692380081
ENSG00000103512.14	5.48154200936347	4.86928331925164	5.66243485426232	5.16671709757713	6.00455979386031	5.78812065820652	5.99675050954553	5.78637313348427
ENSG00000103540.16	3.6330777936748	3.48784677433846	3.50467759150733	3.3369634530837	3.70829881754618	3.63353566050525	3.7158494563741	3.53775397458159
ENSG00000103544.14	4.71327971991786	5.67139950448456	5.145164962144	5.35426663621666	5.43084763584105	5.33076138296291	5.41919876121035	5.23888048529705
ENSG00000103549.21	6.79968615202258	6.05467956133525	6.86104257594311	6.51899735307587	7.11880082594173	6.91072811400925	7.15598692164508	6.91244563109488
ENSG00000103550.13	6.79928855256763	5.74022438815197	6.72991714797702	6.32650988944086	7.02136319073049	6.79151376630912	6.97148146660715	6.7739228297117
ENSG00000103591.12	5.78996419560082	5.38172745946537	5.83431808356442	5.51299151621727	6.17406000920996	6.05274840406473	6.14682101837143	5.96903898591227
ENSG00000103642.11	3.81652411478343	4.01478134582006	4.14784610269805	4.16135448217527	4.34818763941709	3.91937599829738	4.10377864540387	3.92849064610649
ENSG00000103653.16	6.69914869878152	5.56436156061046	6.61977927555603	5.94297638243891	5.77955677384808	6.34536322006758	5.89193793334563	6.19582222491659
ENSG00000103657.13	6.23641591875902	6.01618760641438	6.05237884834782	6.05355395579557	6.33196232925104	6.21775382516431	6.39687548507851	6.06257505997491
ENSG00000103671.9	4.45225624165325	4.65536778076409	4.60874483619029	4.82985473819839	4.87394878863658	4.68583903394461	4.87453342469395	4.64447042253888
ENSG00000103707.9	3.40874486367015	3.57700893975505	3.2887808493864	3.53421191181164	3.76210524331451	4.06468914220693	3.46730696258423	3.78299914132934
ENSG00000103723.13	2.56035978525506	3.50134725802629	2.39920716418166	2.48741991672436	3.10096917964208	2.77170540206523	2.91913800952702	2.56536952446536
ENSG00000103740.9	3.01651566577005	3.46181261954363	3.23950165062744	3.55370944194	3.50360940508009	2.97392761548357	2.81467344804015	3.24123767893605
ENSG00000103742.11	2.85073259997634	3.04244013386256	2.85032756317145	2.86020362570442	2.85939705103424	2.91894916053039	3.01004278314068	2.90223670452779
[truncated: 10,721 more rows]
