# Supplementary material for: Systematic identification of post-transcriptional regulatory modules
Source: Nat Commun. 2024 Sep 9;15:7872. doi: 10.1038/s41467-024-52215-7 (PMC11385195; doi:10.1038/s41467-024-52215-7)
Supplement: Supplementary file 20 — Source Data [file 41467_2024_52215_MOESM20_ESM.zip › Source_data/FigS5C.tsv]

	0	1	2	3	4	5	6	7	8	9	RBP
AAACCTGGTTCGTGAT	0.2825814187526703	-0.2424243986606598	-0.6102195382118225	0.5921134948730469	-0.2497859746217727	-0.3618257045745849	0.5262103080749512	0.45368692278862	0.7273778915405273	-0.0412379764020442	SF3B1
AAACGGGGTAAGAGGA	0.704340398311615	0.0096678100526332	-0.7635168433189392	-0.1029682904481887	0.021296264603734	-0.294303834438324	0.3498173654079437	-0.3366688191890716	-0.044670894742012	-0.1328882724046707	DROSHA
AAACGGGTCAGCTCTC	0.5185285210609436	-0.3492991328239441	-0.9290837049484252	0.0981110036373138	-0.1488087773323059	0.1753993928432464	0.0369240567088127	-0.1266330927610397	0.4801085591316223	0.0566697902977466	AKAP8L
AAACGGGTCTGGCGAC	0.1542049199342727	-0.0553277917206287	-1.1783941984176636	0.1686561107635498	-0.3361991345882416	-0.0586504116654396	0.2114910185337066	0.3603936731815338	0.6682599782943726	-0.0976268202066421	CPEB2
AAAGATGCACCCAGTG	0.4716648757457733	-0.0914774984121322	-0.8995101451873779	0.0152572393417358	-0.0570576563477516	-0.1121615618467331	0.4639498889446258	0.4813872277736664	0.5448851585388184	-0.0651719495654106	PABPC4
AAAGATGGTAGGCTGA	0.6342877745628357	-0.074610099196434	-1.1701358556747437	-0.1759887933731079	-0.4851531982421875	0.2002765238285064	0.6822575926780701	0.0458340644836425	0.6472734212875366	-0.0193439368158578	RBMS1
AAAGATGTCAGTTAGC	0.2873784601688385	-0.6761773824691772	-0.797274649143219	0.5474838018417358	0.2527405619621277	0.0397803150117397	0.5697843432426453	0.2573223412036896	0.4234790802001953	0.2192526757717132	ZC3H10
AAAGATGTCATGTGGT	0.5448831915855408	0.2184218168258667	-0.8563050031661987	-0.1723916679620742	-0.227728009223938	-0.7276986241340637	-0.2424342930316925	0.2324506938457489	0.6168370842933655	0.2648715078830719	HNRNPH2
AAAGATGTCGATGAGG	0.5536648631095886	-0.3224899172782898	-1.0946403741836548	0.3998091518878937	-0.1169799044728279	-0.3211371302604675	0.1985540390014648	0.1228189170360565	0.5570653080940247	-0.0309790018945932	DDX42
AAAGCAAAGGAATCGC	0.8759467005729675	-0.0177037566900253	-0.6764453649520874	0.1299905776977539	-0.348922997713089	-0.0312911681830883	0.2963494062423706	-0.0419660806655883	0.3432168960571289	0.4573417603969574	LSM11
AAAGCAAAGTGCCATT	0.2329698801040649	0.1302635669708252	-0.4680359959602356	0.1385675370693206	-0.3878407776355743	0.1517723500728607	-0.0944670066237449	-0.1706584841012954	1.0111714601516724	0.0355446673929691	YBX1
AAAGCAAGTCATATGC	0.507832407951355	0.1583815813064575	-0.7302466630935669	-0.0999531745910644	-0.1686591356992721	-0.1212689653038978	0.6044038534164429	0.4456215798854828	0.2638323307037353	-0.0093704406172037	ZNF622
AAAGCAATCCGTCAAA	0.3675106763839721	-0.4180404543876648	-0.4387903213500976	-0.36273854970932	-0.395178735256195	-0.1084914207458496	0.2704836130142212	0.3568091690540313	0.0490570738911628	0.2129174768924713	RBM4
AAAGCAATCGGCTACG	0.1804854869842529	-0.2698804140090942	-1.0240397453308103	0.3523939549922943	-0.7244277000427246	-0.1368821263313293	-0.0935532003641128	0.4372176826000213	0.7367697954177856	0.2186465859413147	BUD13
AAAGCAATCTATCGCC	0.5775481462478638	-0.159222811460495	-0.5137394666671753	-0.170910969376564	0.0098220910876989	-0.1874666512012481	0.245489090681076	0.0966269373893737	0.5755641460418701	0.264668732881546	CPEB2
AAAGTAGAGTTCGCAT	0.0114778690040111	-0.5449912548065186	-0.8131938576698303	-0.0094052702188491	-0.7976135611534119	-0.3607536554336548	0.2950813770294189	0.0503655970096588	0.1892809271812439	0.3536768853664398	DDX3X
AAAGTAGGTATGAATG	0.4968463480472564	-0.4869216382503509	-0.985135555267334	0.0039948225021362	-0.0243926662951707	-0.3288457691669464	0.275712251663208	0.0453696250915527	0.7604489326477051	0.3578688502311706	FTO
AAAGTAGGTATTCGTG	0.7924251556396484	-0.4325583875179291	-0.9585176706314088	0.0537129342555999	-0.2887564301490783	-0.1201266422867775	0.0530500635504722	0.5304096937179565	-0.1687859892845153	-0.1162394285202026	HNRNPK
AAAGTAGGTCAATACC	0.3022859394550323	-0.1857181638479232	-1.1062781810760498	-0.2470693290233612	-0.2577590048313141	-0.4637463688850403	0.433437317609787	0.1046879291534423	0.2668458819389343	-0.0995635390281677	SRSF10
AAAGTAGGTTCAACCA	0.8355529308319092	-0.0942343026399612	-0.9864398241043092	-0.2558276057243347	-0.4417219161987304	0.2329086661338806	0.2085976004600525	0.0933932662010192	1.021685242652893	-0.039079088717699	MTPAP
AAAGTAGTCCGCGGTA	0.2579473555088043	-0.3132258951663971	-0.7225434184074402	0.4260300695896148	-0.4107937812805176	-0.1193317100405693	0.1054612472653389	-0.3434912860393524	0.7284078598022461	0.4242996573448181	LSM11
AAAGTAGTCGGTTAAC	0.1922778189182281	0.1517119705677032	-0.005615010857582	0.2365377843379974	-0.2490675002336502	0.1662739515304565	0.1302232444286346	0.1046697199344635	0.8977599143981934	0.1798827052116394	SRSF7
AAATGCCAGAGCAATT	0.634041428565979	-0.5008099675178528	-0.4285377264022827	0.3231812417507171	-0.463810533285141	0.0166356600821018	0.1278447806835174	0.1108488738536834	0.4680291712284088	0.1508014053106308	RBMS1
AAATGCCAGAGTAATC	-0.0579785704612731	-0.3984505534172058	-0.7505040168762207	-0.0112737864255905	-0.1683223992586136	-0.4220936298370361	0.1862577497959137	0.4575634896755218	0.316299170255661	0.0430722273886203	RBM45
AAATGCCAGTGTCTCA	0.4714016616344452	-0.1372817307710647	-0.7416638135910034	0.376532644033432	-0.4578257203102112	-0.0545933954417705	0.2202199697494506	0.0387938022613525	0.5411262512207031	0.2506722807884216	MSI1
AAATGCCGTATCTGCA	0.7599269151687622	0.0124549772590398	-0.606423556804657	0.2128852009773254	-0.0985647216439247	-0.1042043715715408	0.7564087510108948	0.4595257341861725	0.4132492840290069	0.1829085350036621	XRN2
AACACGTCAAGCGTAG	0.2524747550487518	-0.0352805815637111	-0.805488109588623	0.1522025465965271	-0.5636914968490601	-0.0181046463549137	0.1647843122482299	0.1348381340503692	0.4193299114704132	0.4890040457248688	RBM15
AACACGTTCGCGTTTC	0.4391040802001953	0.0193431377410888	-0.4953806400299072	-0.0539567321538925	0.1209719777107238	-0.0335533693432807	0.1065893545746803	0.2151207029819488	1.0351512432098389	0.4082519114017486	YBX1
AACACGTTCTCGAGTA	0.3476475775241852	-0.2909654378890991	-0.6555395722389221	0.2708007395267486	-0.5121220350265503	0.0577643811702728	0.4366665184497833	0.2207384407520294	0.9206695556640624	0.5860632061958313	SERBP1
AACCATGGTCTAGCGC	0.4975017607212066	0.0300768800079822	-0.3789975643157959	0.2507476508617401	0.5575718879699707	0.0711463764309883	0.6079576015472412	-0.0754575729370117	0.5475139617919922	-0.4118988215923309	RBM22
AACCGCGGTAAAGGAG	0.8016907572746277	-0.2851140797138214	-0.6119598746299744	0.2046317458152771	-0.5638543367385864	0.1313176453113556	0.211824893951416	0.1497699320316314	0.7170131206512451	0.3131574094295501	ZNF622
AACGTTGAGTCTCAAC	0.6690395474433899	-0.1972390711307525	-0.2609540224075317	-0.164327472448349	0.0990922302007675	-0.0452256351709365	0.1359629929065704	-0.3361024260520935	0.6216579675674438	0.2450644969940185	PPIL4
AACTCAGGTGTGCGTC	0.3056722283363342	-0.0412238352000713	-0.8831650018692017	-0.2849999070167541	-0.6019434332847595	-0.2531262338161468	0.3082926571369171	-0.2160756587982177	0.4521768987178802	0.231930673122406	HNRNPC
AACTCAGTCCGAATGT	0.746828556060791	-0.3344634175300598	-1.1470588445663452	0.0603638291358947	-0.5315027832984924	-0.203105092048645	0.546599805355072	0.1084685921669006	0.7889977693557739	0.3580447733402252	MSI1
AACTCCCGTCGGCTCA	0.7964076399803162	0.0972645580768585	-0.4593336582183838	0.0457448363304138	-0.1981618702411651	0.0714868009090423	-0.4463489651679992	0.0141282379627227	0.4497124850749969	-0.0773821920156478	SRSF1
AACTCCCTCGCTAGCG	0.6583343148231506	-0.1922659277915954	-0.5360473990440369	-0.0419654548168182	-0.6411272287368774	-0.1589489579200744	0.3842333853244781	-0.0400871932506561	0.639068067073822	0.6481743454933167	SRSF7
AACTCTTCATGGTTGT	0.6210532188415527	-0.1965920180082321	-0.7031583189964294	-0.3759142160415649	-0.1085308268666267	-0.2496915757656097	0.3542732298374176	0.2348903119564056	0.5601810812950134	0.1644423902034759	PABPC3
AACTCTTTCGCAAGCC	0.3518821597099304	0.1343241930007934	-0.9747630953788756	0.1920767128467559	-0.172911137342453	0.0665611997246742	0.2181276381015777	0.2507719695568084	0.6673401594161987	0.1245056390762329	MSI1
AACTGGTCAGGGAGAG	0.7069705128669739	-0.1210483461618423	-0.5734847784042358	-0.0332491695880889	-0.3330301642417907	0.0449074134230613	0.1512385010719299	-0.2377455532550811	0.3131619095802307	0.2079315185546875	DROSHA
AACTGGTTCGATCCCT	0.8665688037872314	-0.5702006816864014	-1.1376653909683228	0.0262379050254821	-0.3172699809074402	-0.4192326664924621	0.1285013258457183	0.5414626598358154	0.2972019910812378	0.1020826250314712	IGF2BP1
AACTTTCAGAAGGTGA	0.3714304268360138	-0.1195567846298217	-0.9011237621307372	0.3652881681919098	-0.5563944578170776	0.1423277854919433	0.3218711614608764	-0.0082233846187591	0.7547670602798462	0.1303915083408355	XRN2
AACTTTCAGAGGTAGA	0.813484251499176	0.1413018703460693	-0.6652313470840454	0.511080265045166	-0.0292352735996246	0.3789677619934082	0.6731675267219543	0.1213660538196563	0.8204361200332642	0.3075626790523529	UCHL5
AACTTTCAGTGAACGC	0.3651266396045685	0.0395971909165382	-0.7681637406349182	0.0232436060905456	-0.4270485341548919	-0.2544184625148773	-0.3144725561141968	-0.0126073658466339	0.3735448718070984	0.1409404575824737	negative
AACTTTCCACGAAATA	0.8812480568885803	0.0790333598852157	-0.7402154207229614	-0.3239530920982361	-0.261003166437149	-0.0829334780573844	0.2076393067836761	0.1754904985427856	0.9252856969833374	0.0237923264503479	SERBP1
AACTTTCCAGGAACGT	0.8359837532043457	-0.4234766662120819	-0.1964047849178314	-0.4998898208141327	-0.5757721066474915	0.2139995396137237	0.260549396276474	-0.0651292204856872	0.6042275428771973	0.1071088314056396	HNRNPM
AACTTTCGTCTCCCTA	0.3387232720851898	-0.2540526986122131	-0.6066977977752686	-0.2791453301906585	-0.3476611077785492	0.0247021000832319	-0.1414275765419006	0.2413619458675384	0.780390739440918	-0.2219739556312561	TAF15
AACTTTCGTGCACTTA	0.7510948181152344	-0.1272395104169845	-0.443580687046051	-0.5040662288665771	-0.3939309418201446	0.0691277682781219	0.6020553708076477	-0.0092684626579284	0.541872501373291	0.0989483445882797	SF3B4
AACTTTCGTTCTGAAC	0.2952954173088074	-0.2088245898485183	-0.7255153059959412	0.1552479267120361	-0.6162979006767273	0.1855039596557617	-0.0291823148727417	0.2280162870883941	0.5828935503959656	0.0119324438273906	RBFOX2
AACTTTCTCGCCAAAT	0.6891984343528748	-0.0542307086288929	-1.096239447593689	-0.1520276069641113	-0.4725586473941803	-0.0671844407916069	0.4354503452777862	0.3808992207050323	0.5518912076950073	0.0979136079549789	LSM11
AACTTTCTCTCCTATA	1.0614736080169678	0.1156216561794281	-0.918492078781128	0.5349422693252563	-0.2074926495552063	0.455157458782196	0.2377368211746215	0.191746324300766	0.7369937896728516	-0.0426440425217151	ZRANB2
AAGACCTAGGAGTAGA	0.5560579299926758	-0.2093929946422577	-1.3023810386657717	0.1726578474044799	-0.2786800861358642	-0.0156575981527566	0.375229150056839	0.3459095656871795	0.3626146912574768	0.0993747562170028	DAZAP1
AAGACCTTCCCTAACC	0.3609208762645721	0.1330127269029617	-0.7890282869338989	0.2537626922130584	-0.6573924422264099	-0.387841135263443	0.4197289645671844	-0.3851312398910522	0.1015356108546257	-0.0892930477857589	SRSF9
AAGACCTTCCCTAATT	0.7573121786117554	0.2856249809265136	-0.5646384954452515	-0.1313770413398742	0.1488992869853973	0.2896884977817535	0.4102897047996521	-0.5359593033790588	0.1966751217842102	0.2751291692256927	SMNDC1
AAGCCGCCAGTCGATT	0.4984740912914276	-0.3611725568771362	-0.703889787197113	0.0852502286434173	0.0545221008360385	-0.1185220852494239	0.5336938500404358	0.0475118160247802	0.350202202796936	0.136888712644577	SND1
AAGCCGCGTACCTACA	0.590591311454773	-0.308647483587265	-0.6360486149787903	0.126567393541336	-0.2124191373586654	0.5207979679107666	0.1861589550971985	0.5039384365081787	0.1085513234138488	0.291114866733551	MSI1
AAGCCGCGTCCGTTAA	0.9335044622421264	-0.4040008783340454	-0.7090433835983276	0.0574682652950286	-0.3861484229564667	0.144435167312622	0.3455642461776733	0.011571317911148	0.6980992555618286	0.6082202792167664	DDX42
AAGGAGCAGCGGCTTC	0.4233848750591278	0.0473523661494255	-1.045401930809021	0.4477239549160003	-0.5611537098884583	-0.1839981377124786	0.1227833405137062	-0.2958159148693084	0.3229762613773346	0.3272877335548401	ANKHD1
AAGGAGCAGGCGATAC	0.931624948978424	-0.3514958024024963	-1.4887386560440063	-0.1315992027521133	0.102225661277771	-0.3375049531459808	0.7919553518295288	0.3346570432186126	0.3696494698524475	0.280678391456604	PABPC1
AAGGAGCCACGTTGGC	0.7130305171012878	-0.2301941812038421	-1.0261019468307495	0.3888573348522186	-0.675544261932373	-0.0323629900813102	0.0999530181288719	0.2942720353603363	0.8974109888076782	0.1360508948564529	PCBP1
AAGGAGCTCCTGCCAT	0.725951611995697	-0.1920306980609893	-1.0970629453659058	0.4341910183429718	-0.5989896655082703	-0.070515789091587	0.5253864526748657	0.237462967634201	0.6511555910110474	0.6998958587646484	CNOT4
AAGGCAGAGCGAGAAA	0.944485068321228	0.1353687494993209	0.0073817521333694	-0.1688431203365326	-0.1196583956480026	-0.2092060446739196	0.7298775315284729	-0.0357254743576049	0.3550240397453308	0.1022500544786453	HNRNPCL1
AAGGCAGCAATGGTCT	1.0320067405700684	-0.2771752774715423	-1.1221282482147217	-0.3466671705245971	-0.2978728115558624	-0.0861507654190063	0.3274469375610351	-0.101223886013031	0.50534987449646	0.0892014503479003	RALY
AAGGCAGCACCCATTC	0.5018393397331238	0.0363325737416744	-0.6123165488243103	-0.4381884932518005	-0.4136683940887451	-0.2730635106563568	-0.3906153440475464	0.3430214822292328	0.4503205120563507	0.2472360730171203	CNOT4
AAGGCAGCATACTACG	0.6730877161026001	-0.0956311970949173	-0.6114310026168823	0.1211441457271575	-0.7554099559783936	-0.0769645869731903	0.599216639995575	0.5389492511749268	1.0420446395874023	0.4159416854381561	LARP4
AAGGCAGGTTCAGGCC	0.3623592257499695	-0.7952870726585388	-0.5030349493026733	0.1797427237033844	-0.2219922542572021	0.3689123392105102	0.1518569886684417	0.1577471196651458	0.4148073196411133	0.560617208480835	RBM45
AAGGCAGGTTCGCGAC	0.4386571645736694	-0.7032825350761414	-0.6793568134307861	0.1108624041080474	-0.5270153880119324	-0.0148801114410161	-0.0252098701894283	-0.1876266002655029	0.6432591676712036	0.2069275379180908	DDX55
AAGGTTCCAGAAGCAC	0.6741158962249756	0.3026047945022583	-0.588117241859436	-0.5654665231704712	-0.0495833829045295	0.0385422632098197	0.2906920313835144	0.334837943315506	0.4533289670944214	0.0556667037308216	RBM15
AAGGTTCCATAAAGGT	0.5109109878540039	-0.3050815165042877	-0.8525972962379456	-0.2444283813238144	-0.260073184967041	-0.3111582100391388	0.0291400253772735	-0.232420414686203	0.7657079696655273	0.496341198682785	SMNDC1
AAGGTTCGTGTCCTCT	0.788844883441925	0.0734954625368118	-0.7034198045730591	0.2683406174182892	-0.2787870764732361	0.5062474608421326	0.428024560213089	-0.1453794986009597	0.2671678960323334	-0.3170152008533478	XRN2
AAGTCTGAGCTGTTCA	0.1423933058977127	0.0100752022117376	-0.6317276954650879	0.084792822599411	-0.3898253738880157	0.0273851938545703	-0.1648753881454467	0.0114451944828033	0.3224703073501587	0.1630647331476211	ZNF622
AAGTCTGCAATCACAC	0.6549371480941772	-0.2821606695652008	-0.5288882851600647	0.2683003842830658	-0.2989882230758667	-0.0717827305197715	0.1941602230072021	-0.3329756259918213	1.0892354249954224	-0.0266981609165668	DAZAP1
AAGTCTGCACTTACGA	0.5542262196540833	0.0326307639479637	-0.6782665848731995	0.1942759752273559	-0.0713105276226997	0.1403851807117462	0.289151132106781	-0.3159739375114441	0.3030310273170471	0.2509109675884247	negative
AAGTCTGCAGCTGTGC	0.4368475973606109	-0.3508041203022003	-1.032713532447815	0.0485157072544097	-0.3430581092834472	-0.0269125327467918	0.1997930407524109	0.0947061479091644	0.5333232283592224	-0.097383938729763	CNOT4
AATCCAGAGCTAGTGG	0.4107723236083984	-0.2538656592369079	-0.8850129842758179	0.1482925415039062	-0.4315098226070404	-0.1264795660972595	0.5421581864356995	0.1186766028404235	0.3895580470561981	0.33479705452919	QKI
AATCCAGCATCGGACC	0.3658641576766968	0.2061692774295807	-0.3425276279449463	0.6631917953491211	-0.1432599127292633	0.1649186015129089	0.6709671020507812	-0.0978525131940841	0.7967708110809326	0.2802815437316894	UCHL5
AATCCAGCATGTTGAC	0.6286935806274414	-0.2609179317951202	-0.7830836176872253	-0.3421399891376495	-0.0908077731728553	-0.3519883453845978	0.0192871689796447	0.157049149274826	0.4093984961509704	-0.1703784763813018	RBM15
AATCCAGGTAGGCTGA	0.1938696354627609	-0.5846752524375916	-0.90253347158432	0.7545046806335449	-0.6480069756507874	0.0067662512883543	0.2430438995361328	-0.099360242486	0.9202992916107178	0.4046629965305328	KHDRBS1
AATCGGTAGTAGCCGA	0.7560736536979675	-0.0485137663781642	-0.9086896181106568	0.1770237982273101	-0.248808667063713	0.1194102391600608	0.1604344546794891	0.199304848909378	0.7058941125869751	0.2660731375217438	XRN2
AATCGGTTCGCCTGAG	0.2905768454074859	-0.4204064011573791	-0.7567437291145325	-0.0460523962974548	-0.2532946467399597	-0.4194499552249908	0.8465361595153809	-0.0259692370891571	0.2655175328254699	0.2688792943954468	TARDBP
ACACCAAAGATCCCGC	0.5369867086410522	-0.0902390629053115	-0.8013548254966736	0.1063707172870636	-0.4480423033237457	-0.2199263274669647	0.5198454260826111	-0.165526270866394	0.4081983864307403	0.1685948967933654	negative
ACACCAAAGGGCACTA	0.3136914670467376	0.0473821423947811	-0.642072319984436	0.3611429631710052	-0.2290749549865722	0.5607357621192932	0.2440587878227234	-0.0929240584373474	0.6377537846565247	0.2345313727855682	RBM15
ACACCAACACGGCTAC	1.0900317430496216	-0.3945741951465606	-1.1740764379501345	-0.1180492788553237	-0.2875048816204071	-0.2487765252590179	0.3483341634273529	0.5098675489425659	0.4142502844333648	0.5287610292434692	RBFOX1
ACACCAAGTACCGTAT	0.6109694242477417	-0.2780239880084991	-0.4352968335151672	0.1449921131134033	-0.0123685449361801	0.0460526831448078	0.0081294700503349	0.2417065799236297	0.6156712770462036	0.6514041423797607	TRA2A
ACACCAATCAATCTCT	0.51068514585495	0.0503932014107704	-1.2017872333526611	-0.524704098701477	-0.3383950889110565	-0.3464030623435974	0.042098231613636	0.3100778758525848	0.6051212549209595	-0.727254331111908	YBX3
ACACCAATCCGGCACA	0.8466619849205017	-0.0905871242284774	-0.827434241771698	-0.1199841946363449	-0.0221151728183031	-0.0959334969520568	0.6180163621902466	0.1829842031002044	0.8636422157287598	0.0870340764522552	RBM27
ACACCCTGTGGTCCGT	0.9446569681167604	0.0013852789998054	-0.9804279208183287	0.0909406542778015	-0.2268789857625961	-0.0073144799098372	0.2675685584545135	0.0439407229423522	0.5033062696456909	0.7068663835525513	RBM42
ACACCCTTCCATGAGT	0.9233535528182985	-0.5333330035209656	-1.0661977529525757	-0.3260450065135956	-0.4723125994205475	-0.4247263073921203	0.0868064537644386	0.1174041330814361	0.1129020825028419	1.046352505683899	IGF2BP2
ACACCCTTCCGTACAA	0.8336853384971619	0.1166505217552185	-1.0088398456573486	-0.227807879447937	-0.2082641422748565	-0.0635784640908241	0.1903806328773498	0.2052527964115142	0.6519842147827148	0.6178349852561951	RBM42
ACACCCTTCTTTACAC	1.1683847904205322	-0.3908508419990539	-0.3637256026268005	-0.0778032690286636	-0.2494124621152877	0.1797128915786743	0.2552419304847717	0.0733519494533538	0.5499864816665649	0.6421855688095093	NCBP2
ACACCGGAGCCAACAG	0.9046358466148376	0.6081537008285522	-1.2879951000213623	-0.2262191325426101	-0.4731556475162506	-0.2789781391620636	0.5164489150047302	0.1379507482051849	0.5665911436080933	0.1863585412502288	HNRNPH2
ACACCGGCACCTTGTC	0.7289230823516846	-0.0479330904781818	-1.2904430627822876	0.3450791537761688	-0.0686364099383354	0.0598657727241516	-0.2195359170436859	-0.268376737833023	0.0761016607284545	0.0238431915640831	CNOT4
ACACCGGGTTGGTGGA	0.6543744802474976	0.1580048501491546	-0.7565326690673828	0.4603126943111419	0.0429221391677856	0.0496625863015651	0.1753995716571808	0.246957391500473	0.2825700342655182	0.184285894036293	ZNF622
ACACTGAAGATGTTAG	0.475988358259201	-0.126625657081604	-0.9502696394920348	0.4592431485652923	-0.4990423321723938	-0.2242431044578552	-0.2207310497760772	-0.3886693716049194	0.704790472984314	0.465690940618515	CNOT4
ACACTGACAGGTTTCA	0.1530490070581436	-0.5578259229660034	-0.4720715880393982	0.2311984300613403	-0.2558445930480957	0.3119982779026031	0.4888629615306854	0.507256269454956	0.4782314896583557	0.3965778350830078	LARP4
ACAGCCGCAGATCTGT	0.9998553991317748	-0.0236246474087238	-0.854017972946167	0.0867232680320739	-0.2766551077365875	-0.0460700653493404	0.1726762652397155	0.0881687104701995	0.8646446466445923	0.1774182021617889	SART3
ACAGCCGGTAGCGCTC	0.4809756577014923	-0.6293160319328308	-0.7912565469741821	0.2649272382259369	-0.5511349439620972	-0.1629720032215118	0.4113439321517944	0.4149734675884247	1.0078240633010864	0.4556341171264648	QKI
ACAGCCGTCTTCGAGA	0.6982669234275818	-0.138387531042099	-0.9450364708900452	-0.0912481695413589	-0.1647607237100601	0.0410834439098835	0.4647147357463836	0.066888689994812	0.2924916744232178	0.2195920944213867	PABPN1
ACAGCTAAGGTGGGTT	0.8191890716552734	-0.3973017334938049	-0.7871843576431274	0.2276366651058197	-0.3120441734790802	-0.1222867593169212	0.083791472017765	0.136574387550354	0.5592823028564453	0.1301817148923874	BUD13
ACAGCTAGTCACTTCC	0.5425669550895691	0.3815651535987854	-0.8797323703765869	-0.5092778205871582	-0.2341758459806442	0.1270601451396942	0.3322069644927978	1.0811501741409302	0.6541779041290283	0.6992087364196777	RBFOX1
ACAGCTAGTCCCTTGT	0.6518234014511108	-0.7021421790122986	-1.3695111274719238	-0.071683645248413	-0.4226610660552978	-0.1657786071300506	0.3027599155902862	0.136991262435913	0.4586396813392639	0.2666255533695221	RBM15
ACAGCTAGTTCCTCCA	0.481874018907547	-0.0917944908142089	-0.550977349281311	0.1362948417663574	-0.2607443630695343	-0.0756305158138275	0.1643347144126892	0.4532416760921478	0.4330000877380371	0.1350141018629074	DAZAP1
ACATACGAGCGTGTCC	0.4908995330333709	-0.4440551698207855	-0.8898108005523682	0.1105104684829711	-0.5041202306747437	-0.3486150205135345	0.0354487150907516	0.1223089396953582	0.0472217425704002	0.3797852098941803	U2AF1
ACATACGAGGACAGAA	0.5068690180778503	-0.4102796912193298	-0.8404698967933655	-0.3053803443908691	-0.6532543897628784	-0.0616321116685867	0.4655599296092987	0.0407027602195739	0.962059736251831	0.1603320389986038	GPKOW
ACATACGCAGTCAGAG	0.5611706376075745	-0.1274376213550567	-0.655060350894928	0.1073934137821197	-0.2295774817466735	0.1282549500465393	-0.1162464246153831	0.0961925983428955	0.0874082818627357	0.6429120302200317	SART3
ACATACGGTCAGAAGC	0.0223910920321941	-0.024851594120264	-0.9194220304489136	-0.092334434390068	-0.772194504737854	-0.5485257506370544	-0.0402115993201732	-0.0926430970430374	0.2246688604354858	0.8042615652084351	RBFOX2
ACATACGGTGTTAAGA	0.7406479716300964	0.02875099144876	-0.2608714699745178	-0.239644855260849	0.0169820096343755	-0.2903524935245514	0.5769481062889099	-0.3206744790077209	0.5094871520996094	0.250548779964447	EWSR1
ACATCAGAGTCGATAA	0.8018955588340759	-0.4315293431282043	-1.1260342597961426	0.1776571571826934	-0.6281867623329163	-0.33224618434906	0.3761329650878906	-0.1757200956344604	1.034314513206482	0.2587164342403412	KHDRBS1
ACATCAGGTAAGCACG	0.324019581079483	-0.3309548199176788	-0.6397621035575867	-0.0055366307497024	-0.3116376399993896	-0.0259725041687488	0.6012687087059021	-0.0442104041576385	0.5425711274147034	0.1973070353269577	DDX55
ACATGGTAGAATGTTG	0.6395124197006226	-0.2952859997749328	-0.5770153403282166	-0.0376732647418975	-0.3378998935222626	0.0517233610153198	0.6043076515197754	0.4191577136516571	0.656292200088501	0.2603122889995575	SLTM
ACATGGTAGGGTTTCT	0.4901730716228485	-0.3785645663738251	-0.5978131890296936	0.0036308467388153	-0.3816047608852386	0.0743451938033104	-0.0203612297773361	0.4273225963115692	0.4089285433292389	0.5126425623893738	METAP2
ACATGGTCAGGGTATG	0.6495393514633179	0.2191967219114303	-0.4821742177009582	0.1150628924369812	-0.199312537908554	-0.1497578024864196	0.5116374492645264	-0.270408421754837	0.5692615509033203	0.5281752943992615	SLTM
ACCAGTAAGTGTCTCA	0.4099673926830292	-0.0330851934850215	-0.9631280899047852	-0.0708895027637481	-0.1851476281881332	-0.1299282908439636	0.2577777504920959	0.1014865338802337	0.5586248636245728	0.2221787273883819	RBM15
ACCAGTACAATGTAAG	0.4623551070690155	-0.2419794201850891	-0.4810997247695923	0.6752356290817261	-0.2630990147590637	0.2991000115871429	-0.5240671634674072	0.0817970633506774	1.398125171661377	0.039099495857954	TBRG4
ACCCACTAGAAGGACA	0.6697782278060913	0.1594286412000656	-1.2183855772018433	-0.0615500211715698	-0.6199837923049927	-0.1815573871135711	0.364134818315506	0.0066297054290771	0.8679085969924927	-0.0629649311304092	SERBP1
ACCCACTAGATCGGGT	0.714863657951355	-0.2436439990997314	-0.7010072469711304	0.0277319252490997	-0.54217529296875	-0.4224966764450073	0.7371629476547241	0.4609446227550506	0.3141273856163025	0.1813227087259292	EWSR1
ACCCACTCATGATCCA	0.7206089496612549	0.2018352895975113	-0.7382487654685974	-0.1177128553390502	-0.3085570633411407	-0.0536590740084648	0.6120925545692444	0.0588823854923248	0.3609131574630737	0.0882277637720108	UCHL5
ACCCACTCATGGGAAC	0.954865336418152	-0.059848602861166	-1.011020541191101	-0.0371740311384201	-0.1691478937864303	-0.2782656848430633	0.4458965361118316	-0.1267371028661728	0.4368099272251129	0.0995194911956787	TRA2A
ACCCACTGTCATATGC	0.2121222019195556	-0.0563017018139362	-0.7665395140647888	0.1758219003677368	-0.1551517993211746	0.6536252498626709	0.2691570818424225	0.5046708583831787	0.7161061763763428	0.0269199721515178	TBRG4
ACCCACTGTTAGAACA	0.6403509974479675	-0.1961596459150314	-1.054057002067566	-0.3617022037506103	-0.4253458976745605	0.0502902381122112	0.3494788110256195	0.0512412786483764	0.1764767318964004	0.3201476633548736	NONO
ACCCACTGTTCGTGAT	0.0872578918933868	0.0481274612247943	-0.537320613861084	0.1038923859596252	-0.380386471748352	0.142961323261261	0.0870845988392829	-0.018311321735382	0.6235129833221436	0.1724644750356674	SF3B4
ACCCACTTCACGGTTA	0.6665930151939392	-0.0193480774760246	-0.7006625533103943	-0.0190248638391494	-0.3631385266780853	0.2469152808189392	0.3086922764778137	0.2237598001956939	0.6180496215820312	0.0790118128061294	QKI
ACCCACTTCGTGGACC	0.4524330198764801	-0.2035769671201706	-0.5850207209587097	-0.0462759137153625	-0.1341875046491623	0.1503428816795349	0.5548396706581116	0.3280794322490692	0.8724507093429565	0.4014185965061188	TARDBP
ACCCACTTCTACCTGC	0.6957467794418335	-0.0111818872392177	-0.912460207939148	0.1938270330429077	-0.1823039203882217	0.1378834843635559	0.1871860325336456	0.1311618089675903	0.4733982682228088	0.2548932135105133	CPEB2
ACCGTAAAGGATTCGG	0.8370271921157837	-0.2261277139186859	-0.9461413025856018	-0.3253412246704101	-0.0850492194294929	-0.4349604249000549	0.7868924140930176	0.2184922397136688	0.0076898038387298	0.3817613422870636	TNRC6A
ACCGTAAAGGTCATCT	0.4154155850410461	-0.1082984507083892	-0.7621983289718628	-0.2237889170646667	-0.8596561551094055	0.1440514326095581	0.3782370388507843	-0.302909106016159	0.4963478147983551	0.5625216364860535	GTF2F1
ACCGTAAGTGAAATCA	0.4214750826358795	-0.0440329499542713	-0.6173046231269836	0.1099830567836761	0.1553288400173187	0.1590332388877868	-0.1700461506843567	0.1580293476581573	0.2940974831581116	0.0732424855232238	ILF3
ACCGTAATCGGCGGTT	0.6308081150054932	-0.1259030401706695	-0.5486984848976135	-0.0777350217103958	-0.0908053442835807	-0.0157314650714397	0.5234639644622803	0.0110150277614593	0.8645691871643066	0.5105633735656738	SND1
ACCTTTAAGATGTCGG	-0.0518449991941452	-0.1488696783781051	-0.6541842818260193	0.5583418607711792	-0.2295572757720947	-0.0734656900167465	0.6447824835777283	0.0329526364803314	0.2299787998199463	0.5139445066452026	PTBP1
ACCTTTACAGGACGTA	0.5082699060440063	0.1480324268341064	-0.1865417063236236	-0.4500865936279297	-0.0907733142375946	-0.0401698686182498	0.0813021436333656	0.0990619659423828	0.3298770785331726	0.2139435708522796	RBM4
ACCTTTACAGGCAGTA	0.4268690347671509	-0.0160534977912902	-0.5106964111328125	-0.0800911039113998	-0.1738955527544021	0.0152345784008502	0.3475703597068786	-0.6852370500564575	0.2822919487953186	0.5688429474830627	CPEB2
ACCTTTACATGCCCGA	0.8142865896224976	0.3956571817398071	-0.7073221802711487	-0.3235614895820617	-0.0041997977532446	-0.0050907172262668	-0.0834650918841362	-0.1513552963733673	0.5786576271057129	0.1404150426387787	RBFOX1
ACCTTTAGTTCCGGCA	0.5041069388389587	-0.2076809257268905	-0.384230226278305	0.0053651630878448	-0.4493288695812225	0.2233275771141052	0.85379958152771	-0.2025735080242157	0.5076354146003723	0.164586991071701	LSM11
ACGAGCCAGACGCAAC	0.489052265882492	-0.0935066044330596	-1.065379977226257	0.1250990927219391	-0.314186692237854	0.192352682352066	0.2188238799571991	-0.2314874827861786	0.3342832922935486	-0.2506960332393646	SRSF10
ACGAGCCAGAGGTACC	1.199179768562317	0.285453051328659	-0.6501281261444092	0.3203491866588592	-0.0262443553656339	0.0106707727536559	0.2830811440944671	-0.1024654358625412	1.0199459791183472	0.7376511096954346	HNRNPH2
ACGAGCCAGCCTATGT	0.2570688128471374	0.1184300184249877	-0.6669829487800598	0.0428862869739532	-0.0787079408764839	-0.0119632538408041	0.1527226269245147	-0.1042592674493789	0.4491681456565857	0.3467186093330383	RBM27
ACGAGCCAGCTAAACA	0.671089768409729	-0.0910218507051467	-0.6796818375587463	0.1161549091339111	-0.2379441559314727	-0.2315061092376709	0.7280862927436829	-0.2650918364524841	0.5344012975692749	0.2628238797187805	QKI
ACGAGCCGTAAATGTG	0.3575612306594848	-0.3561634421348572	-0.6607558131217957	-0.1257962584495544	-0.1144665405154228	-0.3562585711479187	0.3124390840530395	-0.5199273228645325	0.5782912969589233	0.0176345370709896	DROSHA
ACGAGGAAGATAGTCA	0.6021851897239685	-0.1791341453790664	-0.8737372159957886	-0.1771620064973831	-0.5340943932533264	-0.1888153254985809	-0.0773782059550285	-0.021705687046051	0.1999130398035049	0.4334851801395416	RBFOX1
ACGATACAGTGTCCAT	1.0546517372131348	-0.3055973947048187	-0.9599607586860656	-0.6275166273117065	-0.7343282699584961	0.0070057404227554	0.3519783318042755	0.1125598549842834	0.3364271521568298	0.0873099863529205	IGF2BP1
ACGATACCACAGACTT	0.633870542049408	-0.1747515946626663	-1.2149730920791626	0.4694514572620392	-0.5012778639793396	-0.5274283289909363	0.3811996281147003	0.2030179798603058	1.095744490623474	0.2201893925666809	SART3
ACGATACCAGCTGGCT	0.8147687911987305	-0.0620875991880893	-0.4866363406181335	-0.2625428140163421	-0.0940993800759315	-0.1212873980402946	-0.0979768559336662	-0.0466261208057403	0.600182056427002	0.2601774036884308	PPIL4
ACGATACCAGTATAAG	0.676718533039093	-0.4571156501770019	-0.8098535537719727	0.4078216850757599	-0.3885118663311004	0.2103039026260376	0.5269629955291748	-0.0749422460794448	0.6808359622955322	0.4301962256431579	UPF1
ACGATACCATCACGTA	0.4893823564052582	0.404358446598053	-1.0293831825256348	0.3891117870807647	-0.1069293841719627	-0.2106015980243683	0.2414292395114898	-0.1240029335021972	0.5608186721801758	0.0973779261112213	ZNF622
ACGATACCATGCTAGT	0.6988719701766968	-0.3106739521026611	-1.072985053062439	0.26603564620018	-0.2796624600887298	-0.0809530019760131	-0.2193973958492279	-0.1904606074094772	0.1245616450905799	0.3111406862735748	EWSR1
ACGATACGTGCATCTA	0.2283867001533508	-0.2205569148063659	-0.761864423751831	-0.0862772464752197	-0.4318757653236389	-0.0028053801506757	0.4724519550800323	0.2088774144649505	0.360385537147522	0.519694983959198	XRN2
ACGATACGTTGAGGTG	0.8509148955345154	-0.0722909420728683	-0.7383479475975037	-0.0792275369167327	-0.4561388492584228	0.0888829380273819	0.501530647277832	0.3467734158039093	0.1306816786527633	-0.0249353386461734	PABPC4
ACGATGTAGGGTGTTG	0.9917318820953368	0.0034243613481521	-0.4810162782669067	-0.2966346740722656	-0.1432503163814544	0.1634641885757446	0.3512206375598907	0.2553445398807525	0.5405950546264648	0.2461877763271331	RBM15
ACGATGTTCCTGCTTG	0.1324559301137924	-0.2313297390937805	-0.7079554200172424	-0.2096458673477172	-0.4125907123088836	0.5182980298995972	-0.0747423395514488	-0.3203383088111877	0.6002902984619141	0.0267364494502544	PABPC4
ACGCAGCAGGCTAGCA	0.8500886559486389	0.1977646201848983	-0.4159576892852783	-0.065616562962532	-0.635372519493103	-0.4687025249004364	0.1696170568466186	-0.3988829851150512	0.5811318159103394	0.693013072013855	RBM15
ACGCAGCCACCAGGCT	0.4816196858882904	-0.1350852996110916	-0.8943984508514404	0.5054755210876465	-0.0968552902340889	0.1634358763694763	0.3355100452899933	0.685092568397522	0.8360358476638794	0.3398790061473846	IGF2BP1
ACGCAGCGTTTACTCT	0.5632238388061523	0.0066613778471946	-0.4039255380630493	0.335700124502182	-0.3730845153331756	0.0513510629534721	0.5698406100273132	0.2017521560192108	0.2089536488056183	0.0221484787762165	TAF15
ACGCAGCTCTACTTAC	0.3700685203075409	-0.5970655083656311	-0.5401237607002258	0.1865159571170807	-0.2645714879035949	-0.2576318681240082	0.5895178914070129	-0.0837787538766861	0.2005305886268615	0.1196278929710388	PUM2
ACGCCAGAGTTCGATC	0.135280430316925	-0.1481342315673828	-0.3806476593017578	-0.0127085298299789	-0.1410737931728363	0.2459904253482818	-0.1186610013246536	-0.0588655769824981	0.8233820199966431	0.3403389751911163	RBM15
ACGCCAGCAGTCACTA	0.717300295829773	0.199909821152687	-1.0852694511413574	0.2168803513050079	-0.3583747744560241	0.0565497949719429	0.063364990055561	0.5377391576766968	0.4058957695960998	0.5211062431335449	FAM120A
ACGCCAGCATACCATG	-0.0018970035016536	-0.3901922106742859	-0.6617107391357422	0.3821835219860077	-0.5604737401008606	0.2762336432933807	0.7681447863578796	0.3312976658344269	0.4730202853679657	0.1986677646636963	negative
ACGCCAGCATCTGGTA	0.6772902011871338	-0.0235506296157836	-0.6476295590400696	0.1401001811027526	-0.1775871515274047	0.2703288495540619	-0.1666269898414611	0.3263561427593231	0.9719486236572266	-0.3187490701675415	AKAP8L
ACGCCAGTCACTATTC	0.3425009548664093	0.1541755944490432	-0.4434757828712463	-0.1704511940479278	-0.0586503744125366	-0.0429480895400047	0.1956972181797027	0.2694592773914337	1.0433659553527832	0.4139292240142822	HNRNPM
ACGCCGACAATGGACG	0.5711424946784973	-0.3206616342067718	-0.955392599105835	0.3867559134960174	-0.2031263411045074	-0.2980883121490478	0.4017473459243774	-0.1118897795677185	0.8271673917770386	-0.0718296617269516	TRA2A
ACGCCGACAGTGGGAT	0.6964396834373474	-0.1898707449436187	-0.5668696165084839	-0.2086144983768463	-0.2024797797203064	-0.0119847618043422	0.354990154504776	-0.2463703900575637	0.3465632200241089	0.585082471370697	FXR2
ACGCCGAGTCAATACC	0.6223471760749817	-0.3191945254802704	-0.8485609889030457	-0.1321620345115661	-0.491312712430954	-0.4093932211399078	0.6524850726127625	0.119992971420288	0.2084268927574157	0.3634522557258606	QKI
ACGGAGAGTGAACCTT	0.3508831560611725	-0.0226415134966373	-0.8129763007164001	-0.1319004148244857	0.0038837860338389	0.0949339494109153	0.3771733939647674	0.0149860382080078	0.4931916296482086	0.0621681846678257	FTO
ACGGAGAGTGATGCCC	0.6283104419708252	-0.1615978181362152	-0.5258409380912781	-0.0059083253145217	-0.1152337491512298	0.0498964712023735	0.3302536308765411	-0.6914228796958923	0.4186408817768097	0.1639213413000106	FTO
ACGGAGAGTGTAATGA	0.3916268944740295	-0.0124793089926242	-0.7298535704612732	-0.3911531865596771	-0.1144600734114646	-0.1291291415691375	0.2448407709598541	0.2044726908206939	0.7736866474151611	-0.031362198293209	UCHL5
ACGGAGATCGGCTACG	0.2242801785469055	0.1155012845993042	-0.7567513585090637	-0.075798362493515	-0.4063604772090912	0.2895682752132416	0.1950792074203491	-0.4734496474266052	0.0883830711245536	0.2847292125225067	U2AF1
ACGGCCAAGGCTCTTA	0.9077723622322084	-0.228948563337326	-0.3424073159694671	0.0377669334411621	-0.8041574954986572	0.3188768625259399	0.3402095139026642	0.3063089549541473	0.1174045652151107	0.6227749586105347	FASTKD2
ACGGCCACAAGGTTCT	0.727579653263092	-0.2937336266040802	-0.0550251677632331	0.0818884372711181	-0.1778575032949447	-0.2068728804588318	0.1334222853183746	-0.0677526295185089	0.0954221859574318	-0.1801777929067611	PABPN1
ACGGCCAGTGTGACGA	0.604131817817688	-0.1664304435253143	-0.3916640281677246	-0.0031666159629821	-0.4485301673412323	-0.1150563433766365	0.6140642166137695	-0.1649744659662246	0.3848984837532043	0.0411426685750484	UPF1
ACGGCCATCACAATGC	0.5930964350700378	-0.277091920375824	-0.6177566647529602	0.0772693753242492	-0.7884291410446167	-0.0295575745403766	0.3223551213741302	-0.4610513150691986	0.0685392469167709	0.2695359587669372	PTBP1
ACGGCCATCGGTTAAC	0.7827327251434326	-0.2342403829097747	-1.1307387351989746	-0.0484844297170639	-0.2934975922107696	0.0395965911448001	0.4779002964496612	0.2320950329303741	0.4027644693851471	0.411471426486969	TIA1
ACGGGCTAGCTAGGCA	0.4140070378780365	0.0884149819612503	-0.4736676812171936	-0.1228908747434616	-0.4028193950653076	0.1267122030258178	0.2076867222785949	-0.1773356050252914	0.2224574387073516	0.2279614210128784	RBM15
ACGGGCTCATATGGTC	0.790826678276062	0.2336602509021759	-0.5302491188049316	-0.1757158637046814	-0.3068053722381592	0.6039045453071594	0.2290157973766327	0.3262561857700348	0.3964207172393799	0.3427166640758514	RBM4
ACGGGCTCATGCTGGC	0.3623881340026855	-0.4430743753910064	-0.8757686614990234	0.3497717678546905	-0.382394790649414	-0.206008106470108	0.5453401207923889	0.3906088173389435	0.5007067918777466	0.6192746162414551	SLTM
ACGGGCTCATTGGTAC	0.996928095817566	-0.3986072838306427	-1.017469048500061	-0.1402548551559448	-0.5157861113548279	-0.4116190969944	0.1576034128665924	-0.2317934036254882	0.5011473298072815	0.4249573945999145	TNRC6A
ACGGGCTTCACTGGGC	0.4838044345378876	-0.2960245907306671	-0.5848669409751892	0.3106617033481598	-0.767113983631134	-0.1071161776781082	0.1869719922542572	-0.1679711192846298	0.3207954466342926	0.3648487627506256	FMR1
ACGGGTCGTACACCGC	0.4656496942043304	-0.4872262179851532	-0.6561465263366699	0.1367823779582977	-0.2749433815479278	-0.3673432469367981	-0.2378809154033661	0.2451126277446746	0.4703243672847748	0.3291535079479217	QKI
ACGTCAAAGCTAGTCT	0.7301613688468933	-0.047076541930437	-0.9489051699638368	0.025225430727005	0.051798790693283	-0.4556329548358917	0.6732174754142761	0.6058558225631714	0.229334607720375	0.2480732500553131	negative
ACGTCAACAAGACACG	0.2569497227668762	-0.2558256685733795	-0.6824687719345093	0.3796615302562713	-0.5808349251747131	-0.0340982750058174	0.3240289986133575	0.1878987848758697	-0.0131290405988693	0.2388626933097839	IGF2BP3
ACGTCAACAATAACGA	0.8348795771598816	0.0937440693378448	-1.0356706380844116	-0.1916348934173584	-0.4143847227096557	-0.2870651185512543	0.5690339803695679	0.3369030058383941	0.2834450006484985	-0.0319906398653984	QKI
ACGTCAATCGTGACAT	0.703277587890625	0.0187157727777957	-0.7189282178878784	-0.354250431060791	-0.0924577638506889	-0.1742065250873565	0.4002312123775482	-0.5295394659042358	0.5145546197891235	0.3636201620101928	TNRC6A
ACTATCTCAAAGGAAG	0.8014631867408752	-0.0403390266001224	-0.0540867745876312	0.1945108771324157	-0.4577535688877105	0.030796393752098	0.4118872582912445	-0.095575526356697	0.3021597266197204	-0.0035579837858676	RBM27
ACTATCTCATTCCTGC	0.4677014052867889	-0.2073107957839965	-0.7337070107460022	-0.153599351644516	-0.3626526594161987	-0.1318163275718689	0.3996977806091308	-0.0012425184249877	0.1928848326206207	0.1543168127536773	FAM120A
ACTGAACCATGGAATA	0.6314287185668945	-0.3943351805210113	-0.1481315046548843	0.2307667732238769	-0.1218877658247947	-0.1803479194641113	0.3837478458881378	-0.2306082248687744	0.4632867276668548	0.8246686458587646	CSTF2T
ACTGAACGTCACCTAA	0.901441216468811	-0.1858587861061096	-0.4719313383102417	-0.4680994153022766	-0.233168751001358	0.0377515852451324	0.781304657459259	-0.263506531715393	0.5407403707504272	0.4543540179729461	TARDBP
ACTGAACGTGGGTATG	0.8281401991844177	-0.1439995169639587	-0.7725164294242859	-0.0196583867073059	-0.4905388951301574	0.1750654876232147	0.8671634793281555	-0.0567450523376464	0.7323256731033325	0.4122515618801117	PABPC4
ACTGAACTCGCAAACT	0.7552952766418457	-0.3508026897907257	-1.0619243383407593	0.4399733245372772	-0.522360622882843	0.1436204612255096	0.7664949297904968	-0.0800267457962036	0.5391144752502441	0.0643925368785858	GPKOW
ACTGAACTCTGCGACG	0.7198355793952942	-0.5138594508171082	-0.4659096002578735	0.1051647663116455	-0.338001549243927	0.3305612206459045	0.5187742710113525	-0.2615272104740143	0.1286747008562088	0.4536708891391754	FMR1
ACTGAGTGTTCGAATC	0.9643921852111816	0.1684769541025161	-0.7250719666481018	-0.3078871369361877	-0.4420298933982849	0.0301682334393262	0.2645685970783233	-0.0989327877759933	0.4873470664024353	0.0170115679502487	TIA1
ACTGAGTGTTGAACTC	0.6070845723152161	0.3502179384231567	-1.214262843132019	0.0394933819770813	-0.2486474364995956	-0.449292927980423	-0.0145998075604438	0.4072220027446747	-0.0541119426488876	0.5160298943519592	MTPAP
ACTGAGTGTTGGAGGT	0.7006747126579285	-0.0017765387892723	-0.8800235390663147	0.0888301432132721	-0.2325728088617324	-0.1622405648231506	0.5951429009437561	-0.3133190274238586	0.6146947741508484	0.2590783536434173	MSI1
ACTGAGTTCGAATGCT	0.4824908077716827	-0.1398066878318786	-0.7889050245285034	-0.3003165423870086	-0.1082129180431366	0.0588769204914569	0.5899898409843445	-0.2959788143634796	0.6538115739822388	-0.0686811357736587	HNRNPM
ACTGATGAGGCTAGGT	0.6518637537956238	-0.2974134683609009	-0.7677146196365356	0.5000436305999756	-0.2340125292539596	0.1268553435802459	0.1589090824127197	0.438719779253006	0.7350382804870605	0.0013906508684158	GPKOW
ACTGATGAGTACATGA	0.3064211308956146	-0.3948994278907776	-0.8217734098434448	-0.1837146282196045	-0.515131413936615	-0.1252789497375488	0.3312283754348755	-0.4720163643360138	0.245940625667572	0.2762072086334228	EWSR1
ACTGATGCACGTTGGC	0.3765477538108825	-0.096181720495224	-0.4317131638526916	-0.1691242456436157	-0.2806296050548553	0.0405166707932949	0.2304419577121734	0.1622231304645538	1.0057169198989868	0.0917371660470962	FASTKD2
ACTGATGGTCTCCACT	0.8246994614601135	-0.168576642870903	-0.5703209042549133	0.0103049874305725	-0.5802450180053711	0.1117120683193206	0.3696871101856231	-0.1850077211856842	0.8638505935668945	0.403848260641098	DAZAP1
ACTGATGTCAACTCTT	0.6015974879264832	-0.120728924870491	-0.9630507826805116	0.4164290130138397	-0.1893594861030578	0.0681454688310623	0.0286611095070838	-0.1049908548593521	0.8883376121520996	0.207660436630249	IGF2BP2
ACTGCTCCAAGTAATG	0.2836015522480011	-0.4072477221488952	-0.7628090381622314	-0.0188830345869064	-0.3081705868244171	-0.0318377837538719	0.3340564668178558	0.0563686490058898	0.2795126438140869	0.0593453086912632	DDX42
ACTGCTCCATTACCTT	0.7111935615539551	-0.0023317113518714	-0.9013820290565492	0.7549490928649902	-0.0093884747475385	-0.1312537789344787	0.0683901831507682	0.9030948877334596	0.404421865940094	0.3525188565254211	TAF15
ACTGCTCGTATATGAG	0.3787582814693451	0.207790270447731	-0.7077234983444214	0.1080726087093353	-0.3446502089500427	-0.1354942917823791	0.4042879641056061	-0.6614701151847839	0.3946102857589721	0.104932427406311	SRSF7
ACTGCTCTCAAACCAC	0.1805180162191391	-0.2724261879920959	-0.2338785529136657	-0.3129205107688904	-0.5391860604286194	-0.1847524940967559	0.1975076496601104	-0.0549105703830719	0.7275991439819336	0.39012610912323	SF3B4
ACTGCTCTCTGTTTGT	0.8771253228187561	0.0029886905103921	-0.5206227898597717	0.1539699435234069	-0.1231708452105522	0.0087662544101476	0.5037422776222229	0.1231269538402557	0.7238692045211792	0.3662564158439636	SLTM
ACTGTCCGTGGACGAT	0.68159419298172	-0.183738499879837	-1.2819839715957642	0.3454128801822662	-0.1749907582998275	0.1850607693195343	0.4252620041370392	0.5022836923599243	0.5541825294494629	0.2579583823680877	SRSF10
ACTGTCCTCATGTCCC	0.6785138845443726	0.4782296419143677	-0.5700330138206482	-0.3721213042736053	-0.2400498986244201	0.025316210463643	0.5384289026260376	0.2913740575313568	0.5903264284133911	-0.150142416357994	RBFOX1
ACTTACTAGACCTTTG	0.8145809769630432	-0.162199392914772	-0.7486118078231812	0.2986274063587188	-0.2868627309799194	0.0938062593340873	0.4817952215671539	0.2431865632534027	0.5765584111213684	0.4606802463531494	UPF1
ACTTACTCAATTGCTG	1.0741019248962402	0.1547336429357528	-1.2165257930755615	-0.3956388831138611	-0.436678797006607	-0.2468750774860382	0.665361762046814	0.1286419034004211	0.5424143075942993	0.3938925564289093	METAP2
ACTTACTCATGCCCGA	0.3507903516292572	0.1694154292345047	-0.7184459567070007	0.0765491425991058	-0.1848596632480621	-0.2746909260749817	0.3284089267253876	0.5569071769714355	0.4011445641517639	0.1781472712755203	SERBP1
ACTTACTGTCCCGACA	0.4952118098735809	0.2227765917778015	-0.7638384103775024	-0.1647738665342331	-0.3991716206073761	-0.0774640813469886	0.4636485874652862	-0.6070514917373657	0.2545104324817657	0.3771221041679382	RBFOX2
ACTTACTTCAACGAAA	0.4801414906978607	0.0327923037111759	-0.7690700888633728	0.4525668919086456	-0.2598515152931213	0.1948595643043518	0.8072870969772339	-0.5352417826652527	0.8459117412567139	0.6949270367622375	IGF2BP3
ACTTACTTCGCCGTGA	0.1095257550477981	-0.2884511053562164	-0.2512922585010528	0.0967189073562622	-0.2915843725204468	0.2387776970863342	0.2340348362922668	0.1259359121322631	0.7379080057144165	0.1490279585123062	AGGF1
ACTTGTTAGTTATCGC	1.037830829620361	-0.5993830561637878	-0.6647221446037292	0.0456980764865875	-0.0561189912259578	-0.1183772757649421	0.3960735499858856	-0.0706743597984314	0.3730279505252838	-0.2216478437185287	NONO
ACTTGTTCAGCTCGAC	0.6471166610717773	-0.5001094937324524	-1.0643434524536133	-0.3397167921066284	-0.3395877182483673	-0.0183569621294736	0.0896733775734901	0.0806550979614257	0.7819592952728271	0.0181196145713329	ZNF622
ACTTTCAGTCACAAGG	0.4565502107143402	-0.1425900608301162	-0.6596160531044006	0.1059449017047882	-0.3972054123878479	-0.1607801616191864	0.5809508562088013	-0.134679228067398	-0.0674644410610199	0.3536048829555511	FMR1
ACTTTCAGTGACAAAT	0.6108089089393616	-0.1290524303913116	-0.6115366816520691	-0.0008613467216491	-0.3657364249229431	-0.0218318589031696	0.6818934082984924	-0.2749537527561188	0.5455547571182251	0.2166004180908203	ZNF622
AGAATAGCAATTGCTG	0.8626531958580017	-0.1335038989782333	-0.8970863819122314	-0.0013786256313323	-0.1667119711637497	-0.1081020832061767	0.3740374147891998	0.2587180435657501	0.6593447923660278	-0.1272123157978058	DDX3X
AGAATAGGTATCTGCA	0.988855242729187	-0.4953198134899139	-0.4029796719551086	0.0595122575759887	-0.3126619160175323	0.1018925830721855	0.562126636505127	0.1658877432346344	0.5859261751174927	0.1636330634355545	GTF2F1
AGAATAGGTTGATTCG	0.0136886648833751	0.3609456121921539	-0.9378036856651306	0.4251010715961456	0.0819124206900596	-0.1332136988639831	0.2777323126792907	0.377201646566391	0.1925705373287201	0.2241866588592529	SAFB2
AGAATAGTCCAGAGGA	0.891987144947052	-0.1593568325042724	-1.0313283205032349	0.1783849000930786	-0.4140961468219757	0.0585401318967342	0.063005156815052	0.0550778806209564	0.6679589748382568	-0.0060887392610311	TARDBP
AGAATAGTCTCCTATA	0.8654075860977173	0.0623639039695262	-0.7839295864105225	-0.1437611281871795	0.0195714402943849	0.0587872229516506	0.5815839767456055	0.165741890668869	0.6544402837753296	0.0811024010181427	FASTKD2
AGACGTTAGTACGTAA	0.1466745734214782	0.1400599330663681	-0.5383278727531433	-0.3739174008369446	-0.2081849426031112	0.338063895702362	0.6608186364173889	-0.2909920513629913	0.4343223571777344	0.0729442238807678	KHDRBS2
AGACGTTCAAGCCCAC	0.5518487095832825	-0.6259286403656006	-1.112155795097351	0.5694032907485962	-0.6665238738059998	-0.181707352399826	0.4853723347187042	-0.4203972816467285	0.720482587814331	0.5303998589515686	RALY
AGACGTTGTAAGCACG	1.0004035234451294	-0.5583357214927673	-0.8984307050704956	0.3353938162326813	-0.3928571939468384	-0.5285059809684753	0.4931884706020355	0.1136578023433685	0.962291955947876	0.9182069897651672	IGF2BP2
AGACGTTTCATGGTCA	0.3590609133243561	-0.3116034269332886	-0.4274584054946899	0.0068808495998382	-0.3923839628696441	0.0322933718562126	0.2939202487468719	0.0502299666404724	0.7705948352813721	0.4168906211853027	FTO
AGACGTTTCGTCCAGG	0.7560344934463501	-0.1195429414510726	-0.6609021425247192	0.2917264997959137	-0.2763822972774505	0.5198190808296204	0.0611258670687675	-0.0171283483505249	0.4041571319103241	0.4636840224266052	TAF15
AGAGCGACAGCTGCAC	0.5572016835212708	-0.3087784349918365	-0.4238213300704956	-0.0473231673240661	-0.2642552256584167	-0.0333058275282382	0.4509235918521881	0.0812719762325286	0.4393579661846161	0.1993968188762664	DAZAP1
AGAGCGACAGTCACTA	0.8292548060417175	-0.3907736837863922	-0.8367629051208496	0.1852520108222961	-0.321260541677475	-0.2496713399887085	0.5957813858985901	-0.2417266964912414	0.5525502562522888	0.1269822418689727	FTO
AGAGCGAGTCCAGTTA	0.8258337378501892	-0.3091667592525482	-0.8144904375076294	0.1433385908603668	-0.3315629661083221	0.2049060463905334	0.1481494009494781	-0.0264016687870025	0.7545996904373169	0.4705102145671844	UCHL5
AGAGCGATCCTGTAGA	0.6664440631866455	0.0231185499578714	-0.6288973689079285	0.1066230237483978	-0.401101142168045	0.021262027323246	0.5425046682357788	0.0136833786964416	0.5479683876037598	0.5220539569854736	UCHL5
AGAGCGATCTCACATT	0.795080304145813	-0.6360042691230774	-0.9537672996520996	0.0349975824356079	-0.2777016460895538	-0.1639504730701446	0.1687832474708557	-0.0797738432884216	0.7070403099060059	0.1219435781240463	PABPN1
AGAGCTTAGATGGCGT	0.7429121136665344	-0.2901791632175445	-0.4481129050254822	0.4957206547260284	-0.4237444102764129	0.0554803609848022	0.343976616859436	-0.3041250705718994	0.5007064938545227	0.232185423374176	EIF4G2
AGAGCTTCAATGAATG	0.7915225028991699	-0.141512393951416	-1.086034059524536	0.1718766987323761	-0.2895581424236297	-0.0951086953282356	0.4511264860630035	0.197723776102066	0.1726794987916946	0.2601523399353027	LSM11
AGAGCTTCAGGAACGT	0.6492249369621277	-0.2477027177810669	-0.1214062273502349	0.2498621642589569	-0.4062741100788116	-0.1504743695259094	0.16463702917099	-0.1012119799852371	0.6669872999191284	0.1045067012310028	PABPC4
AGAGCTTGTTTAAGCC	0.4481422007083893	-0.2934149503707886	-0.6571769118309021	0.0777060687541961	0.0083637395873665	-0.4029486179351806	0.7449182271957397	0.3476008474826813	0.2515817582607269	0.2750638723373413	EWSR1
AGAGCTTTCCGTACAA	0.5660285949707031	0.0358056761324405	-0.3750211596488952	0.4091854989528656	-0.1195092350244522	0.2858846187591553	-0.1783846616744995	0.0406260788440704	0.8384435176849365	0.3704044222831726	TBRG4
AGAGTGGGTAGCGTCC	0.6084954142570496	-0.0241705551743507	-0.594536542892456	-0.111937940120697	-0.0578230954706668	-0.2000281512737274	0.4600096046924591	-0.0569948554039001	0.2924996018409729	0.3369103968143463	IGF2BP1
AGAGTGGGTGTGCGTC	0.901621162891388	-0.2388269901275634	-0.6000186204910278	-0.1090504378080368	-0.178648293018341	-0.3005997240543365	0.1649507880210876	-0.0377774536609649	0.5151017308235168	0.3326019942760467	negative
AGAGTGGTCACGGTTA	0.8158460259437561	-0.0083849243819713	-0.6387292146682739	-0.3103611171245575	-0.3941017091274261	-0.4682121872901916	0.6808350086212158	-0.3050393760204315	0.5429428815841675	0.1222637295722961	TARDBP
AGAGTGGTCGAGAGCA	0.1116695553064346	0.0200534239411354	-0.429074227809906	0.0439434349536895	-0.4243872165679931	0.3316976726055145	0.2134389281272888	0.0622638165950775	0.5045797824859619	0.0577566362917423	ZNF622
AGAGTGGTCGGTCTAA	1.1569979190826416	-0.2922788262367248	-0.8338220119476318	-0.1752107143402099	0.2288941442966461	0.1665087342262268	0.3578363358974457	0.1229101121425628	1.0376570224761963	0.0849242955446243	ILF3
AGATCTGAGCAATATG	0.7363294959068298	-0.0048811510205268	-1.0235391855239868	0.2509398162364959	-0.2430193424224853	-0.227491021156311	0.0488525703549385	-0.3037635385990143	0.4561779499053955	0.4543382227420807	RBM15
AGATCTGCAAGGTTTC	0.6744887232780457	-0.130177155137062	-0.6327853798866272	0.0334855914115905	-0.429812878370285	0.1647291183471679	0.7525404691696167	-0.2242893576622009	0.431389182806015	0.6205427050590515	DDX3X
AGATCTGGTAAGTAGT	1.0065988302230835	0.2206578403711319	-1.0297504663467407	-0.0069927871227264	-0.3210305869579315	-0.2067780494689941	0.2290672361850738	0.2265439927577972	0.1545380353927612	0.1959397196769714	TAF15
AGATCTGTCGTCCAGG	0.7269717454910278	0.3561291992664337	-0.6296777129173279	0.2286938428878784	-0.1230518743395805	-0.170820266008377	0.6758315563201904	-0.1641447246074676	0.1108244806528091	0.0919335931539535	RALY
AGATTGCAGATGTGTA	-0.1353181451559066	-0.1843785345554351	-0.872454047203064	0.2111477255821228	-0.0166211314499378	-0.053629882633686	0.0778105780482292	0.1439838111400604	0.9837350845336914	0.0580104105174541	LARP4
AGATTGCCATGGTTGT	0.6437681317329407	-0.0661795735359191	-0.9247062802314758	0.0853655636310577	-0.2717744410037994	-0.0514367818832397	0.5142331123352051	0.3295306265354156	0.6148889064788818	0.2067989557981491	SRSF10
AGATTGCGTCTCTCGT	0.8554266095161438	-0.4615334272384643	-0.5831920504570007	0.0585313141345977	-0.3641654253005981	-0.409046322107315	0.720660924911499	0.8721539974212646	0.3491011261940002	0.0203248858451843	RBM42
AGATTGCTCGTGGGAA	0.9455342292785645	-0.1793364882469177	-1.008863091468811	0.0031425356864929	-0.3871999382972717	-0.0451107993721962	0.6534952521324158	0.1097485125064849	0.614429235458374	0.1077320128679275	DAZAP1
AGCAGCCAGCGAAGGG	0.1717594712972641	-0.4174034595489502	-0.266804575920105	0.6769468784332275	-0.1326614469289779	-0.1844701468944549	0.4052655100822449	0.3087591826915741	0.5292197465896606	0.2809350788593292	METAP2
AGCAGCCAGTTGCAGG	0.6151130199432373	-0.4053744673728943	-0.3639647364616394	0.051876813173294	-0.4714131355285644	0.3481923639774322	0.0641660913825035	-0.3240524232387543	0.6711180210113525	0.4665773212909698	XRN2
AGCAGCCGTTTGACAC	0.6833560466766357	0.1574279963970184	-0.6364452242851257	0.0430831313133239	0.1129762753844261	0.0678242146968841	0.2094331383705139	-0.0069989562034606	0.6817647218704224	0.0018591918051242	TRA2A
AGCAGCCTCGCTAGCG	0.7716799974441528	-0.1357894539833068	-0.7833398580551147	-0.1024843752384185	-0.4918864965438843	-0.2145412266254425	0.187760442495346	-0.6969876289367676	0.879074215888977	0.3628268241882324	SMNDC1
AGCAGCCTCGTACCGG	0.5452876091003418	-0.2685314118862152	-0.8720114827156067	-0.0428574234247207	-0.3100611865520477	-0.3732100427150726	0.3412104249000549	0.1364075541496276	0.6261464953422546	0.3477658927440643	U2AF1
AGCAGCCTCTGTCAAG	0.5713942050933838	-0.2766767740249634	-1.0330594778060913	0.2602933943271637	-0.700878381729126	-0.5711800456047058	0.3937421441078186	0.2852160036563873	0.9394888877868652	-0.3243140876293182	KHDRBS2
AGCATACTCACGATGT	0.4268720149993896	-0.2956016659736633	-0.7105494737625122	0.4680388271808624	-0.6986379027366638	-0.4402742981910705	0.1659294664859771	0.2138668596744537	0.0217887163162231	0.391944408416748	RBMS1
AGCATACTCAGCGACC	1.0597833395004272	-0.1724293977022171	-0.4614925980567932	0.101814180612564	-0.0702109187841415	-0.2463511526584625	0.5804109573364258	-0.0560240745544433	0.4942217767238617	0.3481600284576416	HNRNPC
AGCATACTCAGCTCTC	0.7206208109855652	-0.083580881357193	-0.4995444416999817	-0.4015572071075439	-0.1167820915579795	-0.0794350355863571	0.3586519658565521	0.3196432292461395	0.7383040189743042	0.6497592329978943	MSI1
AGCATACTCGTTTGCC	0.740709662437439	-0.2141906172037124	-0.6008175611495972	0.2101213634014129	-0.6138565540313721	0.5001157522201538	0.0058200508356094	0.1161561012268066	0.833327054977417	0.4177824556827545	SART3
AGCCTAAAGAAACCAT	0.6423317790031433	0.0962347090244293	-1.3529595136642456	0.1931650042533874	-0.167436733841896	-0.5638673305511475	0.1427786946296692	0.2718528807163238	0.3708388805389404	0.5205539464950562	SERBP1
AGCCTAACACGAAAGC	0.610438883304596	-0.077968493103981	-0.561153769493103	0.631797194480896	-0.3803333640098572	0.1676686406135559	0.432502418756485	-0.1038245409727096	0.2479839026927948	0.5041137933731079	UCHL5
AGCGGTCAGTACGATA	0.6795439720153809	0.2653394639492035	-0.8668752312660217	-0.0664620250463485	-0.2968103885650635	0.0478726588189601	0.5957022905349731	0.5780062675476074	0.8336741924285889	0.4110321700572967	GPKOW
AGCGGTCTCGGAGCAA	0.7164261341094971	0.0430221445858478	-0.7241098880767822	-0.0281499922275543	-0.3970805406570434	-0.0756347179412841	0.7764972448348999	-0.2727994322776794	0.5731199979782104	0.5871845483779907	DAZAP1
AGCGTATGTAGCGTGA	0.4305426776409149	-0.166238471865654	-1.180716037750244	-0.1846364736557006	-0.4412680864334106	-0.1088836565613746	-0.1383009701967239	-0.2611881494522095	0.2369353920221328	0.6323866248130798	ELAVL1
AGCGTATGTTTAAGCC	0.8988972902297974	-0.6859645843505859	-0.3190832138061523	0.0535691678524017	-0.3627895414829254	0.0423937030136585	0.063186876475811	-0.3078637421131134	0.3725046515464782	0.3361594378948211	BUD13
AGCGTATTCACCACCT	0.6892138123512268	-0.0130802430212497	-0.644123375415802	-0.2076050490140915	-0.0738271698355674	-0.0697135925292968	0.3463647067546844	-0.265684425830841	0.0475486144423484	-0.0184207912534475	FMR1
AGCGTATTCAGAGGTG	0.7232937812805176	-0.3775970041751861	-0.7203974723815918	0.0858554244041442	-0.483111023902893	-0.6847175359725952	0.2850298881530761	-0.0112186670303344	0.8213852643966675	0.6738035678863525	GPKOW
AGCTCCTTCATTTGGG	0.4224305748939514	-0.4281032979488373	-0.6997324824333191	0.0224569439888	-0.5618767142295837	-0.2130359411239624	0.1065559312701225	-0.1696462333202362	0.2518122792243957	0.230755865573883	SF3B1
AGCTCCTTCGGAAACG	0.8693556189537048	-0.1154810637235641	-1.3611525297164917	0.176653504371643	-0.3190214335918426	-0.1135570034384727	0.3952638506889343	-0.1889272332191467	0.3316402435302734	0.277173638343811	RBM15
AGCTCTCCAAATTGCC	0.6937980651855469	0.0337610132992267	-1.225283980369568	0.2372347712516784	0.053900983184576	-0.2711926102638244	0.5742316246032715	7.265806198120117e-05	0.7044461965560913	1.1019666194915771	PABPC1
AGCTCTCTCGTTTATC	0.5665773153305054	-0.1943311840295791	-1.0339444875717163	-0.4941219687461853	0.232077419757843	-0.4062114655971527	0.5610028505325317	-0.024008572101593	0.7103685140609741	0.2618986666202545	YBX1
AGCTCTCTCTCAAGTG	0.5880849957466125	-0.1332164257764816	-0.7232182621955872	-0.1660913079977035	-0.2177872359752655	0.0710369646549224	0.4652031362056732	0.3228266537189483	0.6902090311050415	-0.1163211166858673	DAZAP1
AGCTCTCTCTCGTTTA	0.7909610271453857	-0.5778252482414246	-0.3366594314575195	0.2971846163272857	-0.475948303937912	-0.0002123694866895	0.7068217396736145	0.0717680156230926	0.8041023015975952	0.4415350556373596	SRSF1
AGCTTGAAGTTGTAGA	0.7681118249893188	0.2921027243137359	-0.9115427732467652	0.2545446455478668	-0.1344502419233322	0.2289761900901794	-0.0563906282186508	-0.0780450105667114	0.5908607840538025	0.2928524017333984	DDX6
AGCTTGACACACTGCG	0.5633460879325867	-0.7736363410949707	-0.7801671624183655	-0.0826271921396255	-0.4367668330669403	-0.1131123676896095	0.3182646632194519	-0.0811237394809722	0.2753060758113861	-0.1368421912193298	ZNF622
AGCTTGACACAGGAGT	0.2521746158599853	-0.1596394479274749	-0.8930928707122803	-0.0909743756055831	-0.7105023264884949	-0.3327586650848388	-0.1090424135327339	-0.0876218974590301	0.3142142295837402	0.3075520098209381	SMNDC1
AGCTTGACACCCAGTG	1.038694143295288	-0.3361366987228393	-0.7156035304069519	0.444395512342453	-0.4510089755058288	-0.1470829844474792	0.6935193538665771	0.0854696631431579	1.0724459886550903	0.596497118473053	TIA1
AGCTTGACATCACGAT	0.4346225559711456	-0.1604456156492233	-0.2970079481601715	0.4668839871883392	-0.3826352059841156	-0.4273333847522735	0.5749459862709045	0.0884754061698913	0.6232219934463501	0.3614356219768524	FMR1
AGCTTGAGTCTCCATC	0.4745257794857025	0.1527244597673416	-1.0929625034332275	0.0538620054721832	-0.5089841485023499	-0.0714765563607215	0.4570972025394439	0.3493879735469818	0.4492695331573486	0.7890784740447998	FAM120A
AGCTTGAGTTACCAGT	0.8309904932975769	0.1575774848461151	-0.7391737103462219	-0.0775300562381744	-0.5117482542991638	-0.9094964861869812	0.0503417178988456	0.2392877638339996	0.1769887655973434	0.3934383392333984	U2AF2
AGCTTGATCACCAGGC	0.802470326423645	0.0190567001700401	-0.8967370986938477	0.1240846216678619	0.0612280629575252	-0.3652633726596832	0.1530962586402893	0.0316157341003418	0.4435141086578369	0.5581539273262024	DROSHA
AGGCCACAGATGGCGT	0.1180028915405273	-0.3157564699649811	-0.8576393723487854	0.3033460676670074	-0.7361181378364563	-0.1413636803627014	0.3836013674736023	-0.3643180131912231	0.7882530689239502	0.7598377466201782	CSTF2T
AGGCCACAGTGCGTGA	0.5523889660835266	-0.239295482635498	-0.5450406074523926	0.253654271364212	-0.7973278760910034	-0.0359207615256309	0.7123058438301086	-0.1857703179121017	0.6618950366973877	0.6355786323547363	XRN2
AGGCCACCAATGACCT	0.6689637899398804	-0.0556606240570545	-0.9881475567817688	0.3367908298969269	-0.23066146671772	-0.5989971160888672	0.1039725020527839	0.1894183456897735	0.2279376685619354	0.0893512368202209	TIA1
AGGCCACCATATACCG	0.7017931342124939	0.0164017882198095	-0.9167901873588562	-0.0057695508003234	-0.4091753363609314	-0.3826079666614532	0.1701032519340515	0.3865788280963897	0.538279116153717	0.3541463017463684	QKI
AGGCCACCATTACCTT	0.3191632330417633	-0.3490770161151886	-0.6778366565704346	-0.087003007531166	-0.1954428404569625	0.1345678865909576	0.5680360794067383	-0.030868262052536	0.2677746713161468	-0.6174909472465515	SLTM
AGGCCACGTCGCTTCT	0.610106348991394	-0.0238859541714191	-0.330319344997406	-0.1302400529384613	-0.3839357495307922	0.2474697828292846	0.2296928167343139	-0.4313836097717285	0.6006356477737427	0.1732731312513351	RBMS1
AGGCCACGTCTTGCGG	0.7798147797584534	0.289825975894928	-0.8388894200325012	-0.4575979113578796	-0.013364553451538	-0.2434270679950714	-0.1877048909664154	-0.2205766439437866	-0.2220358848571777	-0.1096363067626953	YBX3
AGGCCACTCATGGTCA	0.6306504607200623	0.1165975779294967	-0.578273594379425	0.1504728496074676	-0.2621960639953613	-0.2597809135913849	0.5222071409225464	-0.044613629579544	0.2534562051296234	0.3369464576244354	TAF15
AGGCCACTCCCAAGAT	0.8271004557609558	-0.3349008858203888	-0.9145312309265136	0.3640116155147552	-0.6331148743629456	0.2133635580539703	-0.2135497331619262	0.1763928830623626	0.4206616878509521	0.3499385416507721	UCHL5
AGGCCGTAGGATCGCA	0.172573447227478	0.0455091185867786	-0.3995214104652405	-0.4278962314128876	-0.4426038861274719	-0.3210665285587311	0.383545458316803	0.3023178875446319	0.5134345889091492	0.0975700616836547	SLTM
AGGCCGTGTTGGACCC	0.5867162942886353	0.0220428965985775	-0.8562803864479065	0.13847017288208	-0.1302622407674789	-0.3229134082794189	0.3014333248138428	-0.1220263987779617	0.7038912773132324	0.53873211145401	SLTM
AGGCCGTTCTCGCATC	1.1088346242904663	-0.0630446374416351	-0.6460132002830505	0.0289907157421112	-0.4004250764846802	0.0853611528873443	0.6149039268493652	-0.3647917211055755	0.4071879684925079	0.6935772895812988	FAM120A
AGGGATGAGACTGTAA	0.5399093627929688	-0.4558871984481811	-0.4792288541793823	-0.0327274650335311	-0.2438234239816665	-0.2987800538539886	0.6086682081222534	0.2540052235126495	0.641237735748291	0.346547782421112	SND1
AGGGATGCAGGGTACA	0.0144152604043483	-0.3329326212406158	-0.9207743406295776	0.3405731618404388	-0.4467543363571167	-0.1979748308658599	0.375210165977478	0.0615326762199401	0.5883433222770691	-0.0156200360506773	ZNF622
AGGGATGCAGGTGCCT	0.7412109375	-0.3494370579719543	-0.9968358278274536	-0.0129954069852828	-0.0040069175884127	-0.1274674534797668	0.4364119470119476	0.2167524397373199	0.5512579679489136	0.3894696235656738	UPF1
AGGGTGACATCATCCC	1.0667057037353516	-0.152387335896492	-0.5777227282524109	-0.5350228548049927	-0.4930256009101867	-0.2144855260848999	0.0424821004271507	-0.2611066699028015	0.5114175081253052	0.1593204587697982	HNRNPH2
AGGGTGATCCAATGGT	0.2611226439476013	-0.1437691897153854	-0.792418897151947	0.0804801881313324	-0.7492626309394836	-0.1016202494502067	0.3741339445114136	0.1009933054447174	0.4509373903274536	0.2580375969409942	SLTM
AGGGTGATCGAGCCCA	0.8170633912086487	-0.1321029365062713	-0.7288236021995544	0.1063814461231231	-0.0595414042472839	0.0920955911278724	0.2354162037372589	-0.0834078341722488	0.3174264430999756	0.0412954948842525	U2AF1
AGGGTGATCGTAGGAG	0.2564094960689544	-0.1365294754505157	-0.931688129901886	0.3797970712184906	-0.1021800711750984	-0.3531808853149414	0.1760791540145874	0.1432895064353943	0.1956172287464141	0.4233311116695404	TIA1
AGGTCATAGTCGAGTG	0.3827517628669739	0.0426335632801055	-0.888174831867218	0.0396863520145416	-0.2386072278022766	-0.4817450642585754	-0.1151725053787231	0.1333018839359283	0.4125775694847107	0.093972623348236	RBM15
AGGTCATAGTGTACGG	0.7036363482475281	-0.1754283159971237	-1.1632674932479858	0.1728273630142212	-0.330210268497467	0.2315753400325775	0.353638619184494	0.0088907778263092	0.249822586774826	0.2185154855251312	UCHL5
AGGTCATGTCCAACTA	0.8359742164611816	-0.2052018344402313	-0.8881918787956238	-0.0788782089948654	-0.4016977548599243	-0.0353225395083427	0.202162504196167	-0.0149494409561157	0.3144887685775757	0.3795118629932403	RBMS1
AGGTCATGTCGACTGC	0.687221884727478	-0.2847991585731506	-1.1919846534729004	0.3740681707859039	0.0231009125709533	-0.0724664181470871	0.367224246263504	0.0160940885543823	0.6542335748672485	0.5593759417533875	SND1
AGGTCATTCCAATGGT	0.3590880036354065	0.0912469178438186	-0.6720789670944214	0.2947911322116852	-0.2578591108322143	0.2821665108203888	0.6752830743789673	0.108117938041687	0.3167157173156738	0.2921162247657776	DGCR8
AGGTCCGAGTGTGAAT	0.2599557340145111	-0.5915251970291138	-0.9045211672782898	0.1138880848884582	-0.1569757908582687	2.335989847779274e-05	0.5310896039009094	0.2445887625217437	-0.03806172311306	0.4010928273200989	PTBP1
AGGTCCGCACATCCAA	0.6663849353790283	-0.1646668463945388	0.0562178045511245	0.319530576467514	-0.0515815690159797	0.2965555787086487	0.3166206479072571	-0.1455166488885879	0.6228630542755127	0.0352453030645847	TBRG4
AGGTCCGTCAACTCTT	0.7005778551101685	-0.07443867623806	-0.4869353175163269	0.1102623343467712	-0.3783286511898041	-0.0913509055972099	0.3304378986358642	0.1840652525424957	0.6960475444793701	0.4132542610168457	XRN2
AGGTCCGTCGCATGAT	0.5310344099998474	-0.4123294055461883	-0.7411620616912842	-0.0390709191560745	-0.346268355846405	-0.1240403279662132	0.3545989394187927	0.5007832050323486	0.5936367511749268	0.0157450996339321	AKAP8L
AGTAGTCAGTGTACGG	0.6873989105224609	-0.2910127341747284	-1.022383213043213	-0.1550199687480926	-0.6792044639587402	-0.2809923887252807	-0.1303033828735351	-0.0085410773754119	0.3137004375457763	0.0313554368913173	RBFOX2
AGTAGTCCACGGTGTC	0.8896816372871399	-0.245864987373352	-0.436571717262268	-0.3370093405246734	-0.2448762953281402	-0.3801534175872803	0.4977583587169647	-0.1198756545782089	0.5491014719009399	0.6223114728927612	CNOT4
AGTAGTCCATCACAAC	-0.0984652489423751	0.3503381311893463	-0.5817774534225464	0.0538912117481231	-0.2082953304052353	-0.1833319962024688	0.5473405718803406	0.2486437261104583	-0.1187617778778076	0.1854073852300644	HNRNPCL1
AGTAGTCGTAAAGGAG	0.6915545463562012	-0.2436987161636352	-0.9171562790870668	0.0940708220005035	-0.517432689666748	-0.377422422170639	0.3962223529815674	0.2373805940151214	0.6262384653091431	0.2906456291675567	BUD13
AGTAGTCTCACAACGT	0.254292756319046	-0.0934393405914306	-0.7078892588615417	0.4121910035610199	-0.5104720592498779	-0.0597802847623825	0.6694100499153137	0.6619759798049927	0.1611579209566116	0.2594496011734009	CNOT4
AGTAGTCTCCGCGGTA	0.3159424960613251	-0.34827521443367	-1.165474772453308	0.3563965260982513	-0.266902357339859	-0.2449336349964141	-0.0344484411180019	0.0589615106582641	0.6509250402450562	0.2419403791427612	TBRG4
AGTAGTCTCTAACTGG	0.7039241790771484	-0.2928684651851654	-1.2271687984466553	-0.188299685716629	-0.2434394657611847	0.136703073978424	0.3638603389263153	-0.154889702796936	0.2910991609096527	-0.2195945978164672	KHSRP
AGTCTTTGTAAGTGTA	0.576262891292572	-0.271122395992279	-0.6795151829719543	-0.1207983195781707	-0.546808123588562	-0.0814184546470642	0.399812638759613	-0.2744405269622803	-0.1252517998218536	0.001857254654169	SF3B4
AGTGAGGAGACTAAGT	0.675808846950531	-0.200938880443573	-1.2439923286437988	7.420778274536133e-06	-0.3686243295669555	-0.3825916647911072	0.1950543522834777	0.3339860141277313	0.6068282127380371	0.3013060688972473	MTPAP
AGTGAGGCAATTCCTT	0.502217173576355	0.033986710011959	-0.9493667483329772	-0.0646258890628814	-0.5088986158370972	0.1052437871694564	0.4272554218769073	-0.0801469683647155	0.7735006809234619	0.1655597686767578	PABPC3
AGTGGGAAGATATGCA	0.7386983036994934	-0.2386360168457031	-1.2887506484985352	0.0630688071250915	-0.6532068252563477	0.2013551592826843	0.3123336434364319	-0.2444083094596862	0.2331106662750244	0.5703598260879517	LIN28B
AGTGGGAAGGCAGTCA	0.6412711143493652	-0.0515101216733455	-0.6679673790931702	-0.0235279351472854	-0.3450743854045868	-0.1984431445598602	0.4867763221263885	-0.5202802419662476	-0.0987621694803237	0.4828839600086212	DDX6
AGTGGGATCGGCTTGG	0.2551642656326294	-0.0367491357028484	-0.7505059838294983	-0.0188889801502227	-0.2245492935180664	0.2379350364208221	0.2867238223552704	0.1075156033039093	0.6376240253448486	0.1872231662273407	CNOT4
AGTGTCAAGACTGTAA	0.4537618458271026	0.0941669270396232	-0.6470599174499512	0.1542950868606567	-0.1319629549980163	0.1208110898733139	0.3879915475845337	0.1810065805912017	0.6302554607391357	0.5918763279914856	EIF4G2
AGTGTCAAGGTCGGAT	0.8365018367767334	-0.2289378046989441	-0.7971405386924744	0.455765813589096	-0.7440667748451233	-0.2114831507205963	0.521121621131897	-0.1934937834739685	0.8605893850326538	0.4843245446681976	HNRNPA1
AGTGTCACACCCAGTG	0.6410820484161377	-0.2759991288185119	-0.8742358684539795	0.3765186965465545	-0.3016869127750397	0.0923026874661445	0.6909328699111938	-0.0847192704677581	0.290662944316864	0.1884460598230362	DGCR8
AGTGTCACAGCTGCTG	0.5401453971862793	-0.2397138178348541	-0.4653591513633728	-0.384180337190628	-0.5828214287757874	-0.0141641441732645	0.2492488920688629	0.3789350092411041	0.6226329803466797	0.1872280836105346	SND1
AGTGTCATCGAACTGT	0.7133826613426208	-0.4775011837482452	-1.0357383489608765	-0.058350458741188	-0.5244471430778503	-0.4418294727802276	0.5088993906974792	0.3912554681301117	0.6768808364868164	0.8223008513450623	RBM42
AGTGTCATCGCATGAT	0.6701845526695251	-0.3549736142158508	-1.057679533958435	-0.0254968255758285	-0.2640669047832489	-0.3592846691608429	0.2064076960086822	-0.1330384761095047	0.5569353103637695	0.6110705733299255	U2AF2
AGTTGGTCACGACGAA	0.526461124420166	-0.2417433261871338	-1.127901554107666	0.1251526772975921	-0.5302590131759644	0.0834870636463165	-0.1930208206176757	0.0567650496959686	0.8150612115859985	-0.1133265793323516	GTF2F1
AGTTGGTGTAAACACA	0.6509643197059631	-0.1963943392038345	-0.9595158100128174	-0.0847125202417373	-0.3235702216625213	-0.0164915230125188	0.1390453279018402	-0.1982832252979278	0.0512373372912406	0.4894873201847076	FTO
AGTTGGTGTACTCTCC	0.5247602462768555	-0.4940374791622162	-0.9527390599250792	0.0624181926250457	-0.4118787944316864	-0.1389002501964569	0.461734801530838	0.2414994537830352	0.4916627407073974	0.041535060852766	BUD13
AGTTGGTTCCATTCTA	0.8136122822761536	-0.3243460953235626	-0.5819050669670105	0.1287644803524017	-0.2948759198188782	0.1298905313014984	0.2586934864521026	0.3989317119121551	0.3995199501514435	0.7967112064361572	SRSF9
AGTTGGTTCCGTCATC	0.2767505645751953	-0.133067637681961	-0.6065175533294678	-0.1457802951335907	-0.5050088167190552	0.0576530210673809	-0.0102961957454681	0.0523370504379272	0.5213937759399414	0.066656082868576	U2AF2
ATAACGCCAATGTAAG	0.4064534604549408	0.0111278519034385	-0.9373361468315125	-0.259775698184967	-0.3182797133922577	0.1474712193012237	-0.1518134772777557	0.6327841281890869	0.014629527926445	0.2204696536064148	MTPAP
ATAACGCGTCCAAGTT	0.7392604947090149	0.0014723055064678	-0.9509863257408142	-0.0747342556715011	-0.1028147637844085	0.4534990489482879	0.2386775612831115	-0.3529790639877319	0.5632601976394653	0.2436409294605255	DGCR8
ATAACGCTCTTCGGTC	0.4231972098350525	-0.1940987408161163	-0.5516815185546875	0.4215631186962127	-0.5700382590293884	-0.137160450220108	0.4297773540019989	0.031570553779602	0.2590047717094421	0.629614531993866	U2AF1
ATAAGAGGTTTGACTG	0.327231228351593	-0.2879442274570465	-0.8974444270133972	-0.0445527732372283	-0.3103621304035187	-0.2110509872436523	0.6147836446762085	0.1168287992477417	0.5985386371612549	0.4060660898685455	SERBP1
ATAGACCAGAAACGCC	0.5725045204162598	-0.2082036137580871	-0.5361962914466858	0.2785026729106903	-0.0020036655478179	0.4337121546268463	-0.0244610346853733	-0.0725813806056976	1.0044132471084597	0.4048605263233185	RBM15
ATAGACCAGACTACAA	0.1224505454301834	-0.1534922122955322	-0.981021761894226	-0.0357042104005813	-0.2197227627038955	-0.2818893790245056	0.1400866508483886	0.3318242728710174	-0.0499632805585861	0.1937344521284103	LSM11
ATAGACCCAAAGCGGT	0.2385418713092804	-0.1547463685274124	-0.8176386952400208	0.5414743423461914	0.0192362368106842	0.6266911625862122	0.0147045478224754	0.4342003166675567	0.6755280494689941	0.5718204379081726	DDX42
ATAGACCCATGCGCAC	0.5248975157737732	-0.3225803673267364	-0.6083313226699829	0.0528575479984283	-0.2827022075653076	-0.1041193753480911	0.2899769246578216	-0.1011998504400253	0.4166098535060882	0.1013966798782348	XRN2
ATCACGACACAGATTC	0.9239565134048462	0.0598172135651111	-0.9608845710754396	-0.2111450731754303	-0.3581703901290893	-0.0082261618226766	0.3104859888553619	-0.326427549123764	0.7154220342636108	0.2718912959098816	PPIL4
ATCACGACAGTTTACG	1.1239490509033203	0.3074124753475189	-0.6195670962333679	-0.1719860136508941	-0.1887146830558776	-0.4271665513515472	0.3155772686004638	-0.3705536127090454	0.0277474522590637	0.1617325097322464	NONO
ATCACGACATGCTGGC	0.880139172077179	-0.2833784818649292	-1.1517213582992554	-0.0286906063556671	-0.2227380126714706	-0.0711763352155685	0.428180068731308	0.2357791364192962	0.2956652641296386	0.3520370721817016	ZRANB2
ATCACGACATTTGCTT	0.3255163133144378	0.1952501386404037	-0.9544963836669922	0.3566308915615082	-0.2720497548580169	0.2800215184688568	0.1680625081062317	0.3845106661319732	0.8161481618881226	0.0418417491018772	IGF2BP3
ATCACGAGTAAGGGAA	0.8625665307044983	-0.3483417332172394	-0.9467141032218932	-0.1678652167320251	-0.6381730437278748	0.2458677589893341	0.2857443690299988	0.3635380566120147	0.6090461611747742	0.5044651627540588	RBM27
ATCACGATCCAACCAA	0.565472424030304	-0.1976129561662674	-0.8006631731987	0.1111523211002349	-0.4374640882015228	-0.0648887977004051	0.4810255467891693	-0.3246019184589386	0.4232005178928375	0.2657800316810608	FXR2
ATCATCTAGGACTGGT	0.537128210067749	-0.3183066844940185	-0.5725157856941223	-0.4770194590091705	-0.7843128442764282	-0.0038807028904557	0.4622364938259125	0.2263918817043304	0.5995480418205261	0.2844216227531433	U2AF2
ATCATCTAGGCACATG	0.485940009355545	-0.1714061349630355	-0.7880972027778625	0.0895326435565948	-0.2823729515075683	0.5038855671882629	0.5528701543807983	-0.2625351250171661	0.2387533783912658	0.0904606729745864	PTBP1
ATCATCTTCTACTTAC	0.8449245691299438	0.0180024523288011	-0.914585530757904	-0.2635895907878876	-0.3775625228881836	0.3219577074050903	0.4584558308124542	0.2643486559391022	0.2486375868320465	-0.1288227289915084	DDX42
ATCATCTTCTTGCAAG	0.8869321942329407	-0.0154833123087883	-0.4671533107757568	-0.2458036988973617	-0.1613867878913879	-0.1605064868927002	0.0428841188549995	0.0367964506149292	0.4000556766986847	-0.0726794153451919	RBM15
ATCATCTTCTTGGGTA	0.5096129179000854	-0.0356048159301281	-0.5823953747749329	-0.1758136600255966	-0.5883691310882568	-0.0171584729105234	0.3148683607578277	-0.2699995040893554	0.9760081768035888	-0.0994055569171905	DDX3X
ATCATGGAGACTGTAA	0.5018261671066284	0.0427921451628208	-0.8316314220428467	0.4372774660587311	-0.0900533571839332	0.4148460030555725	0.1750854551792144	0.5881025791168213	0.7083208560943604	0.908736288547516	UCHL5
ATCATGGAGCTCCTTC	0.0632737129926681	-0.1244077086448669	-0.6953215003013611	-0.0327375382184982	-0.5695127248764038	0.2594590485095978	0.0678391829133033	0.0114872753620147	0.5633813738822937	0.3054621517658233	DDX42
ATCATGGCACATTTCT	0.7270211577415466	-0.4098593294620514	-0.2515072822570801	-0.4185200035572052	-0.3061552941799164	-0.0044679325073957	0.587860107421875	-0.0195159018039703	0.6375638246536255	0.0344246216118335	LARP4
ATCATGGCATTTGCCC	0.6012246012687683	-0.1703581660985946	-0.7947350144386292	-0.1311885863542556	-0.4133519232273102	-0.3620795011520386	0.366528570652008	0.2187977135181427	0.4904086589813232	0.5379804968833923	UPF1
ATCCACCAGGCTATCT	0.0950776040554046	-0.2329190373420715	-0.5635948181152344	0.3436550199985504	-0.558324933052063	0.178222507238388	0.3719694018363952	0.6052696704864502	1.1492445468902588	0.2637774646282196	GPKOW
ATCCACCCAGACGCTC	0.8092758655548096	0.1447018086910247	-0.438955008983612	0.2379248142242431	0.0926473811268806	-0.1542331576347351	0.6166143417358398	-0.2717905044555664	0.8614137172698975	0.3556958734989166	FAM120A
ATCCACCGTTGATTGC	0.783987283706665	-0.1626198440790176	-0.878028929233551	0.343753844499588	-0.4666571915149688	-0.3202551305294037	0.4347712695598602	0.3361313641071319	0.5732855796813965	0.31952965259552	GTF2F1
ATCCGAAAGTGCAAGC	0.9722527265548706	-0.0508095733821392	-0.7126940488815308	0.0303152203559875	-0.0674284845590591	0.1637726724147796	-0.1896404027938842	-0.1741627305746078	0.7240344285964966	0.2017677128314972	RBM15
ATCCGAACAGCTGCTG	1.0684744119644165	-0.3205538094043731	-0.6331264972686768	0.0323475003242492	-0.0195663794875144	-0.4323824346065521	0.5765240788459778	-0.2439659535884857	0.8358467817306519	0.6123632788658142	RBMS1
ATCCGAATCACCATAG	0.6796386241912842	-0.4190221428871155	-1.332948923110962	0.0159525573253631	0.1569726020097732	-0.1676469147205352	0.2421661019325256	0.1429363489151001	0.2937917113304138	-0.2925617694854736	EWSR1
ATCCGAATCCCTAACC	0.924174666404724	-0.3080191910266876	-0.2121810317039489	-0.5818682909011841	-0.3455347716808319	-0.1900001168251037	0.5810149908065796	0.1814441978931427	0.6474173069000244	0.2221323549747467	GTF2F1
ATCCGAATCTGGTTCC	0.4057044386863708	-0.0722654163837432	-0.1652018725872039	0.6566188335418701	-0.5301929116249084	-0.0287154875695705	0.6871955990791321	-0.0802588760852813	0.5505949854850769	0.1308680027723312	FMR1
ATCGAGTAGCGAGAAA	0.4299326241016388	-0.1940340846776962	-0.65228670835495	0.384639710187912	-0.2703361213207245	-0.0938025936484336	0.7343858480453491	0.2924018800258636	0.4851596355438232	0.0267282091081142	AKAP8L
ATCGAGTAGCGGATCA	1.1578757762908936	-0.6214091181755066	-0.8487244248390198	0.4199622571468353	-0.3227026164531708	0.3315680921077728	0.158742070198059	0.4551711976528168	0.7557498216629028	0.6752124428749084	QKI
ATCGAGTAGTGCTGCC	0.4838953912258148	-0.0211309753358364	-0.7508283853530884	-0.2792425453662872	-0.2706260681152344	-0.3788352906703949	0.0771011337637901	0.063299685716629	0.341815173625946	-0.1058686077594757	negative
ATCGAGTCAAGGTTTC	0.6369490027427673	-0.0860218107700347	-0.7304176092147827	0.3043870627880096	-0.0804897472262382	-0.307180792093277	0.5699965953826904	0.0017748475074768	0.5517221689224243	0.3941046595573425	FTO
ATCGAGTTCAGTTTGG	0.5351402759552002	-0.205504834651947	-0.8669165372848511	0.0339688062667846	-0.4192004203796386	0.3221476972103119	-0.0224389806389808	0.0786331593990325	0.2291707098484039	0.4344797134399414	CNOT4
ATCTACTCATACCATG	0.4243473410606384	-0.0073841102421283	-0.935023069381714	0.2208622395992279	-0.0417700409889221	0.3257649838924408	0.1878661811351776	0.0234654247760772	0.5552194118499756	0.5917739272117615	SF3B1
ATCTACTGTCCGTCAG	0.6549310088157654	-0.0321772135794162	-0.8537572622299194	-0.342727392911911	-0.4515916705131531	-0.3260791599750519	0.4421029984951019	-0.1037145555019378	0.2547087669372558	0.1567670404911041	U2AF2
ATCTACTTCGATGAGG	0.5265951156616211	-0.0028067305684089	-0.3406341969966888	0.3530310690402984	-0.2146523892879486	0.1642036736011505	0.7599058151245117	0.0810040235519409	0.7356674671173096	0.4169219732284546	RBM27
ATCTGCCAGATGTAAC	0.5895346999168396	0.04724583029747	-0.8228576183319092	-0.47937673330307	-0.1988625079393386	-0.1049112752079963	0.5848960280418396	-0.0504365563392639	0.6218923330307007	0.6235523223876953	RBM42
ATCTGCCCACAGAGGT	0.9745159149169922	-0.0102174840867519	-0.7469136118888855	-0.207194983959198	-0.0731164887547493	-0.0220280177891254	0.5775094628334045	0.4287905395030975	0.451062947511673	0.0112642012536525	FTO
ATGAGGGAGCTAACTC	0.7400321960449219	-0.2512171864509582	-0.5629590749740601	0.2730381786823272	-0.5525723695755005	-0.4771526157855987	0.1209188774228096	0.2325977385044098	-0.015826478600502	0.4089517593383789	SRSF9
ATGAGGGCACGTCTCT	0.8477566838264465	0.1962269097566604	-0.8213356733322144	0.3516949117183685	-0.4013770818710327	0.1927457451820373	0.4675967395305633	-0.0156147480010986	0.5380892753601074	0.2363897264003753	FXR1
ATGAGGGGTCTAACGT	0.8113474249839783	-0.1595464646816253	-0.5814973711967468	0.0610431730747222	-0.7757846713066101	0.0400989949703216	0.3185742199420929	0.2790843546390533	-0.0465935319662094	0.2764747738838196	PABPC4
ATGCGATCATGTCCTC	0.7261867523193359	-0.4088915288448334	0.1233016699552536	0.5887473821640015	-0.0735482722520828	0.0260182134807109	0.5359501838684082	-0.1984794437885284	0.2825247943401336	-0.0565133541822433	DROSHA
ATGGGAGAGTTGAGTA	0.6279017329216003	-0.2307050228118896	-0.8752536177635193	-0.1050649285316467	-0.2894342243671417	-0.0866538658738136	0.2436456382274627	-0.0596349537372589	0.4127445816993713	-0.0612524449825286	MSI1
ATGGGAGCACAACGCC	0.9022378921508788	0.284831702709198	-0.9769970774650574	0.3910965025424957	-0.1054153814911842	-0.4135226607322693	-0.0648626536130905	0.1779984235763549	0.3541753888130188	0.5162476301193237	ZNF622
ATGGGAGCACGTGAGA	0.843296468257904	-0.2291892170906067	-1.0865247249603271	0.3264611661434173	-0.6651605367660522	0.083975575864315	0.4443859755992889	0.3682418763637543	0.2991913855075836	0.5537813901901245	RBM45
ATGGGAGTCACGAAGG	0.4067785739898681	-0.2297134697437286	-0.9351921677589417	-0.0490603148937225	-0.6964060068130493	-0.1382449567317962	0.1844500005245208	0.0138092935085296	0.6170094609260559	-0.1033923178911209	FXR1
ATGTGTGAGACACTAA	0.7524891495704651	-0.1115185618400573	-0.4896649718284607	0.3779233992099762	-0.3569253385066986	0.1028690189123153	0.2941875457763672	0.1581441164016723	0.7502180337905884	0.3255369663238525	SLTM
ATGTGTGAGAGCAATT	0.5385172367095947	-0.6000431776046753	-0.6958975195884705	0.0286992192268371	-0.4865539371967315	-0.1312009990215301	0.9966298937797546	0.2835162580013275	0.9411396980285645	0.2886054515838623	SLTM
ATGTGTGCAGGAATCG	0.5299557447433472	-0.1282899975776672	-0.5991588234901428	0.1667045354843139	-0.1864220052957534	-0.0311390124261379	0.1175358816981315	0.6528550386428833	0.309977114200592	0.1812713146209716	RBM4
ATGTGTGGTTACGCGC	0.1698751449584961	-0.6686652302742004	-0.5393826365470886	-0.0931469649076461	-0.5172739028930664	0.0862131640315055	0.3828710913658142	-0.4250507652759552	0.6009358763694763	0.4494148194789886	ANKHD1
ATGTGTGTCCGAATGT	0.6589834690093994	0.1896451562643051	-0.8133544921875	0.2256989479064941	-0.4650346040725708	0.1408744156360626	0.7842429876327515	-0.1692942380905151	0.6379433870315552	-0.0219037570059299	NONO
ATGTGTGTCCTAGAAC	0.5189160704612732	-0.3002440333366394	-0.8481335043907166	0.4684463441371918	-0.3204202353954315	-0.0933515056967735	0.3543446362018585	-0.0609626770019531	0.5690716505050659	0.569697380065918	FTO
ATGTGTGTCTTCCTTC	-0.055221039801836	-0.4648252427577972	-0.2890720665454864	0.6181855201721191	-0.6962538361549377	0.5488209128379822	0.4573259055614471	0.260110467672348	0.5876848697662354	-0.0250939950346946	U2AF1
ATTACTCAGTGGACGT	0.6554920673370361	-0.1105547547340393	-0.4431701302528381	0.100192904472351	-0.2101941108703613	0.2798989117145538	0.1537826657295227	0.3961559236049652	0.4436415433883667	0.1066770553588867	MSI1
ATTACTCCACAACGCC	0.8051373958587646	0.0133582279086112	-0.430226981639862	0.2874737679958343	-0.3106406927108764	0.0778984129428863	0.20760178565979	-0.2315389215946197	0.6345486640930176	0.2961828112602234	ANKHD1
ATTACTCTCACAACGT	0.649961531162262	-0.0291428826749324	-0.6436156034469604	-0.1703074872493744	-0.1301614642143249	-0.3418421745300293	0.2018141448497772	-0.0845603197813034	0.6337873935699463	0.5718867182731628	SART3
ATTACTCTCGTGGTCG	0.5847497582435608	-0.3045523166656494	-0.8488960862159729	0.0216509699821472	-0.3012972772121429	-0.2501687407493591	0.1078221127390861	0.1667161285877227	0.5250664949417114	0.5298929214477539	SART3
ATTACTCTCTGCCAGG	0.8599296808242798	0.1995164901018142	-0.6674889326095581	0.0858636796474456	-0.283061146736145	-0.1735175549983978	0.4468367993831634	0.1263348162174224	0.7223966121673584	0.5410006046295166	TRA2A
ATTACTCTCTGTGCAA	0.6953575015068054	-0.264657199382782	-0.6541051864624023	0.1121061146259307	-0.5243609547615051	0.024500073865056	0.0970929935574531	0.0854228734970092	0.2013959288597107	0.191803902387619	SLTM
ATTATCCAGAGATGAG	0.4109136462211609	0.1439152061939239	-0.2463719248771667	-0.2984881699085235	-0.4009874761104584	0.3638306856155395	0.1308532655239105	-0.1817590892314911	0.507376492023468	0.3293748199939728	ANKHD1
ATTATCCCAGTGAGTG	0.5671367645263672	-0.2051680088043213	-0.694819986820221	0.4059093296527862	-0.2096575647592544	0.002807926852256	0.0243749693036079	0.3389470279216766	0.5103446245193481	0.1414568424224853	DDX6
ATTATCCGTACAGTGG	0.0486493073403835	-0.2098594605922699	-1.2546201944351196	0.4700477421283722	-0.473276138305664	-0.3030578196048736	0.5922024846076965	0.4081396162509918	0.6752945184707642	0.2215301990509033	IGF2BP3
ATTCTACAGGCAAAGA	0.9955099821090698	0.2605601847171783	-0.7941257357597351	0.0062698125839233	-0.0329656712710857	-0.1739867031574249	0.4332110583782196	-0.0852275490760803	0.7959760427474976	0.5006024837493896	XRN2
ATTCTACCAGTGACAG	0.136548712849617	0.090985506772995	-0.7129526734352112	0.116550862789154	-0.170496329665184	-0.2681303024291992	0.3143307566642761	-0.1507560759782791	0.5934871435165405	0.6201606392860413	SMNDC1
ATTCTACGTATATCCG	0.9960935115814208	0.1850332915782928	-1.0948853492736816	-0.2489695250988006	-0.5777493715286255	-0.0293830819427967	0.1455021798610687	0.3427606523036957	0.4259665608406067	0.1047038733959198	AKAP8L
ATTCTACGTCCAGTAT	0.6079378128051758	0.1427910178899765	-0.4740998148918152	0.0385113358497619	0.0276719667017459	0.3631345331668854	0.476504772901535	-0.1989591121673584	0.4653123319149017	0.1866937130689621	UPF1
ATTCTACGTGCGATAG	0.5126374959945679	0.1700281202793121	-0.6331191658973694	-0.5623192191123962	-0.1553287208080291	0.0315311774611473	0.1386418342590332	-0.1661040037870407	0.4304830729961395	0.108197271823883	PABPC3
ATTGGACAGAAACCGC	0.8613095879554749	-0.5214269757270813	-0.3929412961006164	-0.3771889209747314	-0.2840776145458221	-0.0744955167174339	0.5350367426872253	0.6634563207626343	0.0230262875556945	0.2703341543674469	ZC3H10
ATTGGACAGTCGATAA	0.2553266584873199	-0.1916569620370865	-0.4846769571304321	-0.1347124278545379	-0.126097559928894	-0.0183396488428115	0.236712634563446	-0.0946815907955169	0.1600451469421386	0.3458039462566376	XRCC6
ATTGGACTCATCTGCC	0.1450211703777313	-0.3096113204956054	-0.9260868430137634	-0.3441367745399475	-0.510689914226532	-0.268656313419342	0.3999569118022918	0.361162930727005	0.6654499769210815	0.5262385606765747	PPIL4
ATTGGTGAGGATTCGG	0.8893601894378662	0.2101402431726455	-0.8501356840133667	-0.6434926986694336	0.1569568216800689	-0.124787725508213	0.0964746847748756	0.1275601387023925	0.6959228515625	0.3924353122711181	DDX3X
ATTGGTGAGGCGACAT	0.3695264458656311	-0.7276370525360107	-0.7883309721946716	-0.5517416000366211	-0.0690402165055275	-0.285713791847229	0.36554154753685	0.1966349184513092	0.6887954473495483	0.127791091799736	YBX1
ATTGGTGCACGTTGGC	0.9385243058204652	0.2228244245052337	-1.013363003730774	-0.0589227378368377	-0.3874513208866119	-0.1964519619941711	0.7658434510231018	-0.2042358517646789	0.5029876232147217	0.6777713298797607	SLTM
ATTGGTGGTACGCACC	0.6871920228004456	-0.0703324079513549	-0.6270230412483215	0.0017453432083129	-0.2118617445230484	0.0385182350873947	0.5005837678909302	-0.019600510597229	0.4781810045242309	0.1549887955188751	IGF2BP1
ATTGGTGTCCAGATCA	0.5302481651306152	-0.2681798338890075	-0.5060083270072937	0.1596483886241912	-0.432729423046112	0.5682324171066284	0.2894274294376373	-0.1910567730665207	0.989465832710266	0.3509342670440674	HNRNPM
ATTTCTGAGCGTGAAC	0.4279527068138122	-0.452164888381958	-0.6746550798416138	0.0109712183475494	-0.4412811994552612	-0.0376688241958618	0.6016631722450256	0.2471871078014373	0.4367401897907257	0.6162993907928467	SRSF10
ATTTCTGAGTTAGGTA	0.4398262500762939	-0.1370850801467895	-0.6489822268486023	0.0369472801685333	0.3180601894855499	-0.062398687005043	0.2930246293544769	-0.0198988616466522	0.6257906556129456	-0.1395714581012725	ZNF622
ATTTCTGCAAAGCAAT	0.6832670569419861	0.1379822045564651	-0.5608572363853455	-0.1438614726066589	-0.6157394647598267	-0.3531260192394256	0.5275261402130127	0.2259135544300079	0.4451616108417511	0.6898080110549927	PPIL4
CAACCAAAGTGTTGAA	-0.0273185726255178	-0.1558995693922042	-0.5191083550453186	-0.3235895037651062	0.054009310901165	-0.0040019173175096	0.0827664658427238	0.0034788250923156	0.3786319494247436	0.0410274975001812	U2AF2
CAACCAACAGGTCGTC	0.9474223852157592	-0.2871865034103393	-1.3464093208312988	0.1012742817401886	-0.5252297520637512	0.0531716048717498	0.4568540155887604	0.3190995156764984	0.644728422164917	0.0447889231145381	BUD13
CAACCAAGTAAACACA	1.138948917388916	-0.0539971403777599	-0.5631629228591919	-0.5274019241333008	-0.3436636328697204	0.0230093225836753	0.4857311546802521	0.2384518682956695	0.5443134903907776	0.3879529237747192	SF3B4
CAACCAAGTGGCTCCA	0.043684285134077	-0.4951687157154083	-0.6084082126617432	0.8152713775634766	-0.2942650914192199	-0.1102884486317634	0.3036465942859649	-0.0240267515182495	0.8822660446166992	0.6813179850578308	U2AF1
CAACCTCCACACATGT	0.4439569413661957	-0.0397286899387836	-0.6334514617919922	-0.1644351780414581	-0.2328263223171234	-0.0513541661202907	0.4273022711277008	-0.2738315463066101	0.4644355177879333	-0.0179731417447328	SRSF10
CAACCTCCAGCCTTTC	0.5612472891807556	0.3637069463729858	0.0702265948057174	0.0537016093730926	-0.1125524044036865	0.2044615745544433	0.3028594553470611	-0.068877100944519	0.8666714429855347	-0.0663975179195404	SF3B1
CAACTAGCAAGCCGCT	0.9705687761306764	0.044143408536911	-1.0405495166778564	-0.3992373049259186	-0.2247007936239242	-0.2601824700832367	-0.022706888616085	0.4341634809970855	0.0779601037502288	-0.0619265958666801	HNRNPH2
CAACTAGCAAGCGCTC	0.6991227865219116	0.3190825581550598	-0.6050129532814026	0.0252408385276794	-0.2394874393939972	0.1545975506305694	0.3437759578227997	0.2374853789806366	0.8346952199935913	-0.0914262384176254	FAM120A
CAACTAGCACGCCAGT	0.8100697994232178	-0.2084732055664062	-0.8902251720428467	0.5129705667495728	-0.4930983483791351	-0.0525889061391353	0.8057829737663269	0.1556592583656311	0.6733372211456299	0.3492192029953003	DAZAP1
CAACTAGCAGATTGCT	0.7848546504974365	0.0040723048150539	-0.8866708874702454	0.4092749059200287	-0.2763448059558868	0.0485170930624008	0.7474275827407837	-0.1855755746364593	0.5732153058052063	0.7788522243499756	UPF1
CAACTAGCATCCTAGA	0.46411994099617	-0.1271879523992538	-0.9247481822967528	-0.3592427968978882	-0.0918728560209274	-0.1922695338726043	0.3828561007976532	0.2186217606067657	0.4931672513484955	0.36180180311203	SRSF7
CAACTAGGTGCATCTA	0.6507120132446289	-0.3404109477996826	-0.4841362237930298	0.2474123239517212	0.0639597177505493	0.2785976529121399	-0.3613889813423157	0.2471169531345367	0.5072939395904541	-0.1881406158208847	MSI1
CAACTAGGTTTCGCTC	0.8227427005767822	-0.0081077180802822	-0.9437566995620728	0.5491065979003906	-0.1848703473806381	0.1994034945964813	0.547215461730957	0.0066765248775482	0.8383767604827881	0.3858479559421539	SRSF1
CAAGAAACATGTTCCC	1.2832987308502195	-0.01432366669178	-0.8185774683952332	-0.1977821439504623	-0.5319868922233582	-0.1889546513557434	0.8733052015304565	-0.2007022351026535	0.7872360944747925	0.673751711845398	TRA2A
CAAGAAAGTCTACCTC	0.7974033355712891	-0.5588788390159607	-0.9150381684303284	-0.1401651799678802	-0.5179508924484253	-0.5109546780586243	0.2899957299232483	-0.1622359752655029	0.5694144368171692	0.386301040649414	RBFOX2
CAAGAAATCGGGAGTA	0.6624568700790405	-0.4222957491874695	-0.7944077849388123	0.2460893392562866	-0.2986708581447601	-0.1510985791683197	0.2615225315093994	0.3658397495746612	0.4838662147521972	-0.0104133579879999	MSI1
CAAGATCAGCCGCCTA	0.6172497868537903	-0.2726463675498962	-0.2315015792846679	-0.1164824068546295	-0.1576509326696396	-0.1923000514507293	0.1990222334861755	-0.3746127486228943	0.7644027471542358	0.1703930646181106	DDX3X
CAAGATCGTTACCAGT	0.4784183204174042	0.0040947031229734	-0.5523731708526611	-0.4595394432544708	-0.2254050523042678	0.1253998875617981	0.1149022057652473	-0.2489112913608551	0.3625191450119018	0.2559362649917602	SERBP1
CAAGATCGTTGTCTTT	0.2861053049564361	-0.0364094860851764	-1.062009334564209	-0.088780865073204	-0.3225417733192444	-0.2526177763938904	0.7535079121589661	0.4347615540027618	0.3875459432601928	0.3505982160568237	ZRANB2
CAAGGCCAGCAGGTCA	0.0032926388084888	0.0877214223146438	-0.6091822385787964	-0.2204818278551101	0.0462251789867877	-0.375901311635971	0.2926506400108337	0.0732459127902984	0.9896210432052612	0.7675819993019104	XRCC6
CAAGGCCAGGCTAGCA	0.2811226546764374	-0.0816094726324081	-0.6592020392417908	-0.0129824131727218	-0.3209397792816162	-0.0799620226025581	1.0794365406036377	0.4315434396266937	0.3572041988372803	0.0512008778750896	TAF15
CAAGGCCAGGTTACCT	0.3015141487121582	-0.1527573615312576	-0.8779214024543762	0.2875500023365021	-0.1392940729856491	-0.0217811465263366	0.0056750327348709	0.1232703030109405	0.5610435605049133	0.1320575326681137	SLTM
CAAGGCCGTCTTCGTC	0.8548024296760559	0.2200752943754196	-0.6559678912162781	-0.4593711495399475	-0.4406827092170715	-0.0803567543625831	0.2666090130805969	0.0505483746528625	0.4690358340740204	0.1601551920175552	SF3B4
CAAGGCCTCCTCATTA	0.5201679468154907	-0.486994057893753	-1.110656976699829	-0.0248478353023529	-0.4356664717197418	-0.4094498753547668	0.2055630087852478	-0.313062310218811	0.4406613111495971	0.1621536314487457	SRSF1
CAAGGCCTCGCAGGCT	0.2845762372016907	-0.3275355994701385	-0.9767649173736572	0.1482352912425995	-0.6608321666717529	-0.1620654463768005	0.5066832304000854	0.3275773227214813	0.7018440961837769	0.6736661791801453	ZRANB2
CAAGTTGCACGAAACG	0.657839298248291	0.0371158495545387	-0.6921183466911316	0.3956098258495331	-0.7237586379051208	-0.0105270165950059	0.6232761144638062	-0.1202340126037597	0.9064313173294068	0.5719972252845764	TBRG4
CAAGTTGTCACCTCGT	1.0510709285736084	0.2477211207151413	-0.6181660294532776	-0.2330825477838516	-0.1370190531015396	-0.2072811126708984	0.3384261131286621	-0.2994337677955627	0.1805950403213501	0.3900653719902038	PPIL4
CAAGTTGTCATTTGGG	0.4836797416210174	-0.088257759809494	-0.5532024502754211	-0.4213579297065735	-0.426908016204834	0.1318184733390808	-0.1269005537033081	-0.0641044080257415	0.3793074488639831	0.2455858290195465	XRCC6
CACAAACAGGAATTAC	0.7589319348335266	-0.2287551462650299	-1.4321784973144531	0.0593068301677703	-0.1720273494720459	-0.0730638951063156	0.6838011145591736	0.4508982598781585	0.4830522835254669	0.2040196508169174	PCBP1
CACAAACCAATCCAAC	0.9962661266326904	-0.0424399487674236	-0.7091503739356995	0.3441613018512726	-0.1676933467388153	-0.0454466603696346	0.3466026186943054	-0.0868251025676727	0.4982783496379852	0.0129647180438041	UCHL5
CACAAACCACCTCGTT	0.4377316832542419	-0.33816659450531	-1.2166731357574463	-0.1131420135498046	-0.2576322853565216	0.1022098362445831	0.1862918138504028	-0.0169304907321929	0.580148458480835	0.2500335276126861	GTF2F1
CACAAACTCAGCCTAA	0.4601680338382721	0.0265038963407278	-0.6161511540412903	-0.374646246433258	-0.4392726719379425	-0.3599207103252411	0.1358642280101776	0.3566997945308685	0.395350694656372	0.4384855031967163	FASTKD2
CACACCTAGCTACCGC	0.0099157355725765	-0.2867000102996826	-0.3659397661685943	0.4179547131061554	-0.2135574966669082	0.4456073641777038	0.4942926466464996	-0.0705904066562652	0.7864855527877808	0.4347641170024872	FXR1
CACACCTAGTCTCGGC	0.3791449069976806	0.2109821587800979	-0.2342812418937683	-0.1314633786678314	-0.2116544693708419	-0.1335625052452087	0.7348390221595764	-0.0562015175819397	0.6135774254798889	0.4964933097362518	ZNF622
CACACCTCAATCCGAT	0.5847563743591309	-0.2047517448663711	-0.3365765810012817	0.3931079804897308	-0.1988755166530609	0.3151046335697174	0.1421041786670684	0.2877412140369415	0.4120680391788482	0.3604274094104767	UPF1
CACACCTCAGGACGTA	0.8358730673789978	0.1324914991855621	-0.2532188296318054	-0.2325218170881271	0.0878416746854782	0.2795971035957336	0.5596222281455994	0.2667392790317535	0.3763139247894287	0.1651415824890136	RBM27
CACACCTTCCGAAGAG	0.5217157006263733	0.0670605599880218	-0.5683198571205139	0.1712647974491119	-0.516316294670105	-0.2987384498119354	0.421919971704483	-0.3839752078056335	0.4132097661495209	0.305896133184433	CSTF2T
CACACTCAGGCCGAAT	0.7470093965530396	-0.1724594533443451	-1.0178292989730835	0.3198034465312958	-0.3477742969989776	0.4484278857707977	-0.2641201913356781	0.4034813940525055	0.5553770661354065	0.1575060933828354	KHSRP
CACACTCCAAGTAGTA	0.8274676203727722	-0.2832495272159576	-0.8580543994903564	0.0859822332859039	-0.393451064825058	-0.0670496448874473	0.3208533823490143	0.4083617031574249	0.4797500669956207	0.3187000155448913	GPKOW
CACACTCCAGCGATCC	0.6432412266731262	-0.1976551860570907	-0.525506854057312	0.1797903180122375	-0.5090994238853455	0.3235740661621094	0.6440048217773438	0.1321699023246765	0.9783439636230468	0.1860452145338058	AKAP8L
CACACTCGTCCGACGT	0.9035565257072448	0.4849312901496887	-0.7721224427223206	0.042179524898529	-0.7549678683280945	0.0343679822981357	0.1204302534461021	0.08127161860466	0.4593299329280853	0.2995810806751251	XRN2
CACACTCGTGGTTTCA	0.3301966488361358	-0.021478321403265	-0.9853078722953796	-0.0739225298166275	-0.2833617329597473	-0.0817068219184875	0.69566410779953	0.0312685072422027	0.6417206525802612	-0.2128123790025711	QKI
CACACTCTCGTGGGAA	0.785532534122467	-0.3011833131313324	-0.9249584078788756	0.1086018979549408	-0.2946680784225464	0.0469354540109634	0.0269156321883201	-0.1605845093727111	0.4852126836776733	0.2365229129791259	DAZAP1
CACACTCTCTCGGACG	0.492546945810318	-0.3600235879421234	-1.1771706342697144	0.392901211977005	-0.7230103611946106	0.2809811532497406	0.1045194193720817	0.2514730393886566	0.867145299911499	0.494940310716629	LSM11
CACAGGCAGGGCATGT	0.5816313028335571	-0.295236200094223	-0.8878954648971558	0.2869865000247955	-0.7147887349128723	-0.0119547471404075	0.1665751039981842	-0.0167446732521057	0.2713206112384796	0.488269954919815	PCBP1
CACAGGCAGTCCCACG	-0.0452446863055229	-0.4397316873073578	-0.6656784415245056	0.4028819501399994	-0.1722546964883804	-0.2921458184719085	0.0490780249238014	-0.3548122644424438	1.1435588598251345	-0.1743692904710769	YBX1
CACAGGCTCATACGGT	0.8578630685806274	0.0166904684156179	-0.4451042413711548	0.4928013384342193	-0.3803957402706146	-0.468505859375	0.3792758584022522	0.0561511218547821	0.1774353384971618	0.2524644136428833	PUM2
CACAGTAGTGTTTGGT	0.3495297431945801	-0.0574581883847713	-0.6321460008621216	0.179115891456604	-0.5264366269111633	-0.0519378967583179	0.3235737085342407	-0.3762888312339782	0.9442702531814576	0.2771807014942169	NCBP2
CACAGTATCAAGATCC	0.9566532373428344	-0.1466938555240631	-0.7481147050857544	0.0069231390953063	-0.1836584210395813	0.0515790879726409	-0.2045783400535583	0.0336617827415466	0.2745651304721832	-0.1722471565008163	RBM27
CACAGTATCGCTAGCG	-0.2644318640232086	-0.3146491050720215	-0.9899587035179138	0.6256545782089233	-0.3176820874214172	-0.2979391515254974	0.2310685813426971	0.0972523689270019	0.7659064531326294	0.4431874752044678	U2AF1
CACATAGAGCTTATCG	0.4438769817352295	-0.3869026899337768	-0.7480242848396301	-0.1594190895557403	-0.1983265876770019	0.3670146763324737	0.297357976436615	-0.3602226972579956	0.5674594640731812	0.5169180035591125	HNRNPM
CACATAGAGGGCATGT	0.6560237407684326	-0.0825700312852859	-1.0551691055297852	0.3661854565143585	-0.2392076253890991	-0.0039616636931896	0.6154864430427551	0.3089000284671783	0.6881572008132935	0.7048230767250061	UPF1
CACATAGCAGTCAGCC	-0.1098102480173111	-0.0299612320959568	-1.3298393487930298	0.1377013325691223	-0.0920449793338775	0.2561887204647064	0.0576914921402931	0.0666981935501098	-0.1529183685779571	0.1994171738624572	FAM120A
CACATAGGTCCCTTGT	0.909106969833374	-0.0737834721803665	-0.7144519686698914	0.0839945375919342	-0.4020062386989593	-0.5180988311767578	0.5644484758377075	-0.5651537179946899	0.1352662593126297	0.2184976041316986	DROSHA
CACATAGGTTTGGGCC	0.336033284664154	0.0197456404566764	-0.9657893776893616	-0.3871165513992309	0.1119677647948265	-0.2780785858631134	0.3394225835800171	0.0521003901958465	-0.0254264324903488	-0.4853110611438751	ILF3
CACATTTAGCTAGTCT	0.6274230480194092	-0.090212807059288	-0.4529152512550354	0.1146884858608245	-0.4130243360996246	0.2108036279678344	0.4360333979129791	0.1211992502212524	0.2842123508453369	-0.2226417511701584	AGGF1
CACATTTTCCAGAAGG	0.8389444351196289	0.3010154962539673	-0.614722490310669	-0.3106073141098022	-0.0253704171627759	0.2298980951309204	0.0342948138713836	-0.13994200527668	0.7320479154586792	0.3065764904022217	ILF3
CACATTTTCCGAAGAG	-0.0815398246049881	-0.3346298336982727	-0.7839040756225586	0.5092897415161133	-0.3849800825119018	-0.0080522717908024	0.241409957408905	-0.03437140583992	0.6477985978126526	0.3368441760540008	RBMS1
CACCACTCACACCGAC	1.0798370838165283	-0.3763720691204071	-0.6369674205780029	-0.4851308465003967	-0.4037560224533081	-0.2114454209804535	0.1548554599285125	0.0637611448764801	0.176276758313179	0.7536154985427856	TRA2A
CACCACTGTAAAGGAG	0.3179015815258026	-0.4367933571338653	-0.6364400386810303	0.1737241148948669	-0.7719250321388245	-0.4212420582771301	0.6513765454292297	0.0507796704769134	0.3783040046691894	0.2245996296405792	PABPC3
CACCACTTCCCTGACT	0.5373938083648682	0.0626143515110015	-0.8391515016555786	-0.0133867710828781	-0.3340174555778503	-0.2475504875183105	0.5429666638374329	0.0918622016906738	0.4908044338226318	0.1706538945436477	DDX55
CACCACTTCTGATACG	0.9233490228652954	-0.2217691838741302	-0.5769459009170532	-0.2707782685756683	0.2582476139068603	0.4797090590000152	0.1533127427101135	0.3173677623271942	0.064635619521141	-0.0538598448038101	EIF4G2
CACCACTTCTTGAGGT	0.5950350761413574	0.0160308983176946	-0.368955135345459	-0.1830662190914154	-0.4502184092998504	0.0859701856970787	0.3483249247074127	-0.0688105523586273	-0.1123665273189544	0.374149888753891	RALY
CACCAGGAGTCTTGCA	0.8042352199554443	0.271510362625122	-0.5104130506515503	-0.5122877955436707	-0.182544931769371	-0.3068203926086426	0.6590124368667603	0.1313869357109069	0.5690336227416992	0.3534812331199646	FXR2
CACCAGGTCCACGTGG	1.03820538520813	-0.2265991866588592	-1.162449598312378	0.275235503911972	0.0355101227760314	-0.2441089749336242	0.2078404128551483	0.1298615336418151	0.9081571102142334	0.6270389556884766	SND1
CACCTTGAGATCCCAT	0.7103867530822754	-0.8397343158721924	-0.4323433041572571	-0.1624736338853836	-0.1445603966712951	-0.325516790151596	0.3476715981960296	0.8538047075271606	0.462159514427185	0.1013253480195999	HNRNPC
CACCTTGTCAGTTCGA	0.5034732222557068	-0.3817130625247955	-0.7234292030334473	0.1568498313426971	-0.2498233467340469	0.01511144451797	0.3455012142658233	0.2978299558162689	0.3420646786689758	0.2258335351943969	IGF2BP1
CACTCCATCGTGGACC	0.2758098840713501	0.1508373022079467	-1.0839990377426147	0.3904886543750763	-0.4399751424789428	0.2804170548915863	0.4710836112499237	0.0996185839176178	0.4828179478645324	-0.3008436858654022	NONO
CAGAATCAGGCTAGGT	0.3712435364723205	-0.3103576302528381	-0.8703442215919495	0.0590808689594268	-0.2356398850679397	0.1700250506401062	0.4656803905963897	-0.0266309082508087	0.2564421892166137	-0.1757106781005859	PABPC3
CAGAATCCACAGGAGT	0.5290035009384155	-0.3017861843109131	-0.4076582491397857	0.0122727751731872	-0.6599919199943542	0.1808162927627563	-0.0686906203627586	0.143875241279602	0.372327595949173	0.4163049757480621	IGF2BP2
CAGAATCGTCGTGGCT	0.8633925914764404	-0.2600612044334411	-0.6526828408241272	0.1746492385864257	-0.3580599427223205	-0.3118217587471008	0.8925874829292297	0.126884639263153	0.7699222564697266	0.4410627484321594	GPKOW
CAGAATCTCAGAAATG	0.2933304905891418	0.1736153215169906	-0.8351366519927979	0.4928093254566192	-0.2638474106788635	0.1216610819101333	-0.0861815363168716	0.6646023988723755	0.1493840664625167	0.6183239221572876	SAFB2
CAGAGAGGTTTGACAC	0.5008881688117981	-0.2751854360103607	-0.6227326393127441	0.1511588990688324	-0.0130336266010999	0.0647423714399337	0.190205693244934	0.0201333761215209	0.917327046394348	0.2594781219959259	DAZAP1
CAGATCATCGCCGTGA	0.5136557817459106	-0.0733165740966796	-0.8338659405708313	0.0993147492408752	-0.446736216545105	-0.1973018050193786	0.179057776927948	0.42768594622612	0.1386109590530395	0.1306540369987487	CPEB2
CAGATCATCGGAATCT	0.0054670125246047	-0.4668838679790497	-0.7683781981468201	0.4455801546573639	-0.2607346177101135	-0.0711748898029327	0.3097512722015381	-0.5155081152915955	0.6603145599365234	0.2363991439342498	DAZAP1
CAGCAGCAGGATGGAA	0.5873737931251526	-0.0771262198686599	-1.1838105916976929	0.0235059261322021	-0.5243784785270691	-0.3925360143184662	-0.0135162100195884	-0.0251822769641876	0.3577590882778168	0.6035535335540771	PPIL4
CAGCAGCCAAGCCCAC	0.0529895760118961	-0.2730755805969238	-0.4476133584976196	-0.0929239690303802	-0.3741808831691742	-0.2373379468917846	0.4377941787242889	0.2240444123744964	0.4615119993686676	0.6352100968360901	MTPAP
CAGCAGCCAGCTCCGA	0.3200085759162903	0.0481755882501602	-1.0167171955108645	-0.0083679258823394	-0.5037338733673096	-0.1243242397904396	0.6368060111999512	-0.0842247456312179	0.4443370401859283	0.3261133432388305	SRSF10
CAGCAGCCAGCTGTTA	0.5778740048408508	-0.086246371269226	-1.0914349555969238	0.3072262108325958	-0.0820130705833435	-0.3742862641811371	0.0998354330658912	0.2806892693042755	0.4961783587932586	0.5872535705566406	SLTM
CAGCAGCCATCATCCC	0.7345989942550659	-0.1051218956708908	-0.8532693386077881	-0.0077562630176544	-0.4670875072479248	0.3434996902942657	0.4133358597755432	0.3481798470020294	0.7078213691711426	0.5012323260307312	FTO
CAGCAGCGTTGAGGTG	0.3306135535240173	-0.3112350106239319	-0.8164672255516052	0.1165616512298584	-0.3901502788066864	-0.0382930636405944	0.5465562343597412	-0.2295918762683868	0.1979672461748123	0.029324110597372	DDX42
CAGCATAGTTCCACGG	0.0093017555773258	-0.0941629558801651	-0.9424211382865906	0.0337771773338317	-0.3377434313297272	-0.0419624522328376	0.2926834225654602	0.2673806250095367	1.1194764375686646	0.4082939922809601	HNRNPM
CAGCATATCTACCTGC	0.3521684408187866	-0.4960772693157196	-0.9133506417274476	0.5335478782653809	-0.115811601281166	-0.550703763961792	-0.1556961089372635	0.0472118258476257	0.6080726981163025	0.3406548202037811	HNRNPC
CAGCCGAAGCTGTTCA	0.3160510659217834	0.1222633868455886	-1.0876002311706543	-0.0197569876909255	-0.5363783240318298	-0.636324942111969	0.1715066730976104	0.0454258024692535	0.8217587471008301	-0.1475901156663894	YBX1
CAGCCGAAGTCGTACT	0.4402647316455841	-0.4317328035831451	-1.1911548376083374	-0.2163272202014923	-0.3412290513515472	-0.3329615592956543	0.5204305648803711	-0.2602688670158386	0.3800475001335144	0.1955151259899139	DDX42
CAGCCGACATCCTAGA	0.6696829795837402	-0.2954093217849731	-0.7194708585739136	-0.0108955055475234	-0.3361791670322418	-0.1421945095062255	0.8094659447669983	0.4784925878047943	0.5960077047348022	0.7855645418167114	SRSF9
CAGCCGAGTTGAGTTC	0.9396169781684875	0.5688700675964355	-1.0886670351028442	-0.2713137865066528	-0.2463464587926864	-0.3623416721820831	0.4989126622676849	0.0760942995548248	0.3294069170951843	0.4001047909259796	QKI
CAGCCGATCAGAGACG	0.6178226470947266	-0.1634729504585266	-0.7220119833946228	-0.2338076829910278	-0.5050358772277832	-0.3566931188106537	0.3321064412593841	-0.3755846321582794	0.0405318289995193	0.4487932026386261	RALY
CAGCCGATCTGGAGCC	0.7577607035636902	-0.4895531237125397	-0.6072378754615784	0.1061407923698425	-0.238689586520195	0.0360055081546306	0.319909393787384	0.0789537131786346	0.0535292625427246	0.3907826244831085	FXR2
CAGCCGATCTGTACGA	0.2532395422458648	-0.2597639560699463	-0.6980164647102356	-0.0463318079710006	-0.6971192955970764	-0.0042149191722273	0.4958333671092987	-0.1094287186861038	0.2217999100685119	0.0499323196709156	RBFOX2
CAGCGACTCAGGCAAG	0.3435558974742889	-0.1829988062381744	-0.947565257549286	-0.1280934959650039	-0.2773202061653137	-0.4980714619159698	0.19585582613945	0.1753906905651092	0.7991118431091309	0.7398355007171631	SND1
CAGCGACTCTGAGTGT	0.3104288876056671	0.0099762808531522	-0.5530199408531189	0.1390313506126403	-0.5956789255142212	0.5646481513977051	0.0876633748412132	0.1500194668769836	0.7693787813186646	0.6348254084587097	RBM27
CAGCTAAAGCCGGTAA	0.6609311103820801	-0.223187118768692	-1.2779290676116943	0.2076159119606018	-0.3677557110786438	-0.1414141952991485	0.0765522941946983	0.1906879246234893	0.8577637672424316	0.0214589573442935	FAM120A
CAGCTAAGTTTGCATG	0.2237034440040588	-0.16995869576931	-0.5128692388534546	-0.4528740048408508	-0.4237060248851776	-0.5700206756591797	-0.0301321223378181	-0.3891312181949615	0.6733690500259399	0.2547806203365326	TNRC6A
CAGCTAATCCCTTGTG	0.9305993914604188	-0.4836489260196686	-0.8815016150474548	0.3104703724384308	-0.3042442798614502	0.0202462095767259	0.4755983650684356	0.5323607921600342	0.6430497169494629	0.7033873796463013	TARDBP
CAGCTAATCGGTCTAA	0.6878148913383484	0.1836183667182922	-0.682792067527771	-0.0894505530595779	-0.4032354056835174	-0.0753129124641418	0.0191600471735	-0.4228157997131347	0.1608173251152038	0.1279892325401306	FTO
CAGCTGGCAAAGCAAT	0.6774771809577942	-0.2012463212013244	-0.8765904307365417	0.0553775131702423	-0.5200415849685669	0.0467820428311824	0.0548837855458259	0.0952992141246795	0.1275207102298736	0.1154433637857437	DAZAP1
CAGCTGGCAAGTAATG	0.299590915441513	-0.226475179195404	-0.4065174460411072	0.8485350608825684	-0.5251671671867371	-0.0418137572705745	0.4581581652164459	0.6661107540130615	0.6374430060386658	-0.1049942076206207	DDX55
CAGCTGGCAGCGTAAG	0.1466003209352493	0.0728565752506256	-1.140506625175476	-0.0179068744182586	-0.085782952606678	-0.3522562384605407	0.251477301120758	-0.1303165405988693	0.3848877549171448	0.2236689925193786	ZNF622
CAGCTGGGTAATCGTC	0.6562122702598572	-0.0796673893928527	-0.9286193251609802	-0.0160418897867202	-0.5264296531677246	-0.1689670085906982	-0.0660227611660957	-0.0072422623634338	0.3191523551940918	0.1897863000631332	GTF2F1
CAGCTGGGTACAGTGG	0.6389777660369873	0.0558433383703231	-0.5265785455703735	0.1823091804981231	-0.3038523197174072	0.183460921049118	0.1568720340728759	-0.3439661562442779	0.6554883718490601	0.5043064951896667	CSTF2T
CAGCTGGTCAAACCAC	0.2935203313827514	-0.3054041862487793	-0.5315926671028137	0.0281726717948913	-0.5534220933914185	0.1216428354382515	0.6471642255783081	-0.0097873210906982	0.3678343296051025	0.2484726905822754	NONO
CAGCTGGTCATGCATG	0.6481173038482666	0.3785852789878845	-1.0106979608535769	0.2871791422367096	-0.238231748342514	-0.3021394312381744	0.1240276172757148	0.4752013385295868	0.5869653820991516	0.2302156388759613	PPIL4
CAGGTGCAGTTACCCA	0.4983905851840973	0.0746150761842727	-0.8277451992034912	-0.1778631508350372	-0.1899673044681549	-0.3350409567356109	0.6039062142372131	-0.3223100304603576	0.7109905481338501	0.3678910136222839	SERBP1
CAGGTGCTCCTAAGTG	0.8416475653648376	-0.0366019271314144	-1.2484744787216189	0.095775157213211	-0.5791333317756653	-0.3864889442920685	0.4433000981807709	0.2135526239871978	0.454896330833435	0.6483150124549866	RBM42
CAGTAACCACCGAATT	0.3526102006435394	0.125675544142723	-0.6840264201164246	0.2483807504177093	-0.1574614942073822	-0.2403547465801239	0.0545233413577079	-0.2483302354812622	0.1613623052835464	0.4010727107524872	RBM15
CAGTAACGTTTAGCTG	1.1570285558700562	-0.2865641713142395	-0.3977649807929992	0.4289758503437042	0.286839872598648	-0.0890614613890647	0.2616588473320007	0.3474327027797699	0.5585318803787231	0.5161250829696655	IGF2BP2
CAGTAACTCAAACGGG	0.9858022928237916	-0.2332656383514404	-0.909576654434204	-0.0022183805704116	-0.4849549531936645	-0.358313500881195	0.4248839914798736	0.0584487318992614	0.5421749949455261	0.2580093741416931	GTF2F1
CAGTCCTAGGGTGTTG	0.9013276100158693	-0.2625559270381927	-0.87395179271698	-0.011635810136795	-0.0950861275196075	-0.0543543472886085	0.5193883776664734	0.1789124906063079	0.5983901619911194	0.3983013331890106	SRSF1
CAGTCCTTCTTCGGTC	0.4019781947135925	0.0431293845176696	-0.3894142806529999	0.1398592591285705	0.0382027477025985	-0.0502259396016597	-0.032066773623228	0.1993140876293182	0.2143376469612121	0.3400265872478485	UCHL5
CATATGGCAATAACGA	0.7428394556045532	-0.0972076207399368	-0.7342906594276428	-0.054159939289093	-0.3987500965595245	0.0600017346441745	0.5277495980262756	-0.0961980372667312	0.2143678665161132	0.1382196843624115	AKAP8L
CATATGGCAATACGCT	0.9180368781089784	-0.7673099637031555	-0.5851655006408691	0.3897791802883148	-0.4922462105751037	-0.2291427254676818	0.7078220248222351	0.1515257358551025	0.2361658811569214	0.4896329939365387	GTF2F1
CATATGGGTCAATACC	0.3934388160705566	-0.0666230469942092	-0.9590772986412048	-0.2141112834215164	-0.1664395332336425	-0.2720969915390014	0.201813131570816	-0.2465765625238418	0.5619161128997803	0.3465704023838043	SART3
CATATGGGTCACAAGG	0.695198118686676	-0.2702572345733642	-0.8635196089744568	-0.1265759468078613	-0.1043703034520149	0.2363561689853668	0.4070621132850647	0.1649861335754394	0.6741071939468384	0.5145427584648132	MSI1
CATATGGGTGCAGTAG	0.3962013721466064	0.0007113330066204	-0.7496699690818787	0.0100928246974945	-0.2208397686481475	-0.5211560130119324	0.1078729256987571	0.0765313506126403	0.2811342179775238	0.4395208954811096	SERBP1
CATATGGTCATGTAGC	0.8191983103752136	-0.3849909603595733	-1.0466878414154053	-0.0378752797842025	-0.161006823182106	-0.1262511312961578	-0.1911638081073761	0.3082230985164642	0.915656328201294	0.2563907206058502	MSI1
CATATGGTCGAGAACG	0.5140399932861328	-0.2694595158100128	-0.9091039896011353	-0.4765516519546509	-0.2182647585868835	-0.1046376749873161	0.5215038061141968	-0.0986905694007873	0.4058640003204345	0.1872469335794448	SRSF10
CATATTCAGTGAATTG	0.7197290062904358	-0.2405948340892791	-0.8360080718994141	-0.0628731399774551	-0.4588015377521515	-0.1035764813423156	0.5751193165779114	0.3880046308040619	0.634971559047699	0.1672485023736953	MSI1
CATATTCCACAACGCC	0.3120174407958984	-0.3711002469062805	-0.6728902459144592	0.2328589260578155	-0.6042127013206482	0.1228796169161796	0.3609911203384399	-0.0029549896717071	0.8784966468811035	-0.0279893968254327	GTF2F1
CATATTCCATGTCTCC	0.5997729897499084	-0.2701987028121948	-1.331864356994629	0.2704107463359833	-0.4983981251716614	-0.0270369425415992	0.1586992144584655	0.3976980745792389	1.1111857891082764	0.551767885684967	FXR1
CATATTCCATTGCGGC	1.0075539350509644	-0.3173809051513672	-0.5365369915962219	0.3040120303630829	-0.1512014120817184	-0.2386172413825988	-0.2293876111507415	-0.0932363867759704	0.3590558171272278	-0.0434457100927829	CPEB2
CATATTCTCTGATACG	0.5991223454475403	-0.1518573015928268	-0.5607757568359375	-0.3460520207881927	0.0073407688178122	-0.2002668976783752	0.4195381700992584	0.0688103437423706	0.5195019245147705	0.0953141301870346	IGF2BP1
CATCAAGCAGACAAGC	0.1848594099283218	-0.1776215583086013	-0.7177865505218506	0.0092966556549072	-0.6100287437438965	-0.1074035167694091	0.6772266626358032	-0.2616725862026214	0.4058447778224945	0.1666622310876846	PABPN1
CATCAAGCATTTGCTT	0.521409809589386	-0.3170438408851623	-0.1886980831623077	-0.0870752334594726	-0.2784529626369476	0.1338456869125366	-0.0186337456107139	-0.050500214099884	0.8763184547424316	0.0127930641174316	HNRNPM
CATCAAGTCAGTTAGC	0.5382341146469116	-0.2035797089338302	-0.6236727833747864	0.1397178173065185	-0.4579272270202636	-0.2810403704643249	0.259674996137619	-0.0201097130775451	0.979062795639038	0.6120379567146301	SART3
CATCAGACACTGTGTA	0.4809000194072723	0.2192771732807159	-1.1295453310012815	-0.0833941996097564	-0.1670077592134475	0.0250435657799243	0.220055878162384	0.1673938632011413	0.4058941900730133	0.5043728947639465	XRN2
CATCAGACAGTAAGCG	0.5261983275413513	-0.0730960667133331	-0.6231971383094788	-0.0687490105628967	-0.7952743768692017	0.1679383218288421	0.3851896226406097	-0.0952270179986953	0.1077251136302948	0.2727456390857696	FMR1
CATCAGAGTGTTTGGT	0.5642545223236084	0.0456662885844707	-0.3629719018936157	0.0709980130195617	-0.6835654377937317	0.5165878534317017	0.0864480659365654	-0.0457185506820678	0.5301381945610046	0.39889857172966	negative
CATCAGATCCACTCCA	0.3703560829162597	-0.1449051648378372	-0.5821036696434021	-0.0014047920703887	-0.2389559596776962	-0.4053232371807098	0.4541055858135223	-0.3107738494873047	0.4324884414672851	-0.0295508243143558	FMR1
CATCCACGTGAAATCA	0.7758874297142029	0.2534133195877075	-0.8125856518745422	-0.1411409378051757	-0.2975950837135315	-0.1275659799575805	0.7007673382759094	-0.0934248566627502	0.1219034343957901	0.2176741659641266	FASTKD2
CATCCACTCCCACTTG	0.4748429358005523	0.3309828639030456	-1.3342126607894895	0.4263273775577545	-0.6956966519355774	0.1487395167350769	-0.1032123863697052	0.2636207640171051	0.70633864402771	0.2901996374130249	MTPAP
CATCCACTCTTCCTTC	0.534972071647644	-0.4338372051715851	-0.3844107985496521	-0.0100613683462142	-0.0617961660027504	-0.3142856657505035	-0.1574791669845581	0.3572600185871124	0.7243398427963257	0.4989576637744903	PUM2
CATCGAACATGCCTTC	0.4306084215641022	-0.0819557905197143	-0.8762525320053101	0.5472633838653564	-0.1752690374851226	0.0911464095115661	0.2595601081848144	0.863775372505188	0.6908433437347412	0.745253324508667	SAFB2
CATCGAATCACCAGGC	0.6631202697753906	-0.3175774812698364	-1.0629093647003174	0.5667499303817749	-0.1760206967592239	-0.0951258614659309	0.3484985530376434	0.4923430979251861	0.4869633913040161	0.2242243587970733	RBM15
CATCGGGCATATGAGA	0.473255306482315	-0.0149103328585624	-0.7176051735877991	-0.0038923323154449	-0.5922657251358032	-0.0817074328660965	0.049823947250843	-0.0625939071178436	0.7936924695968628	0.3726356029510498	PABPC4
CATGACAAGAGTCTGG	0.8409456014633179	0.1468305438756942	-0.3978331983089447	0.5734502077102661	-0.4795263111591339	0.1937398910522461	0.1779583692550659	0.3386663496494293	0.5233291387557983	0.4134784340858459	GTF2F1
CATGCCTCACAAGACG	0.5307027697563171	-0.2351213693618774	-0.8529806733131409	0.4603985249996185	-0.3922341167926788	0.1978657841682434	0.2772286236286163	0.3861078321933746	0.1055951118469238	-0.10297492146492	EIF4G2
CATGCCTCATCACCCT	0.612473726272583	-0.0988236367702484	-1.1278319358825684	0.6677504777908325	-0.7157666683197021	-0.2189196050167083	0.1987296044826507	0.225618690252304	0.2821840643882751	0.1330748051404953	DAZAP1
CATGCCTTCACCCGAG	0.5476378202438354	0.0685386657714843	-0.5774049162864685	-0.3216636776924133	-0.337606132030487	0.1849917471408844	0.5155699849128723	0.2318746149539947	0.5572940707206726	0.1176578551530838	SRSF1
CATGGCGAGCTGGAAC	0.8462511301040649	-0.1848144233226776	-0.6144269704818726	-0.0620226562023162	-0.170771062374115	-0.0641012638807296	0.6139485239982605	-0.5944839715957642	0.3862422704696655	0.0935685187578201	UPF1
CATGGCGAGTCAATAG	0.5519965887069702	-0.1319343298673629	-0.5822800993919373	0.2212072014808654	-0.233254462480545	-0.2834847569465637	0.0224715322256088	0.2982483804225921	0.3012808561325073	0.4302681684494018	ZNF622
CATGGCGCAAATTGCC	0.6492663621902466	0.0564405471086502	-0.9174764752388	0.5027939081192017	-0.0139054972678422	0.1469814777374267	0.5126488208770752	0.3677354753017425	0.5557111501693726	0.5810497403144836	DDX42
CATGGCGCAGGTCCAC	0.7182732224464417	-0.2229937314987182	-0.8766177296638489	0.3340878188610077	-0.2244004011154174	0.3937808275222778	-0.1516666412353515	0.1314533650875091	0.5373760461807251	0.3442251086235046	UPF1
CATGGCGCAGTTAACC	0.5073232054710388	0.3015426695346832	-0.9132131934165956	0.2897128164768219	-0.3025924563407898	0.05584467202425	-0.3151770532131195	0.1840226352214813	0.4546451568603515	0.4165446162223816	PABPN1
CATGGCGCATGGATGG	0.7652772068977356	-0.1061760187149047	-0.9482649564743042	-0.1481095850467682	-0.2328276187181472	0.0269637741148471	0.3615835011005401	-0.3471059203147888	0.5872483253479004	0.4279921948909759	DDX55
CATGGCGTCCTTTCTC	1.1024473905563354	-0.0825258493423461	-0.573909342288971	-0.2046361863613128	-0.4067240953445434	0.0330451168119907	0.1916914284229278	0.1295530498027801	0.4324514865875244	0.297373354434967	GPKOW
CATGGCGTCGTTGCCT	0.4092661440372467	-0.4476156234741211	-0.6637024879455566	0.0854380130767822	-0.7638025879859924	0.517408549785614	0.7258437275886536	0.5683592557907104	0.8237491846084595	0.4962567985057831	EIF4G2
CATTATCAGATAGGAG	0.4304311871528625	0.0734281614422798	-0.5939885377883911	-0.3043990135192871	-0.2477129250764846	-0.1315956711769104	0.6349471807479858	-0.1628313362598419	0.2315305471420288	0.3807691037654876	DGCR8
CATTATCTCATCGGAT	0.6108148097991943	-0.2561606168746948	-0.7527884840965271	-0.0538789927959442	-0.4832710027694702	0.4744702875614166	0.1887703537940979	-0.2531640827655792	0.7619907855987549	0.4344048202037811	DAZAP1
CATTCGCAGACCCACC	0.2772426605224609	-0.0154883004724979	-0.2285879701375961	0.4191764891147613	-0.1756402850151062	0.3408370912075043	0.5035899877548218	0.1116131544113159	0.899793267250061	0.4109551906585693	ANKHD1
CATTCGCAGCCAGTTT	0.837195098400116	0.2829771637916565	-0.7281631827354431	-0.045258492231369	-0.1969738900661468	0.3155635893344879	0.0054640844464302	-0.0030502378940582	0.675229549407959	0.4140402376651764	ILF3
CATTCGCCAGATGGCA	0.5536025762557983	-0.0777161866426467	-0.6937593817710876	0.4122485220432281	-0.2588058412075043	0.7268689870834351	0.5057711005210876	0.1541250348091125	0.5697508454322815	0.0281858630478382	AKAP8L
CATTCGCGTTACGCGC	0.4143718481063843	-0.4554125070571899	-0.449417233467102	0.1349455416202545	-0.6787408590316772	0.0648933053016662	0.4509234726428985	0.1160075366497039	0.8836899995803833	0.5983284711837769	HNRNPM
CCAATCCAGAGTTGGC	0.204458862543106	-0.092676430940628	-0.8399710655212402	-0.08970507979393	-0.5589023232460022	0.1498866081237793	0.2312433123588562	0.3874503672122955	0.3261662721633911	0.2383910417556762	U2AF2
CCAATCCCAGTAGAGC	0.3946160674095154	-0.4107774794101715	-1.17739999294281	0.0027791261672973	-0.4485151767730713	-0.4232734143733978	0.4953080117702484	0.0025384724140167	0.6972075700759888	0.1105301976203918	KHDRBS1
CCAATCCCATGCCCGA	0.532651960849762	-0.2479928433895111	-1.0735187530517578	0.206060528755188	-0.0224907360970973	-0.2711000740528106	-0.063254527747631	0.6684836149215698	0.7949508428573608	0.4167279899120331	MTPAP
CCAATCCGTACAGTGG	0.7022950053215027	-0.2652965784072876	-0.5930655002593994	-0.1926016509532928	-0.3202807605266571	0.0985534712672233	0.4911508858203888	0.378981739282608	0.6176889538764954	0.207072377204895	SRSF10
CCAATCCTCCAAACAC	0.6023433208465576	-0.6840344667434692	-0.6321333050727844	0.0529747009277343	-0.4274059534072876	0.2324141860008239	0.1249639466404914	0.3515634834766388	1.1202980279922483	0.1498384028673172	TARDBP
CCACGGAAGGATGGAA	0.7016512155532837	-0.1891973316669464	-0.585873007774353	-0.1846731156110763	-0.4222574234008789	-0.1776047646999359	0.5147703886032104	-0.3652802109718323	0.8061128854751587	0.0896927714347839	PABPC3
CCACGGAAGGATGGTC	0.6860503554344177	-0.2757010459899902	-0.8925142884254456	-0.0434603244066238	-0.2104107737541198	0.0623174160718917	-0.1403973698616027	0.1032170355319976	0.4634140133857727	0.2789651751518249	RBM27
CCACGGAGTAGAGGAA	0.6621502637863159	-0.0516915209591388	-0.5852163434028625	-0.0488738864660263	-0.436531662940979	-0.2830069661140442	0.5010143518447876	0.4472048580646515	0.1750974804162979	0.1492237746715545	SLTM
CCACGGAGTCGGGTCT	0.2707695364952087	-0.0731565654277801	-0.4280248880386352	0.3804734647274017	-0.123492382466793	0.0847817361354827	0.5595411062240601	0.04909148812294	0.2336012125015258	0.1562063992023468	FMR1
CCACGGAGTGTGACGA	0.7603549957275391	-0.5209619402885437	-0.7256217002868652	0.6865850687026978	-0.5541817545890808	-0.228069394826889	0.2360289096832275	-0.1888467371463775	0.3317167162895202	0.4119826555252075	SRSF1
CCACGGAGTTAAGGGC	0.9691705703735352	-0.1870281249284744	-0.8571966886520386	-0.2866619527339935	-0.291174829006195	0.0668635219335556	0.1795729696750641	0.0922743380069732	0.601585865020752	0.4982403218746185	SRSF1
CCACGGAGTTCCTCCA	0.7494734525680542	0.2266498059034347	-1.1631957292556765	-0.1980677396059036	-0.1925269067287445	0.3417599499225616	0.4566238820552826	0.1855965554714203	0.2849592864513397	0.2470704913139343	DGCR8
CCACTACAGATCCTGT	0.5277802348136902	-0.2765602171421051	-0.9114952087402344	-0.213663637638092	-0.9297634959220886	-0.0917720198631286	0.1425759196281433	-0.6551637053489685	-0.2394014000892639	0.0782219469547271	ZNF622
CCACTACCAGACAAGC	0.3546173274517059	0.1538130939006805	-0.9319247007369996	-0.0610222369432449	-0.3754944801330566	-0.433466762304306	0.0645138248801231	-0.2344909310340881	0.4233556687831878	0.1970286518335342	RBM15
CCACTACCAGTTTACG	0.6144978404045105	0.2525095641613006	-1.0181941986083984	0.3647198975086212	-0.148222878575325	-0.2149874866008758	0.0405489429831504	0.054675817489624	0.3929182887077331	0.2180885970592498	FAM120A
CCAGCGAAGACGCACA	0.3254293203353882	-0.2574111819267273	-0.4768499135971069	0.2212061285972595	-0.3739399015903473	0.0702370628714561	0.4296194016933441	-0.3798456490039825	0.6276454329490662	0.2220200002193451	SRSF1
CCAGCGAAGGATTCGG	0.6488818526268005	-0.1806816011667251	-0.7247939109802246	-0.1161419600248336	-0.039508868008852	-0.233353316783905	0.3753828406333923	0.2421463429927826	0.5795016288757324	0.4842603504657745	ZNF622
CCAGCGAAGTACGACG	0.6488747000694275	-0.0774060040712356	-0.443999707698822	0.0889628529548645	-0.1786544471979141	-0.2565107941627502	0.2460519671440124	0.140324205160141	0.6229246854782104	0.0031269788742065	RBM27
CCAGCGACAATTCCTT	0.5627095699310303	-0.0730819851160049	-0.6071068644523621	0.1760331690311432	-0.5020817518234253	0.3331799507141113	0.8670527338981628	0.4113306105136871	1.0018378496170044	0.4058725237846374	TNRC6A
CCAGCGACATTTGCCC	0.7395625710487366	-0.0325576476752758	-1.2186335325241089	-0.0139997601509094	-0.6130523681640625	-0.1359433233737945	0.1593634188175201	0.3849550783634186	0.7833065986633301	0.2961139976978302	TARDBP
CCATGTCCAATAACGA	0.7110405564308167	-0.4782933294773102	-1.266635179519653	0.3755219876766205	-0.1932040452957153	-0.2614974677562713	-0.2337425053119659	0.1980092227458953	0.3607022166252136	0.7050614953041077	PCBP1
CCATGTCTCTACCTGC	0.7351384162902832	-0.3843984305858612	-1.0135024785995483	0.1139218509197235	-0.4481968879699707	-0.264664351940155	0.4523841440677643	0.4604518711566925	0.7070183753967285	-0.1129927039146423	RBMS1
CCATTCGCAGACAAAT	0.5944986939430237	-0.1436660885810852	-0.8839831352233887	0.341311365365982	-0.3035744428634643	0.2162830531597137	0.4869316518306732	-0.0748365670442581	0.5810644626617432	0.2033111900091171	negative
CCATTCGCATGACGGA	0.6387044787406921	-0.439124584197998	-0.5850614309310913	0.1140683889389038	-0.2872381508350372	-0.01951146684587	0.236319214105606	-0.0462240278720855	0.6718920469284058	0.4844647347927093	RBMS1
CCATTCGTCGCTTGTC	0.4960197508335113	-0.1098976731300354	-0.6881246566772461	0.3098898231983185	-0.3809103667736053	-0.0447360724210739	0.3067907392978668	0.1170713007450103	0.2685710787773132	0.1717375516891479	RBM15
CCCAATCAGCCAGTAG	0.4778080880641937	-0.4108774662017822	-0.6512160301208496	0.3049394190311432	-0.7892864942550659	-0.2211754322052002	0.2067277729511261	0.4350439608097076	1.094672441482544	0.3737072944641113	GPKOW
CCCAATCCAATCGAAA	0.6160023808479309	-0.603940486907959	-1.3107516765594482	0.1450752317905426	-0.4423852860927582	-0.4008755087852478	0.1470860242843628	0.0159030258655548	0.6434223651885986	-0.1189129501581192	DAZAP1
CCCAATCCACGGTTTA	0.6386516690254211	0.0288793016225099	-0.8887390494346619	-0.0285209715366363	-0.1980695575475692	-0.0099541060626506	0.5609474182128906	0.3894531428813934	0.5567599534988403	0.1931371688842773	TARDBP
CCCAATCCACGTCTCT	0.8067603707313538	-0.3614490628242492	-0.5217715501785278	-0.4524291157722473	-0.0410905145108699	-0.0923696681857109	0.4688380658626556	0.2871686518192291	0.3887913823127746	0.4113974273204803	IGF2BP1
CCCAATCGTCTGCCAG	0.2069994509220123	-0.2660408616065979	-0.5526241660118103	-0.0367950350046157	-0.4792493283748626	0.1178308278322219	0.2588243186473846	-0.2345318049192428	0.0472531020641326	0.3200314342975616	DDX6
CCCAATCTCAGAGGTG	0.3882345557212829	-0.4982450902462005	-0.8957626223564148	0.1166353821754455	0.0778914019465446	0.4227424263954162	0.1444155573844909	-0.2717120945453644	0.4162432551383972	0.6047685742378235	LIN28B
CCCAGTTAGGCCCTTG	0.5261754393577576	-0.2352663278579712	-0.5434886813163757	-0.0248208791017532	-0.3704536855220794	0.2900387644767761	0.3881969153881073	0.2448548376560211	0.8355000019073486	0.0460070930421352	GPKOW
CCCAGTTCAATGGAAT	0.4239526689052582	-0.0273008607327938	-1.1864005327224731	0.0141031146049499	-0.5967831611633301	-0.0498910471796989	0.1482580304145813	-0.0999887734651565	0.0802610963582992	0.570563793182373	METAP2
CCCAGTTGTCTTCAAG	0.922737956047058	-0.599155068397522	-0.8626850247383118	0.4425139725208282	-0.139442890882492	-0.2682921290397644	0.2593807876110077	0.0797547996044159	0.6210122108459473	0.3385891318321228	DDX55
CCCAGTTTCGCCAAAT	0.4819160401821136	0.1594040542840957	-1.105424880981445	0.0370756089687347	-0.347535490989685	-0.0624829679727554	0.1443102359771728	0.0135189890861511	0.4055772125720978	0.1014739125967025	PABPC3
CCCATACAGGGTTTCT	0.4774207770824432	-0.3659762144088745	-1.06304931640625	0.3348885476589203	-0.4513485133647918	0.2104686796665191	0.4014058411121368	0.1276732981204986	0.5903673768043518	0.0430176667869091	DDX42
CCCATACAGTGTACTC	0.4648099243640899	-0.2764358818531036	-1.106322169303894	-0.5547569394111633	-0.2926167249679565	-0.3973475396633148	0.0242404043674469	-0.2265325486660003	0.1845415383577346	-0.3134010136127472	HNRNPA1
CCCATACCAAGAGGCT	0.3092482686042785	-0.4054412245750427	-0.395676851272583	0.2509849965572357	-0.3946034908294678	-0.1523624956607818	0.1404080092906952	-0.2313583195209503	1.1571496725082395	-0.1305081248283386	KHDRBS1
CCCATACCACTAGTAC	0.2622992992401123	-0.2658984065055847	-1.0253381729125977	0.1720087230205536	-0.3349754512310028	-0.2389652729034423	0.4613350331783294	0.1658924221992492	0.5089865922927856	0.4452084600925445	ZRANB2
CCCATACCATCCGTGG	1.1730436086654663	-0.2533677220344543	-0.723544180393219	-0.395952820777893	0.0135258268564939	-0.0767247751355171	0.1523421108722686	0.0735591053962707	0.2058919668197631	0.1916907727718353	SART3
CCCATACGTTCTGTTT	0.4554627239704132	-0.1984002888202667	-0.5439435839653015	0.1796106100082397	0.0429326966404914	-0.0474944896996021	0.8138993978500366	0.1520508229732513	0.7319024801254272	0.7808626294136047	ZRANB2
CCCATACTCTAACTGG	0.4911189377307892	-0.5125002861022949	-0.5521235466003418	-0.1978134214878082	-0.2670841515064239	-0.2590093612670898	0.1777260303497314	0.0154937505722045	0.37800994515419	0.0246397517621517	QKI
CCCATACTCTATCGCC	0.9688451290130616	-0.0504412688314914	-0.6325989961624146	-0.0111118406057357	-0.5776135325431824	0.5398723483085632	0.5706675052642822	0.0451844930648803	0.8201649188995361	0.2047590017318725	TARDBP
CCCTCCTCACACCGCA	0.513116180896759	-0.4010364413261413	-0.6096780896186829	0.729636549949646	-0.524445116519928	0.1889014840126037	0.6268545389175415	0.3124740421772003	0.8319979906082153	0.510643720626831	ANKHD1
CCCTCCTCAGGTGCCT	0.5001776218414307	-0.2900938093662262	-0.9312174916267396	-0.2180555015802383	-0.4149538576602936	-0.0298880450427532	0.0261045098304748	0.2750405967235565	0.5457406044006348	0.5640643835067749	DDX6
CCCTCCTGTCCTCTTG	0.6966283917427063	0.0059748012572526	-0.8561738133430481	-0.4232990145683288	-0.4662554264068603	-0.0024851523339748	0.1024886444211006	0.2072444260120391	0.8092712163925171	0.5128912925720215	RBMS1
CCCTCCTGTTGTCGCG	0.4902158081531524	-0.2776362299919128	-0.6442792415618896	-0.1857037544250488	-0.3251422941684723	0.0946854427456855	0.6072160005569458	0.5450406074523926	0.641218900680542	0.2691003680229187	NONO
CCCTCCTTCACTATTC	0.6425608396530151	0.4774338603019714	-0.146064281463623	-0.3409777879714966	0.254890888929367	-0.6663116216659546	0.3517802357673645	-0.3645107746124267	0.3843142986297607	0.0390086732804775	RBM22
CCCTCCTTCATGCTCC	0.7631965279579163	-0.6785493493080139	-0.9080809354782104	0.262456864118576	-0.376655101776123	0.2034567892551422	-0.1955117583274841	-0.1115765273571014	0.8063633441925049	-0.1261873990297317	RBM15
CCGGGATCATGCATGT	1.01313054561615	-0.1080454885959625	-0.7922468781471252	0.1632772386074066	-0.4082488119602203	-0.0849283933639526	0.5229556560516357	0.2808074057102203	0.6611794233322144	0.231036365032196	DDX3X
CCGGTAGAGCTAGTTC	0.5080909132957458	-0.2760719656944275	-0.8758964538574219	-0.429203987121582	-0.0024522780440747	-0.1599543690681457	0.0905534401535987	0.0123325884342193	0.4499337077140808	0.3749169409275055	TAF15
CCGGTAGCAAAGGTGC	0.8833989500999451	0.2894947826862335	-0.4544548988342285	-0.3282175660133362	-0.4929587543010711	-0.2115456163883209	0.1611020565032959	0.2790399491786957	0.2930602133274078	0.2714079022407532	PABPC4
CCGGTAGGTAAGCACG	0.627662181854248	-0.2049266546964645	-1.1343646049499512	-0.3367338478565216	-0.236014574766159	-0.172013908624649	0.2435903251171112	0.437351793050766	0.4478357136249542	0.1125427931547164	METAP2
CCGGTAGGTCCAAGTT	0.6778026223182678	0.1501252949237823	-0.8347292542457581	0.0730009377002716	-0.1650120913982391	0.087075687944889	0.4619614779949188	0.2555470764636993	0.7345341444015503	0.7765708565711975	RBM42
CCGGTAGTCACATGCA	0.8139343857765198	-0.2449252307415008	-0.5325031876564026	0.2255479991436004	-0.3176075220108032	0.0525867789983749	0.1742826700210571	-0.0363074243068695	0.7919917106628418	0.8346520066261292	HNRNPM
CCGGTAGTCCTATGTT	0.1089650839567184	-0.0801747739315033	-1.1055172681808472	0.0346755981445312	-0.1679284870624542	0.0282092615962028	0.167499154806137	0.2681212127208709	0.1609277725219726	-0.0249454490840435	ZNF622
CCGTACTTCCAGTAGT	0.4418243765830993	-0.1724183112382888	-0.8090218305587769	0.1763325035572052	-0.5366110801696777	0.0147906793281435	0.0820332542061805	0.275098592042923	0.6017358303070068	0.7591389417648315	RBM15
CCGTGGAGTTGGTTTG	0.4275710582733154	-0.5290467739105225	-0.306252658367157	0.2507720291614532	-0.562168538570404	0.0598152242600917	0.1459972560405731	-0.1516092419624328	0.6385735869407654	0.1932718604803085	AKAP8L
CCGTGGATCTATCGCC	0.6472595930099487	-0.3996504247188568	-1.2249311208724976	-0.0432294011116027	-0.6227285265922546	-0.0725659057497978	0.5089216828346252	0.2139720022678375	0.3663738369941711	0.1476978808641433	ZRANB2
CCGTTCAAGTGCTGCC	0.5932238698005676	-0.2882398962974548	-1.1034321784973145	0.3261566460132599	-0.6396788358688354	0.1399509608745575	0.1494344472885131	0.3355684578418731	0.7903536558151245	0.5565688610076904	DAZAP1
CCGTTCAAGTTGAGTA	1.0825258493423462	0.1215511411428451	-0.9688366651535034	0.1486978530883789	-0.2416818439960479	-0.1341041922569275	0.1210828050971031	-0.1499832272529602	0.9139639139175416	0.6646435856819153	SND1
CCGTTCACATTGAGCT	0.4623953402042389	0.1039240807294845	-0.7962116599082947	0.6378145217895508	-0.0243421345949172	0.2158244550228119	0.2945367097854614	0.121044248342514	0.2704148590564728	-0.0685440599918365	KHSRP
CCGTTCATCACGATGT	0.2943893671035766	-0.088064044713974	-0.7803268432617188	0.4387854635715484	-0.4593835175037384	0.0230969563126564	0.4077751934528351	0.1203993260860443	0.3642506599426269	0.4904876053333282	DGCR8
CCGTTCATCCTTCAAT	0.3577289879322052	-0.3037015795707702	-0.0112985968589782	0.178778201341629	-0.0599529296159744	0.0572239682078361	0.0577695444226264	-0.7306351661682129	0.3788404762744903	0.0198647454380989	TBRG4
CCGTTCATCTAACTGG	0.494983047246933	0.4594669938087463	-0.891123354434967	0.0420285761356353	0.1168055310845375	-0.0977560877799987	0.2461896538734436	0.1262356638908386	0.6065906286239624	0.2781805396080017	FAM120A
CCTAAAGAGCCACGTC	0.7577155828475952	-0.4017015993595123	-0.5405758619308472	-0.0589788109064102	-0.8809184432029724	-0.1453078389167785	0.5590182542800903	0.2117066085338592	0.2102304548025131	0.1957473754882812	LIN28B
CCTAAAGAGCGATGAC	0.8801016211509705	0.041724793612957	-0.8983401656150818	0.2078436017036438	-0.7590474486351013	-0.0601335540413856	0.6318629384040833	-0.0461215674877166	0.8234546184539795	0.237060934305191	DDX55
CCTAAAGAGTGCCATT	0.8028660416603088	0.056116048246622	-0.7065403461456299	0.3293614685535431	-0.3767745494842529	0.0659089535474777	-0.0035041943192481	-0.2167612761259079	0.5712142586708069	0.0058459974825382	RBM15
CCTAAAGCACACATGT	0.8540024161338806	-0.0760410875082016	-0.9832190871238708	-0.0928520709276199	-0.1295760720968246	-0.3474437296390533	0.7796775698661804	-0.2151780575513839	0.3901192247867584	-0.031314630061388	DDX55
CCTAAAGCAGGTGCCT	0.8661535382270813	-0.3953922092914581	-1.106816053390503	0.1675468683242797	0.0917939916253089	-0.1934264302253723	0.6160940527915955	-0.2978453934192657	0.6516408920288086	-0.1465298235416412	PABPN1
CCTAAAGGTCTCTTTA	0.7245545983314514	0.2665078341960907	-0.8692271113395691	-0.2394790202379226	-0.389576107263565	-0.037446416914463	0.5138425827026367	0.2530251443386078	0.5045902729034424	0.3987773954868316	DDX3X
CCTAAAGGTGTTCTTT	0.6185330152511597	-0.0555200092494487	-0.8852225542068481	0.2124917209148407	-0.332120269536972	-0.4002069532871246	0.2744764387607574	0.0521343946456909	0.2339308857917785	0.06198226287961	TRA2A
CCTAAAGGTTACGGAG	0.6540214419364929	-0.2513273060321808	-0.7423353791236877	-0.0270405858755111	-0.8245790600776672	0.264147400856018	0.2004836797714233	-0.1391265541315078	0.7209984064102173	0.2037547081708908	CSTF2T
CCTAAAGTCAGGCGAA	0.3340211808681488	-0.0576515756547451	-0.7786096334457397	-0.2124969065189361	-0.1090172156691551	-0.0769118666648864	0.5709848999977112	0.4659174978733063	0.4815919399261474	-0.1110553443431854	CSTF2T
CCTACACCAGTTAACC	0.5569474697113037	-0.5595329999923706	-0.7574827075004578	0.3840647041797638	-0.0482540242373943	-0.308541864156723	0.0574160888791084	-0.1308674365282058	0.1193541288375854	0.1699486672878265	HNRNPCL1
CCTACACCATCTCGCT	0.34478959441185	0.0221487134695053	-0.7622997760772705	0.012831687927246	-0.2933115661144256	0.2992393970489502	0.5775387287139893	0.1158937215805053	0.6170939207077026	0.1270677298307418	TAF15
CCTACACGTATTCTCT	0.6775950193405151	-0.2573683261871338	-0.6468491554260254	0.1631399095058441	-0.5575296878814697	0.3825137019157409	0.2156200110912323	-0.1927103698253631	1.0204912424087524	0.2067003697156906	DROSHA
CCTACCAGTAAGGGAA	1.0042191743850708	-0.014211993664503	-0.6413518190383911	0.2558800876140594	-0.3743421137332916	0.4851143062114715	0.2956933081150055	0.1179934740066528	0.6895520687103271	0.3590953052043915	SERBP1
CCTACCAGTCCAACTA	0.3858484923839569	-0.0215515345335006	-0.8837897777557373	-0.1532446593046188	-0.291953831911087	-0.2116142511367797	0.4655405580997467	-0.1153158992528915	0.6972062587738037	0.2216511368751526	GPKOW
CCTAGCTAGAAACCAT	1.000217080116272	-0.1072781682014465	-0.8425474166870117	-0.1709350943565368	-0.1186665222048759	0.1003680676221847	0.2947136461734772	-0.1332758516073227	0.6854215860366821	0.4837081730365753	RBM15
CCTAGCTAGGGAGTAA	0.1930763870477676	0.1086466759443283	-1.119595646858215	0.4931133687496185	-0.2982873022556305	0.1388754546642303	0.2677736580371856	0.4381171762943268	0.8393262624740601	0.4769826233386993	FAM120A
CCTAGCTGTGTGAATA	0.6460712552070618	-0.1821256428956985	-0.9397804737091064	0.3869399726390838	-0.0591116771101951	0.0564921349287033	0.6517590284347534	0.4027893841266632	0.4702736139297485	0.2463202476501464	RBM45
CCTATTACATACGCCG	0.9604334831237792	-0.4360445737838745	-0.9547096490859984	0.0552916228771209	-0.5116011500358582	-0.2024052739143371	0.4355639517307281	0.2793789207935333	0.7319210767745972	-0.0284451786428689	ZC3H10
CCTATTATCGTGGACC	0.736951470375061	-0.2102510184049606	-0.9022472500801086	-0.0772881209850311	-0.345772385597229	-0.4001103341579437	0.446325272321701	-0.027724266052246	0.6031463146209717	0.1977260112762451	SLTM
CCTCAGTAGCCAGTTT	0.8448683023452759	-0.0097099617123603	-0.672364354133606	0.1661258041858673	-0.5150588750839233	-0.2638999819755554	0.675697386264801	0.0275900959968566	0.428609162569046	0.3266474902629852	RBFOX1
CCTCAGTAGGACGAAA	0.523429811000824	-0.2510806620121002	-0.0892376154661178	-0.3774800598621368	-0.1649408489465713	0.1029248982667923	0.2158112525939941	-0.2847222089767456	0.1590179949998855	0.2052424699068069	RALY
CCTCAGTAGTCGATAA	0.7434781193733215	-0.0518031828105449	-0.4842453598976135	0.4522432386875152	-0.3061356842517853	0.1392513215541839	0.5084072947502136	0.1681408584117889	0.8172675371170044	0.5904818773269653	RALY
CCTCAGTCATATGGTC	0.1581141948699951	-0.554161548614502	-0.9575350284576416	0.5968631505966187	-0.4886875450611114	0.1484302282333374	0.2218864560127258	0.1917718946933746	0.9596580266952516	0.552192211151123	DAZAP1
CCTCAGTGTCTGCGGT	0.5657474994659424	0.1146980971097946	-0.8315015435218811	0.2644772827625274	-0.392816811800003	0.6549134850502014	0.449605256319046	-0.0248925387859344	0.5043143033981323	-0.0421608500182628	MTPAP
CCTCAGTTCATACGGT	0.4946179091930389	-0.4508832097053528	-0.9658993482589722	0.4061441719532013	-0.0423608571290969	-0.0668149292469024	0.2992781102657318	-0.1443970948457718	0.708755373954773	-0.0425789393484592	DDX6
CCTCTGAAGAAACCTA	0.8494868278503418	-0.4210052490234375	-1.009420394897461	0.3740498721599579	-0.6172493696212769	-0.0783869177103042	0.9368366599082948	0.6421509981155396	0.2866426408290863	0.4584208130836487	XRN2
CCTCTGACAGTCAGCC	1.0551780462265017	0.0476208068430423	-0.9170885682106018	-0.1628524363040924	-0.2711213231086731	-0.2093284726142883	0.1244354471564292	0.2536231577396393	0.6593648195266724	0.3102989494800567	RBM15
CCTCTGATCGGTGTTA	0.7993228435516357	-0.1821431070566177	-0.6257174611091614	0.4008047878742218	-0.6047165989875793	-0.0582813620567321	0.6144397258758545	-0.2296929508447647	0.393699586391449	0.0616557858884334	DROSHA
CCTTACGCAAACTGTC	0.5271539688110352	-0.2174029052257537	-0.592719554901123	0.1881794333457946	-0.4237694144248962	0.0867167934775352	0.3025296330451965	0.0693700909614563	0.2985108494758606	0.3846984207630157	AKAP8L
CCTTACGCATCGGACC	0.5992663502693176	-0.1777698993682861	-0.8955786824226379	0.0755499601364135	-0.4609647989273071	0.1164296269416809	0.369581013917923	0.2476269304752349	0.8883068561553955	0.3868944048881531	GPKOW
CCTTACGGTTAAAGTG	0.6612322330474854	-0.2439475953578949	-0.5650495886802673	0.0649324357509613	-0.479484885931015	-0.5007926821708679	-0.2522745430469513	0.1977975666522979	0.8442679643630981	0.5056347846984863	AGGF1
CCTTACGGTTCGCGAC	0.8232159614562988	-0.1609081476926803	-0.9524261951446532	0.2517193853855133	-0.5583997964859009	-0.4213283956050873	0.227969229221344	0.3564735352993011	0.5038899183273315	0.7601136565208435	TIA1
CCTTCCCAGCCACGTC	0.5621675848960876	0.1668637543916702	-0.7009249925613403	0.1247152388095855	-0.304203599691391	-0.2190991342067718	0.555997908115387	0.0929155349731445	0.2366165369749069	-0.1868418455123901	FXR1
CCTTCCCAGCTAACAA	0.5134643316268921	0.1074986159801483	-0.6542356014251709	0.2866006791591644	-0.216313287615776	0.2051011323928833	0.3009197413921356	0.3010027110576629	0.8891855478286743	0.4250649511814117	SRSF1
CCTTCCCCAAGCCATT	0.2894863188266754	0.1298645287752151	-1.1228009462356567	0.3860723674297333	-0.175848513841629	0.1128608956933021	0.4967325627803802	0.3486331403255462	0.3676640391349792	0.124105155467987	IGF2BP1
CCTTCCCCAGGTGCCT	0.6162069439888	-0.304369181394577	-0.8938223123550415	0.0790886580944061	-0.7270589470863342	0.2051801085472107	1.0435028076171875	0.4690881073474884	0.553744912147522	0.3741943538188934	ZRANB2
CCTTCCCTCAGAGCTT	0.772068977355957	-0.5583086013793945	-1.2117555141448977	0.6082303524017334	-0.4526444375514984	-0.1406200528144836	0.3043102920055389	0.5299828052520752	0.5597997903823853	0.357454389333725	HNRNPK
CCTTCGAGTCTAGCGC	0.6227986216545105	-0.3249111771583557	-0.8472074866294861	-0.1540493965148925	-0.4398866295814514	0.0793463587760925	0.1684197783470153	-0.2420846819877624	0.6226799488067627	0.5471234917640686	SLTM
CCTTCGATCGGGAGTA	0.7694270610809326	-0.1411882489919662	-0.6718318462371826	-0.5515856742858887	-0.3005179762840271	0.0628290027379989	0.416972666978836	-0.1534165740013122	0.1515761911869049	0.3649297058582306	SF3B4
CCTTTCTGTAGCTTGT	0.4361950159072876	-0.4353725016117096	-0.517581582069397	-0.0346996933221817	-0.439666211605072	-0.1142449975013732	0.3715955018997192	-0.254687637090683	0.8619804382324219	0.3239006400108337	negative
CCTTTCTTCCAATGGT	0.7840561866760254	-0.0246824845671653	-0.6728156208992004	0.1534284949302673	-0.4236036539077759	0.2209152281284332	-0.1061257869005203	-0.0790360569953918	0.628392219543457	-0.1670950502157211	UCHL5
CCTTTCTTCTTGCCGT	0.5547332167625427	-0.1214788109064102	-0.7611122131347656	-0.0465879440307617	-0.481101781129837	-0.2402275800704956	0.6133196949958801	-0.4240365028381347	0.2347489893436432	0.0020455420017242	GTF2F1
CGAACATGTGAGCGAT	1.234861969947815	0.0378726124763488	-1.1064345836639404	-0.172346293926239	-0.262052446603775	-0.0526780448853969	0.2344006896018982	0.3488028943538666	0.4857136905193329	0.3934749662876129	SND1
CGAACATTCGGATGTT	0.8735278248786926	-0.2703820765018463	-1.0349633693695068	-0.1835412979125976	-0.1609065681695938	-0.1537310779094696	0.5794606804847717	0.0952966809272766	0.71079421043396	0.2823603451251983	RBFOX1
CGAATGTAGATGTGTA	0.7437264323234558	0.0667427778244018	-0.5183365941047668	-0.1265791207551956	-0.4107127487659454	0.2430207729339599	0.4887250363826751	0.398086816072464	0.7191542387008667	0.5861397981643677	ZC3H10
CGAATGTAGATTACCC	0.3203246295452118	0.0187558624893426	-0.7182664275169373	-0.1813702881336212	0.0149426683783531	-0.2109598815441131	0.1471531391143798	-0.3396587371826172	0.4927483797073364	0.2956647276878357	TBRG4
CGAATGTAGTGGGTTG	0.5601074695587158	-0.3687705099582672	-0.8632049560546875	0.3702211678028106	-0.2462919801473617	-0.0236150883138179	0.1844578683376312	-0.0374038815498352	0.3061180114746094	0.0118510387837886	negative
CGAATGTCACTCGACG	0.9155129790306092	-0.1347860097885131	-0.6752462983131409	-0.0655598491430282	-0.4706824421882629	-0.1566770672798156	0.4008423686027527	-0.0562177002429962	0.792931318283081	0.3334122598171234	RBM27
CGAATGTTCACGCATA	0.7673207521438599	-0.4571530818939209	-0.6863927841186523	-0.1130071431398391	-0.4571712613105774	-0.3625727295875549	0.8624245524406433	0.0201815962791442	0.7149268388748169	0.2723494470119476	RBM42
CGACCTTAGAAGGTTT	0.6947006583213806	-0.2209930717945099	-0.853444516658783	0.0535719394683837	-0.7800174355506897	-0.1696532070636749	0.2491498291492462	0.1485877633094787	0.5175327062606812	0.177712544798851	FTO
CGACCTTAGCCAGGAT	0.6413370370864868	-0.0078440122306346	-0.7881864905357361	0.1000817716121673	-0.3061826825141907	0.2671949863433838	-0.1555748581886291	0.1426647901535034	0.7268317937850952	0.1320141404867172	EIF4G2
CGACCTTAGCGGCTTC	0.6341363787651062	0.2752951979637146	-0.6198403835296631	0.4065538942813873	-0.0685453787446022	0.4092531502246856	0.6732387542724609	-0.4495443105697632	0.2711418271064758	-0.0269654970616102	AGGF1
CGACCTTCACGTCTCT	0.7048310041427612	-0.1621962785720825	-0.7069439888000488	0.4489599168300628	-0.2217282801866531	0.2337633371353149	0.3095479011535644	0.2921808660030365	0.941918969154358	0.4529029428958893	UPF1
CGACCTTCAGACGCAA	0.7407475709915161	-0.2215079665184021	-1.2715224027633667	0.4753116071224212	-0.5701907277107239	0.239632248878479	0.509993314743042	0.0104189217090606	0.583476185798645	0.1661529839038849	GTF2F1
CGACTTCCATTCACTT	0.6437431573867798	0.0185431763529777	-0.7423713803291321	-0.0953920185565948	-0.3789860904216766	-0.0245400629937648	0.4498883783817291	-0.3609683215618133	0.1988285332918167	0.0689397901296615	FAM120A
CGACTTCGTATATCCG	0.1299090534448623	-0.1182529479265213	-0.6803410649299622	-0.1415596604347229	0.0577924214303493	0.1319053024053573	0.2472637891769409	0.4884967505931854	0.4882624447345733	0.1549229770898819	DDX3X
CGACTTCGTCATACTG	0.7677770256996155	0.383986234664917	-0.9108286499977112	0.1059927344322204	-0.0278456471860408	0.1056924387812614	0.5165465474128723	0.0839666128158569	0.4025366604328155	-0.1267536282539367	UCHL5
CGACTTCGTGCTAGCC	0.3669346570968628	0.1059798002243042	-0.4550017118453979	-0.1929555982351303	-0.1078851670026779	-0.4505953192710876	-0.058490552008152	0.113938421010971	0.6081467866897583	0.116319939494133	CNOT4
CGACTTCGTGGTACAG	0.2078150510787964	-0.2981289625167846	-0.9192309975624084	0.3839521706104278	-0.4362480938434601	0.4095026552677154	0.194119244813919	0.0434076488018035	0.4424807429313659	0.2737922370433807	MSI1
CGAGAAGCAAACAACA	0.0895802229642868	-0.2717398405075073	-0.3688936829566955	0.4843645989894867	0.1430864483118057	0.0423591956496238	0.337013691663742	0.3992690145969391	0.6358180642127991	0.1746038198471069	YBX1
CGAGAAGCATGCCCGA	0.2836651504039764	-0.0137966983020305	-0.8475694060325623	0.3344340026378631	-0.2165525555610656	-0.1040824726223945	0.3271189033985138	0.3573205173015594	0.5842410326004028	0.3380034863948822	TRA2A
CGAGAAGTCTTCATGT	0.7527666091918945	0.1745719611644745	-0.1914278417825698	0.3742029964923858	-0.0965540334582328	0.2903304100036621	0.3522802889347076	-0.4501804709434509	0.3471123874187469	0.1701282113790512	FXR2
CGAGCACGTCGAGTTT	0.2279853224754333	-0.0473276413977146	-0.5827478170394897	0.0886330008506774	-0.413396805524826	-0.4962984621524811	0.0615797117352485	-0.4700779914855957	0.1929206401109695	0.1678218394517898	PUM2
CGAGCACTCAGTGTTG	0.4745078980922699	0.2224134504795074	-0.949277639389038	0.1416275203227996	-0.1137013584375381	0.2874909043312073	0.0710052028298378	-0.0554864108562469	0.851000189781189	0.2286449372768402	FAM120A
CGAGCCAAGAGCTGGT	0.7550414800643921	-0.2615469694137573	-0.3971445560455322	-0.0173123776912689	-0.2619067132472992	0.0691190436482429	0.3040815591812134	0.060367465019226	0.5265291929244995	0.2655629217624664	SRSF10
CGAGCCACACAGATTC	0.6534403562545776	0.1006266176700592	-0.7242355346679688	0.1451612114906311	-0.1169662475585937	-0.2871041297912597	0.5478810667991638	0.3696487247943878	0.6954838037490845	0.2720995247364044	DAZAP1
CGAGCCAGTCTAGTGT	0.720539391040802	-0.1254381835460662	-0.7409499883651733	0.1374493539333343	-0.1956257969141006	0.2028819322586059	0.2794363498687744	-0.0750079005956649	0.5608307123184204	-0.0453040301799774	FASTKD2
CGAGCCATCTTACCGC	0.6242303848266602	-0.2982186377048492	-0.5816254019737244	-0.0389197766780853	-0.1858414560556411	-0.319545030593872	-0.2609870135784149	0.2394294440746307	0.385785698890686	-0.189280092716217	DDX6
CGAGCCATCTTCCTTC	0.6660266518592834	-0.366219699382782	-0.7870578765869141	-0.0015030354261398	-0.7084999680519104	-0.3227895498275757	0.3850285410881042	0.1806957721710205	0.3557450771331787	0.5864056944847107	SERBP1
CGATCGGGTCGAGTTT	0.6349971294403076	-0.4391900599002838	-0.8488426804542542	0.3873632252216339	-0.3847157955169678	-0.2655540108680725	0.6663925051689148	0.0846688449382782	0.5928930640220642	0.1798561066389084	AKAP8L
CGATGGCAGAGTAAGG	0.5168285369873047	-0.151676133275032	-0.7619239091873169	0.068557322025299	-0.4476081430912018	-0.1330713331699371	0.315405935049057	0.3752809464931488	0.7555631399154663	0.303325206041336	SND1
CGATGGCGTATAGGGC	0.5728843212127686	-0.0651117265224456	-0.6505621075630188	0.2816421091556549	-0.3557855784893036	0.01514876447618	0.2059192955493927	0.1769822835922241	0.3389210104942322	0.5203956961631775	DDX6
CGATGGCGTTGTTTGG	0.8424355387687683	-0.170675128698349	-1.3713226318359375	-0.2214218378067016	-0.1437876522541046	-0.4180037081241607	0.4388066232204437	0.2574263513088226	0.292988657951355	0.2218520045280456	FTO
CGATGGCTCAGGCCCA	0.2879546880722046	0.1166789978742599	-0.2682822942733764	0.196989357471466	-0.3128394186496734	0.4733706414699554	0.2030011415481567	0.0120495557785034	0.7282904386520386	0.240262359380722	ANKHD1
CGATGGCTCATGCTCC	0.9352156519889832	-0.1949881464242935	-0.2074481695890426	-0.0571917742490768	-0.2535285055637359	-0.0681099742650985	0.1325522661209106	-0.2382014542818069	0.1485916972160339	0.4774470031261444	FXR2
CGATGGCTCGACCAGC	0.8324476480484009	-0.0317815952003002	-0.952244758605957	0.0909254252910614	0.0288136601448059	-0.1278547644615173	0.702492356300354	-0.001621276140213	0.6402106285095215	0.2499839067459106	RBM15
CGATGGCTCGAGAGCA	0.4501619040966034	0.0960174202919006	-1.3731379508972168	-0.1500110626220703	-0.454771876335144	-0.0947699844837188	0.0782882645726203	0.2297435104846954	0.6142491698265076	0.5682783126831055	PABPC3
CGATGGCTCGTAGGTT	0.8745415210723877	-0.0248760692775249	-0.4022187888622284	0.5349963903427124	-0.7653731107711792	0.1119891628623008	0.823172390460968	-0.2716565430164337	0.377848744392395	0.2603706121444702	FMR1
CGATGTAAGCGTAGTG	0.5905678868293762	-0.5109462738037109	-1.1149818897247314	0.0380811989307403	-0.2229868918657302	-0.2705153226852417	-0.3295373618602752	-0.1603931784629821	0.3121483027935028	0.5321980118751526	HNRNPCL1
CGATGTAAGTGCAAGC	0.535127580165863	-0.1089085638523101	-0.5232936143875122	-0.0981370210647583	-0.1447214782238006	0.1856420338153839	0.1004838123917579	-0.2300479114055633	0.6166945695877075	0.4284003376960754	LSM11
CGATGTAGTGCAGGTA	0.6106376051902771	-0.3979233205318451	-0.9056488871574402	0.0815680027008056	-0.4253871738910675	0.0707996860146522	0.5269688367843628	0.2237456738948822	0.3570713400840759	0.331267237663269	LARP4
CGATGTATCCGTCATC	0.5014504790306091	-0.3433016240596771	-0.9834360480308532	-0.0301145911216735	-0.8575896620750427	-0.102363683283329	0.3836855888366699	0.1240885853767395	0.6801413297653198	0.3946894109249115	BUD13
CGATGTATCGGTCCGA	0.4656603634357452	-0.426354169845581	-0.6292357444763184	0.2242421507835388	-0.0298201069235801	0.0868764147162437	0.1905837059020996	-0.0325729548931121	0.4911257028579712	-0.102430522441864	LSM11
CGATTGAGTTAAGATG	0.9329334497451782	-0.1580710709095001	-0.6347962617874146	0.4101238548755646	0.0587724149227142	0.1682269871234893	0.1509039998054504	0.1806158423423767	-0.0830654203891754	0.3179237842559814	SRSF7
CGATTGATCTATGTGG	0.5228274464607239	-0.2260385155677795	-0.6966311931610107	0.204858660697937	-0.2025264650583267	0.0225403569638729	0.4883075058460235	-0.0275968313217163	0.5452245473861694	-0.2377329617738723	GTF2F1
CGCCAAGCAAACGTGG	0.6035110354423523	-0.1120639443397522	-1.283621311187744	0.2142643928527832	-0.504492998123169	-0.0008145431056618	0.5178792476654053	-0.0466355681419372	0.6579684019088745	0.3120768070220947	RBM15
CGCCAAGGTCCAACTA	0.6224558353424072	-0.0001376010477542	-0.2495779693126678	0.3678770959377289	-0.4004378318786621	0.187459796667099	0.6724758148193359	0.1418330371379852	0.511864423751831	0.1339232772588729	QKI
CGCGGTAAGAACAATC	0.623837947845459	0.0008019842207431	-0.6166515946388245	0.3671256005764007	-0.4605854749679565	-0.0880000069737434	-0.2034995108842849	0.1568642556667328	0.6178213357925415	0.122561976313591	RBM15
CGCGGTAAGATCACGG	0.898880124092102	-0.3712087273597717	-1.0212416648864746	0.5573885440826416	-0.3754711747169494	0.4249632954597473	0.2411925196647644	-0.1895104646682739	0.3140826821327209	0.0557990483939647	PTBP1
CGCGGTAAGGCGACAT	0.0585831440985202	-0.5917255878448486	-0.3655090630054474	-0.1521546244621276	-0.8335253000259399	0.0393059067428112	0.8498464226722717	-0.3907461166381836	0.3699020743370056	0.3333111703395843	SRSF9
CGCGGTAAGTGGCACA	0.5267016291618347	-0.3810046017169952	-1.187679886817932	0.2001593112945556	-0.3647834360599518	-0.0382265821099281	-0.074335902929306	-0.1763604581356048	0.5899850130081177	-0.013336956501007	PCBP1
CGCGGTATCTATCCCG	0.6061637997627258	-0.2721297740936279	-0.8214913010597229	0.3538979589939117	-0.1902803629636764	0.1522140204906463	0.0775139406323432	-0.3355055749416351	0.4117881655693054	0.5481163859367371	ZNF622
CGCGGTATCTCGTTTA	0.4533300697803497	-0.2446945309638977	-1.2185816764831543	0.167544275522232	-0.2883268296718597	-0.1993361413478851	0.2036942541599273	-0.0062721967697143	0.5405100584030151	0.7506939768791199	CPEB2
CGCGTTTAGTTAAGTG	0.6930329203605652	0.0145873744040727	-0.7048918008804321	0.2578195631504059	0.4089198112487793	0.1370204985141754	0.3010504245758056	-0.153864324092865	0.5997118353843689	0.2555009722709656	GPKOW
CGCGTTTCAGCGTCCA	0.3860828280448913	0.0531453602015972	-0.7728213667869568	-0.1503035426139831	-0.1019224971532821	0.1112506166100502	0.5036436319351196	0.1987475454807281	0.5769926905632019	0.4748165309429168	PPIL4
CGCGTTTGTAAGTGGC	0.3626700639724731	-0.2240743041038513	-0.788773775100708	0.4673554599285126	-0.4638193845748901	-0.0377488657832145	0.1529749929904937	-0.2263944298028946	0.6364226341247559	0.3391183614730835	LSM11
CGCGTTTGTGGCTCCA	0.2181013226509094	-0.5905992388725281	-0.71058189868927	-0.3839641213417053	-0.4800696671009063	-0.3630844950675964	0.2914356589317322	0.2973171174526214	0.0884635597467422	-0.0866676867008209	HNRNPC
CGCTATCGTCGCCATG	1.3102141618728638	-0.093471810221672	-0.7783492207527161	0.1622115671634674	-0.0919305756688118	0.1924291253089904	0.434354156255722	-0.2078657448291778	0.3386770486831665	0.4604440629482269	UPF1
CGCTATCGTGCAGACA	1.0244768857955933	-0.2297725975513458	-0.7935067415237427	0.1628789007663726	-0.3614384531974792	0.0907025560736656	0.839353621006012	0.1269266903400421	0.478051096200943	0.290825217962265	DAZAP1
CGCTATCTCGTATCAG	0.8887705206871033	-0.0546250380575656	-0.356804609298706	0.1169646680355072	-0.2247790843248367	0.1654632091522216	0.1073028668761253	0.0469563603401184	0.3039815425872803	0.2807860374450683	RBM42
CGCTGGAAGCCCAGCT	0.6132273077964783	-0.2619800567626953	-1.0009766817092896	-0.3839552998542785	-0.4078684151172638	-0.1976340413093567	0.3520218133926391	0.2570417821407318	0.5443131923675537	0.2365350723266601	BUD13
CGCTGGACACATGGGA	0.2484697699546814	-0.0733411014080047	-0.5028056502342224	0.3595612943172455	-0.6346659660339355	0.4566113650798797	0.8669567108154297	0.1404708325862884	0.4719942808151245	-0.0136266443878412	AGGF1
CGCTGGACATGCAATC	0.6315618753433228	0.4898374080657959	-0.6949275135993958	-0.0565955936908721	-0.27869912981987	0.0814452618360519	0.1886551976203918	0.4279223978519439	0.4225291907787323	-0.0088308863341808	RBM15
CGCTGGAGTAAGCACG	0.8840370774269104	-0.2642106413841247	-0.7254686951637268	0.0252138674259185	0.052444502711296	-0.1341304779052734	0.4595917165279388	0.1609110534191131	0.6225336790084839	0.0982871353626251	RBFOX1
CGCTGGAGTCGAATCT	0.8628009557723999	-0.3847783803939819	-0.6983920931816101	-0.09479521214962	-0.4154431819915771	0.1513414084911346	0.3243515789508819	-0.3588888645172119	-0.3863456547260284	-0.2903910279273987	HNRNPA1
CGCTGGAGTGTTCTTT	0.4088060557842254	0.302992433309555	-0.46592777967453	-0.1455521434545517	-0.1375474780797958	-0.0110738351941108	0.612274169921875	-0.159432902932167	0.7376431226730347	-0.0374813340604305	EIF4G2
CGCTTCAAGATCTGAA	0.5733530521392822	-0.1382151544094085	-0.6487665176391602	0.3673396408557892	-0.2018931955099105	-0.0273302383720874	0.7992151975631714	0.1819873452186584	0.936566948890686	0.2882863879203796	DGCR8
CGCTTCAAGTCAAGCG	0.7034106254577637	-0.3403340280056	-0.7781096696853638	-0.3120539486408233	-0.5590906143188477	0.1334371864795684	0.276861160993576	0.158338725566864	0.3771257996559143	0.4276337921619415	LARP4
CGCTTCACACTCAGGC	0.5061753988265991	-0.0633799880743026	-0.2893919050693512	-0.0537062287330627	-0.1115084215998649	-0.1380577385425567	0.4932684600353241	-0.3558278977870941	0.5161343812942505	-0.0945201590657234	CNOT4
CGCTTCACACTGAAGG	0.6761142611503601	-0.1600482910871505	-1.0981911420822144	0.2884260714054107	-0.4571336805820465	-0.2016336917877197	0.1852173507213592	0.3538133800029754	0.8652130365371704	0.4146827161312103	DAZAP1
CGCTTCACATTACGAC	0.3204951584339142	-0.3523765206336975	-0.5430335998535156	0.2176393568515777	-0.0026737782172858	-0.0329303927719593	0.5812715888023376	0.7193014621734619	0.2972583770751953	0.4800473749637604	RBM45
CGCTTCAGTGATAAAC	0.7356274127960205	0.0966173112392425	-0.980441153049469	0.0279224216938018	-0.2176064997911453	0.0007703639566898	0.1153611913323402	-0.1262114346027374	0.6184666156768799	0.2790373861789703	RBM15
CGCTTCAGTTGCGTTA	0.8014522194862366	-0.3248343467712402	-0.9213498830795288	0.5483986139297485	-0.4312526881694793	0.2587960958480835	0.7187745571136475	0.3074540793895721	0.6734439134597778	0.355584442615509	SMNDC1
CGCTTCATCACCTCGT	0.4452517330646515	0.1412911713123321	-0.3235114216804504	0.0995897352695465	-0.1548532992601394	0.1668387949466705	0.5300447940826416	0.2325192391872406	0.7427622079849243	0.3296330273151397	DAZAP1
CGGACACAGAACAATC	0.7316008806228638	-0.1797102093696594	-1.0145916938781738	-0.1117778271436691	-0.3830360770225525	-0.5776985883712769	0.9682475924491882	-0.3160954415798187	0.519782543182373	0.6062967777252197	YBX1
CGGACACAGACACTAA	0.2300730347633361	0.1616238206624984	-0.5834398865699768	-0.0598367601633071	0.0556466467678546	0.1977024972438812	0.3206113278865814	0.0116764903068542	0.7703193426132202	0.1507775634527206	IGF2BP3
CGGACACCACATCTTT	0.6782940626144409	0.3902167379856109	-0.7458555698394775	-0.2920620143413543	0.0198291018605232	-0.1151818856596946	0.3599141538143158	0.1743829548358917	0.3825793862342834	-0.0140642598271369	U2AF2
CGGACACCAGATTGCT	0.5731353759765625	-0.1146333366632461	-0.8842853903770447	0.5429931879043579	-0.1215404495596885	-0.0193678494542837	0.0335240811109542	0.2491531074047088	0.4241732954978943	0.1161303222179412	negative
CGGACACGTTCCAACA	0.8065506815910339	-0.20594222843647	-0.6896976232528687	0.1730247437953949	0.2363443076610565	0.1136630773544311	-0.0419275797903537	0.2442696392536163	0.4815171062946319	0.2930616438388824	DDX6
CGGACGTCAGCTGTGC	0.2401212751865387	-0.0939876139163971	-0.1626391857862472	-0.2029674351215362	-0.4308386147022247	0.1830902993679046	-0.1347976773977279	-0.5578451156616211	0.3752333223819732	0.0039832703769207	GPKOW
CGGACGTCATGACATC	0.6779811978340149	-0.446275383234024	-0.8605698347091675	0.4296680986881256	-0.0097345151007175	-0.5190790295600891	0.8034002780914307	0.072429209947586	0.4971666634082794	0.6913917660713196	DDX55
CGGACGTGTTGCGTTA	0.5758697986602783	-0.0172887928783893	-1.0580896139144895	-0.2350791096687317	-0.2062259465456009	-0.2684986889362335	0.2291429340839386	0.0093429088592529	0.4181928932666778	0.4205034673213959	RBM15
CGGACTGCAGTTCCCT	0.5108144879341125	0.2297488152980804	-1.1888477802276611	0.1313507854938507	-0.5064355134963989	0.1927421987056732	0.4340611398220062	0.0936498045921325	0.6124776601791382	-0.1767084896564483	AKAP8L
CGGACTGGTCAACATC	0.8246771693229675	0.1099671572446823	-1.0443613529205322	0.1074296534061431	-0.5121537446975708	-0.3884860575199127	0.18539559841156	0.1065642535686492	0.2868345081806183	0.4662691056728363	CSTF2T
CGGACTGTCATAACCG	0.4954412281513214	-0.1636670529842376	-0.8568795919418335	0.5191942453384399	-0.3065890371799469	-0.1614472270011901	0.020430251955986	0.1963672339916229	0.4174425899982452	0.7938891053199768	LSM11
CGGAGCTAGCGTGAGT	0.3401981890201568	-0.5348879098892212	-0.7219218015670776	0.2463636100292205	-0.8067301511764526	-0.0947385653853416	0.4865500032901764	-0.3441639840602875	0.3803419470787048	0.6340675950050354	RBM4
CGGAGCTCACCAGATT	0.7002965807914734	-0.4383535385131836	-1.1237123012542725	-0.1759255975484848	-0.1001265943050384	-0.6537327170372009	0.4897491037845611	0.2970902025699615	0.5528684854507446	0.1618513762950897	ZRANB2
CGGAGCTTCTGTCCGT	0.0135370381176471	-0.0174520500004291	-0.3419500589370727	0.1444553732872009	-0.0386746563017368	0.409672737121582	0.2795441150665283	-0.0010836124420166	0.8656347990036011	0.274048775434494	DGCR8
CGGAGCTTCTTACCTA	0.9117801189422609	-0.2806859612464905	-0.9954478144645692	0.3366434276103973	-0.7335013747215271	0.0921512171626091	0.3583782315254211	0.2127532064914703	0.6076486110687256	0.3685938715934753	CPEB2
CGGAGTCAGCCGTCGT	0.5960822701454163	-0.3853185176849365	-0.6536073088645935	0.2137378752231598	-0.4730173349380493	-0.0822803825139999	0.4913736283779144	-0.1317844688892364	0.4767569899559021	0.6061131954193115	DGCR8
CGGAGTCAGCTAGCCC	0.452222615480423	0.4019651710987091	-1.3121721744537354	-0.4711450338363647	-0.3328961431980133	-0.1130392253398895	0.3634341061115265	0.4538090527057647	0.7302988767623901	0.1210248619318008	RBM42
CGGAGTCCAGACAAAT	0.529049277305603	0.1821889281272888	-0.8613615036010742	-0.0199628770351409	-0.1293360441923141	0.0769090801477432	-0.103390596807003	0.0706459581851959	0.6646827459335327	-0.1103204488754272	FAM120A
CGGAGTCGTATAATGG	0.4753385484218597	0.1378471702337265	-0.653251051902771	-0.3140780329704284	-0.2600785195827484	-0.2381241917610168	0.1052170172333717	-0.4770690500736236	0.5164003372192383	-0.1052388846874237	PPIL4
CGGAGTCGTCAGGACA	0.5325199365615845	-0.5737808346748352	-0.8755999207496643	-0.3198648691177368	-0.3936980366706848	0.0823365598917007	0.2459656894207	-0.2130174040794372	0.0927821546792984	0.3710026741027832	TNRC6A
CGGAGTCTCCATTCTA	0.8802940845489502	-0.4456568360328674	-0.9864146113395692	-0.0026831924915313	-0.460819810628891	0.2634500563144684	0.2633468508720398	-0.3102621138095855	0.2900670766830444	0.1434825509786605	DGCR8
CGGAGTCTCGTCTGAA	0.6785393357276917	-0.1303360015153885	-0.8718196153640747	0.148722618818283	-0.2988089025020599	-0.2117674648761749	0.6780746579170227	0.0866435468196868	0.1675499975681305	0.6416743993759155	TAF15
CGGCTAGCACCAGGTC	0.6107120513916016	-0.1970012784004211	-0.8804305195808411	0.0555186569690704	-0.3263947069644928	-0.1906040012836456	0.4079675078392029	-0.0064726471900939	0.3871455490589142	0.8878825902938843	SRSF10
CGGCTAGTCCAGAAGG	0.3151307702064514	-0.0119385495781898	-0.6294177174568176	0.4406103789806366	-0.7370773553848267	0.1706355810165405	0.4927028715610504	0.0201977491378784	0.518945574760437	0.3177314102649688	FXR1
CGGGTCAAGGGATACC	0.6319416165351868	-0.6359925866127014	-0.8245157599449158	0.3229397237300873	-0.3453662991523742	0.0283743478357791	0.7313410639762878	-0.0804718732833862	0.5420221090316772	0.092525228857994	BUD13
CGGGTCAAGTCGAGTG	0.2329873442649841	-0.5728468894958496	-0.6159481406211853	0.0592758357524871	-0.6820115447044373	-0.1980625689029693	0.1659150719642639	0.1279917657375335	0.2935342788696289	0.3119516670703888	PUM2
CGGTTAAAGGTGACCA	0.714938759803772	-0.1705825179815292	-1.5413204431533811	-0.1261121183633804	-0.2122062146663665	-0.3162768185138702	0.5011706352233887	-0.2526347935199737	0.8922889232635498	0.1967195719480514	HNRNPA1
CGGTTAACACACGCTG	0.3444281220436096	-0.4786482155323028	-0.4459552764892578	0.0599023699760437	-0.2425245642662048	0.1825787127017974	0.4475490152835846	-0.2876733243465423	0.3704981803894043	0.1059572845697403	HNRNPK
CGGTTAACATCGGGTC	0.0199543498456478	-0.0963541269302368	-0.9092009663581848	0.3447858989238739	-0.0043840683065354	0.0752699524164199	0.0042157992720603	0.3868061602115631	0.1543932557106018	0.0497675649821758	DDX6
CGGTTAAGTTCAACCA	0.8101624250411987	0.0237862467765808	-0.3613082766532898	-0.5465421676635742	-0.2631082534790039	-0.0133227668702602	0.1647005677223205	-0.1977146565914154	0.6607506275177002	0.1410082578659057	SRSF1
CGGTTAATCCGCTGTT	0.3007480800151825	-0.2804449498653412	-0.7746427059173584	-0.1029605865478515	-0.3231936395168304	-0.1411016881465912	0.3383359611034393	-0.1223647147417068	0.3240251541137695	0.0571401827037334	LARP4
CGTAGCGAGATGCGAC	0.5664160847663879	-0.3543259501457214	-0.8776627779006958	-0.296673834323883	-0.3779029250144958	-0.2377046942710876	0.1300700604915619	-0.0059297680854797	0.8337403535842896	0.1856079697608947	TIA1
CGTAGCGAGATGGGTC	0.5742897391319275	0.2190412729978561	-0.6336695551872253	0.2054831683635711	-0.2118689119815826	-0.0303445756435394	1.0435442924499512	-0.0282565951347351	0.2997546792030334	-0.0442609563469886	KHDRBS2
CGTAGCGAGGCTCAGA	0.6072705388069153	0.0779892206192016	-0.6621173620223999	0.2566461861133575	-0.3263880312442779	-0.1151783466339111	0.1837590038776397	0.0064327716827392	0.3664482831954956	0.1828708201646804	RBM4
CGTAGCGAGTCCTCCT	0.1978629231452942	-0.3526486158370971	-0.9155260324478148	0.5609433650970459	-0.3582287430763244	-0.0440144799649715	0.2785553634166717	0.2289879620075225	0.4209580421447754	0.1496504098176956	PABPC3
CGTAGCGGTCGAAAGC	0.7890003323554993	0.260090708732605	-0.8096513748168945	-0.2390970587730407	-0.2310516238212585	0.1185149028897285	0.5621296167373657	0.1287943124771118	0.4634092450141907	0.3160358369350433	RBMS1
CGTAGCGTCCCATTAT	0.919940173625946	-0.1660296618938446	-0.9433842301368712	-0.1227132976055145	-0.1645238697528839	-0.094967782497406	0.3474339246749878	0.2820379436016083	0.1741975545883178	0.3180211782455444	EIF4G2
CGTAGCGTCTAACCGA	0.979827642440796	0.0234476588666439	-0.7871623039245605	0.0659264028072357	-0.5108730792999268	0.1975426077842712	0.1112991049885749	-0.4740591943264007	0.5198047161102295	0.2323495149612426	HNRNPA1
CGTAGGCAGCGTAATA	0.5692272782325745	0.2448699623346328	-0.7459878921508789	0.1457282900810241	-0.5623995065689087	0.0030703572556376	0.8237309455871582	0.317764014005661	0.6737977266311646	0.3404682278633117	TAF15
CGTAGGCTCAGCATGT	0.652531623840332	-0.0811569988727569	-0.7400799989700317	0.4663077890872955	-0.1022071316838264	0.4581238925457001	0.1901533901691436	0.4652504622936249	0.7267241477966309	0.4566878378391266	TBRG4
CGTCACTCACGACGAA	0.2261967957019806	0.1214222609996795	-1.15430748462677	0.4091192185878753	-0.6790279746055603	0.1596135199069976	0.1458304524421692	0.003623753786087	0.3665313124656677	0.4708465039730072	IGF2BP3
CGTCACTGTGCGAAAC	0.6686421632766724	-0.2584060430526733	-1.109606385231018	0.5122016668319702	-0.353337824344635	0.0170443467795848	0.4872491657733917	0.7502377033233643	0.4834567904472351	0.6502328515052795	METAP2
CGTCACTTCGCGTAGC	1.2626922130584717	-0.3625169992446899	-1.1790231466293335	-0.3075553774833679	0.0341483391821384	-0.3532039523124695	0.1709232032299041	-0.3175001442432403	0.4976411759853363	0.6407043933868408	SART3
CGTCACTTCTTTAGGG	0.5136683583259583	-0.1642987877130508	-1.1692216396331787	0.135271668434143	-0.1971763670444488	-0.3424488604068756	0.6934211254119873	0.1677075028419494	0.4683006107807159	0.3577208518981933	U2AF2
CGTCAGGAGAAGGACA	0.5700144171714783	-0.6078002452850342	-0.8678837418556213	-0.011934295296669	-0.4835753142833709	0.2428089380264282	0.4071802496910095	-0.0439020693302154	0.5059605240821838	0.4551474153995514	NCBP2
CGTCAGGCATGACATC	0.3046382665634155	-0.0203141309320926	-0.5104670524597168	-0.1557710915803909	0.0923776924610138	0.150022804737091	0.3868460357189178	0.4525570571422577	0.6197891235351562	-0.0214201025664806	LARP4
CGTCAGGGTACAGTGG	0.9299272298812866	-0.1672496348619461	-1.093967318534851	0.2680664956569671	-0.2827074229717254	-0.1261007487773895	0.4174403846263885	0.1399114429950714	0.7483762502670288	0.8627265691757202	XRN2
CGTCAGGGTTAGTGGG	1.0822999477386477	-0.1343415677547454	-0.448443591594696	0.3872700035572052	-0.5551607012748718	-0.310382068157196	-0.1170665770769119	-0.1860561668872833	0.2606980204582214	0.1403367966413498	LSM11
CGTCAGGTCAGAGACG	0.4419945478439331	-0.3406554162502289	-0.8122987747192383	0.2385140359401703	-0.564813494682312	-0.3676041960716247	0.1555251181125641	-0.2639275193214416	0.6799492835998535	0.351061999797821	DROSHA
CGTCCATCATCCTTGC	0.8632141351699829	0.0481461584568023	-0.6923329830169678	-0.2143512815237045	-0.4726384282112121	-0.0208280179649591	0.4505073130130768	-0.2326969355344772	0.0799693614244461	0.2381353974342346	SART3
CGTCCATTCGAGCCCA	0.5271093845367432	-0.1938986331224441	-0.9256390929222108	0.4851212799549103	-0.335790067911148	0.1598528623580932	0.1305165290832519	0.1110560297966003	0.1177193000912666	0.2785662114620209	MSI1
CGTCTACAGGCCATAG	0.8903670907020569	-0.1238905936479568	-0.8387284278869629	-0.1690011471509933	-0.2994210422039032	0.2209655344486236	0.1711079478263855	-0.4213012158870697	0.613305926322937	0.1722640395164489	AKAP8L
CGTCTACGTAGGGACT	0.0314498133957386	0.0940779596567154	-0.912829577922821	0.162704050540924	-0.2800609469413757	-0.0790527984499931	0.018635556101799	0.2871125638484955	0.3643145561218261	-0.0099084191024303	GTF2F1
CGTGAGCAGTGCCAGA	0.8051363825798035	-0.1783693730831146	-0.6877229809761047	0.0709495246410369	-0.632521390914917	0.1451066136360168	0.0130292549729347	-0.1171223521232605	0.5740373134613037	0.4452556371688843	KHSRP
CGTGAGCGTGTTCGAT	0.5221735239028931	-0.0124446153640747	-0.5279440879821777	0.2347109019756317	-0.3881987333297729	-0.0764228254556655	0.510948896408081	0.0628386437892913	-0.031853511929512	-0.1025216281414032	FTO
CGTGTAAAGTTCGCGC	0.7211930751800537	0.1149421483278274	-0.9273340106010436	-0.172454684972763	-0.1451413333415985	0.1411598622798919	0.5567197799682617	-0.1774344891309738	0.6852883100509644	-0.0382840447127819	XRN2
CGTGTCTGTTAAGAAC	0.2497414946556091	-0.2378038465976715	-0.7513196468353271	-0.1674263030290603	-0.3472214341163635	-0.3881111741065979	-0.0914514511823654	-0.0733770877122879	0.2746798992156982	0.0439013577997684	LARP4
CGTGTCTTCTGATACG	0.6451470255851746	-0.0398557148873806	-0.5208398699760437	0.0770076215267181	0.0527179203927516	0.0972677171230316	0.5096297264099121	0.0115542709827423	0.5071254968643188	0.0927419066429138	RBM42
CGTTAGATCGTTGACA	0.8346956372261047	0.3587735891342163	-0.840681254863739	-0.0979535281658172	0.0062044588848948	-0.2031407356262207	0.2160305976867675	-0.1710028797388076	0.6449830532073975	0.0332574136555194	RBM15
CGTTCTGCATTATCTC	0.4656681716442108	-0.4180799424648285	-0.7072227001190186	-0.2127403616905212	-0.2348943352699279	-0.2601482570171356	0.450645238161087	0.1077986061573028	0.4416707456111908	0.2427884340286255	RALY
CGTTGGGAGATGCGAC	0.6336718797683716	-0.1041948795318603	-0.7917773127555847	-0.2479150742292404	-0.161224365234375	0.044329397380352	0.2680547535419464	0.0789487659931182	0.6163398623466492	0.3898198902606964	RBM15
CGTTGGGAGGTGCTTT	0.4565188586711883	-0.3060653209686279	-0.6529330015182495	-0.2966332137584686	-0.5980948805809021	0.1874458491802215	0.4890530407428741	-0.0359826683998107	0.6840089559555054	0.3737602233886719	RBFOX1
CGTTGGGTCACCTTAT	1.046453595161438	-0.124303787946701	-1.0322479009628296	-0.2951113283634186	-0.2564015686511993	-0.0076776575297117	0.3968387842178345	-0.0482526123523712	0.6505016088485718	0.3453464806079864	MTPAP
CGTTGGGTCACGGTTA	0.6785714626312256	-0.2815110087394714	-0.7694364190101624	0.597021222114563	-0.1149360910058021	-0.232340782880783	-0.0059509426355361	0.0293329358100891	0.655358076095581	0.0493773184716701	UPF1
CGTTGGGTCGTCACGG	0.7372012138366699	-0.2759448587894439	-0.867190957069397	0.2685299217700958	-0.2222593128681183	-0.3879004716873169	0.3725287318229675	0.2953825891017914	0.2740540504455566	-0.0083394553512334	IGF2BP1
CTAACTTCAACACCTA	0.6713502407073975	-0.1431277990341186	-0.4604344964027405	-0.2697904407978058	-0.4727887809276581	-0.0910066291689872	0.2001994252204895	0.0115483701229095	0.5577583312988281	0.0295375473797321	PABPC4
CTAACTTCAAGCCATT	0.8956857919692993	0.0613085031509399	-0.9634125232696532	0.0729957520961761	-0.2910585701465606	0.0424592979252338	0.6728836894035339	0.1509816348552703	0.4584759473800659	0.1338383853435516	EWSR1
CTAACTTCAGGCAGTA	0.7643831968307495	-0.0607690997421741	-0.6524017453193665	-0.2138656675815582	-0.3817671537399292	0.2989057302474975	0.525557279586792	0.1087579131126403	0.3847674429416656	-0.1881137639284134	TAF15
CTAACTTCATTTCAGG	0.7272747159004211	-0.212056815624237	-0.7572805285453796	0.0313723087310791	-0.581319272518158	-0.1614630222320556	0.3735509812831878	0.1345756947994232	0.5304320454597473	0.6179567575454712	SRSF10
CTAACTTGTCTTCAAG	0.6907223463058472	-0.3414776027202606	-0.5032310485839844	-0.0189652293920516	-0.5446126461029053	-0.0484449490904808	0.488928884267807	0.5753978490829468	0.8635050058364868	-0.0398817099630832	RBM15
CTAACTTGTTCTGGTA	0.664783775806427	-0.2368353009223938	-0.7056890726089478	0.6486219167709351	0.0682475715875625	0.2857502698898315	0.0413010343909263	0.5766128301620483	0.4925150871276855	0.4054503142833709	FTO
CTAACTTTCACCCGAG	0.5409068465232849	-0.4604098498821258	-0.6077134609222412	0.0372880101203918	-0.7182704210281372	-0.0517734698951244	0.2758894264698028	0.2259933054447174	0.4367540180683136	-0.2011031359434127	METAP2
CTAAGACAGATCCCGC	1.091812014579773	0.3148942291736603	-0.6285964846611023	0.1340047717094421	-0.1117845773696899	-0.1293489634990692	0.4515679776668548	0.0405056774616241	0.1411458402872085	-0.1367088109254837	EIF4G2
CTAAGACAGGCAGTCA	0.4113560914993286	-0.2790489494800567	-0.9126250743865968	0.4639494717121124	-0.0206346120685338	0.1467453837394714	0.0060000047087669	0.1101867854595184	0.8176395893096924	0.5226359367370605	SRSF7
CTAAGACGTAAGAGAG	0.4627534449100494	-0.8779115676879883	-0.6344164609909058	0.1155112087726593	-0.5603861212730408	0.1834044158458709	0.2824341356754303	-0.3209216296672821	0.2582728862762451	0.0696522891521453	FTO
CTAAGACGTCGACTAT	0.7531898617744446	-0.0737523436546325	-0.5999204516410828	0.3295194208621979	-0.6138758063316345	0.1308478862047195	0.6031861901283264	-0.2442139089107513	0.5357786417007446	0.3023515939712524	SLTM
CTAAGACGTGCACCAC	0.7410411834716797	-0.2768051028251648	-0.9768366813659668	0.159379631280899	-0.2365640699863433	-0.0520520657300949	0.3339414298534393	-0.2599232792854309	0.3757669031620025	0.8701990842819214	DAZAP1
CTAAGACGTTTAAGCC	0.8422036170959473	0.3561372756958008	-0.6074180603027344	0.301334410905838	-0.5585308074951172	0.4628125429153442	0.3415284156799316	-0.016316533088684	0.6519336700439453	0.3252100944519043	RALY
CTAAGACTCAATAAGG	0.8245354890823364	-0.3283891975879669	-0.71653813123703	0.1311181783676147	-0.4074954390525818	-0.0597192421555519	0.6287673115730286	0.0051831901073455	0.6910387277603149	0.5895918607711792	UPF1
CTAAGACTCGCACTCT	0.6921961307525635	-0.3933820426464081	-0.6431991457939148	-0.0593215078115463	-0.5217683911323547	0.0778937116265297	-0.122206836938858	0.3798842132091522	0.38167604804039	0.2106551676988601	U2AF2
CTAAGACTCTTAGCCC	0.7960377931594849	-0.4084100723266601	-0.7005207538604736	0.0538403689861297	-0.4971900582313537	0.2213929891586303	0.1852509379386901	-0.0963346511125564	1.0291223526000977	0.284002423286438	negative
CTAATGGAGACTTGAA	0.3544749319553375	-0.1118196845054626	-0.991801381111145	0.1099418103694915	-0.3874567151069641	0.1796795427799224	0.2896379828453064	0.0063571333885192	0.594001293182373	0.3354338109493255	RBMS1
CTAATGGGTGTTAAGA	0.6847043037414551	-0.1614303886890411	-0.5568137168884277	-0.0923334956169128	-0.3084133267402649	-0.237991988658905	0.2074158489704132	-0.3055641651153564	0.4299018681049347	0.3951017260551452	TARDBP
CTACACCAGGTCATCT	0.3664401769638061	-0.3668895065784454	-0.7497019171714783	0.058087944984436	-0.2885944843292236	-0.1003804504871368	0.3663687109947204	0.4276069700717926	0.3112242817878723	-0.5032586455345154	HNRNPC
CTACACCCAATGAAAC	0.7442712187767029	0.1096438020467758	-0.6111800074577332	-0.2475441843271255	-0.2279228419065475	0.3755411207675934	0.4233945310115814	-0.4817996025085449	0.4938628375530243	0.1218223124742508	RBM27
CTACACCGTTCATGGT	0.5513138771057129	0.1153926402330398	-0.5512555241584778	0.4732111394405365	-0.2169844806194305	0.5402950048446655	0.1411101520061493	0.0046460628509521	0.6961338520050049	0.539839506149292	CNOT4
CTACACCGTTCCATGA	0.639136552810669	-0.1276129633188247	-0.7483919262886047	0.2270183265209198	-0.4460752010345459	0.0824098661541938	-0.0748590975999832	-0.2496736347675323	0.4894155859947204	0.0921013504266738	RBM15
CTACACCTCCCTCAGT	0.7993617653846741	-0.2210880517959594	-0.3334358930587768	-0.1023117005825042	-0.4151816964149475	0.1114217564463615	0.314293622970581	-0.1361053586006164	0.7491861581802368	-0.0012561865150928	ANKHD1
CTACACCTCGCCATAA	0.8035966753959656	0.1685066968202591	-0.9982115030288696	-0.1298813372850418	-0.180104061961174	-0.0782325491309166	0.1457091569900512	-0.1960635483264923	0.7413945198059082	0.3890590667724609	SERBP1
CTACATTGTACAGCAG	1.060822606086731	0.10462087392807	-0.8840694427490234	0.2500675618648529	-0.1025684848427772	-0.0578257590532302	0.4774456918239593	-0.194768488407135	0.7811355590820312	0.2558811902999878	SERBP1
CTACATTGTATAGGGC	0.6536715030670166	0.2313815951347351	-1.0251526832580566	0.0084749162197113	-0.4114781320095062	-0.3803724646568298	0.1971695125102996	0.1636683940887451	0.4237397313117981	-0.0764333009719848	RBM42
CTACATTGTCTAGCGC	0.5007940530776978	-0.3598133325576782	-0.4105919003486633	0.3468920886516571	-0.9213657379150392	0.3646659255027771	0.0770374611020088	0.1922102868556976	0.3538578748703003	0.3548910915851593	GPKOW
CTACATTTCAGCAACT	0.3844294250011444	0.1231267601251602	-0.888742983341217	0.1041402220726013	-0.0923008695244789	0.2747044265270233	-0.089970514178276	-0.0895011723041534	0.1962528228759765	0.5557132959365845	RBM27
CTACATTTCCACGCAG	0.8506788611412048	-0.1207378059625625	-0.8832670450210571	-0.2307811826467514	-0.1544372737407684	0.1485561430454254	-0.0446996688842773	0.2103212177753448	0.5287682414054871	0.2300294339656829	UCHL5
CTACATTTCCCGGATG	0.1609367281198501	-0.2494876980781555	-0.7831797003746033	0.1450210213661193	-0.2768920063972473	0.0168168488889932	0.5004729628562927	-0.1888356208801269	0.6740260124206543	0.103653997182846	TARDBP
CTACATTTCGACCAGC	0.7975192666053772	0.3362981677055359	-0.8298147320747375	-0.0135509222745895	-0.1901564598083496	-0.180952101945877	1.245591402053833	-0.2538063526153564	0.2062762379646301	1.0919255018234253	PABPC1
CTACATTTCGCCGTGA	0.6150989532470703	-0.2327227294445037	-0.6936373114585876	0.1476794183254242	-0.5175608396530151	0.2368873357772827	0.6879571080207825	0.1843072474002838	0.3046511113643646	0.2471846938133239	TAF15
CTACATTTCTATCCTA	0.3241018950939178	-0.1796112656593322	-0.9853321313858032	-0.0018862336874008	-0.277715653181076	-0.2124265730381012	0.451939970254898	-0.1064643263816833	-0.0936961621046066	0.0767826586961746	CNOT4
CTACCCAAGAGACTTA	0.5730324983596802	-0.39961639046669	-0.7585951089859009	-0.1130973398685455	-0.7181787490844727	0.0037446687929332	0.0847510322928428	0.2897545397281647	0.5477912425994873	0.2638008594512939	BUD13
CTACCCAGTTGTCGCG	0.3251127600669861	0.0510724931955337	-0.5814043283462524	0.3685663044452667	-0.4728765487670898	-0.463008314371109	0.3777284622192383	0.2168820798397064	0.5266525149345398	0.6294307708740234	GTF2F1
CTACCCATCGGAGGTA	0.2048172354698181	0.0267188679426908	-0.7301433086395264	-0.5375970005989075	-0.3892979323863983	-0.3278422057628631	0.6747311353683472	0.0455255806446075	0.4554178118705749	0.0690049976110458	TAF15
CTACGTCTCATATCGG	0.8950109481811523	-0.0927765518426895	-0.5247692465782166	0.1228253841400146	-0.3843264579772949	0.0965214446187019	0.2998159825801849	0.1525821089744568	0.6025798320770264	0.514286994934082	UPF1
CTAGCCTCAGACAAGC	0.707555890083313	0.3794346451759338	-0.843884289264679	-0.3363397419452667	-0.6449000835418701	-0.5021463632583618	0.3708579540252685	0.1946429908275604	0.3116092383861542	0.4715754091739654	U2AF2
CTAGCCTCAGGGTATG	0.8391491174697876	0.1287250965833664	-0.9416840076446532	0.210961639881134	-0.3961415290832519	-0.1866384446620941	0.277428537607193	0.29053995013237	0.8976399898529053	0.5783724188804626	XRN2
CTAGTGAGTCGGATCC	0.7873358130455017	0.0528068244457244	-0.6948954463005066	-0.0625480711460113	-0.4712630212306976	0.0207437481731176	-0.0037798061966896	0.1066603362560272	0.1931247413158416	0.4946719110012054	DDX55
CTCACACAGTTGAGAT	0.262335866689682	0.0405652299523353	-0.6667211651802063	0.5613762140274048	0.1573063135147094	-0.1703179478645324	0.4609744250774383	-0.2069952487945556	0.4016970992088318	0.0175738222897052	SMNDC1
CTCACACGTCCAACTA	0.6499187350273132	0.0116522517055273	-1.1731725931167605	0.4359290897846222	-0.6906467080116272	-0.0940186753869056	0.2007104754447937	-0.0688696503639221	0.3984765112400055	0.4385663866996765	FASTKD2
CTCAGAAAGGTTCCTA	0.5948730707168579	-0.0138544775545597	-0.8994943499565125	0.5648912191390991	-0.4558480978012085	0.2341049909591674	0.752227783203125	-0.2342521548271179	0.4179120659828186	0.2694116830825805	PABPN1
CTCAGAAAGTGGACGT	0.4508874118328094	-0.1498785316944122	-0.7083292007446289	0.0660582780838012	-0.6938967108726501	-0.1135701015591621	0.8292787075042725	0.1422698497772216	0.6550606489181519	0.5293569564819336	PABPC3
CTCAGAAGTTCGGCAC	0.6475957036018372	-0.2348606586456298	-1.3435012102127075	0.15824556350708	-1.0462244749069214	-0.1223362311720848	0.0648401901125907	-0.1875532865524292	0.8353935480117798	0.6942671537399292	HNRNPK
CTCAGAAGTTTAGCTG	1.338443160057068	-0.1638178527355194	-0.6628682613372803	0.0131718218326568	-0.1775875985622406	-0.0325695723295211	0.6592360734939575	-0.4132125973701477	0.900901198387146	-0.1231478750705719	DDX55
CTCAGAATCGTGGTCG	0.4924865663051605	-0.0819908380508422	-0.8289141654968262	-0.0297278612852096	0.1321492493152618	-0.2253938317298889	0.0736937299370765	-0.0739292353391647	0.4858360886573791	0.0460390634834766	MSI1
CTCATTAAGCGGCTTC	1.1010135412216189	-0.1826760321855545	-0.5148980021476746	0.0384579300880432	-0.6805298328399658	-0.4069170355796814	0.6606584787368774	0.2294313609600067	0.7800469398498535	0.2986065149307251	CSTF2T
CTCATTAGTACAGCAG	0.4842765033245086	-0.0525116510689258	-0.7341156005859375	0.3465166389942169	-0.2169549763202667	-0.297686904668808	0.0356535911560058	0.3458593189716339	0.7330794334411621	0.1138689965009689	SND1
CTCATTATCAAAGTAG	0.7539608478546143	0.2080751806497573	-1.2678775787353516	-0.0486907511949539	-0.0464717932045459	-0.2509689033031463	0.3991327881813049	0.2948268353939056	0.5913352370262146	0.4388628900051117	negative
CTCCTAGAGATCCTGT	0.5411643981933594	0.0984047502279281	-0.7216370701789856	0.0814671218395233	-0.5074672698974609	-0.2573818266391754	0.3309560120105743	0.0278084576129913	0.6775922775268555	0.2630736827850342	RBM15
CTCCTAGAGCTTTGGT	0.5475655794143677	-0.2836513817310333	-0.5598078966140747	0.4964530169963836	-0.1671676635742187	-0.1572818756103515	0.2345340847969055	0.2174943387508392	0.6175790429115295	0.5943291783332825	GPKOW
CTCCTAGGTCTGATCA	0.4468131959438324	0.4142797291278839	-0.6986193656921387	0.2784721553325653	-0.2624728083610534	-0.1591542661190033	0.5161505937576294	0.13210129737854	0.6609175205230713	0.2695319950580597	DAZAP1
CTCCTAGGTCTTGATG	0.8003249168395996	0.1403180211782455	-0.4528664946556091	-0.2944639027118683	0.0794402584433555	-0.0248896479606628	0.4021830260753631	0.0511332750320434	0.4738973677158355	-0.1851040571928024	SRSF1
CTCCTAGGTTCACGGC	0.3834723234176636	-0.0971753150224685	-1.0559930801391602	0.1441678404808044	-0.4356110394001007	-0.1693155467510223	0.644659161567688	0.220086008310318	0.3143290579319	0.4708618819713592	ZRANB2
CTCCTAGTCCTGTACC	0.5154185891151428	-0.1765831857919693	-0.2895634174346924	0.4849487841129303	0.347815066576004	-0.0357358120381832	-0.006805196404457	0.1317905783653259	0.2524446845054626	-0.2225366532802581	HNRNPC
CTCCTAGTCGCGCCAA	0.7819163799285889	-0.3992661535739898	-1.0749956369400024	-0.220576137304306	-0.0699884444475174	0.1587652266025543	0.3794702589511871	0.3803108036518097	0.5346447229385376	0.0242561288177967	AKAP8L
CTCGAAAAGGAGTCTG	0.6150161623954773	-0.329807311296463	-0.6400105953216553	0.1160974502563476	-0.2805564701557159	0.2754119634628296	0.6097838878631592	-0.3055889010429382	0.5300239324569702	0.4537070691585541	KHDRBS1
CTCGAAACAGCTTCGG	0.1188247054815292	-0.341679185628891	-0.7824040055274963	0.0874859392642974	-0.3244573473930359	0.1833152174949646	0.5190190672874451	0.1206550896167755	0.7510325908660889	-0.2630712985992431	YBX1
CTCGAAATCTGGTTCC	0.3248122632503509	-0.26947021484375	-0.4281821846961975	0.0676732957363128	-0.3376228213310241	-0.2183552682399749	0.4155425131320953	0.1538920402526855	0.3852813839912414	-0.1321293711662292	U2AF2
CTCGAGGAGGACGAAA	-0.2907978892326355	-0.0705884397029876	-0.907423198223114	0.3577745258808136	-0.583651602268219	0.1053184270858764	-0.439521849155426	0.0426858067512512	0.5441423058509827	0.1800574213266372	KHDRBS1
CTCGAGGCAGATCTGT	0.2406896650791168	-0.1892982423305511	-1.0198954343795776	-0.1943493336439132	0.003601140808314	-0.1187896803021431	0.2917493283748626	0.2562128603458404	0.5330594778060913	-0.1923172920942306	CNOT4
CTCGAGGTCACGCATA	0.4619676172733307	0.0052988678216934	-0.4036311507225036	-0.5520437955856323	-0.5310956239700317	0.1719394028186798	0.3752905428409576	0.27949258685112	0.924727201461792	0.0562601648271083	HNRNPM
CTCGAGGTCGGCTTGG	0.4364013075828552	-0.1953721195459365	-1.354062557220459	-0.0306189507246017	-0.1135589852929115	-0.1658039391040802	0.2914084196090698	0.2521986067295074	0.7781609296798706	0.3748483657836914	HNRNPK
CTCGGAGAGAAGATTC	0.6193938851356506	-0.4723406732082367	-1.0085911750793457	-0.0024501979351043	-0.5314373970031738	0.3211118876934051	0.3325885534286499	0.2375325858592987	1.0205398797988892	0.4406010210514068	SERBP1
CTCGGAGAGGCAGTCA	0.3224457800388336	0.1582440882921219	-0.0873385816812515	0.349379152059555	-0.2417260706424713	0.1068877130746841	0.2953441441059112	-0.3087040781974792	0.4032208919525146	0.12193463742733	SLTM
CTCGGAGGTACATGTC	0.171679750084877	-0.1564967483282089	-0.3840292990207672	-0.2957383990287781	-0.15736123919487	-0.0012260377407073	0.070719726383686	0.2441642582416534	0.6225619912147522	0.2921235561370849	DDX6
CTCGGGAAGATGCCTT	0.0817805379629135	-0.3328401744365692	-0.8340988755226135	0.1072883903980255	-0.3867428302764892	-0.1873939037322998	0.6978673338890076	0.4225606024265289	0.4933194518089294	-0.1746290773153305	DAZAP1
CTCGGGAAGGCCCTCA	0.6632328033447266	-0.1228661090135574	-0.561242938041687	0.0783979594707489	-0.5395780801773071	0.0720597505569458	-0.106088288128376	-0.0156053602695465	0.5562901496887207	0.5643885135650635	AKAP8L
CTCGGGACAACTTGAC	0.7697922587394714	0.2748148143291473	-0.7521939873695374	0.2173448503017425	-0.2301955670118332	-0.5547977089881897	0.517147421836853	0.3496790826320648	0.544314444065094	0.7881669402122498	SND1
CTCGTACGTCTAGGTT	0.6232659816741943	-0.0869472473859787	-1.098525047302246	0.0073532462120056	-0.1819186061620712	-0.2271902561187744	0.4673172533512115	0.3826376497745514	0.4834771454334259	0.3406426310539245	CPEB2
CTCGTACTCCTCAACC	0.7623384594917297	-0.5290565490722656	-0.8313186168670654	0.3060005009174347	-0.3352370858192444	-0.0196923445910215	0.4796720445156097	0.3972809016704559	0.4844101667404175	0.2462775707244873	PTBP1
CTCGTCAGTAGCGTAG	0.7052220106124878	-0.0729380995035171	-0.7097266316413879	0.2790587246417999	-0.4894802868366241	0.3244283497333526	0.3921735286712646	-0.1331981569528579	0.583253026008606	0.5481083393096924	SF3B1
CTCGTCAGTCTACCTC	0.8423914909362793	-0.2076098769903183	-0.902370810508728	0.0840765237808227	-0.3665887713432312	-0.2863740026950836	0.431782990694046	0.0377422869205474	0.3361491858959198	0.6993799209594727	BUD13
CTCTAATAGAATGTGT	0.5770876407623291	-0.1290325075387954	-0.5502904653549194	0.2792332470417022	-0.4077754616737366	-0.2248745262622833	0.3232581317424774	-0.6506218910217285	0.5816053748130798	0.3724746406078338	RBM27
CTCTAATAGTCGTACT	1.063606023788452	0.4615660011768341	-1.0855540037155151	-0.2292573302984237	-0.2227628976106643	0.0135101424530148	0.5863305926322937	-0.1305720061063766	0.3350364863872528	0.0048125833272933	EWSR1
CTCTAATTCAAGGTAA	0.7182595133781433	-0.2236903011798858	-0.8052152395248413	0.2217640578746795	-0.5685775876045227	0.0655593872070312	0.4305114448070526	-0.1597083657979965	0.1084485650062561	0.3634662628173828	RBM27
CTCTACGAGTGTTGAA	0.6899375319480896	-0.3806658983230591	-0.6393221616744995	-0.2689931988716125	-0.3297391533851623	-0.338598757982254	0.6453962922096252	0.1722548007965088	0.6378452181816101	0.4606959819793701	TRA2A
CTCTACGGTAAGTTCC	0.9399601221084596	0.0962086170911789	-0.6001481413841248	-0.3751445114612579	-0.4967654943466186	-0.0793486982583999	0.0224119052290916	-0.3309595584869385	0.0492423847317695	0.1953111588954925	RBM15
CTCTACGGTCGGCTCA	0.8911604881286621	-0.130495548248291	-0.7458884119987488	0.0552692115306854	-0.2929084897041321	-0.2002527713775634	0.749504804611206	-0.1601278930902481	0.7345834970474243	0.6480279564857483	UPF1
CTCTACGTCTGGTATG	0.2108959853649139	-0.3624911904335022	-0.5058363676071167	0.3372835218906402	-0.6710915565490723	0.4253251850605011	0.3667396605014801	-0.0146679580211639	0.8138231039047241	0.0737316459417343	TARDBP
CTCTGGTAGCGATATA	0.4876403510570526	0.2025659829378128	-0.9908475279808044	-0.1822069883346557	-0.5235351920127869	0.0139065906405448	0.0578414276242256	-0.1961144208908081	0.1764895468950271	0.1082038581371307	PABPC3
CTCTGGTAGCTGCAAG	0.3080872893333435	0.0339280813932418	-0.5892704725265503	-0.0421046316623687	-0.0569439642131328	-0.1474807262420654	-0.0884151384234428	0.12151899933815	0.2428577542304992	0.1562993377447128	U2AF1
CTCTGGTTCCTCATTA	0.5307213068008423	-0.0763115733861923	-0.3602451086044311	-0.0437270402908325	-0.3624646365642547	-0.0674030035734176	0.2353246510028839	0.1947482526302337	1.0006303787231443	-0.0039981752634048	PABPC3
CTCTGGTTCTGCGACG	0.738224983215332	-0.283555805683136	-0.4930791854858398	-0.2289283126592636	-0.3448349833488464	0.2754903137683868	0.4860575497150421	0.5023494958877563	0.5548564195632935	0.1864124536514282	RBM45
CTGAAACCAGCCTGTG	0.5765470266342163	-0.5421774983406067	-0.7650146484375	0.2536052167415619	-0.462704986333847	-0.0893958657979965	0.2799323499202728	0.3859521448612213	0.534250020980835	0.5687226057052612	RBM27
CTGAAACGTTGGACCC	0.3255276083946228	-0.0696209818124771	-0.5070756673812866	0.4481394588947296	-0.0965282618999481	-0.5576761960983276	0.4481091201305389	0.2899815142154693	0.1756481528282165	0.23268523812294	PABPN1
CTGAAACTCCCACTTG	0.4405146539211273	-0.0116325579583644	-0.7831267714500427	0.1649891436100006	-0.587137758731842	-0.0604512393474578	0.3244374990463257	0.2724930942058563	1.0034840106964111	0.4431844651699066	SMNDC1
CTGAAGTCAAAGGCGT	0.7727181315422058	-0.2964416444301605	-0.1682896167039871	0.4763908684253692	-0.0229931734502315	-0.020354488864541	0.2235742211341858	-0.065232902765274	0.5412966012954712	0.2580307424068451	SRSF7
CTGAAGTCAGCTGCTG	0.8338156342506409	-0.5795091390609741	-0.6384371519088745	0.1616613864898681	-0.1785788983106613	-0.3426457345485687	0.3121132552623749	0.3030642569065094	0.4313936531543731	0.144518032670021	DROSHA
CTGATAGTCGCTGATA	0.2282104790210724	-0.1278259754180908	-0.7480067014694214	0.4014031589031219	0.1202647984027862	0.200009286403656	0.2736417353153229	0.1647101044654846	0.3738203048706054	0.1499025672674179	ZNF622
CTGATCCAGAGGTACC	0.4923548400402069	-0.5979748368263245	-0.8209258317947388	-0.0831020921468734	-0.3057752251625061	-0.0719458684325218	0.0412907227873802	0.0234496891498565	0.6948169469833374	0.2749947011470794	LIN28B
CTGATCCCAGCCAATT	0.6632485389709473	-0.0611295886337757	-0.8502371907234192	-0.0554496645927429	-0.3757925629615783	0.4177724719047546	0.298037588596344	-0.0206166505813598	0.5034348368644714	0.5138276219367981	UPF1
CTGATCCCATTCACTT	0.3986436426639557	-0.139753833413124	-0.5037955045700073	-0.1890000402927398	-0.1284564435482025	0.0571990944445133	-0.0308537110686302	0.1414883732795715	0.6962451934814453	0.2992645502090454	UCHL5
CTGATCCTCGTAGATC	0.8993042707443237	-0.3360807001590729	-0.6202846169471741	-0.0191509425640106	-0.2724259197711944	-0.2498549222946167	0.1584314107894897	0.1821737587451934	0.3859358727931976	-0.0093747731298208	RBM15
CTGATCCTCTACCAGA	0.6803280115127563	-0.1503732800483703	-1.05544114112854	0.6563889980316162	-0.3947114944458008	-0.2019925117492675	0.263950377702713	0.3010606467723846	0.7704328298568726	0.6146906018257141	MTPAP
CTGCGGATCCTACAGA	0.6280483603477478	-0.1716809123754501	-1.070586323738098	-0.0561010390520095	-0.4162768423557281	-0.0736429840326309	0.7323887348175049	0.186426967382431	0.7411353588104248	0.0065260306000709	MSI1
CTGCTGTAGCGCCTCA	0.8052624464035034	0.1101069003343582	-0.4976767897605896	-0.2166285216808319	-0.2409963905811309	-0.1401709020137787	0.3667299151420593	-0.2446171343326568	0.2229771912097931	0.1956009715795517	SF3B4
CTGCTGTCAGTAACGG	0.6483254432678223	-0.1652460247278213	-0.8814643025398254	0.3018870055675506	-0.4242072999477386	-0.0650501996278762	0.1821357309818267	-0.2544437050819397	0.5245484113693237	0.4941378533840179	SRSF1
CTGCTGTGTGCGCTTG	0.5054701566696167	-0.4481196701526642	-0.7211340069770813	0.3328005969524383	-0.3729694783687591	-0.1124927848577499	0.2225227952003479	0.1845580637454986	0.5539653301239014	0.2878801524639129	SF3B1
CTGGTCTAGGCAGGTT	1.1225932836532593	-0.3333538174629211	-1.2214516401290894	0.218049556016922	-0.303842157125473	0.0709742680191993	0.3585669696331024	0.0157938301563262	0.4623635411262512	0.8653616905212402	ELAVL1
CTGGTCTCACATTAGC	0.9983047246932985	0.0318283587694168	-0.9702741503715516	-0.2357228994369506	-0.3191802203655243	-0.0079950792714953	0.9303699135780334	-0.1573806852102279	0.6261431574821472	0.0628119111061096	FAM120A
CTGGTCTCACGTCAGC	0.611956000328064	0.1087430715560913	-0.6208429932594299	-0.0809696167707443	-0.5913982391357422	0.5991126298904419	0.515735924243927	0.0114319622516632	0.4682728052139282	-0.1552478820085525	RBMS1
CTGGTCTTCTGTTGAG	0.6137482523918152	0.0825110524892807	-0.767822802066803	-0.3862089514732361	-0.3676558136940002	0.4141677021980285	0.3909103870391845	0.1196881234645843	0.7159326076507568	-0.2916782796382904	NCBP2
CTGTGCTAGGAATCGC	0.4320327341556549	-0.1063479334115982	-0.9397661089897156	0.1161199510097503	-0.3357405066490173	0.488380491733551	0.0749129131436348	0.8548157215118408	0.6119835376739502	0.4284648299217224	PTBP1
CTGTGCTAGTTGAGAT	0.7470511794090271	-0.0076586939394474	-0.7931833863258362	0.0762217342853546	-0.2821933925151825	-0.0833204463124275	0.1859247088432312	-0.1518367230892181	0.7139641046524048	0.7369511723518372	TBRG4
CTGTGCTCAATGAAAC	0.9351570010185242	-0.1636443734169006	-0.9768900275230408	-0.0422222912311553	-0.2943980693817138	-0.3816545605659485	0.1387789249420166	-0.0559248626232147	0.6945281028747559	0.1412060707807541	RBM15
CTGTGCTGTTTGGGCC	0.6152572631835938	-0.2627577185630798	-0.626286506652832	-0.0867388546466827	-0.2129678279161453	-0.0292587466537952	0.2056893706321716	0.0825888812541961	0.5364290475845337	0.3311441242694855	ZNF622
CTTAACTAGCGCTTAT	0.9210851788520812	0.0309545025229454	-0.5066045522689819	0.1824263334274292	-0.2583188414573669	-0.0142133925110101	0.7849488854408264	-0.1846160739660263	0.725116491317749	0.7990292906761169	ZC3H10
CTTAACTAGTTTCCTT	0.6791804432868958	-0.4585802853107452	-0.2416991591453552	-0.0962656289339065	-0.3657669126987457	-0.0192950908094644	0.4302432239055633	-0.0820827782154083	1.063582181930542	0.1008531898260116	FASTKD2
CTTAACTAGTTTGCGT	0.4069589078426361	-0.0765669494867324	-0.8267510533332825	-0.13576440513134	0.1540454477071762	0.3063419759273529	0.1059966161847114	0.3098208606243133	0.7109966278076172	-0.0714907944202423	ILF3
CTTAACTGTACTCGCG	0.6295908689498901	0.0019152350723743	-0.2975367903709411	0.1705721914768219	-0.0488563440740108	-0.1771227717399597	0.2173576653003692	0.2756977379322052	0.7889734506607056	0.3340014517307281	DDX55
CTTAACTGTTATCCGA	0.8907231688499451	-0.2460043728351593	-0.8150714635848999	0.1557771563529968	-0.0855675935745239	-0.1493291556835174	0.2185775935649871	-0.3484812378883362	0.4856853485107422	0.0427828766405582	SLTM
CTTAACTGTTTGGGCC	0.5129503607749939	-0.2686684429645538	-0.3514455556869507	0.5223735570907593	-0.1333486288785934	0.1757311224937439	0.3581191897392273	0.4589979946613312	0.242656260728836	-0.1842125505208969	HNRNPC
CTTACCGAGGGTGTTG	0.5652387738227844	-0.3968566358089447	-1.425427794456482	0.0931552052497863	-0.4698880910873413	-0.1922204196453094	0.4241686165332794	0.4038585722446441	0.7786424160003662	0.7128958106040955	FXR1
CTTACCGGTAATCGTC	0.5469818115234375	-0.2621088325977325	-0.9900412559509276	-0.0699094533920288	-0.3698706328868866	-0.0118270590901374	0.5093702673912048	0.0058789253234863	0.7518852949142456	0.4017380475997925	PPIL4
CTTAGGATCGTGACAT	0.7235973477363586	0.0920727998018264	-0.6614193320274353	-0.1942673921585083	-0.2580097019672394	-0.2966666519641876	0.6109825968742371	0.3419907391071319	0.6595242023468018	0.5140957236289978	DDX3X
CTTCTCTAGGAATTAC	0.849422037601471	-0.3714195787906647	-1.2644083499908447	-0.0770590305328369	-0.4541578590869903	-0.1439971923828125	0.0602854713797569	0.0794933140277862	0.4222743213176727	0.6524580121040344	U2AF2
CTTGGCTAGGGTCGAT	0.9707566499710084	-0.4368598759174347	-1.0108405351638794	0.4973065555095672	-0.1845669746398925	-0.139904499053955	0.1089202985167503	0.2014716565608978	0.8219079971313477	0.0862940549850463	DDX42
CTTGGCTCAAGTCATC	0.7540420889854431	0.1408753097057342	-1.1718099117279053	-0.0036792904138565	-0.3475219905376434	-0.2550727725028991	0.3494235873222351	-0.149581104516983	0.3516232371330261	0.0765198469161987	SF3B1
CTTGGCTCACAAGACG	0.6778585910797119	-0.0616873018443584	-1.3245654106140137	-0.585783839225769	-0.2855598628520965	-0.3996117115020752	0.0671324953436851	0.1177566349506378	0.337389588356018	-0.0072790756821632	ZNF622
CTTGGCTGTGGCAAAC	0.6059210300445557	-0.4616343379020691	-1.079941987991333	-0.1349063366651535	-0.6105742454528809	-0.0203119665384292	0.4648309051990509	0.1370830535888672	0.4221396744251251	0.5049063563346863	FTO
CTTGGCTGTTGGTGGA	0.394032210111618	-0.2383919060230255	-0.6712070107460022	-0.2307304441928863	-0.5130828022956848	-0.1837261617183685	0.7964969873428345	-0.1676647663116455	0.7134711742401123	0.1144717037677764	MSI1
CTTTGCGAGCTGCAAG	0.0739774852991104	-0.5253171920776367	-1.1504982709884644	0.1782880127429962	-0.774479329586029	-0.3004112541675567	0.2891478538513183	0.1869569718837738	0.353716492652893	0.3890858590602875	METAP2
CTTTGCGCAATAGCGG	0.7439836263656616	-0.1556041687726974	-0.5525845885276794	-0.0731493681669235	-0.1950634717941284	-0.0569598227739334	0.6349743604660034	0.3303457796573639	0.3488563895225525	0.166751280426979	XRN2
CTTTGCGCACATTCGA	0.5380696654319763	-0.1427676081657409	-0.580906867980957	0.4540804922580719	-0.4584684669971466	0.1118743792176246	0.1863281726837158	0.3215664327144623	0.7752318382263184	0.2762542963027954	DDX55
CTTTGCGCAGGACCCT	0.4799272119998932	0.0127111505717039	-0.3862718045711517	0.0375517606735229	-0.3509337902069092	0.2281711101531982	-0.3070521950721741	0.1256751418113708	0.6349056363105774	0.4953044354915619	UPF1
CTTTGCGGTAGAAGGA	0.4186361134052276	-0.1640926301479339	-0.7701461911201477	-0.1412973701953888	-0.336236834526062	0.2609085738658905	0.6469564437866211	-0.0472042262554168	0.6561338901519775	-0.0016440860927104	QKI
CTTTGCGTCCTTGACC	0.9346155524253844	-0.4058337211608886	-0.7900287508964539	-0.0121221393346786	-0.2057550549507141	-0.4619157910346985	0.4845341742038727	0.2733999192714691	0.950537085533142	0.4533884227275848	IGF2BP1
GAAACTCAGATGAGAG	0.5573006272315979	0.0218964479863643	-0.6325000524520874	-0.3511805236339569	-0.1531554013490677	-0.4367569983005523	0.3362424373626709	-0.0338854491710662	-0.0424862205982208	0.130810871720314	CPEB2
GAAACTCAGCGTCTAT	0.5667202472686768	0.0043860804289579	-0.7435314059257507	-0.0396455079317092	-0.6225247979164124	0.3874365389347076	0.423225075006485	0.1108665764331817	0.8220000267028809	-0.0968388095498085	RBM27
GAAACTCCAAGGACTG	0.382661372423172	-0.3392652571201324	-0.6312371492385864	0.2452501058578491	-0.6019571423530579	-0.2874432504177093	0.6607300043106079	0.3274460732936859	0.3831018209457397	0.5737667679786682	TRA2A
GAAACTCCACTGCCAG	0.6142537593841553	-0.2118277698755264	-0.6894931793212891	-0.0061137378215789	-0.256672739982605	0.046304378658533	0.4259679019451141	0.2469004094600677	0.659263014793396	0.0742630064487457	RBM27
GAAACTCGTACTTCTT	-0.0703104734420776	-0.2000290006399154	-1.25360107421875	0.279042512178421	-0.4413791000843048	-0.0404184944927692	0.2078592479228973	0.0650824010372161	0.457895427942276	-0.1895915865898132	TRA2A
GAAACTCGTGAGGCTA	1.1066234111785889	0.0277785919606685	-0.777865469455719	0.08699831366539	0.1801654994487762	0.0342873930931091	0.5504701137542725	-0.1327165365219116	0.826277494430542	0.4055399000644684	RBMS1
GAAATGAAGTTACCCA	0.3765242397785187	0.001529287546873	-1.074760675430298	-0.1751866340637207	-0.2374149858951568	0.2149899899959564	0.2440650165081024	0.0824108719825744	0.4932714700698852	0.1097577810287475	SERBP1
GAAATGACACCTATCC	0.3570615947246551	0.0414972007274627	-1.1581069231033323	0.6007102727890015	-0.1372035890817642	0.056686233729124	0.3453547358512878	0.6184555292129517	0.4392259418964386	0.2954564690589905	LARP4
GAAATGAGTCAGATAA	0.3729612231254577	-0.3418508470058441	-1.0495697259902954	0.0673056244850158	-0.0952369421720504	0.1485779583454132	-0.1830158233642578	0.0661472976207733	0.5188508033752441	0.1020692437887191	MSI1
GAAATGATCCGCATCT	0.5828521847724915	0.0518783703446388	-0.9833388328552246	0.0845744311809539	-0.4656072854995727	-0.0610928013920784	0.5343764424324036	-0.0065291225910186	0.6515424251556396	0.3705725967884063	LSM11
GAACCTAAGAGAGCTC	0.8134627938270569	-0.0274001210927963	-0.9326483607292176	-0.1395169794559478	-0.3819828033447265	-0.3287296593189239	0.2657031118869781	0.2133401334285736	0.2215455174446106	-0.0978950858116149	MSI1
GAACCTACAATGTAAG	0.1530821174383163	0.499461829662323	-0.8645975589752197	0.2474881410598755	-0.0712773874402046	-0.2023756206035614	0.4572325646877289	0.2794507443904876	0.8644672632217407	-0.0085198078304529	SAFB2
GAACCTACACTGCCAG	0.3568848073482513	0.0496352724730968	-0.8637908101081848	0.2228278517723083	-0.559411883354187	0.2962277233600616	0.8009251952171326	0.0374713540077209	0.2655237019062042	0.089290902018547	NONO
GAACCTAGTAAGGGAA	0.5660357475280762	-0.2298010289669037	-0.9275612831115724	0.4874155223369598	-0.2168031930923462	-0.0285212993621826	-0.1291146576404571	0.0074897706508636	0.3716764450073242	0.1949836313724517	SRSF10
GAACCTATCGGTCTAA	0.8785616755485535	-0.2964003980159759	-0.8506152033805847	-0.0525273531675338	-0.3983206152915954	-0.2991620302200317	0.2339389622211456	0.146811842918396	0.1194352060556411	0.6504238247871399	SART3
GAACGGAAGTCGTACT	0.4156721532344818	0.3727090656757355	-0.8748326897621155	-0.2193317860364914	-0.1612889021635055	0.0737779736518859	0.3236947655677795	-0.4483721256256103	0.496670514345169	0.1864117830991745	LSM11
GAACGGATCAATCTCT	0.3546827733516693	0.2165115773677826	-0.7376224994659424	0.2538926303386688	0.1467078030109405	0.2553154826164245	0.0216357335448265	0.0511189997196197	0.975731611251831	0.2784320712089538	IGF2BP3
GAACGGATCTGAGTGT	0.7539850473403931	-0.2939801812171936	-1.091937780380249	0.0958891212940216	-0.558980405330658	-0.2114209234714508	0.7654433250427246	-0.1163204461336135	0.3432511687278747	0.9553740620613098	ELAVL1
GAAGCAGCAAGGCTCC	0.8049337267875671	-0.2309756577014923	-0.6588284969329834	0.3667362630367279	-0.3170497119426727	-0.1139490008354187	0.2222876250743866	0.4197851717472076	0.3590325713157654	0.1054936349391937	ZRANB2
GAAGCAGCAGACGCTC	0.6369501352310181	0.0021383576095104	-0.2466442584991455	0.0287304818630218	-0.5411859750747681	-0.2014570832252502	0.5536012053489685	0.0897802114486694	0.3980045914649963	0.712106466293335	RBM4
GAAGCAGGTAGATTAG	0.7435428500175476	-0.1089802831411361	-1.051748514175415	0.499699980020523	-0.6345739960670471	-0.1093649342656135	0.4526340067386627	0.6392160654067993	0.9048175811767578	0.4034277498722076	SAFB2
GAATAAGGTGCGATAG	0.2706057429313659	0.2631859183311462	-0.6782925724983215	-0.0251997709274292	-0.14816315472126	0.1271380186080932	-0.0017814561724662	-0.3968600630760193	0.5879883766174316	0.3436973094940185	RBFOX2
GAATAAGTCGCAAGCC	0.6583966612815857	-0.1847600638866424	-0.556305468082428	0.1777493953704834	-0.5386844277381897	0.116083800792694	0.558932900428772	0.3262008726596832	0.3011013865470886	0.3697478175163269	U2AF2
GAATGAAAGTAGGTGC	0.6668126583099365	0.0185819864273071	-0.7853894233703613	-0.2166750133037567	-0.3045813739299774	0.1597148478031158	0.3899519741535187	-0.1042359769344329	0.4976702332496643	0.0506241284310817	RBMS1
GAATGAACACTCAGGC	0.6450237035751343	-0.2969856858253479	-0.7559781074523926	-0.084126129746437	-0.4833200871944427	-0.0513028278946876	-0.0853118449449539	0.2363894283771515	0.5080924034118652	-0.1286323964595794	SERBP1
GAATGAAGTACATCCA	0.6803564429283142	-0.1031363159418106	-0.5064305663108826	0.1508300304412841	-0.5477940440177917	-0.3033348619937897	0.2511788606643677	0.462602823972702	0.6659178733825684	-0.2904355227947235	SND1
GAATGAAGTGTATGGG	0.7058908939361572	-0.0845299810171127	-0.7853648662567139	0.1735530495643615	-0.4183821976184845	-0.4391321241855621	0.3924865126609802	-0.0395435690879821	0.2847414910793304	0.2629584670066833	PCBP1
GACACGCCAAACCTAC	1.1322226524353027	0.1029846221208572	-0.1863718628883361	0.1929028034210205	-0.2319849729537964	0.0026370086707174	0.62189781665802	0.1598736345767974	0.1831074655055999	0.5128538608551025	IGF2BP1
GACACGCTCTACCAGA	0.2227189838886261	-0.0350677259266376	-0.3829256892204284	-0.5099695920944214	-0.2177440524101257	-0.0480602569878101	0.7020670175552368	-0.3118050098419189	0.4147356748580932	-0.0703794807195663	DDX3X
GACACGCTCTTGTCAT	0.7996322512626648	-0.1167396008968353	-0.951091170310974	-0.3114813268184662	-0.4139070510864258	-0.0338973812758922	0.6786548495292664	0.3087972700595855	0.3134298920631408	0.4538250565528869	RBMS1
GACAGAGCAGACGCAA	0.111855924129486	-0.1628572344779968	-0.9316568970680236	0.0958767831325531	-0.1732983291149139	-0.1309622526168823	0.8134181499481201	-0.0304974615573883	0.4242103695869446	0.2495125532150268	PTBP1
GACAGAGGTGAAATCA	0.6909953355789185	-0.1815418004989624	-0.9818248748779296	-0.132798820734024	-0.1303074210882187	-0.0304440110921859	0.5009039640426636	-0.2138386964797973	0.4015711545944214	-0.0140599571168422	MSI1
GACAGAGTCCATGAGT	0.8459513187408447	-0.657298743724823	-0.4858359098434448	0.0378008782863616	0.0542387887835502	-0.38297238945961	0.0669727250933647	0.1472085118293762	0.930083394050598	0.1946226954460144	EWSR1
GACAGAGTCGTTTGCC	0.665255606174469	-0.0657989084720611	-0.8818981051445007	0.3121116459369659	-0.165807843208313	-0.102422334253788	0.4425695240497589	0.0721424221992492	0.7039562463760376	0.0737870931625366	PABPC4
GACCAATAGGTGGGTT	0.6271061301231384	0.415229469537735	-1.1458021402359009	0.1664159595966339	-0.4413809478282928	-0.324591189622879	0.2085321843624115	0.1269129514694214	1.1668716669082642	0.2533928751945495	TIA1
GACCAATCACGTGAGA	0.5913740396499634	-0.0476112477481365	-0.8026927709579468	-0.1464629769325256	-0.4056989252567291	0.113951563835144	0.2810923457145691	0.5355709791183472	0.9883122444152832	-0.1943614035844802	EIF4G2
GACCAATGTTCTGTTT	0.2678309381008148	0.2104518860578537	-1.242281198501587	0.302022784948349	-0.4731185734272003	0.0876999422907829	0.2963745296001434	-0.1772685199975967	0.3572462797164917	0.1706234663724899	FAM120A
GACCAATTCGCGTAGC	0.8233506083488464	-0.3408107161521911	-0.3443456292152405	-0.102307915687561	-0.1034770980477333	0.0089237373322248	0.546796977519989	0.0619952976703643	1.0923045873641968	0.200959175825119	ILF3
GACCTGGGTGGCCCTA	0.5090077519416809	-0.0027882382273674	-0.4442943334579468	-0.0878620147705078	-0.3008663356304168	-0.0607781037688255	0.6389203667640686	0.1070151627063751	0.6326054334640503	0.0594627447426319	TARDBP
GACCTGGGTGTGAATA	0.8855249881744385	-0.4479086399078369	-0.492807388305664	0.0743845403194427	-0.7031934857368469	0.1692216396331787	0.7164756655693054	-0.3846520185470581	0.4051839113235473	0.2088776230812072	SRSF1
GACCTGGTCGAACTGT	0.6896281242370605	-0.1092082262039184	-1.1831001043319702	0.1868924796581268	-0.4107463359832763	0.0940635725855827	0.270647644996643	0.3187044560909271	0.319070816040039	0.5704843997955322	CPEB2
GACGCGTAGCTAGCCC	0.3610211312770843	-0.4789844453334808	-0.720755934715271	0.0255192220211029	-0.8601579666137695	0.2904182076454162	0.4950824081897735	0.1913685500621795	0.8589485883712769	0.4369909465312958	KHDRBS1
GACGCGTAGTTAGGTA	0.690708577632904	-0.2305016219615936	-0.7747450470924377	0.2840971052646637	-0.4761063754558563	0.1262018382549286	0.7859753966331482	0.1131503880023956	0.6892362833023071	0.4325489103794098	ANKHD1
GACGGCTAGCTAACTC	0.610703706741333	-0.3326812088489532	-0.8633208870887756	0.1914534866809845	-0.5533484816551208	0.1509051918983459	0.8568413853645325	0.1013292670249939	0.7273044586181641	0.360681802034378	ZRANB2
GACGGCTCACAGGTTT	0.9282146096229552	-0.0232552774250507	-1.0292967557907104	-0.1131850928068161	-0.5155118107795715	-0.0285530313849449	0.2624179422855377	0.2397292554378509	0.4897453188896179	0.3067330420017242	RBM15
GACGGCTGTATCGCAT	0.2971433699131012	-0.0671703070402145	-0.4275752305984497	-0.283067524433136	-0.5282293558120728	0.0999411940574646	0.5066276788711548	0.0558254420757293	0.4517872631549835	0.5478459596633911	SRSF9
GACGGCTTCCGTTGCT	0.6578593254089355	-0.1655941754579544	-0.581946074962616	-0.1855562627315521	-0.2605879008769989	-0.2404694259166717	0.5650215744972229	0.2017443478107452	0.5628018379211426	0.1584470123052597	ZNF622
GACGGCTTCTTTAGGG	0.5728108882904053	0.0306069981306791	-0.8250089287757874	-0.6874247789382935	-0.4919309318065643	-0.0687593817710876	0.2147420644760131	-0.235158771276474	-0.1148706376552581	0.3653470575809479	SF3B4
GACGTGCAGCGAGAAA	0.5462580323219299	-0.2455541491508484	-0.7088886499404907	0.3242640793323517	-0.4554773271083832	-0.1721830070018768	0.2623936533927917	0.0648098289966583	0.3155176043510437	0.7207840085029602	DAZAP1
GACGTGCCATAAAGGT	-0.0500106438994407	-0.5143425464630127	-1.2560065984725952	0.0535603165626525	-0.5090111494064331	0.0346724279224872	0.0734711661934852	0.2613886892795563	0.1165712103247642	0.5996598601341248	LIN28B
GACGTGCTCTGCGGCA	0.2200181484222412	-0.2293218672275543	-0.4540251493453979	-0.223093643784523	-0.3796976506710052	-0.1439450085163116	0.3822103440761566	0.377843827009201	0.4276805222034454	0.5230555534362793	DDX3X
GACGTGCTCTGCTGCT	0.6374572515487671	0.1283444762229919	-0.5085936784744263	0.3778757154941559	-0.4801309406757355	0.1809446215629577	0.3171793520450592	0.3279297649860382	0.2729158997535705	0.6965639591217041	ANKHD1
GACGTTAAGGCATGGT	0.7220572829246521	-8.419528603553772e-05	-0.9568251371383668	0.2935337722301483	-0.4593247473239898	-0.0119636617600917	0.548596978187561	0.2918355762958526	0.147632896900177	0.3928006887435913	RBFOX1
GACGTTACATATACGC	0.2878426909446716	-0.4409283399581909	-0.3408187627792358	0.1280437707901001	-0.2048631757497787	-0.1410185694694519	0.4547415673732757	0.5147205591201782	0.7942373752593994	0.5023705363273621	SRSF10
GACGTTAGTTCAGACT	0.830090343952179	0.1676235646009445	-0.6961659789085388	-0.1836636662483215	-0.3653984367847442	0.0639481768012046	0.2025473117828369	0.0059636831283569	0.6419287323951721	0.0992435365915298	RBM4
GACGTTATCATAAAGG	0.7952567934989929	-0.1420917809009552	-0.6609501242637634	-0.2415042668581009	0.1342014223337173	-0.1955824792385101	0.2287082374095916	-0.0832719504833221	0.5299224853515625	0.0321672819554805	negative
GACGTTATCATGTCCC	0.6872546672821045	-0.260687917470932	-0.6280492544174194	-0.1599376797676086	-0.3331413269042969	-0.1652007102966308	0.5949268937110901	0.0606187283992767	0.5976418256759644	0.1442197114229202	TARDBP
GACTAACAGACCGGAT	0.576985239982605	-0.0182967670261859	-0.9955588579177856	-0.0564890056848526	-0.4684380292892456	0.0383561849594116	0.656619131565094	0.2072053849697113	0.5556238889694214	0.1624262779951095	SF3B1
GACTAACAGTCCGTAT	0.2849473655223846	-0.1721412092447281	-0.951996922492981	0.0905432403087616	-0.436528742313385	0.1263849884271621	-0.0633554607629776	-0.0164525210857391	0.8941175937652588	0.2484569549560547	FXR1
GACTAACTCTTAGCCC	0.6197442412376404	-0.326976865530014	-0.480188250541687	0.1644663214683532	-0.3432610034942627	-0.1863899230957031	-0.0281819142401218	0.1765702366828918	0.4206762909889221	0.2286482751369476	BUD13
GACTACAGTCAAGCGA	0.6055315732955933	0.141335591673851	-0.5615283846855164	0.0511456727981567	-0.4429683983325958	-0.0155193116515874	0.6941401362419128	-0.1171307414770126	0.4700787961483001	-0.1220770478248596	FTO
GACTACATCAGTCCCT	0.8256999850273132	0.1532258093357086	-0.8895429968833923	-0.2094260901212692	0.0405480451881885	-0.2873110473155975	0.2996144592761993	-0.0736363977193832	0.0709918960928917	0.0834296494722366	HNRNPC
GACTACATCCAGAGGA	0.6518778800964355	0.1197907328605651	-0.9582107663154602	0.3162413537502289	-0.4404009580612182	0.1143314614892005	0.3494794964790344	0.4199064671993255	0.7078948020935059	0.6779883503913879	DGCR8
GACTACATCCGAGCCA	0.2794894576072693	0.0550793036818504	-1.134815335273743	0.422556608915329	-0.3860732316970825	0.2864056229591369	-0.0006864219903945	-0.319190502166748	-0.0711930394172668	0.0161070935428142	KHSRP
GACTGCGAGGAATCGC	0.573196530342102	-0.1110126674175262	-1.101335048675537	0.3369023501873016	-0.3041127622127533	0.245492398738861	0.4820107519626617	0.3586935698986053	0.1093276739120483	0.1397252231836319	negative
GACTGCGCATACTACG	0.2115710377693176	0.0223197229206562	-1.0752664804458618	0.3817543089389801	-0.208954706788063	-0.2234420776367187	0.2754528224468231	0.2055756747722625	0.0677749663591384	-0.1857610642910003	EWSR1
GACTGCGGTACGAAAT	0.4579607546329498	-0.0467059276998043	-0.6997695565223694	0.0110927522182464	-0.6954260468482971	-0.0276699289679527	0.243824154138565	-0.2557718753814697	0.6828503608703613	0.6203000545501709	ZNF622
GACTGCGGTCTCCACT	0.5055491924285889	-0.4816007316112518	-0.627896249294281	-0.0354213714599609	-0.4975911378860473	-0.194536805152893	0.5210627913475037	-0.1371956616640091	0.7240893840789795	0.2613053023815155	SND1
GACTGCGTCGACGGAA	0.638206422328949	-0.3150888383388519	-0.624225914478302	-0.0450642108917236	-0.2867745459079742	-0.1769606173038482	0.682849109172821	-0.3690294027328491	0.4018808603286743	0.3549562990665436	RBFOX1
GACTGCGTCGCAAGCC	0.6586331129074097	-0.3119428753852844	-0.8226429224014282	0.477109283208847	-0.1871807128190994	-0.2004130482673645	-0.0686360374093055	0.1223733723163604	0.7019945383071899	0.2202435135841369	TAF15
GAGCAGACAAACCCAT	1.0011411905288696	0.0313155464828014	-0.8792293071746826	-0.1678581833839416	-0.3614629507064819	-0.2667630612850189	0.5480104088783264	0.1510346233844757	0.3004867434501648	0.5382688641548157	SLTM
GAGCAGAGTCTCTTTA	0.3259667754173279	-0.0924498587846756	-0.4937378764152527	-0.053984135389328	-0.2074718028306961	0.4792786240577698	-0.0110881775617599	0.0013147294521331	0.5446183681488037	0.1522297710180282	TIA1
GAGGTGAAGGCTATCT	0.4434579610824585	-0.1418337374925613	-0.4328341484069824	0.2565272152423858	0.1276024430990219	0.0896045044064521	0.3711054623126983	0.1186455488204956	1.2562789916992188	0.123044729232788	IGF2BP3
GAGGTGACAAGCGTAG	0.4917874038219452	-0.1596225500106811	-0.4438144564628601	0.204351007938385	-0.6290199756622314	0.3213288187980652	0.4148410856723785	-0.2904233634471893	0.3418202102184295	0.0164445973932743	GTF2F1
GAGGTGACACACAGAG	0.4644834101200104	-0.1390814185142517	-0.9403428435325624	-0.005228117108345	-0.791418731212616	0.1251577138900756	0.0542764738202095	0.3690598905086517	0.5213650465011597	0.241022378206253	TARDBP
GAGGTGACACGTCAGC	0.7440705895423889	0.1820061206817627	-0.739614725112915	-0.0734470784664154	-0.5140528082847595	-0.159403920173645	0.2401898205280304	0.2790834009647369	0.2708528041839599	-0.1451057940721511	SLTM
GAGGTGACAGTGGGAT	0.5184373259544373	0.044532373547554	-0.4514186978340149	0.1503775715827942	-0.8507928848266602	0.0095144184306263	0.2103688716888427	0.4553742706775665	0.4948302209377289	0.2449475228786468	GTF2F1
GAGGTGAGTCGCGGTT	0.813976526260376	-0.3665216565132141	-0.9679232239723206	0.3549068868160248	-0.3112883567810058	-0.32194784283638	0.2866930663585663	0.0351488292217254	0.8948448896408081	0.3244719207286834	DDX55
GAGTCCGCACCTGGTG	0.5250470638275146	-0.00381501019001	-0.4810651540756225	0.0640507340431213	-0.4002123177051544	0.1449953019618988	0.3271897137165069	0.1276934146881103	0.6883184909820557	0.3520436882972717	FAM120A
GAGTCCGGTAGCCTCG	-0.0899605825543403	-0.2395067811012268	-0.8269702792167664	0.1564178466796875	-0.6074548363685608	0.1818777620792389	0.4684730470180511	-0.1319601088762283	0.3358126282691955	0.2389944195747375	PTBP1
GAGTCCGGTAGTACCT	0.6727397441864014	-0.1414142102003097	-0.7014504075050354	-0.1668720692396164	-0.6254056692123413	-0.0113828014582395	0.0448319986462593	0.2563663423061371	0.2144393473863601	0.1139606833457946	DDX55
GAGTCCGGTCGAGTTT	0.1493373662233352	0.0509659573435783	-0.6830677390098572	-0.1232034265995025	-0.3955219089984894	0.165524810552597	0.3274720907211303	0.0057891309261322	0.4702177345752716	0.1840365082025528	DAZAP1
GAGTCCGTCCCAGGTG	0.6831207275390625	0.0142974089831113	-0.5409759283065796	0.1420136392116546	-0.1475641131401062	0.1482646763324737	0.5611573457717896	0.2270314395427703	0.5059409141540527	-0.3003391027450561	AKAP8L
GAGTCCGTCGGCGGTT	0.5708821415901184	-0.1244517713785171	-0.3317338526248932	0.1076148152351379	-0.1538708955049514	-0.1522768139839172	-0.0327524356544017	0.1901750266551971	0.4543028473854065	0.6959660053253174	TBRG4
GATCAGTCAATGGAAT	0.9149125814437866	-0.1523440182209015	-0.5592225790023804	-0.2691056430339813	0.2295279204845428	-0.4964064061641693	0.4587489664554596	-0.048012375831604	0.524647057056427	0.4509676396846771	SRSF1
GATCAGTCACCTCGGA	1.022597074508667	-0.1146526634693145	-0.7133785486221313	0.2656868994235992	-0.1325754672288894	-0.1061694025993347	0.5530503392219543	0.2542220056056976	0.7591683864593506	0.5944140553474426	RBM15
GATCAGTCAGACACTT	1.0990567207336426	-0.0930555462837219	-1.2892810106277466	0.2727043330669403	0.270621657371521	-0.2408548891544342	-0.2740465998649597	0.1480710804462433	0.2727768421173095	0.3097366392612457	RBM15
GATCAGTCATGCTAGT	0.3755658864974975	-0.2688380181789398	-0.6463087797164917	-0.2711346745491028	0.05498056858778	0.2129765748977661	0.2804729044437408	0.2035314738750457	1.032671332359314	0.6181550621986389	NCBP2
GATCAGTGTCTAAACC	0.3743206560611725	-0.0548735298216342	-0.5944355726242065	-0.3281809389591217	-0.6360608339309692	0.0426797345280647	0.6441964507102966	-0.1508014500141143	0.8376091718673706	-0.0882115960121154	KHDRBS2
GATCAGTTCAGCATGT	0.6424495577812195	-0.0445482768118381	-0.5747315287590027	0.1204650700092315	-0.4888723492622375	-0.3132308423519134	0.2947973906993866	0.020997941493988	0.4816966354846954	0.2156375646591186	SLTM
GATCGATAGGATTCGG	0.2543270885944366	-0.3314728736877441	-1.1800891160964966	-0.2117835432291031	-0.5207458138465881	-0.4172309935092926	0.5173404812812805	0.196084588766098	0.8369728326797485	0.2267358899116516	DROSHA
GATCGATAGTACCGGA	1.2107144594192505	0.0393153429031372	-0.6236613392829895	0.282964676618576	-0.3029158115386963	0.1929202377796173	0.5856215357780457	0.3294225037097931	0.9191534519195556	0.7506631016731262	SF3B1
GATCGATCAAACCCAT	0.8669629096984863	0.2163242548704147	-0.6825955510139465	0.0746334791183471	0.0806450471282005	-0.3502801954746246	-0.0626506507396698	0.3560897409915924	0.3075291514396667	0.2208700180053711	SRSF1
GATCGATCAAGTAATG	0.7922655344009399	0.1926241368055343	-0.9626756310462952	0.0959335267543792	-0.214634358882904	-0.1739538013935089	0.2138147056102752	-0.2952369749546051	0.7275519371032715	0.1725711375474929	FXR2
GATCGATCATGTTCCC	0.5306403040885925	-0.281944990158081	-1.181787133216858	0.2311723232269287	-0.257740706205368	0.0277304854243993	0.4728623926639557	0.1598289310932159	0.3712465763092041	0.4517391622066498	UPF1
GATCGCGCAAGCCGTC	0.2549476027488708	-0.019238919019699	-0.649319589138031	0.1430709362030029	-0.1127054244279861	-0.0421496741473674	0.2762095332145691	0.1155360639095306	0.6566989421844482	0.1126287430524826	FASTKD2
GATCGTATCTAACTCT	0.0019900612533092	-0.4497364163398742	-0.3205691874027252	0.3433113396167755	-0.4538768529891968	-0.0979256853461265	0.0607352331280708	0.3571430742740631	0.9170205593109132	0.4763555824756622	U2AF1
GATCTAGAGATCGATA	0.4213401079177856	-0.2683917582035064	-0.5351895093917847	0.3982662856578827	-0.1441676169633865	0.1534579992294311	0.3482798039913177	-0.1601356714963913	0.3599812388420105	-0.1576458662748336	DDX42
GATCTAGCAGAGCCAA	0.3175741136074066	0.065319076180458	-0.5659323334693909	0.0619412958621978	-0.0038128704763948	-0.0832647755742073	-0.1313730776309967	0.3399112522602081	0.6871908903121948	-0.0290878489613533	RBFOX1
GATCTAGGTTTGTTTC	0.5693308711051941	0.1238799095153808	-0.8328664898872375	-0.1289454698562622	-0.2903388738632202	0.037249706685543	0.4431709349155426	0.0963066816329956	0.8788511753082275	0.1735269129276275	DDX55
GATGAAAAGATAGCAT	1.0457440614700315	0.06560780107975	-1.1153393983840942	-0.1380129754543304	-0.3016470968723297	-0.404932826757431	0.6460914015769958	0.1032238006591796	0.233497753739357	0.5766558647155762	FMR1
GATGAAAAGCTAGCCC	0.5360479950904846	-0.2466816306114196	-0.6643706560134888	0.0342769920825958	-0.5445183515548706	-0.3681638836860657	0.3226528465747833	0.0882522463798523	0.2143512517213821	-0.0062932390719652	MSI1
GATGAAACATTACCTT	0.3683415353298187	-0.4710007011890411	-1.1701757907867432	0.7198063135147095	-0.1801405698060989	-0.2350243926048278	0.2168447375297546	0.6417325735092163	0.6133794784545898	0.2200833857059478	DDX6
GATGAAAGTCACCCAG	0.6494713425636292	-0.1586508303880691	-0.9816672205924988	-0.2033462077379226	-0.4212913513183594	-0.4252220690250397	0.5037537813186646	-0.2452363669872284	0.551960289478302	0.0548325814306736	DDX55
GATGAAAGTGCACTTA	0.4236990511417389	-0.253052294254303	-0.5261595249176025	0.8894824981689453	-0.4857962727546692	0.2153049409389495	0.3761633634567261	0.577466607093811	0.630048930644989	0.3774965405464172	SRSF10
GATGAAATCCACGCAG	0.8264484405517578	0.0723342299461364	-0.8511409759521484	-0.0141943544149398	-0.3678066730499267	-0.0662299245595932	0.8192026615142822	-0.2869899570941925	0.4414385557174682	0.2013303488492965	PABPC4
GATGAAATCTATCCTA	0.3425624966621399	0.0311180800199508	-0.6253926157951355	0.0123491287231445	-0.521000325679779	0.1771993339061737	0.0212369933724403	0.3340443074703216	0.2530262768268585	0.3187968730926513	KHSRP
GATGAGGCAGTAAGAT	0.9869483709335328	-0.0094773918390274	-0.954347550868988	0.1112761497497558	-0.4029460251331329	-0.1872848868370056	0.1443068087100982	-0.134256973862648	0.3809860348701477	0.6119481325149536	SART3
GATGAGGGTACCCAAT	0.6307352185249329	-0.0479837767779827	-1.174458146095276	-0.0345302373170852	-0.2156551331281662	-0.0570233315229415	0.1397975385189056	-0.2745454907417297	0.7163408994674683	0.3662562370300293	PCBP1
GATGAGGGTTGCCTCT	0.5326679348945618	-0.5081085562705994	-0.894982099533081	0.1596152782440185	-0.3905456364154815	-0.2879215776920318	0.1428366303443908	0.5803903341293335	0.4009879231452942	0.5951341986656189	CPEB2
GATGAGGTCCAGGGCT	0.7452437281608582	-0.4167357981204986	-0.9082154035568236	0.2766556441783905	-0.319345623254776	-0.2354207336902618	0.5096278786659241	-0.1080258786678314	0.5006237626075745	0.2770147621631622	RBM15
GATGCTACAGGGCATA	0.5408689975738525	-0.591327428817749	-1.0695154666900637	0.5241857767105103	-0.394300103187561	0.047776136547327	0.3888624310493469	0.487867146730423	0.215980976819992	0.0656313002109527	MSI1
GATGCTACATGGTCTA	1.0012590885162354	-0.1290755122900009	-0.9172763824462892	0.2407927215099334	-0.326745867729187	0.0167294647544622	0.4523592293262481	-0.0226604044437408	0.5500651001930237	0.4868409931659698	RBM45
GATGCTAGTTTGTGTG	0.4279950559139251	-0.2487502098083496	-0.9648732542991638	0.3925553858280182	-0.5229107141494751	0.3769820928573608	0.1637157797813415	0.2298437058925628	0.6436685919761658	1.051331639289856	FASTKD2
GATGCTATCTCTGAGA	0.7216880917549133	-0.1204437613487243	-0.8637914061546326	0.8311325311660767	-0.5728679299354553	-0.2798495888710022	0.03632103651762	0.1624744832515716	0.608417809009552	0.4660610854625702	KHSRP
GATGCTATCTCTTGAT	0.4644545614719391	-0.0497032292187213	-0.1898186802864074	0.1149690151214599	-0.2699553072452545	0.1394652426242828	0.0542252883315086	0.0430516600608825	0.7937459945678711	-0.2235983312129974	NCBP2
GATGCTATCTTTACAC	0.1429458558559417	0.1943535655736923	-0.6743507385253906	-0.0936270803213119	-0.1642557680606842	-0.426445335149765	0.1995977163314819	-0.0984337031841278	0.5971587896347046	0.1720351576805114	PUM2
GATTCAGCATACGCCG	0.862607479095459	-0.0079206302762031	-0.614783763885498	0.0737078785896301	-0.3869282305240631	0.205031007528305	0.2893134653568268	-0.3643048703670501	0.4215179681777954	0.1586020737886428	XRN2
GATTCAGTCCGCATCT	0.4243711829185486	0.093703955411911	-0.5710766315460205	0.0632624328136444	-0.4994106888771057	-0.1759043931961059	0.0164444595575332	0.0625112950801849	0.9356160163879396	0.4862027466297149	TIA1
GATTCAGTCGGTGTTA	0.5938928723335266	-0.1457699686288833	-1.0924742221832275	0.0572633445262908	-0.0554769784212112	-0.2143916487693786	0.1810223162174224	0.3658147752285003	0.8769012689590454	0.2884237468242645	negative
GCAAACTTCTTAACCT	0.3760176301002502	-0.2818438112735748	-1.1168203353881836	0.2565185129642486	-0.6758209466934204	0.0334590226411819	0.6337586045265198	-0.176309123635292	0.2233385294675827	0.5305656790733337	TARDBP
GCAATCAAGGTAGCCA	0.5747926831245422	-0.1553563922643661	-0.5928298830986023	0.252315491437912	-0.4625906348228454	0.4017008543014526	0.6528750061988831	0.107928067445755	0.6265996694564819	0.1941551566123962	LARP4
GCAATCAGTTGGTTTG	0.7912139892578125	0.3290300369262695	-0.4180728793144226	0.2818598449230194	-0.2180015295743942	0.0065138540230691	0.5145703554153442	0.0166601240634918	0.2697857320308685	0.3375580906867981	TIA1
GCACATAAGGATATAC	0.4136542677879333	-0.1460059434175491	-0.9653226733207704	-0.1479940563440323	-0.9181013107299804	0.3772599697113037	0.2270650863647461	-0.1028930693864822	0.3867126107215881	0.4611848890781402	LARP4
GCACATACACCATCCT	0.8542256355285645	-0.0851267129182815	-0.6586896181106567	0.1053203642368316	0.0852335393428802	-0.5771510601043701	0.3667114973068237	0.6095426082611084	0.427794873714447	-0.0156832095235586	IGF2BP1
GCACATACATTAGGCT	0.3541485369205475	0.1525140553712844	-0.5612550377845764	0.2152986526489257	-0.170445516705513	-0.0810627341270446	0.3298314809799194	0.250107854604721	0.272634208202362	0.1034635007381439	FMR1
GCACATATCATGTCTT	0.7103233933448792	-0.0401118360459804	-0.8567822575569153	-0.1190382838249206	-0.5230827331542969	-0.3217073082923889	0.1290682554244995	-0.0123444199562072	0.5463464260101318	0.3303642868995666	TIA1
GCACATATCCACTCCA	0.2005321979522705	-0.2822054624557495	-1.145591378211975	0.2394724190235138	-0.3968029916286468	0.2352429926395416	0.2174699306488037	0.1418039202690124	0.2138962745666504	0.303023099899292	GTF2F1
GCACATATCTATCCCG	0.8606275916099548	-0.4648164212703705	-0.6599961519241333	-0.0816918611526489	0.2046966403722763	-0.2233657538890838	0.664611279964447	0.2711817920207977	0.2041542530059814	-0.0156440827995538	ANKHD1
GCACTCTGTACATCCA	0.7508482933044434	0.1976915895938873	-1.1180063486099243	-0.0717862099409103	-0.5303049087524414	-0.2252050042152404	0.1529151499271392	0.1454880833625793	0.6952792406082153	0.4840606153011322	FXR1
GCACTCTTCTACCAGA	0.9478592872619628	0.0909057110548019	-0.7847549319267273	-0.3187556564807892	0.1034561544656753	-0.1807149946689605	0.0296016633510589	-0.1249318271875381	0.3139849901199341	0.184227630496025	FXR2
GCAGCCAAGCTTATCG	0.641329824924469	-0.4248400628566742	-0.5383645296096802	0.0269703865051269	-0.5630922913551331	0.0437162965536117	0.6768714785575867	-0.2209465503692627	0.6365723609924316	-0.2491807043552398	RBM27
GCAGCCACACCTCGTT	0.7387404441833496	-0.0418451018631458	-0.92891925573349	0.0210691094398498	-0.5982257723808289	-0.4807580113410949	0.1008299961686134	0.1192797720432281	0.3638615012168884	0.5687617659568787	GPKOW
GCAGCCACAGGAACGT	0.5362803936004639	-0.3543031215667724	-0.6539504528045654	-0.3214055299758911	-0.3586394488811493	-0.3837621212005615	0.2926269173622131	0.2487675845623016	0.7115741968154907	0.474333792924881	SRSF7
GCAGCCAGTGTAACGG	0.5258104205131531	-0.0040213875472545	-0.4070194065570831	0.6050159931182861	-0.114309087395668	-0.0775680094957351	0.5407755374908447	0.0930452644824981	0.5402796268463135	0.3248217105865478	negative
GCAGCCATCGAATGGG	0.6013770699501038	-0.4054439663887024	-1.0492961406707764	0.2270595431327819	-0.7479746341705322	0.0093454914167523	0.1586357951164245	-0.1622992008924484	0.741858720779419	0.5640138387680054	SRSF7
GCAGTTAAGTTGAGAT	0.7983173131942749	0.0078443717211484	-0.3389881253242492	0.4358419477939605	-0.2772224545478821	-0.1508271992206573	0.3545759916305542	0.0162287354469299	0.8625916242599487	0.0772769898176193	SND1
GCAGTTACAGCCTATA	0.2167701423168182	-0.0285693295300006	-0.9328650832176208	0.2508135139942169	-0.083220437169075	0.0748466551303863	0.2472984194755554	1.1245378255844116	0.5389233827590942	0.4312792122364044	EIF4G2
GCAGTTAGTGTTCGAT	0.9009140133857728	-0.2162940055131912	-0.6654728055000305	0.2609903514385223	-0.5674819350242615	0.0778627544641494	0.2538318932056427	-0.1412939131259918	0.1568981707096099	0.2222141027450561	SLTM
GCAGTTATCCCAAGAT	1.0739171504974363	-0.0568195469677448	-0.8265620470046997	-0.2946530282497406	-0.516505777835846	0.0650622099637985	0.469723492860794	-0.0687336325645446	0.4425140619277954	0.6330768465995789	RBM4
GCAGTTATCTGCGGCA	0.4644942581653595	-0.1211398094892501	-0.5092689394950867	0.1123504638671875	-0.4636700749397278	-0.0312679186463356	0.1583717167377472	-0.131248652935028	0.8610084056854248	0.469050258398056	U2AF2
GCATACAGTAAGTGTA	0.67116379737854	0.0712561458349227	-0.8810815811157227	0.3536289632320404	-0.0379570871591568	-0.0256483256816864	0.459350973367691	-0.1634166687726974	0.1294726580381393	0.1313236951828003	RBM15
GCATGATAGTGGTAGC	1.0968034267425537	-0.2051809728145599	-1.2307424545288086	-0.200248584151268	-0.5588034987449646	0.0992560312151908	0.6860103607177734	-0.0165613889694213	0.9947124719619752	0.1969123482704162	SLTM
GCATGATCAAGAGGCT	0.5489850640296936	-0.1759192943572998	-0.550753653049469	0.2344681620597839	-0.3055861592292785	0.094044379889965	-0.0090281590819358	-0.1623869389295578	1.042243242263794	0.3421391248703003	ZNF622
GCATGCGAGAACAACT	0.3734588623046875	0.076559841632843	-0.8934749960899353	0.3566910922527313	-0.3284386098384857	-0.2714025676250458	0.4337643086910248	0.0449364781379699	0.6087418794631958	0.1498236358165741	SRSF7
GCATGCGCAGAGCCAA	0.7855163812637329	-0.123690977692604	-0.9991186261177064	0.4475081861019134	-0.4061309397220611	-0.2686968445777893	-0.1718567609786987	0.1974242031574249	0.8306524753570557	0.2140021026134491	EWSR1
GCATGCGCATCTCCCA	0.7423481345176697	0.0435471050441265	-0.7169708013534546	0.2031575143337249	-0.4762290716171264	0.1632558107376098	0.3996061384677887	-0.0388127863407135	0.3975335359573364	0.4993878304958343	negative
GCATGCGGTTAAGTAG	1.1081032752990725	-0.0877206027507782	-0.8958513140678406	-0.0138956308364868	-0.3221359550952911	-0.2783268392086029	0.5578411817550659	0.1974401175975799	0.0026483386754989	0.0586130060255527	SRSF9
GCATGCGTCAAGATCC	0.5848774909973145	-0.2862454950809479	-0.641769528388977	0.3673264682292938	-0.3841589987277984	-0.3368381857872009	-0.0993886217474937	0.1432958245277404	0.6122004985809326	0.147311195731163	SLTM
GCATGCGTCCCGGATG	0.5197651982307434	-0.3514040410518646	-0.7221655249595642	0.1897376775741577	-0.7103142142295837	0.3868196606636047	-0.0346232466399669	-0.011499673128128	0.0908949673175811	0.556876003742218	AGGF1
GCATGTAAGCAGGTCA	0.7079000473022461	-0.1619498878717422	-0.4136841893196106	0.2165887355804443	-0.4888002872467041	-0.2660935819149017	0.3961058557033539	0.2974879443645477	-0.081954687833786	0.227888286113739	ANKHD1
GCATGTAAGGCTAGAC	0.2226895689964294	0.0969466865062713	-0.5172829627990723	-0.1234298944473266	-0.4134721457958221	0.1990190148353576	0.1745136082172393	-0.0761520266532898	0.3848486244678497	0.3611052334308624	KHDRBS2
GCATGTACATACGCTA	0.7328715324401855	-0.3329125046730041	-0.65056973695755	0.1543691754341125	-0.2887789607048034	0.1590334177017212	0.3891038596630096	0.2200848162174224	0.1002241000533104	0.1296710819005966	METAP2
GCCAAATCACGGTAGA	0.8672158122062683	0.2095430493354797	-0.8976185321807861	0.3184361159801483	-0.2589744627475738	-0.0260866209864616	0.3326685726642608	0.0943663418292999	0.3033364117145538	0.3571140766143799	FASTKD2
GCCAAATGTTGCGCAC	0.593976616859436	0.2789349555969238	-0.9269666075706482	-0.3855073451995849	-0.4531293511390686	0.0542279742658138	0.0625118538737297	-0.2984944581985473	0.2542630732059479	0.4384181499481201	TARDBP
GCCAAATTCAAACAAG	0.6347150802612305	0.0913532301783561	-0.8226668238639832	0.1437275409698486	-0.445953756570816	0.152419626712799	0.7640724182128906	0.4964413940906524	0.9518357515335084	0.2802930772304535	GPKOW
GCCAAATTCAGCTCTC	0.2947774529457092	0.2033785432577133	-1.0750069618225098	-0.1163487136363983	-0.3267247080802917	0.0453845709562301	0.1941828429698944	0.0045144259929656	0.6370898485183716	-0.1886701583862304	FAM120A
GCCTCTACAGATGAGC	0.8585698008537292	-0.1651543080806732	-0.5151901245117188	-0.0804512202739715	-0.3799166083335876	-0.0908134654164314	0.0136806964874267	0.1986039578914642	0.4974379539489746	0.5549173355102539	TIA1
GCCTCTACATAGTAAG	0.9538291692733764	-0.2812773585319519	-0.643231213092804	-0.0590569078922271	-0.3950409293174743	0.1996135115623474	0.7325379252433777	0.0853046774864196	0.8549730777740479	0.5167416334152222	SLTM
GCCTCTAGTACCAGTT	0.4754891693592071	-0.248296171426773	-0.9486588835716248	0.0040030181407928	-0.0231045223772525	0.2542454600334167	0.4451063573360443	-0.0667358636856079	0.1132988929748535	-0.1282166540622711	MSI1
GCCTCTAGTTTGACAC	0.6707741022109985	0.1228188276290893	-1.0753393173217771	0.2518964111804962	-0.444197416305542	0.0771379843354225	0.1940149962902069	0.6758267879486084	0.6966668367385864	0.3490711748600006	RBMS1
GCCTCTATCTTTACAC	0.8760813474655151	-0.2600003480911255	-1.1630852222442627	-0.4584850072860718	-0.2838983833789825	-0.3370361924171448	0.7317141890525818	0.3187069594860077	0.5241378545761108	0.3935816586017608	ZC3H10
GCGACCAAGATGGCGT	1.013145923614502	-0.2500666677951813	-1.0285563468933103	0.0410895943641662	-0.3187291920185089	-0.0738841667771339	0.1365531980991363	0.1988812386989593	0.4254503846168518	-0.0683638602495193	MSI1
GCGACCAAGGCAATTA	0.4605445563793182	0.0648377984762191	-0.6263649463653564	-0.0586625635623931	0.0735608711838722	0.08415287733078	0.3536330759525299	0.3416875898838043	0.3944077491760254	0.3257918953895569	MSI1
GCGACCAAGTACGCGA	0.8318954706192017	-0.1326240599155426	-0.5079081654548645	0.2008424997329712	-0.3166229426860809	-0.0232050195336341	0.2377131581306457	0.0040220618247985	0.3829073309898376	0.5755483508110046	IGF2BP1
GCGACCAAGTCGATAA	0.5515021085739136	-0.2958389818668365	-0.3049664795398712	0.3012002408504486	-0.3066215217113495	0.2777067422866821	0.7995737195014954	0.6049764156341553	0.438452810049057	0.4494026005268097	RBM4
GCGAGAAAGTGCTGCC	0.1271376758813858	-0.053802628070116	-0.5973585247993469	-0.2045738995075225	-0.3304841816425323	-0.2058707177639007	0.3455062806606293	0.3261336386203766	0.4001784920692444	0.2178896963596344	PABPC3
GCGAGAACAAGGACTG	0.3485621809959411	-0.5684779286384583	-0.7055293321609497	-0.2697881162166595	-0.3821814358234405	-0.0345363467931747	0.3676981627941131	-0.9325727224349976	0.397052139043808	0.5280085206031799	PTBP1
GCGAGAAGTAGTGAAT	0.3682557940483093	-0.216130331158638	-0.9643612504005432	0.2720763981342315	-0.3478580415248871	-0.3505745232105255	0.2589780390262604	0.8740814924240112	0.5107094049453735	0.4691440761089325	EIF4G2
GCGCAACCATCCAACA	0.5650402903556824	-0.0329324640333652	-0.8477460741996765	0.2793842852115631	-0.260331779718399	-0.016804214566946	0.3093503713607788	0.3101896345615387	0.3293295502662658	0.1368740200996399	SRSF9
GCGCAACGTAGAGTGC	0.4396937787532806	-0.0925946533679962	-0.614687442779541	-0.4238449335098266	-0.4058292210102081	-0.0649187564849853	0.6275876760482788	0.2027033865451812	0.4310960173606872	0.1830108314752578	SRSF10
GCGCAACGTAGTGAAT	0.5561015605926514	-0.6024501323699951	-1.1676928997039795	0.3226202428340912	0.1015813946723938	0.1419754922389984	0.0097279101610183	-0.1727087050676345	0.7935105562210083	0.442725658416748	ILF3
GCGCAACTCACATACG	0.5795288681983948	-0.1862478703260421	-0.3482008576393127	0.2087107598781585	-0.458716481924057	0.3383353352546692	0.1458882987499237	-0.366676777601242	0.6315259337425232	0.3165846467018127	UPF1
GCGCAACTCTACCAGA	0.6912633776664734	-0.0328038074076175	-0.0746692642569542	-0.002148613333702	-0.2566246390342712	0.0982632115483284	0.5243685245513916	-0.1488988101482391	0.3920789659023285	-0.1205030232667923	FTO
GCGCAGTTCATCACCC	0.4347938597202301	-0.2699277102947235	-1.0479589700698853	0.0955179929733276	-0.2893724143505096	-0.1885136365890503	0.3715778291225433	0.3681109249591827	0.4543840587139129	0.2994852364063263	METAP2
GCGCAGTTCCACGCAG	0.3936402797698974	-0.6870386004447937	-0.9711306095123292	0.108295053243637	-0.5858215093612671	0.4801963567733764	0.203813225030899	-0.443778395652771	0.2646508812904358	0.3511766493320465	LSM11
GCGCCAAAGTAATCCC	0.3620290160179138	-0.240702748298645	-0.7691879272460938	-0.372685045003891	-0.5043859481811523	-0.1952691376209259	0.1680420041084289	-0.0504705309867858	0.2352416515350341	0.0077955871820449	SF3B4
GCGCCAAAGTGCCAGA	0.7820040583610535	-0.0987880676984787	-0.720254123210907	-0.2941237390041351	-0.0542983263731002	-0.3007244765758514	-0.0641003847122192	-0.1837371438741684	0.5324944257736206	0.0477886088192462	QKI
GCGCCAACAAAGGCGT	0.864454448223114	-0.0821042358875274	-0.7346228361129761	-0.3038400411605835	-0.4219622015953064	-0.2235153913497924	-0.1036928370594978	0.0885254740715026	0.3985136151313782	0.3294855654239654	DDX55
GCGCCAATCCTGCCAT	0.504166841506958	0.2804828584194183	-0.4778230786323547	-0.1397551596164703	-0.5480219721794128	0.1080307960510253	0.5303420424461365	0.4149138629436493	0.5819960832595825	0.4156335890293121	QKI
GCGCGATAGACACGAC	0.503395676612854	0.0924697071313858	-0.9811437726020812	0.4695926606655121	-0.4291922748088836	-0.1512703597545623	0.2761836349964142	0.1910136640071869	0.7099602222442627	0.5671295523643494	RBMS1
GCGCGATAGTTACCCA	0.8914221525192261	-0.5302317142486572	-0.9209842085838318	-0.1265924572944641	-0.4178102910518646	-0.4173474013805389	0.1900765895843505	-0.491172730922699	0.311852216720581	0.5483548641204834	HNRNPA1
GCGCGATCAGCATACT	0.1481377929449081	-0.006960030645132	-0.0738052129745483	0.3932179510593414	-0.1516699194908142	-0.1600356996059417	0.0348332971334457	0.1189028918743133	0.5399200916290283	0.3284661471843719	KHSRP
GCGCGATTCCACGTTC	0.6264433860778809	-0.084756001830101	-0.7272582650184631	0.317866712808609	-0.281936913728714	0.5282893180847168	0.0544857308268547	-0.0506113469600677	0.3509520888328552	-0.0891499891877174	RBM4
GCGGGTTCAGGATTGG	0.7210627198219299	-0.1452644169330597	-1.413721799850464	0.0715219378471374	-0.3854237496852875	0.0838353410363197	0.0632517859339714	0.1664595603942871	0.7129223346710205	0.5990545749664307	FTO
GCGGGTTTCCTTTACA	0.7339479923248291	0.1664388626813888	-0.8899904489517212	0.0485841631889343	-0.0003439998254179	0.0689781829714775	0.5084324479103088	0.2225595414638519	0.5487656593322754	0.4841008484363556	MSI1
GCTCCTACACTGTGTA	0.6537659168243408	-0.3975227475166321	-1.118514895439148	0.3772258460521698	-0.5858556628227234	-0.3537101447582245	-0.1268179416656494	0.2205879390239715	-0.0142028033733367	-0.0006560645997524	DDX42
GCTCTGTAGAGAACAG	0.745689332485199	-0.1739750206470489	-0.415842056274414	-0.0414896309375762	-0.7535207867622375	-0.383628100156784	0.8085733652114868	-0.3090413808822632	0.7439054250717163	0.3320112824440002	FMR1
GCTCTGTAGAGGACGG	0.7277190089225769	-0.0922759622335434	-0.3393563032150268	0.068012923002243	-0.4176363348960876	0.1325784921646118	0.4968448579311371	0.0434121191501617	0.0361903309822082	0.4292635917663574	UPF1
GCTCTGTAGCATCATC	0.7727128267288208	-0.1143104285001754	-0.8690288662910461	0.3182043135166168	-0.6098001003265381	-0.0916841924190521	0.2161749005317688	-0.0127967894077301	0.2796938419342041	0.7254099249839783	RBFOX2
GCTCTGTGTAATCGTC	0.3877712190151214	-0.0765981078147888	-0.7816140055656433	0.1729761362075805	-0.7495470643043518	-0.0255900658667087	0.3144707977771759	0.1136069595813751	0.7904222011566162	0.6910002827644348	QKI
GCTCTGTGTCGATTGT	0.6042366623878479	-0.2629290819168091	-0.6970337629318237	0.3082465827465057	-0.5588869452476501	0.1193248480558395	0.6009184718132019	0.0257390439510345	0.3732496798038482	0.2828748226165771	ZRANB2
GCTGCAGAGAGACTTA	0.9008215069770812	0.1957371979951858	-0.98578679561615	-0.2305621355772018	-0.0260136276483535	0.1860352158546447	0.2254504263401031	-0.1071288734674453	0.6973685026168823	0.2017996162176132	UCHL5
GCTGCAGAGCTGGAAC	0.8128739595413208	-0.2715016901493072	-0.8746309280395508	0.1242583692073822	-0.3649972379207611	-0.2097255587577819	0.2992218136787414	-0.1932611465454101	0.7407698631286621	0.0182705074548721	UPF1
GCTGCAGTCCATTCTA	0.3657334744930267	0.3635984063148498	-0.5115928649902344	-0.1957849711179733	-0.4925686120986938	0.4238469004631042	0.5070802569389343	0.1548251807689666	0.4504295587539673	0.4635711014270782	FASTKD2
GCTGCAGTCGAATCCA	0.3776017129421234	0.2001648694276809	-1.069853663444519	-0.2159611880779266	-0.190010517835617	0.0569215789437294	0.4288114011287689	-0.3058380484580993	0.5980130434036255	0.5276037454605103	UPF1
GCTGCGAAGCTAAGAT	0.9073781967163086	0.3809899389743805	-0.6446014046669006	-0.2240686267614364	-0.3216497898101806	-0.4287074506282806	0.5033148527145386	0.1292348206043243	0.7413705587387085	0.6424504518508911	TIA1
GCTGCGAGTCTAGTGT	0.8243131041526794	-0.2728682458400726	-0.9942179322242736	0.2923126518726349	-0.2443712949752807	0.2377480268478393	0.3354677557945251	0.0423199236392974	0.5356789231300354	0.4589444100856781	RBMS1
GCTGCGATCGATAGAA	0.4751934707164764	-0.4625745117664337	-0.5817869901657104	0.215568333864212	-0.5549627542495728	0.0742804184556007	0.6825256943702698	0.0947205424308776	0.5826146602630615	0.6530779600143433	FXR1
GCTGCGATCGTATCAG	0.9921905994415284	-0.1861691772937774	-0.9017934203147888	0.1446865499019622	-0.2202701270580291	-0.3776243329048157	0.5554705262184143	0.1242330968379974	0.6753002405166626	0.4405466914176941	HNRNPH2
GCTGCTTAGCTAAACA	0.555573582649231	-0.5588138699531555	-1.3868906497955322	-0.2259819060564041	-0.5491410493850708	-0.6947451829910278	0.0447987839579582	-0.2491325438022613	0.5238651037216187	-0.085438922047615	PCBP1
GCTGCTTCAAGCGATG	0.6753262281417847	-0.2218789756298065	-0.7510254383087158	-0.418661892414093	-0.4793068468570709	-0.2739628255367279	0.3413156270980835	-0.1121883988380432	0.3107213079929352	0.087916612625122	SRSF1
GCTGCTTCAATGTTGC	0.5971808433532715	-0.010789968073368	-0.7420893311500549	0.1597464382648468	-0.6094961166381836	0.0666594505310058	0.1709859371185302	0.1116339862346649	0.6769659519195557	0.199604719877243	TRA2A
GCTGCTTTCGTCTGAA	0.4141390919685364	-0.5017392635345459	-0.8350074887275696	0.3588951528072357	-0.7677499651908875	-0.2808088660240173	0.6065452098846436	0.2112872898578643	0.5895273089408875	0.481229692697525	SRSF7
GCTGGGTCAAGAAAGG	1.0298752784729004	-0.0168434344232082	-0.8620024919509888	0.0025008916854858	-0.4476006329059601	-0.0133100468665361	0.1574958264827728	-0.0209538638591766	0.4674008190631866	0.2530991733074188	SRSF1
GCTTCCACATGGATGG	0.635708212852478	-0.1090535372495651	-0.7966389656066895	0.0674359798431396	-0.0399139821529388	-0.4598188102245331	0.154719740152359	0.3810027539730072	0.2674155831336975	0.1993793547153473	MSI1
GCTTCCATCAATACCG	0.239190936088562	-0.3000695705413818	-0.1247186735272407	0.2334875762462616	-0.1838981360197067	0.0412541404366493	-0.1734406054019928	0.0079310834407806	0.7145373821258545	0.6934059262275696	CSTF2T
GCTTGAAAGGCAAAGA	0.7845780253410339	0.471524029970169	-0.8753889203071594	-0.0164029449224472	-0.1458986848592758	0.1913885176181793	0.2168750166893005	0.0611714720726013	0.5636138916015625	0.1921955496072769	ILF3
GCTTGAAAGTCGCCGT	0.7859354019165039	-0.0292632840573787	-0.7869179844856262	-0.2502060532569885	-0.2439692914485931	0.0454986467957496	0.153307169675827	0.1155018508434295	0.0192521661520004	0.242883563041687	DDX6
GCTTGAACAGTATAAG	0.4432806670665741	-0.0855702757835388	-0.7374609708786011	-0.129210889339447	-0.4361950159072876	-0.008666006848216	0.0797927901148796	-0.3347730040550232	0.4166875779628753	-0.0174029730260372	SLTM
GCTTGAACATGCAATC	0.5334684252738953	-0.079424574971199	-1.4157923460006714	0.2683477699756622	-0.517011284828186	-0.2319558262825012	1.1331168413162231	-0.0852452665567398	0.3561429977416992	0.3209356069564819	FXR1
GCTTGAAGTCTTGATG	0.4282402098178863	-0.1459412723779678	-0.955325186252594	0.0843904912471771	-0.5230883955955505	-0.3325804769992828	0.0878856405615806	-0.0870730727910995	0.4316379725933075	0.1222711205482482	HNRNPC
GCTTGAAGTGTGGTTT	0.6717923879623413	-0.0529872365295887	-0.938114583492279	0.2810061872005462	-0.8037862181663513	0.0342040061950683	0.4653028547763824	-0.0808959752321243	0.6135871410369873	0.2570765912532806	RBMS1
GGAAAGCAGACCCACC	0.5906093120574951	0.2619719803333282	-0.8621082305908203	-0.0369462370872497	-0.5083978176116943	-0.1201603040099144	0.5322500467300415	-0.0711323618888855	0.7339383363723755	0.1050336211919784	XRN2
GGAAAGCTCAGGCCCA	0.8028855919837952	-0.0713991373777389	-0.6786669492721558	-0.0928862690925598	-0.3060737252235412	-0.1841448545455932	0.6741324067115784	0.1467018127441406	0.1821768879890442	-0.0176511257886886	SLTM
GGAAAGCTCTTTAGGG	0.4988410770893097	-0.2934686243534088	-0.3832166492938995	-0.0276933759450912	-0.3160306811332702	-0.0146174002438783	0.5471597909927368	-0.0485688745975494	0.4789206981658935	-0.1129335910081863	DDX3X
GGAACTTAGAAGGGTA	0.4737817347049713	0.1224545687437057	-0.6672297716140747	0.1007394194602966	-0.3855620920658111	0.1103884130716323	0.2533771097660064	-0.0123177766799926	0.2515638768672943	-0.2125310897827148	EWSR1
GGAACTTAGCAGGTCA	0.600389838218689	-0.0621807910501956	-0.7723175883293152	0.155883252620697	-0.513985812664032	-0.0937156528234481	0.4213730990886688	0.3761568963527679	0.9198771715164183	-0.1255234628915786	SERBP1
GGAACTTCAAGCTGAG	0.5373275876045227	-0.2390717267990112	-0.5291609764099121	-0.2185070067644119	-0.6707004904747009	-0.032167624682188	0.0030940920114517	-0.1509892493486404	0.5237045884132385	0.1753123104572296	RBFOX2
GGAACTTCAGTGACAG	0.4660930931568146	-0.3000941872596741	-0.8586584329605103	0.2742847502231598	-0.5465388298034668	0.0708309859037399	0.1569336354732513	0.1373630464076995	0.4702586233615875	0.8931085467338562	PUM2
GGAACTTCATGCCACG	0.3712015450000763	0.1687277555465698	-0.254995048046112	-0.0608817934989929	-0.0411326102912426	0.2600833177566528	0.2225480377674102	-0.0413078665733337	0.561749279499054	0.1106600761413574	PABPC4
GGAACTTCATGCTGGC	0.6921815872192383	0.2610655128955841	-1.1256334781646729	0.1062183380126953	-0.5982398390769958	-0.2014845609664917	0.0721605792641639	0.5525209903717041	0.3023596107959747	0.6486015915870667	FASTKD2
GGAACTTTCACATGCA	0.6841582655906677	-0.061926644295454	-0.6415505409240723	0.1845168471336364	-0.6036389470100403	-0.0136026311665773	0.5986393094062805	-0.1027399748563766	0.8301862478256226	0.6065338253974915	TARDBP
GGAACTTTCCCATTAT	0.2460264265537262	-0.1171768754720687	-0.0404931306838989	0.2950731217861175	0.0082713086158037	-0.0555444359779357	0.100282497704029	0.5277940034866333	0.7699741125106812	0.0019631795585155	TAF15
GGAACTTTCTGAGGGA	0.3292751014232635	-0.0821287781000137	-0.4787517786026001	0.1210330128669738	-0.1703074127435684	0.2072665989398956	0.7512575387954712	-0.086149513721466	0.8334131240844727	-0.3320356607437134	KHDRBS2
GGAACTTTCTGTACGA	0.3945316672325134	-0.3733691573143005	-1.2132314443588257	-0.216534823179245	-0.1463619619607925	-0.1710708439350128	0.4178058207035064	0.454709380865097	0.887281060218811	0.3816143572330475	RBFOX1
GGAATAACACGCTTTC	0.5515573620796204	-0.3098433911800384	-1.3541115522384644	0.2146627008914947	-0.3256318867206573	-0.1000381782650947	0.90641450881958	0.2095373570919037	0.3919662833213806	-0.0096408054232597	NONO
GGAATAAGTCCGCTGA	0.6378036737442017	-0.1149713844060897	-0.7681018710136414	0.3480301797389984	-0.4551374018192291	-0.0715840756893158	0.3852094113826751	0.1399178504943847	0.4431914091110229	0.5151979327201843	DAZAP1
GGAATAATCAACCAAC	0.3186371624469757	-0.2178378701210022	-1.0852822065353394	-0.0427416861057281	-0.3629370331764221	0.0991226285696029	0.3792202770709991	0.2349589765071869	0.6936429738998413	0.1449764817953109	SERBP1
GGACAAGAGATGCCAG	0.4520162642002105	-0.2809624075889587	-0.8688504099845886	0.1392282545566558	-0.5698765516281128	-0.0048403479158878	0.2153095006942749	0.3921996057033539	0.5808256268501282	0.1626117974519729	IGF2BP1
GGACAAGGTATCGCAT	0.6183992624282837	-0.212603285908699	-0.149310290813446	-0.1407288908958435	-0.0417621284723281	-0.1106331944465637	0.3620893359184265	0.2654579579830169	0.5121372938156128	-0.2000577449798584	MSI1
GGACAGACAGTAGAGC	0.4648102819919586	-0.0843506306409835	-0.2944590747356415	-0.248926043510437	-0.3431069850921631	-0.028946865350008	0.2667522728443146	0.1208988726139068	0.5331366062164307	-0.1866252124309539	SERBP1
GGACAGAGTACCGCTG	0.3982119262218475	-0.0590905807912349	-0.6047014594078064	0.1387431323528289	-0.0672332420945167	-0.0034699402749538	0.274350494146347	0.2731782495975494	0.510798990726471	0.4377401769161224	DDX6
GGACAGAGTCTCAACA	0.5179921388626099	-0.2710007131099701	-0.6570726633071899	0.0937720239162445	-0.5460934042930603	-0.0373280234634876	0.5795743465423584	-0.1860459595918655	0.7012429237365723	-0.0901578739285469	SRSF9
GGACAGATCACCATAG	0.3522056043148041	0.197801724076271	-0.657976508140564	0.0526656508445739	-0.113320879638195	0.1590539813041687	-0.012925200164318	-0.1266994774341583	0.4467952251434326	0.3708177208900451	MSI1
GGACAGATCCAAACTG	1.0365339517593384	0.5359053015708923	-0.7878801822662354	0.2653820812702179	-0.6781126260757446	-0.0682341232895851	0.3363572359085083	-0.0719350427389144	0.353114902973175	0.1409089863300323	ELAVL1
GGACATTAGTCTCAAC	0.3801367580890655	-0.2185521423816681	-0.805325984954834	0.4739137589931488	-0.2079869210720062	0.2195264101028442	0.3146799504756927	0.0176184475421905	0.4829632043838501	0.0591960437595844	FAM120A
GGACATTCACACCGCA	-0.1503088921308517	0.1282593011856079	-0.6304637789726257	0.0468528866767883	-0.2312446236610412	-0.1426748037338256	0.0842429026961326	-0.1563854813575744	0.1750477850437164	0.2737103998661041	FXR1
GGACATTCACGTAAGG	0.4340020418167114	-0.0169830992817878	-0.6147635579109192	0.134902685880661	-0.6289416551589966	0.2377350926399231	0.4100866615772247	0.5037515163421631	0.3220522999763489	0.0567537061870098	TIA1
GGACATTCATACGCCG	0.914556086063385	0.0125385671854019	-0.93163400888443	-0.0062739253044128	-0.0651045963168144	-0.1808292865753173	0.027507871389389	0.2679554522037506	0.1306202411651611	0.2742581963539123	DDX6
GGACATTGTAAACGCG	0.9351840019226074	0.2758705914020538	-0.5856618881225586	-0.0102443248033523	-0.0025492282584309	0.0902304202318191	0.1836695075035095	-0.0500748455524444	0.4780198931694031	0.1621515303850174	IGF2BP1
GGACATTGTGGTCTCG	0.8323164582252502	-0.3247925639152527	-0.8014088869094849	0.274693876504898	-0.2721063196659088	-0.2376271784305572	0.4865261018276214	0.3064510524272918	0.2974678575992584	0.2282655835151672	SRSF7
GGACATTGTGTTCGAT	0.5523490309715271	-0.2121862322092056	-1.1042604446411133	-0.0093172639608383	-1.0130723714828491	0.0760282054543495	-0.026582159101963	-0.1941573172807693	0.2598300576210022	0.2875009477138519	PCBP1
GGACATTTCGATGAGG	0.7541347742080688	-0.3905732929706573	-0.1065538674592971	0.2480667233467102	-0.5428654551506042	0.2555222809314728	0.6096709966659546	0.0337587296962738	0.8881053924560547	0.4305782616138458	NCBP2
GGACATTTCGTACGGC	0.543761134147644	0.1786348074674606	-0.7398536801338196	0.1346707344055175	-0.122660107910633	0.2158019542694091	0.7019680142402649	-0.2684543132781982	0.6216807961463928	0.1832025498151779	FTO
GGACGTCAGAGGACGG	0.4931772649288177	-0.1289433240890503	-0.9934865832328796	0.1431529223918914	-0.2653888165950775	0.1623604297637939	0.2829031348228454	-0.1964041590690612	0.5036429166793823	0.4042564630508423	SLTM
GGACGTCAGAGTCGGT	0.9545587301254272	-0.0357738174498081	-0.7520092129707336	-0.2766726315021515	-0.2483239322900772	-0.0574669614434242	-0.1192636042833328	-0.4777967929840088	0.3163781464099884	0.3538939654827118	SRSF1
GGACGTCCAACACCTA	0.6571250557899475	-0.0821844339370727	-0.5552718639373779	0.2103251814842224	-0.1598988324403762	-0.2237857282161712	0.4945352375507355	-0.018924742937088	-0.0531266629695892	-0.4721908569335937	RALY
GGACGTCCATACTACG	0.4484623372554779	-0.4526847004890442	-0.5749837160110474	0.1616303622722625	-0.4633693993091583	-0.1603261828422546	0.7938281297683716	-0.0751815736293792	0.496395081281662	0.6618517637252808	SRSF1
GGACGTCCATGCTAGT	0.6320469975471497	0.3422050476074219	-0.5879423022270203	-0.3358579874038696	-0.7409132719039917	0.3355469405651092	0.3290157318115234	-0.1510605961084365	0.7453937530517578	0.2057611346244812	HNRNPH2
GGACGTCCATTCCTCG	0.7349734902381897	-0.4150814116001129	-1.3525919914245603	-0.0263323783874511	-0.418817937374115	-0.1520510911941528	0.3597412705421448	-0.0180085599422454	0.4701136350631714	-0.0112351272255182	PABPC3
GGACGTCGTAGCGTAG	0.447375625371933	-0.0273751318454742	-0.9061117172241212	0.2428678572177887	-0.6932367086410522	0.3734083175659179	0.4013660252094269	-0.3805247247219085	0.6212191581726074	0.2984366416931152	XRN2
GGACGTCGTTCAGCGC	0.5616351962089539	-0.4648549854755401	-0.1806476861238479	0.2388685643672943	-0.2425869852304458	0.034713439643383	0.1684865653514862	0.1155067086219787	0.6817609071731567	0.2829855680465698	negative
GGAGCAACACCTTGTC	0.4807046353816986	-0.2892706990242004	-0.8307791352272034	-0.213869422674179	-0.4054247140884399	0.0563034787774086	0.6138147711753845	0.7231214046478271	0.6619772911071777	0.4455633759498596	RBFOX1
GGAGCAACAGGAATGC	0.4498452842235565	-0.3238288462162018	-0.8479357361793518	-0.2762707471847534	-0.4989513754844665	-0.136423259973526	-0.0138253793120384	-0.2714252471923828	0.8051965236663818	0.2210509777069091	U2AF2
GGAGCAAGTACGCACC	0.8252800703048706	-0.0348680429160594	-0.733003556728363	0.1922512054443359	-0.4578301012516022	-0.3152143955230713	-0.0296695828437805	0.0349839329719543	0.9208619594573976	0.0714207738637924	RBM27
GGAGCAATCGCCCTTA	0.6337918639183044	-0.130096286535263	-0.6582090258598328	0.0394107401371002	-0.4844308495521545	0.3942222893238067	0.2852923274040222	0.3455444872379303	1.124392032623291	0.6984809637069702	METAP2
GGATGTTCACTGAAGG	0.5582942962646484	-0.151678666472435	-0.4914081692695617	-0.2141681462526321	-0.2258447408676147	-0.1270039975643158	0.3752672672271728	0.2187897264957428	0.5218690633773804	0.4381526112556457	FXR2
GGATGTTTCCGAATGT	0.6506942510604858	-0.0799599289894104	-0.5626646280288696	0.2528991997241974	-0.0618070438504219	-0.4101642072200775	0.4212511479854584	0.0846694707870483	0.4572193026542663	0.2144148349761963	QKI
GGATGTTTCGCTGATA	0.3947185575962066	-0.2125106453895568	-1.1441141366958618	0.1324814260005951	-0.0015437705442309	-0.2969850599765777	0.3377590179443359	0.126884251832962	0.6305279731750488	-0.0896230563521385	AKAP8L
GGATTACCATTCTCAT	0.6860083937644958	-0.4451384842395782	-1.0101701021194458	-0.1138185262680053	-0.3133900463581085	0.303900808095932	0.1820574402809143	-0.0615574121475219	1.0675339698791504	-0.0276316404342651	PABPC3
GGATTACGTGAGTGAC	0.3601045608520508	-0.5335779190063477	-0.95231294631958	0.1407947838306427	-0.402369350194931	-0.0610058233141899	0.5339177846908569	0.3868387043476105	0.7024431228637695	0.1307219862937927	ANKHD1
GGCAATTAGAACAACT	0.8064963221549988	0.3927038609981537	-0.5215641856193542	0.0172536671161651	0.0158552881330251	-0.3160139620304107	0.4367011487483978	0.2168180048465728	0.2363666594028473	0.3664995431900024	EIF4G2
GGCAATTCAATCTGCA	0.936671257019043	-0.014082882553339	-0.796494722366333	0.0262759923934936	-0.6252716183662415	-0.0929563641548156	0.3844537436962127	0.1704612672328949	0.7632685899734497	0.1715565323829651	SLTM
GGCAATTGTAAACCTC	1.2038041353225708	-0.0416138358414173	-0.8148187398910522	-0.0121082067489624	-0.5351795554161072	-0.0835408717393875	0.0548411235213279	-0.1943913102149963	0.4709446132183075	0.4638969600200653	SRSF1
GGCAATTGTAGGGTAC	0.885833740234375	0.1564459949731826	-0.9845454096794128	-0.0422650873661041	-0.1980399787425995	0.2464449405670166	0.2126350402832031	-0.0030347108840942	0.3384858965873718	0.0424660854041576	LIN28B
GGCAATTGTTTGCATG	0.2016687095165252	0.0406714789569377	-0.9862616062164308	-0.0346588492393493	-0.574216365814209	-0.3178483545780182	0.3356952667236328	0.0958694815635681	0.1349083930253982	0.5750679969787598	RBFOX2
GGCAATTTCGGAAATA	0.5105365514755249	-0.1863309442996978	-0.8232396841049194	0.198947787284851	-0.5107402205467224	0.4423589408397674	0.4527038633823395	0.1170975863933563	0.2947907447814941	0.3934210538864136	DDX6
GGCCGATAGGTCGGAT	0.4558505713939667	-0.0129566043615341	-0.8801437020301819	-0.1857067644596099	-0.1747585237026214	-0.0825667828321456	-0.0200381055474281	-0.1821217536926269	0.5419031381607056	0.162266731262207	DDX3X
GGCCGATAGTGGGTTG	0.7141311764717102	-0.3377763926982879	-0.8031711578369141	0.1303974092006683	-0.5158995985984802	0.0498445518314838	0.0157834440469741	0.3563618957996368	0.1896696984767913	-0.2579652369022369	CPEB2
GGCCGATCACAACGTT	0.6653881669044495	0.1950347274541854	-0.2757788002490997	-0.4368715286254883	-0.0617690160870552	-0.4350993931293487	0.5223827958106995	-0.6197769641876221	0.4998257756233215	0.1665144711732864	FASTKD2
GGCCGATTCACTTATC	0.6887139678001404	0.0566112212836742	-0.8005914688110352	-0.1556388139724731	-0.2184268832206726	-0.1479219496250152	0.2452800869941711	-0.1661034822463989	0.2959187626838684	0.5493040680885315	SLTM
GGCCGATTCGACAGCC	0.8012370467185974	-0.0365776754915714	-1.0103623867034912	-0.0658081173896789	-0.4997373223304748	0.259617418050766	0.8834148645401001	0.1641092002391815	0.4967091977596283	0.0777853280305862	ANKHD1
GGCGACTAGTCAAGCG	0.6105086803436279	-0.0736861377954483	-0.7441611289978027	-0.2111664861440658	-0.2212727814912796	0.0038094292394816	0.2455941438674926	0.1812788546085357	0.8554128408432007	0.3725422024726867	ZRANB2
GGCGACTGTTGCGTTA	0.7107627391815186	-0.136758804321289	-0.7063581943511963	-0.1024486869573593	-0.5351760983467102	0.2821542918682098	0.4434057772159576	-0.0989509969949722	0.6176692247390747	0.1014418601989746	RBM27
GGCGACTTCCCATTAT	0.8404171466827393	-0.4144619107246399	-0.4898970127105713	-0.0927499234676361	-0.1174215227365493	0.0495562516152858	0.0359591767191886	-0.0821124017238617	0.7031333446502686	0.470317393541336	DDX42
GGCGACTTCTCGATGA	0.3273559808731079	-0.3892937302589416	-0.5442660450935364	0.5489790439605713	-0.3489641547203064	-0.1784842610359192	0.3151606023311615	-0.0785232484340667	0.838736891746521	0.2251130044460296	DDX3X
GGCGTGTGTATATGAG	0.4404484033584595	0.178184375166893	-1.000866174697876	-0.3972697257995605	-0.5021381974220276	0.0118424445390701	0.2451988458633422	-0.0411891639232635	-0.0693809539079666	0.4086256027221679	NONO
GGCTCGAGTCATCGGC	0.7869246006011963	-0.2632493376731872	-0.8500075340270996	0.2476222813129425	-0.1555046737194061	-0.206285297870636	0.4188555777072906	0.0322183668613433	0.5574021339416504	-0.0396513566374778	MSI1
GGCTGGTAGCAGCGTA	1.0099669694900513	-0.4863945543766022	-0.7024710178375244	0.061836838722229	-0.4292520880699157	-0.0990675762295723	0.3855407536029815	0.1692795753479004	0.5165733098983765	0.1015750020742416	SAFB2
GGCTGGTAGTCACGCC	0.6753833293914795	-0.089874193072319	-0.3760280013084411	-0.0687420517206192	-0.4026906490325928	0.1453727185726165	0.7786054611206055	-0.0738301426172256	0.5921534299850464	0.4522289037704468	GPKOW
GGCTGGTCACCCAGTG	0.5286828279495239	-0.4075891673564911	-0.8847947120666504	-0.3403026461601257	-0.609904944896698	-0.0303035266697406	0.283721923828125	-0.0460094809532165	0.5762280225753784	0.0971413105726242	KHSRP
GGCTGGTCACGCGAAA	0.5865511298179626	-0.2627917826175689	-0.5587428212165833	0.4707758128643036	-0.1725261956453323	0.0480452142655849	0.720207929611206	0.7021952867507935	0.2714815437793731	0.5446022748947144	BUD13
GGCTGGTCAGTATCTG	1.2294840812683103	0.05589060485363	-0.3363223075866699	0.1359588503837585	-0.2643989324569702	0.0633323565125465	0.2348612546920776	-0.0228349268436431	0.2929087877273559	0.4785602986812591	SLTM
GGCTGGTTCTAACTGG	0.8087881803512573	0.2077346891164779	-0.903609573841095	0.3083150684833526	-0.2106296569108963	0.136439174413681	0.2465408444404602	0.2743055522441864	0.620962381362915	0.3914873003959656	MTPAP
GGGAATGAGTGCGATG	0.9406687021255492	-0.0297649838030338	-1.028042197227478	-0.2871793508529663	-0.3785360157489776	-0.2615536749362945	0.1614258289337158	0.1455311477184295	0.696503758430481	0.1360550820827484	TARDBP
GGGAATGCAGTACACT	0.2371026277542114	-0.2914485931396484	-0.6793103218078613	-0.7721227407455444	-0.2062525004148483	-0.1558175384998321	0.2465102970600128	-0.6971570253372192	0.4659079909324646	0.196149006485939	RBM42
GGGAATGCATCTACGA	0.7339509725570679	-0.2277315258979797	-0.444277822971344	0.0030221939086914	-0.3623836636543274	-0.0086841415613889	0.4061643481254577	-0.037984013557434	0.4765876233577728	0.0559361912310123	GTF2F1
GGGAATGCATGCCTTC	0.5501422882080078	0.1798339784145355	-1.0145866870880127	0.5579910278320312	-0.3102777004241943	0.1135530620813369	0.8313683271408081	0.5715396404266357	0.4817835390567779	0.1437504440546035	SERBP1
GGGAATGTCAGGTAAA	0.0118312947452068	-0.1786961555480957	-0.5193051695823669	0.2726013362407684	-0.4984196424484253	0.0205958895385265	0.6517617702484131	0.148391455411911	0.301662802696228	0.0389422662556171	TAF15
GGGACCTAGAATAGGG	0.3854452073574066	0.2036517858505249	-0.3697935938835144	-0.0117340385913848	-0.3103950619697571	0.0925359576940536	0.209680438041687	0.0987052619457244	0.3317202925682068	0.3750750124454498	DAZAP1
GGGACCTAGTGGGCTA	0.6056316494941711	-0.1769295632839203	-0.8767411112785339	0.22923144698143	-0.390273779630661	-0.6009143590927124	0.7714223265647888	0.3661558330059051	0.46282759308815	0.9116801023483276	PABPC1
GGGACCTGTGGCTCCA	0.4995134174823761	-0.0493016727268695	-0.548613965511322	-0.2418498545885086	-0.3977674543857574	-0.0157500579953193	0.4148962199687958	0.1185170114040374	0.613544225692749	0.5637959241867065	ZC3H10
GGGACCTTCAGGCGAA	1.1074578762054443	-0.2118912190198898	-0.7699303030967712	-0.0457871407270431	-0.1907891035079956	0.1733504831790924	-0.4282882213592529	-0.1955044865608215	0.7762876749038696	0.2618209421634674	RBM27
GGGACCTTCGTGGTCG	0.8366763591766357	-0.2566787302494049	-0.9910061955451964	-0.1299920827150344	-0.3701631724834442	-0.4273601472377777	0.3117343187332153	0.26572385430336	0.2724167704582214	0.1752315610647201	ZNF622
GGGACCTTCTAACTGG	0.575648307800293	-0.2660012543201446	-1.313056707382202	0.1477359235286712	-0.3261451423168182	-0.1611492335796356	-0.0259381905198097	0.1731833517551422	0.5624808073043823	0.0077580586075782	SRSF10
GGGAGATGTATCACCA	0.3677062690258026	0.0322779268026351	-0.4913168549537658	0.0004304945468902	-0.4989591240882873	-0.735612154006958	0.1142564788460731	-0.0442449748516082	0.0883518010377883	0.1164373308420181	RBFOX2
GGGAGATGTATTACCG	0.5731298923492432	-0.2034088671207428	-0.8882977962493896	0.265078455209732	-0.2599086463451385	-0.0138936322182416	0.3819132149219513	-0.1492995321750641	0.316935658454895	0.2709992527961731	DDX6
GGGAGATGTCAGATAA	0.76573646068573	-0.1110413968563079	-0.6162046790122986	-0.0510201454162597	-0.6604058146476746	0.1827093660831451	0.4355951845645904	0.0013815760612487	0.4206003844738006	-0.0244128387421369	CPEB2
GGGAGATGTCGGGTCT	0.5707517862319946	-0.288336843252182	-0.813469409942627	0.0792356431484222	-0.4045148491859436	-0.3271756768226623	0.8798105716705322	0.396090418100357	0.685362696647644	0.6117204427719116	DDX3X
GGGAGATGTGGCTCCA	0.5570378303527832	-0.1687761545181274	-0.587372362613678	0.2305248379707336	-0.0100564565509557	0.5598792433738708	0.2690978348255157	0.0577952563762664	0.803431510925293	0.0896982103586196	DGCR8
GGGAGATTCAACGAAA	0.6873182654380798	-0.3761367201805115	-1.0132867097854614	-0.2401291131973266	-0.4701780676841736	0.1201199069619178	0.6310709118843079	-0.1307690143585205	0.0766934677958488	0.5059946775436401	UPF1
GGGATGAAGTGATCGG	0.712327241897583	0.0765833109617233	-1.1358176469802856	-0.1658121943473816	-0.469583511352539	-0.2292537093162536	0.5391746759414673	-0.0678598284721374	0.3755336403846741	0.3135101497173309	SERBP1
GGGATGAGTGGTACAG	0.6296105980873108	-0.168165236711502	-0.41201251745224	-0.2832281291484833	-0.0571892000734806	0.002602407708764	0.2047894597053527	-0.108935922384262	0.3682057857513428	0.2581960260868072	ILF3
GGGCACTGTGATAAGT	0.1201323866844177	-0.0599032901227474	-0.9074767231941224	-0.0065198093652725	0.0927513614296913	0.0389171317219734	0.3859151601791382	-0.0566740632057189	0.9349483251571656	0.3246661722660064	IGF2BP3
GGGCACTGTTACGCGC	0.969414472579956	-0.0107763782143592	-0.908782124519348	-0.097443401813507	-0.3321409523487091	0.060446560382843	0.3497252762317657	0.0189939141273498	0.2506172358989715	-0.1460905820131302	AKAP8L
GGGCACTTCATCGCTC	0.4181379079818725	0.0254973843693733	-1.1261340379714966	0.0675029158592224	-0.453994482755661	-0.1709148287773132	0.52049320936203	0.0928560197353363	0.3730390071868896	0.3708601295948028	XRN2
GGGCATCAGGATATAC	0.6781071424484253	0.202258288860321	-1.415526032447815	-0.0104603618383407	-0.2905672490596771	-0.1251145005226135	0.0972851887345314	-0.3470245897769928	0.1117452830076217	-0.0327284149825573	NONO
GGGCATCGTACAGTGG	0.5888106226921082	-0.2656401395797729	-0.903143346309662	-0.1277793198823928	-0.0741594433784484	0.296547532081604	0.4619674980640411	0.2954840958118438	1.010633111000061	0.6160938143730164	negative
GGGCATCGTCTTCTCG	0.7236500382423401	-0.2249681651592254	-0.7487496137619019	-0.2643658816814422	-0.871866762638092	0.0161628872156143	0.404099553823471	0.11844003200531	0.1542619913816452	0.1737541258335113	ZRANB2
GGGCATCTCCTCAATT	0.8593599796295166	0.0654247030615806	-1.2916364669799805	0.1090885698795318	-0.6382200121879578	-0.1358435153961181	0.510960578918457	-0.1036849319934845	0.3453485369682312	0.567973792552948	FASTKD2
GGGTCTGAGCATGGCA	0.1554371416568756	-0.2117098271846771	-0.3828360438346863	0.1133067905902862	-0.6270245909690857	-0.0299342349171638	0.5550663471221924	-0.2000799477100372	0.2523137927055359	0.1412953734397888	U2AF1
GGGTCTGGTAAGAGGA	1.0450620651245115	-0.0582008026540279	-0.2689890265464782	-0.5580160617828369	-0.3532023727893829	0.1196267828345298	0.4337548911571502	-0.257066935300827	-0.0026559680700302	0.2723405361175537	FXR2
GGGTCTGGTGCCTGCA	0.9859241247177124	-0.3690828084945678	-0.47310870885849	-0.2615355551242828	-0.4781739115715027	0.0666084513068199	0.4645702540874481	-0.1098229438066482	0.7620782852172852	0.2424642443656921	GPKOW
GGGTCTGTCCGCTGTT	0.5602278113365173	-0.0083127543330192	-0.9532068371772766	-0.1809975653886795	-0.1264258623123169	0.0080059012398123	0.0778931900858879	0.6172996759414673	0.561113715171814	0.1117186695337295	LARP4
GGGTTGCCATCCAACA	0.8051599264144897	0.2413318157196045	-0.928299844264984	-0.0948992073535919	-0.1976694613695144	0.1324333548545837	-0.0643872842192649	-0.0439954102039337	0.311976671218872	0.0467698983848094	AKAP8L
GGTATTGCAAGTTAAG	0.4971953928470611	-0.0413767285645008	-1.1150479316711426	0.6019884347915649	-0.2116798460483551	0.2434115409851074	0.6017513275146484	-0.3366605937480926	0.828619122505188	0.1820229887962341	IGF2BP3
GGTATTGGTGACTCAT	0.8074982762336731	-0.477449506521225	-0.3263990879058838	0.602636456489563	-0.6082580089569092	0.5228601694107056	0.4222283661365509	-0.0670055747032165	0.8772661685943604	-0.0055698417127132	RBM45
GGTATTGTCAGATAAG	0.8942565321922302	-0.0426224134862422	-1.038052320480347	0.0151105821132659	-0.3725023865699768	0.032148465514183	0.6143913865089417	0.2380076348781585	0.6821646690368652	0.2906143069267273	FAM120A
GGTATTGTCCGCGTTT	0.4998144209384918	-0.3792713582515716	-0.8376914262771606	0.5078151226043701	-0.5205880403518677	0.1716198027133941	0.2581812739372253	0.203914076089859	0.6735783815383911	0.3752160668373108	IGF2BP1
GGTGAAGAGACAGACC	0.580012321472168	0.067671000957489	-0.918875813484192	0.2534341514110565	-0.5454732775688171	-0.3073204159736633	0.4040454626083374	-0.2826932370662689	0.0408620312809944	0.1420139074325561	FMR1
GGTGAAGAGACGACGT	0.5140844583511353	-0.0289877466857433	-0.7366815209388733	0.0012507736682891	-0.6665734648704529	0.0101070683449506	0.9116791486740112	-0.1846750825643539	0.9056285619735718	0.1239728778600692	AGGF1
GGTGAAGCAGTAAGCG	0.6515882611274719	-0.2317760288715362	-0.995438039302826	0.4375589191913605	0.0115506406873464	0.2993255257606506	-0.1185933127999305	0.1854220330715179	1.1221624612808228	0.1249252557754516	TBRG4
GGTGAAGTCGTATCAG	0.1231293976306915	-0.4457243978977203	-0.7179151177406311	0.1792472898960113	-0.1940029263496399	-0.058377668261528	0.6272243857383728	0.0959132313728332	0.5440417528152466	0.2541711330413818	SLTM
GGTGCGTCATCCAACA	-0.1703033298254013	-0.1921627968549728	-0.4515013098716736	0.2854962646961212	-0.2762801945209503	-0.1660804748535156	0.225452572107315	0.1720880568027496	0.6098253726959229	0.3568730056285858	negative
GGTGCGTCATCTCCCA	0.0172714777290821	0.6037256717681885	-0.576293408870697	0.1821577548980713	-0.1699980050325393	-0.1328099370002746	-0.2234803140163421	0.429064005613327	0.328482985496521	0.2699970006942749	LIN28B
GGTGCGTGTCCCGACA	0.1013840734958648	-0.3064197897911072	-1.14817476272583	0.0920721590518951	-0.8139904141426086	0.0810534581542015	-0.3374576568603515	0.1904647052288055	0.1539620608091354	0.3492291569709778	METAP2
GGTGCGTTCAGGCAAG	0.4390973448753357	-0.2741356492042541	-0.4190354645252228	-0.1496876627206802	-0.43799489736557	0.0864875987172126	0.5717599391937256	-0.0119279325008392	0.3170617818832397	0.267105370759964	GPKOW
GGTGCGTTCGCCAGCA	0.6532129645347595	-0.1503945291042328	-0.9679628014564514	0.2187563478946685	-0.1139925420284271	0.0164542607963085	0.4107945263385772	0.2383300364017486	0.5388976335525513	0.4546454548835754	FAM120A
GGTGTTATCGTGGGAA	0.8327847719192505	-0.020532052963972	-0.982463836669922	-0.0419181585311889	-0.521038293838501	-0.3100588321685791	0.4166153967380523	0.1286200284957885	0.6145902872085571	0.5020849108695984	SLTM
GTAACGTGTCACTTCC	0.8712717294692993	0.0693294107913971	-1.0350160598754885	-0.0851250439882278	-0.2441959828138351	-0.0855070352554321	0.4803384244441986	-0.014186680316925	0.4195966422557831	0.2477303743362426	ZRANB2
GTAACGTGTCGCGTGT	0.9788565635681152	-0.3370377421379089	-0.9162712097167968	0.2451873421669006	-0.5091533660888672	0.2010037004947662	0.6594332456588745	0.3042921125888824	0.3611987233161926	0.4956451952457428	METAP2
GTAACTGGTTAAGATG	0.5561884641647339	-0.1955566555261612	-1.312749266624451	0.2890916764736175	-0.1950827836990356	-0.177380621433258	-0.0170418694615364	0.1897505819797516	0.4860233664512634	0.3852103352546692	RBM15
GTACGTACAAGCGCTC	0.7998327016830444	-0.189874917268753	-0.793565034866333	0.1434268057346344	-0.2641645669937134	-0.0159607883542776	0.2704829275608063	0.5970855951309204	0.4925971031188965	0.5853927731513977	RBM15
GTACGTACAGGAATGC	0.2612156569957733	-0.3614895045757293	-0.4663465023040771	0.2006076276302337	-0.6340396404266357	-0.2727027833461761	0.2204780876636505	0.3688257038593292	0.6776831150054932	0.1344008594751358	SRSF10
GTACGTAGTACAGTTC	0.5714783668518066	-0.3829842507839203	-0.5219354033470154	0.0756004452705383	-0.2702696621417999	0.0665795430541038	0.53243488073349	-0.186015099287033	0.5098108053207397	0.0613525696098804	DAZAP1
GTACGTAGTCAGTGGA	0.5219466090202332	-0.2853449583053589	-0.8573973178863525	0.1228070259094238	0.1819763481616974	-0.0583339557051658	0.7855218648910522	0.2392210662364959	0.4038563668727875	0.0019006952643394	PABPC4
GTACGTATCCGTCATC	0.5356047749519348	-0.6472132802009583	-0.7350336313247681	-0.3782169818878174	-0.534980058670044	0.0201434902846813	0.496019572019577	-0.1414837539196014	0.4877687990665436	0.2247649729251861	QKI
GTACGTATCTGATACG	1.185325026512146	0.5224242210388184	-0.6998924612998962	0.0961169898509979	-0.0124610103666782	0.0960285514593124	0.1228931471705436	0.0335131883621215	0.943118929862976	-0.0274310149252414	HNRNPH2
GTACTCCAGAAGGTTT	0.404078722000122	-0.2908063530921936	-0.653246283531189	0.0213750004768371	-0.5790203809738159	-0.0056030051782727	0.0180256366729736	-0.1933269500732422	0.9209123849868774	0.3257743418216705	RBFOX1
GTACTCCCAGACACTT	0.6533268094062805	-0.5208107829093933	-1.0310641527175903	0.471890777349472	-0.4725032746791839	-0.011818153783679	-0.12586709856987	0.1731639504432678	-0.0834030359983444	0.7784793972969055	SRSF10
GTACTCCGTCAATGTC	0.8320484757423401	-0.3017061054706573	-1.0050280094146729	0.2569428384304046	-0.529941737651825	-0.297455757856369	0.5561366081237793	0.5459201335906982	0.6493642330169678	0.4361630082130432	SND1
GTACTCCTCCGAAGAG	0.6828417181968689	-0.3210174143314361	-0.1476412117481231	0.2291871011257171	-0.2286194264888763	0.2636222541332245	0.2692973911762237	0.1824257671833038	0.2882334887981415	-0.1022329777479171	IGF2BP1
GTACTTTGTGTGACGA	0.3998393416404724	0.0715968087315559	-0.7670568823814392	0.1966400146484375	-0.5126202702522278	-0.0395367890596389	0.9049769639968872	0.0855896770954132	0.6057901382446289	0.2979517877101898	U2AF2
GTACTTTTCGGAGCAA	0.5116278529167175	-0.214938536286354	-0.4127625823020935	0.1021136045455932	0.2183656543493271	0.0652684420347213	0.928970992565155	0.1863533556461334	0.594770610332489	0.4740723073482513	TIA1
GTAGGCCCACGACGAA	0.9416003227233888	-0.1142901331186294	-0.43509441614151	-0.4293201267719269	-0.2919857203960418	-0.1601318418979644	0.4605076611042022	-0.4428514242172241	0.3000711798667907	0.618893027305603	SF3B4
GTAGGCCCATACGCCG	0.2366397082805633	0.1728012859821319	-0.4928185939788818	-0.0211731493473052	-0.3986069858074188	-0.1033661067485809	0.3939654529094696	-0.4801573157310486	0.0619870573282241	0.1133107095956802	RBFOX2
GTAGGCCTCCGCGGTA	0.5491061806678772	0.3907059729099273	-0.3766088485717773	0.2698674499988556	-0.6692044734954834	0.2221769392490387	0.6530629992485046	-0.0291923284530639	0.356575071811676	0.3594955801963806	FASTKD2
GTAGTCAAGTACGATA	0.4996017515659332	-0.5203556418418884	-1.2165061235427856	0.1876769959926605	-0.7302436828613281	0.271263986825943	0.7600889205932617	0.1323461532592773	0.5007624626159668	0.4651503264904022	METAP2
GTAGTCACAGACGTAG	0.4610277116298675	-0.0147111006081104	-0.930438995361328	0.5324252843856812	-0.092500701546669	-0.0975017473101615	0.2321970462799072	-0.0747259706258773	0.5570814609527588	0.0927449762821197	PABPC3
GTAGTCAGTTACGCGC	0.6650416254997253	-0.8358622789382935	-0.8368805646896362	-0.411985695362091	-0.6035533547401428	-0.2427158057689666	0.2180228531360626	0.0973230302333831	0.8534051179885864	0.4152100086212158	KHDRBS1
GTAGTCATCCTTGGTC	0.3871364891529083	-0.4853003919124603	-0.6410958170890808	0.3521158993244171	-0.1173835694789886	-0.0288964882493019	0.1279353499412536	-0.244906485080719	0.7498048543930054	0.4033164083957672	FTO
GTATCTTAGATGCCTT	0.137535348534584	-0.0250813476741313	-0.4629347324371338	0.0336984694004058	-0.5239353775978088	0.2793875336647033	0.1600784659385681	0.3081385195255279	0.942132830619812	0.3508006632328033	HNRNPM
GTATCTTAGCACGCCT	0.5015591382980347	0.2477720230817794	-0.4341835975646972	0.0348391532897949	-0.113812617957592	-0.1450613439083099	0.1820705831050872	-0.2195552587509155	0.5958559513092041	0.1359325051307678	RBMS1
GTATCTTGTCTTCTCG	0.8477897644042969	-0.2636114954948425	-0.8417567610740662	0.2432879507541656	-0.3393337428569793	-0.2270763218402862	0.0370323583483696	-0.0051517784595489	0.7560919523239136	0.4557126760482788	GTF2F1
GTATCTTTCATCACCC	0.346247524023056	-0.2019388377666473	-0.7747684717178345	-0.1360188722610473	-0.2482655793428421	-0.1485180258750915	0.2994083166122436	0.007735252380371	0.8416564464569092	0.227421224117279	TAF15
GTATCTTTCCGTAGTA	-0.1345856636762619	-0.0818706303834915	-0.9031913876533508	0.62859046459198	-0.5321424007415771	-0.0047121560201048	0.4241580069065094	0.5836468935012817	0.0461828708648681	-0.0640129372477531	CPEB2
GTATCTTTCGGAATCT	0.3270732760429382	-0.1305801123380661	-0.7252412438392639	-0.017070934176445	-0.3884798288345337	-0.122726522386074	-0.3630207777023315	0.1209043264389038	0.7406712770462036	0.4356816411018371	FXR1
GTATTCTAGACGCACA	0.5592588782310486	0.332413762807846	-0.6476405262947083	0.546891450881958	-0.2307530492544174	0.0770384296774864	0.5200297236442566	0.0261251032352447	0.4896238148212433	0.3299205601215362	FASTKD2
GTATTCTTCGCACTCT	0.8588610887527466	0.3655443489551544	-1.18258798122406	0.2043727338314056	-0.0905408710241317	0.15924933552742	-0.0864044651389122	0.0407999753952026	0.1074157804250717	0.3679008483886719	AGGF1
GTCAAGTCATGCTAGT	0.2055708765983581	-0.0971686989068985	-0.8611225485801697	0.1094336807727813	-0.5211005210876465	0.0488373935222625	-0.0081738755106925	0.1154908239841461	0.3902370035648346	0.1433564573526382	GTF2F1
GTCAAGTGTGCACGAA	1.0247187614440918	-0.221347838640213	-0.3867532014846802	0.061196357011795	-0.1443501263856887	-0.1443173587322235	0.3874822854995727	0.1135156452655792	0.6650203466415405	0.473513513803482	DGCR8
GTCAAGTTCGCTTAGA	0.69493567943573	0.2159461677074432	-1.1458661556243896	-0.3330264687538147	-0.2785274982452392	0.0124594327062368	0.11420788615942	0.0593807697296142	0.7054060697555542	0.5090372562408447	TRA2A
GTCACAACACCAGTTA	0.4587638080120086	-0.6604268550872803	-0.8773764967918396	0.4431087672710418	-0.4588747322559356	0.1165773719549179	0.5301202535629272	0.181203007698059	0.6002942323684692	0.450594961643219	QKI
GTCACAACATTCTTAC	0.8614727258682251	-0.2108433693647384	-1.2348896265029907	-0.0597791671752929	-0.7265762686729431	0.0002094986848533	-0.0583044737577438	0.285932332277298	0.0226325690746307	0.4631856083869934	TRA2A
GTCACAAGTACATGTC	0.7095716595649719	-0.0369333215057849	-0.7178579568862915	0.3807702362537384	-0.4817298650741577	-0.0034746844321489	0.2701310217380523	0.3076560795307159	0.2216478586196899	0.0520838238298893	TAF15
GTCACAATCCCATTTA	0.873921811580658	-0.058369230479002	-0.4889729619026184	-0.3632901012897491	-0.4026644229888916	0.6495437622070312	-0.0736230388283729	-0.1304755210876464	0.798126220703125	-0.1007120162248611	RBMS1
GTCACAATCCTTTCTC	0.6844583749771118	-0.1919278353452682	-0.5866557955741882	-0.1714565455913543	-0.2626335918903351	-0.0897964611649513	0.3502641320228576	0.174638956785202	0.3706830143928528	-0.266068547964096	QKI
GTCACAATCTCTTGAT	0.6949147582054138	-0.1185534745454788	-0.7554259896278381	0.0710453987121582	-0.4004645943641662	-0.1830018162727356	0.3237378597259521	-0.2770560085773468	0.4335398375988006	0.3500900268554687	SART3
GTCACGGAGCGTAGTG	0.8276345133781433	-0.1521196514368057	-1.070233702659607	0.0733215510845184	-0.1765850484371185	-0.0938961207866668	0.3947792947292328	-0.0361758470535278	0.6929224729537964	0.5610870718955994	FAM120A
GTCACGGAGGGATGGG	0.3052011430263519	-0.0971162170171737	-0.7493605017662048	0.1441445648670196	-0.3479703366756439	0.1354598701000213	0.2512456476688385	0.0446784794330596	0.96103835105896	0.5142286419868469	SRSF7
GTCACGGAGTATCTCG	0.8739341497421265	0.2442835569381714	-0.5656205415725708	0.2712776362895965	-0.3601041734218597	0.175311654806137	0.2496522367000579	-0.087629422545433	0.7871001958847046	0.1937775909900665	ZNF622
GTCACGGCACCCATGG	0.5109450221061707	-0.2163640260696411	-0.3543977737426758	0.2893006503582001	-0.0589890703558921	0.2423603534698486	0.7118963599205017	0.1961016356945037	0.1592366099357605	-0.0692215859889984	SRSF1
GTCACGGGTCCTAGCG	0.7679849863052368	0.1317595392465591	-0.3740641474723816	0.5288243293762207	-0.2305438667535781	0.2505523264408111	0.1687054336071014	-0.1451258361339569	0.4769461750984192	0.4256341159343719	UPF1
GTCATTTAGGGTATCG	0.8011490106582642	-0.3294560313224792	-0.9974700212478638	0.346455842256546	-0.3898844420909881	-0.05377933755517	0.2862377464771271	0.1220293939113617	0.0290058627724647	0.3749549388885498	FXR1
GTCATTTCACGACGAA	0.7256767749786377	-0.2357264757156372	-0.8241004943847656	0.3473100364208221	-0.4090341925621032	0.4855037927627563	0.5822216868400574	0.2454950511455536	0.6983920335769653	0.3440398871898651	MSI1
GTCATTTGTACAGTTC	0.8279262781143188	-0.012025486677885	-0.5428860783576965	0.3766286075115204	-0.5637769103050232	-0.3721832633018493	0.0648304596543312	0.2314983904361724	0.4543355703353882	0.506832480430603	TIA1
GTCATTTGTATATGAG	0.8586949706077576	-0.3663927316665649	-1.0682545900344849	-0.1144292801618576	-0.2333649694919586	-0.102562092244625	0.2719835937023163	0.1128281652927398	0.6000509262084961	0.0788520127534866	SART3
GTCATTTTCCGCAGTG	0.6804957389831543	-0.5054370164871216	-1.1070122718811035	0.2064763009548187	-0.4875881969928741	-0.2187547981739044	0.2941662669181824	0.3713621795177459	0.2183347344398498	0.1075016409158706	RBM15
GTCATTTTCGCAGGCT	0.2013827264308929	-0.164981797337532	-0.7042073011398315	0.0652369558811187	-0.4014843702316284	0.1484357118606567	0.0301740169525146	0.7348507642745972	0.8289399147033691	0.0249466300010681	negative
GTCCTCAAGGGATGGG	0.8565847873687744	-0.0277129784226417	-0.747504472732544	-0.1795215308666229	-0.3705778121948242	-0.1267889738082885	0.1390095055103302	-0.0271456539630889	0.5824872255325317	0.304683655500412	SLTM
GTCGGGTAGACTGGGT	0.8230105042457581	-0.4654565453529358	-0.7195749282836914	0.1386546492576599	-0.2837724089622497	-0.0536746084690094	0.6045961380004883	0.1757642328739166	0.657495379447937	0.6199508905410767	CSTF2T
GTCGGGTGTAATCACC	0.894437313079834	0.2426003515720367	-0.7615129947662354	0.0388329029083251	-0.1582037657499313	0.0305208787322044	0.4579921662807464	-0.1731045991182327	0.6372534036636353	0.5236627459526062	XRN2
GTCGGGTGTGACGCCT	0.7274929881095886	-0.2604149281978607	-0.9396104216575624	-0.1403776556253433	-0.7372957468032837	-0.0466032326221466	0.5679728388786316	0.0039891004562377	0.6429499983787537	0.2186595499515533	SRSF1
GTCGGGTGTGCCTGTG	0.5369517803192139	-0.7309671640396118	-0.8784323334693909	0.0310767292976379	-0.5480677485466003	-0.5333108305931091	-0.0140212178230285	-0.2883817553520202	0.4136141240596771	0.4044009745121002	SART3
GTCGGGTTCCTAGGGC	0.9555702209472656	0.0738681256771087	-1.1052026748657229	0.0417153537273407	-0.3405158519744873	-0.2039899230003357	0.5799636840820312	-0.0332600176334381	0.625087320804596	0.5543885827064514	MSI1
GTCGTAAAGATAGTCA	0.461953729391098	-0.3757322132587433	-1.088951587677002	0.1087440848350524	-0.6247206330299377	0.1790126860141754	0.0882507637143135	-0.2156391441822052	0.3953223824501037	0.4688058197498321	HNRNPA1
GTCGTAAAGCTCCCAG	0.7106271982192993	-0.3630909621715545	-1.0444084405899048	-0.0049304813146591	-0.4637139439582824	-0.5607972741127014	0.0505343750119209	4.023313522338867e-05	0.4072990119457245	0.1745874136686325	FTO
GTCGTAAAGGTCGGAT	0.7239028215408325	0.1423580944538116	-0.7855970859527588	0.1017074286937713	-0.3639436364173889	0.4380189776420593	0.175955444574356	-0.4407601356506347	0.3834236264228821	0.1227206140756607	RBM15
GTCGTAACATCGACGC	0.4044445157051086	0.1527592539787292	-0.6451652646064758	0.2173879146575927	-0.5901817083358765	0.3766874372959137	0.4962368309497833	-0.289800226688385	0.3029094338417053	0.3738893568515777	DGCR8
GTCTCGTTCCTCATTA	0.6045230627059937	-0.3160811960697174	-0.642880916595459	-0.0082886815071105	-0.1241129413247108	-0.0469229705631732	0.2851946949958801	0.0436734557151794	0.7585207223892212	0.2212773263454437	SRSF1
GTCTTCGCAAGGACTG	0.5305213928222656	-0.2674505412578583	-0.509444534778595	0.5558148622512817	-0.2754023671150207	0.1421040594577789	0.6667471528053284	0.2121579945087433	0.6135940551757812	0.3772619664669037	SERBP1
GTCTTCGCATCACGTA	0.4115440249443054	-0.2150239944458007	-0.8577130436897278	0.1219761371612548	-0.1478815227746963	0.1079665273427963	0.2675343751907348	0.118496686220169	0.5056767463684082	0.2131176143884658	ANKHD1
GTCTTCGTCATATCGG	0.539858341217041	0.0561646856367588	-0.7508144974708557	0.0678518414497375	-0.2707495391368866	0.0219483580440282	0.4248371422290802	0.0451677441596984	0.4200479984283447	0.0659423619508743	DDX42
GTCTTCGTCCAGATCA	0.862166166305542	-0.3980729877948761	-0.7436487078666687	-0.0313315093517303	-0.3116126954555511	-0.0873536020517349	0.5693014860153198	0.0438586473464965	0.1980054676532745	0.2050600051879882	DDX55
GTGAAGGAGGGCACTA	0.2242991030216217	-0.3961763978004455	-0.4898841977119446	-0.0272634625434875	-0.2649071216583252	0.084643505513668	-0.0505141466856002	-0.0861314684152603	0.4145516157150268	0.2616894841194153	PUM2
GTGAAGGCAGATCGGA	0.7058219909667969	-0.2080786526203155	-0.6730270385742188	-0.0879137367010116	-0.8591411709785461	-0.0232633035629987	0.6321335434913635	0.2219858467578888	0.26741623878479	0.294546902179718	DDX3X
GTGAAGGTCAACGCTA	0.5593279600143433	0.2863522171974182	-0.4368434548377991	-0.0497000068426132	-0.2402853965759277	-0.4008089900016784	0.4225997030735016	0.0618838667869567	0.3658260107040405	0.2617534101009369	DROSHA
GTGAAGGTCCTGCAGG	0.6200963258743286	-0.438944935798645	-0.5651561617851257	-0.019896924495697	-0.1714292615652084	0.0646195262670517	0.0915722325444221	0.0868456959724426	0.6505839824676514	0.0651612728834152	negative
GTGCAGCAGCCACGCT	0.7433667182922363	-0.3016677796840668	-0.4524529576301574	0.1025521457195282	-0.2121949046850204	-0.1001997515559196	0.1586981415748596	-0.0428879261016845	-0.0878079533576965	-0.3768654763698578	PUM2
GTGCAGCAGCGCCTCA	0.9789210557937622	-0.4141402840614319	-0.5712929368019104	0.0608173608779907	-0.241862267255783	-0.1209209784865379	0.6272150278091431	0.0655884742736816	0.4427947103977203	0.0480973236262798	ZNF622
GTGCATACAGCCAGAA	0.5103787779808044	-0.255770206451416	-0.9547299742698668	0.2058050334453582	-0.4006657600402832	0.1148531436920166	0.4850117266178131	0.3931996524333954	0.7447798252105713	0.643907904624939	RBMS1
GTGCATAGTAAGTAGT	0.6415798664093018	-0.8615832328796387	-0.6838811039924622	0.366295725107193	-0.7088857293128967	0.2158980369567871	0.417969137430191	0.0049571692943573	0.4078154861927032	0.1334287673234939	SRSF9
GTGCATAGTTCCTCCA	1.0142638683319092	-0.3042111694812774	-0.5585344433784485	-0.1731645762920379	-0.50906902551651	0.1665227115154266	0.3770005702972412	0.4577978551387787	0.5490467548370361	0.0215061716735363	SF3B4
GTGCATATCATCACCC	0.6906598806381226	0.3510847687721252	-1.301071286201477	-0.0460061132907867	-0.4422242939472198	0.0524076297879219	0.2092716097831726	0.0107553303241729	0.4714972376823425	0.4214653372764587	MTPAP
GTGCGGTCACCTCGGA	0.591413676738739	-0.1082934290170669	-0.4879488348960876	0.4059832394123077	-0.4439581334590912	0.4548016488552093	0.2646048665046692	0.6017826795578003	0.6323790550231934	0.122258186340332	ANKHD1
GTGCGGTCACGTCAGC	0.786859929561615	0.2573293447494507	-0.7558743357658386	-0.044031336903572	0.1067792177200317	0.2725124955177307	0.2626354396343231	0.5171800851821899	0.6616246700286865	0.109941616654396	PABPC4
GTGCGGTTCTCAAACG	0.6996009945869446	0.081374779343605	-0.058555468916893	-0.2395192235708236	0.0897350385785102	0.2869201302528381	0.2784557938575744	0.2539673745632171	0.8592808246612549	0.6133356690406799	SRSF1
GTGCTTCAGGTAGCCA	0.9759749174118042	-0.1790842115879058	-0.4672457575798034	0.0819156169891357	-0.1670438051223755	-0.0001077246852219	0.3662797212600708	0.4497191607952118	0.163746640086174	0.0029295869171619	SLTM
GTGCTTCGTACCGTAT	0.8234565258026123	0.0951520353555679	-1.0162954330444336	-0.1142536699771881	-0.0456821136176586	-0.2269914150238037	-0.0079677104949951	0.1106902360916137	0.79945969581604	0.2207536399364471	UPF1
GTGCTTCTCCGCGGTA	-0.0098778493702411	-0.0971017628908157	-0.7708727717399597	-0.4143518209457397	-0.3412992060184479	0.0961768478155136	0.0239905267953872	0.3179211318492889	0.3836939930915832	0.1562993079423904	RBM4
GTGCTTCTCTTCATGT	0.5056241750717163	0.0832142531871795	-0.7803622484207153	-0.0740555822849273	-0.5715952515602112	0.1043573841452598	0.182150661945343	0.3938534557819366	0.4392505586147308	0.2381897270679474	LSM11
GTGGGTCAGCGTGAGT	0.8557060956954956	-0.4738156497478485	-0.8630878329277039	-0.1206288784742355	-0.6464362740516663	-0.404878705739975	0.2841259241104126	0.1414747536182403	0.9088987112045288	0.5663743615150452	RBM45
GTGGGTCAGTTAACGA	0.9951343536376952	0.3384046852588653	-1.0688692331314087	-0.0939282178878784	-0.3586119413375854	0.1127295866608619	0.5436758399009705	-0.0254653692245483	0.6085120439529419	0.1982334703207016	RBM15
GTGGGTCCAATGGATA	0.525440514087677	0.324364423751831	-0.8434781432151794	-0.0079779177904129	-0.2007430344820022	-0.3686344623565674	0.5536457896232605	0.4296302497386932	0.7796744108200073	0.133591428399086	SRSF10
GTGGGTCGTGCCTGGT	0.9109214544296264	-0.024577472358942	-0.7421689629554749	-0.4077543020248413	-0.3215935528278351	-0.1449528634548187	1.1781219244003296	0.0544960796833038	0.3738858699798584	0.1487907171249389	QKI
GTGGGTCGTTGAGTTC	0.5719887018203735	-0.7844364643096924	-0.8363409042358398	0.5636787414550781	-0.2352979183197021	-0.0143842007964849	0.1332444846630096	0.1902308166027069	0.3738568425178528	0.0436651073396205	RBM45
GTGTGCGCAGTCGATT	0.6299372911453247	-0.4672455489635467	-0.4029556512832641	-0.100523754954338	-0.258452832698822	0.1341553926467895	0.216999739408493	0.3750657141208648	0.2082444578409195	0.0327584184706211	PUM2
GTGTGCGCATTGCGGC	0.5114495754241943	-0.1821390837430954	-0.7339185476303101	0.1878783404827118	-0.5449913144111633	0.0902821123600006	0.0283814370632171	-0.0593012273311615	0.5607947111129761	0.674606204032898	METAP2
GTGTGCGTCCTTGACC	0.7933772206306458	0.1639834642410278	-0.8536276817321777	0.0934376418590545	-0.069593109190464	0.215209424495697	0.0465145632624626	-0.0370336174964904	0.6525295972824097	0.5166638493537903	TBRG4
GTGTTAGCATCGGACC	0.3320070505142212	-0.185647502541542	-0.2145069986581802	-0.431126058101654	-0.5813274383544922	-0.0587124750018119	0.4735442698001861	-0.1309983134269714	0.335149884223938	0.2720186412334442	PABPN1
GTGTTAGGTAAGGGAA	0.9526803493499756	-0.3914282321929931	-0.6905983686447144	0.2375737130641937	-0.4975988268852234	0.3142364025115967	0.4054518342018127	0.2856498658657074	0.920279026031494	0.6650786995887756	UCHL5
GTGTTAGGTCCGAACC	0.9318657517433168	-0.3897641003131866	-0.9149224758148192	0.217530220746994	0.1525629013776779	0.2249276936054229	0.157025933265686	0.1180645227432251	0.3695882558822632	0.1953956037759781	MSI1
GTGTTAGTCATCTGTT	0.3449166119098663	-0.1337613016366958	-0.7222549319267273	0.1008730232715606	-0.7335169911384583	-0.0593970566987991	0.3894922733306885	0.2171665728092193	0.2951398491859436	0.4681140482425689	SRSF10
GTGTTAGTCTCCAGGG	0.504859447479248	-0.5879114270210266	-0.8615750074386597	-0.0389371663331985	-0.4993573427200317	-0.0065533965826034	0.6927924752235413	0.0147657692432403	0.9152053594589232	0.2229530811309814	SLTM
GTTAAGCAGCCCAATT	0.6324507594108582	0.0299904253333807	-0.7845779061317444	0.0084626078605651	-0.3541431128978729	-0.2250375151634216	0.0544097200036048	-0.1356539875268936	0.3911854028701782	0.0584361962974071	negative
GTTAAGCCAATAGCGG	0.92750483751297	0.0819563269615173	-0.9697265625	-0.143728494644165	-0.2630955278873443	-0.2801138460636139	0.4450932443141937	0.3645820915699005	0.5901822447776794	0.1311705112457275	QKI
GTTAAGCCACTGCCAG	0.6783860921859741	-0.33942911028862	-1.0612802505493164	0.1194221377372741	-0.1763502061367035	0.2876527011394501	0.2913567423820495	0.2802691757678985	0.0958866849541664	0.761400580406189	TNRC6A
GTTAAGCGTGAGTGAC	0.131923422217369	-0.1815240979194641	-0.4681046605110168	-0.128848135471344	-0.3461491763591766	0.5084981322288513	0.0780980959534645	0.0151407718658447	0.4692316055297851	0.6178984045982361	U2AF1
GTTAAGCTCAATACCG	0.4411903321743011	0.0625459551811218	-0.4144675731658935	-0.262898176908493	0.1322374641895294	-0.1951571702957153	0.5366585850715637	-0.5235497355461121	0.674450159072876	0.3744495511054992	FXR2
GTTAAGCTCACTCTTA	0.4934510886669159	0.0443328693509101	-0.8577666282653809	0.0098105370998382	-0.1669617742300033	-0.0689655467867851	0.1757844090461731	0.2368652522563934	0.5017060041427612	0.2789688110351562	RBMS1
GTTAAGCTCAGGCAAG	0.5349966287612915	0.0256044268608093	-0.8468199968338013	0.2924735248088836	-0.2339677214622497	0.229827344417572	0.0630396977066993	0.331141322851181	0.588985025882721	0.4401350617408752	FAM120A
GTTACAGAGAGGTACC	1.0244910717010498	-0.4528566002845764	-0.5313973426818848	-0.0153718292713165	-0.6848118901252747	-0.2753257155418396	0.7189784049987793	0.1617055833339691	0.5759847164154053	0.4553093910217285	EIF4G2
GTTACAGCAAGGTTTC	0.781916081905365	-0.2212679386138916	-0.8610129356384277	0.1362250745296478	-0.4115427136421203	0.1754816770553589	0.4406737387180328	0.1161474585533142	0.4398801624774933	0.3219416737556457	TRA2A
GTTACAGCACGGCGTT	0.4688285887241363	0.047315377742052	-0.567812979221344	0.1326480209827423	-0.3037035465240478	-0.2261199057102203	0.3208288848400116	0.171396404504776	0.7609747648239136	0.7937968969345093	HNRNPK
GTTACAGGTATGCTTG	0.4019457399845123	-0.130595326423645	-0.8744924068450928	0.2714486420154571	-0.3545574247837066	0.0770057961344719	0.323271095752716	0.0162177383899688	0.2411609441041946	0.1034721285104751	negative
GTTACAGGTTTCGCTC	0.1630107760429382	0.0327418074011802	-0.3140725195407867	-0.2231529355049133	-0.3296782076358795	0.1477309763431549	0.2295514345169067	-0.1904792040586471	0.8036391735076904	0.1629574298858642	U2AF1
GTTCATTTCAGTCAGT	0.3566252589225769	-0.540156364440918	-0.503751277923584	0.6465495824813843	-0.6964471340179443	-0.0851662904024124	0.2770404517650604	0.0189501643180847	0.5474445819854736	0.4141597151756286	METAP2
GTTCGGGAGGTGACCA	1.2376638650894165	0.1119934022426605	-1.3467562198638916	-0.2137394249439239	-0.3029350638389587	-0.1551860868930816	0.4703141748905182	-0.2040323168039322	0.2638357877731323	0.5467283129692078	FTO
GTTCGGGCACAACGCC	1.0182327032089231	-0.1559125781059265	-0.7573758959770203	-0.1553253680467605	-0.3537627458572387	-0.0615166947245597	0.1448650658130645	0.3203456103801727	0.5633423924446106	0.2867823243141174	negative
GTTCGGGGTCTTCTCG	1.0617879629135132	0.2591532468795776	-1.1216145753860474	-0.0674728900194168	-0.2362093478441238	0.1736659407615661	0.061340682208538	-0.127154529094696	0.5277689695358276	0.3187339007854461	ZNF622
GTTCGGGGTGGTGTAG	0.4491963684558868	-0.4910483062267303	-0.3536881804466247	0.5857592821121216	0.1544508635997772	-0.0936625897884368	0.5780674815177917	-0.3991207778453827	0.1602281928062439	0.3363244831562042	ANKHD1
GTTCGGGTCGTGACAT	0.7914896011352539	-0.0608261488378047	-0.3998903036117553	0.4283603131771087	-0.3161385953426361	-0.0911177098751068	0.4172780811786651	0.1647199690341949	0.4285342693328857	0.426982045173645	SRSF7
GTTCTCGCAAGGACTG	0.7340933084487915	-0.2769559025764465	-0.6549419164657593	0.0321248471736907	0.0395797006785869	-0.2080552577972412	0.1678789258003235	-0.1728750318288803	0.9871052503585817	0.2695096135139465	RBMS1
GTTCTCGGTAAGGGCT	0.7209402322769165	-0.2362926006317138	-0.9628280401229858	-0.1377444714307785	-0.2345010787248611	-0.1201136782765388	0.1507187187671661	-0.0219047665596008	0.5569288730621338	0.4670325815677643	UPF1
GTTCTCGGTGTGGCTC	0.0183941014111042	-0.4375570714473724	-0.8976945877075195	0.5234262943267822	-0.1742013245820999	0.2467487454414367	0.0979555770754814	0.2349907457828521	0.0689877346158027	-0.2538874447345733	BUD13
GTTCTCGTCGACGGAA	0.6163705587387085	0.250291109085083	-0.7243703007698059	0.0309203267097473	-0.5893030166625977	0.1847666203975677	0.0810629501938819	-0.15031199157238	0.4502357840538025	0.4005553424358368	CSTF2T
GTTTCTAAGGGCACTA	0.7593475580215454	-0.5955173373222351	-0.4595814943313598	0.2929547727108001	-0.3904823958873749	0.48975670337677	0.1726719439029693	-0.0301846265792846	1.0424250364303589	0.3789059221744537	NCBP2
GTTTCTACAAACTGCT	0.6165080070495605	-0.0586504004895687	-1.114909291267395	-0.4352699220180511	-0.290311336517334	0.0631665363907814	0.0954764559864997	0.3337915241718292	0.44550421833992	0.0434647165238857	U2AF2
GTTTCTACACTTGGAT	1.1765666007995603	-0.5564605593681335	-0.8497342467308044	0.3706379234790802	-0.2005263864994049	0.0986779928207397	0.375526875257492	0.1042957007884979	0.4699443280696869	-0.002376765012741	SLTM
GTTTCTAGTCGACTGC	0.5581522583961487	-0.0183935463428497	-0.8665851950645447	0.1898903846740722	-0.1582852751016616	-0.0272984355688095	0.0996972396969795	0.8123948574066162	0.3365957736968994	0.5609395503997803	FXR1
GTTTCTAGTTACGCGC	0.6733143329620361	0.0009143054485321	-0.6746591329574585	0.0437968075275421	-0.3122270107269287	0.2657592594623565	0.3882520794868469	-0.3288561105728149	0.4866943657398224	0.1854363977909088	XRN2
GTTTCTATCCGCGTTT	0.0688483715057373	0.4990899264812469	-0.6496685147285461	0.0591941177845001	0.4081360995769501	-0.2194816768169403	0.1420115530490875	0.2259425222873687	0.6626628637313843	-0.0737405121326446	RBM42
GTTTCTATCTCAACTT	0.8395983576774597	0.1457132995128631	-0.4073460698127746	-0.4525504410266876	-0.1102125719189643	0.1412042379379272	0.1167530640959739	0.1999438107013702	0.3406729698181152	0.6018013954162598	UPF1
TAAACCGAGAGTGACC	0.3690918982028961	0.0989357084035873	-0.9229883551597596	0.276871770620346	-0.5187875628471375	0.0515071861445903	0.5001775026321411	0.3330326378345489	0.2192334830760955	0.1179273575544357	FMR1
TAAACCGAGGAGCGTT	0.7260565757751465	-0.0180399343371391	-0.8779599666595459	-0.0559905022382736	-0.697284996509552	-0.0279893651604652	0.3283193707466125	0.3629877865314483	0.7772701978683472	0.1578165590763092	ZNF622
TAAACCGAGTGGTCCC	0.3648982644081116	-0.178340882062912	-0.7610208988189697	0.3255755603313446	-0.3115661740303039	-0.1975482106208801	0.5279415249824524	0.0009213984012603	0.6084672808647156	0.0973048955202102	SRSF10
TAAACCGCACTAGTAC	0.4640023410320282	-0.1043980121612548	-0.9268966913223268	0.1255673170089721	-0.6009155511856079	-0.0684239119291305	0.1171628013253212	0.6284747123718262	0.6484771966934204	-0.1017895191907882	TRA2A
TAAACCGCATGCCTAA	0.7733168005943298	-0.3883790075778961	-1.0803098678588867	0.209297239780426	-0.2012735903263092	0.4175727665424347	0.3817433714866638	0.0092391669750213	0.5725117325782776	0.6293448805809021	DAZAP1
TAAACCGGTCCCTTGT	0.7425206899642944	-0.0121632628142833	-0.6293935179710388	-0.0247072428464889	-0.70200115442276	-0.406963437795639	0.2680893838405609	0.055604487657547	0.3146461248397827	0.3951915204524994	SLTM
TAAACCGGTGTTAAGA	0.376892477273941	-0.3381067514419555	-0.8865947127342224	0.185866504907608	-0.2725859582424164	-0.0087880250066518	0.5860881805419922	0.1137966811656951	0.5029865503311157	0.2848375141620636	SRSF10
TAAACCGTCAACGGGA	0.4566715061664581	0.0253510810434818	-0.8384490609169006	0.2840037047863006	-0.5759893655776978	0.089001640677452	0.1357324123382568	-0.2252262532711029	1.2405465841293335	0.4872998893260956	LSM11
TAAGAGAAGGGTGTGT	0.2501033246517181	0.0964889526367187	-0.7872686982154846	-0.1676785349845886	-0.2389363348484039	0.0425217859447002	0.3554962873458862	-0.294731855392456	0.1507006585597992	-0.0362549200654029	CNOT4
TAAGAGACACTTCTGC	1.0416210889816284	0.4149864614009857	-0.3183689415454864	-0.2352153956890106	-0.5125024318695068	-0.096092440187931	0.2361093759536743	-0.0845319181680679	0.5550944805145264	-0.0046814158558845	RBM22
TAAGAGATCCGTACAA	0.4187155961990356	-0.0398842878639698	-0.4454326629638672	0.1835761368274688	-0.3104452788829803	-0.4541023075580597	0.1551850736141204	0.2766313850879669	1.0445152521133425	0.6909494400024414	SRSF7
TAAGCGTAGATATGGT	0.5997335910797119	-0.1365848928689956	-0.276569128036499	-0.4541030824184418	-0.3924165666103363	-0.1962831914424896	0.208787590265274	0.4101094901561737	0.1773614287376403	0.7544441819190979	FASTKD2
TAAGCGTGTAACGACG	0.4035093784332275	0.1772045046091079	-1.175572156906128	0.1376719176769256	-0.3409889936447143	-0.2243310511112213	0.5663970112800598	0.1957124769687652	0.6658570766448975	0.2717560529708862	DDX3X
TAAGCGTTCCAAACAC	0.1830858886241912	-0.4751666486263275	-0.5438183546066284	0.0767221450805664	-0.0253405030816793	-0.0266115926206111	0.3390672206878662	-0.1326884776353836	0.5826970338821411	0.2033300548791885	PUM2
TAAGCGTTCTCCAGGG	0.6274654269218445	0.0284987948834896	-0.6496455073356628	-0.1761070489883422	-0.3442339897155761	-0.2452809512615203	-0.032068133354187	0.2234850227832794	0.2063776552677154	0.0904638320207595	RBM15
TAAGTGCCAAGTCTAC	0.6002470850944519	-0.1505981087684631	-0.5972764492034912	-0.0402225703001022	-0.5811185240745544	0.1927559673786163	0.1801899671554565	0.5374326705932617	0.5834454298019409	0.3478728532791137	PABPC4
TAAGTGCGTGAGCGAT	0.4561357200145721	-0.0133409835398197	-0.6368406414985657	0.3077692687511444	-0.6747674942016602	0.1507192850112915	0.8514522314071655	0.0054834187030792	0.702324628829956	-0.1393808722496032	UCHL5
TACACGACACCCAGTG	0.6814682483673096	-0.1810524761676788	-0.725495457649231	-0.3098794519901275	-0.2494490593671798	0.3705495595932007	0.2927784919738769	0.0006049573421478	0.7742255926132202	0.0283506177365779	AKAP8L
TACACGATCTTGACGA	0.5220683217048645	-0.3090437948703766	-0.8118075132369995	-0.0322012156248092	-0.6727852821350098	0.134171187877655	0.3710172772407532	0.4327069222927093	0.536210298538208	-0.2691295444965362	RBMS1
TACAGTGCAAGCCGTC	0.8131236433982849	-0.3797168433666229	-1.010819911956787	0.4048196375370025	-0.0808921307325363	0.091296412050724	0.2971767783164978	0.3682750165462494	0.4071128070354461	0.1415833532810211	KHSRP
TACAGTGGTACGCTGC	0.4822571575641632	0.3503742814064026	-0.2679784595966339	0.1932581067085266	-0.5983828902244568	0.21222785115242	0.2164929807186126	0.0334084630012512	0.408156156539917	0.3494270145893097	MSI1
TACAGTGGTGGCCCTA	0.1607248187065124	-0.4169436395168304	-1.107256293296814	0.6013057231903076	-0.482645720243454	0.6644988059997559	-0.2245733439922332	-0.128704160451889	0.9988075494766236	0.310938686132431	HNRNPA1
TACAGTGTCGGCGCAT	0.8622483015060425	0.1146684139966964	-0.840136706829071	-0.4265647232532501	0.0808925479650497	-0.2569333016872406	0.3287968337535858	-0.7614656686782837	0.3815575242042541	-0.0916564911603927	RBM22
TACAGTGTCGTCTGAA	0.3027854859828949	-0.071986511349678	-0.908336579799652	0.1072301566600799	0.0283492635935544	-0.4428272247314453	0.2606472969055176	0.0993123948574066	0.6284958124160767	0.1139583885669708	TRA2A
TACAGTGTCTCCTATA	0.6474742889404297	-0.2976773381233215	-0.9012436270713806	0.1444058418273925	-0.4029097855091095	-0.151349127292633	0.1095222756266594	0.050019770860672	0.3514728546142578	-0.163036823272705	FTO
TACCTATAGAATCTCC	0.5749220848083496	-0.2908641397953033	-0.9259454011917114	0.2723296582698822	-0.3228182196617126	-0.2302361130714416	0.3136445581912994	-0.3569627106189728	0.4637434482574463	0.1929542869329452	NONO
TACCTATAGCACGCCT	0.5719689130783081	0.2665233314037323	-0.4150692820549011	-0.1199637800455093	-0.3615025281906128	0.0119626885280013	0.3245165646076202	0.0197950601577758	0.7727185487747192	0.2901141941547394	ZNF622
TACCTATCATCACGAT	0.6903140544891357	0.2131056189537048	-0.9308421611785888	-0.0938624441623687	-0.3118393719196319	0.3354193568229675	0.4639805853366852	0.1886511147022247	0.8188536167144775	0.0469630248844623	negative
TACCTATTCAATCTCT	0.340796023607254	0.0567143782973289	-0.7453708648681641	-0.2477478235960006	0.0460944510996341	-0.0233671627938747	0.4432670176029205	0.3233172595500946	0.5606191158294678	0.1943126767873764	SND1
TACCTATTCGTAGATC	0.7475343942642212	-0.3508568108081817	-0.8208104372024536	0.1161727905273437	-0.5102880597114563	0.0237417686730623	0.2844712436199188	0.0466338396072387	0.2342236936092376	0.0747421979904174	AKAP8L
TACCTATTCGTCTGCT	0.2149618566036224	-0.2314558923244476	-0.6108059883117676	-0.2978008389472961	-0.7706496119499207	0.0668230950832367	0.5067759156227112	0.4981157481670379	0.6773228645324707	0.4323066473007202	DAZAP1
TACCTTAAGTGGGCTA	0.6531310677528381	0.2909175157546997	-0.1921970099210739	0.3420429527759552	-0.1150833517313003	-0.5260435342788696	0.1063498631119728	-0.2471569180488586	0.6210579872131348	0.6632229089736938	HNRNPCL1
TACCTTACACTGAAGG	0.6267436146736145	-0.2340712249279022	-0.7146539688110352	-0.2657558023929596	-0.2675812244415283	0.107613019645214	0.0922988727688789	0.0567476451396942	0.5185630321502686	0.005979835987091	RBM42
TACCTTAGTAACGTTC	0.5738644003868103	-0.4598657488822937	-0.7214921712875366	-0.260685920715332	-0.5228151082992554	-0.2750158607959747	0.4740752875804901	-0.0544016063213348	0.3543518781661987	0.5534511804580688	DDX42
TACCTTATCTGGAGCC	0.5437301397323608	-0.290231853723526	-0.7510789632797241	0.2175800204277038	-0.2589741051197052	-0.2682438194751739	0.4981427490711212	0.0497642755508422	0.5307430028915405	0.392556220293045	ANKHD1
TACGGATGTGCGAAAC	1.3178131580352783	-0.2059220373630523	-0.6031185388565063	-0.0138385742902755	-0.1725345849990844	-0.0691296979784965	0.3341079354286194	-0.0448843538761138	0.3813335299491882	0.2192226946353912	GTF2F1
TACGGATTCACTATTC	0.7855685353279114	0.0331969782710075	-0.5456671714782715	-0.1335464864969253	-0.6552380323410034	0.06232276186347	0.2345141768455505	-0.1412458717823028	0.579825758934021	0.1131470501422882	RBM15
TACGGGCAGGAGCGTT	1.2098106145858765	0.2006743401288986	-1.0016965866088867	-0.2148784697055816	-0.2471461147069931	0.1733633577823639	0.5866575837135315	0.1530682742595672	0.4109936356544494	-0.0891312807798385	PPIL4
TACGGGCCACGTCAGC	0.3037196099758148	-0.0492577515542507	-0.9482810497283936	0.0694491267204284	-0.4319043755531311	-0.3966235220432281	0.0672346428036689	0.2167322337627411	-0.1193436682224273	0.3809344172477722	RBFOX2
TACGGGCCAGCCAGAA	0.6275224089622498	0.3621698319911957	-0.9107861518859864	-0.1029311567544937	-0.2670941352844238	-0.1659049689769745	-0.0193192213773727	-0.3324325084686279	0.6436697244644165	0.1292009502649307	LSM11
TACGGGCGTCTCTTAT	0.4928541481494903	-0.0669818669557571	-0.7629638910293579	-0.1441016197204589	-0.2364820539951324	-0.2463184595108032	0.4877431690692901	0.0079078674316406	0.8560807704925537	0.1584212034940719	CPEB2
TACGGGCTCAGAGACG	0.7307389974594116	0.1073717474937439	-0.6130583882331848	-0.3148870170116424	-0.0094650257378816	-0.4972582161426544	0.4693656861782074	0.3552248179912567	0.6477887630462646	0.2179441154003143	PABPN1
TACGGTAAGACCACGA	0.8254525065422058	-0.335754245519638	-0.904630720615387	0.0612557530403137	-0.2786926329135895	0.2848141491413116	0.046203888952732	0.0033071935176849	0.3422549366950989	0.2202911376953125	XRN2
TACGGTATCCCTGACT	0.9943232536315918	0.3670049607753753	-0.9370266795158386	-0.3530941605567932	-0.0558337792754173	-0.0462889894843101	0.4096620976924896	0.1148335337638855	0.5547047853469849	0.342191070318222	XRN2
TACTCATAGAAGGCCT	0.5659821629524231	-0.0221968665719032	-1.112812638282776	-0.0212709456682205	-0.5295437574386597	0.1732517778873443	-0.1574637144804	0.0399955511093139	0.3934431672096252	0.0538862086832523	UCHL5
TACTCATAGGATATAC	0.954155206680298	-0.3033140003681183	-1.3319019079208374	0.3737809956073761	0.0139627419412136	-0.1727466583251953	0.4526374638080597	0.3195748627185821	0.7047675848007202	0.3140433132648468	SERBP1
TACTCATAGGCCATAG	0.5995823740959167	-0.2504453063011169	-0.9452246427536012	0.3899054825305938	-0.4804651141166687	-0.1257804632186889	0.6287821531295776	-0.1615451425313949	0.5311405062675476	0.1629547029733657	negative
TACTCATCATTGAGCT	0.2014475166797638	-0.3903297781944275	-0.2464618980884552	-0.2296082228422165	-0.4990320205688476	-0.0882529318332672	0.3623706102371216	0.5687718391418457	0.6667046546936035	0.5361267924308777	PUM2
TACTCATTCCTTAATC	0.7809112071990967	0.0186187103390693	-1.1119836568832395	-0.1850327551364898	-0.193270206451416	-0.06083694845438	0.272014707326889	0.1516392529010772	0.4722421765327453	0.0016486346721649	DDX42
TACTCATTCGCCAGCA	0.7126736044883728	0.0638077333569526	-0.7704713940620422	0.014358639717102	-0.2797930538654327	-0.2826899588108063	0.154485136270523	0.0288081169128417	0.3313798308372497	0.2285154461860656	PCBP1
TACTCATTCGTCTGAA	0.5718685388565063	-0.404642105102539	-0.8023490905761719	-0.025708645582199	-0.1502605676651001	-0.1844165325164795	0.4221615493297577	-0.0101227462291717	0.4080016911029815	0.3283097445964813	ZC3H10
TACTCGCAGACTACAA	0.3956854343414306	-0.3516591787338257	-0.3976579904556274	-0.0850525051355362	-0.2902655601501465	-0.1699633598327636	0.2260968089103698	0.2066092789173126	0.7129846811294556	0.4953279197216034	IGF2BP1
TACTCGCAGGGATCTG	0.7702559232711792	-0.3184181749820709	-0.5890258550643921	-0.067977949976921	-0.4858901500701904	-0.096306063234806	0.1390890777111053	0.2062549889087677	0.0624468103051185	0.5978742241859436	SART3
TACTCGCAGTAGGCCA	0.8299983143806458	-0.1129406541585922	-0.5880129933357239	0.127442866563797	-0.2241440564393997	-0.291433036327362	0.4484366476535797	0.2143202126026153	0.5658395290374756	0.6447349786758423	PABPN1
TACTCGCAGTGTTTGC	0.6240727305412292	-0.6248685121536255	-0.6330130100250244	0.2811733186244964	-0.042236004024744	0.1324366480112075	0.1965765953063964	0.300330251455307	0.5037147998809814	0.4015594124794006	DGCR8
TACTCGCGTATAAACG	0.4608389437198639	-0.1111568659543991	-0.3121934831142425	-0.2184556573629379	-0.5507492423057556	-0.2171058356761932	-0.2561088502407074	-0.6422027349472046	0.2601006329059601	0.2850787937641144	SF3B4
TACTCGCGTGCAGACA	0.665431559085846	-0.1686691790819168	-0.8797107934951782	-0.5020205974578857	-0.2799106240272522	0.0575364977121353	0.4144031107425689	-0.2730338871479034	0.1336319893598556	0.4142732918262481	SF3B4
TACTCGCTCACCGTAA	0.4573177993297577	-0.1521868258714676	-1.3151270151138306	0.7503228187561035	-0.4206199645996094	-0.3539561927318573	-0.1272776126861572	0.3507356941699981	0.6123799681663513	0.2317648231983184	KHSRP
TACTCGCTCATAAAGG	0.9175562262535096	-0.2966558933258056	-0.919040858745575	0.2123404741287231	-0.1802129745483398	-0.3292479813098907	0.6953134536743164	0.1616777181625366	0.5125110149383545	0.05904196575284	DGCR8
TACTTACAGTCTTGCA	0.285846084356308	-0.1094995439052581	-0.7615066766738892	-0.1747502982616424	-0.3615545630455017	0.1309419274330139	0.1134057715535163	0.3946722447872162	0.6188312768936157	0.3322615325450897	TBRG4
TACTTACAGTTGAGAT	0.8383509516716003	-0.202845886349678	-0.9482009410858154	0.2836252748966217	-0.4366386532783508	0.015709301456809	-0.155151218175888	-0.0443836748600006	0.7449425458908081	0.5319064259529114	GPKOW
TACTTACCAATCCAAC	0.2457395195960998	-0.1888054013252258	-0.9717833995819092	0.4748359024524688	-0.4317788779735565	-0.0760418400168418	0.5975877046585083	0.1370031237602234	0.35590261220932	0.0104024857282638	SRSF9
TACTTACCACAACGTT	0.6560852527618408	-0.435423880815506	-0.5413487553596497	0.3514949381351471	-0.1979279071092605	0.142152339220047	0.2021801173686981	-0.2227241694927215	0.8431590795516968	0.1874735504388809	XRN2
TACTTACCACTAAGTC	1.015212059020996	-0.0817586630582809	-0.909201443195343	-0.3307033777236938	-0.1955299079418182	0.0979565009474754	0.082215242087841	0.1974308788776397	0.1628884822130203	0.586751401424408	XRN2
TACTTACGTCAACATC	1.107679843902588	-0.3907838761806488	-0.6331835985183716	-0.0779933184385299	-0.2890203595161438	-0.2318949401378631	0.7728965282440186	-0.1563323587179184	0.5425883531570435	-0.1134736090898513	HNRNPC
TACTTACTCATCTGTT	0.5304224491119385	0.1058147996664047	-1.3341773748397827	0.2188503742218017	-0.3430453240871429	-0.3234950602054596	0.2552974224090576	0.2303030788898468	0.4123276472091675	0.2430887818336486	AKAP8L
TACTTGTCACATCCGG	0.7828779816627502	-0.0326508171856403	-0.9062971472740172	-0.1056649982929229	-0.31141397356987	-0.017895184457302	-0.3333123922348022	0.3446188867092132	0.6064475178718567	0.2151003777980804	MSI1
TACTTGTTCAAAGTAG	0.5680416822433472	0.2339137345552444	-1.293290615081787	-0.195694699883461	-0.4200029671192169	-0.0209953282028436	0.187639445066452	0.4400180280208587	0.3121396601200104	0.0084137767553329	SLTM
TACTTGTTCATGTGGT	0.8741869926452637	-0.456655740737915	-0.8888401389122009	-0.0250889807939529	-0.3288411200046539	-0.4137504398822784	-0.056613840162754	-0.0643398761749267	0.7683913707733154	0.2867859303951263	negative
TACTTGTTCCAGATCA	0.7231675982475281	-0.0264972448348999	-0.9720932841300964	0.0078516900539398	-0.3290136456489563	-0.1518634557723999	0.316436618566513	-0.0444904565811157	0.6263432502746582	0.0393566004931926	DAZAP1
TACTTGTTCCTCAATT	0.7201035618782043	-0.4629874527454376	-0.8815500140190125	-0.0291518568992614	0.0016180968377739	-0.1400654911994934	0.3703590631484985	-0.0495709180831909	-0.091234877705574	0.4596841335296631	RBFOX2
TACTTGTTCGGAAACG	0.2483203411102295	-0.4942140877246856	-0.9749879837036132	-0.2412589341402053	0.1006862744688987	-0.0260573029518127	-0.0915640667080879	-0.3038009405136108	0.3978686332702636	0.5454524159431458	LSM11
TAGACCAAGACAGGCT	0.9295816421508788	-0.2089378386735916	-0.6907073855400085	-0.1489638239145279	-0.5492032766342163	0.1481083035469055	-0.0284831821918487	0.0395096540451049	0.5402416586875916	0.5983538031578064	AKAP8L
TAGACCAAGGGCATGT	0.2899318337440491	-0.0956452786922454	-0.7256335020065308	0.2541208565235138	-0.2589695453643799	0.2583049833774566	0.5250893831253052	-0.1993685662746429	0.9535125494003296	-0.2355953902006149	IGF2BP3
TAGACCACATTAACCG	0.1504337936639785	-0.1732975095510482	-0.2407453060150146	-0.2388179451227188	-0.6983219385147095	-0.6144394874572754	0.5248719453811646	0.2126679718494415	0.6492884159088135	0.3230854272842407	RBFOX2
TAGAGCTAGAGTCGGT	0.3532786071300506	-0.4386003017425537	-0.4417324066162109	-0.0024873465299606	-0.2161145061254501	-0.3095757961273193	0.4426871240139007	-0.2279576808214187	0.2940606474876404	0.17686827480793	SRSF7
TAGAGCTCAGGGTATG	0.567487359046936	-0.1677314341068267	-0.6984636783599854	-0.1499296575784683	-0.6215218305587769	-0.0681491047143936	0.2264658212661743	-0.0524225533008575	0.4577909708023071	0.2682807743549347	RBMS1
TAGAGCTGTCACTGGC	0.2749517560005188	-0.2292018830776214	-0.4310404062271118	0.0368641018867492	-0.2378476560115814	0.0360874310135841	-0.1422737836837768	0.4440750777721405	0.3672698736190796	0.3818191885948181	MTPAP
TAGAGCTGTGTGACCC	0.6941900849342346	0.1694812774658203	-0.6173263788223267	0.1643640995025634	-0.0294381119310855	-0.0577022284269332	0.3651472926139831	-0.4274911284446716	0.522606611251831	0.1727495193481445	GPKOW
TAGAGCTTCTGTACGA	0.8754961490631104	-0.0035409592092037	-0.6820247173309326	0.1469016075134277	-0.3503627181053161	-0.4164860546588897	0.3292677104473114	0.1506299376487732	0.3413043320178985	0.2801918983459472	RBM15
TAGCCGGAGAGTACCG	0.4202604591846466	-0.4158796370029449	-0.7220548391342163	0.1805030405521392	-0.4638088941574096	-0.2499371767044067	-0.2366100549697876	-0.2893320024013519	0.5516780018806458	0.5215846300125122	DAZAP1
TAGCCGGCAATGAAAC	0.5198813676834106	-0.3111676275730133	-1.1739182472229004	0.463762491941452	-0.5354006290435791	0.1769327521324157	0.7426270842552185	-0.2318446934223175	0.7141214609146118	0.2830855250358581	HNRNPK
TAGCCGGTCACATACG	0.0350787453353405	0.0653357282280922	-1.2688325643539429	-0.0553806126117706	-0.8994632363319397	0.014422982931137	-0.2446231245994568	0.4647041261196136	0.5236074924468994	-0.230468288064003	FXR1
TAGCCGGTCCTTCAAT	0.5149226784706116	0.0886224657297134	-0.8617988228797913	-0.0667463243007659	-0.1717528104782104	-0.0103641953319311	0.135188490152359	0.1213300824165344	0.4034987092018127	-0.0837856009602546	XRN2
TAGCCGGTCGGTCTAA	0.0665910243988037	0.0122052766382694	-0.6904379725456238	-0.0929497629404068	-0.3626663982868194	-0.0910068154335022	0.0662833228707313	-0.4712068438529968	0.4543817043304443	-0.2047805488109588	DGCR8
TAGGCATAGATAGTCA	1.0859179496765137	0.2349998503923416	-1.1644493341445925	-0.4143106043338775	-0.1410330832004547	-0.3562782704830169	0.5084501504898071	-0.1361847966909408	0.5458254814147949	0.5875158905982971	FXR2
TAGGCATGTAGCGCTC	0.0897783190011978	-0.423182874917984	-1.2876282930374146	0.5792762041091919	-0.5756811499595642	-0.2608310580253601	0.1477544605731964	-0.0108162462711334	0.4093535244464874	0.4330458343029022	DAZAP1
TAGTGGTCACAGGCCT	0.4455179572105407	-0.0377229489386081	-0.4862384796142578	-0.1886953711509704	-0.4523066878318786	0.1942251622676849	0.44544717669487	0.1226289868354797	0.8445025682449341	0.2752947211265564	SF3B4
TAGTGGTCATGTCGAT	0.5185572504997253	0.0550493560731411	-1.3647743463516235	-0.2942604422569275	-0.511053740978241	-0.1455691158771515	0.0392650589346885	-0.149989902973175	0.4798408150672912	0.4210303425788879	RBM42
TAGTGGTGTGGTACAG	0.7746486663818359	0.1485538929700851	-0.418235570192337	-0.5783494710922241	0.0094471620395779	-0.1349039077758789	0.6388583183288574	0.3197045028209686	0.8215938806533813	0.1872072666883468	TARDBP
TAGTGGTTCCGAAGAG	0.7276312708854675	0.0159367807209491	-0.944348394870758	0.0966478884220123	-0.3431143164634704	-0.4688059091567993	0.5554348230361938	-0.0880366861820221	0.5993607044219971	0.4776503145694732	SRSF10
TAGTTGGGTCTGATTG	0.873326301574707	-0.1527193188667297	-0.6075923442840576	0.1033815443515777	-0.2473932057619094	0.1437805294990539	0.2598894238471985	-0.2105899453163147	0.07023736089468	0.6250496506690979	GPKOW
TAGTTGGGTGTGACCC	0.4014210999011993	-0.10053651034832	-0.943137228488922	-0.2653465270996094	-0.4217258095741272	-0.0898111388087272	0.3632458746433258	-0.2075856029987335	0.4269348084926605	0.0023914910852909	NONO
TAGTTGGTCTTCGAGA	0.9217661023139954	0.2883206903934479	-0.9887381196022034	-0.1849088370800018	-0.247043177485466	0.4025070369243622	0.2667807340621948	0.0718758404254913	0.0199609845876693	0.4621526300907135	HNRNPCL1
TATCAGGGTAGCTAAA	0.6703302264213562	-0.4081040918827057	-0.8416230082511902	0.1360819935798645	-0.2789199948310852	-0.1971538066864013	0.3874411880970001	0.1446816027164459	0.7436816692352295	0.404696375131607	MSI1
TATCAGGGTAGCTCCG	1.1045048236846924	-0.1358942240476608	-0.5957805514335632	0.3275147378444671	-0.4485945701599121	0.3937501609325409	-0.3323512375354767	0.0437285602092742	0.9024065732955932	0.7620987892150879	IGF2BP2
TATCTCAAGCTGATAA	0.3894232213497162	-0.1050133407115936	-0.7487911581993103	0.3033673465251922	-0.3392339646816253	-0.1107126772403717	0.2348418235778808	0.1749942004680633	0.8121840953826904	-0.051072284579277	SRSF10
TATCTCAAGTCAATAG	0.6933727264404297	-0.3623965680599212	-0.7757593393325806	-0.0075708329677581	-0.7738747596740723	-0.0380295477807521	0.2512269020080566	0.1053135097026825	0.5279890298843384	-0.1753926277160644	QKI
TATCTCACATGGTCTA	0.7268996834754944	-0.3711919486522674	-1.26068377494812	0.2766622006893158	-0.3663077652454376	-0.1941369473934173	0.3740352392196655	0.2661551535129547	0.3868941068649292	-0.1027984172105789	LARP4
TATCTCAGTCGCATAT	0.0186208896338939	-0.0495221279561519	-0.5776453614234924	0.3616068065166473	-0.4421042501926422	0.1785697937011718	0.5351612567901611	0.5889698266983032	0.7095824480056763	0.3458291292190552	FXR1
TATGCCCAGACGCAAC	0.7731468081474304	-0.4577114284038543	-0.5900235772132874	-0.4951497614383697	-0.1964311748743057	-0.1921333372592926	0.7870147228240967	0.0248590409755706	0.7381242513656616	0.4417260289192199	RBM27
TATGCCCTCAACCAAC	0.2345432043075561	0.0275478605180978	-0.9416094422340392	-0.1752208471298217	-0.6560712456703186	-0.1830288469791412	0.2923467755317688	-0.3849974274635315	0.4721745252609253	0.2499503791332245	TARDBP
TATTACCAGGCGACAT	0.8027198314666748	0.2268724888563156	-0.8962092995643616	-0.0357173681259155	-0.1766869127750396	0.0512832328677177	0.3834792375564575	0.0792709589004516	0.5913851261138916	0.303978830575943	RBM15
TATTACCAGTGAACGC	0.4991169273853302	0.1045797765254974	-0.4191453754901886	-0.434626042842865	-0.1979060918092727	-0.1819105148315429	0.0348524376749992	0.0353430211544036	0.3763297796249389	-0.0548164136707782	negative
TATTACCCAACTGGCC	0.6614302396774292	0.1836455911397934	-0.6051247119903564	-0.3650221824645996	-0.4200130701065063	0.309190422296524	0.4552983939647674	0.3002996146678924	0.5296295285224915	0.084664911031723	KHSRP
TATTACCCACATGTGT	0.610145092010498	-0.0368284471333026	-0.5408979058265686	0.0625073909759521	0.2261143624782562	0.4106336832046509	0.3124515116214752	-0.4947184920310974	0.160515695810318	0.0251197107136249	TNRC6A
TATTACCGTTAAGTAG	0.4701023399829864	-0.3108704090118408	-0.819248378276825	0.1049662232398986	-0.4658591151237488	0.214827686548233	0.3073005080223083	0.4081439077854156	0.3621652126312256	0.1106556504964828	ZNF622
TCAACGAAGCTGTTCA	0.4335529804229736	-0.1060152053833007	-0.215168297290802	0.4124762117862701	0.1428614556789398	0.1451635062694549	0.1102583035826683	-0.4215789437294006	0.7654836177825928	0.0982067883014679	HNRNPM
TCAACGACAGTCAGCC	0.4237971901893616	-0.463705450296402	-0.7145740389823914	0.4221139252185821	0.1150639057159423	-0.2461031377315521	0.5238525867462158	0.16961070895195	0.5318296551704407	-0.1414489597082138	GTF2F1
TCAACGAGTCATCGGC	0.6087782382965088	-0.2717906534671783	-0.8826484084129333	0.4480130970478058	-0.234166145324707	-0.0732791200280189	-0.0304605402052402	0.0701698362827301	0.5760675668716431	0.0524236150085926	RBM15
TCAACGAGTCTCATCC	0.530749499797821	-0.3121080696582794	-0.9669630527496338	0.0291986763477325	-0.5714345574378967	0.2573714256286621	0.345960795879364	0.0712462961673736	0.7748980522155762	0.232605904340744	DAZAP1
TCAATCTAGAAACGCC	0.410720020532608	-0.0524654798209667	-0.8451637625694275	0.1677699089050293	-0.2472626715898513	0.1896985471248626	-0.0164664462208747	0.1792989671230316	0.2422231137752533	0.3367375433444977	LIN28B
TCAATCTAGGCGATAC	0.3039179742336273	0.0571012943983078	-0.7972158193588257	-0.047940194606781	-0.509258508682251	-0.0869873240590095	0.4160003364086151	0.1576906740665435	0.5337499380111694	0.2690188884735107	SERBP1
TCAATCTCACAGGCCT	0.5621989965438843	-0.1334670335054397	-0.946164608001709	0.333485335111618	-0.0175092257559299	0.0401726476848125	0.5413836240768433	0.19105264544487	0.6025956869125366	0.1744263172149658	ZNF622
TCAATCTGTCGGCATC	0.5264269709587097	0.0888912975788116	-1.058491349220276	0.2019149363040924	-0.4051315188407898	-0.2422132492065429	0.0016860887408256	0.2617855370044708	0.3199988305568695	0.278234601020813	XRN2
TCAATCTTCGGCATCG	0.3576944172382355	-0.0055803880095481	-0.6959357857704163	0.5292943716049194	-0.2650636732578277	-0.3502021729946136	0.4329233467578888	0.1223602294921875	0.6712465286254883	0.4052079617977142	RBM15
TCACAAGAGAGTAAGG	0.671135425567627	0.1356797665357589	-0.8474859595298767	0.2821997106075287	-0.246078073978424	-0.1867510080337524	0.0996405705809593	-0.1181454062461853	0.62958824634552	0.4764162003993988	SART3
TCACAAGAGCGATATA	0.4982596933841705	0.0850085020065307	-0.6907164454460144	-0.0527135580778121	-0.5139445662498474	-0.1725977957248687	0.6689463257789612	0.1623913645744323	0.4200994074344635	-0.1417944282293319	RBM4
TCACAAGCATTTGCTT	0.700869083404541	-0.1463365852832794	-0.9651450514793396	0.0335391461849212	-0.387504369020462	-0.0148532912135124	0.296722263097763	0.0122573673725128	0.1847900599241256	0.5431023836135864	METAP2
TCACAAGGTACAGTGG	0.9445981979370116	-0.2690864503383636	-0.8099784851074219	-0.2515506744384765	-0.4284339249134063	-0.1632504761219024	0.4511944949626922	-0.1285245865583419	0.6283217668533325	0.2072831988334655	GPKOW
TCACAAGGTCGCGTGT	0.8343234062194824	-0.3366826772689819	-0.9057589769363404	0.0537291169166564	-0.3972434103488922	-0.0750202536582946	0.3072011172771454	0.4887770712375641	0.5307281017303467	0.5908081531524658	GPKOW
TCACAAGTCTAACTCT	0.6227608919143677	-0.1721348911523819	-0.7597023248672485	0.2016949653625488	-0.2159583270549774	-0.0161376260221004	-0.0731967762112617	-0.3430272042751312	0.2165277898311615	0.2388580739498138	AKAP8L
TCACGAAAGAAGGTGA	0.0068432688713073	-0.3001717031002044	-0.3024901747703552	0.3818537890911102	-0.157834991812706	0.4302527010440826	0.2529496252536773	0.1625614762306213	0.6883991956710815	0.0253654979169368	negative
TCACGAAAGACTGGGT	0.2798581719398498	0.0450084991753101	-0.6728755831718445	0.1686934232711792	-0.5821495056152344	-0.0469096861779689	0.2580074667930603	0.4332328736782074	0.5356512069702148	0.0601936317980289	negative
TCACGAAAGGGTTCCC	0.8338838815689087	0.2574831247329712	-0.4338210225105285	-0.2840871214866638	-0.4836814105510711	0.2065866291522979	0.2561547756195068	-0.2333855479955673	0.5167439579963684	0.0249572545289993	SF3B4
TCACGAACAAGACGTG	0.584110677242279	-0.1907116323709488	-0.6785094141960144	-0.2994219660758972	-0.4613636136054992	-0.3243940472602844	0.6242632269859314	0.1441260874271392	0.5172790288925171	0.3502824008464813	ZC3H10
TCACGAACATACCATG	0.5583061575889587	0.0130415130406618	-0.7186656594276428	0.089244931936264	-0.029537908732891	0.0585221238434314	0.1971414685249328	0.1829899847507476	0.0100073665380477	-0.0383398160338401	GTF2F1
TCACGAAGTCAAACTC	0.9940911531448364	0.1293760538101196	-0.7149187326431274	0.0830496251583099	-0.1105922311544418	-0.0114126950502395	0.3146932721138	0.1834231913089752	0.5023202896118164	0.3295716047286987	SND1
TCACGAATCCTAAGTG	1.037205696105957	-0.2735086381435394	-0.7554275393486023	0.2461342811584472	-0.0951098054647445	-0.2323195934295654	0.4840973913669586	0.3780777156352997	0.5455994606018066	0.2144010663032531	UCHL5
TCAGATGAGGCATGGT	0.4476117193698883	-0.3919391930103302	-0.8459911942481995	0.0259092152118682	-0.7634554505348206	-0.3536387681961059	0.6937300562858582	0.0871306359767913	0.6944218873977661	-0.0302546024322509	negative
TCAGATGCACGAAGCA	-0.1758510172367096	-0.3713304996490478	-1.0254840850830078	0.1361552774906158	-0.8582363724708557	-0.4158922731876373	0.5542470216751099	0.036109834909439	0.374043196439743	0.2916558682918548	DAZAP1
TCAGATGTCCCAAGAT	0.6428974270820618	0.2604373693466186	-0.6811471581459045	0.3355614840984344	-0.308657705783844	-0.1199520751833915	0.6551995277404785	0.4355638325214386	0.6434409618377686	0.7143780589103699	FASTKD2
TCAGATGTCCTCCTAG	0.7106784582138062	-0.040755558758974	-0.7979145646095276	-0.0784657597541809	-0.2487881928682327	-0.1804981827735901	0.4398407638072967	0.4482668340206146	0.1859038472175598	0.1877362877130508	XRN2
TCAGATGTCTCAAACG	0.4083610475063324	-0.3438466489315033	-0.6368883848190308	0.2564179003238678	-0.5064054727554321	-0.0892743989825248	0.4215671122074127	0.0475129783153533	0.2895446717739105	0.5779546499252319	IGF2BP1
TCAGATGTCTGTCTAT	0.7720843553543091	0.1227413564920425	-0.7873913049697876	-0.063428059220314	-0.3253544867038727	0.3288106322288513	0.2730051279067993	0.265409916639328	0.2940629124641418	0.4194791316986084	IGF2BP1
TCAGCAAGTCTTGCGG	0.8147175312042236	-0.0086223147809505	-0.546564519405365	-0.0213996469974517	-0.1746719181537628	-0.0113703813403844	0.0526609942317009	0.2834658324718475	0.4282190501689911	0.4195972979068756	XRN2
TCAGCAAGTTCATGGT	0.7333914041519165	0.3796870112419128	-1.3073742389678955	-0.2912063598632812	-0.1192691102623939	0.253484845161438	0.1152544394135475	0.0716574192047119	0.4130152463912964	0.3254688382148742	IGF2BP1
TCAGCAATCCGCAGTG	0.8786361813545227	0.0151324644684791	-1.2220925092697144	-0.0480159819126129	-0.0323220938444137	-0.1208936050534248	0.2820440828800201	0.1274178922176361	0.4073030352592468	0.0491732992231845	MSI1
TCAGCAATCGACGGAA	0.5473670959472656	0.1786950826644897	-1.0097230672836304	-0.0670697838068008	-0.203636884689331	0.3673111498355865	0.3172417283058166	0.2148822247982025	0.417026549577713	0.6310366988182068	SERBP1
TCAGCTCCATGGAATA	0.5284084677696228	0.0628998428583145	-0.737337052822113	-0.3252886831760406	-0.3117093741893768	0.0213889181613922	0.2649286091327667	0.4121797978878021	0.4705674052238464	0.0321869440376758	negative
TCAGCTCCATGGGACA	0.4139688611030578	-0.3638354837894439	-1.0710521936416626	0.0401115119457244	-0.3332725465297699	-0.3505603075027466	0.0816801562905311	0.4779481589794159	0.5982584953308105	0.4803690612316131	U2AF2
TCAGCTCGTGGTAACG	0.4891878068447113	0.0215591415762901	-1.0360243320465088	-0.2739319801330566	-0.4503116309642792	-0.4064064621925354	0.1465358734130859	-0.1969314068555832	0.2978236079216003	0.2389015555381775	RBM15
TCAGCTCTCATCGGAT	0.6813625693321228	0.0965446531772613	-0.5140351057052612	0.007252961397171	-0.4086534082889557	-0.1397536396980285	0.2327210903167724	-0.0848991721868515	0.8962395191192627	0.4908479154109955	TRA2A
TCAGCTCTCATGTCCC	0.437087744474411	-0.399150013923645	-0.5960123538970947	0.2261329591274261	-0.199113130569458	0.418532133102417	0.295752465724945	0.3574289381504059	0.3646013140678406	0.0509197004139423	TARDBP
TCAGGATAGCTGCCCA	0.3847642540931701	0.0713096112012863	-1.0292009115219116	0.0326982736587524	-0.5197135210037231	0.1942352950572967	-0.1049803867936134	-0.0282451212406158	0.4949674308300018	-0.095621682703495	FAM120A
TCAGGATGTAAGGGCT	0.5786163806915283	-0.5077160000801086	-0.7100970149040222	0.2461408376693725	-0.5524894595146179	0.2076186835765838	0.1573729515075683	0.1249813139438629	0.333587646484375	0.6052670478820801	TBRG4
TCAGGATTCAACGAAA	0.7440391778945923	-0.2468429505825042	-0.7622835636138916	0.0778777301311492	-0.1539758145809173	0.2243425548076629	0.6850786805152893	0.3963861167430877	1.0155553817749023	0.2314484417438507	LIN28B
TCAGGATTCTGTCTCG	0.1849162280559539	0.1318835914134979	-0.6856405138969421	0.5864592790603638	-0.1496635824441909	0.4241350889205932	0.2291556298732757	0.2897562682628631	0.416885107755661	-0.0478913709521293	KHSRP
TCAGGTATCGGCTTGG	1.130593180656433	-0.2369407415390014	-0.7721283435821533	0.0004191398620605	-0.2759266197681427	-0.0315732322633266	0.8322057723999023	-0.008542001247406	0.6629759073257446	0.1796090900897979	RBMS1
TCATTACAGAAACCAT	0.5930638909339905	-0.0819000154733657	-0.429812490940094	0.39433154463768	-0.7055345773696899	0.2568517327308655	0.0448695048689842	0.0727442502975463	0.1846377551555633	-0.0442275404930114	TAF15
TCATTACCAAGAAGAG	0.8368911743164062	-0.3171771466732025	-0.4998251795768738	0.2720450460910797	0.3039041459560394	0.2198565602302551	0.3803423643112182	0.2352595031261444	0.725873589515686	-0.2398419678211212	ILF3
TCATTACGTTGATTGC	0.210525631904602	-0.0108327567577362	-0.600191056728363	-0.2170612812042236	-0.0343729332089424	0.0139473117887973	0.0143887251615524	0.1187225580215454	0.3950052857398987	0.2139058411121368	ELAVL1
TCATTACTCTTCGGTC	0.7407789826393127	-0.0220463089644908	-0.9323081374168396	0.5346559286117554	0.0789575800299644	-0.1413159370422363	0.4365915954113006	0.443828672170639	0.2640820741653442	-0.0436209738254547	TIA1
TCATTTGAGCACGCCT	0.5853263139724731	-0.2576524913311004	-0.7378352284431458	-0.0172847509384155	-0.3917452991008758	0.1603175699710846	0.4534903466701507	0.0882821679115295	0.2862336039543152	0.2408534586429596	PABPC3
TCATTTGAGGACACCA	0.5299444794654846	0.2911090850830078	-0.7930141687393188	0.0079227089881896	-0.0090794824063777	0.0001814430579543	0.557863712310791	0.4832080900669098	0.7166944742202759	0.3378358483314514	DDX3X
TCATTTGAGGTCATCT	0.8457116484642029	-0.0390566997230052	-0.5856102108955383	0.1215340793132782	-0.5121699571609497	-0.104384921491146	0.2813885807991028	0.5119894742965698	0.8557133674621582	0.6869012117385864	GTF2F1
TCATTTGCATCCTTGC	0.5880076885223389	-0.1214679479598999	-0.4986565113067627	-0.2813259065151214	-0.1786393523216247	0.0422470606863498	0.3833410739898681	-0.2350431531667709	0.5321753025054932	0.0876567810773849	UCHL5
TCATTTGTCAGCGATT	0.6326003670692444	-0.1750508397817611	-0.781261146068573	-0.3559275865554809	0.0077751846984028	-0.2864912450313568	0.0896603092551231	-0.1076493114233017	0.7372881174087524	0.3820956945419311	SRSF10
TCATTTGTCCAAGTAC	0.5298434495925903	-0.0886656194925308	-0.9190124273300172	-0.1580785512924194	-0.2483528107404709	-0.0738023370504379	0.1682356595993042	-0.1717449575662613	0.3443474769592285	-0.0293194614350795	FTO
TCCACACAGGAGTCTG	0.506100594997406	-0.5676117539405823	-0.4638288021087646	0.4396075308322906	-0.4328943789005279	-0.0897525027394294	0.3162828385829925	0.7784199714660645	1.0505942106246948	0.4723184406757355	KHDRBS1
TCCACACAGGATATAC	0.604533851146698	0.0309042893350124	-0.6726375818252563	-0.432405561208725	0.0217384696006774	0.3093338310718536	0.4110490083694458	-0.1534743905067443	0.4409869611263275	0.372365653514862	FXR2
TCCACACCACGTAAGG	0.3517823815345764	0.1003265976905822	-0.5943564772605896	-0.1311683505773544	0.2315036952495575	0.3904014527797699	0.2887392044067383	0.1338411271572113	0.5211915969848633	0.1194870769977569	FXR2
TCCACACGTCGACTGC	0.6983440518379211	-0.0493915118277072	-0.7603533267974854	0.402049571275711	-0.5993502140045166	0.160474956035614	0.5356346964836121	0.1102351546287536	0.6590709686279297	0.4046031832695007	SRSF1
TCCACACGTTACGTCA	1.0123642683029177	-0.5155996084213257	-0.7744044065475464	0.4506494104862213	-0.6169840097427368	0.1974851787090301	0.7951316833496094	0.3496492803096771	0.4895582795143127	0.4395586252212524	BUD13
TCCACACTCCGTAGGC	0.464450865983963	-0.4373400211334228	-0.7045153379440308	0.0679510533809661	-0.1928874105215072	0.1442276537418365	0.7204659581184387	0.2062994539737701	0.5377746820449829	0.5532752275466919	FAM120A
TCCACACTCGAGAGCA	0.7938525676727295	-0.3532818257808685	-0.5028086304664612	0.0813155472278595	-0.4476469755172729	0.1128287613391876	0.7805668711662292	0.0318807959556579	0.7799010276794434	0.1410661935806274	TAF15
TCCCGATAGATAGGAG	0.8917934894561768	-0.1496056616306305	-0.9176700115203856	-0.0346890091896057	-0.5110235810279846	0.2983216047286987	0.8389434814453125	0.0242037177085876	0.8240641355514526	0.3377920687198639	NCBP2
TCCCGATAGTTAGCGG	0.6227736473083496	-0.3276788592338562	-1.2251098155975342	-0.155474305152893	-0.5807287693023682	-0.134623497724533	-0.1800246834754943	-0.1816965937614441	0.6585752964019775	0.0580185316503047	HNRNPA1
TCCCGATGTCTCATCC	0.6900203824043274	0.124514102935791	-1.0206246376037598	0.1197392344474792	-0.6386781930923462	-0.1993517577648162	0.8456763029098511	0.2435093224048614	0.5072903633117676	0.0905157029628753	FMR1
TCCCGATGTGGTTTCA	0.1700778305530548	-0.3733287751674652	-0.8370842933654785	0.0158378183841705	-0.4835884869098663	-0.0842585712671279	-0.1130743324756622	0.1310329735279083	0.5088244080543518	-0.1557937711477279	XRN2
TCCCGATGTTAAGGGC	0.8191205263137817	-0.3247885406017303	-0.658363401889801	0.1840015053749084	-0.3416363298892975	0.102066695690155	0.1712470054626464	0.000589370727539	0.8449926376342773	0.5890687108039856	GPKOW
TCGAGGCAGTTTCCTT	0.9616256952285768	-0.1418491601943969	-1.1157443523406982	-0.0736063867807388	-0.3332556784152984	-0.3305995166301727	0.1718239486217498	0.1785024106502533	0.2550979554653168	0.433166891336441	FTO
TCGAGGCGTGCCTGGT	0.6914286017417908	0.4386322498321533	-0.6047069430351257	0.2244468629360199	-0.3204845488071441	0.0966673865914344	0.0775338038802146	0.0102783441543579	0.6093312501907349	0.3787019550800323	TBRG4
TCGAGGCTCATCGATG	0.3533686995506286	0.087038516998291	-0.5530076026916504	-0.0367214381694793	-0.3898063600063324	0.3600005805492401	0.2065204381942749	-0.1210057437419891	0.234948456287384	0.3844079673290252	XRN2
TCGAGGCTCATGTGGT	0.4310783743858337	-0.1580273807048797	-0.8405660390853882	0.617951512336731	-0.1170445904135704	0.2125442922115326	0.0929010286927223	-0.0571072995662689	0.3031845688819885	-0.2035841196775436	FXR1
TCGAGGCTCGTGGACC	1.0573220252990725	0.3241973519325256	-1.018411636352539	-0.0438859313726425	-0.3052918016910553	-0.4160849452018738	0.3421105444431305	-0.1543949991464615	0.6644684076309204	0.7571487426757812	TARDBP
TCGCGAGAGGCGACAT	0.6010205745697021	-0.0399645008146762	-1.006509780883789	0.188835859298706	-0.366165429353714	-0.2952561974525451	0.1431706547737121	-0.7168735861778259	0.64112788438797	0.7533766627311707	SMNDC1
TCGCGAGCACTTGGAT	0.6814666986465454	-0.2831778824329376	-1.0080300569534302	0.2765342891216278	-0.2056917250156402	0.1091040894389152	0.3806116878986358	0.2742711007595062	0.3500075340270996	0.1945916712284088	SERBP1
TCGCGTTTCAGCAACT	0.8369796276092529	-0.1862287521362304	-0.8657399415969849	0.2428790628910064	-0.0312513895332813	-0.2026480436325073	0.4044405817985534	0.4049042165279388	0.3161016702651977	0.1704874485731125	DAZAP1
TCGCGTTTCTGGGCCA	0.6719816327095032	-0.0150009393692016	-0.9759276509284972	0.1472433507442474	0.1452855169773101	0.2922219634056091	0.5314896106719971	-0.1397460699081421	0.5000503063201904	0.1396717429161071	DGCR8
TCGGGACAGCTGTCTA	0.567738950252533	-0.3721752464771271	-0.6987830400466919	-0.1401323676109314	-0.5742350220680237	0.0405336022377014	0.2232647240161895	-0.3175040781497955	0.532246470451355	0.5219043493270874	ZNF622
TCGGGACGTACGACCC	0.6168860197067261	-0.0317062325775623	-0.8485214114189148	0.1003457903861999	-0.1601771116256714	0.1389555931091308	0.7832911014556885	-0.2245089262723922	0.8839879035949707	0.2225754261016845	RBMS1
TCGGGACGTAGGCTGA	0.7307080626487732	-0.4384385347366333	-0.767733633518219	-0.1930278986692428	-0.2728707790374756	0.0223524942994117	0.619360625743866	0.1462443768978119	0.2461095452308654	0.3425753116607666	METAP2
TCGGTAAGTAAAGGAG	0.313694566488266	-0.2046744227409362	-0.983407199382782	-0.3565878272056579	-0.4255795180797577	-0.3512064814567566	-0.025016251951456	0.4756099283695221	0.5131966471672058	-0.3080317676067352	QKI
TCGGTAAGTAAGGGAA	0.9796963930130004	0.3240786492824554	-0.6277494430541992	0.4074299037456512	-0.3935125768184662	0.494575947523117	0.5763168931007385	-0.0349586606025695	0.5930271744728088	0.6309525966644287	RBM27
TCGGTAATCCGGGTGT	0.9632362127304076	0.0786840170621872	-0.3338883221149444	0.0384859144687652	-0.3543585240840912	-0.237895518541336	0.022190548479557	-0.0661654770374298	0.8856906890869141	0.2269843816757202	FXR1
TCGTACCAGAGTACAT	0.5154560804367065	-0.3739477694034576	-0.9147109389305116	-0.2461315989494323	-0.5356631278991699	-0.0277413874864578	0.4888448417186737	0.124216616153717	0.3037353157997131	-0.1756777912378311	IGF2BP1
TCGTACCAGATATACG	0.9938138723373412	-0.3072241842746734	-0.5333396792411804	-0.2972020804882049	-0.3762526214122772	0.0674958229064941	0.5444430708885193	0.241627424955368	0.5082813501358032	0.2524702250957489	RBM15
TCGTACCAGCTCAACT	1.0269192457199097	-0.1495016813278198	-0.7831721901893616	0.2882674038410187	-0.5679290890693665	0.0997365564107894	0.2583578824996948	0.2702156007289886	0.5654274225234985	0.5002874135971069	CPEB2
TCGTACCCAGTAAGCG	0.7337011694908142	-0.3219922184944153	-0.8503600358963013	0.6059545278549194	-0.4041138887405395	0.0865356028079986	0.5080510973930359	0.6551908254623413	0.2540556490421295	0.6382637619972229	SLTM
TCGTACCCATCAGTAC	0.4931683242321014	-0.3390261828899383	-0.5885459184646606	0.3977954685688019	-0.330884724855423	0.1596867442131042	0.5576450824737549	-0.0801092237234115	0.3582268357276916	0.1640179455280304	AKAP8L
TCGTACCGTAAGGGAA	0.8053035140037537	0.3404613137245178	-0.6951459646224976	0.25172159075737	-0.4587143063545227	0.0737411454319953	0.3131214380264282	0.0221894085407257	0.3047719597816467	0.1736533194780349	TBRG4
TCGTACCTCAGCTCTC	0.086376205086708	-0.1362650096416473	-0.1043859347701072	-0.2293515652418136	-0.3716067969799042	0.2510667443275451	0.5789481401443481	-0.0872444063425064	0.8979747295379639	0.1520042866468429	ZC3H10
TCGTAGAAGTTCCACA	0.8617353439331055	0.0709921196103096	-0.7248639464378357	-0.079646959900856	-0.0881753861904144	-0.0417225733399391	0.1221408769488334	0.2492201030254364	0.6059708595275879	0.3787141144275665	FXR2
TCGTAGAGTCGAATCT	0.7013357281684875	-0.5512083768844604	-0.8508777618408203	0.2441344857215881	-0.4237184226512909	-0.0842212215065956	0.6742945909500122	-0.2164112031459808	0.0427089482545852	-0.0095385946333408	SRSF1
TCGTAGAGTCTCTCTG	0.5205215215682983	-0.5833578109741211	-0.8522085547447205	-0.078299194574356	-0.7345966696739197	0.3070158660411834	0.5118581652641296	0.3960751593112945	0.4595424234867096	0.1206721663475036	U2AF2
TCGTAGAGTTTAGGAA	0.5727409720420837	-0.4668226540088653	-1.4109482765197754	0.2138528823852539	-0.3438957929611206	-0.6134777069091797	-0.3150917589664459	0.0105495750904083	0.6892677545547485	0.2711348831653595	ELAVL1
TCGTAGATCAGAAATG	0.6106109619140625	0.0194347985088825	-0.9947053790092468	0.2986926138401031	-0.3212724328041076	0.2354682385921478	0.9240586161613464	0.4315963685512543	0.913867712020874	0.867664098739624	UPF1
TCGTAGATCATTGCGA	0.351614236831665	-0.0800510346889495	-0.2075593024492263	0.2355322241783142	-0.1295925378799438	-0.2298331260681152	0.0415346547961235	-0.0368482172489166	0.5909559726715088	0.3127476572990417	UPF1
TCTATTGAGTGAACGC	0.9516820907592772	-0.5216887593269348	-1.015671968460083	0.2121676802635193	-0.7903643250465393	0.1601435542106628	-0.1258084177970886	0.2224912345409393	0.7535936832427979	-0.1554641425609588	PABPC3
TCTATTGCAGTAGAGC	0.4503702223300934	-0.08041912317276	-0.6805103421211243	-0.0465519130229949	-0.5635610818862915	-0.0503007620573043	0.1763747334480285	0.036158412694931	0.3667073249816894	0.4233015179634094	ZC3H10
TCTCATAAGTTAAGTG	0.7442825436592102	-0.3287310004234314	-0.8234427571296692	0.0075805187225341	-0.0145349446684122	0.2568287849426269	0.160852700471878	0.5597432851791382	0.451517105102539	0.0875558406114578	RBMS1
TCTCATAGTAGTGAAT	0.9602285623550416	-0.2670293152332306	-0.4570343494415283	-0.3687988817691803	-0.2863917648792267	-0.297019362449646	0.4183529317378998	0.2304917275905609	0.1994902938604354	0.5846213102340698	LARP4
TCTCATATCGCAGGCT	0.4566827714443207	0.2516365945339203	-1.1870821714401243	-0.1211472153663635	-0.4190630614757538	-0.1223244592547416	-0.0864383801817894	-0.1315474212169647	0.6694322824478149	0.2911361455917358	SRSF9
TCTCTAAAGCTACCTA	0.340759664773941	-0.5722907185554504	-0.9952479600906372	0.4149760901927948	-0.3016758561134338	-0.2575575709342956	0.4376927316188812	0.3936252295970917	0.2310953736305236	0.1281818151473999	CPEB2
TCTCTAACAGCCAATT	0.69449383020401	-0.5070450305938721	-0.5316600799560547	-0.0076498985290527	-0.5123936533927917	-0.4368244409561157	0.5813289284706116	0.330429345369339	0.3430352210998535	0.3979812562465668	LARP4
TCTCTAAGTAGCCTCG	0.7653504610061646	-0.1048803180456161	-0.3023633956909179	-0.353207379579544	-0.3722670376300812	0.2433556914329528	0.5027865171432495	-0.0143196880817413	0.3467933237552643	0.3329964578151703	XRN2
TCTCTAAGTCTGCCAG	0.4984054267406463	0.0471152439713478	-0.5382238626480103	-0.1001809686422348	-0.4620965719223022	0.4922738671302795	0.5834053158760071	0.091252326965332	0.7066285610198975	0.3224244117736816	PPIL4
TCTGAGACAAGTTGTC	0.687394380569458	-0.4839964807033539	-0.8406611680984497	0.0473940670490264	-0.209354281425476	0.1191693469882011	0.237511396408081	-0.0857008546590805	0.5929337739944458	-0.0205574426800012	PPIL4
TCTGAGATCCGCATAA	0.5584264993667603	0.1870415359735489	-1.078099012374878	0.2889956533908844	-0.4065725803375244	-0.4883867502212524	0.6352112293243408	0.1038218438625335	0.3800356686115265	0.3840200304985046	FTO
TCTGAGATCGAGAGCA	0.6293566226959229	0.1614485830068588	-0.4154379963874817	-0.0199636667966842	-0.1085239425301551	-0.2849195003509521	0.4121071994304657	-0.0969187319278717	0.4572294056415558	-0.0633779019117355	PABPC4
TCTGAGATCGCCTGAG	0.7075774669647217	0.3691244125366211	-0.7378919124603271	0.1918516457080841	-0.0304837636649608	0.1933103501796722	0.3490970432758331	-0.1856075823307037	0.4139041006565094	0.2534716725349426	TAF15
TCTGGAACAGGAATGC	0.342724472284317	0.0429557189345359	-0.6898859143257141	0.1907002925872802	-0.4612457752227783	-0.0690652206540107	0.5015145540237427	-0.0203005373477935	0.3505644202232361	0.0803161710500717	QKI
TCTTCGGAGAAGGTTT	0.7296047806739807	-0.1262516528367996	-0.216176152229309	0.1553103625774383	-0.8296698927879333	0.1552264988422393	0.3213376998901367	0.1916513741016388	0.9240156412124634	0.5376930832862854	XRCC6
TCTTCGGAGATCTGCT	0.3387286067008972	-0.4245620369911194	-1.266086459159851	0.2500310242176056	-0.5717982649803162	-0.5235218405723572	0.1075360253453254	0.0713465809822082	0.630752682685852	0.7347915768623352	SRSF7
TCTTCGGAGGAGTTGC	1.121374487876892	-0.0806072503328323	-0.5591811537742615	-0.1895127296447754	-0.3740764856338501	0.0090057915076613	0.1100339218974113	-0.214893639087677	0.7793810367584229	0.2479122281074524	SART3
TCTTCGGCACCATCCT	0.3867879807949066	-0.1070049703121185	-0.816011369228363	-0.305023193359375	-0.4264841377735138	-0.3339096307754516	0.214515745639801	-0.2238577753305435	0.5535029172897339	0.2538312375545501	PABPC4
TCTTCGGCATCCGTGG	0.7297503352165222	-0.3551296591758728	-0.5766698122024536	0.1515036821365356	-0.4181332290172577	-0.0015467032790184	0.2165316045284271	0.0891065299510955	0.9371585845947266	0.2880849838256836	ANKHD1
TCTTCGGCATGAACCT	1.1048704385757446	-0.0438478551805019	-1.1619377136230469	0.0184226632118225	-0.1937427520751953	0.0465204566717147	0.2522847354412079	0.2448149621486663	0.3042170703411102	0.1380956023931503	RBM27
TCTTCGGGTTCTGAAC	0.4234922230243683	-0.0754037797451019	-0.7275030612945557	0.1470698416233062	-0.1957211345434188	-0.0803359150886535	0.3890539705753326	0.4074441492557525	0.6103699207305908	0.0418939106166362	IGF2BP1
TCTTTCCAGAATAGGG	0.7487606406211853	0.0666128471493721	-0.5151287913322449	0.0363925695419311	-0.1157694309949874	-0.1268894970417022	0.358531504869461	-0.2188005298376083	0.7007383108139038	0.4930829703807831	SRSF1
TCTTTCCAGTTGCAGG	0.8189802169799805	-0.3842471837997436	-0.4140194654464721	0.6404932737350464	-0.0888818353414535	0.4238477051258087	0.8013661503791809	0.5377403497695923	0.5786562561988831	-0.0199091974645853	NCBP2
TCTTTCCCAGGGCATA	0.4250460267066955	-0.6007962822914124	-0.8586350679397583	0.1880514025688171	-0.3392664194107055	0.0603928044438362	0.4606781303882599	0.1355637609958648	0.7666352987289429	0.4054321944713592	negative
TCTTTCCTCAGCTCGG	0.6680565476417542	-0.2172453999519348	-0.3324673175811767	0.1268290877342224	-0.4614965617656708	0.110022485256195	0.4057415425777435	-0.0528290569782257	0.5347917079925537	0.345253586769104	AGGF1
TCTTTCCTCCAGTAGT	0.4880259931087494	-0.8215242624282837	-0.9997056126594543	-0.0809523165225982	-0.4714853167533874	-0.2479838728904724	0.27787846326828	0.4152216613292694	0.2588145434856415	-0.1258562803268432	LARP4
TCTTTCCTCCTATTCA	0.6274523138999939	0.058258268982172	-0.6455050706863403	-0.0697306245565414	-0.3836796283721924	-0.0518669597804546	0.1732977032661438	-0.0061627030372619	0.6282923221588135	0.1375521719455719	SRSF7
TGAAAGAAGCAATCTC	0.5541108846664429	-0.1707523465156555	-0.4788123965263366	0.1181685328483581	-0.4542829096317291	0.1167932972311973	0.3051839172840118	0.0441185534000396	0.8639439344406128	0.298618733882904	IGF2BP1
TGAAAGAAGTGTGAAT	1.0610947608947754	-0.37875896692276	-0.7802941799163818	0.0635919868946075	-0.2884465456008911	-0.0840243548154831	0.6017892956733704	0.1247271299362182	0.0822662487626075	0.4014714062213897	negative
TGAAAGAGTACCAGTT	0.6578720808029175	-0.119677722454071	-1.0851179361343384	-0.0749448984861373	-0.5065553784370422	-0.1488724648952484	0.1073311790823936	-0.2277354598045349	0.4440914988517761	0.0824077427387237	SRSF1
TGAAAGATCTTCTGGC	0.3181484639644623	0.0147073380649089	-0.6156522035598755	0.1933799982070922	-0.3214330673217773	-0.042687639594078	0.3252367973327636	-0.0200032591819763	0.3110612034797668	0.3436942100524902	IGF2BP1
TGACAACAGGCCCGTT	0.9833358526229858	-0.510223388671875	-0.6441364884376526	-0.3486137092113495	-0.2924908995628357	0.0279650054872035	0.0270505771040916	-0.0371862053871154	0.7651338577270508	-0.0840681046247482	MSI1
TGACAACAGGGTGTTG	0.6183930039405823	-0.3773695528507232	-0.8697919249534607	0.2229417264461517	-0.2383837550878524	-0.3243450820446014	0.0082751363515853	0.0235677659511566	0.4770390689373016	-0.075729601085186	AGGF1
TGACAACAGTGTGAAT	0.1458350419998169	-0.4491870701313019	-0.5966128706932068	-0.0231251567602157	-0.7133410573005676	0.116629771888256	0.3268539905548095	0.0913009643554687	0.7116020917892456	0.2076771408319473	SRSF9
TGACAACCAAACCTAC	0.2980093955993652	-0.5301666259765625	-1.1303671598434448	0.1537435352802276	-0.3276413679122925	0.0392771326005458	0.6116047501564026	0.5940173864364624	0.4598799347877502	-0.0587003827095031	HNRNPK
TGACAACTCATCTGCC	0.4998393356800079	-0.1609153896570205	-0.9792338013648988	0.6066334247589111	-0.3544554114341736	-0.1613548099994659	0.5144848227500916	0.3834482133388519	0.7997028827667236	0.269731730222702	DAZAP1
TGACAACTCCTAGTGA	0.403833270072937	-0.4214303195476532	-0.7347007393836975	-0.1057086586952209	-0.5684239864349365	0.179434061050415	0.0950223729014396	-0.0017307996749877	0.3568842709064483	0.4975894391536712	MTPAP
TGACAACTCTTACCTA	0.8638255596160889	0.1336254328489303	-1.0617387294769287	-0.1175915449857711	-0.0182440988719463	-0.2097998559474945	0.3677509427070617	-0.0566959679126739	0.2370596826076507	0.3204971551895141	RBM15
TGACGGCCAAGCCTAT	0.8734651803970337	-0.265004813671112	-0.8848251700401306	-0.0291514992713928	0.0126266833394765	-0.3984353840351105	0.3063471019268036	0.5937337875366211	0.0343814119696617	0.155007466673851	DAZAP1
TGACGGCTCGGATGGA	0.3861899673938751	-0.4693581759929657	-0.3687136769294739	0.0414634346961975	-0.1792401224374771	0.0150924660265445	0.6478299498558044	0.1947779357433319	0.935368537902832	0.4227125346660614	UPF1
TGACGGCTCTTCTGGC	0.488271564245224	-0.2060552090406417	-0.5168995261192322	0.1976101398468017	-0.2738936841487884	0.1222217455506324	0.8914090991020203	-0.3409208655357361	0.4979699552059173	0.3280771374702453	GPKOW
TGACTAGAGTGTTGAA	0.5532019138336182	-0.3148202002048492	-0.8602665662765503	0.0745097398757934	-0.0413859710097312	-0.0456633493304252	0.3133877515792846	0.1098055243492126	0.700725793838501	0.467416912317276	GPKOW
TGACTAGGTTTCGCTC	0.8826230764389038	-0.4104503095149994	-1.2572144269943235	0.5094097852706909	-0.5739549398422241	0.1982998549938202	-0.0947569012641906	0.7013031244277954	0.7032226324081421	0.7000948190689087	IGF2BP2
TGACTAGTCAATCACG	0.6441560387611389	-0.1135590374469757	-0.5639595985412598	0.2973842918872833	-0.2754527032375335	-0.2093072831630706	0.7221592664718628	-0.0422232151031494	0.5667811632156372	0.198960855603218	DAZAP1
TGACTAGTCCGCATCT	0.7810260653495789	-0.0707481801509857	-0.7926385402679443	0.0719205439090728	-0.5391071438789368	0.0497191399335861	0.4473590552806854	0.0439913868904113	0.5348865985870361	0.4904522001743316	DDX55
TGACTTTGTTACAGAA	0.4394831955432892	-0.3170130848884582	-0.9688169956207277	0.3785072267055511	-0.7318969368934631	0.1868704855442047	0.1966131627559662	-0.063964307308197	0.8388888835906982	-0.0323103368282318	ANKHD1
TGAGAGGAGGCCCGTT	0.6729146838188171	-0.3054608702659607	-0.4147095382213592	0.2860035002231598	-0.7881680727005005	-0.3574764728546142	0.7475934028625488	-0.1939575970172882	0.5896776914596558	0.5572268962860107	SLTM
TGAGAGGCATCGGGTC	0.2914433181285858	-0.1411685347557068	-0.503540575504303	-0.0075756460428237	-0.2577471137046814	-0.4237295389175415	0.0164017379283905	0.1042580604553222	0.3177879452705383	0.1831115782260894	RBM4
TGAGAGGGTCGCGAAA	0.6970069408416748	-0.3799026310443878	-0.7214698791503906	-0.0580125302076339	-0.2144958674907684	-0.4103479981422424	0.385989099740982	-0.1661553233861923	0.2550911009311676	0.5867987871170044	DAZAP1
TGAGAGGGTGCAGACA	0.5077272057533264	0.087749570608139	-0.6432984471321106	-0.1032123118638992	-0.7046517133712769	0.0919337421655654	0.1824130415916443	-0.0864705443382263	0.7792696952819824	0.7272948026657104	FASTKD2
TGAGAGGGTGCTCTTC	0.622300922870636	0.0231739543378353	0.012846365571022	0.2590153515338897	-0.005333702545613	0.3646505177021026	0.4210041463375091	0.2910755574703216	0.2754097580909729	0.3309189081192016	EIF4G2
TGAGAGGGTTCAACCA	0.9225970506668092	0.09671451151371	-0.9212967157363892	-0.1868456304073333	-0.3266048729419708	-0.1067322567105293	-0.054354254156351	0.2078460752964019	0.7716027498245239	0.6164516806602478	SND1
TGAGCATCAACACCTA	0.9527082443237304	0.0547844842076301	-0.3792122304439544	0.0934376120567321	-0.1181070357561111	-0.1062556430697441	0.2944164574146271	-0.0495767295360565	0.5674969553947449	-0.0527685210108757	RBM27
TGAGCATCAAGTTGTC	0.1290304809808731	-0.0428899563848972	-0.7171832919120789	0.2723852694034576	-0.5265963077545166	-0.3110832273960113	0.3681744635105133	0.123568445444107	0.5816911458969116	-0.1877123266458511	SERBP1
TGAGCCGCAATGGATA	0.526540219783783	-0.3068503439426422	-0.894760012626648	-0.0820963084697723	-0.342613011598587	-0.5419350862503052	0.2356744110584259	0.5258586406707764	0.491589218378067	0.0607874132692813	RBM42
TGAGCCGTCCAAACAC	0.4314468801021576	0.3100440502166748	-0.6875780820846558	0.1886298060417175	0.052909005433321	0.046832799911499	-0.0093128979206085	-0.3551875650882721	0.5287986993789673	0.3837556540966034	PPIL4
TGAGGGAAGAGTCTGG	0.3032607436180115	-0.474562793970108	-1.1841970682144165	-0.0695405155420303	-0.4306604564189911	-0.2676422297954559	0.6958209872245789	-0.1128049045801162	-0.0186529010534286	0.5810906291007996	LIN28B
TGAGGGAAGTGGTCCC	0.3764959275722503	-0.2734257280826568	-0.7258747220039368	-0.1083915680646896	-0.7932027578353882	-0.158718466758728	0.071836270391941	0.1301343441009521	0.2531728744506836	0.3411992490291595	SF3B4
TGAGGGACAGTAAGAT	0.3588425517082214	-0.6828667521476746	-1.2055937051773071	0.2547857463359833	-0.3709277510643005	-0.0654693767428398	0.0497877225279808	0.5106711387634277	0.3617594242095947	0.1573345214128494	FAM120A
TGAGGGATCTTAGAGC	0.9061879515647888	-0.0581662096083164	-1.1704931259155271	0.0386927723884582	-0.457799881696701	-0.5497602224349976	0.1220736131072044	-0.2031129300594329	0.4442223012447357	0.0289509333670139	DAZAP1
TGATTTCGTCATCGGC	0.3361900746822357	-0.1368082612752914	-1.1576743125915527	0.0254856944084167	-0.3335550725460052	0.025107217952609	0.6568034291267395	-0.0850819051265716	0.4130473434925079	0.2553612887859344	UCHL5
TGATTTCGTGCGATAG	1.1232646703720093	-0.1424078345298767	-1.1669749021530151	0.2121267020702362	-0.3398939669132232	-0.1396061778068542	0.6058615446090698	0.3767794668674469	0.7044881582260132	0.5934267640113831	PABPC4
TGATTTCTCAGCCTAA	0.2964594066143036	0.0474841631948947	-0.5022497773170471	0.2385592758655548	-0.2799302935600281	-0.1165099591016769	0.5834841728210449	0.5375769138336182	0.621124267578125	0.152907446026802	SF3B1
TGATTTCTCCTAGGGC	1.1584051847457886	0.0282613858580589	-1.1017483472824097	-0.1469610333442688	-0.1034787893295288	0.1216134279966354	0.943293035030365	-0.2137423455715179	0.4683099091053009	-0.3162783682346344	FXR2
TGCACCTAGTCATGCT	0.8261139988899231	-0.1773251742124557	-0.6740819811820984	0.4215151965618133	-0.2909358739852905	0.2092878222465515	0.4557650983333587	0.4652561247348785	0.992061734199524	0.2081529945135116	FASTKD2
TGCACCTGTCCAGTTA	1.1544849872589111	0.2577614486217499	-0.5158677697181702	-0.4428359866142273	-0.1403460055589676	0.0600481964647769	0.2049314081668853	-0.1646479964256286	0.5732221007347107	0.4259198606014251	SND1
TGCACCTGTGGACGAT	0.8662004470825195	-0.2094514966011047	-0.8136259317398071	-0.080901101231575	-0.3618040680885315	0.4869618415832519	0.1070489063858985	0.1815782785415649	0.5038913488388062	0.3613629937171936	SRSF1
TGCCAAAAGTTTCCTT	0.608881413936615	0.0559674426913261	-0.9769849181175232	0.0432029068470001	-0.2409231066703796	-0.0298376902937889	0.512543797492981	-0.1616889685392379	0.512279748916626	0.4123738408088684	SRSF1
TGCCCATTCCATGCTC	0.5447187423706055	-0.0554049350321292	-1.0844601392745972	0.0875941812992096	-0.4574125409126282	-0.3422980308532715	0.2710161209106445	0.4731846749782562	0.678415060043335	0.5335166454315186	SERBP1
TGCCCATTCTGAGGGA	1.0231752395629885	-0.1259215325117111	-0.8854854106903076	0.3717093169689178	-0.6457074284553528	-0.0150553993880748	0.5529080033302307	-0.0628652572631836	0.7994006872177124	0.4632430374622345	GPKOW
TGCCCTACAAACCTAC	0.6204897165298462	-0.3197376430034637	-0.5941017270088196	0.10409677028656	-0.4316182732582092	0.1301737427711486	0.2892048358917236	0.0999757349491119	0.9068232774734496	0.5018967390060425	negative
TGCGCAGAGCTAACAA	0.4548000991344452	-0.1428257822990417	-0.960408627986908	0.255752831697464	-0.1628771722316742	-0.5103800892829895	-0.0239806994795799	0.1649033725261688	0.5699436664581299	-0.0247927140444517	RBMS1
TGCGCAGCAAATACAG	0.4403958618640899	-0.6182066202163696	-0.5536898374557495	0.5276490449905396	-0.3467209339141845	-0.1581313908100128	0.393125981092453	0.1392281055450439	0.7745792865753174	0.5460588335990906	BUD13
TGCGCAGCAGATAATG	0.4181088209152221	-0.439004510641098	-0.7845556139945984	0.0038321614265441	-0.4058190584182739	-0.1988650858402252	0.243613988161087	-0.0567043423652648	0.2066072672605514	0.1735778152942657	TARDBP
TGCGCAGGTACCGGCT	0.350693792104721	0.1012757271528244	-0.2626490592956543	0.2542039453983307	0.0747217088937759	-0.1832816898822784	0.3770267963409424	-0.0509818792343139	0.6338558197021484	0.2554301619529724	UPF1
TGCGCAGGTAGGCTGA	0.1250607818365097	0.062500923871994	-0.6377493143081665	-0.0438399612903595	-0.2565905153751373	-0.2159526944160461	-0.0943387597799301	-0.0661084353923797	0.0318786203861236	0.4810326397418976	ZNF622
TGCGCAGGTTCCACTC	0.5998964309692383	-0.3513461351394653	-0.504071831703186	0.2174490392208099	-0.4079958498477936	0.1778790354728698	0.3634562790393829	-0.0510940551757812	0.7092753648757935	0.4938429892063141	SLTM
TGCGCAGTCAACCAAC	1.1872014999389648	0.032657217234373	-0.5648283958435059	0.1244811713695526	-0.5781998634338379	0.3677523136138916	0.3676545023918152	-0.0126415491104125	0.5332171320915222	0.5688402652740479	SRSF7
TGCGCAGTCATAGCAC	0.3580346405506134	0.0160679649561643	-0.4344810247421264	-0.1842429339885711	-0.3222004771232605	0.0016215220093727	0.5627084970474243	-0.2228064537048339	0.4634402692317962	0.3096238970756531	TAF15
TGCGCAGTCTACTATC	0.7669292688369751	-0.1034730225801467	-0.6960422992706299	-0.0879041254520416	-0.2514327764511108	0.2405155301094055	0.3605177104473114	-0.0278531014919281	0.1761460602283477	0.1931705921888351	AKAP8L
TGCGGGTAGCCATCGC	-0.1632127165794372	-0.0653597712516784	-0.6937512755393982	-0.2697591185569763	0.1967068314552307	-0.0651254430413246	0.3982606828212738	0.2234801352024078	0.7811120748519897	-0.0497498102486133	PUM2
TGCGGGTCAATCCAAC	0.8503906726837158	-0.2091482579708099	-1.0335136651992798	0.217153787612915	-0.2096669673919677	0.3951572179794311	0.3462888598442077	0.0343749225139617	0.3373714685440063	0.436699777841568	SMNDC1
TGCGGGTCACTACAGT	0.5965834856033325	-0.3529398143291473	-0.6150323748588562	0.128862053155899	-0.7167226076126099	-0.1329075694084167	0.646520733833313	0.107466846704483	0.7691048383712769	0.1256240904331207	GPKOW
TGCGGGTCATCGGACC	0.6505446434020996	-0.1226749122142791	-0.594115138053894	-0.1491309851408004	-0.1331444680690765	0.0784486159682273	0.5514838695526123	-0.3111237585544586	0.5859266519546509	0.4065052270889282	MSI1
TGCGGGTCATTTGCTT	0.8062991499900818	0.1620638966560363	-0.3489786386489868	-0.603111207485199	-0.2657126188278198	0.0848169475793838	0.1711607575416565	0.1126653850078582	0.3332352042198181	0.2649554908275604	MSI1
TGCGGGTGTCTAGTCA	0.4267513453960418	-0.0416153185069561	-1.3566718101501465	0.5301790237426758	-0.5582423806190491	-0.0024569481611251	0.1763475835323333	0.4931173622608185	0.6986874341964722	0.4539457261562347	SRSF7
TGCGGGTTCACTCCTG	1.061279296875	0.2990034222602844	-0.2398673593997955	-0.4091756045818329	-0.1452679336071014	-0.2826789021492004	0.3404130935668945	-0.0088249146938323	0.1358989179134369	0.4597324132919311	ZC3H10
TGCGGGTTCAGTACGT	0.5740742683410645	-0.1442434787750244	-0.7452660202980042	0.3913678824901581	-0.4240568876266479	0.1504137516021728	0.5825207233428955	-0.1653157472610473	0.8870552778244019	0.7351441383361816	HNRNPM
TGCGTGGAGCGTGAGT	0.5510848760604858	-0.0491549260914325	-1.0079854726791382	0.1199427247047424	-0.5913147926330566	0.0405708737671375	0.106225199997425	-0.3011387884616852	0.7989200353622437	0.0793585926294326	DAZAP1
TGCGTGGTCGGCCGAT	0.5273342132568359	0.1051337569952011	-0.6891786456108093	0.3493806421756744	0.0516859479248523	-0.0116879176348447	-0.0801012217998504	-0.013995736837387	0.2590234279632568	0.3706849217414856	TBRG4
TGCTACCAGTGTTAGA	0.681788980960846	-0.5531482100486755	-0.210413321852684	0.1967133283615112	-0.4106684029102325	-0.2359042465686798	0.2046928405761718	-0.1790710240602493	0.428323894739151	0.1324371695518493	RBFOX2
TGCTGCTAGCTAACTC	0.935822606086731	-0.1117695868015289	-1.0210249423980713	0.2032885253429412	-0.0414998084306716	-0.2712905704975128	0.4668873846530914	0.6508255004882812	0.6184225082397461	0.1617452502250671	SLTM
TGCTGCTCAGGGTTAG	0.4937469661235809	0.1045211851596832	-0.584868311882019	0.1396004259586334	-0.4211193919181824	-0.0619758814573287	0.4957176148891449	-0.1071340590715408	0.5999472737312317	0.3971132040023803	METAP2
TGCTGCTGTGAGCGAT	0.3489172756671905	-0.206376850605011	-0.8131683468818665	0.3998843133449554	-0.3408952057361603	-0.0834334418177604	0.6198005676269531	0.4454958736896515	0.7557551860809326	0.2850072979927063	EIF4G2
TGCTGCTGTGCATCTA	0.7709714770317078	0.3328527808189392	-0.6352750062942505	-0.1400525569915771	0.0251062456518411	0.1681258380413055	0.6393102407455444	-0.022744596004486	0.4043133556842804	-0.3346588909626007	DDX3X
TGCTGCTGTTCATGGT	0.4972511231899261	-0.203571081161499	-0.6131671667098999	0.2011992931365966	-0.1379175931215286	-0.0835603550076484	0.1376423835754394	0.0912448465824127	0.3434880375862121	0.5077300071716309	RBM42
TGCTGCTGTTCTGGTA	0.5429519414901733	-0.1546027511358261	-1.2036590576171875	0.2519963681697845	-0.2284047305583953	-0.2644411623477936	0.4486502110958099	0.0370334684848785	0.1604505777359008	0.0016096644103527	MTPAP
TGGACGCTCCTCAATT	0.6691960692405701	0.2705061733722687	-1.1377723217010498	0.3839481174945831	-0.6261356472969055	-0.0227538403123617	0.272464245557785	-0.0080613195896148	0.4327346384525299	0.6708446145057678	UCHL5
TGGCCAGAGTGGCACA	0.1826096475124359	-0.7140195369720459	-1.2268403768539429	0.2158451974391937	-0.2027180641889572	-0.1736263036727905	0.1039978638291359	0.0815314352512359	0.9230718612670898	0.4727828204631805	TBRG4
TGGCCAGCAAACCTAC	1.0402806997299194	0.1833109706640243	-1.0218632221221924	-0.1674868762493133	-0.0468463152647018	-0.3024729192256927	0.4117553830146789	0.1208468377590179	0.6133785247802734	0.1789601445198059	FXR1
TGGCGCACAGGATCGA	0.41009321808815	-0.2222550809383392	-0.4653542637825012	-0.3546482026576996	-0.2737961113452911	-0.3355923295021057	0.1498031318187713	0.0262182652950286	0.5519663095474243	0.0483527518808841	PPIL4
TGGCGCACAGTTTACG	0.5947170257568359	0.1337600350379943	-0.7193795442581177	0.2611973583698272	-0.301555186510086	-0.2429313361644745	0.0435502752661705	-0.2770811915397644	0.672545313835144	0.4364703893661499	DDX3X
TGGCTGGGTCGAACAG	0.6307986974716187	0.0288540814071893	-0.572101354598999	0.5874307155609131	0.0142721273005008	0.3218153119087219	0.5806341171264648	0.0616308748722076	0.8919925689697266	-0.2020680606365203	PTBP1
TGGCTGGTCCTATGTT	0.3296388685703277	-0.4955844581127167	-1.4155936241149902	0.3547627627849579	-0.685660183429718	0.3400512039661407	-0.0517408549785614	-0.0662405490875244	0.367741972208023	0.3140921592712402	SRSF9
TGGGAAGCACATCCGG	0.7902106642723083	0.0116388667374849	-0.7768948078155518	0.0068674087524414	-0.4900659918785095	0.2350588142871856	-0.0527874007821083	0.1075528860092163	0.3017919063568115	0.2429709434509277	ZNF622
TGGGAAGGTCGGGTCT	0.5380734205245972	-0.1398334801197052	-0.9347392320632936	0.0894517302513122	-0.546074628829956	0.0066461353562772	-0.3191006481647491	-0.2279588729143142	0.1372720748186111	0.3298826813697815	DAZAP1
TGGGAAGGTTGGTAAA	0.7820754051208496	-0.3054462075233459	-0.6724793910980225	0.1224487721920013	-0.6403094530105591	-0.1364907622337341	0.2882343232631683	-0.2075807750225067	0.4718453884124756	0.4932000339031219	GPKOW
TGGGAAGTCACGATGT	0.8763251304626465	-0.3738850355148315	-0.6964248418807983	0.0451253652572631	-0.6365219354629517	-0.3020524680614471	0.1212564930319786	0.15983247756958	0.5769197940826416	0.1008667200803756	MSI1
TGGGAAGTCTGGCGTG	0.0114782713353633	0.0343514010310173	-1.378005862236023	0.4537273943424225	-0.6323599815368652	0.0180280767381191	0.4481687843799591	0.0978840291500091	0.529662013053894	0.0280531533062458	SERBP1
TGGGCGTGTGCCTGTG	0.8908203840255737	-0.6123536825180054	-1.03983473777771	-0.091690182685852	-0.2171879112720489	-0.0655686780810356	0.4830350577831268	0.3551572859287262	0.9076920747756958	0.2421656548976898	TARDBP
TGGGCGTTCGGTTAAC	0.5659251809120178	-0.281962513923645	-0.5441917181015015	-0.0572901219129562	-0.0530469268560409	-0.0520875453948974	0.314384400844574	-0.0657103657722473	0.6619378328323364	0.5194989442825317	DDX42
TGGTTAGCAATGTAAG	0.7031404376029968	-0.2330216765403747	-0.3176105618476867	0.0425732135772705	-0.2737825214862823	-0.0998822748661041	0.3780268430709839	0.0865119993686676	0.8838344812393188	0.3392968773841858	DAZAP1
TGGTTAGCACGAAGCA	0.9098543524742126	0.1328077465295791	-0.7521384358406067	-0.2448519468307495	-0.2280236631631851	-0.3261391520500183	0.2540802359580993	0.1385502219200134	0.3317839801311493	0.451333224773407	PABPC4
TGGTTAGGTCCAGTTA	0.7263701558113098	-0.2610940635204315	-0.3045741319656372	0.0921489000320434	-0.0940916314721107	0.065755158662796	0.0587412938475608	0.2132347524166107	0.6193057298660278	-0.0191566776484251	DDX3X
TGGTTAGGTCCATCCT	0.6386334300041199	-0.2699731886386871	-0.909490168094635	0.5903339385986328	-0.7711630463600159	0.0853196009993553	0.1953185200691223	0.5589773654937744	0.4727541804313659	0.3184826672077179	UCHL5
TGGTTAGTCAGTGTTG	0.3709462583065033	-0.2283993065357208	-0.9047412872314452	0.3938880264759063	-0.2608732879161834	0.0865304917097091	0.0867426767945289	-0.0218794345855712	0.5504368543624878	0.0696862041950225	SLTM
TGGTTCCAGCCTCGTG	0.7586459517478943	-0.16778664290905	-0.3912527561187744	0.4832894504070282	-0.2315217107534408	-0.0357008427381515	0.2110112607479095	0.0521177649497985	0.2752238512039184	0.275493174791336	NONO
TGGTTCCCAATTGCTG	0.0864294171333313	0.3721907436847687	-0.7434482574462891	0.0870728194713592	-0.8871669769287109	-0.0618243888020515	0.3846803605556488	0.1889490783214569	0.7326676845550537	0.755946695804596	IGF2BP3
TGTATTCAGGCTAGGT	1.0959904193878174	-0.238928347826004	-0.5055012106895447	-0.0465304404497146	-0.5751036405563354	-0.1287631392478943	0.4429276883602142	0.5341382026672363	0.6191547513008118	-0.0333881676197052	TNRC6A
TGTATTCCACGAAACG	0.6883120536804199	0.5388321280479431	-1.2939447164535522	0.277986079454422	-0.0416562519967556	-0.106338270008564	0.0153955966234207	0.378481775522232	0.6310306191444397	0.6075400710105896	FTO
TGTATTCGTAGCCTCG	0.2735289633274078	-0.2509638369083404	-0.3739965558052063	-0.089744746685028	-0.3197080790996551	0.1409505903720855	0.6149656176567078	-0.1190584301948547	0.9329253435134888	0.2698870301246643	PUM2
TGTATTCGTGAGGGAG	0.4730463922023773	0.0699063390493393	-0.6528083086013794	0.2228589355945587	-0.4352605938911438	0.245099663734436	0.0121855065226554	0.1251028776168823	0.4232160747051239	0.2452109158039093	SERBP1
TGTATTCGTTCCGTCT	0.4159832596778869	0.0874349325895309	-0.6263362765312195	0.3035009801387787	-0.6125955581665039	0.0748987421393394	0.5211330652236938	0.3076984584331512	0.6142728328704834	0.4782111942768097	CPEB2
TGTCCCAGTTGCTCCT	0.8587672114372253	-0.3870948255062103	-1.100064039230347	0.1129533052444458	-0.2033100575208664	0.1977756321430206	0.8103854060173035	-0.2244940400123596	0.4996861517429352	0.1930967718362808	PTBP1
TGTCCCATCTATCGCC	0.7425869703292847	-0.1808824688196182	-0.887755274772644	-0.2689754962921142	-0.4024003148078918	-0.2227386534214019	0.4964431822299957	0.1499629616737365	0.7842898368835449	0.3363242149353027	QKI
TGTGGTACACCTCGGA	0.9958674907684326	-0.5567741394042969	-1.2192453145980835	-0.1087379455566406	-0.2120860815048217	0.0524552725255489	0.659738302230835	-0.5242936611175537	0.5552220344543457	0.3075674474239349	TARDBP
TGTGGTAGTAGCGTAG	0.7083077430725098	-0.1870337277650833	-0.6018381118774414	0.1299456059932708	-0.6278346180915833	0.268981784582138	1.0169360637664795	-0.0957573056221008	0.4024521708488464	0.2698741555213928	KHDRBS2
TGTGTTTAGAGTGACC	0.1490787863731384	-0.4666151702404022	-0.5621459484100342	0.0136812031269073	-0.570041298866272	-0.2884669005870819	0.456009179353714	-0.287599503993988	0.8217147588729858	0.3155647218227386	RBFOX2
TGTGTTTGTACCGGCT	0.5173421502113342	-0.0709420889616012	-0.5712239146232605	-0.021872267127037	-0.2230578958988189	0.0107497163116931	0.4179471433162689	0.0011295974254608	0.561038613319397	0.0889980942010879	SLTM
TGTGTTTGTTCGGGCT	0.8782572746276855	-0.1042309701442718	-0.9733555316925048	0.250924676656723	-0.3809307217597961	-0.1205585822463035	-0.3901821970939636	-0.1228041052818298	0.540855884552002	0.3210910856723785	RBM15
TGTTCCGCAATGGAGC	0.8289187550544739	-0.1285337954759597	-0.8733569383621216	0.0018476843833923	-0.1063835248351097	-0.0478847697377204	0.4174089729785919	0.2088495194911956	0.6410808563232422	0.3501843512058258	negative
TGTTCCGCATACGCTA	0.5262489914894104	-0.1940982341766357	-0.9233869910240172	0.0388081669807434	-0.2521269023418426	0.312282383441925	0.5810629725456238	0.2407223880290985	0.4340321123600006	0.0736116170883178	FAM120A
TGTTCCGGTTAGGGTG	0.5949287414550781	-0.0369742475450038	-0.7233588695526123	0.3866934478282928	-0.4096848964691162	0.0767464786767959	0.1314235031604766	-0.3043849766254425	0.4694250524044037	0.3128864765167236	LSM11
TGTTCCGTCATGTAGC	0.7222508192062378	-0.0571438260376453	-1.149866223335266	-0.1364607065916061	-0.3324030339717865	0.0335852317512035	0.5223211646080017	0.133948415517807	0.9038861989974976	0.2805598378181457	LSM11
TTAACTCGTTCTCATT	0.1040084660053253	-0.4341817498207092	-0.7792245149612427	0.0051609575748443	-0.1205332577228546	0.384206473827362	0.5324476957321167	0.6702971458435059	0.7171571254730225	0.089455097913742	PABPC4
TTAACTCTCTCCTATA	0.6071551442146301	-0.0716573894023895	-0.6802046895027161	0.1305644214153289	-0.1173069030046463	-0.0140358936041593	0.016012817621231	0.1653176248073578	0.3900433480739593	0.0576217286288738	UPF1
TTAGGACAGAGAACAG	0.9466241598129272	-0.2404360771179199	-0.4751437306404114	0.1180339157581329	-0.2010393291711807	-0.0246580801904201	0.1637075245380401	-0.0698989629745483	0.1476447582244873	0.4276465475559234	XRN2
TTAGGACGTAACGCGA	1.0325089693069458	-0.1297057271003723	-0.6892696022987366	-0.0457145124673843	-0.5076625943183899	-0.0441447049379348	0.5979444980621338	0.0208905339241027	0.9512567520141602	0.3150349259376526	RBM42
TTAGGACTCATTGCCC	0.651326596736908	0.1459696739912033	-0.8429408073425293	-0.060791328549385	-0.2765315771102905	0.2600412368774414	0.4732809960842132	-0.0544482767581939	0.4566663801670074	0.0821354240179061	IGF2BP1
TTAGGACTCCAGTAGT	0.479807049036026	-0.1976242214441299	-1.2650150060653689	-0.2449003756046295	-0.824999213218689	0.058889914304018	0.4914638102054596	0.073552519083023	0.2561977803707123	0.331085592508316	TRA2A
TTAGGACTCGGAATCT	0.7964566946029663	0.0952092111110687	-0.5089768767356873	0.0471187829971313	-0.3620180785655975	0.3602895438671112	0.3118001520633697	0.2046421468257904	0.6319280862808228	0.3466935753822326	UCHL5
TTAGGACTCTGCAGTA	0.6565831303596497	0.0138128660619258	-0.9432641863822936	-0.3282239735126495	-0.4829433858394623	-0.2729873955249786	0.4638629853725433	-0.0334689915180206	0.3930241465568542	0.5199093818664551	DAZAP1
TTAGGCAAGACACGAC	0.6011200547218323	0.003917483612895	-0.7314426302909851	0.0948304533958435	-0.1322434991598129	0.279607743024826	0.3425603806972503	-0.1007671952247619	0.0084757953882217	0.111525148153305	IGF2BP1
TTAGGCAAGTCCGTAT	0.253227025270462	-0.5296345353126526	-0.6412625908851624	0.1792463660240173	-0.9458478689193726	-0.3024916648864746	0.5173425078392029	-0.0298933088779449	0.4182385802268982	0.2797559201717376	SRSF9
TTAGGCACATGTCTCC	0.6666257977485657	-0.6311183571815491	-0.923758327960968	0.5120927095413208	-0.5785940289497375	-0.3048042953014374	0.613494873046875	0.1095018088817596	0.2760586142539978	-0.1508678495883941	NCBP2
TTAGTTCAGCAGCCTC	0.8380724191665649	-0.0301454253494739	-0.6520447134971619	-0.3974459171295166	-0.320880264043808	-0.0493794530630111	0.0213752761483192	-0.2308714985847473	0.3221939206123352	0.4710482656955719	TNRC6A
TTAGTTCCAACGCACC	0.7055514454841614	0.0708217769861221	-0.5801294445991516	0.5649220943450928	0.2474664598703384	-0.2167264223098755	0.4852091372013092	-0.5497955083847046	0.4213186502456665	0.2319663166999817	DDX55
TTAGTTCCACAACGCC	0.8253300189971924	-0.0143636614084243	-0.3873543739318847	-0.1165885478258133	-0.3038382828235626	0.0207172762602567	0.1861686408519745	0.1801312267780304	0.1574266999959945	0.2440404891967773	SERBP1
TTAGTTCGTCCTGCTT	0.5506258606910706	-0.3848629295825958	-0.9957976937294006	0.0709932744503021	-0.341458112001419	-0.0708740949630737	0.7694804072380066	0.1018069386482238	0.4011154472827911	0.8054670691490173	KHSRP
TTAGTTCTCTCGAGTA	0.7864487767219543	-0.0689370930194854	-0.7981902360916138	0.0344268381595611	-0.1066721528768539	0.2266982495784759	0.531283974647522	0.3586582839488983	0.5949481129646301	0.2070898413658142	RBM15
TTATGCTAGGACCACA	0.7887213230133057	-0.0662180185317993	-0.7378902435302734	0.1270274519920349	-0.7134429216384888	0.1809803545475006	0.7822139859199524	0.2844228446483612	0.9551117420196532	0.4165531992912292	ZC3H10
TTATGCTAGTAGCCGA	0.5654433965682983	-0.3218036293983459	-0.5556506514549255	0.4563826024532318	-0.1271402984857559	-0.313529759645462	0.2229366600513458	0.2558051645755768	0.3931136727333069	0.5781374573707581	RBM15
TTATGCTCACCGAATT	0.910683810710907	-0.0894127339124679	-0.3419027626514435	-0.2847650051116943	0.038284670561552	-0.2257281839847564	0.5908679366111755	-0.1886456310749054	0.5676857233047485	0.2585302889347076	XRN2
TTATGCTCAGCGTTCG	0.7770096063613892	0.219326302409172	-0.5710803866386414	0.1190700829029083	-0.3994688689708709	0.2096222937107086	0.2642353475093841	-0.0306162238121032	0.8340421915054321	0.6600474119186401	RBMS1
TTATGCTGTCTGCCAG	0.1994755566120147	-0.444767951965332	-1.2015259265899658	0.2465984225273132	-0.5407459735870361	-0.1463988423347473	0.1998769044876098	-0.0034792423248291	0.6496840715408325	0.577604353427887	SMNDC1
TTATGCTTCACGACTA	0.6147491931915283	-0.2969320714473724	-0.1211024895310401	0.2103789150714874	-0.3562014698982239	0.1615533232688903	0.5154423713684082	0.2051981389522552	0.6921486854553223	0.9914013147354126	HNRNPM
TTCCCAGAGAATTCCC	0.2965278029441833	0.0198637414723634	-0.714246928691864	0.2390227317810058	-0.1518870294094085	0.0825426653027534	0.614279568195343	0.2816264927387237	0.3812658190727234	-0.2984710931777954	DGCR8
TTCCCAGAGTGGCACA	0.8907686471939087	0.1516981869935989	-0.7141864895820618	0.0592691600322723	-0.1897305250167846	0.0094950525090098	0.6165035367012024	0.039053738117218	0.3735804557800293	0.124585822224617	UCHL5
TTCCCAGGTCAATGTC	0.3744121491909027	0.1745407581329345	-0.151128351688385	-0.1660488694906234	-0.0237895585596561	-0.2571650147438049	0.3918308019638061	0.1206080615520477	0.5628403425216675	-0.4845134317874908	XRCC6
TTCGAAGAGTCACGCC	0.0646782219409942	-0.1189583539962768	-0.4881458282470703	-0.3396531641483307	-0.388719230890274	0.1738442778587341	0.3523142039775848	-0.1042248606681823	0.9981577396392822	0.662412166595459	XRCC6
TTCGAAGTCCACTGGG	0.5388873219490051	-0.4186026751995086	-1.3188494443893433	0.2973842918872833	-0.8991725444793701	0.0102238822728395	0.1337385773658752	-0.5100129842758179	0.50725257396698	0.1231852769851684	FAM120A
TTCGGTCGTAGCGATG	0.9062449932098388	0.1540987640619278	-0.6035380959510803	-0.3096469044685364	-0.569188117980957	-0.0005991319194436	0.7744413018226624	-0.2380217313766479	0.3271058797836303	0.4043699204921722	AKAP8L
TTCTACAAGGGTTCCC	0.6939223408699036	0.270055890083313	-0.8272509574890137	0.0220560133457183	-0.4959169030189514	0.1234996393322944	0.6665252447128296	0.5420889854431152	0.5686330795288086	0.2739136219024658	METAP2
TTCTACAGTTCAGACT	0.7515465617179871	-0.581725001335144	-0.8683708906173706	0.0741148591041565	-0.2740108370780945	-0.0199589859694242	0.0545155480504035	-0.0155483484268188	0.7361239194869995	0.1167158782482147	U2AF2
TTCTACATCATTATCC	0.8943215012550354	0.0981155186891555	-0.8914498090744019	-0.2157184779644012	-0.299176275730133	-0.1984901130199432	0.2148866951465606	0.0674189925193786	0.5395780801773071	0.4314228594303131	GPKOW
TTCTACATCCCTGACT	0.791426420211792	-0.3289492130279541	-0.9148006439208984	0.0312424302101135	-0.7586024403572083	-0.2957827448844909	0.0738660469651222	0.1466858088970184	0.7308084964752197	0.4996569454669952	SRSF7
TTCTCCTAGACTGTAA	0.55291348695755	-0.0338981263339519	-0.485425055027008	0.4353179633617401	0.1433040350675583	-0.1143591627478599	0.8211677670478821	-0.276852548122406	0.5660596489906311	0.4556905329227447	IGF2BP3
TTCTCCTAGTTACGGG	0.5875934362411499	-0.3260599076747894	-1.0478250980377195	0.2091990709304809	-0.6001372337341309	0.1615630984306335	0.2728776931762695	0.4569244682788849	0.4978531897068023	0.0155454277992248	PABPC4
TTCTCCTCACGTCAGC	0.5656954050064087	0.2148373425006866	-0.8913475275039673	-0.0470168739557266	-0.1796792149543762	0.0290943179279565	-0.4934809505939483	0.2723512351512909	0.5318324565887451	0.4878337681293487	HNRNPH2
TTCTTAGAGCGACGTA	0.6791150569915771	-0.2497852146625518	-0.4265525937080383	0.1298820376396179	-0.4041318297386169	0.248277872800827	0.8199310302734375	-0.0924079716205596	0.3601523637771606	0.1938979923725128	XRN2
TTCTTAGAGTGACTCT	0.9315134286880492	-0.3618490099906921	-1.4432274103164673	-0.148857444524765	-0.4740626513957977	-0.4196741580963135	0.2996148467063904	-0.2302130907773971	0.5076553821563721	0.3574899435043335	EWSR1
TTCTTAGCAACTGCGC	0.8267361521720886	0.1710513532161712	-0.9093960523605348	-0.3171407878398895	-0.4874523282051086	-0.0097460560500621	0.586050271987915	-0.1070669442415237	0.7850515842437744	0.3425687849521637	SERBP1
TTCTTAGCACTTACGA	0.6229043006896973	-0.0266030058264732	-0.7964780330657959	-0.1366340070962906	-0.2494368106126785	-0.1962999999523162	0.5279244184494019	-0.1315799355506897	0.0842543169856071	0.5062650442123413	SMNDC1
TTCTTAGGTTGTCGCG	0.2629905343055725	-0.1663167923688888	-0.5943573117256165	-0.0005918443202972	-0.7948811054229736	-0.0435986816883087	0.3160630762577057	-0.3498627841472626	0.2164079546928405	0.3332540988922119	RALY
TTCTTAGTCGCATGGC	0.5155757069587708	0.0509125962853431	-0.5190941691398621	0.1265396475791931	0.0276311784982681	0.0842224135994911	-0.0418675988912582	0.2528324425220489	0.4780988991260528	0.5211164951324463	UPF1
TTCTTAGTCTTAACCT	0.4678378999233246	-0.0462435595691204	-0.7933709025382996	-0.0938558727502822	-0.5596840381622314	0.1512625217437744	0.4916386902332306	0.5230281352996826	0.6105005741119385	0.2095710635185241	TAF15
TTGAACGGTATGCTTG	0.4727798998355865	-0.7422665357589722	-1.0487995147705078	0.3029941022396087	-0.279165506362915	0.126021072268486	0.4667194783687591	0.123634785413742	0.492802232503891	-0.0319497361779212	SART3
TTGACTTGTAGGGACT	0.19683837890625	-0.149005115032196	-1.0240967273712158	0.0043775737285614	-0.2682541012763977	0.2136232852935791	0.1471229791641235	0.0187620520591735	0.0980460196733474	-0.1224818080663681	SF3B4
TTGACTTTCAACGGGA	0.5323165059089661	0.1406174004077911	-0.2049800306558609	0.1178716719150543	0.0185780432075262	0.0444656386971473	0.500580906867981	-0.0129280686378479	0.2224146127700805	-0.5225628018379211	ILF3
TTGACTTTCGCTTGTC	0.7796896696090698	-0.0728674083948135	-0.9403834939002992	0.1769364178180694	-0.5613178014755249	-0.0696901828050613	0.7936574816703796	0.40436652302742	0.653101921081543	0.2316112220287323	SERBP1
TTGCCGTAGAACAACT	0.9238472580909728	-0.0529585592448711	-1.0288293361663818	-0.1427289396524429	-0.0448296219110488	-0.0607199892401695	0.2651216387748718	-0.3211937546730041	0.1975368857383728	0.321157306432724	RBM15
TTGCCGTAGACGACGT	0.3649309873580932	-0.360656589269638	-1.164438247680664	0.2447711527347564	-0.7237248420715332	0.0190729238092899	0.7978703379631042	0.4531446993350982	0.4768788814544678	0.4773642718791961	TNRC6A
TTGCCGTAGCAGATCG	0.913218080997467	0.1925151348114013	-0.3919760584831238	-0.1404963731765747	-0.344557911157608	0.2342527210712433	0.5549773573875427	-0.2257113009691238	0.440042108297348	0.3323235809803009	PABPC4
TTGCCGTAGTGTTTGC	0.5172240734100342	-0.7148706912994385	-0.8736638426780701	-0.0054014772176742	-0.929986536502838	0.2353749573230743	0.2624321579933166	0.1194132566452026	0.1620470583438873	0.0827972441911697	CSTF2T
TTGCCGTAGTTGTCGT	0.8377252817153931	-0.3302721083164215	-1.1700624227523804	0.4098202884197235	-0.6394616961479187	0.017757661640644	0.3220187723636627	0.3373497426509857	0.7098300457000732	0.4313570857048034	SRSF7
TTGCCGTCAATGGAAT	0.7918240427970886	0.3765517771244049	-1.1876893043518066	0.1369383037090301	-0.3697460889816284	0.2151390314102172	0.4448653757572174	0.25755175948143	0.9620761871337892	0.3776115179061889	SLTM
TTGCCGTGTGTAACGG	0.4332844913005829	0.268682986497879	-0.8932744860649109	0.1310608983039856	-0.2844828963279724	0.0612642168998718	0.1638289391994476	-0.169069156050682	0.781960129737854	0.7868083715438843	FAM120A
TTGCCGTTCTAGAGTC	0.991595983505249	0.0346538759768009	-0.889046847820282	0.0510505139827728	-0.4564553499221802	0.2396577596664428	0.1816126406192779	-0.0976804047822952	0.4278316497802734	0.1317991316318512	AGGF1
TTGCGTCGTAAATGTG	0.4127715528011322	-0.3037605285644531	-0.4490566253662109	-0.1802609264850616	-0.2432522028684616	0.0370130315423011	0.2264890372753143	-0.2139879912137985	0.4403671622276306	0.3904117047786712	SRSF10
TTGGAACCAAGGTTTC	0.7127594947814941	-0.1738087683916092	-0.8000712990760803	-0.5034995675086975	-0.017804367467761	-0.0360324494540691	0.312856912612915	-0.0124310851097106	0.6748589277267456	0.3789514005184173	RBMS1
TTGGCAAAGCACACAG	1.0441131591796875	-0.350844144821167	-1.0842093229293823	0.2866062223911285	-0.3366053104400635	-0.1763396561145782	0.1313952803611755	0.2548613846302032	0.5759989619255066	0.6231348514556885	TBRG4
TTGGCAACATGTAAGA	0.4609062373638153	-0.19676074385643	-0.7010686993598938	-0.1067399382591247	-0.2439587712287902	0.2204378545284271	0.221129298210144	0.259298712015152	0.7460702657699585	-0.121324747800827	RBMS1
TTGGCAATCATGTGGT	1.1900266408920288	0.0142390597611665	-0.8345001935958862	-0.181556224822998	-0.5071381330490112	0.1311459839344024	0.6612740755081177	-0.2524348497390747	0.0434354916214942	0.2899731695652008	PPIL4
TTGGCAATCGAGAGCA	0.751486599445343	-0.4052424430847168	-0.9706850647926332	-0.1344602704048156	-0.4991253614425659	-0.1940605044364929	0.0747519209980964	-0.1078246235847473	0.033652938902378	0.5204192399978638	DGCR8
TTGTAGGGTGCCTGGT	0.7744519710540771	0.0969969034194946	-0.9002989530563354	0.0073888897895812	-0.2879361510276794	0.2165143191814422	0.1342653632164001	0.3522208631038666	0.4699786007404327	0.0954136848449707	NCBP2
TTGTAGGGTGTTAAGA	0.6590460538864136	0.3570226728916168	-1.0487337112426758	-0.0431768894195556	-0.1124667003750801	0.102032370865345	0.4808226525783539	0.1757901906967163	0.4180287718772888	0.3435174822807312	AGGF1
TTGTAGGTCTACTTAC	0.4955680668354034	-0.2623442113399505	-1.028777837753296	0.7704722881317139	-0.2112384736537933	0.2845239639282226	0.0464423224329948	0.4235545098781585	0.4592130482196808	0.6058298349380493	BUD13
TTTATGCCAAGCTGAG	0.0418139360845088	-0.2729083895683288	-0.7403374910354614	-0.0456564575433731	-0.6474629044532776	-0.024369727820158	0.1584194898605346	0.0426775813102722	0.45793616771698	0.3090570569038391	SLTM
TTTATGCCACGTGAGA	1.1517664194107056	-0.0432135500013828	-0.6997682452201843	-0.1092441082000732	-0.0438075177371501	-0.2996878623962402	0.2434541881084442	0.5728410482406616	0.8348870277404785	0.0836401432752609	HNRNPC
TTTATGCTCAAAGTAG	0.7380412220954895	-0.2777315080165863	-0.8821791410446167	0.2126311063766479	-0.4626370072364807	0.05907529219985	0.8322558403015137	-0.3509972095489502	0.2906059324741363	0.2900358736515045	EWSR1
TTTCCTCAGCAGATCG	0.1460170596837997	0.3217646777629852	-0.6142223477363586	0.1179903745651245	-0.1526911407709121	-0.1762107014656067	0.1747017800807953	0.081292986869812	0.6819742918014526	0.2979252636432647	TAF15
TTTCCTCCACCGATAT	0.7921332120895386	-0.1662793606519699	-0.3766322135925293	-0.2444247305393219	-0.4302156567573547	-0.270615667104721	0.3339534103870392	0.0091171860694885	0.4493058025836944	0.1282713860273361	DGCR8
TTTCCTCCACGAAATA	0.5378953814506531	0.0250296480953693	-1.28572678565979	0.1332577168941497	-0.4812378585338592	-0.2024501264095306	0.1603893339633941	-0.1446848511695861	0.507595419883728	0.1136371344327926	MSI1
TTTCCTCCAGCTGCAC	0.5581566691398621	-0.0808060467243194	-0.3986297249794006	0.3658088147640228	-0.502816379070282	0.0573297776281833	0.9067277312278748	-0.131664365530014	0.1593619287014007	0.5848329663276672	SND1
TTTCCTCCATAACCTG	0.4703226387500763	-0.1835655272006988	-0.5993015170097351	0.222074419260025	-0.3658664226531982	0.0357525274157524	0.4297835528850555	0.360107809305191	1.0051535367965698	0.2984966337680816	UCHL5
TTTCCTCGTAAGCACG	0.3780873417854309	-0.4965460002422333	-0.541597843170166	-0.4297173321247101	-0.371958315372467	-0.3195021748542785	0.9084110260009766	0.4144170582294464	0.4464128315448761	0.3968919515609741	ZC3H10
TTTCCTCGTCGGCACT	0.2405794858932495	-0.368334949016571	-0.6173933148384094	-0.1893902868032455	-0.4159054160118103	0.0551536008715629	0.3295839130878448	-0.0040655434131622	0.7685730457305908	0.4906960427761078	RBMS1
TTTCCTCTCACTCCTG	0.3247559070587158	-0.3278103172779083	-0.9662147164344788	0.2263102829456329	0.0368626117706298	0.2826115787029266	0.3232378363609314	-0.3258575797080993	0.1514136493206024	-0.3562701642513275	SF3B1
TTTGCGCGTAGGACAC	0.8254851698875427	-0.3576444983482361	-0.441074788570404	-0.071906179189682	-0.3698618412017822	-0.2072760462760925	0.7528935670852661	-0.5011472702026367	0.3777145445346832	0.4103678166866302	DAZAP1
TTTGCGCGTCGGCATC	1.0334861278533936	0.0553792305290699	-0.8328746557235718	0.0987927615642547	-0.2584904730319977	0.0132169080898165	0.6807601451873779	-0.1954228579998016	0.47008216381073	0.3257342875003814	UPF1
TTTGCGCTCATCGGAT	0.167096272110939	-0.0324146412312984	-0.7075837850570679	0.0826421678066253	-0.373445987701416	0.0679881721735	0.1503875255584716	0.4557032883167267	0.6607252359390259	0.255905419588089	NONO
TTTGTCAAGTTAAGTG	0.8749113082885742	-0.0832643508911132	-1.0000855922698977	-0.0377400666475296	-0.0383541174232959	-0.1316011846065521	0.6498224139213562	0.0180810987949371	1.1311713457107544	0.4691368639469147	QKI
TTTGTCACAAAGGAAG	0.3646223247051239	-0.3310250043869018	-1.0566291809082031	0.0182853043079376	-0.3743641078472137	-0.3073252141475677	0.7048031091690063	0.0631929636001586	0.6626113653182983	0.6255041360855103	DAZAP1
TTTGTCACAAGCTGAG	0.5428320169448853	-0.6485336422920227	-0.7889826893806458	0.15189990401268	-0.6143855452537537	-0.1769668161869049	0.3659901618957519	0.0377064645290374	0.6177704334259033	0.3095630407333374	PABPC3
