# Supplementary material for: Systematic identification of post-transcriptional regulatory modules
Source: Nat Commun. 2024 Sep 9;15:7872. doi: 10.1038/s41467-024-52215-7 (PMC11385195; doi:10.1038/s41467-024-52215-7)
Supplement: Supplementary file 20 — Source Data [file 41467_2024_52215_MOESM20_ESM.zip › Source_data/Fig6E.tsv]

RBP	GeneID	logFC	eCLIP.target
ZNF800	ENSG00000126883	0.358835987978205	-
ZNF800	ENSG00000199377	0.583512399779252	-
ZNF800	ENSG00000133316	0.436699691723696	-
ZNF800	ENSG00000161149	0.347289798166091	-
ZNF800	ENSG00000100218	0.449376184113561	-
ZNF800	ENSG00000202538	0.408422281001606	-
ZNF800	ENSG00000215908	0.217430220345142	-
ZNF800	ENSG00000184436	0.814065012393087	-
ZNF800	ENSG00000283705	-0.0924582768683189	-
ZNF800	ENSG00000226287	0.538662525784242	-
ZNF800	ENSG00000070010	0.274549903268908	-
ZNF800	ENSG00000128228	0.301541640357418	-
ZNF800	ENSG00000200156	0.625926336769831	-
ZNF800	ENSG00000099942	0.480205184971344	-
ZNF800	ENSG00000199347	0.237577502211569	-
ZNF800	ENSG00000200169	0.336138424067463	-
ZNF800	ENSG00000117425	0.466934057671113	-
ZNF800	ENSG00000203618	0.750089310708915	-
ZNF800	ENSG00000054118	0.275970501601885	+
ZNF800	ENSG00000100030	0.0882596721148579	-
ZNF800	ENSG00000100023	0.595970813478159	-
ZNF800	ENSG00000099940	0.0654166623292447	-
ZNF800	ENSG00000241973	0.347226214558982	-
ZNF800	ENSG00000196550	0.14992395152772	-
ZNF800	ENSG00000185838	0.626071060870512	-
ZNF800	ENSG00000199568	0.434929342108362	-
ZNF800	ENSG00000206140	0.510500105629401	-
ZNF800	ENSG00000156508	-0.266322875864788	+
ZNF800	ENSG00000274978	0.704431251995705	-
ZNF800	ENSG00000130204	0.259490208789854	-
ZNF800	ENSG00000161180	0.210553369999331	-
ZNF800	ENSG00000178567	0.0921912756511606	-
ZNF800	ENSG00000100897	0.261868086023092	-
ZNF800	ENSG00000099949	0.557013366395622	-
ZNF800	ENSG00000100813	0.26947983190004	+
ZNF800	ENSG00000184470	0.203744894455224	-
ZNF800	ENSG00000177311	0.0181449437348814	-
ZNF800	ENSG00000131236	0.541774557149782	-
ZNF800	ENSG00000185252	0.567793907344628	-
ZNF800	ENSG00000109332	0.16454199680235	-
ZNF800	ENSG00000150990	-0.137870374655091	-
ZNF800	ENSG00000170892	0.456587765971073	-
ZNF800	ENSG00000143702	0.0675321275812295	-
ZNF800	ENSG00000094916	0.0373650428181	-
ZNF800	ENSG00000264229	0.67332285968622	-
ZNF800	ENSG00000145907	0.0598845953960736	-
ZNF800	ENSG00000263513	0.197302111386046	-
ZNF800	ENSG00000264462	-0.28815936056785	-
ZNF800	ENSG00000206573	0.252440551420198	-
ZNF800	ENSG00000196369	0.200463315698174	-
ZNF800	ENSG00000132780	0.174260070856386	-
ZNF800	ENSG00000185591	0.129344759282157	-
ZNF800	ENSG00000189114	0.173891283214373	-
ZNF800	ENSG00000116209	0.0644209306386012	-
ZNF800	ENSG00000274020	0.337032570637836	-
ZNF800	ENSG00000197903	-0.0526978925571022	-
ZNF800	ENSG00000100084	0.735624285947186	-
ZNF800	ENSG00000082701	0.342176679140492	-
ZNF800	ENSG00000276027	0.67902268608484	-
ZNF800	ENSG00000093010	0.107407372585631	-
ZNF800	ENSG00000162775	0.257208124962804	-
ZNF800	ENSG00000146963	0.235367567536265	-
ZNF800	ENSG00000163576	0.37051375858028	-
ZNF800	ENSG00000183597	0.120246206938323	-
ZNF800	ENSG00000099889	0.0203689121073622	+
ZNF800	ENSG00000079432	0.303165044057657	-
ZNF800	ENSG00000162825	0.628917579836326	-
ZNF800	ENSG00000120690	0.321756849590393	-
ZNF800	ENSG00000188610	0.112213300633703	-
ZNF800	ENSG00000092330	0.280654399454323	-
ZNF800	ENSG00000278558	0.702891443207943	-
ZNF800	ENSG00000099937	0.0574570717932428	-
ZNF800	ENSG00000131503	0.0964205930889014	+
ZNF800	ENSG00000143507	0.0392096236357104	-
ZNF800	ENSG00000116406	0.235694615247596	-
ZNF800	ENSG00000171163	-0.0959648671798081	-
ZNF800	ENSG00000149311	0.11255667576682	-
ZNF800	ENSG00000213599	0.372018284063647	-
ZNF800	ENSG00000070413	0.352707780656951	-
ZNF800	ENSG00000153560	0.158989322325144	-
ZNF800	ENSG00000260280	0.455960241294364	-
ZNF800	ENSG00000128185	0.660255282094657	-
ZNF800	ENSG00000204310	0.0799533390108226	-
ZNF800	ENSG00000265148	0.0280791147924326	-
ZNF800	ENSG00000272602	0.103129883129673	-
ZNF800	ENSG00000180596	-0.00824897438350195	-
ZNF800	ENSG00000205758	0.145855348737588	-
ZNF800	ENSG00000185686	0.278709125764831	-
ZNF800	ENSG00000183520	0.0573198905053437	-
ZNF800	ENSG00000204388	0.184033760064082	-
ZNF800	ENSG00000099917	0.48633934756781	-
ZNF800	ENSG00000179454	0.104821137637316	-
ZNF800	ENSG00000129696	0.557979548364249	-
ZNF800	ENSG00000114209	0.0778668845118886	-
ZNF800	ENSG00000079335	0.205017712309648	-
ZNF800	ENSG00000100941	0.0504644459592681	-
ZNF800	ENSG00000200534	-0.0467393965669157	-
ZNF800	ENSG00000060688	0.173289649271198	-
ZNF800	ENSG00000121101	0.773202028517824	-
ZNF800	ENSG00000198961	0.0762842571981831	-
ZNF800	ENSG00000196504	0.423737503136664	-
ZNF800	ENSG00000143224	0.187427641069438	-
ZNF800	ENSG00000105879	0.121850396220363	-
ZNF800	ENSG00000187837	0.0583279348173921	+
ZNF800	ENSG00000159131	0.153296254138875	-
ZNF800	ENSG00000077458	0.215384477943511	-
ZNF800	ENSG00000186716	0.0181439870691291	-
ZNF800	ENSG00000123473	0.183373861777815	-
ZNF800	ENSG00000160691	0.168954292502396	-
ZNF800	ENSG00000100075	0.324152020988966	+
ZNF800	ENSG00000092199	0.0647194026595619	-
ZNF800	ENSG00000115520	0.146698986752237	-
ZNF800	ENSG00000164104	0.150816089858984	+
ZNF800	ENSG00000104946	0.300337114724169	-
ZNF800	ENSG00000235109	0.127599785214397	-
ZNF800	ENSG00000095261	0.341435849373234	-
ZNF800	ENSG00000137337	0.0956172817099114	-
ZNF800	ENSG00000207205	0.452360765728824	-
ZNF800	ENSG00000169221	0.0511729866507175	-
ZNF800	ENSG00000139668	0.261330796570654	-
ZNF800	ENSG00000153487	0.274857877951987	-
ZNF800	ENSG00000172939	0.243858620894179	-
ZNF800	ENSG00000171161	0.424738978319523	-
ZNF800	ENSG00000097007	0.122108130358559	-
ZNF800	ENSG00000277209	0.204149467830162	-
ZNF800	ENSG00000100890	0.146360453478095	-
ZNF800	ENSG00000121988	0.168137227624775	-
ZNF800	ENSG00000159592	0.452167167069534	-
ZNF800	ENSG00000197150	0.156073493601804	-
ZNF800	ENSG00000120334	0.0712491538469132	-
ZNF800	ENSG00000094975	0.227256218449998	-
ZNF800	ENSG00000287978	0.434332172346699	-
ZNF800	ENSG00000143373	0.205706333916049	-
ZNF800	ENSG00000100911	0.140638559127298	-
ZNF800	ENSG00000111540	0.170566125835778	-
ZNF800	ENSG00000234741	-0.0201208744312604	-
ZNF800	ENSG00000204314	0.232993278049851	-
ZNF800	ENSG00000261716	0.238356915417924	-
ZNF800	ENSG00000215417	0.275313406040077	-
ZNF800	ENSG00000134905	0.496909369222313	-
ZNF800	ENSG00000124635	-0.10491542009836	-
ZNF800	ENSG00000104824	0.150518439788225	+
ZNF800	ENSG00000160058	0.185095415185844	-
ZNF800	ENSG00000168038	0.253743121338123	-
ZNF800	ENSG00000174886	0.273345098476905	-
ZNF800	ENSG00000137198	0.0922272983147903	-
ZNF800	ENSG00000207005	0.717877869104871	-
ZNF800	ENSG00000133247	0.227376093863167	-
ZNF800	ENSG00000204438	0.198699874351009	-
ZNF800	ENSG00000116161	0.264669022797279	+
ZNF800	ENSG00000119403	0.384636467595635	-
ZNF800	ENSG00000117385	0.486273427656333	-
ZNF800	ENSG00000077157	-0.00534811056463089	-
ZNF800	ENSG00000100056	0.266208707047142	-
ZNF800	ENSG00000186063	0.162830385984328	-
ZNF800	ENSG00000182628	0.0768148064734183	-
ZNF800	ENSG00000182795	0.0420039848825955	-
ZNF800	ENSG00000203667	0.289525689789538	-
ZNF800	ENSG00000128591	0.219910553868537	-
ZNF800	ENSG00000105856	0.0253195532714437	-
ZNF800	ENSG00000066135	0.131516636871101	-
ZNF800	ENSG00000124596	0.248705377784021	-
ZNF800	ENSG00000091651	0.448290055428294	-
ZNF800	ENSG00000204469	0.336508611723862	+
ZNF800	ENSG00000121486	0.275149062662382	-
ZNF800	ENSG00000102934	-0.135997591033959	-
ZNF800	ENSG00000178449	0.115545142997368	-
ZNF800	ENSG00000273723	0.1666310790291	-
ZNF800	ENSG00000180198	-0.28465889112944	-
ZNF800	ENSG00000116750	0.313838342977328	-
ZNF800	ENSG00000108389	0.214928060477785	-
ZNF800	ENSG00000143226	0.58503801646227	-
ZNF800	ENSG00000205208	0.12818939287632	-
ZNF800	ENSG00000100836	0.0735608393910426	-
ZNF800	ENSG00000111665	0.23531535149859	-
ZNF800	ENSG00000206585	0.603096360237194	-
ZNF800	ENSG00000135241	0.253417692640729	-
ZNF800	ENSG00000204947	0.284017370756589	-
ZNF800	ENSG00000167671	0.183578466100356	-
ZNF800	ENSG00000116497	0.637381480576273	-
ZNF800	ENSG00000250195	-0.0553945524665145	-
ZNF800	ENSG00000088247	0.153161160966307	-
ZNF800	ENSG00000163528	0.194122319946304	-
ZNF800	ENSG00000167112	0.231349538261489	-
ZNF800	ENSG00000054267	0.13567244106838	-
ZNF800	ENSG00000206737	0.561533818076006	-
ZNF800	ENSG00000177683	0.212045556741076	-
ZNF800	ENSG00000207501	0.482871972639891	-
ZNF800	ENSG00000166598	0.11651311863963	+
ZNF800	ENSG00000139546	0.288276617516598	-
ZNF800	ENSG00000126106	0.338132874327491	-
ZNF800	ENSG00000204590	0.446692780729363	-
ZNF800	ENSG00000274600	0.124368908698741	-
ZNF800	ENSG00000142347	0.171678905745919	-
ZNF800	ENSG00000232940	0.169559292541297	-
ZNF800	ENSG00000120438	0.0844662343835644	-
ZNF800	ENSG00000075624	-0.304911679328441	-
ZNF800	ENSG00000260852	0.146653742414788	-
ZNF800	ENSG00000278099	0.59151321408373	-
ZNF800	ENSG00000066136	0.397767484683252	-
ZNF800	ENSG00000232860	0.310790105302279	-
ZNF800	ENSG00000237649	0.330420934807178	+
ZNF800	ENSG00000006652	0.338584305320313	-
ZNF800	ENSG00000088038	0.13899058729915	-
ZNF800	ENSG00000151779	-0.00544718432805951	+
ZNF800	ENSG00000143493	0.169434264892757	-
ZNF800	ENSG00000175073	0.0476966622330927	-
ZNF800	ENSG00000153140	-0.0469606864553582	-
ZNF800	ENSG00000157538	0.59001651704648	-
ZNF800	ENSG00000143337	0.42123676449657	-
ZNF800	ENSG00000137193	0.0955447707175779	-
ZNF800	ENSG00000100888	0.114236802405391	-
ZNF800	ENSG00000204386	0.106383155924352	-
ZNF800	ENSG00000092853	0.186755501633611	-
ZNF800	ENSG00000059728	0.174713045824065	-
ZNF800	ENSG00000099904	0.00586038246089749	-
ZNF800	ENSG00000169814	0.212521674157085	-
ZNF800	ENSG00000198771	-0.0279609712507775	-
ZNF800	ENSG00000224157	0.118580560040882	-
ZNF800	ENSG00000138032	0.0970156627554219	-
ZNF800	ENSG00000135837	0.130514095118057	-
ZNF800	ENSG00000120738	0.426463867356196	-
ZNF800	ENSG00000219481	0.424434033072416	-
ZNF800	ENSG00000168439	0.1996253839098	+
ZNF800	ENSG00000129071	0.301277080727419	-
ZNF800	ENSG00000146083	0.239237970484479	-
ZNF800	ENSG00000169375	0.0568456946946745	-
ZNF800	ENSG00000083635	0.0352283814714414	-
ZNF800	ENSG00000204569	0.0360594004245689	-
ZNF800	ENSG00000143164	0.385091754840999	-
ZNF800	ENSG00000240344	-0.0856484395984714	-
ZNF800	ENSG00000011422	0.18226433055778	-
ZNF800	ENSG00000010165	0.177438453970592	-
ZNF800	ENSG00000203666	0.376987901058233	-
ZNF800	ENSG00000204256	0.223537402234174	-
ZNF800	ENSG00000079805	0.0815691585811322	-
ZNF800	ENSG00000154582	0.12506908455738	-
ZNF800	ENSG00000144635	0.297365498666436	-
ZNF800	ENSG00000111678	0.466997910084948	-
ZNF800	ENSG00000099910	0.175028452433987	-
ZNF800	ENSG00000165490	0.117098342197512	-
ZNF800	ENSG00000201558	0.579488749858141	-
ZNF800	ENSG00000273802	-0.0580707579644728	-
ZNF800	ENSG00000011478	0.183377875463536	-
ZNF800	ENSG00000135617	0.313526303247081	-
ZNF800	ENSG00000047410	0.142323826913795	-
ZNF800	ENSG00000215973	0.0750009176205192	-
ZNF800	ENSG00000158636	0.180277792913345	-
ZNF800	ENSG00000146192	0.122727604569336	-
ZNF800	ENSG00000275714	0.15921024365304	-
ZNF800	ENSG00000237441	0.245962791609768	-
ZNF800	ENSG00000084073	0.100553153382791	-
ZNF800	ENSG00000100883	0.154475111012491	-
ZNF800	ENSG00000117862	0.355256601675582	-
ZNF800	ENSG00000143420	0.104455140848793	-
ZNF800	ENSG00000188493	0.204860556952254	-
ZNF800	ENSG00000129562	0.20438765026623	-
ZNF800	ENSG00000062485	0.38917060011776	-
ZNF800	ENSG00000151247	0.315848781806998	-
ZNF800	ENSG00000182952	0.0395089662982165	-
ZNF800	ENSG00000100034	-0.000807758606049657	-
ZNF800	ENSG00000126457	0.203475453786003	-
ZNF800	ENSG00000118655	0.241601814673814	-
ZNF800	ENSG00000143742	0.290934872091903	-
ZNF800	ENSG00000149557	0.0895163560474582	-
ZNF800	ENSG00000128059	0.511905470253255	-
ZNF800	ENSG00000165804	0.383827382321853	-
ZNF800	ENSG00000120526	0.26649755783408	-
ZNF800	ENSG00000104756	0.101528722270718	-
ZNF800	ENSG00000187091	0.386636807522924	-
ZNF800	ENSG00000048162	0.200501980522295	-
ZNF800	ENSG00000104299	0.0308864617484088	-
ZNF800	ENSG00000277147	0.492305890233362	-
ZNF800	ENSG00000204390	0.346572327486043	-
ZNF800	ENSG00000172757	0.284034701279463	+
ZNF800	ENSG00000126882	0.135153666830189	-
ZNF800	ENSG00000175691	0.335655217842968	-
ZNF800	ENSG00000133619	0.0783118822681006	-
ZNF800	ENSG00000213654	0.490205150633603	-
ZNF800	ENSG00000127838	0.319883105468459	-
ZNF800	ENSG00000143751	-0.00507343111257811	-
ZNF800	ENSG00000227674	0.0961650834450124	-
ZNF800	ENSG00000112200	0.279815479170215	-
ZNF800	ENSG00000100226	0.0744410400098394	-
ZNF800	ENSG00000162396	0.385341710591226	-
ZNF800	ENSG00000133706	0.126695411644053	+
ZNF800	ENSG00000139644	0.0851298035019607	-
ZNF800	ENSG00000102786	0.297323063103286	-
ZNF800	ENSG00000164603	0.108107676347972	-
ZNF800	ENSG00000099899	0.565059279443461	-
ZNF800	ENSG00000196352	0.086646750460351	-
ZNF800	ENSG00000100027	0.0258603803660955	-
ZNF800	ENSG00000126107	0.0264916694854449	-
ZNF800	ENSG00000138663	-0.0471408530182748	-
ZNF800	ENSG00000234857	0.359397359933453	+
ZNF800	ENSG00000125107	0.148893519760481	-
ZNF800	ENSG00000204619	0.0535002958322097	-
ZNF800	ENSG00000215246	0.201290343154105	-
ZNF800	ENSG00000133858	0.175301919909589	-
ZNF800	ENSG00000078618	0.179350152725599	+
ZNF800	ENSG00000165572	0.11172885059297	-
ZNF800	ENSG00000166578	0.036697541107443	-
ZNF800	ENSG00000172071	0.0588110451171476	-
ZNF800	ENSG00000162851	0.31526445186945	-
ZNF800	ENSG00000204209	0.200812003270578	-
ZNF800	ENSG00000275538	0.531291780083298	-
ZNF800	ENSG00000140854	0.228977248026156	-
ZNF800	ENSG00000172432	0.270605067671786	+
ZNF800	ENSG00000146063	-0.0334839439906808	-
ZNF800	ENSG00000188396	-0.0670230566243985	-
ZNF800	ENSG00000139218	0.383508634955735	-
ZNF800	ENSG00000117461	0.570998986916064	-
ZNF800	ENSG00000130299	0.241993980659962	-
ZNF800	ENSG00000167964	0.343289614549243	-
ZNF800	ENSG00000267169	0.467647791441694	-
ZNF800	ENSG00000237054	0.201158627632173	-
ZNF800	ENSG00000115310	0.069521988365267	-
ZNF800	ENSG00000135926	0.0543180017310059	-
ZNF800	ENSG00000185670	0.00196171959308445	-
ZNF800	ENSG00000126458	0.0205668931911594	-
ZNF800	ENSG00000156860	0.36712006255345	-
ZNF800	ENSG00000175137	0.111761808365895	-
ZNF800	ENSG00000278615	0.399452027834928	-
ZNF800	ENSG00000188786	0.365009108310924	-
ZNF800	ENSG00000106976	0.100450547477885	-
ZNF800	ENSG00000170860	0.0432200734239397	+
ZNF800	ENSG00000054116	0.447043637480922	-
ZNF800	ENSG00000168795	0.195432120044896	-
ZNF800	ENSG00000063244	0.362635608431484	-
ZNF800	ENSG00000116922	0.357889236508857	-
ZNF800	ENSG00000215068	0.211210681612482	-
ZNF800	ENSG00000168014	0.157712544526015	+
ZNF800	ENSG00000204410	0.301267746744861	-
ZNF800	ENSG00000137161	0.342543369642283	-
ZNF800	ENSG00000126878	0.143320119947404	-
ZNF800	ENSG00000163512	0.418182867045222	-
ZNF800	ENSG00000076201	0.480739959119863	-
ZNF800	ENSG00000106799	0.136980463133672	-
ZNF800	ENSG00000179833	0.341522405785441	-
ZNF800	ENSG00000121579	0.156696890302965	-
ZNF800	ENSG00000186792	0.363643215546422	-
ZNF800	ENSG00000170264	0.157892612669387	-
ZNF800	ENSG00000105443	0.216805585440258	-
ZNF800	ENSG00000158373	0.125500284790628	+
ZNF800	ENSG00000155304	0.0377405131903251	-
ZNF800	ENSG00000164885	0.134518284635934	-
ZNF800	ENSG00000213753	0.29955066504917	-
ZNF800	ENSG00000198912	0.259868227455549	-
ZNF800	ENSG00000165156	0.361936408948311	-
ZNF800	ENSG00000100462	0.0731855588712486	-
ZNF800	ENSG00000144591	0.338004508566817	-
ZNF800	ENSG00000115514	0.307843183923789	-
ZNF800	ENSG00000156599	0.338880704802711	-
ZNF800	ENSG00000116984	0.0611518004947152	-
ZNF800	ENSG00000105323	0.279834101102767	+
ZNF800	ENSG00000169764	0.24615049929394	-
ZNF800	ENSG00000207719	-0.0410750378035529	-
ZNF800	ENSG00000121774	0.508974594394982	-
ZNF800	ENSG00000231607	0.118665784627491	-
ZNF800	ENSG00000224164	0.232759200973361	-
ZNF800	ENSG00000048392	0.394864883412702	-
ZNF800	ENSG00000112514	0.238885000402142	-
ZNF800	ENSG00000145723	0.020704137143988	-
ZNF800	ENSG00000163832	0.486110512197175	-
ZNF800	ENSG00000166881	0.148762603429356	-
ZNF800	ENSG00000163297	0.121699071552247	-
ZNF800	ENSG00000205323	-0.0141952393130037	-
ZNF800	ENSG00000288534	0.114612613238237	-
ZNF800	ENSG00000077454	0.0698659527018845	-
ZNF800	ENSG00000162511	-0.0248495559311622	-
ZNF800	ENSG00000159199	0.222696545722471	-
ZNF800	ENSG00000174606	0.217981206855669	-
ZNF800	ENSG00000155111	0.239231323472835	-
ZNF800	ENSG00000270276	-0.0166775774559274	-
ZNF800	ENSG00000084693	-0.136755513202662	-
ZNF800	ENSG00000182158	0.22623141645022	-
ZNF800	ENSG00000203684	0.408180409273566	-
ZNF800	ENSG00000226251	0.388165463585104	-
ZNF800	ENSG00000167083	0.0966539855744575	-
ZNF800	ENSG00000170606	0.255351048715793	+
ZNF800	ENSG00000214160	0.17873302042708	-
ZNF800	ENSG00000166558	-0.0396145011179103	-
ZNF800	ENSG00000100908	0.198474287200676	-
ZNF800	ENSG00000164304	0.255862761915771	-
ZNF800	ENSG00000137500	0.121967650959801	-
ZNF800	ENSG00000151881	0.309209717862526	-
ZNF800	ENSG00000100902	0.112855775927228	-
ZNF800	ENSG00000151422	0.546025268410821	-
ZNF800	ENSG00000196961	0.224945346458047	-
ZNF800	ENSG00000105723	0.239680420539319	-
ZNF800	ENSG00000136448	0.136699316599642	+
ZNF800	ENSG00000138449	0.113289700391848	-
ZNF800	ENSG00000142864	0.242407778683261	-
ZNF800	ENSG00000114026	0.118082016206835	-
ZNF800	ENSG00000197157	0.297395821794621	+
ZNF800	ENSG00000278677	0.0933412919074762	-
ZNF800	ENSG00000264920	0.22605437749841	-
ZNF800	ENSG00000174748	0.399145744620843	-
ZNF800	ENSG00000143786	0.145473325354771	-
ZNF800	ENSG00000100889	0.257816484712825	-
ZNF800	ENSG00000110200	0.130027102501057	+
ZNF800	ENSG00000277194	-0.14788121828978	-
ZNF800	ENSG00000170889	0.0151747112015506	-
ZNF800	ENSG00000173905	0.339223112629485	+
ZNF800	ENSG00000248710	0.417590446520976	-
ZNF800	ENSG00000106399	0.0343303568016358	-
ZNF800	ENSG00000112118	-0.0796416840037962	+
ZNF800	ENSG00000085840	0.107706610725049	+
ZNF800	ENSG00000183431	0.188165956899827	+
ZNF800	ENSG00000100316	-0.0364477720286661	+
ZNF800	ENSG00000204442	-0.105143069069062	-
ZNF800	ENSG00000181744	0.313348328070204	-
ZNF800	ENSG00000113360	0.030271161503235	-
ZNF800	ENSG00000083838	0.26377524485576	-
ZNF800	ENSG00000275072	0.123183857270244	-
ZNF800	ENSG00000198862	0.193790668314767	-
ZNF800	ENSG00000165494	0.107171597748234	-
ZNF800	ENSG00000143314	0.110069056357674	-
ZNF800	ENSG00000256690	0.307161130601132	-
ZNF800	ENSG00000271856	-0.0886326529208434	-
ZNF800	ENSG00000197136	0.144703324342974	-
ZNF800	ENSG00000167110	0.592335829565505	+
ZNF800	ENSG00000177606	0.387640675604255	-
ZNF800	ENSG00000253882	0.284701170331762	-
ZNF800	ENSG00000091640	0.230832150637884	-
ZNF800	ENSG00000286172	0.748986418770768	-
ZNF800	ENSG00000233452	0.113264519958945	-
ZNF800	ENSG00000173928	0.296153638059403	-
ZNF800	ENSG00000066422	0.251114686097335	-
ZNF800	ENSG00000040608	0.842757680988718	-
ZNF800	ENSG00000103319	0.29922721843124	-
ZNF800	ENSG00000161277	0.602296994793202	-
ZNF800	ENSG00000284416	0.426263320514927	-
ZNF800	ENSG00000223797	0.065626609096584	-
ZNF800	ENSG00000121644	0.233400486670844	-
ZNF800	ENSG00000236137	0.253374467323443	-
ZNF800	ENSG00000136518	0.296160241255799	-
ZNF800	ENSG00000198356	0.200367686362105	-
ZNF800	ENSG00000196660	-0.0419416414528801	-
ZNF800	ENSG00000092094	0.147842954038526	-
ZNF800	ENSG00000270882	-0.00554021038958823	-
ZNF800	ENSG00000117481	0.113223966807973	-
ZNF800	ENSG00000023318	0.198443309578232	-
ZNF800	ENSG00000185651	0.126200475226246	-
ZNF800	ENSG00000275221	0.197843779246713	-
ZNF800	ENSG00000202363	-0.286195233306207	-
ZNF800	ENSG00000122566	0.210519760909658	-
ZNF800	ENSG00000178078	0.160016701018368	-
ZNF800	ENSG00000008324	-0.0127377453916662	-
ZNF800	ENSG00000140830	0.0632039343437552	-
ZNF800	ENSG00000255362	-0.0344333238277868	-
ZNF800	ENSG00000157193	0.60210187486324	-
ZNF800	ENSG00000177738	0.0186281899689211	-
ZNF800	ENSG00000130208	0.0126007359991483	-
ZNF800	ENSG00000206652	0.590293383712779	-
ZNF800	ENSG00000251022	0.0213589701912731	-
ZNF800	ENSG00000198003	0.171209858043717	-
ZNF800	ENSG00000286264	0.689522419016131	-
ZNF800	ENSG00000111325	0.204469169094644	+
ZNF800	ENSG00000285278	0.348462462087217	-
ZNF800	ENSG00000171159	0.407707337322302	-
ZNF800	ENSG00000198055	0.285635202899494	-
ZNF800	ENSG00000167476	0.0565346173472081	-
ZNF800	ENSG00000168275	0.185283456739716	-
ZNF800	ENSG00000284427	0.147306350562131	-
ZNF800	ENSG00000145592	0.00674231093949972	-
ZNF800	ENSG00000179761	0.159736556537743	-
ZNF800	ENSG00000083520	0.0918321528886932	-
ZNF800	ENSG00000026652	-0.137490447434317	-
ZNF800	ENSG00000029639	0.127862644798222	-
ZNF800	ENSG00000173531	0.191534513653707	-
ZNF800	ENSG00000105568	0.249497146482204	-
ZNF800	ENSG00000113161	0.0493155692986041	-
ZNF800	ENSG00000088727	0.318418174607896	-
ZNF800	ENSG00000164307	0.591737974254425	-
ZNF800	ENSG00000154727	0.166613484811189	-
ZNF800	ENSG00000182359	0.183123857749997	-
ZNF800	ENSG00000196866	0.0688555597760792	-
ZNF800	ENSG00000225217	0.0531493982269391	-
ZNF800	ENSG00000136710	0.114784587336043	-
ZNF800	ENSG00000120833	0.586308789201598	-
ZNF800	ENSG00000044574	0.29185518330955	+
ZNF800	ENSG00000135451	0.00958858078667669	-
ZNF800	ENSG00000135924	0.253965016075979	-
ZNF800	ENSG00000135249	0.319372192927701	-
ZNF800	ENSG00000076108	0.0498184129684232	+
ZNF800	ENSG00000065978	0.192667044253333	+
ZNF800	ENSG00000168066	0.0727899109022258	+
ZNF800	ENSG00000156650	0.0685655226222735	+
ZNF800	ENSG00000176472	0.234941082882414	-
ZNF800	ENSG00000215271	0.191135070688758	-
ZNF800	ENSG00000170500	-0.0535376964906042	-
ZNF800	ENSG00000163444	0.259843664633795	-
ZNF800	ENSG00000104881	0.384016356442891	-
ZNF800	ENSG00000111530	0.267908824694759	-
ZNF800	ENSG00000289740	-0.242394749485543	-
ZNF800	ENSG00000060971	0.039531369006481	-
ZNF800	ENSG00000073921	0.110850639520702	-
ZNF800	ENSG00000236859	0.293774086514534	-
ZNF800	ENSG00000105939	0.0609485843535797	-
ZNF800	ENSG00000162517	0.275294124614432	-
ZNF800	ENSG00000146842	0.0942523674302625	-
ZNF800	ENSG00000197965	0.0449266167688342	-
ZNF800	ENSG00000173110	0.0592357575414153	-
ZNF800	ENSG00000079313	0.297353623681146	-
ZNF800	ENSG00000117394	0.425985932471928	-
ZNF800	ENSG00000112339	0.306018744471429	-
ZNF800	ENSG00000245532	0.0569437226721686	-
ZNF800	ENSG00000240682	0.0106733037591722	-
ZNF800	ENSG00000171960	0.177770514924106	-
ZNF800	ENSG00000092201	0.0262213844596718	+
ZNF800	ENSG00000125741	0.233708062263398	-
ZNF800	ENSG00000102547	0.239769058186167	-
ZNF800	ENSG00000109906	0.0393755770645232	-
ZNF800	ENSG00000137312	0.414992466676184	-
ZNF800	ENSG00000113456	0.306542677089031	-
ZNF800	ENSG00000166797	0.239947668714877	-
ZNF800	ENSG00000142227	0.344630974783639	-
ZNF800	ENSG00000173559	0.178887659006075	-
ZNF800	ENSG00000154305	0.105219765456712	-
ZNF800	ENSG00000140691	0.509565970102571	-
ZNF800	ENSG00000263766	0.348626026284724	-
ZNF800	ENSG00000100038	0.555833914621821	-
ZNF800	ENSG00000133112	0.451950558762287	-
ZNF800	ENSG00000117479	0.174847177312314	-
ZNF800	ENSG00000198563	0.0569950970255201	-
ZNF800	ENSG00000143951	0.0831907438614434	-
ZNF800	ENSG00000187678	0.195460085483525	-
ZNF800	ENSG00000065717	0.391668892725614	-
ZNF800	ENSG00000198218	0.238865290160504	-
ZNF800	ENSG00000155660	0.423043504971313	+
ZNF800	ENSG00000169359	0.265847409346395	-
ZNF800	ENSG00000111481	0.108931275458427	-
ZNF800	ENSG00000136159	0.339942462808441	-
ZNF800	ENSG00000085999	0.0610924888767028	-
ZNF800	ENSG00000048740	0.0203322027168254	-
ZNF800	ENSG00000071243	0.220894118253768	-
ZNF800	ENSG00000231249	0.15611516184203	-
ZNF800	ENSG00000152484	0.00368896177162886	-
ZNF800	ENSG00000169813	0.457882270404501	-
ZNF800	ENSG00000163527	0.683516654068527	-
ZNF800	ENSG00000284770	0.198309735768929	-
ZNF800	ENSG00000112312	0.488043441363791	+
ZNF800	ENSG00000158769	0.203321462334819	-
ZNF800	ENSG00000164109	0.103921241540498	-
ZNF800	ENSG00000163125	0.259140117925536	-
ZNF800	ENSG00000117650	0.108774073522926	-
ZNF800	ENSG00000157350	0.0324271546005934	-
ZNF800	ENSG00000174358	0.332872863125288	-
ZNF800	ENSG00000169635	0.363343369390142	-
ZNF800	ENSG00000154813	0.26499012936927	-
ZNF800	ENSG00000174807	0.346603106569224	-
ZNF800	ENSG00000110958	0.434877613358053	-
ZNF800	ENSG00000265590	0.275355185822473	+
ZNF800	ENSG00000204463	0.279644322391859	-
ZNF800	ENSG00000131368	-0.0215482994883558	-
ZNF800	ENSG00000187514	0.312508524368604	+
ZNF800	ENSG00000230124	0.313013310176472	-
ZNF800	ENSG00000180901	0.215410806022328	-
ZNF800	ENSG00000134668	0.161218334025918	-
ZNF800	ENSG00000100445	0.0520661250032887	-
ZNF800	ENSG00000164011	0.233167696646491	-
ZNF800	ENSG00000100916	0.482581910184899	-
ZNF800	ENSG00000164073	0.41462217152818	-
ZNF800	ENSG00000132467	0.0451369782307013	-
ZNF800	ENSG00000100968	0.0879938234495599	-
ZNF800	ENSG00000109381	0.152641586848295	-
ZNF800	ENSG00000092203	0.11831151509155	-
ZNF800	ENSG00000274290	0.216575541349609	-
ZNF800	ENSG00000225778	0.0521978948119107	-
ZNF800	ENSG00000143321	0.127251466213793	+
ZNF800	ENSG00000237361	0.0148543653138734	-
ZNF800	ENSG00000073849	0.267630842000797	-
ZNF800	ENSG00000137434	0.043739273448596	-
ZNF800	ENSG00000114316	0.225474109305209	-
ZNF800	ENSG00000277775	0.122085128811852	-
ZNF800	ENSG00000153531	-0.0653110370865092	-
ZNF800	ENSG00000263412	0.368835813090091	-
ZNF800	ENSG00000108107	0.179929499100191	+
ZNF800	ENSG00000159023	0.317437221073931	-
ZNF800	ENSG00000140006	-0.0521339114622491	-
ZNF800	ENSG00000172331	0.0389858577387508	-
ZNF800	ENSG00000124659	0.372637716968813	-
ZNF800	ENSG00000140564	0.0708535992599412	-
ZNF800	ENSG00000159217	0.472313649485083	-
ZNF800	ENSG00000198498	0.0122809478011761	-
ZNF800	ENSG00000181218	0.494967940818516	-
ZNF800	ENSG00000124575	-0.0112886518392648	+
ZNF800	ENSG00000175564	0.00876056344294131	-
ZNF800	ENSG00000170653	0.117276736355202	-
ZNF800	ENSG00000162607	0.380237817249187	-
ZNF800	ENSG00000112972	0.234063741014555	-
ZNF800	ENSG00000233834	0.0607579215835645	-
ZNF800	ENSG00000123191	0.290244489631284	-
ZNF800	ENSG00000162885	0.471621096939176	-
ZNF800	ENSG00000135372	-0.0187119022851056	-
ZNF800	ENSG00000088451	0.112362967467314	-
ZNF800	ENSG00000141376	0.167793075252335	-
ZNF800	ENSG00000129810	0.249752096753877	-
ZNF800	ENSG00000164187	0.314296373684713	-
ZNF800	ENSG00000171148	0.423195682154623	-
ZNF800	ENSG00000004455	0.256273535415786	-
ZNF800	ENSG00000198625	0.188959038317779	-
ZNF800	ENSG00000233791	0.403189776726952	-
ZNF800	ENSG00000158987	0.156237372790184	-
ZNF800	ENSG00000152763	0.601569733566749	-
ZNF800	ENSG00000204899	0.449597756475397	-
ZNF800	ENSG00000238198	0.382419424457195	-
ZNF800	ENSG00000132471	0.262934909525793	-
ZNF800	ENSG00000173230	0.0168806105152373	-
ZNF800	ENSG00000170899	0.147762857225682	-
ZNF800	ENSG00000124610	0.195855237980103	-
ZNF800	ENSG00000160752	0.0973278369969292	-
ZNF800	ENSG00000135211	0.184250972978728	-
ZNF800	ENSG00000237638	0.170690669965583	-
ZNF800	ENSG00000170584	0.276447211550127	-
ZNF800	ENSG00000231365	0.127092010195205	-
ZNF800	ENSG00000167130	0.444123568569828	-
ZNF800	ENSG00000283676	0.501351361688073	-
ZNF800	ENSG00000163703	0.458745673817748	-
ZNF800	ENSG00000078674	0.362247622114106	-
ZNF800	ENSG00000142687	0.689708001665055	-
ZNF800	ENSG00000165819	0.167853149685642	-
ZNF800	ENSG00000275052	0.259935482875582	-
ZNF800	ENSG00000130720	0.166564990116309	-
ZNF800	ENSG00000236499	0.122794973752638	+
ZNF800	ENSG00000140526	0.167191326151167	-
ZNF800	ENSG00000084112	-0.0167886683999763	-
ZNF800	ENSG00000135541	0.020095952715803	-
ZNF800	ENSG00000114738	0.434879834149126	-
ZNF800	ENSG00000144355	0.428765794620767	-
ZNF800	ENSG00000281706	-0.0403079738627798	-
ZNF800	ENSG00000165782	0.0640973659266586	-
ZNF800	ENSG00000149262	0.0040796220067372	-
ZNF800	ENSG00000135747	0.116745976917856	-
ZNF800	ENSG00000089154	0.0645734329530138	+
ZNF800	ENSG00000070785	0.289287306622392	-
ZNF800	ENSG00000129315	0.0987908798820843	-
ZNF800	ENSG00000255507	0.0755102981303103	-
ZNF800	ENSG00000089053	0.492779462798419	-
ZNF800	ENSG00000165792	-0.00248170507082874	-
ZNF800	ENSG00000163468	0.281688249524789	+
ZNF800	ENSG00000125257	0.0334744860765726	-
ZNF800	ENSG00000125611	0.104143183345031	-
ZNF800	ENSG00000156256	0.173363681241058	-
ZNF800	ENSG00000203711	0.194821118375831	-
ZNF800	ENSG00000080802	0.132468216649465	-
ZNF800	ENSG00000135605	0.119463024745866	-
ZNF800	ENSG00000203645	0.123694439676177	-
ZNF800	ENSG00000197429	0.323411077092273	-
ZNF800	ENSG00000234694	0.318048954306853	-
ZNF800	ENSG00000128512	0.308505455217513	-
ZNF800	ENSG00000122483	0.362424111005206	-
ZNF800	ENSG00000163626	0.296071098536639	-
ZNF800	ENSG00000082898	0.221913970750211	-
ZNF800	ENSG00000106299	0.218835771242717	-
ZNF800	ENSG00000140287	-0.0263841896337482	-
ZNF800	ENSG00000141933	0.339993915966936	-
ZNF800	ENSG00000247137	0.0300036287724098	-
ZNF800	ENSG00000235221	0.0701452322191011	-
ZNF800	ENSG00000174851	0.260795238931107	-
ZNF800	ENSG00000156787	-0.0524631122731931	-
ZNF800	ENSG00000174579	0.452220552944504	-
ZNF800	ENSG00000144659	0.513123670753102	-
ZNF800	ENSG00000136485	0.520746313619718	-
ZNF800	ENSG00000257727	0.137821887193687	-
ZNF800	ENSG00000172115	0.220213120421248	-
ZNF800	ENSG00000143977	0.239559759354041	-
ZNF800	ENSG00000275004	0.500616370107472	-
ZNF800	ENSG00000110955	0.0915250954471304	+
ZNF800	ENSG00000198673	0.214734672272087	-
ZNF800	ENSG00000136856	0.149422811226756	-
ZNF800	ENSG00000143183	0.0477936012497973	-
ZNF800	ENSG00000106554	0.174676209275868	+
ZNF800	ENSG00000130881	0.323032957193473	-
ZNF800	ENSG00000164924	0.382930516847461	-
ZNF800	ENSG00000175567	0.43993658466698	-
ZNF800	ENSG00000253773	0.267266559854268	-
ZNF800	ENSG00000130270	0.376283531216871	-
ZNF800	ENSG00000161847	0.408517055398309	-
ZNF800	ENSG00000198270	0.468109922813399	-
ZNF800	ENSG00000165355	0.207065185564716	-
ZNF800	ENSG00000172775	0.390733276854511	-
ZNF800	ENSG00000107897	0.340876889722672	-
ZNF800	ENSG00000170852	-0.0318207012883925	-
ZNF800	ENSG00000104983	0.0136860245716517	-
ZNF800	ENSG00000135535	0.287946040184335	-
ZNF800	ENSG00000113194	0.187055124437851	-
ZNF800	ENSG00000064419	0.17284807823423	-
ZNF800	ENSG00000144366	0.290802304439884	-
ZNF800	ENSG00000145041	0.240570120412619	-
ZNF800	ENSG00000152475	0.267817637986807	-
ZNF800	ENSG00000064012	-0.0413401535205651	-
ZNF800	ENSG00000096654	0.227740822325254	-
ZNF800	ENSG00000113649	0.143224274154251	-
ZNF800	ENSG00000131013	0.241482018887055	-
ZNF800	ENSG00000092929	0.387477134169732	-
ZNF800	ENSG00000185624	0.235659080022586	+
ZNF800	ENSG00000116679	0.283256829729632	-
ZNF800	ENSG00000083544	0.201755411631735	-
ZNF800	ENSG00000172262	0.412850541281927	-
ZNF800	ENSG00000000457	0.0478304891001821	-
ZNF800	ENSG00000102904	0.301017536758637	-
ZNF800	ENSG00000116199	-0.0360555452654993	-
ZNF800	ENSG00000120705	0.434022048828684	-
ZNF800	ENSG00000131149	0.067805163769619	-
ZNF800	ENSG00000075945	0.0138596841250778	-
ZNF800	ENSG00000266589	0.231174084689559	-
ZNF800	ENSG00000101473	0.237624247244245	-
ZNF800	ENSG00000224531	0.262355410071529	-
ZNF800	ENSG00000284378	0.0947158705349912	-
ZNF800	ENSG00000111011	0.0971604891444769	-
ZNF800	ENSG00000160209	0.419042803754391	-
ZNF800	ENSG00000196782	0.1615820348627	-
ZNF800	ENSG00000139734	0.243146373800212	-
ZNF800	ENSG00000168116	0.291352971113663	-
ZNF800	ENSG00000138757	0.269882015020535	+
ZNF800	ENSG00000070831	0.0837413716451871	-
ZNF800	ENSG00000150672	0.00410815288215799	-
ZNF800	ENSG00000178977	0.115987572110829	-
ZNF800	ENSG00000134375	0.0876937498503362	-
ZNF800	ENSG00000132912	-0.0181815122000454	-
ZNF800	ENSG00000182919	0.122956192919193	-
ZNF800	ENSG00000136758	0.360292455137693	-
ZNF800	ENSG00000121680	0.219529721874943	-
ZNF800	ENSG00000261202	0.16994215929636	-
ZNF800	ENSG00000224574	0.0696169603753	-
ZNF800	ENSG00000213625	0.267232913008051	-
ZNF800	ENSG00000143621	-0.00544103532971936	+
ZNF800	ENSG00000082258	0.368555754070777	-
ZNF800	ENSG00000205765	0.244050170760923	-
ZNF800	ENSG00000119004	0.349884722895934	-
ZNF800	ENSG00000170515	0.295849546655882	+
ZNF800	ENSG00000163584	-0.118666164719022	-
ZNF800	ENSG00000101310	0.170081711150746	-
ZNF800	ENSG00000163682	0.0823444172612703	-
ZNF800	ENSG00000163866	0.0219531678022447	-
ZNF800	ENSG00000130304	0.2828184058528	-
ZNF800	ENSG00000013275	0.225861249967087	-
ZNF800	ENSG00000120694	0.239264275604389	-
ZNF800	ENSG00000115806	0.111381856858386	-
ZNF800	ENSG00000276966	-0.0264400611510983	-
ZNF800	ENSG00000115211	0.439265917610032	-
ZNF800	ENSG00000187147	0.220827119344124	-
ZNF800	ENSG00000204713	-0.17859398150229	-
ZNF800	ENSG00000100360	0.175162520474843	-
ZNF800	ENSG00000150756	0.307723865253841	-
ZNF800	ENSG00000185130	0.0618799765239906	-
ZNF800	ENSG00000112062	0.0669504972462846	-
ZNF800	ENSG00000160796	0.20767239110314	-
ZNF800	ENSG00000198807	0.0698918984279881	-
ZNF800	ENSG00000161179	0.473314588744036	-
ZNF800	ENSG00000266402	0.344670596968966	-
ZNF800	ENSG00000157349	0.302379395596134	-
ZNF800	ENSG00000275994	0.320696793433433	-
ZNF800	ENSG00000173264	0.218708385192293	-
ZNF800	ENSG00000105393	0.0336351343926727	-
ZNF800	ENSG00000151743	0.25969013001396	-
ZNF800	ENSG00000198925	0.169903448586593	-
ZNF800	ENSG00000100802	0.350411354629131	-
ZNF800	ENSG00000112029	0.408988708874659	-
ZNF800	ENSG00000184058	0.269176333264046	-
ZNF800	ENSG00000109390	0.315488334072311	-
ZNF800	ENSG00000146834	0.53613785320736	-
ZNF800	ENSG00000281912	0.4621414251706	-
ZNF800	ENSG00000087884	0.232288909377107	-
ZNF800	ENSG00000186687	0.052318730954399	-
ZNF800	ENSG00000093183	0.243270147060807	-
ZNF800	ENSG00000135457	0.124058972666191	-
ZNF800	ENSG00000206811	0.0994619391111525	-
ZNF800	ENSG00000198707	0.24003482155964	-
ZNF800	ENSG00000140521	-0.101269499532324	+
ZNF800	ENSG00000163001	-0.0131139447834842	-
ZNF800	ENSG00000115368	0.046303275850921	-
ZNF800	ENSG00000065243	0.45127486480331	-
ZNF800	ENSG00000117724	0.0657942180291864	-
ZNF800	ENSG00000179862	0.327824694640539	-
ZNF800	ENSG00000162194	0.417596860227645	-
ZNF800	ENSG00000155542	0.376839924140042	-
ZNF800	ENSG00000189403	0.320381241983566	-
ZNF800	ENSG00000147573	0.00802061803611901	-
ZNF800	ENSG00000134186	0.205742606179438	-
ZNF800	ENSG00000109920	0.10514363598565	-
ZNF800	ENSG00000142945	0.157533321341912	+
ZNF800	ENSG00000135392	0.325560005908872	-
ZNF800	ENSG00000143774	0.479848167614092	-
ZNF800	ENSG00000170581	0.145643049460792	-
ZNF800	ENSG00000205581	0.334744677170128	-
ZNF800	ENSG00000184432	0.307593437988397	+
ZNF800	ENSG00000128513	-0.00143142844482659	-
ZNF800	ENSG00000100353	0.459301363131891	+
ZNF800	ENSG00000142230	0.258544021472591	-
ZNF800	ENSG00000091317	0.338283345635029	-
ZNF800	ENSG00000009307	0.157761036361279	-
ZNF800	ENSG00000254505	0.418840236586806	+
ZNF800	ENSG00000172738	0.239677622958131	-
ZNF800	ENSG00000242049	0.0688465438732817	-
ZNF800	ENSG00000242114	0.34706225092225	-
ZNF800	ENSG00000271643	0.268003993621663	-
ZNF800	ENSG00000121104	0.117062214818638	-
ZNF800	ENSG00000155508	0.426178326676477	-
ZNF800	ENSG00000010072	0.466151261055617	-
ZNF800	ENSG00000134900	0.272415035668448	-
ZNF800	ENSG00000164237	-0.0313983622477126	-
ZNF800	ENSG00000164867	0.253279531897406	-
ZNF800	ENSG00000278705	0.0266662285192863	-
ZNF800	ENSG00000167394	0.373883503655968	-
ZNF800	ENSG00000144711	0.166860956387918	-
ZNF800	ENSG00000184983	0.596427213452574	-
ZNF800	ENSG00000170144	0.409508834861312	-
ZNF800	ENSG00000196743	-0.0394421874792915	-
ZNF800	ENSG00000158710	0.00616102601085077	-
ZNF800	ENSG00000131374	0.258810082075412	-
ZNF800	ENSG00000105617	0.261857208546782	-
ZNF800	ENSG00000173933	0.0226207254709003	-
ZNF800	ENSG00000117713	0.135298061284066	-
ZNF800	ENSG00000227630	0.117935032835757	-
ZNF800	ENSG00000183955	0.309109800257776	+
ZNF800	ENSG00000134901	0.489894262597166	-
ZNF800	ENSG00000164236	0.0958286407831977	-
ZNF800	ENSG00000142459	0.116603927156999	-
ZNF800	ENSG00000113845	0.116255377001551	-
ZNF800	ENSG00000158467	0.133979064761617	-
ZNF800	ENSG00000126246	0.374133341317333	-
ZNF800	ENSG00000149016	0.0323414946322826	+
ZNF800	ENSG00000143198	0.310177198970439	-
ZNF800	ENSG00000113595	0.0893155575487664	-
ZNF800	ENSG00000170234	-0.0415892110916323	-
ZNF800	ENSG00000213780	0.1068368640294	+
ZNF800	ENSG00000115128	0.152716556926021	+
ZNF800	ENSG00000148484	0.32568992614384	-
ZNF800	ENSG00000114796	0.243591461814688	-
ZNF800	ENSG00000141086	0.482499377866303	-
ZNF800	ENSG00000117523	0.0534011823026001	-
ZNF800	ENSG00000106351	0.293994419659183	-
ZNF800	ENSG00000091009	0.146994967934432	-
ZNF800	ENSG00000185220	0.295554938301374	-
ZNF800	ENSG00000205060	0.435015627116119	-
ZNF800	ENSG00000231925	0.216597097513507	-
ZNF800	ENSG00000105650	0.267179733108779	-
ZNF800	ENSG00000188994	0.534954897874559	-
ZNF800	ENSG00000134107	0.569283369176859	+
ZNF800	ENSG00000214193	0.604923877403842	-
ZNF800	ENSG00000129460	0.078156174197101	-
ZNF800	ENSG00000136231	0.231373345767376	-
ZNF800	ENSG00000198951	0.459156972183052	-
ZNF800	ENSG00000244041	0.188885637491917	-
ZNF800	ENSG00000163714	0.0447479598626408	-
ZNF800	ENSG00000136878	0.0763404088469287	-
ZNF800	ENSG00000100401	0.384332894712536	-
ZNF800	ENSG00000077097	0.144266838598341	-
ZNF800	ENSG00000160050	0.12065428947499	-
ZNF800	ENSG00000111231	0.376429708118459	-
ZNF800	ENSG00000182504	0.149856892353379	-
ZNF800	ENSG00000175324	0.561350842520105	-
ZNF800	ENSG00000259826	0.462184813102926	-
ZNF800	ENSG00000004776	0.482491786590973	-
ZNF800	ENSG00000100804	0.194983557698145	-
ZNF800	ENSG00000117335	0.429449051160558	-
ZNF800	ENSG00000233183	-0.0108813795290157	-
ZNF800	ENSG00000120697	0.227167674693913	-
ZNF800	ENSG00000256269	0.247359039288609	-
ZNF800	ENSG00000247400	0.467915540767912	-
ZNF800	ENSG00000162076	0.684004996890907	-
ZNF800	ENSG00000180263	0.262164266174275	-
ZNF800	ENSG00000144445	0.451554569238855	-
ZNF800	ENSG00000114767	0.423566740924872	-
ZNF800	ENSG00000154781	0.0870118995825991	+
ZNF800	ENSG00000181467	0.114569132269466	-
ZNF800	ENSG00000172315	-0.0577824208708685	-
ZNF800	ENSG00000142731	0.474776175240104	-
ZNF800	ENSG00000163913	-0.0771103317158531	-
ZNF800	ENSG00000115875	0.0224109062448514	-
ZNF800	ENSG00000153551	0.22013563550938	-
ZNF800	ENSG00000118412	0.238459282977137	-
ZNF800	ENSG00000245017	0.077714705856983	-
ZNF800	ENSG00000174485	0.378868416844996	-
ZNF800	ENSG00000226125	-0.126249369698628	-
ZNF800	ENSG00000197324	0.224144246068804	-
ZNF800	ENSG00000138107	0.150001633914245	-
ZNF800	ENSG00000228775	-0.029795410021937	-
ZNF800	ENSG00000132781	0.373428229913435	-
ZNF800	ENSG00000112242	0.221820482405088	-
ZNF800	ENSG00000158615	0.458482274068802	-
ZNF800	ENSG00000113838	0.0718772412655911	-
ZNF800	ENSG00000105656	0.405183553626701	-
ZNF800	ENSG00000167996	0.292946900735427	+
ZNF800	ENSG00000175040	0.0389399689290888	-
ZNF800	ENSG00000108654	0.438425187488804	-
ZNF800	ENSG00000147654	0.156732798756305	-
ZNF800	ENSG00000206344	0.115078133681052	-
ZNF800	ENSG00000112812	0.464263921809747	-
ZNF800	ENSG00000155868	0.0311962497028783	-
ZNF800	ENSG00000260260	0.172841921786497	-
ZNF800	ENSG00000123600	0.409933810227969	-
ZNF800	ENSG00000058272	0.382312392480028	+
ZNF800	ENSG00000129559	0.113789990965379	+
ZNF800	ENSG00000111802	0.306358115278503	-
ZNF800	ENSG00000050426	0.29460838673136	-
ZNF800	ENSG00000288989	0.201718921952833	-
ZNF800	ENSG00000135870	0.219341674224352	-
ZNF800	ENSG00000204084	0.0726581581163566	-
ZNF800	ENSG00000178252	0.619311802694273	-
ZNF800	ENSG00000171604	0.282129798877484	-
ZNF800	ENSG00000181722	0.103440118207817	-
ZNF800	ENSG00000225595	0.0675120636839514	-
ZNF800	ENSG00000198496	0.238142969439267	-
ZNF800	ENSG00000115257	0.377128356701582	-
ZNF800	ENSG00000105982	0.209852095833487	-
ZNF800	ENSG00000134809	0.0510724977879955	-
ZNF800	ENSG00000134516	0.0578325465926316	-
ZNF800	ENSG00000203814	0.262536472575081	-
ZNF800	ENSG00000125454	0.331220138159471	-
ZNF800	ENSG00000120437	0.334707017700757	-
ZNF800	ENSG00000182586	0.478369323268154	-
ZNF800	ENSG00000188295	0.188940346884777	-
ZNF800	ENSG00000200463	0.607693064796124	-
ZNF800	ENSG00000116586	0.443614790427716	-
ZNF800	ENSG00000115942	0.481558276930842	-
ZNF800	ENSG00000090686	0.299154408368152	-
ZNF800	ENSG00000165209	0.0310824751487096	-
ZNF800	ENSG00000144381	0.355830319931693	+
ZNF800	ENSG00000121775	0.608831713321063	-
ZNF800	ENSG00000068028	0.501381935723407	-
ZNF800	ENSG00000116761	0.116301645892427	-
ZNF800	ENSG00000143106	0.159809628463921	-
ZNF800	ENSG00000106392	0.214777699122991	-
ZNF800	ENSG00000160799	0.341013462708536	-
ZNF800	ENSG00000258102	0.0209253328221422	-
ZNF800	ENSG00000169976	-0.00883452744883345	-
ZNF800	ENSG00000042062	0.330205407336308	-
ZNF800	ENSG00000151353	0.137812290291622	-
ZNF800	ENSG00000087269	0.269024337934536	+
ZNF800	ENSG00000089157	0.224497737158066	-
ZNF800	ENSG00000135317	0.33200955382511	-
ZNF800	ENSG00000144848	0.0413358511571985	-
ZNF800	ENSG00000196187	0.416993670032722	-
ZNF800	ENSG00000153786	-0.0114278812494808	-
ZNF800	ENSG00000133056	0.0681792273748728	-
ZNF800	ENSG00000135537	0.206812871714858	-
ZNF800	ENSG00000115657	0.255241090146856	-
ZNF800	ENSG00000170345	0.222986152126328	-
ZNF800	ENSG00000168610	0.279780173163562	-
ZNF800	ENSG00000168214	0.190845901739145	-
ZNF800	ENSG00000272269	0.338289490340901	-
ZNF800	ENSG00000172273	0.170381250222443	-
ZNF800	ENSG00000115539	0.204735138691274	-
ZNF800	ENSG00000151445	0.133488636055515	-
ZNF800	ENSG00000091527	0.0429066811720722	+
ZNF800	ENSG00000146223	0.0525653951106948	-
ZNF800	ENSG00000178177	0.420561860981996	-
ZNF800	ENSG00000144589	0.192083653387519	-
ZNF800	ENSG00000103769	0.367430975002706	-
ZNF800	ENSG00000168003	0.478643927368123	-
ZNF800	ENSG00000199121	0.314125613105838	-
ZNF800	ENSG00000231768	-0.0125552099633871	-
ZNF800	ENSG00000196776	-0.0908764963062838	-
ZNF800	ENSG00000170385	-0.071991981096442	-
ZNF800	ENSG00000156973	0.241598283603503	-
ZNF800	ENSG00000163590	0.312033926766732	-
ZNF800	ENSG00000065526	0.316622470087201	-
ZNF800	ENSG00000279170	0.105468964552644	-
ZNF800	ENSG00000151023	0.283913250857948	-
ZNF800	ENSG00000183765	0.182210279764726	-
ZNF800	ENSG00000174371	0.328501351509935	+
ZNF800	ENSG00000124787	0.314732808773598	-
ZNF800	ENSG00000172007	0.32575076738315	-
ZNF800	ENSG00000239779	-0.0181776794474642	-
ZNF800	ENSG00000100092	0.270060970310041	-
ZNF800	ENSG00000264802	0.0834849502803815	-
ZNF800	ENSG00000172269	0.180740791891851	-
ZNF800	ENSG00000185442	0.47339406561989	-
ZNF800	ENSG00000091140	0.276689711123458	-
ZNF800	ENSG00000274602	0.472895873144885	-
ZNF800	ENSG00000119711	0.0352144113449909	-
ZNF800	ENSG00000197279	0.101240216794571	-
ZNF800	ENSG00000084072	0.0410192160478745	-
ZNF800	ENSG00000229140	-0.0614451657478196	-
ZNF800	ENSG00000184154	0.144258825084151	-
ZNF800	ENSG00000039650	0.378218619497987	-
ZNF800	ENSG00000277610	0.393081788558449	-
ZNF800	ENSG00000184007	0.240072414889411	-
ZNF800	ENSG00000050555	0.232080609741073	-
ZNF800	ENSG00000163050	0.396040451933558	-
ZNF800	ENSG00000188186	0.109301195783468	-
ZNF800	ENSG00000117676	0.542520417911394	-
ZNF800	ENSG00000196357	0.260404655959142	-
ZNF800	ENSG00000183506	0.151076928194444	-
ZNF800	ENSG00000197061	-0.0363373595642732	-
ZNF800	ENSG00000105647	0.216548620534267	-
ZNF800	ENSG00000126067	0.101580123759784	-
ZNF800	ENSG00000167114	0.260826955515128	-
ZNF800	ENSG00000138750	0.3721277730463	-
ZNF800	ENSG00000142657	0.676265246762709	-
ZNF800	ENSG00000103111	0.0788556342976827	-
ZNF800	ENSG00000257621	-0.0256994886113935	-
ZNF800	ENSG00000126070	0.271517729560644	-
ZNF800	ENSG00000184949	0.636009821633	-
ZNF800	ENSG00000197238	0.039619321545044	-
ZNF800	ENSG00000248643	0.417504560866078	-
ZNF800	ENSG00000130770	0.30082730836584	-
ZNF800	ENSG00000006468	0.0432939394398964	-
ZNF800	ENSG00000276712	0.0984840132708573	-
ZNF800	ENSG00000115129	0.164326972518493	-
ZNF800	ENSG00000084733	0.587042386478133	-
ZNF800	ENSG00000196531	0.114838386865151	+
ZNF800	ENSG00000132305	0.439868219441544	+
ZNF800	ENSG00000112306	0.0540824141384711	+
ZNF800	ENSG00000268858	0.33848297550943	-
ZNF800	ENSG00000023228	0.189629353840115	-
ZNF800	ENSG00000139684	0.452018281803821	-
ZNF800	ENSG00000158402	0.111669734606685	-
ZNF800	ENSG00000115504	-0.0278862281481315	-
ZNF800	ENSG00000168653	0.139389066397539	+
ZNF800	ENSG00000116954	0.0387697975351161	-
ZNF800	ENSG00000158161	0.195157186603673	-
ZNF800	ENSG00000127980	0.194250487096701	-
ZNF800	ENSG00000162298	0.261496976196961	-
ZNF800	ENSG00000254858	0.241722634752735	-
ZNF800	ENSG00000144840	0.160523461216765	-
ZNF800	ENSG00000268650	0.474722096243269	-
ZNF800	ENSG00000215883	0.218213996144735	-
ZNF800	ENSG00000254772	0.216112398470138	+
ZNF800	ENSG00000155906	0.273158683164479	-
ZNF800	ENSG00000101096	0.162401659501417	-
ZNF800	ENSG00000197540	0.0325386238599185	-
ZNF800	ENSG00000134899	0.149284948523882	-
ZNF800	ENSG00000259040	0.48995468061859	-
ZNF800	ENSG00000277791	0.178870364666177	-
ZNF800	ENSG00000105325	0.166278499598896	-
ZNF800	ENSG00000138413	0.276399300615989	+
ZNF800	ENSG00000122644	0.269369652079663	-
ZNF800	ENSG00000198874	-0.0400393262924976	-
ZNF800	ENSG00000160746	0.245319647899075	-
ZNF800	ENSG00000172059	0.0459262196138645	-
ZNF800	ENSG00000135486	0.0438854301838	-
ZNF800	ENSG00000198242	0.127215688917051	+
ZNF800	ENSG00000141994	0.323026268083351	-
ZNF800	ENSG00000168028	0.0538454979260769	+
ZNF800	ENSG00000075188	0.229046034106628	-
ZNF800	ENSG00000157216	-0.0857104333402864	-
ZNF800	ENSG00000189266	0.354647643437844	-
ZNF800	ENSG00000033030	0.03279864803363	-
ZNF800	ENSG00000101844	0.168687527545947	-
ZNF800	ENSG00000206885	-0.236340742253614	-
ZNF800	ENSG00000214253	0.451768940323397	-
ZNF800	ENSG00000165055	0.0884995029707728	-
ZNF800	ENSG00000132356	-0.152766421413917	-
ZNF800	ENSG00000245614	0.175992172736028	-
ZNF800	ENSG00000082153	0.31021610689599	-
ZNF800	ENSG00000081154	0.355267677343731	-
ZNF800	ENSG00000146005	0.601606798092957	-
ZNF800	ENSG00000105467	0.399188355994145	-
ZNF800	ENSG00000198909	0.441096751872459	-
ZNF800	ENSG00000122965	0.14021510918551	-
ZNF800	ENSG00000161204	0.348342482151045	-
ZNF800	ENSG00000198431	0.206660292880858	-
ZNF800	ENSG00000163659	0.486161228782613	-
ZNF800	ENSG00000136810	0.405371053942738	-
ZNF800	ENSG00000138442	0.193893958703115	-
ZNF800	ENSG00000104980	0.242295080526513	-
ZNF800	ENSG00000114346	0.179651259390222	-
ZNF800	ENSG00000224805	0.16257750023499	-
ZNF800	ENSG00000284411	0.6155965806454	-
ZNF800	ENSG00000068903	0.23565324336925	-
ZNF800	ENSG00000147689	0.284097510576781	-
ZNF800	ENSG00000177628	0.196152681456217	-
ZNF800	ENSG00000167632	0.191515005682826	-
ZNF800	ENSG00000196220	0.274431001024951	-
ZNF800	ENSG00000131844	0.216461333047617	-
ZNF800	ENSG00000145439	-0.00936258018769873	-
ZNF800	ENSG00000172771	0.069291650887741	-
ZNF800	ENSG00000077152	0.0172082657553274	-
ZNF800	ENSG00000187109	0.489509093983387	+
ZNF800	ENSG00000281518	0.14064394421662	-
ZNF800	ENSG00000177971	0.228230439423589	-
ZNF800	ENSG00000169519	0.436901494041398	-
ZNF800	ENSG00000162616	0.930109482384404	-
ZNF800	ENSG00000160789	0.165547166448659	+
ZNF800	ENSG00000258738	0.278837202308701	-
ZNF800	ENSG00000163660	0.464317084578394	-
ZNF800	ENSG00000225921	0.634527810468583	+
ZNF800	ENSG00000142534	0.151702883184242	+
ZNF800	ENSG00000136504	0.39589264758708	-
ZNF800	ENSG00000090266	0.529854613429862	-
ZNF800	ENSG00000139620	0.0997826727477376	-
ZNF800	ENSG00000183891	0.127572606212619	-
ZNF800	ENSG00000268403	0.176547547762122	-
ZNF800	ENSG00000115998	0.292220018695552	-
ZNF800	ENSG00000120742	0.273452136884832	-
ZNF800	ENSG00000111142	0.0561090052571591	+
ZNF800	ENSG00000171793	-0.0151969599900626	-
ZNF800	ENSG00000203441	0.158014570727137	-
ZNF800	ENSG00000112893	0.289818532699561	-
ZNF800	ENSG00000169989	0.0941318655338449	-
ZNF800	ENSG00000125734	0.299674587262675	-
ZNF800	ENSG00000176731	0.0941639089140903	-
ZNF800	ENSG00000289586	0.4685712582041	-
ZNF800	ENSG00000111832	0.22536716549189	-
ZNF800	ENSG00000075539	0.0974130212340232	-
ZNF800	ENSG00000152382	0.174983590885003	-
ZNF800	ENSG00000131116	0.452111643614583	-
ZNF800	ENSG00000132002	0.388199623986261	+
ZNF800	ENSG00000115970	0.159728755454125	-
ZNF800	ENSG00000213999	0.303823965778414	-
ZNF800	ENSG00000175197	0.137020396072136	+
ZNF800	ENSG00000156261	0.210155856885434	+
ZNF800	ENSG00000109171	0.307191459007252	-
ZNF800	ENSG00000110046	0.132883249106979	-
ZNF800	ENSG00000123427	0.113831274683426	-
ZNF800	ENSG00000118046	0.508906339381404	-
ZNF800	ENSG00000122958	0.282580212077561	-
ZNF800	ENSG00000112473	0.246343157714773	-
ZNF800	ENSG00000273542	0.10815011561587	-
ZNF800	ENSG00000135913	0.407121909849536	-
ZNF800	ENSG00000258940	0.773218926778627	-
ZNF800	ENSG00000169062	0.265486980714402	-
ZNF800	ENSG00000135506	0.0351697477998732	+
ZNF800	ENSG00000074582	0.197210979485397	-
ZNF800	ENSG00000204710	0.117296060902597	-
ZNF800	ENSG00000267858	0.611559077458738	-
ZNF800	ENSG00000136925	0.280287967809505	-
ZNF800	ENSG00000179818	0.459904348389593	-
ZNF800	ENSG00000170608	0.335241807361693	-
ZNF800	ENSG00000135750	-0.125122543736053	-
ZNF800	ENSG00000152620	0.391672281648904	-
ZNF800	ENSG00000150991	0.00281126118060131	+
ZNF800	ENSG00000115687	0.437962271886464	-
ZNF800	ENSG00000197728	0.155482916856406	-
ZNF800	ENSG00000168374	0.235523030790979	-
ZNF800	ENSG00000088448	0.479767000815831	-
ZNF800	ENSG00000163644	0.433471221542256	-
ZNF800	ENSG00000080546	0.317497912984892	-
ZNF800	ENSG00000111837	0.589172424532416	-
ZNF800	ENSG00000105732	0.45360265755562	-
ZNF800	ENSG00000135702	0.360957869074761	-
ZNF800	ENSG00000119013	0.118316755611987	-
ZNF800	ENSG00000125740	0.297092678945078	-
ZNF800	ENSG00000132005	0.593778799196766	-
ZNF800	ENSG00000176340	0.257300367356081	-
ZNF800	ENSG00000181019	0.296029682441209	-
ZNF800	ENSG00000162144	0.364049795343881	-
ZNF800	ENSG00000105254	0.409553807442315	-
ZNF800	ENSG00000261455	0.573408709482769	-
ZNF800	ENSG00000106524	0.401934312706561	-
ZNF800	ENSG00000171222	0.575740959520803	-
ZNF800	ENSG00000140471	0.290353038588441	-
ZNF800	ENSG00000196182	0.0750331802507193	-
ZNF800	ENSG00000169432	0.255896972745261	-
ZNF800	ENSG00000132259	0.0636306365646752	-
ZNF800	ENSG00000139641	0.111000695863802	-
ZNF800	ENSG00000081019	0.522726278673528	-
ZNF800	ENSG00000227057	0.112193390676659	-
ZNF800	ENSG00000115053	0.245645178139378	+
ZNF800	ENSG00000170473	0.224966201946989	-
ZNF800	ENSG00000142188	0.371405536292005	-
ZNF800	ENSG00000176261	0.478122702755045	-
ZNF800	ENSG00000186051	0.115892930242158	-
ZNF800	ENSG00000104901	0.24490208517252	-
ZNF800	ENSG00000173473	0.105356850620216	+
ZNF800	ENSG00000167904	0.0607958966566996	-
ZNF800	ENSG00000115289	0.303689636924759	-
ZNF800	ENSG00000025800	0.09394901442018	-
ZNF800	ENSG00000163904	0.211314363151808	-
ZNF800	ENSG00000100442	0.440174758106715	-
ZNF800	ENSG00000177380	0.44960522627563	-
ZNF800	ENSG00000063046	0.426785397886923	+
ZNF800	ENSG00000173812	0.605167310514488	+
ZNF800	ENSG00000011304	0.647686755223825	-
ZNF800	ENSG00000196652	0.296513444917154	-
ZNF800	ENSG00000164062	0.474766706525535	-
ZNF800	ENSG00000057468	-0.280369738477938	-
ZNF800	ENSG00000285230	0.230919933494498	-
ZNF800	ENSG00000150768	0.320205105262014	-
ZNF800	ENSG00000154174	0.00156291853679407	-
ZNF800	ENSG00000099203	0.42827540652124	-
ZNF800	ENSG00000180592	0.236681994465038	-
ZNF800	ENSG00000094804	0.167581279320452	-
ZNF800	ENSG00000277149	0.143829476005724	-
ZNF800	ENSG00000167005	0.10334742449814	-
ZNF800	ENSG00000179348	0.311794868238456	-
ZNF800	ENSG00000169490	0.344808079534705	-
ZNF800	ENSG00000153207	0.325363208095782	-
ZNF800	ENSG00000182004	0.0322690489923591	-
ZNF800	ENSG00000112081	0.268502286352027	-
ZNF800	ENSG00000131051	0.200419491445272	-
ZNF800	ENSG00000272870	0.268905401721989	-
ZNF800	ENSG00000100410	0.320716933655832	-
ZNF800	ENSG00000189171	-0.00186843883899246	-
ZNF800	ENSG00000145495	0.470758657663876	-
ZNF800	ENSG00000196505	0.281687277778229	-
ZNF800	ENSG00000174917	0.39559914418667	-
ZNF800	ENSG00000198937	-0.00654968941941214	-
ZNF800	ENSG00000109534	0.0939725141165265	-
ZNF800	ENSG00000102858	0.364560942624975	-
ZNF800	ENSG00000128191	0.153887178639342	-
ZNF800	ENSG00000068654	0.205316353856496	-
ZNF800	ENSG00000136933	0.31407172836452	-
ZNF800	ENSG00000197081	0.190304281659154	-
ZNF800	ENSG00000205913	0.59359004317756	-
ZNF800	ENSG00000144401	0.606695441651385	-
ZNF800	ENSG00000173542	0.29888558317357	-
ZNF800	ENSG00000185917	0.580968337628053	-
ZNF800	ENSG00000135473	0.115032906084675	-
ZNF800	ENSG00000167716	0.215871281864896	-
ZNF800	ENSG00000141965	0.173421540882503	-
ZNF800	ENSG00000112031	0.013783676991881	-
ZNF800	ENSG00000138660	0.418873598508733	-
ZNF800	ENSG00000119318	0.213356086467211	-
ZNF800	ENSG00000130695	0.511950951076432	+
ZNF800	ENSG00000117222	-0.00893473871478055	-
ZNF800	ENSG00000105968	0.272239867876895	-
ZNF800	ENSG00000155087	-0.0998547125929174	-
ZNF800	ENSG00000165655	0.338286785457439	-
ZNF800	ENSG00000110075	0.120749495091204	-
ZNF800	ENSG00000129691	0.298892748401384	-
ZNF800	ENSG00000168894	0.104567154102704	-
ZNF800	ENSG00000183207	0.352111231024252	-
ZNF800	ENSG00000152683	0.141667102813907	-
ZNF800	ENSG00000173950	0.207592777196664	-
ZNF800	ENSG00000100162	0.509622502312826	-
ZNF800	ENSG00000092850	0.393870908463267	-
ZNF800	ENSG00000237489	0.296262628106083	-
ZNF800	ENSG00000118058	0.127901684826766	-
ZNF800	ENSG00000092200	0.0214609722769859	-
ZNF800	ENSG00000128708	0.298455004124222	+
ZNF800	ENSG00000239930	0.19534829878965	-
ZNF800	ENSG00000162694	0.24808789395193	-
ZNF800	ENSG00000109572	-0.0349768712448058	-
ZNF800	ENSG00000231551	0.438649632911939	-
ZNF800	ENSG00000225873	0.016077842062747	-
ZNF800	ENSG00000147604	0.445047078469385	+
ZNF800	ENSG00000241404	0.0887937166038803	-
ZNF800	ENSG00000143947	0.0922707109510316	+
ZNF800	ENSG00000104835	0.415091881482195	-
ZNF800	ENSG00000062194	0.431225772607124	-
ZNF800	ENSG00000134369	-0.00681325782896338	-
ZNF800	ENSG00000173226	0.213523883187595	-
ZNF800	ENSG00000236104	0.0869586616192335	-
ZNF800	ENSG00000011243	0.416274785617015	+
ZNF800	ENSG00000174021	0.269174810817705	-
ZNF800	ENSG00000160753	0.601476048991451	-
ZNF800	ENSG00000137504	0.454473164525048	-
ZNF800	ENSG00000172795	0.200334901203454	-
ZNF800	ENSG00000136888	0.0926663192693578	-
ZNF800	ENSG00000096746	0.540324468054896	-
ZNF800	ENSG00000124370	0.388786070555638	-
ZNF800	ENSG00000196792	0.0862665829798071	-
ZNF800	ENSG00000127022	0.706977717291247	+
ZNF800	ENSG00000163026	-0.00501498852737513	-
ZNF800	ENSG00000100319	0.099426410394663	-
ZNF800	ENSG00000136732	-0.0404924050982524	-
ZNF800	ENSG00000178700	-0.0193566734810539	-
ZNF800	ENSG00000228350	0.395877214244383	-
ZNF800	ENSG00000131469	0.174380439165389	+
ZNF800	ENSG00000198589	0.130218430637058	-
ZNF800	ENSG00000107625	0.384201205791431	-
ZNF800	ENSG00000258708	0.339340596440879	-
ZNF800	ENSG00000278845	0.174414169047566	-
ZNF800	ENSG00000095209	0.554842143988755	-
ZNF800	ENSG00000164087	0.258920392875807	-
ZNF800	ENSG00000280739	0.483871507996709	-
ZNF800	ENSG00000115317	0.617289903450104	-
ZNF800	ENSG00000151689	-0.0636005389965395	-
ZNF800	ENSG00000127452	0.655279372671405	-
ZNF800	ENSG00000050344	-0.299932617620489	-
ZNF800	ENSG00000101695	0.285284091341971	-
ZNF800	ENSG00000151470	0.204845015639217	-
ZNF800	ENSG00000215712	0.0482089951763904	-
ZNF800	ENSG00000163166	0.267709347247905	-
ZNF800	ENSG00000119535	-0.00730326254954161	-
ZNF800	ENSG00000139572	-0.0131010375490466	-
ZNF800	ENSG00000143190	0.582387583044148	-
ZNF800	ENSG00000144791	-0.0288953348481233	-
ZNF800	ENSG00000201302	0.307140877248208	-
ZNF800	ENSG00000184500	0.197952456935003	-
ZNF800	ENSG00000102393	-0.0167761064229631	-
ZNF800	ENSG00000096384	0.355891732224435	+
ZNF800	ENSG00000151725	0.352226549331516	-
ZNF800	ENSG00000161217	0.079309448039831	-
ZNF800	ENSG00000162909	0.0842979406394762	-
ZNF800	ENSG00000143382	0.0730003906225282	-
ZNF800	ENSG00000115750	0.545031756355332	-
ZNF800	ENSG00000269293	0.256991735987362	-
ZNF800	ENSG00000214413	0.229701633222148	-
ZNF800	ENSG00000116898	0.382486149196504	+
ZNF800	ENSG00000122643	0.182013157595743	-
ZNF800	ENSG00000288869	0.0587451359999502	-
ZNF800	ENSG00000164404	0.227967267889021	-
ZNF800	ENSG00000228889	0.516128325639216	-
ZNF800	ENSG00000137285	0.616662854541077	-
ZNF800	ENSG00000287420	0.15034712826588	-
ZNF800	ENSG00000091483	0.0969331754468496	-
ZNF800	ENSG00000196911	0.234500348671387	-
ZNF800	ENSG00000186056	0.193335896228382	-
ZNF800	ENSG00000166153	0.307731729810975	-
ZNF800	ENSG00000156482	0.164607883889468	+
ZNF800	ENSG00000165732	0.225645210417461	-
ZNF800	ENSG00000120314	0.262069241327039	-
ZNF800	ENSG00000158882	0.0548940264128396	-
ZNF800	ENSG00000095059	0.246684529925914	-
ZNF800	ENSG00000168356	0.263573946701258	-
ZNF800	ENSG00000035687	0.17854269914291	-
ZNF800	ENSG00000117010	-0.0249275354904362	-
ZNF800	ENSG00000137720	0.167475677847965	-
ZNF800	ENSG00000166971	0.293009536080898	-
ZNF800	ENSG00000155287	0.302386699436467	-
ZNF800	ENSG00000114503	0.469306288401901	-
ZNF800	ENSG00000131778	0.123123425347834	+
ZNF800	ENSG00000092108	0.116343428604853	-
ZNF800	ENSG00000223501	0.143922583443703	-
ZNF800	ENSG00000183527	0.507540484878471	-
ZNF800	ENSG00000269386	0.189684996773657	-
ZNF800	ENSG00000109618	0.29817185780905	-
ZNF800	ENSG00000133606	0.316779255588819	-
ZNF800	ENSG00000121903	0.168921440058905	-
ZNF800	ENSG00000113356	0.508726883048775	-
ZNF800	ENSG00000143437	0.280564817359199	-
ZNF800	ENSG00000113141	0.0518616406145517	+
ZNF800	ENSG00000136897	0.0393108251615712	-
ZNF800	ENSG00000176386	0.153292507353281	-
ZNF800	ENSG00000116521	0.18160064051983	-
ZNF800	ENSG00000174695	-0.0672547879440027	-
ZNF800	ENSG00000172977	0.161507589850759	-
ZNF800	ENSG00000155363	0.080902879980587	-
ZNF800	ENSG00000178096	0.252081270139545	-
ZNF800	ENSG00000181061	0.49156873157732	-
ZNF800	ENSG00000108344	0.237840055744006	+
ZNF800	ENSG00000009780	0.161909726785534	-
ZNF800	ENSG00000196150	0.754398753704247	-
ZNF800	ENSG00000135637	0.242976626296665	-
ZNF800	ENSG00000188931	0.342828950035401	-
ZNF800	ENSG00000143390	0.0523740069983688	-
ZNF800	ENSG00000235823	-0.0121136366424062	-
ZNF800	ENSG00000199990	-0.0508403350860258	-
ZNF800	ENSG00000140400	0.42611107951534	-
ZNF800	ENSG00000288825	0.148484181937901	-
ZNF800	ENSG00000182134	0.306038278485309	-
ZNF800	ENSG00000132906	0.135268517402729	-
ZNF800	ENSG00000114446	0.171600264664691	-
ZNF800	ENSG00000125630	0.25979374109497	-
ZNF800	ENSG00000200879	-0.133747520816014	-
ZNF800	ENSG00000136450	0.21385738530507	-
ZNF800	ENSG00000164751	0.349982393349244	-
ZNF800	ENSG00000164045	0.211578375858844	-
ZNF800	ENSG00000170379	0.217908905184126	-
ZNF800	ENSG00000144118	0.405246857010372	-
ZNF800	ENSG00000257923	0.183516866928188	-
ZNF800	ENSG00000173153	0.259370061762578	-
ZNF800	ENSG00000163633	0.0492573141835782	-
ZNF800	ENSG00000149480	0.351380945491278	-
ZNF800	ENSG00000136997	0.393401331732667	+
ZNF800	ENSG00000163617	0.0308087569593907	-
ZNF800	ENSG00000254999	0.187566186265798	-
ZNF800	ENSG00000180035	0.58043928469869	-
ZNF800	ENSG00000288701	0.30900138094592	-
ZNF800	ENSG00000260927	0.3045037635587	-
ZNF800	ENSG00000160785	0.16605166132664	-
ZNF800	ENSG00000058804	0.327090723847642	-
ZNF800	ENSG00000204348	0.440068976334301	-
ZNF800	ENSG00000164548	0.271924304461102	-
ZNF800	ENSG00000123178	0.44744411450922	-
ZNF800	ENSG00000051825	0.483537318708087	-
ZNF800	ENSG00000135446	0.391909124371891	-
ZNF800	ENSG00000181163	0.241392999302963	+
ZNF800	ENSG00000021574	0.377297872520111	-
ZNF800	ENSG00000204267	0.337932898522384	-
ZNF800	ENSG00000164463	0.251158079767321	-
ZNF800	ENSG00000259736	0.401164088797554	-
ZNF800	ENSG00000150712	0.100728752228159	-
ZNF800	ENSG00000141232	0.518031373048401	-
ZNF800	ENSG00000215717	0.261202629058557	-
ZNF800	ENSG00000131470	0.13866836546905	-
ZNF800	ENSG00000154217	0.083521075774713	-
ZNF800	ENSG00000239718	0.138075797398522	-
ZNF800	ENSG00000173464	-0.121173960460186	-
ZNF800	ENSG00000156831	-0.00663211386665376	-
ZNF800	ENSG00000168496	0.304386425838348	-
ZNF800	ENSG00000120137	0.273678276451641	-
ZNF800	ENSG00000066855	0.306919929292635	-
ZNF800	ENSG00000144674	0.21408952896343	-
ZNF800	ENSG00000272333	0.62831693239912	-
ZNF800	ENSG00000284691	0.120138750558413	-
ZNF800	ENSG00000175727	0.0398129099596902	-
ZNF800	ENSG00000110917	0.350329962777232	-
ZNF800	ENSG00000128272	0.30585888274792	-
ZNF800	ENSG00000160888	0.41371674004858	-
ZNF800	ENSG00000106052	0.32058162223005	-
ZNF800	ENSG00000204923	0.213368274111049	-
ZNF800	ENSG00000244038	0.334411764247398	+
ZNF800	ENSG00000006625	0.192843722435366	-
ZNF800	ENSG00000154222	0.402385961342723	-
ZNF800	ENSG00000170275	0.205693502404368	-
ZNF800	ENSG00000158423	0.242801115338232	-
ZNF800	ENSG00000163320	0.391048201032287	-
ZNF800	ENSG00000135316	0.556530065599715	-
ZNF800	ENSG00000113048	0.119762604484283	-
ZNF800	ENSG00000106211	0.225348576490108	+
ZNF800	ENSG00000237945	0.261282932968057	-
ZNF800	ENSG00000224165	0.605514978453079	-
ZNF800	ENSG00000180228	0.286228821141204	-
ZNF800	ENSG00000169689	0.588004361625986	-
ZNF800	ENSG00000143156	0.067155836085861	-
ZNF800	ENSG00000145491	-0.0100424454501499	-
ZNF800	ENSG00000094631	0.159856256257946	-
ZNF800	ENSG00000259431	0.519751310724593	-
ZNF800	ENSG00000107362	0.106384150915807	-
ZNF800	ENSG00000162613	0.022982154062349	-
ZNF800	ENSG00000116001	0.10299420464894	-
ZNF800	ENSG00000113525	0.298147444646723	-
ZNF800	ENSG00000017260	-0.0379560023505974	-
ZNF800	ENSG00000207357	0.27998133580209	-
ZNF800	ENSG00000198860	0.130534521145914	-
ZNF800	ENSG00000188997	0.442547900198994	-
ZNF800	ENSG00000156170	0.052137172115492	-
ZNF800	ENSG00000200259	-0.171941577111436	-
ZNF800	ENSG00000255717	0.0764430135259833	-
ZNF800	ENSG00000163517	0.0744740714686229	-
ZNF800	ENSG00000173120	0.114893329352879	-
ZNF800	ENSG00000116717	-0.150138927901812	-
ZNF800	ENSG00000174840	0.41095315708823	-
ZNF800	ENSG00000075711	0.373430346948744	-
ZNF800	ENSG00000250365	0.405574908266526	-
ZNF800	ENSG00000134697	0.184863997597447	+
ZNF800	ENSG00000164117	-0.0780550531867245	-
ZNF800	ENSG00000118513	-0.00895202769638405	-
ZNF800	ENSG00000288573	0.768226206368592	-
ZNF800	ENSG00000158773	0.164398407752296	-
ZNF800	ENSG00000163918	0.138421979597757	-
ZNF800	ENSG00000108423	0.358454759463522	-
ZNF800	ENSG00000081791	0.224781793544161	-
ZNF800	ENSG00000101608	0.205231339218162	-
ZNF800	ENSG00000076826	0.185219845574377	-
ZNF800	ENSG00000124733	0.150731009285778	+
ZNF800	ENSG00000143970	0.303002962913724	-
ZNF800	ENSG00000196387	-0.0411374061141387	-
ZNF800	ENSG00000188672	0.0892850584722405	-
ZNF800	ENSG00000179958	0.2496520901204	-
ZNF800	ENSG00000095906	0.179595380964898	-
ZNF800	ENSG00000256546	0.0466120598525308	-
ZNF800	ENSG00000167525	0.408493849180362	-
ZNF800	ENSG00000284190	0.0721077882326833	-
ZNF800	ENSG00000124613	0.250626662468315	-
ZNF800	ENSG00000151458	0.143423442776124	-
ZNF800	ENSG00000100181	0.367726581194967	-
ZNF800	ENSG00000012660	0.261908702631615	-
ZNF800	ENSG00000143549	0.191576701007767	-
ZNF800	ENSG00000166965	0.476495879380293	-
ZNF800	ENSG00000163520	-0.163372714902144	-
ZNF800	ENSG00000117614	0.173994184702214	+
ZNF800	ENSG00000132541	0.194463669093759	-
ZNF800	ENSG00000128699	0.468554433450041	-
ZNF800	ENSG00000287263	-0.0523175263623513	-
ZNF800	ENSG00000196588	0.278008505361087	-
ZNF800	ENSG00000065029	0.462732250207832	-
ZNF800	ENSG00000249709	0.169166238997742	-
ZNF800	ENSG00000163376	0.2051591339362	-
ZNF800	ENSG00000139793	0.187341327513876	-
ZNF800	ENSG00000139675	-0.0699784331201363	-
ZNF800	ENSG00000135334	0.220605921823932	-
ZNF800	ENSG00000173465	0.449000605901824	-
ZNF800	ENSG00000149182	0.35197417835627	-
ZNF800	ENSG00000266173	0.490919705516209	-
ZNF800	ENSG00000227954	0.00739732741701662	-
ZNF800	ENSG00000182400	0.106256622647411	-
ZNF800	ENSG00000129518	0.3644339250289	-
ZNF800	ENSG00000128268	0.14857971699363	-
ZNF800	ENSG00000177733	0.519682327473554	-
ZNF800	ENSG00000115459	0.00839301483022546	-
ZNF800	ENSG00000163257	0.231262469820963	-
ZNF800	ENSG00000135604	0.172197313523814	-
ZNF800	ENSG00000089597	0.353506653318003	-
ZNF800	ENSG00000144747	0.126808613354229	-
ZNF800	ENSG00000141446	0.554398006951892	-
ZNF800	ENSG00000183291	0.183738690394089	-
ZNF800	ENSG00000251562	0.462574780176052	-
ZNF800	ENSG00000100387	0.494606781278479	-
ZNF800	ENSG00000145029	0.0807511230899306	-
ZNF800	ENSG00000163882	0.137610845481569	-
ZNF800	ENSG00000116560	0.355232373935533	-
ZNF800	ENSG00000281000	0.956251600372743	-
ZNF800	ENSG00000127603	0.0309398473090088	-
ZNF800	ENSG00000154118	0.0703011648565211	-
ZNF800	ENSG00000103591	0.625976810419785	-
ZNF800	ENSG00000175305	0.459358631668771	-
ZNF800	ENSG00000137992	0.112383213172582	-
ZNF800	ENSG00000235831	0.0716217202960475	-
ZNF800	ENSG00000153944	0.0644312011314304	-
ZNF800	ENSG00000235194	0.440394051849692	-
ZNF800	ENSG00000068796	0.0956108520107895	-
ZNF800	ENSG00000142327	0.223747031904378	-
ZNF800	ENSG00000067064	0.520557484748309	-
ZNF800	ENSG00000178188	0.364195761744003	-
ZNF800	ENSG00000105372	0.0651029823583863	-
ZNF800	ENSG00000245149	0.246272138611723	-
ZNF800	ENSG00000287315	0.118974402032712	-
ZNF800	ENSG00000188229	0.264290936196089	+
ZNF800	ENSG00000110717	0.260477683243385	-
ZNF800	ENSG00000169668	0.0855339196966395	-
ZNF800	ENSG00000254469	0.304708614682185	-
ZNF800	ENSG00000285292	0.327464955229726	+
ZNF800	ENSG00000151923	0.321507663157462	-
ZNF800	ENSG00000159216	0.132630211970195	-
ZNF800	ENSG00000001630	0.491609501398732	-
ZNF800	ENSG00000237686	0.0243041496342953	-
ZNF800	ENSG00000131558	0.0909879088129855	-
ZNF800	ENSG00000090924	0.247006929791039	-
ZNF800	ENSG00000196659	0.21777198849347	-
ZNF800	ENSG00000007341	0.215753660357696	-
ZNF800	ENSG00000146410	0.0674764701050732	-
ZNF800	ENSG00000136111	0.0706763153894699	-
ZNF800	ENSG00000013503	0.193620355568046	-
ZNF800	ENSG00000246145	0.231617249155977	-
ZNF800	ENSG00000139746	0.0753577343194331	-
ZNF800	ENSG00000156273	0.101867314528347	-
ZNF800	ENSG00000112159	0.196966360675322	+
ZNF800	ENSG00000005700	0.0191657118633716	-
ZNF800	ENSG00000064102	0.337174894542648	-
ZNF800	ENSG00000175595	0.281529467668727	-
ZNF800	ENSG00000265972	0.213229095235731	-
ZNF800	ENSG00000143578	0.380625345518615	-
ZNF800	ENSG00000135829	0.186905999510311	+
ZNF800	ENSG00000079785	0.43695914377414	-
ZNF800	ENSG00000286821	0.0499246882316848	-
ZNF800	ENSG00000105397	0.279717454473782	-
ZNF800	ENSG00000184486	0.310523376281073	-
ZNF800	ENSG00000081721	0.668469166177883	-
ZNF800	ENSG00000145331	0.165809118753261	-
ZNF800	ENSG00000102531	0.472370476217217	-
ZNF800	ENSG00000174669	0.435395627569318	-
ZNF800	ENSG00000117450	0.431069177321354	+
ZNF800	ENSG00000173599	0.329056672493266	-
ZNF800	ENSG00000172244	0.073327131114594	-
ZNF800	ENSG00000196683	0.0303081671224429	+
ZNF800	ENSG00000012061	0.358260708079692	-
ZNF800	ENSG00000148344	0.157658311378031	-
ZNF800	ENSG00000140612	0.378712774144063	-
ZNF800	ENSG00000168255	0.41567344247541	-
ZNF800	ENSG00000171608	0.431293741331021	-
ZNF800	ENSG00000174898	0.680643411688716	-
ZNF800	ENSG00000205352	0.226152547493932	-
ZNF800	ENSG00000160193	0.471599883622035	-
ZNF800	ENSG00000153044	0.129185103027771	-
ZNF800	ENSG00000092148	0.439374616217663	-
ZNF800	ENSG00000135776	0.0869407643747365	-
ZNF800	ENSG00000143643	0.22610973063053	-
ZNF800	ENSG00000164934	0.352765417767496	-
ZNF800	ENSG00000136932	0.350881684404838	-
ZNF800	ENSG00000126432	0.252160800660805	-
ZNF800	ENSG00000004534	0.423705568253227	-
ZNF800	ENSG00000100345	0.0780660554871737	+
ZNF800	ENSG00000087586	0.368304112685777	-
ZNF800	ENSG00000163249	0.515123128300938	-
ZNF800	ENSG00000100784	0.0996176906619032	-
ZNF800	ENSG00000117143	0.249685092284275	-
ZNF800	ENSG00000165609	0.271981962969599	-
ZNF800	ENSG00000181817	0.383951184312379	-
ZNF800	ENSG00000125945	0.366118459338644	-
ZNF800	ENSG00000128595	0.367726787287737	-
ZNF800	ENSG00000005249	-0.0129827091694092	-
ZNF800	ENSG00000165506	0.393650026821601	-
ZNF800	ENSG00000105771	0.550878100576849	-
ZNF800	ENSG00000164327	0.201227780965432	-
ZNF800	ENSG00000091181	-0.0224184650175509	-
ZNF800	ENSG00000177000	0.71166161223504	-
ZNF800	ENSG00000132128	0.250091820050996	-
ZNF800	ENSG00000140396	0.216048806190324	-
ZNF800	ENSG00000162368	0.206339923110086	-
ZNF800	ENSG00000157741	0.261395952911069	-
ZNF800	ENSG00000236287	0.370018735247501	-
ZNF800	ENSG00000145191	0.142600211802202	-
ZNF800	ENSG00000227764	-0.0494481625552338	-
ZNF800	ENSG00000158604	0.597621415858613	-
ZNF800	ENSG00000137210	0.0447922397786478	-
ZNF800	ENSG00000166508	0.681808037952105	+
ZNF800	ENSG00000118705	0.427959647248445	+
ZNF800	ENSG00000010361	0.435937785547165	-
ZNF800	ENSG00000233622	0.268617802489782	-
ZNF800	ENSG00000260088	0.307571863890409	-
ZNF800	ENSG00000150764	0.242810988435878	-
ZNF800	ENSG00000274605	0.438854516634368	-
ZNF800	ENSG00000117448	0.308294689678604	-
ZNF800	ENSG00000140836	0.0241685373148562	-
ZNF800	ENSG00000139117	0.110776498814603	-
ZNF800	ENSG00000120370	0.253691360343629	-
ZNF800	ENSG00000137200	0.130281352277276	-
ZNF800	ENSG00000080603	0.606020529138644	-
ZNF800	ENSG00000260238	0.324183532923259	-
ZNF800	ENSG00000117013	-0.00143086239755279	-
ZNF800	ENSG00000156802	0.404962190168923	-
ZNF800	ENSG00000162927	0.199334684669956	-
ZNF800	ENSG00000197168	0.0808609124790634	-
ZNF800	ENSG00000154767	0.336303075027114	+
ZNF800	ENSG00000188266	0.330519686638896	-
ZNF800	ENSG00000135452	0.0388497396108312	-
ZNF800	ENSG00000187118	0.276950633274404	-
ZNF800	ENSG00000109586	0.119610322013988	-
ZNF800	ENSG00000153922	0.54954452664762	-
ZNF800	ENSG00000136628	0.194782461221233	+
ZNF800	ENSG00000105669	0.283776011674767	-
ZNF800	ENSG00000227431	0.615846189092309	-
ZNF800	ENSG00000207962	0.044007574483097	-
ZNF800	ENSG00000270049	0.258574753668268	-
ZNF800	ENSG00000065518	0.0103028170247688	-
ZNF800	ENSG00000228223	0.147493040672521	-
ZNF800	ENSG00000113569	0.0950250977793411	-
ZNF800	ENSG00000170248	0.00688679868444823	-
ZNF800	ENSG00000125347	0.508314904869482	-
ZNF800	ENSG00000008196	0.0654011842942562	-
ZNF800	ENSG00000104763	0.343684182230003	-
ZNF800	ENSG00000160766	0.140529993893442	-
ZNF800	ENSG00000060656	-0.0116677516354119	-
ZNF800	ENSG00000156876	0.153065522016959	-
ZNF800	ENSG00000085274	0.498180688701778	-
ZNF800	ENSG00000005810	0.131205091774378	-
ZNF800	ENSG00000215301	0.290062389617833	-
ZNF800	ENSG00000221539	0.816149611018748	-
ZNF800	ENSG00000075415	0.438147492837754	-
ZNF800	ENSG00000152061	0.00088908163155882	-
ZNF800	ENSG00000137218	0.261458567484412	-
ZNF800	ENSG00000107862	0.0065004945967393	+
ZNF800	ENSG00000121410	0.740035601810876	-
ZNF800	ENSG00000182923	0.476563716831869	-
ZNF800	ENSG00000085063	0.316570013677859	-
ZNF800	ENSG00000166025	0.175904306070732	-
ZNF800	ENSG00000144468	0.373122141350445	-
ZNF800	ENSG00000240303	0.257295470543825	-
ZNF800	ENSG00000170917	0.114034223248442	-
ZNF800	ENSG00000179388	0.403692707546857	-
ZNF800	ENSG00000224652	0.038011530394952	-
ZNF800	ENSG00000116478	0.302287472599146	-
ZNF800	ENSG00000105429	0.454107382661177	-
ZNF800	ENSG00000138821	0.253899277066726	-
ZNF800	ENSG00000278311	0.356749095955513	-
ZNF800	ENSG00000172530	0.430342647343733	-
ZNF800	ENSG00000203799	0.149824425211359	-
ZNF800	ENSG00000196465	0.0742218967638792	-
ZNF800	ENSG00000144909	0.414052339880618	-
ZNF800	ENSG00000129355	0.439925382944102	-
ZNF800	ENSG00000105204	0.571911473939849	-
ZNF800	ENSG00000274536	-0.11039114666496	-
ZNF800	ENSG00000085511	0.323425955803128	-
ZNF800	ENSG00000182973	0.389071868809533	-
ZNF800	ENSG00000168944	0.132858620147665	-
ZNF800	ENSG00000104324	0.256713146409541	-
ZNF800	ENSG00000214293	0.532961689165302	-
ZNF800	ENSG00000151692	-0.0841438831968751	-
ZNF800	ENSG00000198668	0.45521703566278	-
ZNF800	ENSG00000068697	0.0620327154612501	-
ZNF800	ENSG00000100982	0.306129536435507	-
ZNF800	ENSG00000160741	0.20045711627078	-
ZNF800	ENSG00000138621	0.13566722924428	-
ZNF800	ENSG00000131779	0.308846152656913	-
ZNF800	ENSG00000006712	0.462519628352828	-
ZNF800	ENSG00000157570	0.0561984396196647	-
ZNF800	ENSG00000148950	0.00168586924560235	-
ZNF800	ENSG00000171806	0.037121273775019	-
ZNF800	ENSG00000284607	-0.0156031935108232	-
ZNF800	ENSG00000142528	0.422087219978312	-
ZNF800	ENSG00000205639	0.185387327142372	-
ZNF800	ENSG00000112983	0.0821928873794368	+
ZNF800	ENSG00000114054	0.309402860557164	-
ZNF800	ENSG00000137177	-0.0263793169933602	-
ZNF800	ENSG00000006062	0.134008167130591	-
ZNF800	ENSG00000134684	-0.0512117593955723	-
ZNF800	ENSG00000143624	0.152670909242604	-
ZNF800	ENSG00000163191	-0.0546852602936372	-
ZNF800	ENSG00000135324	-0.0562196589643114	-
ZNF800	ENSG00000120686	0.135344125263907	-
ZNF800	ENSG00000173545	0.409836709416247	+
ZNF800	ENSG00000214114	0.519484644658177	-
ZNF800	ENSG00000255553	0.0342935197402531	-
ZNF800	ENSG00000181315	0.291982880804493	-
ZNF800	ENSG00000253738	0.101918059893221	-
ZNF800	ENSG00000105808	0.0983014739883582	-
ZNF800	ENSG00000123908	0.144228397897702	-
ZNF800	ENSG00000066279	0.0970672779862122	-
ZNF800	ENSG00000186283	0.248107701315113	-
ZNF800	ENSG00000198408	0.344987759784887	-
ZNF800	ENSG00000163902	0.412435624613581	-
ZNF800	ENSG00000160124	0.264498452434618	-
ZNF800	ENSG00000112877	0.566549208460791	-
ZNF800	ENSG00000029363	0.126261493115213	-
ZNF800	ENSG00000102225	0.21573980412942	-
ZNF800	ENSG00000123407	0.0980951709372974	-
ZNF800	ENSG00000169385	0.456848503068102	-
ZNF800	ENSG00000244578	0.38906799129877	-
ZNF800	ENSG00000204427	0.308269658561655	-
ZNF800	ENSG00000166323	0.0584864995080097	-
ZNF800	ENSG00000151914	0.14963473445207	-
ZNF800	ENSG00000166455	0.312967327438361	-
ZNF800	ENSG00000259332	0.523731851044255	-
ZNF800	ENSG00000028116	0.286293312852566	-
ZNF800	ENSG00000160216	0.252864126669086	-
ZNF800	ENSG00000243989	0.321948406732267	-
ZNF800	ENSG00000020922	0.241055768878804	-
ZNF800	ENSG00000125863	0.311144377830369	-
ZNF800	ENSG00000163344	0.409790461338698	-
ZNF800	ENSG00000160688	0.051958855126889	-
ZNF800	ENSG00000213904	-0.0256389490085958	-
ZNF800	ENSG00000014123	0.253203070369076	-
ZNF800	ENSG00000164494	0.198444989248497	-
ZNF800	ENSG00000197147	0.412181576790138	-
ZNF800	ENSG00000150433	0.0824184397549127	-
ZNF800	ENSG00000113742	0.160801947053262	-
ZNF800	ENSG00000267871	0.198622800988377	-
ZNF800	ENSG00000249592	0.429770036711689	-
ZNF800	ENSG00000118985	0.00201047253860092	-
ZNF800	ENSG00000106049	0.208446883213709	-
ZNF800	ENSG00000105248	0.172548804468052	-
ZNF800	ENSG00000183508	0.106559170309341	-
ZNF800	ENSG00000157540	0.227563261279105	-
ZNF800	ENSG00000047849	0.655832763009296	-
ZNF800	ENSG00000196218	0.109024848157416	-
ZNF800	ENSG00000130511	0.534299822689131	-
ZNF800	ENSG00000184678	0.036115155761007	-
ZNF800	ENSG00000175662	0.285800985861671	-
ZNF800	ENSG00000135338	0.230568415296049	-
ZNF800	ENSG00000186638	0.132358492669019	-
ZNF800	ENSG00000125459	0.522492043158541	-
ZNF800	ENSG00000198231	0.323458010227003	-
ZNF800	ENSG00000113272	0.0478129710145486	-
ZNF800	ENSG00000168385	0.514757918769049	-
ZNF800	ENSG00000104524	0.338252602685247	-
ZNF800	ENSG00000105483	0.0812019424452374	-
ZNF800	ENSG00000074266	0.187611651979335	-
ZNF800	ENSG00000102755	-0.038628984310984	-
ZNF800	ENSG00000083099	0.26877032968264	-
ZNF800	ENSG00000178585	0.212648870062944	-
ZNF800	ENSG00000119471	0.307376408475459	-
ZNF800	ENSG00000173846	0.585009232649767	-
ZNF800	ENSG00000119723	0.244628063267919	-
ZNF800	ENSG00000155380	0.38385057199078	-
ZNF800	ENSG00000130560	-0.00127597145311042	-
ZNF800	ENSG00000170469	0.190333565021961	-
ZNF800	ENSG00000114978	0.229467590086457	-
ZNF800	ENSG00000087589	0.0521103269098986	-
ZNF800	ENSG00000138071	0.348090781948134	-
ZNF800	ENSG00000019485	0.0274771263198527	-
ZNF800	ENSG00000196655	0.21143327720362	-
ZNF800	ENSG00000076053	0.472969582671713	-
ZNF800	ENSG00000182150	0.481846263599544	-
ZNF800	ENSG00000232814	-0.113825653214414	-
ZNF800	ENSG00000136270	0.270873673711643	-
ZNF800	ENSG00000237292	0.0682207835504151	-
ZNF800	ENSG00000117625	0.392074636776408	-
ZNF800	ENSG00000142166	0.589463462510258	-
ZNF800	ENSG00000169045	0.632854584431468	-
ZNF800	ENSG00000142546	0.342946417878388	+
ZNF800	ENSG00000119812	0.231464823971253	-
ZNF800	ENSG00000114423	0.228160704647577	-
ZNF800	ENSG00000197889	0.348168925262962	-
ZNF800	ENSG00000136824	0.233959458658602	-
ZNF800	ENSG00000110921	0.373344548691078	-
ZNF800	ENSG00000009954	0.385328770111981	+
ZNF800	ENSG00000223382	0.229638420835486	-
ZNF800	ENSG00000176095	0.134024425867027	-
ZNF800	ENSG00000106330	0.431970988782443	-
ZNF800	ENSG00000163126	0.368640492345909	-
ZNF800	ENSG00000232746	0.25313037247279	-
ZNF800	ENSG00000132661	0.400490922070394	-
ZNF800	ENSG00000167491	0.512724200962858	+
ZNF800	ENSG00000225733	0.231323317856444	-
ZNF800	ENSG00000143590	0.459640852519014	-
ZNF800	ENSG00000155957	0.306653265512745	-
ZNF800	ENSG00000120727	0.342011334732451	+
ZNF800	ENSG00000069702	0.0558104713834109	-
ZNF800	ENSG00000011426	0.179984479064383	-
ZNF800	ENSG00000150995	0.186956396872616	-
ZNF800	ENSG00000225697	0.371695290926447	-
ZNF800	ENSG00000149196	0.116487111333863	-
ZNF800	ENSG00000136643	0.171126117311405	-
ZNF800	ENSG00000087074	0.185127382974386	+
ZNF800	ENSG00000104472	0.486341943819878	-
ZNF800	ENSG00000227533	0.165239979388451	-
ZNF800	ENSG00000196378	0.288358590473863	-
ZNF800	ENSG00000235863	0.194872961131432	-
ZNF800	ENSG00000149554	0.173404103114937	-
ZNF800	ENSG00000124523	0.472650515529491	-
ZNF800	ENSG00000099968	0.435872930482114	-
ZNF800	ENSG00000161513	0.232711780270705	-
ZNF800	ENSG00000207581	0.26211256716122	-
ZNF800	ENSG00000181924	0.204811532952073	-
ZNF800	ENSG00000132646	0.465768818378834	+
ZNF800	ENSG00000167550	0.384009848865315	-
ZNF800	ENSG00000183255	0.0474702702657201	-
ZNF800	ENSG00000119138	0.368427161255157	-
ZNF800	ENSG00000004766	-0.0615655917137286	-
ZNF800	ENSG00000169223	0.285391732803891	-
ZNF800	ENSG00000104671	0.241210130394991	-
ZNF800	ENSG00000114770	0.248803029117842	-
ZNF800	ENSG00000072182	-0.104198122725004	-
ZNF800	ENSG00000039319	0.641943044097993	-
ZNF800	ENSG00000115486	0.151970337302556	-
ZNF800	ENSG00000043462	-0.176730455925561	-
ZNF800	ENSG00000069248	0.387771911600553	-
ZNF800	ENSG00000058600	0.197003551613684	-
ZNF800	ENSG00000024048	0.271640885749882	-
ZNF800	ENSG00000198793	0.0571984348538537	+
ZNF800	ENSG00000267796	0.0831305474405779	-
ZNF800	ENSG00000207166	-0.0672410660703898	-
ZNF800	ENSG00000158864	0.114587993478122	-
ZNF800	ENSG00000147457	0.455184449380128	-
ZNF800	ENSG00000174796	0.296598740626052	-
ZNF800	ENSG00000162882	0.1365042500165	-
ZNF800	ENSG00000171169	0.297891630722726	-
ZNF800	ENSG00000136108	0.279235786717915	-
ZNF800	ENSG00000147224	-0.0132856703827147	-
ZNF800	ENSG00000164022	0.121373647624891	+
ZNF800	ENSG00000245573	0.159564313650818	-
ZNF800	ENSG00000130935	0.403104167864571	-
ZNF800	ENSG00000153914	0.375152598840346	-
ZNF800	ENSG00000204315	0.124610028800991	-
ZNF800	ENSG00000161381	-0.0137818164494426	-
ZNF800	ENSG00000170903	0.156080820667574	-
ZNF800	ENSG00000162783	0.273596765253894	-
ZNF800	ENSG00000063176	0.49960812367977	-
ZNF800	ENSG00000224509	0.180741351215455	-
ZNF800	ENSG00000151287	0.510824701619786	-
ZNF800	ENSG00000144040	0.508633792883869	-
ZNF800	ENSG00000101040	0.181624202882853	-
ZNF800	ENSG00000004897	0.365864408810989	-
ZNF800	ENSG00000168509	0.142138833082646	-
ZNF800	ENSG00000112773	0.465552018610508	-
ZNF800	ENSG00000175792	0.354795894167805	+
ZNF800	ENSG00000137074	0.306451242334038	-
ZNF800	ENSG00000166012	0.153377430172721	-
ZNF800	ENSG00000164284	0.210388900396263	-
ZNF800	ENSG00000112096	0.492341005602034	-
ZNF800	ENSG00000164331	0.245614868785225	-
ZNF800	ENSG00000143633	0.157179099698403	-
ZNF800	ENSG00000233461	0.406298924934193	-
ZNF800	ENSG00000159256	0.594535805152114	-
ZNF800	ENSG00000183246	-0.03642977198986	-
ZNF800	ENSG00000152457	0.46524422166235	-
ZNF800	ENSG00000153147	0.148996180793016	+
ZNF800	ENSG00000286522	0.0615342259063955	+
ZNF800	ENSG00000113163	0.364219447767021	-
ZNF800	ENSG00000135390	0.235701124460366	-
ZNF800	ENSG00000284324	0.28511553426383	-
ZNF800	ENSG00000138698	0.267276575601081	-
ZNF800	ENSG00000187098	0.364629729153391	-
ZNF800	ENSG00000167085	0.0778754345460541	-
ZNF800	ENSG00000003056	0.285824000052119	-
ZNF800	ENSG00000163683	0.429240298412822	-
ZNF800	ENSG00000287050	-0.123863591410247	-
ZNF800	ENSG00000029534	0.341661582490881	-
ZNF800	ENSG00000184047	0.64623688696696	-
ZNF800	ENSG00000122406	0.297334668995647	+
ZNF800	ENSG00000141378	0.172283475110639	-
ZNF800	ENSG00000065600	0.184621611980233	-
ZNF800	ENSG00000137955	0.0684026898095437	-
ZNF800	ENSG00000136152	0.329046325234696	-
ZNF800	ENSG00000285884	0.291292904693539	-
ZNF800	ENSG00000100284	0.477296175099381	-
ZNF800	ENSG00000235903	0.0967126792670098	-
ZNF800	ENSG00000105135	0.434437367558929	-
ZNF800	ENSG00000086189	0.129281240585614	-
ZNF800	ENSG00000152359	0.180314258360689	-
ZNF800	ENSG00000197798	0.239882193439486	-
ZNF800	ENSG00000141985	0.229442215427042	+
ZNF800	ENSG00000160055	0.157521033715341	-
ZNF800	ENSG00000137700	0.323372670387383	-
ZNF800	ENSG00000177888	0.236514670520469	-
ZNF800	ENSG00000116857	0.379505120095217	-
ZNF800	ENSG00000143811	0.373467219659806	-
ZNF800	ENSG00000170540	0.6086731735419	-
ZNF800	ENSG00000214706	0.379938993243106	-
ZNF800	ENSG00000197102	0.148922815878708	+
ZNF800	ENSG00000108592	0.262568660328753	+
ZNF800	ENSG00000185033	-0.0434021249276233	-
ZNF800	ENSG00000198130	0.172827014043913	-
ZNF800	ENSG00000170231	0.098434303825891	-
ZNF800	ENSG00000065000	0.360356896601707	+
ZNF800	ENSG00000162604	0.205217132809857	-
ZNF800	ENSG00000084754	0.539877458274468	+
ZNF800	ENSG00000269058	0.372863357129267	-
ZNF800	ENSG00000198677	0.410419037264691	-
ZNF800	ENSG00000249087	0.5213545000841	-
ZNF800	ENSG00000065911	0.379359357211704	-
ZNF800	ENSG00000055070	0.567079420103236	-
ZNF800	ENSG00000221771	-0.0639661778952449	-
ZNF800	ENSG00000060642	0.0714830060544728	-
ZNF800	ENSG00000147274	0.226882326353931	-
ZNF800	ENSG00000213722	0.237748659302836	-
ZNF800	ENSG00000144320	0.294634394930211	-
ZNF800	ENSG00000143324	0.277016414929496	-
ZNF800	ENSG00000201754	0.305827379966557	-
ZNF800	ENSG00000177051	0.212046839634088	-
ZNF800	ENSG00000152804	0.0672385658352523	-
ZNF800	ENSG00000109084	0.499716891744134	-
ZNF800	ENSG00000112739	0.0938479760608231	-
ZNF800	ENSG00000163539	0.257651174612266	-
ZNF800	ENSG00000114353	0.28848104583539	-
ZNF800	ENSG00000100473	0.485744522381914	-
ZNF800	ENSG00000101220	0.575305975977387	-
ZNF800	ENSG00000249859	-0.0276922419108652	-
ZNF800	ENSG00000198964	0.350719132278333	-
ZNF800	ENSG00000136271	0.418880930128107	-
ZNF800	ENSG00000117748	0.11908224150897	-
ZNF800	ENSG00000141873	0.344519332118991	-
ZNF800	ENSG00000021355	0.303888763229166	+
ZNF800	ENSG00000181929	0.346176172083289	-
ZNF800	ENSG00000232956	0.31903950917682	-
ZNF800	ENSG00000160679	0.311807160771169	-
ZNF800	ENSG00000185261	0.162717205519133	-
ZNF800	ENSG00000055044	0.042275449397481	+
ZNF800	ENSG00000183155	0.643451341554107	-
ZNF800	ENSG00000108395	0.583211676150694	-
ZNF800	ENSG00000185760	0.196253417050577	-
ZNF800	ENSG00000131725	0.138512305897741	-
ZNF800	ENSG00000112695	-0.0624652321508589	-
ZNF800	ENSG00000109079	0.338341862438032	-
ZNF800	ENSG00000284425	0.441934362071349	-
ZNF800	ENSG00000183172	0.55949191125921	-
ZNF800	ENSG00000113369	0.100730556677103	-
ZNF800	ENSG00000104442	0.13509962103793	-
ZNF800	ENSG00000257698	0.079362905408981	-
ZNF800	ENSG00000135940	0.22452825588317	+
ZNF800	ENSG00000133226	0.236222585878619	-
ZNF800	ENSG00000179846	0.134006522170813	-
ZNF800	ENSG00000253276	0.432455964042292	-
ZNF800	ENSG00000231367	-0.015949518704689	-
ZNF800	ENSG00000125652	0.0520899555445896	-
ZNF800	ENSG00000131931	0.251601001841262	-
ZNF800	ENSG00000284194	0.436874509088868	-
ZNF800	ENSG00000267309	0.279873120694462	-
ZNF800	ENSG00000163898	-0.162921857482894	-
ZNF800	ENSG00000196262	0.321177003299879	-
ZNF800	ENSG00000272150	0.305734966499574	-
ZNF800	ENSG00000108175	0.0190585546619762	-
ZNF800	ENSG00000135521	0.224246374687293	+
ZNF800	ENSG00000162869	0.205182687305505	-
ZNF800	ENSG00000087338	0.33276521911492	-
ZNF800	ENSG00000153006	-0.115317542358412	-
ZNF800	ENSG00000139146	0.574336565773224	-
ZNF800	ENSG00000117616	0.521482891266198	-
ZNF800	ENSG00000007372	0.170651891226075	-
ZNF800	ENSG00000164056	0.135785676151351	-
ZNF800	ENSG00000111554	0.00382578688751656	-
ZNF800	ENSG00000175376	0.115986598238438	-
ZNF800	ENSG00000166130	0.442694696085367	-
ZNF800	ENSG00000049323	-0.00394024439506908	-
ZNF800	ENSG00000111912	-0.0929219815220524	-
ZNF800	ENSG00000151090	-0.0364964639251051	-
ZNF800	ENSG00000171865	0.435129391144697	-
ZNF800	ENSG00000145241	0.079352057203822	-
ZNF800	ENSG00000171202	0.173398335851636	-
ZNF800	ENSG00000113013	0.466148555006853	+
ZNF800	ENSG00000238005	0.00192056143228481	-
ZNF800	ENSG00000146414	0.0938282323120885	-
ZNF800	ENSG00000052802	0.367643602694831	-
ZNF800	ENSG00000161618	0.385942786888438	-
ZNF800	ENSG00000163655	0.409420552425416	+
ZNF800	ENSG00000115073	0.141860695904073	-
ZNF800	ENSG00000120709	0.376310148415142	-
ZNF800	ENSG00000143207	0.263048296170591	-
ZNF800	ENSG00000162384	0.569129956260766	-
ZNF800	ENSG00000091039	0.367378822514467	-
ZNF800	ENSG00000138074	0.5735897630594	-
ZNF800	ENSG00000163155	0.153385020564426	-
ZNF800	ENSG00000124201	0.209154199425806	-
ZNF800	ENSG00000136522	0.162219296147667	-
ZNF800	ENSG00000135297	0.191253890158205	-
ZNF800	ENSG00000125965	0.490111000584861	-
ZNF800	ENSG00000251201	0.264736826333412	-
ZNF800	ENSG00000111666	0.132393823051644	-
ZNF800	ENSG00000124466	0.603486267948014	-
ZNF800	ENSG00000142224	-0.15283710150441	-
ZNF800	ENSG00000088387	0.0627389371447747	-
ZNF800	ENSG00000187736	0.530934844054767	-
ZNF800	ENSG00000084070	0.343510648688221	+
ZNF800	ENSG00000146054	-0.202894909531367	-
ZNF800	ENSG00000181192	0.342459702871042	-
ZNF800	ENSG00000196427	0.0657521554394669	-
ZNF800	ENSG00000164077	0.476569369612086	-
ZNF800	ENSG00000247572	0.138837688277249	-
ZNF800	ENSG00000075618	0.395618904723853	-
ZNF800	ENSG00000135766	0.175657792793974	-
ZNF800	ENSG00000234432	0.182430311452837	-
ZNF800	ENSG00000143748	0.292247673775155	-
ZNF800	ENSG00000174243	0.193881775723171	+
ZNF800	ENSG00000196547	0.0666383678882971	-
ZNF800	ENSG00000198315	0.101388371278508	-
ZNF800	ENSG00000139890	0.440394200332435	-
ZNF800	ENSG00000104833	0.251708493469094	-
ZNF800	ENSG00000114473	0.422531568575273	-
ZNF800	ENSG00000185104	0.129467320560273	-
ZNF800	ENSG00000274641	-0.10649836478239	-
ZNF800	ENSG00000288743	-0.0192122880379171	-
ZNF800	ENSG00000100418	0.409218340192259	-
ZNF800	ENSG00000106443	0.27999038461626	-
ZNF800	ENSG00000169071	0.238130398928372	-
ZNF800	ENSG00000204070	0.508401316602039	-
ZNF800	ENSG00000139531	0.0738390783283724	-
ZNF800	ENSG00000119574	0.39339169380218	-
ZNF800	ENSG00000115163	0.221771900689092	-
ZNF800	ENSG00000181035	0.252892123099206	-
ZNF800	ENSG00000111144	0.0316503456721131	-
[truncated: 44,551 more rows]
