# Supplementary material for: Systematic identification of post-transcriptional regulatory modules
Source: Nat Commun. 2024 Sep 9;15:7872. doi: 10.1038/s41467-024-52215-7 (PMC11385195; doi:10.1038/s41467-024-52215-7)
Supplement: Supplementary file 20 — Source Data [file 41467_2024_52215_MOESM20_ESM.zip › Source_data/FigS5A.tsv]

CellType,total_counts
AGGF1,32
AKAP8L,58
ANKHD1,42
BUD13,48
CNOT4,33
CPEB2,36
CSTF2T,36
DAZAP1,104
DDX3X,46
DDX6,40
DDX42,42
DDX55,53
DGCR8,47
DROSHA,36
EIF4G2,34
ELAVL1,14
EWSR1,25
FAM120A,74
FASTKD2,49
FMR1,45
FTO,79
FXR1,42
FXR2,58
GPKOW,62
GTF2F1,68
HNRNPA1,27
HNRNPC,36
HNRNPCL1,17
HNRNPH2,18
HNRNPK,26
HNRNPM,44
IGF2BP1,65
IGF2BP2,24
IGF2BP3,24
ILF3,42
KHDRBS1,41
KHDRBS2,22
KHSRP,26
LARP4,30
LIN28B,21
LSM11,43
METAP2,48
MSI1,97
MTPAP,41
NCBP2,37
NONO,32
PABPC1,10
PABPC3,54
PABPC4,36
PABPN1,23
PCBP1,31
PPIL4,59
PTBP1,28
PUM2,39
QKI,82
RALY,28
RBFOX1,41
RBFOX2,36
RBM4,42
RBM15,118
RBM22,10
RBM27,66
RBM42,40
RBM45,22
RBMS1,91
SAFB2,18
SART3,55
SERBP1,92
SF3B1,21
SF3B4,43
SLTM,107
SMNDC1,42
SND1,46
SRSF1,68
SRSF7,59
SRSF9,41
SRSF10,64
TAF15,44
TARDBP,53
TBRG4,53
TIA1,36
TNRC6A,32
TRA2A,50
U2AF1,39
U2AF2,46
UCHL5,56
UPF1,80
XRCC6,18
XRN2,87
YBX1,27
YBX3,5
ZC3H10,36
ZNF622,80
ZRANB2,38
negative,91
