# Supplementary material for: Systematic identification of post-transcriptional regulatory modules
Source: Nat Commun. 2024 Sep 9;15:7872. doi: 10.1038/s41467-024-52215-7 (PMC11385195; doi:10.1038/s41467-024-52215-7)
Supplement: Supplementary file 20 — Source Data [file 41467_2024_52215_MOESM20_ESM.zip › Source_data/FigS8F.tsv]

GeneID	logFC	baseMean	lfcSE	stat	pvalue	padj
ENSG00000215301	-2.2032707763553	4677.02141828521	0.244898948434205	-8.99665266201513	2.32704355570174e-19	2.95999940285261e-15
ENSG00000114867	-2.07688211295567	9688.74040241449	0.273138204569354	-7.60377742187407	2.8760974417252e-14	1.82919797293723e-10
ENSG00000166340	-2.0594222429851	653.039606600465	0.293204015495607	-7.02385415664936	2.15830100678376e-12	7.01316668191452e-09
ENSG00000148334	-1.86716844373767	633.751548285789	0.265946625095776	-7.02083902386519	2.20539832764608e-12	7.01316668191452e-09
ENSG00000153187	-1.43319752662746	16566.071892349	0.206485678911918	-6.94090522006046	3.89595345058529e-12	9.68849397947383e-09
ENSG00000133835	-1.92515773081045	1419.46822456236	0.279255622273495	-6.89389067671128	5.42867499460387e-12	9.68849397947383e-09
ENSG00000092199	-1.69866913752672	10020.9347889768	0.246763127587428	-6.88380453811878	5.82748218050669e-12	9.68849397947383e-09
ENSG00000275895	-2.10419320030206	2671.97860928584	0.305955488806003	-6.87744877045256	6.09339243992065e-12	9.68849397947383e-09
ENSG00000124570	-1.81660893925124	1940.02743077658	0.26684719468452	-6.80767486200828	9.91887163463137e-12	1.32904489383451e-08
ENSG00000168036	-1.78175239661096	2422.9966784445	0.262015270780272	-6.80018531479086	1.04484661464977e-11	1.32904489383451e-08
ENSG00000167460	-2.00003393920548	2765.29331004704	0.29908958473027	-6.68707317578172	2.27678050223259e-11	2.6327861807635e-08
ENSG00000183010	-2.01531593034086	1521.52421885024	0.302697767369903	-6.65784867807798	2.77864633116301e-11	2.94536511103279e-08
ENSG00000198836	-1.51748068351154	1682.05013016293	0.229099771428768	-6.62366738320101	3.50394736100405e-11	3.42847772553627e-08
ENSG00000070814	-2.1144061545619	3607.52997010615	0.324097243109247	-6.5239868573926	6.84627108696211e-11	6.22032630186843e-08
ENSG00000164924	-1.71102175939847	7015.1340232163	0.263858131611067	-6.48462773897208	8.89511342825551e-11	7.54305618716068e-08
ENSG00000159023	-1.63503100501038	11033.768817953	0.254684738091577	-6.41982325781322	1.36432651815343e-10	1.08463958193198e-07
ENSG00000197111	-1.42996749503865	8826.72453214321	0.223468800471431	-6.39895811863661	1.56440741905651e-10	1.17054484531757e-07
ENSG00000143549	-1.93145919652838	4983.04870155122	0.302848252109731	-6.377646834919	1.79829608770034e-10	1.25896916713086e-07
ENSG00000184009	-1.68576844756661	13629.288589145	0.264608896157695	-6.37079278907527	1.88053570562e-10	1.25896916713086e-07
ENSG00000131467	-1.54099256693232	2564.07604397422	0.24329248674768	-6.33390939248565	2.39025915915254e-10	1.52020482522101e-07
ENSG00000101246	-1.73657087144531	770.955165241688	0.275125924206491	-6.31191290480485	2.75607328705984e-10	1.66939296244767e-07
ENSG00000168385	-1.42043098176541	2855.69055145316	0.226882989595014	-6.26063233872611	3.83419530317319e-10	2.21686201165286e-07
ENSG00000131051	-1.51384999613841	5808.14943801813	0.243298158267628	-6.22220080463239	4.90229036946007e-10	2.71117971737096e-07
ENSG00000169045	-1.3356167456715	6714.33684289884	0.218551222948197	-6.11122979617494	9.88662836201029e-10	5.07591732542154e-07
ENSG00000204843	-1.49054636879002	2629.57601659918	0.244139941599016	-6.10529501656941	1.02610969586665e-09	5.07591732542154e-07
ENSG00000276043	-1.69506314755489	2202.67482371264	0.277718628188151	-6.1035270072215	1.0375302709195e-09	5.07591732542154e-07
ENSG00000164081	-2.03204778097718	344.709698421336	0.333594881006358	-6.0913637968517	1.11952812913511e-09	5.27422140836983e-07
ENSG00000161526	-1.9827015296819	1040.62114047761	0.326986655340982	-6.06355487998229	1.33145320821373e-09	6.04860171731382e-07
ENSG00000140332	-1.92494641433295	1790.39052421504	0.317813330516982	-6.05684604607892	1.38816327882023e-09	6.08877134710116e-07
ENSG00000100650	-1.38526827331117	2536.1525828211	0.229189554965719	-6.044203338666	1.5015005026784e-09	6.36636213135644e-07
ENSG00000162783	1.49298399723072	2616.09087666633	0.247568661718614	6.03058556307763	1.63366647170099e-09	6.70330242581824e-07
ENSG00000184182	-1.69428573474453	694.579211265877	0.281594124653524	-6.0167652177729	1.77936862252401e-09	7.07299027453293e-07
ENSG00000106348	-1.78045481857185	858.744621230374	0.297453712304114	-5.98565338042086	2.15522911109527e-09	8.30742857367633e-07
ENSG00000204628	-1.75300173662478	11504.357186196	0.294718170609533	-5.94806127155052	2.71337032785613e-09	1.01511972265676e-06
ENSG00000136279	-1.84997923484866	958.287486771301	0.312504562408811	-5.91984712347513	3.22241016301434e-09	1.17111592210121e-06
ENSG00000160201	-2.0633264181014	1206.82974913919	0.349241478418083	-5.90802222991211	3.46239306288336e-09	1.19041906819993e-06
ENSG00000099968	-1.50880790294522	1488.93865371145	0.25550693870505	-5.9051543202392	3.52316797046702e-09	1.19041906819993e-06
ENSG00000029363	-1.61891513737898	4737.33215505634	0.27433954264428	-5.90113667820076	3.61005676079465e-09	1.19041906819993e-06
ENSG00000121057	-1.50544868440029	1495.46618840785	0.255189897763808	-5.89932711910744	3.64986978457526e-09	1.19041906819993e-06
ENSG00000185787	-1.54958338729437	2534.68604219649	0.265041256638202	-5.84657425394586	5.01799628440302e-09	1.59572281844016e-06
ENSG00000129351	-1.51971480918767	7542.64020025062	0.260312225028603	-5.83804625011631	5.28164976279332e-09	1.63859963372515e-06
ENSG00000148019	-1.51262010257198	740.419381487072	0.25983831269126	-5.82138979777503	5.83602806516374e-09	1.75995059258045e-06
ENSG00000166197	-1.64626074379004	5319.24326501853	0.282951613787417	-5.81817054073028	5.94951851265402e-09	1.75995059258045e-06
ENSG00000174748	-1.43763597760961	10040.7039794637	0.247464470764949	-5.80946417546594	6.26731027685523e-09	1.81182242549088e-06
ENSG00000143569	-1.39299254547732	4506.95631261033	0.240770311546495	-5.78556607137307	7.22685478767463e-09	2.04279095331603e-06
ENSG00000187109	-1.41774423551915	10562.4007141504	0.246390432765468	-5.75405554349854	8.71275088759261e-09	2.39733399583587e-06
ENSG00000151967	3.32799232686241	74.831533353277	0.578654468404829	5.75126004995114	8.85807372675202e-09	2.39733399583587e-06
ENSG00000100413	-1.64667964518484	928.922039292748	0.286755422661194	-5.74245337682914	9.33145762250899e-09	2.43711678631275e-06
ENSG00000163374	-1.81258794796663	1099.64033793257	0.315703447571145	-5.74142589164521	9.38826434978968e-09	2.43711678631275e-06
ENSG00000172757	-1.4979553142102	4820.36019062364	0.261245781847989	-5.73389282542295	9.81513654542419e-09	2.49697073715591e-06
ENSG00000110931	-1.59817275901505	686.138973889617	0.27918441167385	-5.72443407364046	1.03779097001947e-08	2.58837277228386e-06
ENSG00000168397	-1.60908958902065	806.683314428101	0.282098261972081	-5.70400390903472	1.170253911532e-08	2.86262110667059e-06
ENSG00000087470	-1.55883793284391	1288.38115347576	0.273882873069032	-5.6916225369485	1.25837798018888e-08	3.02010715245332e-06
ENSG00000182196	-2.04215464401121	1835.84972792104	0.359011976985448	-5.68826327511068	1.28337859121365e-08	3.02306957041438e-06
ENSG00000112531	-1.5044533075778	2145.18163105418	0.266441849659974	-5.64646022949375	1.63785031946035e-08	3.78790110246104e-06
ENSG00000166411	-1.2526166101765	1451.26756387207	0.222180392836396	-5.63783596826598	1.72200416895707e-08	3.91140946948821e-06
ENSG00000249624	9.04078978448727	76.9364370166871	1.60577005561023	5.63018954855996	1.80011681208022e-08	4.01710278064217e-06
ENSG00000173110	1.92433279757591	560.263040833685	0.342274398695486	5.62219320203363	1.88548223342973e-08	4.13505758779761e-06
ENSG00000130429	-1.56029306416844	1149.41122420322	0.277692660485218	-5.61877674923822	1.92314158880521e-08	4.14616288298345e-06
ENSG00000048740	-1.57669852786151	3765.42015456306	0.281802117697393	-5.59505563955559	2.20551028226189e-08	4.67568179839522e-06
ENSG00000145725	-1.46094739562354	2068.92202535019	0.261365025750716	-5.58968206028053	2.27485745354543e-08	4.74363718181933e-06
ENSG00000103653	-1.65003772605818	1660.60117994951	0.295493960534083	-5.58399814018487	2.35051219092539e-08	4.82234114009208e-06
ENSG00000108654	-1.33622071226572	8357.33563290215	0.240673720370309	-5.552000900679	2.82418139295004e-08	5.70215671719436e-06
ENSG00000169398	-1.36660886944495	1665.95868861915	0.246947735399258	-5.5340004120121	3.13008236456664e-08	6.22103869957619e-06
ENSG00000113163	-1.37632149697376	1385.4700021427	0.249896509211228	-5.50756591725899	3.63829194625456e-08	7.06840941124841e-06
ENSG00000131238	-1.54207180650554	2231.41074651971	0.28006331113968	-5.50615430571853	3.66757092093078e-08	7.06840941124841e-06
ENSG00000087266	-1.68848144155572	613.00851800494	0.307319764771829	-5.49421688777272	3.92447944991614e-08	7.45065352282587e-06
ENSG00000143774	-1.73208860192557	993.580793581212	0.315760581269241	-5.48544911769296	4.12420257433451e-08	7.71468481551984e-06
ENSG00000143761	-1.42694567434757	5135.60633592637	0.260932435662307	-5.46864045754086	4.53500614398835e-08	8.36018523935244e-06
ENSG00000197451	-1.37568801977136	3279.93115932182	0.251753952584336	-5.46441478137476	4.64436427047684e-08	8.43947336006649e-06
ENSG00000114054	-1.3527682015541	1334.03446770125	0.247935552853589	-5.45612836071532	4.86628208847333e-08	8.71818424864518e-06
ENSG00000161960	-1.6555283998306	7162.42451669839	0.30422975277215	-5.44170445114384	5.2773178841867e-08	9.3232615953965e-06
ENSG00000055483	-1.30725938565164	1990.0698886081	0.241259284647337	-5.41848322050086	6.01067790867381e-08	1.04734004107303e-05
ENSG00000168214	-1.51767418833103	974.776938894139	0.281186779449021	-5.39738813931748	6.76180043257384e-08	1.16229866895053e-05
ENSG00000079819	-1.72831032816884	3724.84185946426	0.321160932751078	-5.38144634642844	7.38897278559816e-08	1.24543969054065e-05
ENSG00000153234	2.35966315412766	157.579872091468	0.438584753696	5.38017597338379	7.44130632712967e-08	1.24543969054065e-05
ENSG00000068078	-1.33666452928967	1327.65753147	0.248667947843309	-5.37529883076015	7.64557717531758e-08	1.26300963207844e-05
ENSG00000134138	-1.74754773722125	355.08725600338	0.326096424097471	-5.35899080174796	8.36881153808212e-08	1.34829363743032e-05
ENSG00000077380	-1.72375284291223	1973.45375119112	0.321662751949145	-5.35888234639227	8.37383627020403e-08	1.34829363743032e-05
ENSG00000161547	-1.24857445287093	4263.75121375261	0.233100464655236	-5.35637908194482	8.4906276014843e-08	1.350009788636e-05
ENSG00000079459	-1.81474803093483	2314.47289541358	0.339200735742221	-5.35007103379035	8.79197154695563e-08	1.36889112801989e-05
ENSG00000149273	-1.4694459453016	13359.987336673	0.274693581438322	-5.34940036679212	8.82461261773828e-08	1.36889112801989e-05
ENSG00000028310	-1.37812441466375	1890.85467362117	0.258805681584854	-5.32493879664658	1.00987036545629e-07	1.54765675284386e-05
ENSG00000184640	-1.42087283539657	3080.12201006484	0.267943468918042	-5.30288288471471	1.13988054885839e-07	1.72610483112842e-05
ENSG00000111325	-2.73204944824232	141.679002317078	0.516455112738962	-5.29000368251405	1.22313897252391e-07	1.83039149770637e-05
ENSG00000162521	-1.37081221304665	7599.8942960294	0.260370575222687	-5.2648507300575	1.40303307054166e-07	2.0751837973593e-05
ENSG00000160193	-1.34934686532079	886.177986617415	0.256554715793592	-5.25948962250371	1.44455780938493e-07	2.11204314199728e-05
ENSG00000172053	-1.52456218699033	2618.28252128794	0.290541580637667	-5.2473115333244	1.54334798918821e-07	2.23083936619023e-05
ENSG00000164402	-1.47047122630334	4386.31446207927	0.280526473679771	-5.24182693709657	1.58994459793587e-07	2.26180561213663e-05
ENSG00000165916	-1.38511026243099	2100.5324949691	0.264345014186222	-5.23978205791025	1.60766349550179e-07	2.26180561213663e-05
ENSG00000001631	-1.36659318146537	811.865149728839	0.260870620463693	-5.23858600495633	1.61811565019209e-07	2.26180561213663e-05
ENSG00000160818	-1.58047136447443	2661.89713607559	0.301907051129466	-5.23496009305418	1.65020514158968e-07	2.28158797837181e-05
ENSG00000142208	-1.43703337239397	1191.67936310773	0.27553772110528	-5.21537801296141	1.83442750959418e-07	2.5090234324772e-05
ENSG00000124222	-1.68585597552214	1311.29745150062	0.324164027982628	-5.20062631876132	1.98618075353554e-07	2.68768289201831e-05
ENSG00000099899	-1.31960860932225	2085.52206395105	0.254134804898171	-5.19255365218867	2.07429066486223e-07	2.77736602705764e-05
ENSG00000161405	-1.47539385069925	1570.86017271671	0.284247681126153	-5.19052202942844	2.09705308754221e-07	2.77859534099343e-05
ENSG00000176542	-1.6361198804373	680.388128275005	0.315883529710948	-5.1795036035416	2.22477115420506e-07	2.91743186407096e-05
ENSG00000126214	-1.71068031710593	1026.42823620882	0.330747576521184	-5.17216281703085	2.31399813620339e-07	3.00347513188848e-05
ENSG00000173933	-1.58954757986651	1357.12758739463	0.307884433423769	-5.16280593400017	2.43275317801725e-07	3.1257192347858e-05
ENSG00000160014	-1.67813005349974	3340.90449615516	0.3257723553849	-5.1512352897993	2.58776284648058e-07	3.2916343407233e-05
ENSG00000043514	-1.43729355821127	894.529116938148	0.27930157743233	-5.14602735661063	2.66060639355142e-07	3.3507834976212e-05
ENSG00000125740	2.31907474686712	135.351212538544	0.451098983207547	5.14094430090996	2.73361089214076e-07	3.40897358314024e-05
ENSG00000145604	-1.29691013673511	1580.26157151461	0.252695675084314	-5.13230048872971	2.86222059002669e-07	3.50639777766718e-05
ENSG00000125630	-1.76763068945183	1160.26573897933	0.344433417222614	-5.1319953322339	2.86686610752662e-07	3.50639777766718e-05
ENSG00000172775	-1.40287335562048	1407.23142633251	0.274972625531404	-5.10186551446466	3.36321716395506e-07	4.07429736433413e-05
ENSG00000173638	-1.42110351986457	880.486551107138	0.27917653694626	-5.09034009594483	3.57421871845545e-07	4.28906246214653e-05
ENSG00000166845	-1.8832092089481	279.169183274507	0.370135760505753	-5.08788776954403	3.62073523074863e-07	4.30427590047875e-05
ENSG00000168066	-1.28272864945672	5448.20272609143	0.252395201689646	-5.08222280324492	3.7304347351528e-07	4.35634648044959e-05
ENSG00000080345	-1.08727303486326	5255.80961783708	0.213942080327784	-5.08209059759273	3.73303275447331e-07	4.35634648044959e-05
ENSG00000009307	-1.23676349293153	7883.94156661613	0.243720806164366	-5.07450928131863	3.88497270213624e-07	4.49244116101573e-05
ENSG00000110075	-1.22948921309981	1641.4227671454	0.242622765163712	-5.06749320192689	4.03088894297612e-07	4.61918084276182e-05
ENSG00000155366	-1.43756528328458	744.037986558066	0.284354144491201	-5.05554538639426	4.29162546502126e-07	4.80074832440528e-05
ENSG00000071054	-1.29984417708036	3539.22877690861	0.257177806583904	-5.05426262999209	4.32056735186097e-07	4.80074832440528e-05
ENSG00000115694	-1.36765346032929	1039.4921045544	0.270607277293806	-5.05401581955385	4.32615751245404e-07	4.80074832440528e-05
ENSG00000241506	-2.62044230722259	122.849235008963	0.518551080220504	-5.05339282314927	4.34029919266201e-07	4.80074832440528e-05
ENSG00000135632	-1.60514421225805	533.417865748326	0.319148675853888	-5.02945596739029	4.91873437933049e-07	5.39364666423136e-05
ENSG00000011376	-1.22968769831062	1081.70711356704	0.244658818595287	-5.02613274015991	5.00469538806023e-07	5.44100216548087e-05
ENSG00000132330	-1.29170890426791	720.558141681178	0.257124785677803	-5.02366545824377	5.06945111064853e-07	5.46469645147875e-05
ENSG00000100106	-1.67593719999919	637.606492734914	0.333787492876973	-5.02097063480119	5.14110196205823e-07	5.49536276952779e-05
ENSG00000089280	-1.0493489656145	4928.99676797939	0.209780078248795	-5.00213830776623	5.66978889072014e-07	6.00997622416334e-05
ENSG00000129292	-1.15021685155216	1360.56592186014	0.231120434402794	-4.97669907260373	6.46777543793373e-07	6.79918211326587e-05
ENSG00000096746	-1.25786534272618	3349.35295535039	0.253028582534174	-4.97123815075829	6.65266700584034e-07	6.93622330444992e-05
ENSG00000110321	-1.19404410179241	8020.26243700649	0.240433502061386	-4.96621349169364	6.82727940891135e-07	7.06040602287418e-05
ENSG00000165819	-1.24483195896812	1407.94976505764	0.250862101725244	-4.96221609564414	6.96933932923303e-07	7.10088012620204e-05
ENSG00000135679	-1.29000213573355	2336.84839841404	0.259977656028489	-4.96197309968896	6.97806616175515e-07	7.10088012620204e-05
ENSG00000138668	-1.46225222916636	6661.59585089621	0.294801043100324	-4.96013248049717	7.04451200779683e-07	7.11160259834727e-05
ENSG00000221978	-1.19272061931065	2375.81617095289	0.241492382235347	-4.93895752847507	7.85413147904096e-07	7.86650019003157e-05
ENSG00000015475	-1.58203245183749	839.378860049622	0.321210964035802	-4.92521311215629	8.42684621037746e-07	8.3741784215626e-05
ENSG00000161203	-1.67312001792313	3233.91743419966	0.340161545144849	-4.91860423908491	8.71634965929511e-07	8.59472617567704e-05
ENSG00000148248	-1.29791972729991	1940.6819494643	0.264039632104929	-4.91562466192241	8.84998129284007e-07	8.65936631114813e-05
ENSG00000092439	-1.53804533486009	2001.07635883899	0.313290267696888	-4.90933007963134	9.138804522204e-07	8.8737094291935e-05
ENSG00000171793	-1.08868951006149	2863.58614529872	0.222178082187183	-4.9000760981647	9.57995421506178e-07	9.23159224360499e-05
ENSG00000099901	-1.46835685861931	16713.8155344809	0.300418703410247	-4.88770120485524	1.02020209340744e-06	9.75712077303957e-05
ENSG00000076067	-1.75353561660901	488.352748057305	0.359275151622507	-4.88075952007797	1.05678044159582e-06	0.000100315277739543
ENSG00000132361	-1.78900066103035	1730.05659558614	0.367534672531878	-4.86756976887719	1.12978951848449e-06	0.000106447244973522
ENSG00000132466	-1.15602025084353	6183.7232840309	0.237623253506547	-4.86492897384592	1.14497916952778e-06	0.000106447244973522
ENSG00000104884	-1.47885435376258	963.124619566387	0.304061840262294	-4.86366310381753	1.15232984637418e-06	0.000106447244973522
ENSG00000171848	-1.45271636573576	2009.41276719301	0.298714272394966	-4.86323051820888	1.15485218603349e-06	0.000106447244973522
ENSG00000128609	-1.13155490329491	1764.68190979938	0.233037741527892	-4.85567228671187	1.19978985072744e-06	0.000109793718714051
ENSG00000136811	-1.27259262322047	1898.89359016287	0.263007843402537	-4.83861092033196	1.3074971966752e-06	0.000118496202826445
ENSG00000214078	-1.32147163092841	681.098880811697	0.273161284643153	-4.83769737960753	1.31351922944408e-06	0.000118496202826445
ENSG00000090316	-1.49842558821266	790.50649409496	0.309919446236674	-4.8348872792847	1.3322110310138e-06	0.000119336086721799
ENSG00000258289	-1.65630928788243	590.794239057517	0.342729474094448	-4.83270162934976	1.34692581175395e-06	0.000119810463814757
ENSG00000114491	-1.43792295529479	1402.61607475273	0.298030401518669	-4.82475260231033	1.40177156265298e-06	0.000123823154701013
ENSG00000131236	-1.39624994169531	6173.81662706418	0.2898581198864	-4.81701165467615	1.45724179927438e-06	0.000127835280598415
ENSG00000147526	-1.40115078588546	1522.69121903339	0.291026665505168	-4.81450998125318	1.4756152870046e-06	0.00012856045514177
ENSG00000100983	-1.43111257214092	967.869676072711	0.29859427145696	-4.79283331578317	1.64442245691462e-06	0.000142292881986081
ENSG00000163468	-1.62803420579168	8502.9543749638	0.340305501693727	-4.78403727735469	1.71808799149992e-06	0.000147643565429529
ENSG00000101361	-1.20106894556249	6975.22451620838	0.251127260448105	-4.78271034143939	1.72947258246854e-06	0.000147643565429529
ENSG00000168209	1.78718875495348	327.420083421483	0.373784913237311	4.78132929302799	1.74139841807436e-06	0.000147670585852705
ENSG00000136450	-1.0203104645954	5199.47733629958	0.213539906933227	-4.77807862356355	1.76978182818063e-06	0.000149083608307666
ENSG00000182199	-1.37554616261792	2151.35854386936	0.288342918858726	-4.77052173870749	1.83749352920347e-06	0.000153063964119875
ENSG00000109332	-1.11236787362197	2821.53037734049	0.233194611418061	-4.77012683465383	1.84109956842302e-06	0.000153063964119875
ENSG00000159692	-1.30970992455559	1720.05785016644	0.274748781603867	-4.76693624230126	1.87048469064515e-06	0.000154497177045495
ENSG00000140632	-1.1739459338213	2754.05708982059	0.246421250310282	-4.7639801045694	1.89811228046843e-06	0.000155021761064972
ENSG00000131504	-1.08213464675965	3142.78263650802	0.227181380567956	-4.76330694027082	1.90445814889752e-06	0.000155021761064972
ENSG00000109685	-1.41034599816569	2851.93864440932	0.296144204805256	-4.76236230620528	1.91339752257867e-06	0.000155021761064972
ENSG00000100897	-1.43112376327295	1942.64027115914	0.300612334161963	-4.76069542276962	1.92927019361039e-06	0.000155318461156482
ENSG00000099139	1.83549447552285	736.147700505951	0.385713553908548	4.75869840954057	1.9484530717135e-06	0.000155415184399596
ENSG00000164031	-1.41498098106703	649.134024911257	0.297387948539895	-4.75803067344947	1.95490797986913e-06	0.000155415184399596
ENSG00000074800	-1.03243971449771	10904.5627343664	0.217278790883459	-4.75168197641288	2.01731487450775e-06	0.000158774206585722
ENSG00000163728	-1.39211854123052	2194.52814285	0.293031939776642	-4.75073994422462	2.02673644104133e-06	0.000158774206585722
ENSG00000124813	-1.90451831751127	215.774457693307	0.400954917454305	-4.74995625344418	2.03460657810319e-06	0.000158774206585722
ENSG00000101557	-1.13595635482252	1913.77699257171	0.239821003198549	-4.73668419226005	2.17243295929202e-06	0.000168326573203912
ENSG00000071564	-1.31371866957104	4053.91304157223	0.277410097278195	-4.73565555998347	2.18348149203187e-06	0.000168326573203912
ENSG00000116001	-1.30367777006237	1228.87801794563	0.27542402548322	-4.73334803590618	2.20846323909968e-06	0.000169226821694867
ENSG00000123992	-1.46143512790876	386.867665110367	0.309024591360789	-4.729187154567	2.25420515228274e-06	0.000171697542137943
ENSG00000099817	-1.49167368900081	1892.27226314736	0.315802132472389	-4.72344400375837	2.31883827627572e-06	0.000175569183775162
ENSG00000132002	1.37959166545826	5567.98974988718	0.292468021187232	4.71706841608874	2.39267248627381e-06	0.000180087538611851
ENSG00000068654	-1.17707764551837	4000.80255981709	0.24962970118151	-4.71529485452734	2.4136096780271e-06	0.000180594794732381
ENSG00000064607	-1.38634586428371	2173.28931094026	0.294300458603361	-4.71064799172515	2.46930414458509e-06	0.000183681571456856
ENSG00000106133	-1.48608175407904	463.693053172873	0.315749272881231	-4.70652470714646	2.51975458977158e-06	0.000186344641755201
ENSG00000087460	-1.04838222559147	4149.46434014537	0.222862332812376	-4.70416966546823	2.54901210419074e-06	0.000187418693441077
ENSG00000006744	-1.3165611442738	1275.99948703556	0.280115190674892	-4.70007049993167	2.60071691213914e-06	0.000190121374266723
ENSG00000172046	-1.42350800160481	1364.09947364834	0.303020672935298	-4.69772569579358	2.63074413030578e-06	0.000191217516214226
ENSG00000148296	-1.0647753180493	3386.13134992573	0.227059157743574	-4.68941807338062	2.73983100905971e-06	0.000198015059291134
ENSG00000175575	-1.93546296082769	580.911291013001	0.413252175851288	-4.68349127706512	2.82029461579766e-06	0.000202621334486867
ENSG00000137074	-1.49111505790219	502.576835087815	0.318451360370685	-4.68239500112826	2.83542433480049e-06	0.000202621334486867
ENSG00000241553	-1.63160220163902	1312.74482672521	0.349005858103311	-4.67499946994026	2.93954378764378e-06	0.000208888251278373
ENSG00000244687	-1.06735201045014	1535.11510520778	0.228411335173901	-4.67293801175633	2.96921402962155e-06	0.000209824458093257
ENSG00000088833	-1.32553249245619	1414.01739480969	0.284075372397505	-4.66612956015553	3.06926214477914e-06	0.000215696212605473
ENSG00000095002	-1.07859001445633	1573.54130226945	0.231519198162704	-4.65874978410357	3.18135613404143e-06	0.000222343364933052
ENSG00000182307	-1.39329668963339	1218.20808880944	0.299265387928476	-4.65572279934485	3.2284606633774e-06	0.000222343364933052
ENSG00000105364	-1.2570696239438	1015.02996117498	0.270007141634753	-4.65569027668266	3.22897037986602e-06	0.000222343364933052
ENSG00000138092	-1.32714289811505	1119.22425679246	0.285076971915803	-4.65538443598673	3.23376749313008e-06	0.000222343364933052
ENSG00000138363	-1.07749595511216	2006.57365886171	0.231879679700057	-4.64678904380897	3.37141622988707e-06	0.000230561367979374
ENSG00000104960	-1.2717121246226	1283.11540878889	0.273830813239952	-4.64415275102084	3.41474855604815e-06	0.000232275944561136
ENSG00000105993	-1.24979772385659	3888.93662746449	0.269253426890388	-4.64171519854184	3.45528902874499e-06	0.000233783385349129
ENSG00000178761	-1.88579206074604	572.635361176809	0.406876918598929	-4.63479734176055	3.5728733264291e-06	0.00024046004609618
ENSG00000006125	-1.37708174946231	3879.21412422695	0.297500956984373	-4.62883132686745	3.67735134573405e-06	0.000244353341318738
ENSG00000135387	-1.10973192010401	8566.14998268332	0.239758224493384	-4.62854578794493	3.68242450354362e-06	0.000244353341318738
ENSG00000089157	-1.34716503610028	26985.5124685643	0.29107673868637	-4.6282126224859	3.68835232179227e-06	0.000244353341318738
ENSG00000110583	-1.5869788485643	605.49792029383	0.343061023461242	-4.62593748643554	3.72907770973705e-06	0.000245771339211685
ENSG00000197586	-1.47990787311409	516.795877997302	0.321075605904415	-4.60921928013014	4.04183864606366e-06	0.000265011276174896
ENSG00000151090	-1.49552717788713	796.827252153302	0.324982252064952	-4.60187338965276	4.18707713817845e-06	0.000273126262551948
ENSG00000100350	-1.3943503632246	866.489554497239	0.303264214997141	-4.59780710769896	4.26961003752142e-06	0.000277088977945268
ENSG00000143401	-1.28205331802503	2125.81216773774	0.279075815877557	-4.59392482287867	4.34986139745462e-06	0.000280864147084379
ENSG00000115053	-1.27890154385489	38423.599798141	0.278514725054594	-4.59186329772761	4.39306098348291e-06	0.000282220887423751
ENSG00000146918	-1.35392413798462	1806.23877567767	0.295183572771661	-4.5867191228556	4.50265791757197e-06	0.000287084530599387
ENSG00000015171	-1.36083698389931	771.938572002648	0.296724436006278	-4.58619789531092	4.51390771382683e-06	0.000287084530599387
ENSG00000138326	-0.966008259982072	6359.77704380633	0.210787384622223	-4.58285614062421	4.58667602357895e-06	0.00029026128865634
ENSG00000134294	1.15407365466069	1994.6071468333	0.252113957661396	4.57758731553719	4.70369477246666e-06	0.000296193056959287
ENSG00000163939	-1.40876950892256	2105.73415513009	0.308446459670521	-4.56730646358331	4.94031459466851e-06	0.000307904686415735
ENSG00000162065	-1.24599000835071	738.782424087314	0.272840785152926	-4.56672930204457	4.95393079413942e-06	0.000307904686415735
ENSG00000148411	-1.24036605116557	653.009226802091	0.271630335481994	-4.5663752870776	4.96230037069385e-06	0.000307904686415735
ENSG00000249915	-1.12130111031988	1269.22539345741	0.245631743835532	-4.56496824396881	4.9956995698918e-06	0.000308472322956426
ENSG00000160200	-1.32039213332247	3895.74925854243	0.289387749222313	-4.56270915707673	5.04977458661826e-06	0.000310304989090745
ENSG00000119408	-1.55563148421413	298.398274048621	0.341033934879053	-4.56151521919901	5.07857943035891e-06	0.000310574665164256
ENSG00000197713	-1.55632262106353	867.673756167333	0.341955188304343	-4.55124728120336	5.33288261265852e-06	0.000324565870014432
ENSG00000117859	-1.26603012948524	1631.29135950258	0.278446972186676	-4.54675487954839	5.44793847838896e-06	0.000329989416405274
ENSG00000115875	-1.04361205547015	4179.76675391585	0.229868264065756	-4.54004409748192	5.6242464145309e-06	0.000339054096648498
ENSG00000185515	-1.59403260996611	636.784760816713	0.351541497561526	-4.53440808844232	5.77652490473623e-06	0.000346591494284174
ENSG00000132530	1.9811827392502	182.465694268539	0.437572583414108	4.52766652744158	5.96385984647318e-06	0.000355483665242397
ENSG00000081059	-1.64533612843366	286.443417715681	0.363469300861609	-4.52675404644456	5.9896583212149e-06	0.000355483665242397
ENSG00000090857	-1.07725683076333	1997.25865863956	0.238010601386638	-4.52608759646538	6.00856824112543e-06	0.000355483665242397
ENSG00000114098	-1.25427305879215	840.869074729494	0.278091200017168	-4.51029395649599	6.47378542078532e-06	0.000381234030335136
ENSG00000168724	-1.2961104175523	2772.61111350836	0.28762305064947	-4.50628144936788	6.59735685799705e-06	0.000385164323054486
ENSG00000129187	-1.24640591316479	790.464037219023	0.276600366950464	-4.50616145924351	6.60108666870109e-06	0.000385164323054486
ENSG00000134369	-1.08821539341466	2663.89062484019	0.241582817102905	-4.50452315468745	6.6522144805256e-06	0.000385800463179896
ENSG00000160087	-1.33203957777809	660.457831323781	0.295788964468341	-4.50334440357617	6.68923476813543e-06	0.000385800463179896
ENSG00000198301	-1.16506800321897	1662.75818922955	0.258774685771796	-4.50224874100088	6.7238222200763e-06	0.000385800463179896
ENSG00000161016	-1.11013575448346	10786.3272717292	0.246649652886154	-4.50086080192405	6.76788181024502e-06	0.000385800463179896
ENSG00000148396	-1.0407508516922	2324.43185182304	0.231274189423277	-4.50007350274362	6.79299694036591e-06	0.000385800463179896
ENSG00000103319	-1.4127166630005	2218.11599161217	0.313934033439862	-4.50004304254932	6.79397042077804e-06	0.000385800463179896
ENSG00000214160	-1.36925676401738	818.045638161635	0.305538710372465	-4.48145101597176	7.41372502973379e-06	0.000418196352288838
ENSG00000131323	-1.45364908133583	681.503947919484	0.324404508194466	-4.48097681942333	7.43021820890545e-06	0.000418196352288838
ENSG00000114209	-1.57392149976256	557.802465042325	0.351538276440246	-4.47724075938597	7.56139606838727e-06	0.000423704660748397
ENSG00000131844	-1.24566930852085	1625.28021000197	0.278567243915435	-4.4717005883829	7.76000247151687e-06	0.000432926453674099
ENSG00000265681	-1.38477496313799	6056.92697036884	0.30990654179244	-4.46836312369763	7.88204225188222e-06	0.000437814748663501
ENSG00000111640	-1.13632173972993	8369.77065417149	0.254501675493816	-4.46488903275431	8.011026116983e-06	0.000442850727928241
ENSG00000185813	-1.55672008706975	828.414318557869	0.348723416701126	-4.46405378163618	8.0423363326591e-06	0.000442850727928241
ENSG00000270647	-1.33791215682481	1333.10152360136	0.300133380698093	-4.45772527438601	8.28339671228736e-06	0.000454158647328859
ENSG00000090621	-1.04888935439498	5437.78635974028	0.235371985153536	-4.45630500040512	8.33843772652311e-06	0.000454983882352868
ENSG00000198231	-1.08589779055115	3599.38538420369	0.243748392480662	-4.45499467504099	8.38952770140942e-06	0.000454983882352868
ENSG00000128059	-1.01915304124082	1593.07840152013	0.228787680629688	-4.45458006495728	8.40575568812296e-06	0.000454983882352868
ENSG00000109180	-1.35851061240185	1435.9928352401	0.305395156449477	-4.44836987002639	8.65244434247479e-06	0.000465319432797949
ENSG00000179115	-1.52552609062631	1702.90600576372	0.342973799398667	-4.44793769466066	8.66986679033915e-06	0.000465319432797949
ENSG00000132341	-0.990830327854247	5799.75363072863	0.222920729767397	-4.44476531585066	8.79878625981181e-06	0.000470078877433721
ENSG00000188529	-1.24474173349466	4490.78384054306	0.280098423852322	-4.44394408356591	8.83245689517763e-06	0.000470078877433721
ENSG00000110697	-1.24448436208529	1344.4577388812	0.280230638043972	-4.44092898182681	8.95713542987675e-06	0.000474728177783468
ENSG00000197858	-1.58690570198317	477.035048061677	0.357646171034487	-4.43708287829019	9.11861917333799e-06	0.00048128147670066
ENSG00000051825	-1.38409040653494	1462.18978656354	0.312198141734308	-4.43337170056846	9.27707227122284e-06	0.000485900446900414
ENSG00000033627	-0.998541036875216	1965.95538315757	0.225239312978652	-4.4332449059186	9.28253212238998e-06	0.000485900446900414
ENSG00000175455	-1.0770059136695	1607.24705573331	0.243417772307378	-4.42451635088294	9.66585832327738e-06	0.000503892286361017
ENSG00000072736	-1.21741702000167	1872.59647626248	0.275586029567544	-4.41755709428403	9.9822707265118e-06	0.000515047074492621
ENSG00000112983	-1.32728355640867	1568.22864021528	0.300552165429824	-4.41615036947246	1.00474203458544e-05	0.000515047074492621
ENSG00000187446	-1.07013496192563	1121.98257396824	0.24234613892254	-4.4157293641376	1.00669971835038e-05	0.000515047074492621
ENSG00000048140	-1.75603701443654	280.620950803841	0.397694359116479	-4.41554418407584	1.00756196273287e-05	0.000515047074492621
ENSG00000090372	-1.53820193083846	2058.27807750648	0.348371963407386	-4.41540104373924	1.00822894299263e-05	0.000515047074492621
ENSG00000104852	-1.27701665882871	3182.66694810042	0.289497157785573	-4.41115439127931	1.02820968492757e-05	0.000523153087691145
ENSG00000160789	-0.980806832705813	1881.75902301955	0.222584006402548	-4.40645690837284	1.05075200081024e-05	0.000532492647422558
ENSG00000113387	-0.982064754535	2664.74289569389	0.222977896961281	-4.40431436442119	1.06118965868618e-05	0.000533641207513378
ENSG00000129197	-1.68441806433346	744.040717414046	0.382482094724796	-4.40391351010936	1.06315343089411e-05	0.000533641207513378
ENSG00000148337	-1.15422029468992	6185.53260610454	0.262119400413425	-4.40341421836552	1.065604298022e-05	0.000533641207513378
ENSG00000152601	-1.32519161129799	1805.48363829726	0.30132953822246	-4.39781515982562	1.09346039171129e-05	0.000545443771865396
ENSG00000134779	-1.24060572271475	889.156572869566	0.282396115295829	-4.39314018684406	1.11725031715497e-05	0.000555133751336375
ENSG00000109519	-1.15987199796762	596.606186054953	0.26408319967394	-4.39207037554718	1.12276341496654e-05	0.00055570235946982
ENSG00000156253	-1.44008644128907	282.861405055849	0.328120371635698	-4.38889677623538	1.13927125035733e-05	0.000561687221106405
ENSG00000007392	-1.16705705623705	1213.39429297048	0.266012324433126	-4.38722927114017	1.1480375626936e-05	0.000563566024153812
ENSG00000164187	-1.25562884094625	608.780621632841	0.286249088082129	-4.38649027446331	1.15194313113201e-05	0.000563566024153812
ENSG00000163811	-0.942708886683191	3325.48306259612	0.215053763888559	-4.38359631395107	1.167360028055e-05	0.000568920289534849
ENSG00000106638	-1.50429961984371	420.053370076925	0.343569787588083	-4.37843976446283	1.19531967781873e-05	0.000580323141292148
ENSG00000120800	-0.931072617766183	2878.73257788967	0.212765935262746	-4.37604175976946	1.20853870351615e-05	0.000584509973715795
ENSG00000184787	-1.11185244772785	4111.34278509321	0.254196152815266	-4.37399400193079	1.21993732026679e-05	0.000586403502591005
ENSG00000173334	2.02513931947247	123.455419335388	0.463028306594183	4.37368361854253	1.22167396373126e-05	0.000586403502591005
ENSG00000012048	-1.07879931032191	2079.64930152526	0.246708942852739	-4.37276127021405	1.22684857981998e-05	0.000586673456214669
ENSG00000163714	-1.12737904943113	5636.49722827392	0.257972144135785	-4.37015807736872	1.24156623925688e-05	0.000591487736454965
ENSG00000126247	-1.33783684530647	910.776636945633	0.306227614708806	-4.36876617603096	1.24950459855057e-05	0.00059304845125236
ENSG00000093144	-1.35324701419419	971.683896604668	0.310467323400876	-4.35874216768016	1.30812117101385e-05	0.00061797486347968
ENSG00000197343	-1.11341061577274	1544.96985328031	0.255478536726432	-4.35813759558591	1.31173909700875e-05	0.00061797486347968
ENSG00000141564	-1.0043733577262	1579.98653086698	0.230816176433187	-4.35139933971193	1.35271421534389e-05	0.000634927115098683
ENSG00000165891	-1.52261815753421	306.783746784726	0.350069842338551	-4.34946965829092	1.36467163109735e-05	0.000638184674542585
ENSG00000136270	-1.13308150242799	1196.78499536893	0.260697875438158	-4.34633961064551	1.38428187921092e-05	0.000644984084379592
ENSG00000160072	-1.19261177107501	1704.2962863287	0.27448389465199	-4.34492439925151	1.39323637526518e-05	0.000646787105597558
ENSG00000154310	-1.09030585514095	2857.55168479941	0.251016561451502	-4.34356143210736	1.401912511431e-05	0.00064844825983281
ENSG00000163938	-1.19566448005957	3670.27244054119	0.275556075360044	-4.33909678274124	1.43069509328561e-05	0.000659363825601194
ENSG00000125944	-0.915941658012027	4274.56981559773	0.211260178412656	-4.3356096018385	1.45356725272402e-05	0.000667486478507204
ENSG00000021574	-1.35385653582885	698.003500285443	0.313230385507424	-4.32223883272258	1.54453861223684e-05	0.000706709753512684
ENSG00000113648	-1.21718863377409	2520.07019042152	0.282022323001862	-4.31593010375301	1.58932267312712e-05	0.000719786883710104
ENSG00000187514	-1.40146128075702	16801.5856744157	0.324725379931003	-4.31583537158322	1.59000449324131e-05	0.000719786883710104
ENSG00000100836	-0.961528073608955	5154.20320360403	0.222791371578841	-4.31582276636189	1.59009523838474e-05	0.000719786883710104
ENSG00000155090	1.45154343341243	285.147857353877	0.336509033271502	4.31353482342122	1.606648191764e-05	0.000723754916684109
ENSG00000120129	1.83261747846396	186.02944511525	0.424901453299289	4.31304121045948	1.61024089167927e-05	0.000723754916684109
ENSG00000177606	1.36754428020139	972.456063520389	0.317149531052452	4.31198581837163	1.6179481372388e-05	0.000724658461467518
ENSG00000163918	-1.33125877397664	1168.8860528566	0.308957560768398	-4.30887261883384	1.64088836809143e-05	0.000732354387442912
ENSG00000112308	-0.997909760190488	2726.83652737486	0.231926177328211	-4.30270429878338	1.68725969512972e-05	0.000750417598673077
ENSG00000155506	-1.09908181043587	11089.0810874512	0.255583306606629	-4.30028793753529	1.70576332154493e-05	0.000754212708017657
ENSG00000142207	-0.917347609527236	3328.7835494886	0.213334530928598	-4.30004278038922	1.7076514143796e-05	0.000754212708017657
ENSG00000150753	-1.19697847995224	12035.2793486928	0.278480407115535	-4.29825025160797	1.72151732590432e-05	0.000757705895692142
ENSG00000153113	-1.34822983432241	434.081516992922	0.31394942941565	-4.29441721500133	1.75152821731189e-05	0.00076721905866649
ENSG00000215193	-1.0933076959506	1462.19928114666	0.254657514019536	-4.29324734500758	1.76078660491391e-05	0.00076721905866649
ENSG00000177239	-1.15259674223924	705.429552251444	0.268470814983777	-4.29319195201492	1.76122614096395e-05	0.00076721905866649
ENSG00000122591	-1.23062421062354	1120.92180236239	0.286751449476077	-4.29160589378715	1.7738557441586e-05	0.000769905092121141
ENSG00000180822	-1.51986206634407	923.253513067699	0.354205823141121	-4.29090084647913	1.77949761858188e-05	0.000769905092121141
ENSG00000116062	-1.29316481871382	4604.74691598349	0.30175373818108	-4.28549726180294	1.82330894008391e-05	0.000786186092131098
ENSG00000160752	-1.29401295677692	1364.75716864354	0.302241095980767	-4.28139314601765	1.85726900253027e-05	0.000796588682275911
ENSG00000040275	-1.15199950444015	1155.38225980063	0.269091422697455	-4.28107106830889	1.85995942323857e-05	0.000796588682275911
ENSG00000161513	-1.61774728706385	398.655725336682	0.378125901593452	-4.27832973156966	1.883009461748e-05	0.000803754374276328
ENSG00000167900	-1.20260737630514	891.826183747863	0.281219767943402	-4.27639701540177	1.8994236228532e-05	0.000807955352387451
ENSG00000145495	-0.900837025329265	4035.72212077734	0.210688640788051	-4.27567913466911	1.9055550763855e-05	0.000807955352387451
ENSG00000048162	-1.07307172945642	1422.86883202593	0.251037066644771	-4.27455492449196	1.91519490122376e-05	0.00080934482204539
ENSG00000075624	-1.05977749421194	34616.1113638586	0.248263496220499	-4.26876085427672	1.9656186713462e-05	0.000827852173035715
ENSG00000136731	-1.1194950626965	3874.11320652641	0.262347039438849	-4.26722964014026	1.97915402501978e-05	0.000827852173035715
ENSG00000129103	-1.2053580134128	1015.31101122588	0.282472379708071	-4.26717123514345	1.97967205637683e-05	0.000827852173035715
ENSG00000213625	-1.3454575595196	451.37644562748	0.315348848152831	-4.26656880911623	1.98502289918155e-05	0.000827852173035715
ENSG00000071994	-1.13972909925589	1256.43524765262	0.267657177818	-4.25816751318686	2.06109483382859e-05	0.000855542605360366
ENSG00000278996	1.17508259700979	574.373017152895	0.276000243141103	4.25754189067521	2.06686939897357e-05	0.000855542605360366
ENSG00000219329	-1.6130531395703	231.055579789792	0.378915060528571	-4.25703094862515	2.07159687461472e-05	0.000855542605360366
ENSG00000148341	-1.35974514823577	406.865923905188	0.319522204826582	-4.25555760349665	2.08528666861014e-05	0.000858409269408444
ENSG00000197785	-1.2654717241137	2377.36749872292	0.297931642330765	-4.24752374139825	2.16146266151229e-05	0.000886896937239882
ENSG00000117713	-1.13606880907189	5472.23011402514	0.267923376361196	-4.24027505364191	2.23246059415083e-05	0.000910925860707685
ENSG00000234420	-1.18481852733777	529.224599623387	0.27944802778494	-4.23985288688313	2.23666321407572e-05	0.000910925860707685
ENSG00000114648	-1.09422264774623	1309.71350423692	0.258109902906962	-4.23936716655404	2.2415078176219e-05	0.000910925860707685
ENSG00000244968	1.61378109997088	249.685999543061	0.380754902762187	4.23837247600411	2.25146010623082e-05	0.000912056450676943
ENSG00000178104	-1.19992860775483	3779.06201418745	0.283383705232019	-4.23428935962422	2.29275573185159e-05	0.000925836600290545
ENSG00000166508	-1.03181504094662	3846.67415698472	0.243867753235434	-4.23104337189876	2.32609810130662e-05	0.000936328096475324
ENSG00000075391	2.20873670561381	109.048894858531	0.522747322936087	4.22524728239279	2.38678541947375e-05	0.000957725884407132
ENSG00000198431	-1.19877846215657	1906.68877253069	0.284087759686073	-4.2197469665052	2.44576668550002e-05	0.00097830667420001
ENSG00000138674	-1.2135668858258	1876.76009061915	0.287692111228085	-4.21828349983388	2.46169182396618e-05	0.000981589968678678
ENSG00000173442	-1.08102285390814	1350.24472888124	0.256522260237602	-4.21414832734925	2.50722479907832e-05	0.000996621857633633
ENSG00000095906	-1.26571532983656	511.904047387141	0.300615397328087	-4.21041417401244	2.54902947853462e-05	0.0010100827092511
ENSG00000115966	-1.2716408999578	704.959783334777	0.302106036516644	-4.20925352773527	2.56215766438452e-05	0.0010105424053961
ENSG00000146963	-1.18624650068014	4213.22795134471	0.281841871150968	-4.20890798033599	2.56607859231871e-05	0.0010105424053961
ENSG00000163463	-1.25913191191868	637.191917448409	0.299211958990101	-4.20816038292219	2.57458112311387e-05	0.00101076147796322
ENSG00000157193	-1.3646220806767	738.108527825555	0.324523289611854	-4.20500507778304	2.6107629550193e-05	0.00102181245501063
ENSG00000147536	-1.25748113271639	661.353990922486	0.299220361735812	-4.2025252740876	2.63953766739151e-05	0.00102990549476135
ENSG00000106290	-1.31413241037918	756.33933779247	0.312985708930556	-4.19869780914105	2.68454287919109e-05	0.00104426255117158
ENSG00000168395	-1.17701718624865	1147.53909406513	0.280601512957405	-4.1946216677289	2.73327410156011e-05	0.00105888659856407
ENSG00000167491	-1.10042887354742	4389.73287475216	0.262371389210135	-4.19416490822512	2.73878687836148e-05	0.00105888659856407
ENSG00000159267	-1.12437235092416	640.844798464601	0.268135006536803	-4.19330681751109	2.74917204932466e-05	0.00105968086264878
ENSG00000101040	-1.11146010674679	2037.55956389313	0.265580260286402	-4.18502529347696	2.85134350055843e-05	0.0010956652930839
ENSG00000160957	-1.21723828765624	1323.69653551257	0.290902174519552	-4.1843560972571	2.85975532471583e-05	0.0010956652930839
ENSG00000143353	-1.54925568370098	296.409675177409	0.370311576470633	-4.18365447406919	2.8686000878465e-05	0.00109575354706929
ENSG00000090266	-1.21832654736101	572.077066628805	0.291306615327403	-4.18228245861055	2.88597111318095e-05	0.00109908839998987
ENSG00000116649	-1.05921540143223	2037.52684849996	0.253356537414906	-4.18073049245071	2.9057410053238e-05	0.00110331419664832
ENSG00000132382	-1.16712767594435	2424.7347615382	0.279317811875121	-4.17849355223417	2.93446314304887e-05	0.00111090390415422
ENSG00000127922	-1.15632574501412	898.831100061115	0.27692063278611	-4.17565760044775	2.97126458570131e-05	0.0011214980869472
ENSG00000108349	-1.11811286762483	3363.65480307247	0.268180118513463	-4.16926084536985	3.05589087346502e-05	0.00115002757131583
ENSG00000124733	-1.37899296813712	1044.26853895226	0.330841030645934	-4.1681437318847	3.07090278054352e-05	0.00115226794597385
ENSG00000105576	-1.38536240155088	1600.80960043771	0.333548773036864	-4.15340278106127	3.27567416116562e-05	0.00122548750970667
ENSG00000116133	-0.995549194406269	3508.57216569419	0.239895450831794	-4.14992944198975	3.32577776421991e-05	0.00124058337715182
ENSG00000048991	-0.939180328753686	1740.39379811903	0.226540108452704	-4.14575739001982	3.38692296380372e-05	0.00125969766373051
ENSG00000099783	-1.21184069630786	6682.02701022018	0.2924417620557	-4.14387017705442	3.41493115422664e-05	0.00125999643916607
ENSG00000182473	-0.929125429146452	2388.43058620305	0.224227681510731	-4.14366960799168	3.4179207047198e-05	0.00125999643916607
ENSG00000112851	-1.11781987947769	2667.34569270967	0.269765853265324	-4.14366705773647	3.41795873314532e-05	0.00125999643916607
ENSG00000170345	2.81133403561746	90.3465737414517	0.678568220476411	4.14303816592481	3.42734880464984e-05	0.00125999643916607
ENSG00000075711	-1.04395067411508	1642.70742508735	0.252035776186343	-4.14207335923306	3.44180210951719e-05	0.00126166348222071
ENSG00000076248	-1.1079138076949	852.867390946171	0.267531384939038	-4.14124798085788	3.45421263146213e-05	0.0012625742721896
ENSG00000110492	-1.1673038279223	1190.14055872613	0.281986581106707	-4.13957225674006	3.47953994515922e-05	0.00126570258327269
ENSG00000151576	-1.36025398039046	807.30456867884	0.328614101383442	-4.13936582351118	3.48267220240128e-05	0.00126570258327269
ENSG00000123505	-1.16178890679971	1668.67438401682	0.280825866282072	-4.13704379222946	3.51808986269255e-05	0.00127440420563684
ENSG00000101191	-0.925005825488401	2632.51212279942	0.223621182705013	-4.13648570452564	3.52665314767429e-05	0.00127440420563684
ENSG00000177646	-1.24906374629892	795.649984151787	0.302051169127214	-4.13527201337484	3.54534437687037e-05	0.0012775291918921
ENSG00000113739	1.79496749603632	194.900146664866	0.434224846691609	4.13372820489732	3.56925547086683e-05	0.00128241293773172
ENSG00000100084	-1.01441331382339	6600.44228724356	0.245436553759128	-4.13309793625502	3.57906126489592e-05	0.00128241293773172
ENSG00000164548	-1.09265109246188	1885.62945430278	0.264693978444119	-4.12797865249721	3.65966080053265e-05	0.00130573728677516
ENSG00000164733	-1.15032301844425	3409.94086952831	0.278686276057996	-4.12766295748579	3.66468719637369e-05	0.00130573728677516
ENSG00000063978	-1.67505999845445	1303.583264709	0.406066807801971	-4.12508475519462	3.70598256359086e-05	0.001316762519801
ENSG00000162066	-1.54317106465149	380.100198687681	0.374154492470167	-4.12442211895808	3.71666723189079e-05	0.00131688042311005
ENSG00000169375	-0.968530875018753	1961.15061167198	0.235204417412795	-4.11782604116204	3.82463216116025e-05	0.00135137003027662
ENSG00000106603	-1.04972654683377	983.968181284552	0.255046924006166	-4.11581731841782	3.85809801034197e-05	0.00135941846790997
ENSG00000111605	-0.95561946130967	3017.59927956553	0.232451020376732	-4.11105728751331	3.93851456674508e-05	0.00138392003560767
ENSG00000162772	1.96123054695578	189.772288354544	0.477169555311896	4.11013344234388	3.95430535524418e-05	0.00138564088481284
ENSG00000164574	-1.17909660886775	817.972181628621	0.286923242955715	-4.10944961001203	3.96603241190757e-05	0.00138593220547979
ENSG00000111142	-1.09328846851465	4027.09392866815	0.266299205751662	-4.10548903226621	4.0346042744532e-05	0.00140603195537109
ENSG00000063177	-1.06427266596049	5180.47841396618	0.259372285082253	-4.10326286643533	4.07363960567943e-05	0.00141483015644381
ENSG00000184470	-1.16984245934731	722.246186243857	0.285133868702003	-4.10278324589327	4.08209644194086e-05	0.00141483015644381
ENSG00000254996	-1.05877534547601	1059.4639769514	0.258380233218125	-4.09774127180305	4.17201220402925e-05	0.00144206508791446
ENSG00000140350	-1.16235672566545	3844.80052928622	0.283976859709587	-4.09313888059103	4.25572646301223e-05	0.00146701465066438
ENSG00000124532	-0.996252262127961	1277.2098984967	0.243449838846629	-4.092228061632	4.2724814263019e-05	0.00146880983088001
ENSG00000145907	-1.02302175104224	5682.27687000557	0.250060791931425	-4.09109218258731	4.29346417314292e-05	0.00147204485936329
ENSG00000100285	-1.2456234604924	5675.44711616348	0.304528022124491	-4.09034101953085	4.30739383893389e-05	0.00147285079653869
ENSG00000010322	-0.990502407263543	1897.88124314325	0.242312970178095	-4.08769867554157	4.35673523604672e-05	0.0014857284772792
ENSG00000074054	-1.03569928961604	1716.34542098943	0.253482389130667	-4.08588262548745	4.39095732125991e-05	0.00149339511033225
ENSG00000164889	-1.24240870261237	1884.88743349605	0.30435573924478	-4.08209388689449	4.46317584613786e-05	0.00151390924700996
ENSG00000248333	-1.22925920712859	1155.89458252976	0.301325661690587	-4.07950388371117	4.51319158939623e-05	0.00152680311215745
ENSG00000118515	1.34136660072173	534.520028493245	0.328924437746144	4.07803874322335	4.54171995655344e-05	0.00153237872274164
ENSG00000114030	-1.2327571621825	1770.20579121185	0.302450067883605	-4.07590307652672	4.58361091644096e-05	0.0015424214512468
ENSG00000152455	-1.17802582057301	626.807584794229	0.289148802480617	-4.07411620060911	4.61894164945865e-05	0.00155020944013493
ENSG00000148843	-0.918510999723315	3505.25660619306	0.225860104803687	-4.06672528785756	4.76783916706721e-05	0.00159597142644986
ENSG00000116171	-1.03354056933695	1055.91334378639	0.254344648322216	-4.06354360571256	4.83332878720866e-05	0.0016108144004665
ENSG00000270800	-1.17903865407123	544.91176489044	0.290164764805033	-4.06334192527977	4.83750865548901e-05	0.0016108144004665
ENSG00000105221	-1.09459959903077	1254.84408258519	0.269771963205173	-4.05749947483714	4.96009287662015e-05	0.00164408664267524
ENSG00000162777	-1.07119624745591	1510.05787541036	0.264034012342257	-4.05703885629463	4.96988161591021e-05	0.00164408664267524
ENSG00000134697	-1.01500521072403	5036.38347630208	0.250207949479081	-4.05664653276289	4.97823343561507e-05	0.00164408664267524
ENSG00000082516	-0.943294876696707	1996.71990436036	0.23255999729044	-4.05613556796978	4.9891308496277e-05	0.00164408664267524
ENSG00000169288	-1.30421751903848	457.462486642415	0.321704558236377	-4.05408467380245	5.03309847824717e-05	0.00165428973238512
ENSG00000174238	-1.3732042915528	870.84516697448	0.338963888149244	-4.05118167321759	5.09596203395465e-05	0.00167063497607998
ENSG00000167526	-1.12793853244434	9052.71965159432	0.278706748366886	-4.04704421063942	5.18684476278344e-05	0.00169605823605669
ENSG00000087087	-1.119746957447	3657.18110763054	0.276819167990388	-4.04504848987149	5.23122953316569e-05	0.00170618563235558
ENSG00000138074	-1.2550776823446	1025.40277159143	0.310501184138685	-4.04210272442641	5.29740147368822e-05	0.00172334902161929
ENSG00000105726	-1.09199768259483	1184.49787960958	0.270355850797806	-4.03911244891651	5.36538398698869e-05	0.00173552165622472
ENSG00000114353	-1.06182644934584	1238.82686602705	0.262917215299117	-4.03863416907794	5.37633384154625e-05	0.00173552165622472
ENSG00000110801	-1.14177550468892	670.46960849549	0.282715852141188	-4.03859739749833	5.3771765749361e-05	0.00173552165622472
ENSG00000144283	-1.13669682551212	1062.08824646111	0.281495434495337	-4.03806487146047	5.38939508025758e-05	0.00173552165622472
ENSG00000179409	-1.19076612782174	514.688405409806	0.294937646714734	-4.03734871111065	5.40586845109142e-05	0.00173643047216876
ENSG00000065989	-1.13552928449467	724.867583942817	0.281700469912175	-4.03098115118051	5.55444984435268e-05	0.00177966251939965
ENSG00000164919	-1.43893548203022	2194.09660933971	0.357109862914177	-4.02939160035476	5.59213951550196e-05	0.00178723654867299
ENSG00000261236	-1.03707850869557	1528.08273207119	0.257526468599626	-4.02707540834535	5.6474924345115e-05	0.00179823844029451
ENSG00000070614	-0.932925114641166	2064.67728547272	0.231704292213596	-4.02636095226563	5.66467114802013e-05	0.00179823844029451
ENSG00000186193	-1.2460898133106	897.576711373651	0.309496621526558	-4.02618228000161	5.66897495721775e-05	0.00179823844029451
ENSG00000092531	-1.26171007218002	1469.81031782675	0.313599444960388	-4.02331730000156	5.73841024748862e-05	0.00181573577980237
ENSG00000116353	-1.31356040474195	445.017227734235	0.326564391946753	-4.02236262475343	5.76172601751543e-05	0.00181673090933411
ENSG00000007923	-1.17530424994291	2157.18900441792	0.292217418947436	-4.02201981721809	5.77012018373411e-05	0.00181673090933411
ENSG00000186575	-1.20693344048943	1692.99764547578	0.300253937049381	-4.01970895819072	5.82700802337222e-05	0.00183011214956283
ENSG00000112419	-1.00645776006121	1115.19727162117	0.250494776100869	-4.01787923775278	5.87242774527458e-05	0.00183647564696447
ENSG00000112576	-1.03722038300276	2076.74876590956	0.25816079154561	-4.01773010065905	5.87614456222122e-05	0.00183647564696447
ENSG00000185252	-1.08327904874445	1616.96090005411	0.269685421840477	-4.01682464462325	5.89875833939172e-05	0.00183902465875154
ENSG00000084234	-1.21746462554293	5596.60508246679	0.303604375626568	-4.01003649249247	6.07093644049818e-05	0.00188807607636031
ENSG00000013573	-1.0310780829077	1026.37940175147	0.257197522738652	-4.00889585532834	6.10033108364641e-05	0.00189259052156055
ENSG00000053372	-0.992565862038401	1803.36307921229	0.247738949298116	-4.00649903800149	6.16253761805367e-05	0.00190537820184992
ENSG00000196367	-0.853059429548335	3643.22213817018	0.212943144199805	-4.00604317529899	6.17443676303053e-05	0.00190537820184992
ENSG00000166181	-0.920981165444663	2022.37015662508	0.229924411396983	-4.00558235573567	6.18648740066051e-05	0.00190537820184992
ENSG00000072609	-1.11954270976098	1228.48020742679	0.279591012680602	-4.00421565424178	6.22235833828654e-05	0.00191179705466195
ENSG00000244462	-0.91930073004131	2979.45376260382	0.229663858665963	-4.00280973846389	6.25946391539752e-05	0.00191856339768329
ENSG00000004897	-0.887656361498851	1692.27926053879	0.221852193401702	-4.00111600380526	6.30444393778093e-05	0.00192492791929642
ENSG00000119707	-1.08869906217243	4732.97449919067	0.272114286145158	-4.00088902936787	6.31049482976893e-05	0.00192492791929642
ENSG00000140525	-0.894493143878422	2746.30580624414	0.223657589514767	-3.99938649888455	6.35068952924297e-05	0.00193255432564523
ENSG00000168883	-1.11637101792752	1372.26819275635	0.279444330443651	-3.99496749909061	6.47031283629398e-05	0.00196425726199665
ENSG00000048828	-0.949775693629245	2383.91781371392	0.237829590211753	-3.99351356062804	6.51013536418859e-05	0.0019716409960114
ENSG00000070413	-0.954728038566842	2530.93112290761	0.239228053427054	-3.99086990380064	6.58313862942717e-05	0.00198446067355992
ENSG00000128191	-0.904001160809592	5150.75876607004	0.226518401090553	-3.99085088212418	6.58366670001799e-05	0.00198446067355992
ENSG00000280987	-1.52898941704537	2558.50077039498	0.383491410235798	-3.98702389736772	6.69072886914638e-05	0.00201196385852345
ENSG00000107929	-0.902165588434056	2563.3738237627	0.226338807726302	-3.98590766425257	6.72226518926801e-05	0.0020166795567804
ENSG00000010165	-1.04036774122768	918.579137347419	0.261253685634986	-3.98221268610636	6.82766380190503e-05	0.0020405389051488
ENSG00000186960	2.17505014570947	245.553100896498	0.546284101273701	3.98153660455829	6.84711735968657e-05	0.0020405389051488
ENSG00000106443	-1.10646019910723	2258.59462738859	0.277904577470421	-3.98143927379173	6.84992226807028e-05	0.0020405389051488
ENSG00000064201	-1.35535737673325	356.932870820133	0.340626590871674	-3.97901224700294	6.92021765435871e-05	0.00205666281690287
ENSG00000167986	-0.91209014228125	5690.05787496975	0.229259083840882	-3.97842531253544	6.93731957295587e-05	0.00205693950974356
ENSG00000145833	-1.09036630403213	3962.28073647897	0.274223059335483	-3.97620209866518	7.00246218162392e-05	0.00207118640359155
ENSG00000130414	-1.09861319576796	1809.37012512769	0.276333620816187	-3.97567691011707	7.01793506248396e-05	0.00207118640359155
ENSG00000082641	-1.10230562211552	2295.21739729683	0.277352580115319	-3.97438387505608	7.05616787249737e-05	0.00207764942912423
ENSG00000215012	-1.13480759756519	3067.79305990113	0.285796176396343	-3.97068852310829	7.16652220524155e-05	0.00209122466756713
ENSG00000182087	-0.98818296853763	2585.29460693454	0.24886963807386	-3.97068511926857	7.16662460264141e-05	0.00209122466756713
ENSG00000163875	-1.12755799335975	1745.30165181255	0.283974549000869	-3.97063045729602	7.16826918335553e-05	0.00209122466756713
ENSG00000116127	-1.0041889799289	1443.58425459683	0.252912022308067	-3.9705070987322	7.17198190758131e-05	0.00209122466756713
ENSG00000124356	-1.10755991218043	996.35929922794	0.278975848502204	-3.97009245827845	7.18447468338708e-05	0.00209122466756713
ENSG00000175166	-0.907404641646948	3443.29862795427	0.228826708296139	-3.96546648074235	7.32525462966998e-05	0.00212593867535262
ENSG00000145901	-1.44489716534656	1463.64472427376	0.364405638513828	-3.96507905651337	7.33716256666509e-05	0.00212593867535262
ENSG00000185049	-1.17977401786961	783.788450013034	0.297584413187238	-3.96450205584961	7.35493130033214e-05	0.0021262437759142
ENSG00000137497	-0.898748213249708	4827.22070573205	0.226748244500149	-3.96363912422315	7.38158124111772e-05	0.0021291091470979
ENSG00000060237	-1.06719412299774	3973.43695876327	0.269650888909724	-3.95768813265444	7.567867674036e-05	0.00217790219035606
ENSG00000173674	-0.856260739359117	2106.555953178	0.216489285972287	-3.95521069559408	7.64672312634679e-05	0.00219342441229409
ENSG00000154920	-1.61395704211638	259.029310934085	0.408089274712458	-3.95491168753109	7.65629275989445e-05	0.00219342441229409
ENSG00000153786	-1.22727660609755	922.415384198845	0.310539681885409	-3.9520765869478	7.74759346231671e-05	0.00221459300765547
ENSG00000117877	-1.43483938458445	1930.05611922216	0.363184513609397	-3.95071741998233	7.79172779879102e-05	0.00222221474440856
ENSG00000213672	-1.446376449046	397.153132707286	0.366861738327702	-3.94256554428146	8.06146091855566e-05	0.00229399961709235
ENSG00000135316	-0.962302945282495	5600.0724159996	0.244465488588146	-3.93635498752832	8.27285718231452e-05	0.00234343921000965
ENSG00000126088	-0.986517728418906	1759.39767345652	0.250623369406129	-3.93625594754605	8.2762703885766e-05	0.00234343921000965
ENSG00000023228	-0.953975355036303	3172.26208339963	0.242396679787616	-3.9355958005372	8.29905500077191e-05	0.00234343921000965
ENSG00000198721	-1.26254599222039	471.719610513107	0.320857564901784	-3.9349110955413	8.32274984185787e-05	0.00234343921000965
ENSG00000124783	-1.09958532964307	3190.5515921792	0.279452854778958	-3.93477937633816	8.3273154317953e-05	0.00234343921000965
ENSG00000172009	-1.14300081671109	1379.22001361655	0.290623224824573	-3.93293005884522	8.39166603795681e-05	0.00235134835397944
ENSG00000134255	-0.985253300633664	742.782299466991	0.250515134258473	-3.93290929727667	8.39239113763102e-05	0.00235134835397944
ENSG00000084754	-0.908926927159725	4456.63629747765	0.231242480940071	-3.93062262376991	8.47261681438448e-05	0.00236852648980162
ENSG00000117395	-1.12169562933277	2947.22752248863	0.285411246605797	-3.93010311496949	8.49094402004353e-05	0.00236852648980162
ENSG00000073111	-0.969972414329037	4334.32440483681	0.246863393026865	-3.92918691765481	8.52335690773192e-05	0.00237236542377134
ENSG00000121766	-1.27056865538483	1805.62581531884	0.323412935479204	-3.92862658230481	8.5432378250112e-05	0.00237270709899874
ENSG00000133872	-1.03823843742102	1483.63697616045	0.264362580708541	-3.92732751601362	8.58949788929438e-05	0.00237650024396055
ENSG00000065000	-1.21762116324824	7980.10611727083	0.310048632471545	-3.9271941099756	8.59426188853657e-05	0.00237650024396055
ENSG00000109065	-1.44045064654448	434.395657373385	0.366896990216698	-3.92603560387267	8.63573785483573e-05	0.00238225007768273
ENSG00000170365	-1.51551576669239	254.807791785496	0.386062743240607	-3.92556855906675	8.65251207460236e-05	0.00238225007768273
ENSG00000168386	1.39237504969394	610.004728024693	0.354747105751794	3.92497930812758	8.67371933194448e-05	0.00238293109940246
ENSG00000096063	-0.920265689808183	4330.85344798627	0.234668546490897	-3.92155533227322	8.79792394563573e-05	0.00240975404164054
ENSG00000105771	-1.04946024059391	892.897686039471	0.267634407681363	-3.92124558903267	8.80924236920479e-05	0.00240975404164054
ENSG00000121579	-1.07267205505173	3020.10322147274	0.273923548795419	-3.91595414037535	9.00473652135762e-05	0.00245794524788989
ENSG00000141873	-1.04908735824665	1476.15586547858	0.268159459833152	-3.91217732501172	9.146770810533e-05	0.0024913688374728
ENSG00000171316	-1.05935719162596	3718.79488785996	0.270878242101771	-3.91082422643585	9.19816952941939e-05	0.00249486109870267
ENSG00000136271	-0.99485965974929	1783.41928307504	0.254387296401337	-3.91080715830927	9.19881961707195e-05	0.00249486109870267
ENSG00000242372	-1.19617685780046	820.554728479878	0.305911364292171	-3.91020732612605	9.22169349421598e-05	0.00249574343077505
ENSG00000245532	-0.902003750809408	3204.37209480229	0.230923709526773	-3.90606816709236	9.38100582398691e-05	0.00253346908877099
ENSG00000169554	-1.29507028221161	2920.89911632284	0.331669335001028	-3.90470310499943	9.43411324387255e-05	0.00254241356911142
ENSG00000114439	-1.21806408945361	1187.79682156465	0.312090264658594	-3.90292241504584	9.50381739440978e-05	0.00255175733623494
ENSG00000179912	-1.10286711419296	995.037787117244	0.28258407483829	-3.90279287615228	9.50890705483777e-05	0.00255175733623494
ENSG00000186918	-1.12489843016587	529.428422615273	0.288410046948169	-3.90034411792882	9.60560579225788e-05	0.00257188992931134
ENSG00000147804	-1.62658125557834	258.658643073776	0.417085838935088	-3.89987169003713	9.62436797446695e-05	0.00257188992931134
ENSG00000133422	-0.994185209697823	1292.18261494825	0.255198376021594	-3.89573486005922	9.79014419931533e-05	0.00261070511981742
ENSG00000129003	-1.04602669173594	2283.21977978039	0.268611433889475	-3.89420017081755	9.85232693761605e-05	0.00261957831611987
ENSG00000284770	-1.33605847692312	735.675920536949	0.34311592561005	-3.8938981760979	9.86460702375327e-05	0.00261957831611987
ENSG00000114857	-0.907805035092733	4134.36825344008	0.233228163281446	-3.89234740058922	9.92789454305558e-05	0.00263089205390973
ENSG00000047849	-0.865710236157031	3069.13868929288	0.222475216714269	-3.89126595286741	9.9722553265191e-05	0.0026355933041309
ENSG00000093009	-1.15919101895508	3349.54450657685	0.297923186786366	-3.89090567759774	9.98707525621928e-05	0.0026355933041309
ENSG00000167721	-0.865134603041345	2374.18898305533	0.222875098978238	-3.88170148665112	0.000103728158267976	0.00273150294813008
ENSG00000124193	-1.00209927783876	5196.19737895463	0.258194172591644	-3.88118472148348	0.000103948846799524	0.00273150294813008
ENSG00000186815	-1.26360256339508	643.729244369832	0.325650535509872	-3.88024101178478	0.000104353009236033	0.00273150294813008
ENSG00000205176	1.61188186599716	428.37361401344	0.415410416176744	3.88021533218214	0.000104364027735159	0.00273150294813008
ENSG00000103275	-1.10901708483181	1323.24134814185	0.285875701606157	-3.87936812608045	0.000104728159725352	0.00273540491110159
ENSG00000196628	-1.29820437823132	1163.42110989897	0.334862697705819	-3.87682589648073	0.000105828028617514	0.00275211303577653
ENSG00000100697	-0.955995027942877	1586.21747088964	0.246612049022832	-3.87651386755385	0.000105963773219555	0.00275211303577653
ENSG00000150907	2.04811645630453	314.666096788989	0.528356413719909	3.87639177479592	0.000106016932981958	0.00275211303577653
ENSG00000101199	-1.33721775021699	766.177232986579	0.345011332718733	-3.87586616265483	0.000106246074492593	0.00275244412942114
ENSG00000149532	-1.00377804009873	1883.26654369949	0.259095620022815	-3.87416058986386	0.000106992844741772	0.00276615647381166
ENSG00000099860	1.45292089171873	339.56379312773	0.37513846083097	3.87302567830652	0.00010749249721217	0.00277343725058581
ENSG00000173599	-1.28494302596863	488.031152980874	0.331867814095229	-3.87185189823776	0.000108011577357168	0.00278118879348822
ENSG00000112096	-0.853048912878416	4265.79653460548	0.220437037709343	-3.8698075502321	0.000108921299466382	0.00279894733174217
ENSG00000239264	-0.873590852045183	2448.99732874299	0.225929500620344	-3.86665242762247	0.00011033950937931	0.00282967451472747
ENSG00000165209	-0.923320474830674	1747.77543169849	0.238842049115335	-3.86582043760984	0.000110716376510766	0.00283362637669405
ENSG00000270066	-1.448298677325	313.549786506756	0.374878832827743	-3.86337811180311	0.000111829705256278	0.0028563731944977
ENSG00000165238	-0.960657098382888	1553.4510704091	0.248727720971325	-3.86228400530249	0.00011233186890259	0.00286344964417024
ENSG00000178927	-1.45877192445131	463.585491306167	0.378235561680639	-3.85678151987996	0.000114889764195762	0.00292279560114019
ENSG00000143321	-1.28662432305814	3546.43692061077	0.333709033506125	-3.85552740224075	0.000115480393596658	0.00293195729850198
ENSG00000211460	-1.16134493147758	1208.16102657346	0.301491035017541	-3.85200485782277	0.000117154698288505	0.00296354958751088
ENSG00000055917	-0.910705669479704	2303.76990420313	0.236458615266228	-3.85143788672848	0.000117426315474129	0.00296354958751088
ENSG00000259953	-0.982401381352393	741.99149123599	0.255083008815626	-3.85130074289845	0.000117492105705436	0.00296354958751088
ENSG00000196642	-1.17519684388258	4181.53090254986	0.305201656643219	-3.85055853499639	0.000117848758982483	0.00296354958751088
ENSG00000164209	-1.05293616698788	1108.46944992837	0.273471552572422	-3.85025848971635	0.000117993229364661	0.00296354958751088
ENSG00000157570	-1.104354998954	1037.93753369809	0.286866879006912	-3.84971246167247	0.00011825656788481	0.00296354958751088
ENSG00000129480	-1.058257160862	619.098614589016	0.27490716198405	-3.84950742361305	0.000118355596733925	0.00296354958751088
ENSG00000006634	-1.32058944868678	1192.18908794271	0.343143606598422	-3.84850372640704	0.00011884148962706	0.00296425286703378
ENSG00000070756	-0.834127550569629	24743.4962885243	0.216741701691512	-3.84848667358366	0.000118849761178241	0.00296425286703378
ENSG00000092847	-1.05577302801021	5290.21405981152	0.274423112158095	-3.84724529835512	0.000119453356266317	0.00297347689179561
ENSG00000134014	-1.04272516139702	723.66725226759	0.271296370131112	-3.84349101645959	0.000121296441486231	0.00300763670407997
ENSG00000123349	-1.1178559051223	1458.40004328825	0.290867768243224	-3.84317558412849	0.000121452511190918	0.00300763670407997
ENSG00000165119	-1.1969990812254	11261.9249578841	0.311474440503453	-3.84300900995482	0.00012153500518059	0.00300763670407997
ENSG00000068796	-0.944421504852285	3030.44761304257	0.24583551347168	-3.84168052660578	0.00012219481491401	0.00301026483282466
ENSG00000166913	-1.19576019147955	3876.80625136701	0.311271486428694	-3.84153462046538	0.000122267486691567	0.00301026483282466
ENSG00000099889	-1.10553064710554	964.421218688741	0.287796175943557	-3.8413667015588	0.000122351172843581	0.00301026483282466
ENSG00000187741	-1.10457012235385	646.897190918388	0.287625045806984	-3.84031272121931	0.000122877682037773	0.00301738246239472
ENSG00000116337	-1.14742521208333	468.205908461152	0.298825092370647	-3.83978869706202	0.000123140249262694	0.00301800379695851
ENSG00000013561	-1.01196339034394	767.861534784376	0.263714315033697	-3.83734720739233	0.000124370568587112	0.00304229544697705
ENSG00000168291	-1.08894540311331	1087.88716161596	0.283850800574538	-3.83633021611772	0.000124886463291874	0.00304399939990415
ENSG00000118513	-1.30928858526127	2259.95181377914	0.341292394425458	-3.83626651705897	0.000124918843297954	0.00304399939990415
ENSG00000106263	-0.887581608167004	6575.99217085833	0.231477155393584	-3.83442420768407	0.000125858771977491	0.00306103934905102
ENSG00000165699	-0.937342203301708	1130.69886640692	0.244492125031287	-3.8338339248422	0.00012616133605814	0.0030625423562205
ENSG00000198336	-1.16268467390048	1114.19236079056	0.30337249445948	-3.83253160762659	0.000126831297569237	0.00307294115253465
ENSG00000138443	-0.918891767891377	1133.38600084165	0.239983886773074	-3.8289727708272	0.00012867924167106	0.00311178698489712
ENSG00000037474	-0.899208041848351	2153.73791687692	0.234932162717725	-3.82752208742387	0.000129439771985011	0.00311974972271404
ENSG00000119403	-0.962277788723331	2788.89395613789	0.251417524818902	-3.82740936383201	0.00012949904509379	0.00311974972271404
ENSG00000116455	-1.26931337723755	678.280400427315	0.331806922622526	-3.82545779095019	0.000130529298485728	0.0031353877122889
ENSG00000161013	-1.03200194444286	1180.28164872528	0.269810324998673	-3.82491642767168	0.000130816454717771	0.0031353877122889
ENSG00000101019	-1.00493894713136	833.008577724684	0.262744084797825	-3.82478238436704	0.000130887647423381	0.0031353877122889
ENSG00000100418	-1.18936936944203	792.035541632311	0.311130691707466	-3.82273237948608	0.000131980999446226	0.00315087546753313
ENSG00000197471	-0.833148935388054	5942.47885563912	0.217951097783689	-3.8226416102521	0.000132029608820374	0.00315087546753313
ENSG00000105671	-0.903051312342635	1185.09297830163	0.23631259057369	-3.82142699274009	0.000132681694630052	0.00315648144899808
ENSG00000104738	-1.08269885497425	5993.86895693796	0.283346338213413	-3.82111468883278	0.000132849849489608	0.00315648144899808
ENSG00000138398	-0.957903274602099	5423.03958827278	0.250706234985268	-3.82081951275918	0.000133008966718787	0.00315648144899808
ENSG00000138758	-1.04477497601915	3033.5311415866	0.273598439790724	-3.8186437642638	0.000134187374810676	0.00317851658769423
ENSG00000081320	1.05888961307087	615.396524246989	0.277810127502897	3.81155871669878	0.000138093243157413	0.00326495548877749
ENSG00000074211	2.30103768774733	85.94902901663	0.604678262601649	3.80539177619357	0.000141579910358055	0.00334118081587098
ENSG00000110880	-0.900184298178986	5628.70143032934	0.236661084121298	-3.80368534827469	0.000142559237997228	0.00335806205060138
ENSG00000176890	-1.10846373393163	2443.63254584398	0.291606428056767	-3.80123216527945	0.000143978315998348	0.00338522029482252
ENSG00000261226	-2.02360230169759	124.190548897729	0.532853778357243	-3.7976690489767	0.000146063160147094	0.0034259126476065
ENSG00000134644	-1.08196990940551	3205.26503530266	0.284927173263107	-3.79735599456636	0.000146247686136032	0.0034259126476065
ENSG00000113552	-1.22734932109168	525.968591664254	0.323287329777697	-3.79646589285033	0.000146773545472541	0.00343191084266678
ENSG00000136925	-1.11482692205016	468.84818490935	0.293719775841757	-3.79554600590045	0.000147318871917658	0.00343834137760112
ENSG00000089685	-1.09888198917374	2197.2680382821	0.289659150912074	-3.79370714066378	0.000148414709581944	0.00345757345399693
ENSG00000134905	-0.959924214269433	968.085458135512	0.253110096744696	-3.79251648438853	0.000149128347725318	0.00346784750103483
ENSG00000272325	-0.822297796912519	3407.13573501998	0.216937293582049	-3.79048610469327	0.000150352744150125	0.00348993960874014
ENSG00000111906	-1.21232130548342	1007.01459813947	0.320024166203533	-3.78821799573846	0.000151731689178119	0.00351553203341654
ENSG00000120948	-1.08106890026001	2311.18862295827	0.285503807767858	-3.78653058504572	0.00015276530041055	0.00352986374360709
ENSG00000130713	-1.09439264563847	1364.17291296242	0.289039907448867	-3.78630292023627	0.000152905261220716	0.00352986374360709
ENSG00000148308	-0.966220621489191	1346.94335001318	0.255225238992025	-3.78575655489692	0.000153241641188324	0.00353122042738311
ENSG00000054611	-1.19799869481458	415.548331670879	0.316521553892549	-3.7848882013933	0.000153777692820886	0.00353716501389091
ENSG00000140464	-1.24630717282828	689.174313135264	0.329340748066677	-3.7842483207573	0.000154173832686532	0.00353987572522147
ENSG00000136143	-1.28381846876652	996.434199695304	0.33929484973521	-3.78378413279313	0.000154461804961798	0.00354009758398931
ENSG00000100034	-0.999408498789196	5269.40954724365	0.264266085570778	-3.78182655042782	0.000155681826057354	0.0035616417759884
ENSG00000148229	-1.07575360562625	3410.21663473091	0.284525680922978	-3.78086646567928	0.000156283487735203	0.00356898736802833
ENSG00000167770	-1.07835491235282	975.923644378922	0.285298852260015	-3.77973799687787	0.000156993469368736	0.00357166909998129
ENSG00000149554	-0.959845890994719	1408.10450897855	0.253968881215687	-3.77938386151945	0.000157216900403125	0.00357166909998129
ENSG00000124214	-0.895400536626117	1923.03025902633	0.236937378382817	-3.77905986272638	0.000157421579799245	0.00357166909998129
ENSG00000091039	-0.898658765090834	2467.97376367525	0.237809759507627	-3.77889774982936	0.000157524085305779	0.00357166909998129
ENSG00000168802	-1.18773613502167	1835.35469563308	0.314403608866249	-3.77774332586286	0.000158255856865533	0.00358187633332665
ENSG00000151532	-0.990976039233217	603.083594707797	0.262417692976964	-3.77633088680575	0.000159155531962186	0.00359584079317763
ENSG00000004455	-0.935499141717967	3624.39236492486	0.247833192713096	-3.7747128682676	0.000160192068521666	0.00361284239644609
ENSG00000130294	-1.00641824146963	2425.78067582394	0.266803524966954	-3.77213247686395	0.000161858274813248	0.00364395974446817
ENSG00000160214	-1.09453063279047	2047.89704199679	0.290259473589838	-3.7708696265919	0.000162679651056933	0.0036559808506081
ENSG00000086666	-1.0657259318815	562.664431190029	0.282702356170396	-3.76978086181619	0.00016339094620099	0.00366549001001162
ENSG00000164828	-1.52995274633212	926.350800396626	0.40661543855035	-3.76265286873181	0.000168120480872009	0.00375612674458433
ENSG00000103356	-0.998281166749046	834.31197977069	0.26533104407888	-3.7623986677272	0.000168291502357412	0.00375612674458433
ENSG00000160310	-1.17766279921719	887.140393995593	0.313011660822185	-3.7623607891279	0.000168317000346939	0.00375612674458433
ENSG00000080608	-1.00553332550595	827.958309589031	0.267334204464592	-3.76133434746894	0.000169009334929826	0.00376497152418105
ENSG00000103148	-1.2340699807716	893.366660696207	0.328175558884897	-3.76039576184416	0.000169644754497237	0.0037725197153931
ENSG00000164062	-1.08508563133145	1264.30368327473	0.288687345805749	-3.75868789226937	0.000170806745457547	0.0037917308939267
ENSG00000279662	1.47309275888051	940.725608627839	0.391987391172084	3.75801056884968	0.000171269648949404	0.00379538316138748
ENSG00000145220	-1.14656760444091	2220.08298071515	0.305138870289985	-3.75752719852203	0.000171600720211734	0.00379610636711871
ENSG00000119335	-0.943616481125952	18425.9921108482	0.251209354243426	-3.75629515854562	0.000172447296691775	0.00380821113527669
ENSG00000161888	-1.00592367259085	1515.30309545406	0.267894639718778	-3.75492273248476	0.000173394961611012	0.00382250244660671
ENSG00000137124	-1.00897247146433	1210.88163282032	0.268796828243058	-3.75366211744125	0.000174269734238206	0.0038351401721626
ENSG00000093000	-1.31827589477518	2988.80002411134	0.35130338552203	-3.75252829635059	0.000175060064977133	0.00384587914768417
ENSG00000160991	-1.01681318404651	812.234764379993	0.271065235724484	-3.75117517865709	0.000176007668135472	0.00385856137168454
ENSG00000105323	-0.914981014694758	3726.24292563432	0.243940377499805	-3.7508387257271	0.000176244037495968	0.00385856137168454
ENSG00000178028	-1.17910123970219	666.497198773385	0.314541971364206	-3.74862926746561	0.000177803687461816	0.00388190407947723
ENSG00000113368	-1.00673426378344	5099.3508955696	0.268572450777748	-3.74846437476396	0.000177920603642706	0.00388190407947723
ENSG00000154814	-1.14943117278812	935.012616363405	0.307085907737592	-3.74302807073232	0.000181815908766108	0.00396009993065907
ENSG00000135720	-1.28887253717995	1547.17510183545	0.344385768435831	-3.74252554928125	0.000182180003199416	0.00396124724905398
ENSG00000180957	-0.980708369314057	1855.19908125641	0.262219614864028	-3.74002673225874	0.000184000685199005	0.00399400804732312
ENSG00000184007	-0.921176170380251	7313.96656293061	0.24633930975745	-3.73946071086769	0.000184415467754012	0.00399619207807671
ENSG00000129250	-1.01612067948182	2329.59884488614	0.271830113676957	-3.73807252528829	0.000185436459660474	0.00401148259673679
ENSG00000273899	-1.44842055297482	639.442537486042	0.387881504884163	-3.73418308100917	0.000188325466827626	0.00406531763938438
ENSG00000085511	-1.07033598165091	1406.6138630376	0.28665638349274	-3.73386410799402	0.000188564261575219	0.00406531763938438
ENSG00000241878	-1.10984776033787	1174.68346047627	0.297365240113998	-3.7322713304097	0.000189760937195806	0.0040841947904072
ENSG00000154743	-1.07000513632346	577.227732885127	0.286855447387149	-3.73011963366813	0.000191388873708161	0.00411227444859427
ENSG00000134470	-1.60399556325879	145.752086238314	0.430206207115821	-3.7284342641457	0.000192673152120829	0.00413288784987681
ENSG00000106070	-1.05514965626741	836.566530221477	0.283103367397999	-3.72708267642765	0.000193708930592346	0.00414811043288661
ENSG00000103342	-1.0422056082069	5245.34873586163	0.279859997399651	-3.72402493350483	0.000196071548776055	0.00419164722761583
ENSG00000196263	1.29884587436059	586.744689339538	0.348971641856869	3.72192384300759	0.000197710659147888	0.00421959661805559
ENSG00000171552	-0.956478793815792	1943.3927840304	0.257243802085584	-3.7181801313043	0.000200663168933977	0.00427543636321639
ENSG00000122566	-0.810990805029119	16592.7587104021	0.2181540428933	-3.71751444196603	0.000201192488869647	0.00427954591709349
ENSG00000088682	-1.22914974307516	840.234690566342	0.33089088937315	-3.71466783326582	0.000203470789746395	0.00432078204603364
ENSG00000164934	-1.13380575852044	1217.51864928194	0.305331403646508	-3.71336110527656	0.000204524733824831	0.00433592435708641
ENSG00000131374	-1.02308482711774	1169.68687238099	0.275598818610996	-3.71222500979518	0.00020544521920322	0.00434819166100658
ENSG00000143793	-1.32229584980884	920.654452313489	0.356312423820273	-3.71105737945253	0.000206395308616243	0.00436104373023024
ENSG00000163681	-1.10825494143075	1603.36298230464	0.298823243103688	-3.70873071960538	0.000208300806961431	0.00438787485653353
ENSG00000133019	2.36554396320355	99.8382828823008	0.637842488862923	3.70866476364813	0.000208355063942316	0.00438787485653353
ENSG00000203666	-1.35811440845898	620.662003807699	0.366426746188564	-3.70637357285075	0.000210248113789065	0.00441126969541937
ENSG00000129071	-0.869102349728607	1579.15722702677	0.234492895154965	-3.70630568211569	0.000210304452776339	0.00441126969541937
ENSG00000113810	-0.762857882013948	5180.17800773861	0.205840531542767	-3.70606253441126	0.000210506344742104	0.00441126969541937
ENSG00000160799	-1.23669918601918	840.785177170548	0.333769595064452	-3.70524818409649	0.000211183847818065	0.00441818839514109
ENSG00000067082	1.17224763802554	328.71392753014	0.316471822520404	3.70411377761748	0.000212131037045337	0.00442483753236466
ENSG00000168268	-1.2505690848084	1948.78254001715	0.337623499951915	-3.70403447919506	0.000212197397385412	0.00442483753236466
ENSG00000140391	-0.949604416868695	1207.69354217909	0.256780334800836	-3.69811970844741	0.000217202457119595	0.00451552290290088
ENSG00000279417	1.06591891001265	4043.0883767318	0.288237572033091	3.69805678869055	0.000217256290611269	0.00451552290290088
ENSG00000166435	-1.21341276321364	415.187891378609	0.328230539552658	-3.6968307850555	0.000218307750158405	0.00452997484831143
ENSG00000161021	-1.07000702110128	1361.70654649741	0.289486332502018	-3.69622638779957	0.000218827856874707	0.00453337188834899
ENSG00000132475	-1.06304994054969	5220.26824637315	0.287706446048126	-3.69491179343223	0.000219963134855714	0.0045494814233572
ENSG00000171453	-1.05141899230965	733.78869889768	0.284696863133586	-3.69311758737679	0.000221521529116629	0.00457427573110962
ENSG00000163075	2.1210141516667	66.7210190253854	0.574601335273352	3.69127953846066	0.000223128747910359	0.00459249880797931
ENSG00000077782	-1.03516125020099	1110.92432896518	0.280448578388173	-3.69109109466838	0.000223294143348696	0.00459249880797931
ENSG00000142541	-1.08949931278855	28004.1427015238	0.295187562203866	-3.69087133839367	0.000223487166834842	0.00459249880797931
ENSG00000136718	-1.40227627454394	910.450009035004	0.380190089223227	-3.68835567862633	0.000225707991134922	0.00463065426973582
ENSG00000109572	-0.810119957348458	2004.05726584812	0.219748574515958	-3.68657662118135	0.000227291029447412	0.00465562301863298
ENSG00000093183	-0.928927017349992	1122.52936908573	0.252022305960379	-3.68589206344311	0.000227902933412899	0.00465764509536407
ENSG00000015676	-1.14358799017038	1612.69775839537	0.310281449379281	-3.68564731297386	0.000228122082894011	0.00465764509536407
ENSG00000148335	-1.26042006811189	412.819066302464	0.342311873593931	-3.68208106507887	0.00023133782108455	0.00471573250672352
ENSG00000111196	-1.43994376757053	448.357828294672	0.391213706369153	-3.68070889165572	0.00023258642535119	0.00473359892874742
ENSG00000144591	-1.16433610695963	541.987126471404	0.316373136769772	-3.68026223353765	0.000232994222761538	0.00473432350403636
ENSG00000116741	1.66349485904069	176.257773158133	0.452321540367656	3.67768215877706	0.000235362985028521	0.00477051412170978
ENSG00000144043	-1.06098454154715	741.059826993933	0.288506529476813	-3.67750616761141	0.000235525382738502	0.00477051412170978
ENSG00000196497	-1.34500142125937	3539.50260430535	0.365862076504665	-3.67625263079767	0.000236685142283486	0.00478638316350706
ENSG00000185803	-1.10416900382894	405.466841398707	0.300501878751367	-3.67441630786782	0.000238393767563687	0.00481328368795253
ENSG00000074695	-0.909114751293103	1705.476612137	0.24762067665299	-3.67140080376695	0.000241224702555399	0.00485602776382151
ENSG00000203635	1.42330012808182	227.639878668724	0.387738954134997	3.67076898749327	0.000241821830034889	0.00485602776382151
ENSG00000095319	-0.810270023283576	4142.11556290439	0.220751376036494	-3.67050950182808	0.000242067470560715	0.00485602776382151
ENSG00000129911	-1.01356613131616	657.010412722752	0.276139313827601	-3.67048833890038	0.000242087514638182	0.00485602776382151
ENSG00000132274	1.29562867169347	354.828051290324	0.353034535420026	3.66997713170466	0.000242572168464335	0.00485602776382151
ENSG00000169925	-0.981164478331634	1221.91596818898	0.267366525001909	-3.66973568708585	0.000242801388191076	0.00485602776382151
ENSG00000196943	-0.843899723350833	1652.48223984172	0.230252364112359	-3.66510774646825	0.000247234474346441	0.00493692702305609
ENSG00000165283	-1.02016879439134	1325.68140211531	0.278460776625509	-3.66359961626956	0.000248695431429813	0.00495831643853796
ENSG00000178636	1.57372143879606	165.258632100106	0.429757395686093	3.66188331973593	0.00025036789329347	0.00498384914349442
ENSG00000015479	-0.781909341323589	6436.76435420369	0.213710555358224	-3.65873056673754	0.00025346764384364	0.00503325479404255
ENSG00000106355	-0.921721223371744	1054.02038387172	0.251935859893226	-3.65855509319865	0.000253641220360163	0.00503325479404255
ENSG00000047579	-1.0872533301037	504.047387128027	0.297396306778515	-3.65590730389746	0.000256273953668967	0.00507757739979635
ENSG00000079999	-1.00968770051328	1075.46532589045	0.276307487986801	-3.65421765392585	0.000257967366508456	0.00510318025192466
ENSG00000180921	-0.965450905631337	950.768856688202	0.264315955618574	-3.6526395214088	0.000259558484934899	0.00512668311858993
ENSG00000002834	-1.13474276914246	2851.21117500919	0.310768655258136	-3.6514067617273	0.00026080778505918	0.00514337213326011
ENSG00000259380	1.16800233493011	4424.43905873089	0.319931766006976	3.65078575818771	0.000261439254125712	0.00514784413696449
ENSG00000163832	-0.990635718789581	760.057048884749	0.271486856056506	-3.64892699845253	0.000263337916007273	0.00517721528842737
ENSG00000132436	-1.0184240372718	792.044592900327	0.279173529466798	-3.64799642436345	0.00026429331556356	0.00518797989809951
ENSG00000113558	-0.910984488496679	2972.85516056258	0.249783541082089	-3.64709573957594	0.000265221122326222	0.00519817053311177
ENSG00000141252	-1.01773829550406	1170.54204033065	0.279261700646162	-3.6443890914837	0.00026802768307548	0.00523935388547213
ENSG00000094916	-0.778316350220539	9666.89950099111	0.213572319495548	-3.6442754007584	0.000268146177629116	0.00523935388547213
ENSG00000116793	-1.06920120654581	384.041407974347	0.293434196955242	-3.64375119750919	0.000268693165754776	0.00524198936871281
ENSG00000150093	-0.770554434833679	3980.49267761746	0.211496778380398	-3.64333887605494	0.000269124143765528	0.00524235698116006
ENSG00000075790	-0.886782783630959	938.026606713511	0.243441034163733	-3.64270052777762	0.000269792654118996	0.00524734336451625
ENSG00000105953	-0.906093339277727	1503.67517862749	0.248980708256126	-3.63921102813167	0.000273474628092828	0.0053108355257111
ENSG00000198105	-1.59421916870937	382.320273579819	0.438320665823797	-3.63710701550687	0.000275717398621033	0.00534622760740783
ENSG00000185624	-1.04998800070847	6283.47374266369	0.288771450376412	-3.63605196891802	0.000276848502701116	0.00535998927603988
ENSG00000115687	-1.21735959840894	647.094009204156	0.334856307018484	-3.6354686260747	0.000277475763693681	0.00536396917049182
ENSG00000090615	-0.963781736355012	3510.53389020743	0.265217698298246	-3.63392693074053	0.000279139945912206	0.00538795161153757
ENSG00000109846	1.83359546750474	215.586150420237	0.504823914258564	3.63214858828102	0.00028107119227966	0.00541700843302617
ENSG00000236901	-1.09847083977861	471.675463536201	0.30263817437319	-3.62965062835747	0.000283805082213602	0.00546007553120567
ENSG00000089250	2.06906952609182	85.0909917819809	0.570097759343232	3.62932408026904	0.000284164308306459	0.00546007553120567
ENSG00000176619	-0.901364463743739	7948.27002685233	0.248671604587607	-3.62471809050554	0.000289276822375127	0.00554992636593004
ENSG00000123374	-1.12999564067722	909.464076056192	0.311983626229885	-3.62197098076096	0.000292366924947036	0.00560076398392514
ENSG00000051108	1.040331107238	549.766673896349	0.287332740242241	3.62064937800313	0.000293864528667187	0.00562098767616033
ENSG00000227372	-0.946694553135729	805.291704363402	0.261599402406091	-3.61887123758081	0.000295890808038719	0.005651247865244
ENSG00000142002	-0.927445749149521	1472.17338012374	0.256313944582981	-3.6183975501546	0.000296432801678673	0.00565311130037889
ENSG00000137692	-1.01377620271372	824.101898433252	0.280213719859027	-3.61786783039652	0.000297040008884824	0.00565621094762718
ENSG00000138434	-1.12007981894991	1444.97554818967	0.309801879208285	-3.61547135160164	0.000299801629931542	0.00570026417448312
ENSG00000168411	-0.944307269095808	1892.82896709394	0.261215856669646	-3.61504573702068	0.000300294601274049	0.00570111541523269
ENSG00000124782	-1.07868716062218	6366.66881900407	0.298519923555179	-3.61345114850531	0.000302148303829273	0.00572775920224792
ENSG00000231419	-1.02765602910443	978.455214497214	0.284429902282261	-3.61303794312251	0.00030263039859419	0.00572836111624718
ENSG00000075914	-0.959081166082316	666.814656068579	0.265593633613632	-3.61108492335898	0.000304918789052033	0.00575435775931048
ENSG00000082258	-0.912679526130327	1002.12153009963	0.252761392309651	-3.61083438333109	0.000305213521458672	0.00575435775931048
ENSG00000188938	-1.05376187569042	663.281266398025	0.291843468206975	-3.61070913172911	0.000305360966001146	0.00575435775931048
ENSG00000111361	-1.05263673786006	1708.61778209592	0.29166383641299	-3.60907526557234	0.000307290451725453	0.00578092649571915
ENSG00000157020	-0.972719535694353	2213.36770976537	0.269544972351935	-3.60874672306745	0.000307679814276876	0.00578092649571915
ENSG00000143179	-0.980724802157448	1413.87521223552	0.271821398816375	-3.60797496601789	0.000308596257421723	0.00578958979733685
ENSG00000124422	-0.818360699349166	3286.64697817112	0.226843987910303	-3.60759263178161	0.000309051216382997	0.00578958979733685
ENSG00000075292	-0.81012010392996	4497.79140224567	0.224584032403427	-3.60720259254548	0.000309515990991827	0.00578976971384711
ENSG00000159720	-1.07224096856544	596.24515320613	0.29728422433072	-3.60678731264463	0.000310011561911681	0.00579052432821819
ENSG00000132300	-0.820177513406326	1991.32852050166	0.227512802199947	-3.60497301899311	0.000312185359995418	0.00582257738877086
ENSG00000183148	1.56345150809878	153.67481678928	0.433770077185341	3.60433231873379	0.000312956419410755	0.00582841237906999
ENSG00000085999	-1.10870857516163	577.925633119488	0.307890132144544	-3.6009876881703	0.00031701059030955	0.00589113906182669
ENSG00000273079	10.1409122376314	151.358759579332	2.81630144012459	3.60079077230553	0.000317250806395541	0.00589113906182669
ENSG00000113013	-0.895828274501402	12252.3411304678	0.248905989475456	-3.5990627481053	0.000319366129882994	0.00590834128776112
ENSG00000115761	-0.993607722471881	1597.82659152819	0.276101661203366	-3.59870244221394	0.000319808850713958	0.00590834128776112
ENSG00000130204	-0.953033161097692	2599.13766862951	0.264861439589256	-3.59823295748768	0.000320386585496045	0.00590834128776112
ENSG00000168872	-1.03493409568332	2967.16224711005	0.287630090893981	-3.5981426437917	0.000320497834984955	0.00590834128776112
ENSG00000173166	-1.26323675748154	380.15958733494	0.351080376300225	-3.59814117437681	0.000320499645326664	0.00590834128776112
ENSG00000141959	-1.0677540091101	1995.52897773284	0.297265912712359	-3.59191539779161	0.000328256424416884	0.00603574264089457
ENSG00000169016	-1.05522967821055	427.878583044871	0.293785797450217	-3.59183353099076	0.000328359583922881	0.00603574264089457
ENSG00000132967	-1.18375987420896	2859.05075120947	0.329844611545117	-3.58884102627532	0.000332151298114162	0.00609662988746341
ENSG00000083168	-0.766179119348745	2353.253086522	0.213566381033768	-3.58754554738463	0.000333805435492618	0.00611816302516729
ENSG00000123297	-1.12964624011563	607.051914330137	0.314982839588134	-3.58637391672746	0.000335308071716166	0.00613686139889156
ENSG00000125676	-1.09603865808918	4792.12331270586	0.305652556526394	-3.58589723752084	0.000335921230292659	0.00613925007086584
ENSG00000101266	-0.818880210909205	2779.99334975521	0.228389935013759	-3.58544789138748	0.000336500190440237	0.00614100777962671
ENSG00000138073	-1.08191921791707	906.087235146863	0.301814813148823	-3.58471211743867	0.00033745021497607	0.00614379080600556
ENSG00000055118	-0.942163710298056	5292.49205053413	0.262837829649838	-3.58458183722351	0.000337618692877192	0.00614379080600556
ENSG00000129691	-1.00009594175492	2480.93746502288	0.279051413312063	-3.58391283486	0.000338485084699844	0.00615075753911716
ENSG00000049541	-1.06907026272743	880.314452533781	0.298514273309571	-3.58130367059121	0.000341883999838025	0.00620365831375131
ENSG00000162585	-1.16872189130255	483.08537411329	0.326495553823138	-3.57959512041514	0.000344126971424299	0.00622968663910172
ENSG00000281392	1.31845299578222	2204.32441272461	0.368350914837657	3.57933954463858	0.00034446367054455	0.00622968663910172
ENSG00000092853	-0.969620604671348	6934.61005101977	0.270912318779195	-3.57909381544819	0.000344787688201856	0.00622968663910172
ENSG00000187266	-1.24034969177805	247.205017349363	0.346680406303307	-3.5777900026253	0.000346511666228861	0.00625195516940583
ENSG00000122644	1.06548562857574	442.38172215911	0.297901284086629	3.5766399323942	0.000348039046650973	0.00627061851756427
ENSG00000155115	-0.949972466308214	1062.83796944027	0.265713922611206	-3.57517008131418	0.000350000288301683	0.00629703488995391
ENSG00000010803	-1.19703170330796	699.650352122111	0.334983749253183	-3.57340230974379	0.000352372740989617	0.00633076449913548
ENSG00000108848	-1.0984636384287	7322.27208086711	0.307731616009379	-3.56955080752972	0.00035759386154909	0.00641470586684634
ENSG00000073578	-0.909854964187262	3342.5917490682	0.254917442856762	-3.56921422869641	0.000358053550743781	0.00641470586684634
ENSG00000115355	-0.846329957350658	2165.70128701214	0.23725454821262	-3.56718117197991	0.000360842009328854	0.00645557012470187
ENSG00000162813	-1.02910584514366	424.564802895288	0.288614970035508	-3.56567036358873	0.000362927310994049	0.00647658832051708
ENSG00000187790	-0.924520631660269	970.170798699799	0.259289486601722	-3.5655924340672	0.000363035178657915	0.00647658832051708
ENSG00000163636	-1.02921820159476	1758.9344810808	0.288884730112369	-3.56272967835447	0.000367018558248054	0.00653848187803256
ENSG00000214706	-1.09594564194871	623.808627429559	0.307704273751337	-3.56168482350806	0.000368482572545606	0.00655538226962253
ENSG00000143977	-0.992455593024584	1334.13142341455	0.278765342579612	-3.56018285429851	0.000370596647145258	0.00658378401073699
ENSG00000122705	-0.92455594185008	1620.70517400424	0.259754111530976	-3.5593505581136	0.000371773010588243	0.0065954709828207
ENSG00000065183	-0.775204806802503	2385.13451124334	0.217841430879437	-3.55857379228993	0.00037287403604404	0.00660225686380023
ENSG00000173692	-1.10853540157072	2269.7666391584	0.311541693078244	-3.55822487390896	0.000373369601332583	0.00660225686380023
ENSG00000131473	-1.02993514046361	4289.64700815953	0.289471582440682	-3.55798359127241	0.000373712652667938	0.00660225686380023
ENSG00000108443	-1.0189917354965	1138.88050737162	0.286469604784443	-3.55706755089514	0.000375017747105536	0.00661612447043332
ENSG00000143183	-1.02932956993764	2827.48561021836	0.289450599545711	-3.55614937938688	0.0003763301521565	0.00662320626951596
ENSG00000114767	-1.10444124770955	816.01427738945	0.310580184211274	-3.55605831876979	0.000376460545036166	0.00662320626951596
ENSG00000085788	-0.894777238975287	842.867677995514	0.251659010935725	-3.55551440676931	0.00037724027153135	0.00662775725673863
ENSG00000166938	-0.913459605206968	1278.85724544861	0.256978394527651	-3.55461635942581	0.000378530974345721	0.00664126068093458
ENSG00000100372	-1.41892596544876	631.958642419269	0.399249292953845	-3.5539849174205	0.0003794409735332	0.00664452077271918
ENSG00000151835	-0.886699279248409	2150.4065829635	0.249509976520381	-3.55376282589638	0.000379761525296136	0.00664452077271918
ENSG00000132716	-1.20687300454516	1696.88923106884	0.340332874516544	-3.54615464715118	0.000390896735883168	0.00682995395663996
ENSG00000153395	-0.967191471192035	1557.51244441377	0.272773083982538	-3.54577312787193	0.000391463076353812	0.00683046684666735
ENSG00000143476	-1.16503195554913	1200.46631045008	0.328872830224227	-3.54249986158725	0.000396353630850171	0.00690087985470219
ENSG00000167136	-1.18358449005959	304.776199433851	0.334124389468012	-3.54234688447639	0.000396583582844913	0.00690087985470219
ENSG00000173898	-0.939260682394939	1733.23595404659	0.265204904994461	-3.54164144292338	0.00039764560149294	0.00690990717348388
ENSG00000249267	1.70600374369819	190.752101414866	0.481761472331382	3.54117927995019	0.000398342812387507	0.00691257922724296
ENSG00000133265	-1.15333313866961	454.962530372339	0.325770064931856	-3.54032878653496	0.000399628837435008	0.00692544797298815
ENSG00000146350	1.61852390165933	208.142992943312	0.457243279501928	3.53974344559503	0.000400516179650523	0.00693012981820283
ENSG00000103194	-1.10370719165171	1910.03618716129	0.311831702269843	-3.53943227586469	0.000400988643568969	0.00693012981820283
ENSG00000131558	-0.862494311699539	1420.61356379956	0.24373176592732	-3.53870291965444	0.000402098101353222	0.00693987496501083
ENSG00000124444	-1.15677192975093	327.523680472162	0.32706083541027	-3.53687083413659	0.000404897633993196	0.00697872344768761
ENSG00000103160	-1.04648890419076	572.760145576055	0.295945362612382	-3.53608819869028	0.000406099087714207	0.00698995994008757
ENSG00000175756	-1.11700079561608	1491.63890133163	0.31599593630199	-3.53485810193643	0.000407994188990414	0.00701308930264603
ENSG00000175768	-1.10185021416082	1165.68715410222	0.311813499258356	-3.53368348959089	0.000409811517793777	0.00702638658359999
ENSG00000144785	-1.21952770034457	322.75680744581	0.345118992414955	-3.53364412607656	0.000409872550709999	0.00702638658359999
ENSG00000198498	-1.16357063343188	506.162618784332	0.32933316423804	-3.53311102489167	0.000410699957750622	0.00703061742356694
ENSG00000203667	-1.20627127805469	465.22453423756	0.341451642751838	-3.53277339166702	0.000411224792699199	0.00703061742356694
ENSG00000177225	-1.00799569002097	656.289518473791	0.285737247764015	-3.52770140368069	0.000419184729174285	0.00715559495266655
ENSG00000105483	-1.03488420686203	464.041745973238	0.29338429738256	-3.52740148704205	0.000419659892664249	0.00715559495266655
ENSG00000189306	-1.14521863823221	1875.6713906604	0.324954462371336	-3.52424345822196	0.000424693841154173	0.00722964612840826
ENSG00000241685	-0.926893484670023	1004.15955428095	0.263044617525576	-3.52371203558233	0.000425546459580932	0.00722964612840826
ENSG00000141905	-1.11087666114617	1278.97078926858	0.315266498751444	-3.52361150184239	0.000425707936334732	0.00722964612840826
ENSG00000177189	-0.916609070847573	871.31321824424	0.260264047336174	-3.52184283703089	0.00042855813009055	0.00726554909040645
ENSG00000152683	-0.961688743034391	547.953735449784	0.273089365226837	-3.52151663700115	0.000429085741831017	0.00726554909040645
ENSG00000168393	-0.928193613726976	837.270185701406	0.263598598780521	-3.52123880028594	0.000429535606602645	0.00726554909040645
ENSG00000164077	-1.20891174221512	347.786681229255	0.343462835441348	-3.51977453590191	0.00043191378385427	0.00729607348024743
ENSG00000163029	-1.10147785526205	3967.78006249796	0.313008746614239	-3.51900024257004	0.000433176311674273	0.0072991408944129
ENSG00000182841	-1.18497272838678	812.970745658804	0.336739529998288	-3.51895938202683	0.000433243032647935	0.0072991408944129
ENSG00000089063	-1.01234032156593	879.241648844817	0.287795812040752	-3.51756446484559	0.000435526548768249	0.00732790701102133
ENSG00000147457	-1.00146640915907	914.834105040394	0.284787900744276	-3.5165342577469	0.000437220232996632	0.00734668608152861
ENSG00000049167	-1.16061103048082	338.889775935463	0.33033968645661	-3.51338660797957	0.000442433210865202	0.0074244728788989
ENSG00000170037	-1.10024319951698	610.860742349791	0.31327325995502	-3.51208781647995	0.00044460106451949	0.00743278874204882
ENSG00000058673	-0.919857776890477	3599.53595199964	0.261923400833664	-3.51193430584173	0.000444857948092674	0.00743278874204882
ENSG00000002549	-0.834659275181011	981.887642990798	0.237672742726541	-3.51180057757545	0.000445081840888704	0.00743278874204882
ENSG00000196365	-0.97958377374893	3967.06270701985	0.278949342910699	-3.51169055831951	0.00044526611803783	0.00743278874204882
ENSG00000179295	-0.800590295335596	4150.07988355887	0.228005515635079	-3.51127600183556	0.00044596112080681	0.00743463362603227
ENSG00000138166	1.54574663925566	129.966142358113	0.44038821792779	3.50996365554246	0.000448167947386519	0.00746164435962896
ENSG00000163956	-1.02733825619569	1757.54244950308	0.292746884449245	-3.50930551533779	0.000449278501814837	0.00747035626547023
ENSG00000140479	-1.08639571460205	675.063331149081	0.309725376056414	-3.50760963933473	0.000452151992102146	0.00750832028660482
ENSG00000127603	-0.929472058923945	19484.656000455	0.265038677400092	-3.50692988676838	0.000453308571817545	0.00751771190810844
ENSG00000160298	-1.04824914606816	478.624122126142	0.299195307264728	-3.50356145506209	0.000459080711972883	0.00760041756680498
ENSG00000163528	-1.02593603043583	809.264992885166	0.29284648203071	-3.50332373235832	0.000459490653213288	0.00760041756680498
ENSG00000117523	-0.877971239581839	16442.7463053742	0.250662070775483	-3.50260905794652	0.000460725132406591	0.00761093984962576
ENSG00000116750	-0.900918455550255	1583.48922749778	0.257287052766417	-3.50160820711088	0.000462459135102988	0.00762967600325552
ENSG00000176046	1.20835483773901	379.141505018136	0.345125717168097	3.50120196099577	0.000463164703978621	0.00763141843861147
ENSG00000055070	-1.10822885308159	1617.2498316375	0.316618492189179	-3.5002025479277	0.000464904763209371	0.00765017928592911
ENSG00000084072	-0.92978812159987	1183.80806549621	0.265703422328491	-3.49934567440523	0.000466401503947589	0.00766489293309216
ENSG00000177192	-1.10743677786804	964.207118330149	0.31671286178717	-3.49665868199641	0.000471124201688485	0.00773190259431495
ENSG00000167515	-1.68831515833523	356.878788394306	0.482881294059324	-3.49633580572665	0.000471694686571415	0.00773190259431495
ENSG00000075151	-0.894335389587953	2634.48529905828	0.255832387986076	-3.49578642730969	0.000472666855797671	0.00773786667406226
ENSG00000104290	-1.14709888774151	491.294168481881	0.328341741269712	-3.49361273198354	0.000476531741821825	0.00779111022618716
ENSG00000141646	-0.98812220919862	814.34668761536	0.282880124516742	-3.49307753906951	0.000477487840579717	0.00779503081018179
ENSG00000133612	-0.904065654403321	1358.87754518192	0.258837467863119	-3.49279283971909	0.000477997172322468	0.00779503081018179
ENSG00000120992	-0.835258292363655	1736.12238035612	0.23921673233107	-3.4916382488148	0.000480067953528281	0.00781877640061426
ENSG00000168924	-0.915241806725362	3693.32053046254	0.262183601611818	-3.49084306226155	0.000481498998647614	0.00782212826478427
ENSG00000087269	-1.14358453032484	4774.88526149365	0.32759575710076	-3.49084048110276	0.000481503650261485	0.00782212826478427
ENSG00000119777	-1.08760123804185	943.379484349522	0.311673290295869	-3.4895554797442	0.00048382461631168	0.00784980755036297
ENSG00000277161	-1.0402846522162	477.496564257973	0.298456386971078	-3.48554997523645	0.000491126474903609	0.00795751032704513
ENSG00000132182	-0.890702005593617	6084.71812051137	0.255570031772073	-3.48515825356228	0.000491846055774647	0.00795751032704513
ENSG00000147654	-1.16763551948656	550.483802594512	0.335060132184845	-3.48485363469743	0.000492406310824304	0.00795751032704513
ENSG00000130517	-1.02780240023725	959.861742958686	0.294959861828933	-3.48455004645119	0.000492965262398708	0.00795751032704513
ENSG00000172115	-0.871452623721148	3908.41650466715	0.250124002046612	-3.48408236151102	0.0004938274985475	0.00796132545186845
ENSG00000078668	-1.19914456571357	1364.44080550658	0.344214921882827	-3.48370883851969	0.000494517145134955	0.00796235200774257
ENSG00000250151	-1.18968000328633	556.085697155878	0.341590183284253	-3.48276988480182	0.000496254731528737	0.0079802277939893
ENSG00000197912	-1.18691995380095	1064.87424074954	0.340837333905099	-3.48236485775184	0.000497006012799248	0.00798221778132126
ENSG00000177200	-0.794987659683956	2551.19999303068	0.228503448025516	-3.47910574896525	0.00050309001964383	0.00806974155090734
ENSG00000148824	-1.27830972307296	360.357431024526	0.367485114169206	-3.47853470463126	0.000504163150663751	0.00807676986957546
ENSG00000153560	-1.01880995133787	3174.01593408561	0.292969312834697	-3.47753128640034	0.000506053988508542	0.00809686381613666
ENSG00000070061	-0.877681148891819	1720.37549471977	0.25248316736	-3.47619668300655	0.000508579155838022	0.00810791328459873
ENSG00000135164	-1.00175814366623	944.983998193468	0.288206697748125	-3.47583228111413	0.00050927066956818	0.00810791328459873
ENSG00000112118	-1.08936247142209	7860.31707992665	0.313430947027577	-3.4756059723938	0.000509700569434347	0.00810791328459873
ENSG00000169230	-1.00057911704793	1875.29254892024	0.287890427308895	-3.47555535764427	0.000509796764347125	0.00810791328459873
ENSG00000157216	-0.854904281884249	1806.9714951282	0.245981332064099	-3.47548439839116	0.000509931653119417	0.00810791328459873
ENSG00000113593	-0.990490093400449	860.226476684226	0.285169681117774	-3.47333590835478	0.000514031576908775	0.00816289844978729
ENSG00000142687	-0.941006462713114	1384.34481011624	0.271116806847878	-3.47085255854723	0.00051880878341034	0.00822848843513656
ENSG00000113407	-0.957046377638117	4419.19897667796	0.275864115954877	-3.46926737580709	0.000521879793996562	0.00826395767204562
ENSG00000225506	1.65688507818339	144.942358823484	0.47769762804576	3.46848085673281	0.000523409815957376	0.00826395767204562
ENSG00000112200	-0.974394517642372	3124.09202382835	0.280944153449928	-3.46828544277229	0.000523790604147863	0.00826395767204562
ENSG00000110107	-1.03543463225446	2380.88987693776	0.298574145467116	-3.46793132618544	0.000524481301885772	0.00826395767204562
ENSG00000185420	-0.897550005924164	1038.23867015456	0.25882903448818	-3.46773308372849	0.000524868340573044	0.00826395767204562
ENSG00000167967	-1.1017551521631	890.99092729399	0.317719762952425	-3.46769474434007	0.000524943223192835	0.00826395767204562
ENSG00000139324	-1.29922950633835	795.473141622984	0.374781826473894	-3.46662888796412	0.000527028991965626	0.0082865374262086
ENSG00000124614	-0.928663900596318	8584.94939893338	0.268152242895254	-3.46319646842959	0.000533798475599534	0.00838261309830379
ENSG00000253729	-0.681301026561577	17034.980622964	0.196826304166937	-3.46143280719094	0.00053730822950404	0.00842732512859604
ENSG00000178188	-1.04168879255763	785.204565531892	0.301103800607259	-3.45956706775793	0.000541044519214103	0.00846461668454703
ENSG00000127022	-0.809503702058473	13265.6131174442	0.23400433826924	-3.45935339509423	0.000541473956895812	0.00846461668454703
ENSG00000188976	-1.00956340948651	2968.64992451871	0.291844608336109	-3.45924982216504	0.000541682231228088	0.00846461668454703
ENSG00000183579	-1.166162328125	313.378456117029	0.337158755291623	-3.45879295679667	0.000542601830760119	0.00846609085793576
ENSG00000147274	-0.863936265849505	5699.55946547224	0.249823226976851	-3.45819032242971	0.000543817065498909	0.00846609085793576
ENSG00000214021	-0.884256835260691	1046.15970983367	0.255720991819895	-3.45789694059795	0.000544409598178888	0.00846609085793576
ENSG00000163006	-0.944496288849652	584.837851757508	0.273142971184654	-3.4578824589674	0.000544438861776058	0.00846609085793576
ENSG00000176087	-0.94639976536266	1273.09666542491	0.273735024483409	-3.4573572276646	0.000545501208153216	0.00847225319622577
ENSG00000179041	-0.900621898621989	1301.51712067087	0.260666087269129	-3.45507890212095	0.000550131803294478	0.00853375187549483
ENSG00000074603	-0.949643518449134	1010.11714266071	0.274935819677311	-3.45405527575025	0.00055222417687368	0.00855577531039367
ENSG00000170854	-0.905735345164699	808.973630821215	0.262310661891595	-3.4529109058442	0.000554572134789726	0.008581700187987
ENSG00000214114	-1.07762344951923	932.713438124059	0.312124736500773	-3.45254099883417	0.000555333076978429	0.00858303370494
ENSG00000163848	-0.859836831619914	1449.5197670871	0.249166128139364	-3.45085761873295	0.000558808286923447	0.00862626384668233
ENSG00000136861	-0.966073968716464	2456.18429426177	0.279985890166206	-3.45043804937092	0.000559677603732136	0.00862921105390639
ENSG00000173559	-0.958110734154789	2050.25462751488	0.277949971042697	-3.44706182396979	0.00056671887954958	0.00872719630492816
ENSG00000012061	-0.970047676683696	543.195711286661	0.281626602879652	-3.44444618074035	0.000572230544507066	0.00880141780668668
ENSG00000258643	-1.17164524778037	1433.60005846693	0.340354222422544	-3.44242900658302	0.000576515165662537	0.00885660979133753
ENSG00000143418	-0.826277706231055	1646.90965745117	0.240167332963554	-3.44042504047144	0.000580801294832747	0.00891169176148678
ENSG00000088247	-0.791627007767363	9014.14159395429	0.230207656897457	-3.43875185750222	0.000584402644282893	0.00895614654852819
ENSG00000184436	-0.97625090863962	1744.62348479576	0.283997814666892	-3.43752965065836	0.000587046442998853	0.00898583725023515
ENSG00000074966	-1.02843654645613	418.86005269214	0.29942981768428	-3.43464974333492	0.000593320163576741	0.00907095250083671
ENSG00000125637	-1.01200191947049	1732.53715494983	0.294791604692071	-3.43294009518212	0.000597074002606265	0.00911738452959387
ENSG00000165060	-1.10468585874769	435.123248861923	0.321937170925319	-3.43137095841581	0.000600538767885759	0.00915929631595546
ENSG00000104129	-1.36081170852311	356.060248040598	0.396705475696095	-3.43028214101483	0.000602953941574404	0.00918043657344159
ENSG00000126215	-1.44044806467635	322.271594212692	0.419943982353729	-3.43009573944324	0.000603368315675878	0.00918043657344159
ENSG00000226259	-1.47863637100896	205.994749192469	0.431210547388617	-3.42903572271941	0.000605729795728681	0.00920535603544662
ENSG00000089022	-0.966580801584374	2011.76058088682	0.282216965618475	-3.42495639645946	0.000614898098849131	0.00933037213108482
ENSG00000160219	-1.62915365201512	149.697231753329	0.475703563494782	-3.42472450709945	0.000615423130344353	0.00933037213108482
ENSG00000180398	-0.751249529943229	3649.50262938255	0.219417609071097	-3.4238342725711	0.000617442628968475	0.00934984552437976
ENSG00000005100	-0.946572686152413	917.681436901405	0.276541550292106	-3.42289498685664	0.00061958008436736	0.00936301035440048
ENSG00000115504	-0.99078540812592	849.160923379	0.289465884104708	-3.42280545837148	0.000619784175975252	0.00936301035440048
ENSG00000170846	-0.973806169153667	607.168067684338	0.284543548111056	-3.42234492968926	0.000620834998696429	0.00936775941093543
ENSG00000160208	-0.831143382815189	4990.35432445025	0.24291034161908	-3.42160559025744	0.000622525472216676	0.00938213744857359
ENSG00000135821	-0.830565316225937	2905.19031052031	0.242838776477275	-3.42023349102017	0.000625674083115896	0.00941843116832449
ENSG00000102910	-0.810653240777072	1710.85870780368	0.237086910978817	-3.41922393535045	0.0006280002049866	0.00944227258561412
ENSG00000131788	-1.16234662015663	318.946830393782	0.340149116726265	-3.41716783316543	0.000632762579084541	0.00949720458760225
ENSG00000081913	1.39862871537135	313.702115703213	0.409338211981161	3.41680467260095	0.000633607219946588	0.00949720458760225
ENSG00000188511	-1.11537715792409	419.383630530929	0.326450420469752	-3.41668163980029	0.000633893608087603	0.00949720458760225
ENSG00000164045	-0.781535572263834	1647.72299687127	0.228907163470542	-3.41420320978469	0.000639688451637354	0.00957274953509076
ENSG00000187699	-1.27648857645295	450.771244993283	0.373918195013881	-3.41381776408491	0.000640594081349559	0.00957503726764559
ENSG00000168259	-0.817135555672749	3228.36373839414	0.239387834695891	-3.41343810018919	0.000641487292083379	0.00957713421983636
ENSG00000100304	-0.916520506593637	2177.91700780706	0.268576188857861	-3.41251586930027	0.000643661791945287	0.00959833293498717
ENSG00000116984	-0.766205812226051	2748.92982373929	0.224634781574943	-3.41089570748611	0.000647498531479468	0.00964424042203611
ENSG00000181690	1.84636010861885	92.2608705157622	0.541516159684613	3.4096122074994	0.000650553103036686	0.00967840405921245
ENSG00000174469	5.58416572506673	95.98677904496	1.63793639451447	3.40926897025329	0.000651372233446423	0.0096792696371945
ENSG00000127483	-0.989667282382673	3382.97454597805	0.290390626644889	-3.40805519040706	0.000654276600020306	0.00970285630278396
ENSG00000213160	-0.826928111596666	1005.5920714528	0.242645486494548	-3.40796824018091	0.000654485118536843	0.00970285630278396
ENSG00000106628	-0.94537047784757	1008.83104317147	0.277426413906775	-3.40764408310899	0.000655263036243676	0.00970308011760135
ENSG00000167522	-0.849573834975641	3396.77547644327	0.249422224953958	-3.40616733385514	0.000658817857771515	0.00974437575680659
ENSG00000284196	1.2987434941413	353.53223673615	0.381441232707004	3.40483246901341	0.000662046559027293	0.00976835849521981
ENSG00000100726	-0.862763546874077	1146.80686863483	0.253396500292942	-3.40479661667256	0.000662133479339902	0.00976835849521981
ENSG00000144579	-0.922214916953642	724.223325559707	0.270887036952943	-3.40442616718438	0.000663032217489132	0.00976835849521981
ENSG00000128563	-1.03318048926355	556.223007037209	0.3034993566531	-3.40422629114327	0.000663517602681425	0.00976835849521981
ENSG00000132254	-1.16793353062134	345.805778962807	0.343114977899971	-3.4039129908279	0.000664279095783422	0.00976835849521981
ENSG00000089154	-0.753691217235897	7232.68211551988	0.221698383418494	-3.39962432569107	0.000674784949028395	0.0099097248507603
ENSG00000279278	1.35981485442746	442.869214542109	0.400088788052337	3.39878270782629	0.000676864688753259	0.0099097248507603
ENSG00000099364	-1.119762431145	751.359363266373	0.329459924480011	-3.39878190924837	0.00067686666496273	0.0099097248507603
ENSG00000167613	1.72085919932214	105.916171269865	0.50636055510044	3.39848588518274	0.000677599593742896	0.0099097248507603
ENSG00000225778	-0.930770303553672	673.794900888783	0.2738840587956	-3.39840992442831	0.000677787784603889	0.0099097248507603
ENSG00000113108	-1.62194404103125	116.627126910146	0.477334292784059	-3.39792063036418	0.000679001163316986	0.00991606750561661
ENSG00000155368	-1.01631221984473	1458.05554929166	0.299199882047813	-3.39676677974867	0.000681870546524499	0.00994655200893536
ENSG00000148399	-1.03192333102956	394.659265347443	0.303972106287854	-3.39479613320952	0.000686797207450855	0.0100069421291808
ENSG00000071655	-0.826519804352544	1907.50308999941	0.243697172654632	-3.39158552948782	0.000694894707901807	0.0101133417442917
ENSG00000053900	-1.0017546148041	729.319543509002	0.295442478598461	-3.39069256241111	0.000697162590667099	0.0101347521751834
ENSG00000171298	-0.918605608986228	620.847258732784	0.271028052683316	-3.38933774526866	0.000700616579864476	0.010173336639128
ENSG00000156853	-1.15240718180024	535.066693598277	0.340132359076146	-3.38811392403345	0.000703750270143981	0.0102071874985535
ENSG00000160216	-0.901950932970943	2249.90450320557	0.266253603265246	-3.38756329270182	0.000705164449011702	0.0102104127270292
ENSG00000211456	-0.779735694731423	1191.89592325113	0.230186907911058	-3.38740244528896	0.000705578049297064	0.0102104127270292
ENSG00000103335	-0.753209856488435	5868.25360203493	0.222434154127676	-3.38621494276502	0.000708638555594424	0.010243048212683
ENSG00000172534	-0.866520913569807	6055.54372146609	0.255931612405812	-3.38575178511292	0.000709835574915716	0.0102487043279545
ENSG00000219545	-1.291948914283	185.767280836915	0.381684395876507	-3.38486175552485	0.000712141109873255	0.0102608229867546
ENSG00000176393	-0.883426522488771	1216.72359987519	0.261014683473189	-3.38458553646663	0.000712858041961682	0.0102608229867546
ENSG00000219626	0.999118649373694	1520.05042312806	0.295204705188713	3.3844943248279	0.000713094930840494	0.0102608229867546
ENSG00000109814	-1.13205449320602	485.426788972353	0.334599847148516	-3.38330845890539	0.000716181448448846	0.0102935909878749
ENSG00000196405	-0.98001894660839	569.906948070164	0.289712762145869	-3.3827261848926	0.000717701503943846	0.0103037958579749
ENSG00000130723	-0.905261606759001	6269.1268079383	0.267643307490889	-3.3823435199844	0.000718702101512284	0.0103065284455877
ENSG00000085415	-0.885754645234601	1475.20653461684	0.261920756844945	-3.38176575199406	0.000720215313293575	0.0103157003173659
ENSG00000119812	-0.985068655318927	622.862890532371	0.291312835258896	-3.38148044332985	0.000720963646394517	0.0103157003173659
ENSG00000126001	-1.09302979859561	2579.63490630924	0.323301293345936	-3.38083954840867	0.000722647277580327	0.010328172326766
ENSG00000269858	-1.03174729093372	907.686870475974	0.30523521485086	-3.38017122774592	0.000724406846055483	0.0103404004655197
ENSG00000196262	-0.792224640453072	8453.96648314616	0.234393097465513	-3.37989748426629	0.000725128711890221	0.0103404004655197
ENSG00000096060	-0.872113878416931	3236.33260726439	0.258108473497628	-3.37886574043431	0.000727855446443665	0.0103567208936554
ENSG00000103266	-0.894917989189631	1355.69694945296	0.264865723269382	-3.37876104972426	0.000728132658937113	0.0103567208936554
ENSG00000067334	-0.880390867721774	3250.12584391439	0.260583158220017	-3.37854093770112	0.000728715817596033	0.0103567208936554
ENSG00000196482	2.11127158590197	78.7153280404582	0.625017389215043	3.37794055386764	0.000730308664162012	0.0103672322248848
ENSG00000198925	-1.08232031895683	747.564881784034	0.320451836705727	-3.37748202688796	0.000731527335369891	0.0103672322248848
ENSG00000102898	-0.888499264479568	973.942258349966	0.263099031185866	-3.37705258918984	0.000732670405988528	0.0103672322248848
ENSG00000206195	-1.02301782032692	412.654633492829	0.302955309327277	-3.37679449354616	0.000733358198961478	0.0103672322248848
ENSG00000136819	-0.90882968910505	4991.49510326427	0.269152992660196	-3.37662858630163	0.000733800637868035	0.0103672322248848
ENSG00000145425	-0.829040799044505	11849.5058741753	0.24555889000108	-3.37613840427792	0.000735109296669296	0.0103672322248848
ENSG00000176978	-1.06449724928533	1382.32053021346	0.315302034907947	-3.37611918551718	0.000735160649909286	0.0103672322248848
ENSG00000119772	-1.21574996868917	1746.37384508352	0.360391428225477	-3.37341532975791	0.000742418755687567	0.0104579917744694
ENSG00000182606	-0.885155743636474	1132.04456312419	0.262429791723125	-3.3729240031191	0.000743744774542713	0.0104650813409107
ENSG00000100321	-1.1810695706355	269.748226845101	0.350250018547652	-3.37207568334451	0.000746039444490339	0.0104824768578711
ENSG00000180376	-0.888630037743243	666.264262377147	0.263543135549484	-3.3718580295801	0.000746629247895534	0.0104824768578711
ENSG00000144354	-1.08609075909077	1132.71612943994	0.322138158342709	-3.37150607887728	0.000747583888710185	0.0104843076784934
ENSG00000128908	-1.18091977507184	802.323444585769	0.350363067479471	-3.37056009803612	0.000750155414225226	0.0105087850979569
ENSG00000128050	-0.796509231094083	4457.86727658627	0.236419833577074	-3.36904573124326	0.00075428912901357	0.0105550690000579
ENSG00000116497	-0.973355430717931	1171.65328797304	0.288948853204251	-3.36860804230253	0.000755487807765979	0.0105602251810805
ENSG00000157978	-1.1073493534405	421.92889202483	0.328928442230317	-3.36653573017906	0.000761187205587602	0.0106261846492986
ENSG00000043093	-0.880047613328278	976.770312320648	0.261429859784511	-3.36628575654547	0.000761877389949711	0.0106261846492986
ENSG00000125885	-0.76639417181636	1574.46438562131	0.227820882217886	-3.36402073574357	0.000768157715957628	0.0106956022641548
ENSG00000091732	-1.07943305098778	537.910381925567	0.320888829525482	-3.36388478397333	0.000768536200427475	0.0106956022641548
ENSG00000068024	-1.08388950358296	506.603796649597	0.322251163678461	-3.36349290786256	0.00076962813737266	0.0106990927949511
ENSG00000112242	-0.852716248820082	1074.05322521017	0.253548835327086	-3.36312429800772	0.000770656558877539	0.0107016936996968
ENSG00000174197	-0.947015308711411	4490.68838141358	0.281632799882814	-3.36258883590782	0.000772152771112469	0.0107086171489967
ENSG00000114631	-0.947840376804055	1845.23665545489	0.281922316622588	-3.36206224522814	0.000773626824177635	0.0107086171489967
ENSG00000108107	-1.02050702064151	5879.8941177964	0.303550501054245	-3.36190194744281	0.0007740760543425	0.0107086171489967
ENSG00000077157	-1.09174231486329	923.748795526011	0.32479874271992	-3.36128861128235	0.000775797149089309	0.0107086171489967
ENSG00000068001	-1.28393548884698	301.565329473062	0.381990670381298	-3.36116975727541	0.000776131078299589	0.0107086171489967
ENSG00000183283	-0.849224785778545	1260.90938865808	0.252659525158342	-3.36114296599875	0.000776206368818783	0.0107086171489967
ENSG00000153207	-0.932816041687325	5029.61259756098	0.277600454499058	-3.36028283300412	0.000778627174450573	0.0107303766619841
ENSG00000184216	-0.936128860646631	1729.59223014002	0.278757791089002	-3.35821595152382	0.000784473003695191	0.0107964553910241
ENSG00000031823	-0.952023331324116	1527.64389729073	0.28352474712329	-3.35781388038813	0.000785614917528688	0.0107964553910241
ENSG00000155100	-1.09173534094774	810.672038446245	0.325162443148803	-3.35750749802349	0.000786486103260758	0.0107964553910241
ENSG00000169756	-0.777806625002842	1735.36309517226	0.231669945116728	-3.35739115667741	0.00078681714995907	0.0107964553910241
ENSG00000017483	-1.14297430561315	309.362094752989	0.340482380887533	-3.35692643664489	0.000788140790982522	0.0108029642901915
ENSG00000233270	-1.47616997772615	167.854502104687	0.439891751897736	-3.35575734566018	0.000791479805058099	0.0108370539508493
ENSG00000214022	-0.960683741924303	1484.28334468668	0.2863496824273	-3.35493210183045	0.000793844664824315	0.0108577463834035
ENSG00000091140	-0.717080910546638	2224.48445138947	0.21377544696785	-3.35436515613732	0.000795473131028077	0.0108683332187724
ENSG00000198791	-0.95509658714554	1653.81833116674	0.284848551668571	-3.35299787045019	0.000799413216445141	0.0109104464733715
ENSG00000179958	-1.05987655034423	481.715166216259	0.316186212290604	-3.35206441377053	0.000802113538499373	0.0109242355901959
ENSG00000135775	-0.901811457078358	1146.41194068806	0.269032427201212	-3.35205486736319	0.000802141198210928	0.0109242355901959
ENSG00000119333	-0.959504059101498	1041.57263664876	0.286281960790276	-3.35160502761964	0.000803445565554604	0.0109292460847319
ENSG00000117298	-1.23187846452353	443.505124559437	0.367578358477038	-3.35133567065126	0.000804227542084044	0.0109292460847319
ENSG00000135317	-0.975044621026587	740.454968248183	0.291029254294689	-3.35033199115881	0.000807147570693992	0.0109560956704748
ENSG00000071626	-0.943847843801508	2075.62912751222	0.281740156497952	-3.35006502279829	0.000807925922869918	0.0109560956704748
ENSG00000153914	-0.908110424257579	4795.04449966045	0.271097972829756	-3.34974996226864	0.000808845384801848	0.0109568831679228
ENSG00000176695	1.28349774258118	373.749347016476	0.383248530234834	3.34899586384512	0.000811050064702895	0.0109750604500221
ENSG00000171608	-0.956069398757899	1752.03161400686	0.285506885428164	-3.34867370124583	0.000811993637157191	0.0109761520346859
ENSG00000118482	-0.758047788574236	3190.09864519679	0.226445696117754	-3.34759194619465	0.000815169414678863	0.0110073831791031
ENSG00000185504	-1.04953693584201	527.425131631328	0.313915618792038	-3.34337278240783	0.00082766633593984	0.0111642797382341
ENSG00000078618	-0.885586058711765	5109.47981922371	0.264969545722592	-3.34221827756358	0.000831116752823252	0.0111989460761777
ENSG00000185800	-0.860817725985948	745.464694016623	0.257600428634543	-3.3416781584909	0.000832735559802156	0.0112088849954322
ENSG00000100968	-1.37111202478413	285.984040608099	0.410467899380248	-3.34036358715098	0.000836687730837023	0.0112455605279851
ENSG00000033867	-0.983250393130324	509.470909417665	0.294377986602894	-3.34009483683539	0.000837497849809349	0.0112455605279851
ENSG00000125107	-0.857436968695045	6035.27326206391	0.256726027133395	-3.33989108260347	0.000838112529915868	0.0112455605279851
ENSG00000117450	-0.848719101172247	4499.0223102411	0.254153024614653	-3.33940193101803	0.000839589897412484	0.0112535126397121
ENSG00000206560	-0.956933204782637	1127.39624895192	0.2866634147014	-3.33817695494703	0.000843300255525727	0.0112913465792497
ENSG00000159352	-0.935473122591401	2733.93919592582	0.280301845381981	-3.33737768053787	0.000845729388841156	0.0113119640652571
ENSG00000107164	-0.785710128405305	2100.73495641441	0.23546639723254	-3.33682486180547	0.000847413295502735	0.0113225810071374
ENSG00000178177	-1.29318678985197	594.00012701164	0.387736709862455	-3.33521886620101	0.000852322873325169	0.0113732029745236
ENSG00000272578	-1.14445435547833	331.864126697425	0.343164597828757	-3.33500122891298	0.00085299022308927	0.0113732029745236
ENSG00000104635	-1.10766504818232	1829.92180206953	0.332210343963179	-3.33422805252895	0.000855364964856703	0.0113929239298191
ENSG00000139428	-1.31206741790287	400.149787453073	0.393626350979743	-3.33328146003718	0.000858280686418061	0.0114198016017131
ENSG00000069011	-1.14907719723244	1483.88718242298	0.344832068014316	-3.3322805615188	0.000861373706017189	0.0114489796661846
ENSG00000164627	2.09938711558688	105.781508343319	0.630310272608447	3.33072013390941	0.000866216430925086	0.0115013288114479
ENSG00000274997	-0.991198935779941	2821.44776413771	0.29776743635692	-3.3287687461964	0.000872308009622464	0.011570133349737
ENSG00000143333	1.05855605545645	377.748344544365	0.31803664675145	3.32840905684598	0.000873435165353498	0.0115730159409338
ENSG00000276180	-1.15906041050472	610.303263646821	0.348378002231896	-3.32701951064407	0.000877802272370563	0.0116187772159767
ENSG00000051341	-0.776372484872168	1691.7150204306	0.233409114741281	-3.32623036479414	0.000880291427452458	0.0116225779711278
ENSG00000086015	-0.87447554450637	2063.94225564974	0.262908925779399	-3.32615388357002	0.000880533015061958	0.0116225779711278
ENSG00000131368	-1.21442997324919	2410.08583103021	0.365180288275184	-3.32556277608843	0.000882402269852303	0.0116225779711278
ENSG00000100280	-1.03762725845541	2848.69517025818	0.312038326627091	-3.32531990435728	0.000883171367042003	0.0116225779711278
ENSG00000136048	1.04256891112436	378.711893966134	0.313533432327963	3.3252240546833	0.00088347506332395	0.0116225779711278
ENSG00000221867	-0.797905697516947	1753.65857152789	0.239957671019191	-3.32519353987701	0.000883571768717027	0.0116225779711278
ENSG00000015153	-1.1101246434738	342.049787460327	0.333900676896776	-3.32471516317707	0.000885089090082451	0.0116305095308355
ENSG00000213585	-0.905933238447505	2839.18393282738	0.272551596515057	-3.32389628250612	0.000887692033871376	0.0116421285429346
ENSG00000111011	-1.16546044516048	3766.50826635673	0.350634514573897	-3.32386116231821	0.000887803827566552	0.0116421285429346
ENSG00000060982	-0.715043487824712	6391.07312167755	0.21516343931596	-3.32325738098422	0.000889727811086013	0.0116553426951741
ENSG00000167487	-1.38711235937675	258.803585258085	0.417504893983193	-3.3223858674878	0.000892511754851656	0.0116797834585525
ENSG00000113621	-1.29372905242485	581.074046232129	0.389655283037125	-3.3201886609647	0.000899566342882425	0.0117502155952694
ENSG00000148773	-0.932413613630665	10191.8486801518	0.280847190858336	-3.32000334694816	0.000900163689160647	0.0117502155952694
ENSG00000108468	-1.18567776159797	2078.72556653535	0.357148220220807	-3.31984787958604	0.000900665110486451	0.0117502155952694
ENSG00000180228	-1.06917092413675	414.997168604082	0.322128563826844	-3.31908139854206	0.0009031409910475	0.0117516712669879
ENSG00000127952	-1.20333975116902	254.432787630315	0.362562419193954	-3.31898643506484	0.000903448180057862	0.0117516712669879
ENSG00000110958	-0.924623617064999	5815.82203691313	0.278588736870233	-3.31895548776506	0.000903548309678785	0.0117516712669879
ENSG00000049618	-0.76722737984057	2524.67159391732	0.231193181325913	-3.31855539787313	0.000904843722106217	0.0117533693448073
ENSG00000112081	-0.831282036154612	6544.74623256493	0.250511062675875	-3.31834461630211	0.000905526883483582	0.0117533693448073
ENSG00000214087	-1.11953813241267	254.160445190859	0.337411574112464	-3.31801935175916	0.00090658203215888	0.0117550697747818
ENSG00000197114	-1.22571942123473	519.285695478748	0.369454362652047	-3.31764771279508	0.000907789012780912	0.0117585154522666
ENSG00000128973	-0.92532192244028	536.517217921687	0.278942759448569	-3.31724660740259	0.000909093363131734	0.0117585154522666
ENSG00000175164	-0.963986862949041	1046.45901442446	0.290612693934377	-3.31708450136289	0.000909621006684777	0.0117585154522666
ENSG00000272655	-1.55197520962687	205.137579765323	0.468050738548997	-3.31582685765681	0.000913724199244753	0.0117908187513889
ENSG00000178950	-1.14559711588987	1790.43564025972	0.345501602882667	-3.31575050978537	0.000913973843464577	0.0117908187513889
ENSG00000126953	-1.16571447107325	645.376268520631	0.351616650319014	-3.31529940352832	0.000915450172725697	0.0117978988825439
ENSG00000279912	1.11418760795609	2335.13795456011	0.336151044267426	3.31454453870356	0.000917925552282115	0.0118106266943271
ENSG00000284540	-2.04819518637698	98.1459228729922	0.617962632691357	-3.3144320999745	0.000918294795651689	0.0118106266943271
ENSG00000157106	-0.812143760216946	6123.80510390843	0.245057991215861	-3.31408804988352	0.000919425494661864	0.0118132245374736
ENSG00000166135	-1.01816863442537	1054.25085916902	0.307272135109787	-3.31357294751632	0.000921120758054787	0.0118230636149918
ENSG00000148200	-0.883194744263859	2487.14961730358	0.266585056889054	-3.31299418868561	0.000923028977632049	0.0118319569855141
ENSG00000251379	1.29771173633198	507.68924739922	0.391726697750783	3.31279880534868	0.000923674000520087	0.0118319569855141
ENSG00000120798	-1.07053029428368	529.890078936273	0.323310420700684	-3.3111530768591	0.00092912367496021	0.0118897918968751
ENSG00000107077	-1.53783821829879	204.672480256319	0.464604631820683	-3.30999329961981	0.000932982045748403	0.0119271674592158
ENSG00000163864	1.18087558330295	6028.00661013836	0.356848064147194	3.30918310044654	0.00093568623461556	0.0119497278155722
ENSG00000119969	-1.2093879020406	2100.63938140074	0.365590337704603	-3.30804120708953	0.0009395098446018	0.0119557930636332
ENSG00000285437	-0.849566784549841	1311.78124063066	0.256834660331988	-3.30783541229084	0.000940200482432536	0.0119557930636332
ENSG00000136261	-0.968841465831896	1202.82602201878	0.292913845278955	-3.30759874088309	0.000940995322192118	0.0119557930636332
ENSG00000177479	-0.821631901227144	1955.69067323855	0.248423749387092	-3.30738064800271	0.000941728318698332	0.0119557930636332
ENSG00000134453	-0.940127217779263	2278.8984815241	0.284265807264132	-3.30721174955004	0.00094229633920851	0.0119557930636332
ENSG00000123143	-0.835371971095165	2236.22042535861	0.252591656345621	-3.30720334622663	0.000942324608618892	0.0119557930636332
ENSG00000150779	-0.941729900812665	662.202252743939	0.284761778272665	-3.3070797159826	0.000942740600850955	0.0119557930636332
ENSG00000142856	-1.0395802987262	531.471609153278	0.314514449642396	-3.30534988108879	0.000948579037035551	0.0120178539353508
ENSG00000077549	-0.942679831770297	1741.51700725077	0.285432238083033	-3.30263966712852	0.000957793771835174	0.0121136699791717
ENSG00000127837	-1.07635282213419	1775.64421515206	0.325947833100634	-3.30222419917691	0.000959213671004067	0.0121136699791717
ENSG00000163399	-0.710152667908766	3528.57903694739	0.215057540033438	-3.30215191617253	0.000959460903698305	0.0121136699791717
ENSG00000136104	-0.90993689996139	904.712702626984	0.275570722287296	-3.3020086183638	0.000959951205896622	0.0121136699791717
ENSG00000119004	-0.939360036453557	459.091828710895	0.284545333034842	-3.30126671358385	0.000962493391390561	0.0121337125257561
ENSG00000156968	1.72230834451459	139.138897110803	0.521766748259071	3.30091626241276	0.000963696402385512	0.0121368497409344
ENSG00000266985	1.89293906533132	83.727561578072	0.573627177281181	3.29994662091026	0.000967032199289331	0.0121592967823799
ENSG00000168495	-0.937723454911523	1804.66026624548	0.284172174422265	-3.29984262821635	0.000967390593063561	0.0121592967823799
ENSG00000020129	-0.834987279754905	885.993803842457	0.253134441939662	-3.29859213687695	0.00097170985028218	0.0122015294132175
ENSG00000100023	-0.963388978880822	3292.4471011114	0.292090415501653	-3.29825604591045	0.000972873765846551	0.0122040969443473
ENSG00000101574	-1.07365260730885	371.990861882436	0.32569260363015	-3.29652130672291	0.000978901891954042	0.0122676177986753
ENSG00000104442	-0.957050000888206	734.119002231129	0.290359580322045	-3.29608549449864	0.00098042174271018	0.0122745714244818
ENSG00000116288	-0.804314595832682	1691.94865707437	0.244101065774277	-3.29500648955152	0.000984194069448612	0.0123037556614852
ENSG00000163682	-0.758160564571532	4797.03253910528	0.230103633756649	-3.29486567506075	0.000984687363474205	0.0123037556614852
ENSG00000135622	1.79098713189956	100.484361509705	0.543688773999252	3.29414035667034	0.000987231889817959	0.012323444198709
ENSG00000111669	-1.0582175088502	5573.42506202859	0.321390967403382	-3.29261745406187	0.000992594284773678	0.0123782346101188
ENSG00000125354	-0.842595042621361	2068.25264161096	0.255927634043889	-3.29231755597312	0.000993653449137498	0.0123793064378345
ENSG00000262814	-0.894222174131015	1293.77482464083	0.271656170698717	-3.29174254290274	0.000995687177278397	0.0123925057680834
ENSG00000158417	-0.811709147268698	7718.66257304192	0.246631178692772	-3.29118626270624	0.000997658317039809	0.0124049010681783
ENSG00000108395	-0.898263051720343	1395.74092533125	0.272953859288172	-3.29089705513927	0.000998684530459347	0.0124055344017997
ENSG00000197798	-1.12009134833677	381.036351731069	0.340431770997603	-3.29020803509157	0.00100113336247619	0.0124213464258254
ENSG00000100427	-1.97404703919698	80.3551516654035	0.60001617549346	-3.28998970331675	0.00100191049000761	0.0124213464258254
ENSG00000124198	-0.904405849191966	1518.24595886184	0.274985178569385	-3.28892580282746	0.00100570532183767	0.0124562528663828
ENSG00000130826	-0.989669961120677	3140.19517597557	0.300935574814263	-3.28864396218858	0.00100671284749311	0.0124566025487474
ENSG00000081307	-0.881861079304758	1158.80220827335	0.268200316590021	-3.28806874845266	0.00100877202515375	0.0124667570338205
ENSG00000105443	-1.12677070263397	982.990328363184	0.342705638814061	-3.28786741453448	0.00100949369063169	0.0124667570338205
ENSG00000143811	-0.911567530942379	1620.09738061487	0.277381313576124	-3.28633360045074	0.00101500723409276	0.0125226886689233
ENSG00000143436	-1.08344121636717	1144.14144511307	0.329747527293884	-3.28566896394514	0.00101740502269648	0.0125401084192822
ENSG00000185627	-0.918739616785145	1037.20443101712	0.279740771390459	-3.28425353307823	0.00102252891069651	0.0125910626757595
ENSG00000102858	-1.00654120686978	811.849647552193	0.306546600166466	-3.28348514164957	0.00102532049490582	0.0126132269779516
ENSG00000118363	-1.06667767880857	937.978379200476	0.324959616168454	-3.28249304139879	0.00102893525150396	0.0126396260843563
ENSG00000141556	-0.888939091987764	806.531448950091	0.270841547867664	-3.28213709819037	0.00103023501689722	0.0126396260843563
ENSG00000064419	-0.818015562324552	2263.34534473799	0.249237015728813	-3.28207894775393	0.00103044750388974	0.0126396260843563
ENSG00000164933	-0.980587449306954	635.051313681802	0.298978985221933	-3.27978720169601	0.00103885412094581	0.0127204784700304
ENSG00000116586	-1.15791335498169	404.418328185669	0.353052557465524	-3.27971949359058	0.00103910345131873	0.0127204784700304
ENSG00000139197	-1.07150185515515	518.257457385057	0.326730634272565	-3.27946553753903	0.00104003912019117	0.0127204784700304
ENSG00000106799	-0.783291085068957	4499.85131455673	0.238867542505364	-3.27918593230961	0.00104107019189932	0.0127208576762338
ENSG00000144485	-1.1462415396781	471.032116151253	0.349598935256608	-3.27873292530696	0.00104274270750983	0.0127290664486804
ENSG00000172000	1.22457516080998	391.477082707372	0.373625977391116	3.27754287686501	0.00104714825467392	0.012750823728645
ENSG00000176871	-0.922523885709979	1043.04458072306	0.281472364310191	-3.27749364656394	0.00104733087517934	0.012750823728645
ENSG00000174606	-0.806362855582347	981.424676769914	0.246034409067342	-3.27743935752351	0.00104753229531714	0.012750823728645
ENSG00000249773	-2.22587808431807	69.7385029062612	0.679368933201237	-3.27639074372972	0.00105142984217158	0.0127759530862084
ENSG00000106852	-1.30939775850239	306.236541629492	0.399652154550482	-3.27634354924264	0.00105160557242611	0.0127759530862084
ENSG00000125633	-0.983699763136236	1351.57209984868	0.300421476310508	-3.27439893850834	0.00105887006817942	0.0128519344153075
ENSG00000116754	-0.974476813177589	5220.19566016463	0.297635087226577	-3.27406564279083	0.00106011981411892	0.0128548370215373
ENSG00000279442	1.47929460727303	253.076476377357	0.451990274847683	3.27284609778725	0.00106470433545447	0.0128918405905743
ENSG00000170515	-0.814213589542999	6414.76524263206	0.248797662095859	-3.27259341058154	0.00106565652968746	0.0128918405905743
ENSG00000281344	1.09980959387907	11099.8137944314	0.33608180484567	3.27244610693552	0.0010662119733714	0.0128918405905743
ENSG00000177666	-1.03645821176649	386.032097372983	0.316800149104229	-3.27164685590311	0.00106923041263323	0.01291605968537
ENSG00000185298	-0.979491376148883	1419.557343204	0.299510685768012	-3.27030527687935	0.00107431477555787	0.012965165033298
ENSG00000162735	-0.949936315270154	793.014745674143	0.290674488498856	-3.26804158210084	0.00108294453711176	0.0130455267440169
ENSG00000075142	-1.07211999132325	319.57378648765	0.328064025810182	-3.26802059041846	0.00108302486176744	0.0130455267440169
ENSG00000059691	-1.00750460291391	464.137090477369	0.308414916873815	-3.26671813778099	0.00108801948739928	0.0130932903308598
ENSG00000139269	2.19694277621413	75.5623135034948	0.672988500029426	3.26445812390267	0.00109673673910607	0.0131857195854718
ENSG00000132463	-0.794415686479371	1414.34421711875	0.243416157694904	-3.26361115055923	0.0011000202626658	0.0131882957041081
ENSG00000175193	-1.14086014570503	313.79102820982	0.349592253896321	-3.26340224358453	0.00110083154410292	0.0131882957041081
ENSG00000087157	-1.07895555725703	443.644915017897	0.330638081783584	-3.26325253109609	0.0011014132865552	0.0131882957041081
ENSG00000113845	-0.844702234697076	1241.07631790955	0.258887073845545	-3.26282120675146	0.00110309088666319	0.0131882957041081
ENSG00000150990	-0.808394213952821	2922.19687740046	0.247761182351061	-3.26279607758483	0.00110318869726729	0.0131882957041081
ENSG00000151718	-0.835403465777318	1317.9690555235	0.256058887233718	-3.26254431081239	0.00110416909536029	0.0131882957041081
ENSG00000138663	-1.28633011956688	624.463487532383	0.394273305536584	-3.2625341393992	0.00110420872050905	0.0131882957041081
ENSG00000172057	-1.19701228240466	443.497401452066	0.366990862142615	-3.26169506078734	0.0011074820822013	0.0132104008851929
ENSG00000005007	-0.739960922128898	3841.83540358849	0.22687556963149	-3.26152755596736	0.00110813661513372	0.0132104008851929
ENSG00000135624	-0.895321628364675	4326.95894922731	0.274534721061208	-3.26123276831371	0.00110928938045175	0.0132117611604365
ENSG00000160796	-0.817225686451014	1712.32261785774	0.250651050304172	-3.26041197696673	0.00111250492453781	0.0132376638354733
ENSG00000168137	-0.897965389628488	3840.47761259996	0.27548123121074	-3.25962456927439	0.00111559778219995	0.0132620596164331
ENSG00000189403	-1.02721232822118	8701.82845394572	0.315365876038686	-3.2572082342072	0.00112513860281061	0.0133629906888431
ENSG00000197894	-0.870910876822151	1618.27654341367	0.26740322118855	-3.25691991648844	0.00112628203970591	0.013364092859197
ENSG00000198586	-0.795433490668007	2629.73007913916	0.244271835687646	-3.25634549078813	0.00112856335293729	0.0133786820590516
ENSG00000130810	-1.0701337952499	1357.39597668536	0.328772460741733	-3.25493745076947	0.00113417342018093	0.0134302067115631
ENSG00000161813	-0.777895920150598	2548.82092861544	0.239005100842914	-3.25472518120804	0.00113502140054484	0.0134302067115631
ENSG00000105650	1.60761319780533	133.49836372781	0.494119944884975	3.25348777042296	0.00113997632132673	0.0134763000067621
ENSG00000136231	-0.822292296206319	1544.13965506052	0.252799445945183	-3.25274564242766	0.0011429575825586	0.0134989976324469
ENSG00000167632	-0.883053349791202	987.145013208433	0.271555967657761	-3.25182818631371	0.00114665312978698	0.0135288986537874
ENSG00000136527	-1.03113483471225	5695.06379993557	0.317132034010833	-3.25143701716689	0.00114823212939502	0.0135288986537874
ENSG00000003756	-1.1667330026251	3933.12134168455	0.358848344756728	-3.2513261372741	0.00114868007437817	0.0135288986537874
ENSG00000167670	-0.915411847321406	3104.93694508237	0.281696935691663	-3.24963367128491	0.00115553756718268	0.0135970747960811
ENSG00000135486	-0.752393889189667	21080.4567964821	0.231620001850517	-3.24839773412681	0.00116056918985583	0.0136429258323273
ENSG00000143870	-0.749670516772303	4961.8847863275	0.230799214117242	-3.24815021420083	0.00116157929845994	0.0136429258323273
ENSG00000116030	-0.77784475292865	1732.46389693966	0.239504794910461	-3.24772100374628	0.00116333279747573	0.013650916221302
ENSG00000065328	-0.926821542425128	1806.94373770046	0.285438721896819	-3.24700705029136	0.00116625500712447	0.0136725932632472
ENSG00000187555	-0.950068601329675	2768.76532313001	0.292669456709298	-3.24621712156782	0.00116949608708423	0.0136979652188871
ENSG00000112290	-1.03405508136659	387.015434756376	0.318583694394488	-3.24578784024699	0.00117126091843011	0.0137060155312153
ENSG00000110104	-0.8939607908677	2026.64418560945	0.275463825870689	-3.24529287300087	0.00117329884770776	0.0137172438812893
ENSG00000070010	-0.891505139398026	3860.00137817608	0.274781013761751	-3.2444204466434	0.00117689886923281	0.0137466975359425
ENSG00000203811	-0.815854679337486	4062.71593637383	0.251521999891372	-3.24367124820031	0.00117999854040531	0.0137702581962895
ENSG00000156504	-0.95058657973249	575.210482823332	0.2933519005511	-3.24043095663156	0.00119349171170636	0.0139149537790146
ENSG00000141384	-0.968928697007241	489.611746612495	0.299079916119797	-3.23969830397817	0.00119656230615773	0.0139288339980552
ENSG00000100028	-0.978040647170091	1735.48998426584	0.301899391801487	-3.23962443691572	0.00119687229244295	0.0139288339980552
ENSG00000163812	-0.791590061520735	1116.43970062736	0.244367101148591	-3.23934792285889	0.00119803335430053	0.0139296017063096
ENSG00000008952	-1.01309728464375	3121.98913643728	0.312896838679969	-3.23779968157475	0.00120455354985909	0.0139926220586371
ENSG00000157916	-0.94141448603319	1174.24431168485	0.290783752221415	-3.23750718133782	0.00120578904805561	0.0139941940613754
ENSG00000083099	-0.824896097753956	1030.4063617251	0.254842286309565	-3.23688862511588	0.00120840563756105	0.0140010840991085
ENSG00000149970	1.91398753991668	94.7653297107799	0.591312426150053	3.23684647112587	0.00120858414629097	0.0140010840991085
ENSG00000124920	-0.74647926089966	2211.85316069013	0.230703069752021	-3.23567112350104	0.00121357118817311	0.0140460650714849
ENSG00000134057	-0.83899438108545	1972.18631001124	0.259418686726003	-3.23413240454645	0.00122012875990219	0.0141091252963236
ENSG00000137168	-0.913148564345108	1538.07770215217	0.282496112401623	-3.2324287813451	0.00122742727306625	0.0141725190302752
ENSG00000114942	-0.950741740097136	9588.71977386408	0.294134847592696	-3.23233288363601	0.00122783930592479	0.0141725190302752
ENSG00000118495	-1.25256884477922	686.984681755921	0.387573544250609	-3.23182235567992	0.00123003498479386	0.0141849909397805
ENSG00000101144	2.04658940169038	91.1768943132889	0.63338122939485	3.23121258842126	0.00123266222396166	0.0141946543058807
ENSG00000165689	-0.922349723554771	1124.23753933	0.285459092065421	-3.23110998805877	0.00123310479622627	0.0141946543058807
ENSG00000007202	-0.826568558860889	4119.72326768628	0.255978133540229	-3.22905924591792	0.00124198162178069	0.0142839115995031
ENSG00000163866	-0.909402104506368	794.416798152604	0.281873070533983	-3.22628232198127	0.00125409585941692	0.0144098013809933
ENSG00000090905	-0.746922941290942	2057.71385631922	0.231529925952929	-3.22603196203153	0.00125519339073433	0.0144098013809933
ENSG00000100395	-0.978055492249318	1112.28480606134	0.303307035195786	-3.22463833263208	0.00126131902744562	0.0144670676547414
ENSG00000151923	-0.779013952948164	1371.96364960966	0.241646703459416	-3.22377231634363	0.00126513945625829	0.014484802673858
ENSG00000100416	-1.04206666572985	737.905089555146	0.323244573259477	-3.22377157092551	0.00126514274926543	0.014484802673858
ENSG00000167815	-0.870295337214052	1720.28050523305	0.270003760576853	-3.2232711698337	0.00126735513996014	0.0144970839750836
ENSG00000141179	-1.01668877636788	616.986666999927	0.315581040147137	-3.22164086883628	0.00127458788202304	0.0145614750173195
ENSG00000106462	-0.884738734664186	1259.14930257638	0.274636780595958	-3.2214866950607	0.00127527383406399	0.0145614750173195
ENSG00000185324	-1.22300347251531	443.069522010733	0.379709241875514	-3.2208946679161	0.0012779110573215	0.0145684640483631
ENSG00000112787	-0.780595692352269	1571.77893532141	0.242358165342322	-3.2208351274227	0.00127817656273374	0.0145684640483631
ENSG00000132768	-0.902201918771144	1100.55179979185	0.280182167457939	-3.22005474851136	0.00128166117113651	0.0145951030410532
ENSG00000125779	-0.968008697574188	803.802136197417	0.300740718087331	-3.2187483747814	0.0012875141254137	0.014648640138875
ENSG00000114902	-0.8835365626267	630.95176649273	0.27454730272667	-3.21815786879654	0.00129016786100798	0.0146625652401232
ENSG00000176986	-0.857330026123029	2774.17758844975	0.266420077974213	-3.21796327304585	0.00129104348026242	0.0146625652401232
ENSG00000123329	-1.51813230546724	161.332058487489	0.471929070856787	-3.21686541308225	0.00129599378761343	0.0147056565374155
ENSG00000104679	-1.09625703412715	686.153549246826	0.341054433092463	-3.21431691764564	0.00130755269500769	0.014816715172118
ENSG00000101901	-1.15712288535831	388.830938281417	0.360004017932107	-3.21419436373217	0.0013081109385447	0.014816715172118
ENSG00000164597	-0.858136704200125	779.05019292354	0.267170629789345	-3.21194251357919	0.00131840753777708	0.0149200568332068
ENSG00000100227	-0.845180417204435	1417.24628221852	0.26324741007011	-3.21059347546606	0.00132461179308031	0.0149769440070947
ENSG00000101546	-1.04179483686103	377.196805627804	0.324691777608196	-3.20856550336842	0.00133398918425407	0.015069575864753
ENSG00000165138	-1.11567699267276	812.905824563412	0.347848148490509	-3.20736792049707	0.00133955556196206	0.0151190299451264
ENSG00000134077	-0.8999724040939	1054.95276465045	0.280660762922477	-3.20661995899473	0.00134304295790027	0.0151360949665678
ENSG00000085063	-0.864260371045299	984.963215780158	0.269531073865479	-3.20653332712444	0.00134344742274018	0.0151360949665678
ENSG00000131503	-0.675091391874889	3791.93639660251	0.210636790476535	-3.20500227119676	0.00135061414846813	0.0152033734234643
ENSG00000104964	-0.766492140286768	2194.0195882864	0.239267005255714	-3.20350120764702	0.00135767470644263	0.0152601528997082
ENSG00000100889	-0.85198679132795	1231.07439309179	0.265981486663687	-3.20318080034353	0.00135918621002135	0.0152601528997082
ENSG00000213121	1.23586369255865	549.364039384126	0.385825709862739	3.20316573252289	0.00135925732982463	0.0152601528997082
ENSG00000118894	-1.22704290722959	243.061996643187	0.383107770935057	-3.20286613929739	0.0013606721165261	0.0152625655398695
ENSG00000196787	-0.914465970531173	5287.86214220793	0.285653092459183	-3.20131654328875	0.00136801157182957	0.0153177539661218
ENSG00000048707	-0.87683528357401	1917.02705066831	0.273930236166383	-3.20094377256488	0.00136978259086338	0.0153177539661218
ENSG00000097046	-0.885798696148605	598.423495545669	0.276738723736003	-3.20084838214987	0.00137023612665185	0.0153177539661218
ENSG00000157895	-0.961469666688758	615.909585859192	0.300383048201623	-3.20081200468876	0.00137040912055398	0.0153177539661218
ENSG00000164109	-0.766120425402023	1209.76602614263	0.239482367955616	-3.19906819003899	0.00137872554014597	0.0153971807468453
ENSG00000217555	-1.33371119288709	156.117069633962	0.416993831336327	-3.19839549811322	0.00138194609473875	0.0154129246784768
ENSG00000147419	-0.988958273975222	858.117716138664	0.309248658211905	-3.19793877099885	0.00138413665711989	0.0154129246784768
ENSG00000197943	-0.825790343809208	1010.88565686761	0.258241944715888	-3.19773902228674	0.00138509570142622	0.0154129246784768
ENSG00000183049	1.19382039070462	209.209194466217	0.373355786610847	3.19754088062106	0.00138604763529796	0.0154129246784768
ENSG00000179051	-0.840297384304403	4321.40312321409	0.262797384305066	-3.19751045668305	0.00138619385473093	0.0154129246784768
ENSG00000063245	-1.08181425663061	2331.63187407311	0.338509185074002	-3.19581950603235	0.00139434307629518	0.0154899946991045
ENSG00000104517	-0.823233888255726	5069.3258656329	0.257659482216974	-3.19504596210623	0.00139808573467324	0.0155180196728129
ENSG00000158805	-1.13780020455423	483.246446003376	0.356264807208933	-3.19369239265601	0.00140465704036775	0.0155773649114889
ENSG00000135917	1.81661963280254	81.7937996267314	0.569642997586593	3.18904935283855	0.00142741505642797	0.0158159577680869
ENSG00000132773	-0.836778656976431	755.285242798479	0.262425215155113	-3.18863664256436	0.00142945433216088	0.0158247685858019
ENSG00000160948	-1.06878593026368	394.91942315219	0.335218418073539	-3.18832699111782	0.00143098613877863	0.0158279510306645
ENSG00000125817	-0.849149268694036	1248.4789480518	0.266354391246931	-3.18804306067104	0.00143239203657676	0.0158297364945754
ENSG00000197622	-0.828239385665805	1671.82758417061	0.25983987460384	-3.18749917397614	0.00143508867873995	0.0158457708277536
ENSG00000132485	-0.9673468276904	3572.21511902696	0.303568716931255	-3.18658271994957	0.00143964313373201	0.0158822729063931
ENSG00000167114	-1.07101453622413	479.542562037867	0.336213612710303	-3.18551806272927	0.00144495083427615	0.015927014395141
ENSG00000183196	1.61082953382828	140.893443031538	0.505815734268307	3.18461729182553	0.00144945558185653	0.0159628354988875
ENSG00000164329	-0.933907435040349	849.70284267522	0.2932794800433	-3.1843599657994	0.00145074484213214	0.0159632131418
ENSG00000196700	-0.836247943979543	1383.4436642475	0.262701019711944	-3.18326873986444	0.00145622387848904	0.0160094935792663
ENSG00000110911	-0.966640314425978	524.312673416061	0.303686394336924	-3.18302147363751	0.00145746804754641	0.0160094935792663
ENSG00000145191	-0.843019639198876	1608.4742639881	0.264925246251822	-3.1821038241012	0.0014620939524639	0.0160426362934811
ENSG00000113758	-0.948851254783641	3756.42635169507	0.29825051179262	-3.18139019806074	0.00146570071617724	0.0160426362934811
ENSG00000145730	-0.977439056041687	354.268574131152	0.307252577080348	-3.18122329625272	0.00146654544300194	0.0160426362934811
ENSG00000215160	1.43544220829789	195.414561584371	0.451229561267428	3.18117945168746	0.00146676742440493	0.0160426362934811
ENSG00000175866	-1.07480722740082	589.98778532245	0.337864883270154	-3.18117472581905	0.00146679135293385	0.0160426362934811
ENSG00000099326	-0.972972416671575	372.424251358739	0.305929233715459	-3.18038392361197	0.00147080049877283	0.0160726652443216
ENSG00000125166	-0.876129157094989	2238.6538595751	0.275547042676426	-3.17959920231778	0.00147478879578734	0.0161024150063648
ENSG00000107949	-0.844803721431545	1831.65134384461	0.265727536630951	-3.17921029992774	0.00147676905906784	0.0161102079171037
ENSG00000113712	-0.817997410893131	3030.12984235175	0.257374421793048	-3.17823894540256	0.00148172583446131	0.0161504306892441
ENSG00000116350	-0.896188512816509	7644.94400086677	0.282059779461414	-3.17729991325866	0.00148653223953767	0.0161764591756656
ENSG00000228021	1.42729087840743	166.603439990706	0.449237698589755	3.17713959199768	0.00148735427286723	0.0161764591756656
ENSG00000175602	-1.19114999074019	504.380550237789	0.37492592478936	-3.17702754593298	0.00148792902795037	0.0161764591756656
ENSG00000159259	-0.815015615221542	792.337953294008	0.256715891180437	-3.17477664305827	0.00149951876768406	0.0162885386207867
ENSG00000240849	-0.879466424176148	950.853131821248	0.27703958709149	-3.17451535865057	0.00150086947657162	0.0162893001211527
ENSG00000060971	-0.896161275931298	741.477473930782	0.282442057330317	-3.17290308816591	0.00150922893142505	0.0163660630926911
ENSG00000169592	-1.18599515891409	462.904129660816	0.373932914123236	-3.17167896732201	0.00151560449325768	0.0164121146890641
ENSG00000100014	-0.845197088452261	1611.31198956098	0.266489818501085	-3.17159242032663	0.00151605619179641	0.0164121146890641
ENSG00000215271	-0.864168833823867	1211.62447720665	0.27250667942051	-3.17118404459493	0.00151818922437175	0.0164212303860618
ENSG00000189120	1.46476831935129	134.589847525447	0.461961247143673	3.17076016312628	0.00152040617028619	0.0164312374562789
ENSG00000179195	-0.779700052124062	2888.37976002773	0.24613342103816	-3.16779431592583	0.00153600149007998	0.0165856867180113
ENSG00000071082	-0.731445980123882	5621.74783830915	0.231138497373507	-3.16453549899958	0.00155330712268309	0.0167583262091
ENSG00000137106	-0.922378372430199	1062.63354370964	0.29158980893147	-3.16327369536765	0.00156005589443304	0.016802719350836
ENSG00000060762	-1.05423430618623	296.384161448751	0.333290118283008	-3.16311300082125	0.00156091730668251	0.016802719350836
ENSG00000183431	-0.82825774065648	6508.54451858475	0.261869533818871	-3.16286407425068	0.00156225255647117	0.016802719350836
ENSG00000073969	-0.704497807363206	1650.10398163028	0.222746409491232	-3.162779633451	0.00156270573836784	0.016802719350836
ENSG00000204388	0.901125015209216	28866.0041456403	0.284948949265146	3.16240862629298	0.00156469831629293	0.0168099346142281
ENSG00000260975	1.65767317303228	110.484483468829	0.524279902139803	3.16180949578007	0.00156792102230815	0.0168303421128774
ENSG00000156469	-1.07044022632579	256.427860884122	0.338630059110627	-3.16109039208502	0.00157179713022398	0.0168577230155556
ENSG00000118971	-0.671768138153884	4229.67572647775	0.212530299029938	-3.16081114655212	0.00157330469442215	0.0168596762536224
ENSG00000204390	1.19693156803264	214.020082463153	0.378753945099408	3.16018244435314	0.00157670374615769	0.0168818784942137
ENSG00000169228	-1.19059084982972	337.965519427099	0.376984731448379	-3.15819382194993	0.00158749971398504	0.0169561643903404
ENSG00000141425	-0.97116020523445	1822.71414326649	0.307508486000847	-3.1581574149852	0.00158769799541864	0.0169561643903404
ENSG00000114737	-0.921041503447726	2111.31255996564	0.29165542380733	-3.15797831366981	0.00158867375797457	0.0169561643903404
ENSG00000131023	-0.855400854813111	1555.92192129486	0.27087449212471	-3.15792324372605	0.00158897389569857	0.0169561643903404
ENSG00000232973	1.00202428719586	754.513757498753	0.317338656904924	3.15758658894202	0.00159080983945777	0.0169615265363812
ENSG00000134982	-0.9874661471162	1934.91042914737	0.312796177615443	-3.1568996611276	0.00159456205306642	0.0169872942336724
ENSG00000063601	-1.18971879997781	291.450601740534	0.377237803280898	-3.15376346068881	0.00161179668739586	0.0171537396331482
ENSG00000237094	-1.15817954919402	545.13990991706	0.367268847053521	-3.15349248509837	0.00161329382156032	0.0171537396331482
ENSG00000153107	-0.887759843012243	2432.04691248575	0.281531540394331	-3.15332286311079	0.0016142316305722	0.0171537396331482
ENSG00000051596	-0.821436903265061	1304.78833640603	0.260532246018935	-3.15291836545009	0.00161647004967165	0.0171631878395855
ENSG00000115561	-1.0627751830863	933.762363167243	0.337170004948709	-3.15204545922753	0.00162131029766463	0.0171644242351516
ENSG00000101407	-0.749835939102124	1322.98378834226	0.23789522558497	-3.15195875519705	0.0016217917973884	0.0171644242351516
ENSG00000165732	-0.710790597687468	8430.39289652796	0.225516356483408	-3.15183611854674	0.00162247306903933	0.0171644242351516
ENSG00000138756	-0.624520870104457	5547.57959510585	0.198159944170145	-3.15159994982755	0.00162378577660211	0.0171644242351516
ENSG00000171421	-1.00366898738952	509.255576187395	0.318493399020003	-3.15130232048071	0.00162544149577742	0.0171644242351516
ENSG00000134247	-1.09314658482886	721.284881528097	0.346898281678301	-3.15120207439539	0.00162599951685798	0.0171644242351516
ENSG00000076984	-0.982416539744236	977.925541524094	0.311769735717256	-3.15109655362825	0.00162658708998473	0.0171644242351516
ENSG00000157212	-1.09474259748444	1086.93130120502	0.347432121074801	-3.1509539017227	0.001627381731729	0.0171644242351516
ENSG00000158234	-0.850906690823389	622.739303684239	0.270113560310525	-3.15018131575911	0.00163169162880277	0.0171956234617823
ENSG00000125743	-0.938664547825729	1366.1092508946	0.29802408064622	-3.1496265194087	0.00163479305641946	0.0172140460907744
ENSG00000110917	-0.896529847202045	3967.65500001775	0.284669845680412	-3.14936710300024	0.00163624510898189	0.0172150850175762
ENSG00000185684	-0.97587971684348	747.8939889807	0.309975680504363	-3.14824606645148	0.00164253363487748	0.0172669651534228
ENSG00000238113	1.707816725156	90.9976108679761	0.542530920188032	3.1478698477943	0.00164464903665166	0.0172749262974477
ENSG00000122966	-0.937588173720907	2520.52229958604	0.297899057545403	-3.14733514582539	0.001647659871922	0.0172922719231418
ENSG00000169679	-0.727645677519696	2080.49470288686	0.231237564037831	-3.14674512572123	0.0016509880817811	0.0173129170653385
ENSG00000068028	-1.02458912934902	555.346756017554	0.325947906324499	-3.14341374639474	0.00166989621462645	0.0174967708814238
ENSG00000172890	-0.815423346337944	1229.05559992561	0.25948639090152	-3.14245129968073	0.00167539581412084	0.017535896930958
ENSG00000141759	-0.87686119299969	676.870750404799	0.279052707103279	-3.14227803808819	0.00167638763113561	0.017535896930958
ENSG00000141956	-1.00215948182764	495.028262238419	0.318966046671585	-3.14190018745001	0.00167855246946555	0.0175441145534937
ENSG00000030066	-0.728409587839233	2629.13177742249	0.231889869969094	-3.141187616071	0.00168264203966922	0.0175724193305357
ENSG00000077684	-1.06919669377655	1096.61301046413	0.340465865188472	-3.14039321734846	0.00168721203491337	0.017605690799096
ENSG00000169692	-0.91454723634486	556.493000271137	0.291269818212986	-3.13986269485743	0.00169027036582666	0.0176184368644993
ENSG00000144524	-0.89441961811908	618.613055288858	0.284874142103581	-3.1397009623775	0.0016912037273234	0.0176184368644993
ENSG00000083444	-0.938000343954925	1131.0669619867	0.298906440636487	-3.13810683355488	0.00170042887702567	0.0177000452665847
ENSG00000152620	-0.887268757622755	500.638091387931	0.282964490513716	-3.13561873439292	0.00171491992639519	0.0178242869036614
ENSG00000175792	-0.793914519917119	2406.15216186662	0.25319678053463	-3.13556324942503	0.0017152443696426	0.0178242869036614
ENSG00000134287	-1.11012368016005	2884.06446405951	0.354068387381982	-3.1353369002198	0.00171656851076928	0.0178242869036614
ENSG00000078140	-0.803554274399659	1899.5777278121	0.256342293845791	-3.13469253295773	0.00172034320359884	0.0178402811304171
ENSG00000165392	-0.783304765256731	1732.23240395799	0.249890244101982	-3.1345952222811	0.00172091391092939	0.0178402811304171
ENSG00000126883	-0.633003694329619	15648.8836495806	0.202017522479045	-3.13340984762982	0.00172787988454478	0.0178979089017994
ENSG00000158863	-0.912662969937465	514.450843441157	0.291308699604086	-3.13297533227759	0.00173043984571637	0.0179098412022068
ENSG00000129347	-0.826294849610591	1719.81513089411	0.263776106146211	-3.13256140475656	0.00173288175633523	0.0179205332850277
ENSG00000117724	-0.810488107707387	9238.52910209362	0.258858043889249	-3.13101380018985	0.00174203974252754	0.0180006056254673
ENSG00000150477	0.866482666981767	2690.70873067727	0.276887386340223	3.1293685076614	0.00175182458777932	0.0180799836951753
ENSG00000092068	-0.760697324356837	1530.9776820441	0.243092969502621	-3.12924444467998	0.00175256445724458	0.0180799836951753
ENSG00000235823	0.983066257302929	6398.23374162551	0.314212384385824	3.12866807979094	0.00175600547081855	0.0181008019358282
ENSG00000127418	-0.882982555778352	506.500584447536	0.282448205706822	-3.12617512852915	0.00177096054286115	0.0182401766033958
ENSG00000134326	-0.757354474942033	2018.77163050819	0.242419752650411	-3.1241450692931	0.00178322514922248	0.0183516374580178
ENSG00000196510	-0.789645545095054	1769.61872998505	0.252811501023105	-3.12345578385252	0.00178740719160655	0.0183689208625601
ENSG00000088992	-0.949365280035262	1100.04067181006	0.303953261897129	-3.12339230745472	0.00178779276948501	0.0183689208625601
ENSG00000186300	1.45698666271335	280.095006208823	0.466652917077246	3.12220626807348	0.00179501126279707	0.0184282027948174
ENSG00000115275	-0.945579186908882	774.244594857678	0.302880595301579	-3.12195367275796	0.00179655206880992	0.0184291470284373
ENSG00000003436	0.745487598461393	1329.22306520931	0.238815593675496	3.12160352256715	0.00179868996031357	0.0184362097463244
ENSG00000204104	-1.05074046908757	803.898988309014	0.336632832883784	-3.12132497619542	0.00180039233422653	0.0184388007176823
ENSG00000182149	-0.864729830499527	1208.07186436692	0.27713807780326	-3.12021299041195	0.00180720315245602	0.0184920201270927
ENSG00000160049	-0.784891578602184	1914.56958610513	0.251567628591115	-3.12000229519954	0.00180849630802699	0.0184920201270927
ENSG00000112773	1.22816046976174	311.433706731566	0.393775204023796	3.11893805707361	0.00181504114451893	0.018526073627448
ENSG00000164338	-0.865061632313775	866.649177786799	0.27736516641191	-3.11885462585121	0.00181555514764283	0.018526073627448
ENSG00000136936	-1.01392955652323	692.361802880162	0.325107608131317	-3.11875062645006	0.00181619605451475	0.018526073627448
ENSG00000166471	-0.97942508110989	664.542872887475	0.314104076243697	-3.11815463467595	0.00181987292594989	0.0185487048221816
ENSG00000159399	-0.851884504734029	1870.28470476636	0.273243277449146	-3.11767781695041	0.00182281949725662	0.0185592556722711
ENSG00000232164	0.861372243387644	2110.50458626971	0.276310609368105	3.11740560870072	0.00182450361680813	0.0185592556722711
ENSG00000115163	-1.17905088094711	193.281547180158	0.378230742528519	-3.11727934399254	0.00182528528663609	0.0185592556722711
ENSG00000164897	-0.94313980912658	523.9166009042	0.302586311316949	-3.1169282080929	0.00182746068987337	0.018566533526509
ENSG00000140905	-1.03942464865202	347.708068857132	0.33353346299307	-3.11640289200491	0.00183071964563615	0.0185847995949655
ENSG00000203485	-0.849018240274709	511.495949906236	0.272487624495776	-3.11580477038461	0.00183443677370454	0.0186076840203523
ENSG00000116809	-1.04476395742846	459.863875852345	0.335368882980036	-3.11526802410781	0.00183777837703467	0.0186149870925865
ENSG00000198920	-1.13546933662062	282.901565008548	0.364525606494648	-3.11492338642413	0.00183992692389969	0.0186149870925865
ENSG00000161671	-0.910048773678023	645.792827155986	0.292160021179077	-3.11489836975408	0.00184008297311529	0.0186149870925865
ENSG00000151012	1.09811314630028	296.313584225213	0.35255261175146	3.11474971308514	0.00184101051591776	0.0186149870925865
ENSG00000117411	-1.24022503785876	262.158847244068	0.398262310240213	-3.11409090433567	0.00184512632385403	0.0186417846222584
ENSG00000158604	-0.948600243248868	1352.55259464382	0.30489556867312	-3.11123001025268	0.00186309757856028	0.0188084136502276
ENSG00000137309	-0.777520599712664	11861.5180528675	0.249993182601084	-3.11016721185298	0.0018698146135772	0.0188612544684393
ENSG00000136937	-0.699154573984151	1705.06188938439	0.224831852798998	-3.10967758918575	0.0018729165764408	0.0188775743679294
ENSG00000097007	-0.674787803586034	6323.06856469005	0.217057611969147	-3.10879585131504	0.00187851467641548	0.0189190076674624
ENSG00000171823	1.18045534439523	430.355631353986	0.380356845840924	3.10354699094579	0.00191215866469789	0.0192426093472763
ENSG00000078674	-0.866920903633125	4809.73113602198	0.279374981483266	-3.10307279138039	0.00191522526895749	0.0192519643974844
ENSG00000108826	-0.962643064833488	416.196132309032	0.310236268240243	-3.10293528959041	0.00191611532446661	0.0192519643974844
ENSG00000185818	-0.78984479331954	720.707090288638	0.254762453748869	-3.10031867607197	0.00193312534045995	0.0194075409081694
ENSG00000153827	-0.886577654223532	6070.97234808557	0.286049095079967	-3.09938982318991	0.00193919687352247	0.019453142138175
ENSG00000173285	1.43460958874626	246.57192161454	0.46292439536849	3.09901487823796	0.00194165269252815	0.0194624288801876
ENSG00000115310	-0.842364217874398	3973.81861087496	0.271850000132683	-3.0986360767455	0.00194413667058464	0.0194719830313675
ENSG00000135912	-0.978154732073512	990.554638210445	0.315769602547645	-3.0976849075456	0.00195038679717837	0.0195192132652312
ENSG00000110080	-1.71139752803445	83.3153280236809	0.552606020578455	-3.09695780412054	0.00195517702406113	0.0195517702406113
ENSG00000109323	-0.882869385657253	767.399812164669	0.285178044800459	-3.095853280974	0.00196247439706678	0.0196093278324347
ENSG00000257923	-0.749568504313763	1933.85564367475	0.242173187759779	-3.0951754455051	0.00196696509805829	0.019638772407615
ENSG00000111786	-0.82089987829968	1848.23391847592	0.265248754922468	-3.09483027937164	0.0019692554676037	0.0196390138485136
ENSG00000181026	-0.938941080000961	687.910477126151	0.303402299808902	-3.09470653515927	0.00197007717536976	0.0196390138485136
ENSG00000113456	-0.962098323585489	964.328762312612	0.311060052269732	-3.09296650780221	0.00198166498477798	0.0197390592062458
ENSG00000196227	-0.921220510075773	1363.85867744583	0.297924215495111	-3.0921303545092	0.0019872556202365	0.0197646133415109
ENSG00000225470	-0.845855685065533	1069.82976719811	0.273552197885551	-3.09211803671715	0.00198733808677613	0.0197646133415109
ENSG00000163950	-0.821646996626971	2229.49798204894	0.265789805887255	-3.09134127204076	0.00199254480718426	0.0198009140213936
ENSG00000163159	-1.06568634589678	847.518872849144	0.344780581465318	-3.09091173687221	0.00199542939148711	0.0198140998124247
ENSG00000036530	1.64589936080466	133.716230072443	0.532611713424443	3.09024251498771	0.00199993125305206	0.0198433116527475
ENSG00000144021	-0.870240284352237	1672.25178125238	0.281661640752432	-3.08966560738435	0.00200381959501682	0.0198663953613515
ENSG00000244398	-0.757156191997487	5199.58918945868	0.245284396994621	-3.08685020847083	0.0020228950466677	0.0200398948548389
ENSG00000114850	-0.927714285411139	1781.85330162085	0.300580706770276	-3.08640662728949	0.00202591563629823	0.0200541999172867
ENSG00000140025	-1.11818576596456	258.540165105164	0.362338280855441	-3.08602713277949	0.00202850310875432	0.0200641987117845
ENSG00000130119	-0.869467863825156	973.385819720591	0.281800653829041	-3.08540044890255	0.00203278260891242	0.020077313174217
ENSG00000164307	-0.86366319507582	1004.79136126148	0.279922016609587	-3.0853707240913	0.00203298579940185	0.020077313174217
ENSG00000142684	-0.906230547085238	828.251627041936	0.293751282280706	-3.08502669349798	0.00203533885265256	0.0200813921128181
ENSG00000183814	-0.918752422455577	511.557816923549	0.2978476052354	-3.08463927963917	0.00203799162416531	0.0200813921128181
ENSG00000163933	-0.828304155686303	611.860025004598	0.268527273286201	-3.08461835384401	0.00203813500138743	0.0200813921128181
ENSG00000120733	-0.693282964701308	2767.38307533888	0.22480157377466	-3.08397736305997	0.00204253136273622	0.0201091323018612
ENSG00000137486	-0.789644444809326	1210.44893009262	0.256127600996265	-3.08301191178861	0.00204916952407951	0.0201492393056839
ENSG00000258366	-0.939252800544044	721.577120697292	0.30466295132255	-3.08292424945903	0.00204977324383293	0.0201492393056839
ENSG00000072501	-0.951053031461991	10067.077336626	0.308519968632143	-3.08263039076072	0.00205179820335053	0.020153569997389
ENSG00000130656	-0.894338900613392	1629.61034558832	0.290156179872674	-3.08226728448743	0.00205430287796353	0.0201626023207532
ENSG00000171130	-1.73834109971185	136.907881762757	0.564023678348922	-3.08203567765191	0.00205590194610788	0.0201627392093232
ENSG00000143889	-0.890116738275782	515.954432802363	0.288975681831484	-3.08024790402555	0.00206828363589634	0.0202565816617126
ENSG00000103037	-1.13933711393578	246.716262047956	0.369913223451116	-3.08001185604101	0.00206992354979039	0.0202565816617126
ENSG00000105197	-0.791814284821934	1321.93715101329	0.257085468315747	-3.07996515714939	0.00207024812580396	0.0202565816617126
ENSG00000132589	-0.83485051927826	2059.67551532993	0.271129467576664	-3.07915818498113	0.00207586428500659	0.020288388759686
ENSG00000162062	-1.01090624742153	352.26791562705	0.328318660620714	-3.07903987397586	0.00207668884945842	0.020288388759686
ENSG00000062485	-0.841823246612819	1929.79213926967	0.273432833735564	-3.07872041229307	0.0020789168276941	0.0202945679572287
ENSG00000142864	-0.674992459950272	12554.8973646359	0.219397972655076	-3.07656653241484	0.0020939956566306	0.0204200595380575
ENSG00000104973	-0.79541197408581	1107.37345503891	0.258550655095556	-3.07642606355741	0.00209498252336203	0.0204200595380575
ENSG00000118507	1.56264983298105	112.219362399452	0.50802707595958	3.07591840460366	0.00209855264905255	0.0204391957855654
ENSG00000155256	-0.994954463367342	318.456250766885	0.323499748274369	-3.07559578848109	0.00210082435477066	0.020445666253009
ENSG00000111331	1.88120341232968	99.3187885272257	0.611830379175215	3.07471396707313	0.00210704522441011	0.020490531540135
ENSG00000227345	-0.822892298733382	924.094004042936	0.267791849893626	-3.07288029512569	0.00212003511221303	0.020587383770621
ENSG00000259781	-1.06356252725109	3161.2170458338	0.346115853312514	-3.07285123484588	0.00212024156757181	0.020587383770621
ENSG00000157870	-1.51646714825271	103.561533382016	0.493603790832388	-3.072235619778	0.00212461946733241	0.0205967903786718
ENSG00000145214	-0.938056476458727	424.794806114329	0.305344149132122	-3.07212854454543	0.00212538177043799	0.0205967903786718
ENSG00000146670	-0.916245801229943	1586.52081730501	0.298255231515686	-3.07201921177954	0.00212616040443908	0.0205967903786718
ENSG00000115661	-1.30266728217234	191.495970607052	0.424072269430906	-3.0718049164603	0.00212768730798543	0.0205967903786718
ENSG00000086598	-0.739572565200034	3162.14003429147	0.240865682543704	-3.07047711151563	0.00213717066285743	0.0206728599479441
ENSG00000100345	-0.797734862641454	15106.6096849171	0.259857160920999	-3.06989755377178	0.00214132207660623	0.0206972772146134
ENSG00000104325	-0.892289495010158	718.657186495448	0.290722303551948	-3.06921582592207	0.00214621480550684	0.0207288172559203
ENSG00000143933	-0.654014973955061	4227.76347091394	0.21314701607902	-3.06837499293256	0.00215226354146396	0.0207710122692623
ENSG00000176261	-0.859308430908	801.422865066443	0.280097199695005	-3.06789368777586	0.00215573295667854	0.0207710122692623
ENSG00000100722	-0.847072409022623	1888.78813184371	0.276118124562888	-3.06778995534463	0.00215648136747198	0.0207710122692623
ENSG00000228113	1.36577796382334	234.25581132557	0.445212056165896	3.06770210938408	0.00215711534651694	0.0207710122692623
ENSG00000142634	-0.86152827089816	1169.55194625664	0.280905610833991	-3.06696711518269	0.00216242645535765	0.0208057879318533
ENSG00000134371	-0.74899616388286	1500.64489305925	0.24423124932217	-3.06674991820905	0.00216399822593097	0.0208057879318533
ENSG00000198728	-0.924740298888926	1906.26311764308	0.301580235841074	-3.06631598821431	0.00216714154652566	0.0208202722596725
ENSG00000147454	-0.723737323443647	2237.60335347892	0.23605539431938	-3.06596392567263	0.00216969490721274	0.0208290711092423
ENSG00000136643	-0.771955573714528	1040.19356785096	0.251851949706787	-3.06511652823518	0.00217585203420414	0.0208724267534514
ENSG00000230105	1.85100651206097	80.9491767015194	0.60415230131923	3.0638077650604	0.00218539288774275	0.0209470872733097
ENSG00000116698	-0.694246985412591	2320.76372388346	0.226620407717979	-3.06347955333554	0.00218779155039182	0.0209470872733097
ENSG00000076108	-0.747717522664439	4607.39189111387	0.244083131964724	-3.06337237090395	0.00218857539199911	0.0209470872733097
ENSG00000115234	-0.869623623932224	618.298050231321	0.283991652661359	-3.06214501652692	0.0021975695925307	0.0210173573060079
ENSG00000197381	-1.02890412883341	609.067452080186	0.336232025966606	-3.06010150542767	0.00221261987904979	0.0211453980927974
ENSG00000155438	-0.946260494471971	2139.75909105192	0.309267253531738	-3.05968538106108	0.00221569615248073	0.0211579110764051
ENSG00000198917	-0.873593574078319	1201.71620258279	0.285553057949531	-3.05930386580809	0.00221852001561773	0.0211579110764051
ENSG00000130733	-1.0998000085933	384.076051558269	0.359499885156627	-3.05924995807477	0.0022189192905601	0.0211579110764051
ENSG00000174720	-1.06834713889458	1189.94816756248	0.349248749443797	-3.05898629729097	0.0022208730788078	0.0211606783239215
ENSG00000050426	-0.881065808687205	624.83255143494	0.288058562274176	-3.05863433369705	0.0022234836685777	0.021169694808614
ENSG00000239306	-0.689159470642631	1627.39632629407	0.225359726471779	-3.05804183130711	0.00222788473888387	0.0211957321455518
ENSG00000152413	-1.22868243149403	877.65301252617	0.401997636201672	-3.05644193111034	0.00223980860689669	0.021293247742695
ENSG00000166548	-1.2137160991661	275.400931667782	0.397287052781919	-3.05501045319074	0.00225052678060688	0.0213791640398204
ENSG00000035681	-0.73744591055679	2341.47393552019	0.241452410925537	-3.05420810556418	0.00225655488084577	0.0214204314062375
ENSG00000099203	-1.108012368128	237.616421013089	0.362854998448419	-3.05359543857987	0.00226116785265578	0.0214482140833568
ENSG00000136997	-0.920560655899408	4680.50236540335	0.30153741565296	-3.05289031514048	0.00226648765242902	0.021465960971368
ENSG00000240152	1.68956213477989	85.8957915994736	0.553443684343234	3.05281672296049	0.0022670435285101	0.021465960971368
ENSG00000278677	-0.99988104848463	1841.41862727852	0.327543296184501	-3.05266833463571	0.00226816475462856	0.021465960971368
ENSG00000122140	-0.897143806952724	607.674548977722	0.293917966994728	-3.05236122897112	0.0022704868670692	0.021465960971368
ENSG00000125952	-1.2987992606669	866.343926482207	0.425524644674308	-3.0522304099707	0.0022714766876935	0.021465960971368
ENSG00000079785	-0.681680420470866	3770.54366726084	0.22345485274674	-3.05064048550098	0.00228353823118738	0.0215639244994087
ENSG00000115919	1.27808001604192	440.496848067771	0.418987777823724	3.05039928057194	0.0022853731858776	0.0215652425254919
ENSG00000100425	-0.829169288875635	1421.75329900552	0.271956351169379	-3.04890577223259	0.00229676508357367	0.0216436844324475
ENSG00000279648	1.50747008493474	167.272901938201	0.494436743881688	3.04886338563756	0.00229708914967014	0.0216436844324475
ENSG00000015568	1.21108658134271	447.581630731149	0.3974443955	3.04718495229783	0.00230995530254024	0.0217339450644952
ENSG00000078902	-1.24943801315962	290.744125245578	0.410032539837323	-3.04716794831777	0.00231008598484257	0.0217339450644952
ENSG00000111696	-0.813275721740275	691.330756863712	0.266963166746139	-3.04639674323925	0.00231602012327235	0.021773670338525
ENSG00000115042	-1.03560728685195	445.104714828112	0.340004479114181	-3.04586365906131	0.00232013016626212	0.0217962006756677
ENSG00000068697	1.05331452954984	313.827840958921	0.346117131191426	3.04323142262291	0.00234052262761551	0.0219674538581762
ENSG00000187735	-0.790842710018757	2914.81186949949	0.259883564032379	-3.04306550883005	0.00234181347733388	0.0219674538581762
ENSG00000169919	-0.969739928583676	1146.88719803539	0.318697579449354	-3.04282175678647	0.00234371111007823	0.0219690532941747
ENSG00000213619	-0.800428183603363	819.522794503857	0.263163899884991	-3.04155769067555	0.00235357458877745	0.0220452641894324
ENSG00000179010	-0.926854835697455	6635.98583413955	0.304833214850076	-3.04053098725906	0.0023616138891075	0.0221042889399908
ENSG00000147475	-1.0692774744999	1306.36036898712	0.351712062647975	-3.04020699901364	0.00236415599826076	0.022111811983733
ENSG00000087074	0.96492478844044	3964.93416385496	0.317511531081147	3.03902281959591	0.00237346875422609	0.022171365448207
ENSG00000120802	-0.770802443752226	5270.80448998774	0.253640691024678	-3.03895420186043	0.00237400941355801	0.022171365448207
ENSG00000113597	-1.06330519444249	270.880633059611	0.349979645222564	-3.03819153187122	0.00238002631089273	0.022211250678324
ENSG00000188130	-0.818217599202374	1391.61234298703	0.269346139542972	-3.03779219034188	0.00238318238360466	0.0222243987679262
ENSG00000164011	-1.16766120441735	179.991385363733	0.384531525770053	-3.03658120638879	0.00239277646245776	0.0222975213204855
ENSG00000144231	-0.665408696309236	1859.40655895524	0.219189414459437	-3.03577021705296	0.00239922131850758	0.0223412116921057
ENSG00000177054	1.34413745084108	181.449108838549	0.442837906111113	3.03528092851162	0.00240311733008473	0.0223611210231732
ENSG00000163328	2.09061790658778	121.300374230299	0.689303807118946	3.03294118644992	0.00242182795494341	0.0225187511600001
ENSG00000119242	-0.942903009422201	1055.55039556321	0.311035955021153	-3.03149200020325	0.00243348368720563	0.0226106008044233
ENSG00000114982	-0.684119714898446	1392.68545128959	0.225726157284093	-3.03075072525791	0.00243946555033672	0.0226496363505716
ENSG00000109805	-0.847228382957861	1801.93689854719	0.279680164352404	-3.02927590492378	0.00245140694011414	0.0227368584075415
ENSG00000126773	-0.8283135833764	1153.39760604247	0.273447594693591	-3.02914927558444	0.0024524347276059	0.0227368584075415
ENSG00000162664	-0.726999629300177	1818.61959372144	0.240026563993023	-3.02882988118477	0.00245502884528525	0.0227443313270418
ENSG00000115364	-1.07494582225044	998.365530302191	0.354969784192213	-3.02827415211308	0.00245954845655597	0.0227498118308885
ENSG00000029364	-0.809976286384358	878.932208967756	0.267474660739718	-3.02823558741721	0.0024598623763097	0.0227498118308885
ENSG00000143799	-0.74705415818301	10786.9603221233	0.246707424175136	-3.02809759649828	0.00246098593390744	0.0227498118308885
ENSG00000103326	-0.781686364835184	1279.70177559633	0.258196207295291	-3.02748972583162	0.0024659409662045	0.022779062520059
ENSG00000146278	1.044504245145	269.219165243523	0.345107056765618	3.02660935112198	0.0024731334896779	0.0227998287315762
ENSG00000079335	-0.959803885384592	582.030839083319	0.317122873234921	-3.02659936066353	0.00247321522019392	0.0227998287315762
ENSG00000141522	-0.853670518682976	2871.45332005295	0.282060002458798	-3.02655644629258	0.00247356632465213	0.0227998287315762
ENSG00000106868	-0.796531899507301	2177.84156287269	0.263290522729824	-3.02529650991146	0.00248389485671636	0.0228472140955658
ENSG00000055950	-1.05195811353002	270.369428973804	0.347722606290364	-3.0252796180056	0.00248403359850305	0.0228472140955658
ENSG00000137413	-0.805279340308229	953.840307819635	0.266184106585571	-3.02527205939455	0.00248409568350373	0.0228472140955658
ENSG00000279652	1.92404516238758	69.6740067342124	0.636247546520106	3.02405120917316	0.0024941421697912	0.0229230407512602
ENSG00000084090	-0.703798638322944	4538.10251706778	0.232806277193593	-3.02310851239502	0.00250192512444992	0.0229654367584681
ENSG00000140497	-0.931314043958406	617.32223953456	0.30807047313639	-3.02305519408247	0.00250236598641799	0.0229654367584681
ENSG00000100890	-0.894742413833356	894.254984566653	0.296086210492137	-3.0218982922108	0.0025119493360612	0.0230367668022339
ENSG00000140443	-0.818238616399359	1746.00660528234	0.270793842479267	-3.02162932845124	0.00251418213752063	0.0230406316925522
ENSG00000147789	-0.944932897523752	469.772811609235	0.31280410149724	-3.02084561232037	0.00252069850969394	0.0230837185336983
ENSG00000225963	1.42879609146537	132.913634317869	0.473062759683309	3.02030980502856	0.00252516247951113	0.023104148697275
ENSG00000169515	-0.828279232319771	934.616433347451	0.274251753071026	-3.02014197920282	0.00252656217279163	0.023104148697275
ENSG00000136371	-1.12151532915745	279.002914256163	0.37162061784234	-3.01790394642004	0.00254529566694447	0.0232523526339685
ENSG00000125733	-1.05774405410305	490.62965389605	0.350505250460655	-3.01776949906714	0.00254642509584262	0.0232523526339685
ENSG00000237352	1.4568616900081	205.402638764833	0.482898655683216	3.01690980677281	0.00255365780831088	0.0233016695277722
ENSG00000161970	-0.813989563724908	9193.11172273564	0.269833263358667	-3.0166390666333	0.00255593947033914	0.0233057706542751
ENSG00000113719	-0.779271119921857	1216.78582759392	0.258382136221644	-3.01596360846474	0.00256164002312838	0.0233410179757829
ENSG00000165240	-0.905625656367476	487.622655533798	0.300318493870361	-3.01555073980362	0.00256513016563679	0.0233560885518253
ENSG00000158856	-1.49816271139639	257.9400851879	0.497035486033932	-3.0141966790961	0.00257660711719066	0.0234438072465416
ENSG00000155755	-1.04043029308427	439.257381263993	0.345343195376419	-3.01274299599335	0.00258898071277323	0.023539553013921
ENSG00000133627	-0.972179830045139	433.219758295716	0.322757275110206	-3.01210818474405	0.00259440118275227	0.0235719878890064
ENSG00000141568	-0.90484302904968	2402.69933192113	0.30046721227995	-3.01145347002662	0.00260000247041038	0.0236060181467666
ENSG00000117533	-1.13877072988198	367.53933442529	0.378206081150663	-3.01097942798106	0.00260406494581337	0.0236260385953966
ENSG00000263006	1.33610395156188	388.135205625123	0.444268661011432	3.00742336522246	0.00263472545908769	0.0238871759369889
ENSG00000183751	-1.01730014773929	1187.81200906161	0.338380685147416	-3.00637770532353	0.00264380375996023	0.023952410132973
ENSG00000185811	-0.841706633287531	1219.21044434279	0.280039423516738	-3.00567192546453	0.00264994741343207	0.0239909829885095
ENSG00000112651	-0.958681580516132	460.866790781806	0.319089832264989	-3.00442534853318	0.00266083046993869	0.0240415279200886
ENSG00000126461	-0.728172782512916	2041.04132992476	0.242373809680373	-3.00433773547226	0.00266159689719336	0.0240415279200886
ENSG00000103363	-0.945244546968576	1025.21200195825	0.314627107250811	-3.00433282824247	0.002661639830945	0.0240415279200886
ENSG00000244879	-0.861352280008936	1275.5444349322	0.286726901182726	-3.004086036071	0.00266379985224551	0.0240415279200886
ENSG00000070367	-0.754024536145101	1308.28996485317	0.251010914155136	-3.00395119743311	0.00266498068925511	0.0240415279200886
ENSG00000189056	-0.698413562196272	6560.96021577509	0.232572709616868	-3.0029901760478	0.00267341061138624	0.0241004840374437
ENSG00000162368	-0.865859756072451	1848.71398723209	0.288406465560347	-3.00222033646217	0.00268018109043976	0.0241444075569361
ENSG00000129657	-0.746767430734565	1180.95573754615	0.248775330388871	-3.00177445073538	0.00268410966730449	0.0241626857523801
ENSG00000091527	-0.687192841517108	3919.19194259814	0.228971631422581	-3.00121389382448	0.00268905604679257	0.0241790915379097
ENSG00000099949	-0.751294913926825	4138.67637643733	0.250336747460623	-3.00113715444433	0.00268973384639482	0.0241790915379097
ENSG00000111665	-0.999733306373473	298.325485814621	0.333238728255837	-3.00005137940014	0.0026993406869309	0.0242483146453115
ENSG00000151552	-0.975039198164225	467.083070445404	0.325049804641326	-2.99966092654671	0.00270280303661157	0.0242622827280869
ENSG00000123219	-0.878142896730535	593.04621524529	0.292779353866129	-2.99933340631682	0.00270571045891192	0.0242661430372775
ENSG00000168710	-0.905510792061174	1746.12316830085	0.301921088532811	-2.99916377640765	0.00270721739974824	0.0242661430372775
ENSG00000115415	-0.764867281098814	1711.82279341242	0.255043482397945	-2.99896815204785	0.00270895621957028	0.0242661430372775
ENSG00000115392	-1.00586822338384	333.533428555501	0.33554033487761	-2.99775651040803	0.00271974872819559	0.0243288796733277
ENSG00000082014	-0.875109656595492	638.297481681051	0.291921923777309	-2.99775243075975	0.00271978513329182	0.0243288796733277
ENSG00000143507	0.939571180897403	354.071199564128	0.313477075805851	2.99725642930049	0.00272421456456026	0.0243513768525696
ENSG00000156976	-0.637210093693287	7349.88959613644	0.212687806036146	-2.99598790155837	0.00273557286996482	0.0244357351867644
ENSG00000171314	-0.704685605057308	2479.48159315365	0.235231393008873	-2.99571241764796	0.00273804524393017	0.0244406564931872
ENSG00000164975	-0.91990077270575	464.265388663298	0.307122336106921	-2.99522589065452	0.00274241664419416	0.0244494049513218
ENSG00000164466	-0.859837340509658	1338.0882617162	0.28707410773132	-2.99517552211431	0.00274286956490064	0.0244494049513218
ENSG00000257727	-0.760720976645473	815.853825045354	0.254044999976505	-2.99443396530468	0.00274954565750271	0.0244917512348981
ENSG00000184990	-1.02664103915114	329.869634699331	0.343019329646605	-2.99295389623913	0.00276291483312062	0.0245936155894292
ENSG00000143153	1.84192269148313	76.4572990103798	0.615573134280349	2.992207731152	0.00276967728643672	0.0246311358646906
ENSG00000088280	-1.22259793609544	353.3932702343	0.408613882436572	-2.99206167153468	0.00277100278477769	0.0246311358646906
ENSG00000185090	-0.970046183030122	572.708286228369	0.324288133414789	-2.99130952716472	0.00277783771156667	0.024674647829
ENSG00000126550	1.71284541764388	89.0950024852273	0.572650950276137	2.9910810709699	0.00277991679780869	0.0246758839275132
ENSG00000143878	1.22902378757789	241.152392295694	0.411215106740899	2.98876127708091	0.0028011089245792	0.0248466565694891
ENSG00000149636	-0.980105607382571	471.242325721244	0.327985144451266	-2.98826219407691	0.00280568746359664	0.0248688476275234
ENSG00000197170	-0.785779496114507	2300.66589852202	0.262972906932751	-2.98806255473097	0.002807520848516	0.0248688476275234
ENSG00000203618	-1.05570419136395	956.890054150326	0.35336632315091	-2.98756311000551	0.00281211228484734	0.024892183899275
ENSG00000270641	1.03531310310885	1866.08146720843	0.346601085820791	2.98704518093795	0.00281688089077974	0.0249170548892338
ENSG00000066654	-0.709410754224631	2948.73129836281	0.237516244852451	-2.98678835489896	0.00281924824210162	0.0249206654895988
ENSG00000248319	1.29471844685112	185.399160291506	0.433669296923691	2.98549714272011	0.00283117782972157	0.0250087374958739
ENSG00000013375	-1.0563530016073	1030.97729471563	0.353869411172772	-2.98514923374248	0.00283440005533533	0.0250198256098996
ENSG00000125912	-0.858740061789533	2228.68039642503	0.28783063232585	-2.98349086353451	0.00284980543956502	0.0250927086834996
ENSG00000183808	-0.757461928951023	1501.78703541458	0.253905171520894	-2.98324734551022	0.00285207401942074	0.0250927086834996
ENSG00000177082	-0.844255151260276	723.416892546691	0.283001338788905	-2.98321963731068	0.00285233224957961	0.0250927086834996
ENSG00000119508	2.0191751291141	70.3904628879985	0.676844469318015	2.98321877572348	0.00285234027959546	0.0250927086834996
ENSG00000284681	-1.04999036288028	354.555816939196	0.351980855976511	-2.98308940685781	0.00285354623513845	0.0250927086834996
ENSG00000162384	-0.809783944365791	583.056362638637	0.271479773252231	-2.98285185177837	0.00285576189726716	0.0250927086834996
ENSG00000196747	-0.78827701287382	2154.06189743411	0.26427626358478	-2.982776440764	0.00285646557969398	0.0250927086834996
ENSG00000164086	-0.886972936152625	932.839552619807	0.29744796412467	-2.98194320731967	0.00286425127148906	0.0251437378698005
ENSG00000110435	-0.77115514867168	872.696262848517	0.258671774070475	-2.98121104029534	0.0028711085895647	0.0251865525925951
ENSG00000280046	1.5537592536406	113.999821401539	0.521311710980342	2.98048024035123	0.00287796804602311	0.0252293270471496
ENSG00000151806	-0.785014744052182	745.054875018824	0.263446781731637	-2.97978490719179	0.00288450848852688	0.0252527969348102
ENSG00000264112	-0.892259501887406	404.973378085766	0.299438699329629	-2.97977350250638	0.00288461587627981	0.0252527969348102
ENSG00000146701	-0.654640692213865	3491.19231109416	0.219728044876239	-2.97932242824346	0.00288886616818392	0.0252726118702197
ENSG00000169258	-1.12043434813488	200.647729909826	0.37625335086394	-2.97787207891219	0.00290257099731873	0.0253750536672812
ENSG00000013810	-0.803855643362582	2630.06337500325	0.270033439089593	-2.97687444219038	0.00291203241668972	0.0254402832007508
ENSG00000189180	-1.03647077639864	591.054368243533	0.348210060281389	-2.97656757981394	0.00291494830365973	0.025448278944785
ENSG00000185619	-0.93279009437213	1056.43275703767	0.313464320420304	-2.97574567058035	0.00292277143347964	0.0254990758805631
ENSG00000134440	-0.961245082410539	1715.82987397492	0.323086204966858	-2.97519692154341	0.0029280052211632	0.0255272285217244
ENSG00000184371	1.32493419965479	168.778597892613	0.445753000471247	2.97235060280935	0.00295528996921761	0.0257402141213258
ENSG00000180902	-1.02781753236178	241.938673340969	0.345807237131388	-2.97222678417012	0.00295648214082209	0.0257402141213258
ENSG00000132155	-0.806306546251034	1867.04931025571	0.271361012773522	-2.9713426332322	0.0029650078355881	0.0257967849990975
ENSG00000158042	-1.0960243720299	297.083413510028	0.369071415862846	-2.96968100189369	0.00298109134442386	0.0259189896794747
ENSG00000131462	-0.830292881055162	1435.8481882143	0.279694692774289	-2.96856859463258	0.0029919031610307	0.0259840525347472
ENSG00000095637	-0.968150188381677	463.544017804068	0.326153596798907	-2.96838728097363	0.00299366878910809	0.0259840525347472
ENSG00000120705	-0.727774132272274	4012.80027009732	0.245183693862029	-2.96828113162293	0.00299470291005813	0.0259840525347472
ENSG00000117632	-0.741013841921781	7082.0489590619	0.249672127257557	-2.96794780443139	0.00299795234624594	0.0259945152312532
ENSG00000100029	-0.875761316794332	3605.22992630776	0.29516205873291	-2.96705247467732	0.00300669638741978	0.0260525736021659
ENSG00000214548	1.94093248256706	69.4567542411288	0.654235732735902	2.96671732442741	0.00300997553865368	0.0260632327104662
ENSG00000162522	-0.94102496242849	3239.51513995243	0.317386220585158	-2.96492065942102	0.00302761001731719	0.0261980948437243
ENSG00000177889	-0.908617326512617	1699.1720880895	0.306595546533348	-2.96356987825257	0.00304093009610117	0.0262954662286926
ENSG00000112739	-0.643724992117168	5190.51896840285	0.217250208399521	-2.96305811101163	0.00304599058819859	0.0263213317132378
ENSG00000178202	-0.743099126969394	1007.50995769307	0.250819833006173	-2.96268089354443	0.00304972553175692	0.0263234468026561
ENSG00000105865	-1.04831176378031	226.014031410704	0.35384672535137	-2.96261541699824	0.00305037425999332	0.0263234468026561
ENSG00000149187	-0.699365107470304	2595.0246131672	0.236151763112712	-2.96150703366337	0.00306137501020513	0.0263783661263436
ENSG00000127554	-1.15439282787114	417.571662256119	0.389836942251288	-2.96121968637601	0.00306423284348643	0.0263783661263436
ENSG00000196584	-0.700148982098269	1237.42732907781	0.236445090309142	-2.96114832066444	0.0030649429934049	0.0263783661263436
ENSG00000165868	1.17945529871737	387.874009932302	0.398335877219116	2.9609567356861	0.00306685017030004	0.0263783661263436
ENSG00000162688	-0.706764835262695	1079.6976107544	0.238696833264086	-2.96093092479678	0.00306710719346401	0.0263783661263436
ENSG00000068438	-1.00029819714918	401.897562953233	0.338084044727362	-2.95872642542431	0.00308913208056702	0.0265498378816301
ENSG00000184178	-0.882091034752255	478.134748414151	0.298248346977689	-2.9575722504113	0.00310072073343272	0.0266314434363702
ENSG00000166313	1.40305203717817	145.838074581351	0.474558472935524	2.9565419588848	0.00311109898796113	0.0267025500181279
ENSG00000152291	-0.805829497219716	3310.12313343738	0.272581322329813	-2.95629021949161	0.00311363960001984	0.0267063356117683
ENSG00000254986	-1.06192663462773	858.027946572136	0.359237562453308	-2.95605678697855	0.00311599714493258	0.026708546956565
ENSG00000266173	-1.02207375941649	338.79606721534	0.345987312914608	-2.95407872273266	0.00313603996888272	0.0268413315107525
ENSG00000167635	-0.674379023359804	3269.75246830814	0.22828915113731	-2.95405637981536	0.0031362670292119	0.0268413315107525
ENSG00000169567	-0.724973236990308	1825.46269605742	0.24542886767011	-2.95390368652464	0.00313781917896926	0.0268413315107525
ENSG00000127914	-0.738472354042822	3288.01797402225	0.250086036905821	-2.95287319188044	0.00314831263214551	0.0269129950812438
ENSG00000051382	-0.80008070979493	1203.65138937972	0.271004116843448	-2.95228249339517	0.00315434208645776	0.0269464280320636
ENSG00000112237	-0.866078890394443	628.079049375508	0.293381268448759	-2.95205926054448	0.00315662343702159	0.0269478188717547
ENSG00000054118	-0.828649207081173	10754.2791349703	0.28077271998023	-2.95131666331231	0.00316422331146677	0.0269798389341926
ENSG00000102144	-0.714072433155071	2748.98941731133	0.241953607660047	-2.95127830521282	0.00316461632781567	0.0269798389341926
ENSG00000106344	-0.860931919974802	4573.67811926747	0.291783083945393	-2.9505888701071	0.0031716878577569	0.0269893307340702
ENSG00000285292	-0.868734537645089	1096.55992930542	0.294430841185968	-2.95055549936897	0.00317203050628769	0.0269893307340702
ENSG00000224799	1.52600816609077	112.844246545895	0.517194616035947	2.95054921063739	0.00317209508234552	0.0269893307340702
ENSG00000139546	-1.04917853822559	527.142114856457	0.355635276181829	-2.95015317234494	0.00317616422987713	0.0270058883716825
ENSG00000117118	-0.842461242278903	1059.63221072841	0.28577812321951	-2.94795568249917	0.00319882919162824	0.0271634085747457
ENSG00000110651	-0.893307404350541	1034.76217543408	0.30302830812268	-2.94793384118057	0.0031990552014125	0.0271634085747457
ENSG00000070423	-0.855154080994848	837.37423103151	0.290105321773411	-2.94773662119433	0.00320109665515281	0.0271634085747457
ENSG00000166501	-0.850853847305025	2203.48870484494	0.288688155144883	-2.94731124967011	0.00320550378210338	0.0271826720722366
ENSG00000122565	-0.667299711784643	3852.84314225169	0.226482368716436	-2.94636494472612	0.00321532795938056	0.0272478158849572
ENSG00000241956	1.29657111596145	263.819921798113	0.440130914918085	2.94587603827547	0.00322041434209267	0.0272727499543401
ENSG00000132434	-1.00236806625056	291.576605494044	0.340289714326186	-2.94563139598669	0.00322296225175662	0.0272761675597766
ENSG00000162434	-0.945046056770525	1870.4812971583	0.320869224831309	-2.94526861299137	0.00322674395942391	0.0272900154015107
ENSG00000082153	-0.787130566818977	2563.34083353251	0.267470857149555	-2.94286478612082	0.00325190415999278	0.0274845321695071
ENSG00000135763	-0.674296276717673	1606.29318404598	0.229189067325516	-2.94209616796412	0.00325998671032496	0.0275345491071272
ENSG00000196712	-0.71411026361669	1992.81179617505	0.242834224252346	-2.94073154562682	0.0032743817617427	0.0276306429925469
ENSG00000104341	-0.700541989779347	2426.79320476657	0.238233936454335	-2.94056338154672	0.00327615968339997	0.0276306429925469
ENSG00000007038	-0.841862381326244	572.739243800948	0.286308727447978	-2.94040069553664	0.00327788052482337	0.0276306429925469
ENSG00000243943	-1.02733951996885	1168.37464444607	0.34983946212204	-2.93660273125639	0.00331828891991398	0.0279527384511959
ENSG00000197457	-0.879402032521726	913.321298822679	0.299522776378475	-2.93601055370334	0.00332463011290707	0.0279803290686154
ENSG00000035499	-0.841413393862537	469.765478888567	0.286596056651814	-2.9358861517232	0.00332596364400523	0.0279803290686154
ENSG00000151247	-0.846834082689262	1595.52467614116	0.288556744082897	-2.93472289265221	0.00333845683338789	0.0280575534461472
ENSG00000204420	-0.806796586286371	660.728580733377	0.274923618932671	-2.93462085730785	0.00333955471049268	0.0280575534461472
ENSG00000163874	0.936377958215594	343.690122706066	0.319116515215931	2.93428235007515	0.00334319932658527	0.0280696339499436
ENSG00000179335	-0.891754608608795	781.043484168868	0.303975612432344	-2.93363866092144	0.00335013974861449	0.0281093519804593
ENSG00000080822	-1.09283450022555	557.535614694123	0.372696533262735	-2.93223682726115	0.00336530010336595	0.0282062828690402
ENSG00000133056	-0.836453019169115	1645.92715826071	0.285287982293	-2.93196023346701	0.00336829874008515	0.0282062828690402
ENSG00000115568	-0.797582639079855	920.31840609165	0.272030903061057	-2.93195600244299	0.00336834462877925	0.0282062828690402
ENSG00000175155	1.68331998752844	152.198592078897	0.574475590735374	2.93018539808394	0.00338759823014313	0.0283488483469873
ENSG00000188760	-1.5566059266518	98.800813521895	0.531320949725383	-2.92969047702023	0.00339299790558509	0.0283506513446951
ENSG00000167548	-0.634030868588765	11475.6088843911	0.216421309982174	-2.92961385660676	0.00339383454783065	0.0283506513446951
ENSG00000198160	-0.841303004815785	1460.44069979906	0.287181447129432	-2.92951725546745	0.00339488963354773	0.0283506513446951
ENSG00000198276	-0.966181829630906	573.262816616447	0.329828946691762	-2.92934213119214	0.0033968031169646	0.0283506513446951
ENSG00000109339	0.867564135823769	647.568803081399	0.296183399694738	2.92914503891145	0.00339895780665566	0.0283506513446951
ENSG00000128708	-0.737353044403138	1482.79272386745	0.251823327210423	-2.9280569539414	0.00341087558954144	0.0284314138263218
ENSG00000101346	-0.905507607814269	1287.3125607652	0.309300914010086	-2.92759434841096	0.00341595401821688	0.0284336950513472
ENSG00000119547	-1.00112874718032	269.204306764241	0.341992851590911	-2.92733822512133	0.00341876866891121	0.0284336950513472
ENSG00000196305	-0.72055857981865	3983.78700250255	0.246151159130628	-2.92730118502616	0.00341917589338992	0.0284336950513472
ENSG00000183137	-0.853035716586388	401.620542172128	0.291415165722624	-2.92721799317173	0.003420090678346	0.0284336950513472
ENSG00000159086	-0.689969948023097	1950.03585775901	0.235766799176724	-2.92649325703369	0.00342806937067066	0.0284814124068783
ENSG00000187954	-0.827206241971343	624.600665908759	0.282708052207077	-2.92600877659273	0.00343341250949759	0.0285071848047058
ENSG00000133863	-1.80555002850249	68.0212639412941	0.617236574511702	-2.92521555439398	0.00344217700498373	0.0285481158254289
ENSG00000072274	-0.598922326026474	12239.2253072944	0.204759416294131	-2.92500504673319	0.00344450636968934	0.0285481158254289
ENSG00000165525	-0.861076051219115	2110.51898745643	0.294389639554757	-2.92495365163472	0.00344507529811583	0.0285481158254289
ENSG00000188229	-0.837688736374039	7507.67381946203	0.28663561683851	-2.922486554928	0.00347248612991297	0.0287564605219517
ENSG00000110696	-0.743307045149743	2119.25097503455	0.254358200045802	-2.92228457748127	0.00347473897973583	0.0287564605219517
ENSG00000181625	-1.60058437085247	190.237362516652	0.547776768085446	-2.92196468361871	0.00347830978724244	0.0287672955095734
ENSG00000130193	-1.38492168253108	161.676927386922	0.474052307331489	-2.92145331034672	0.00348402491581882	0.0287958394601789
ENSG00000050748	-0.800655001402521	666.127386823112	0.274136396809066	-2.92064465252372	0.00349307995249116	0.0288519331140828
ENSG00000119285	-0.65981379362445	4890.52748806036	0.226081750369211	-2.91847436843937	0.00351748791981682	0.0290160860739182
ENSG00000113282	-0.736391690184969	2522.72937164936	0.252334805477619	-2.91831199739222	0.00351932024069234	0.0290160860739182
ENSG00000134285	-1.46420300943295	182.446688688439	0.501736693052261	-2.91826974129722	0.00351979723365218	0.0290160860739182
ENSG00000159792	-1.03113563949747	500.770463056253	0.353370789716692	-2.91799908058094	0.00352285388662383	0.0290224750245175
ENSG00000185340	-1.21664903120182	364.045481774254	0.417124750438767	-2.91675099576817	0.00353698015520068	0.0291199919573804
ENSG00000078070	-0.790112658206232	927.251757177987	0.271112813071305	-2.91433167342934	0.00356450977735885	0.0293276612988386
ENSG00000115866	-0.833057966937321	2830.83500211677	0.285903268511719	-2.91377559715857	0.00357086489179465	0.0293561204578597
ENSG00000160271	-1.05157162717382	720.205745195076	0.360915190982178	-2.91362528773623	0.003572584470815	0.0293561204578597
ENSG00000197563	0.891260890696747	3975.33033056154	0.305945925480105	2.91313208142301	0.00357823217212792	0.029383546306951
ENSG00000101294	-0.784607505805781	1211.55383384758	0.269392307181918	-2.91250895028693	0.0035853792535281	0.0294232413579854
ENSG00000104835	-1.15797610374306	425.311740517668	0.397644511192515	-2.91208874044396	0.00359020623169074	0.0294438576834985
ENSG00000169710	-0.93011290888649	12104.2485657591	0.319439148652894	-2.91170607237362	0.00359460710674269	0.0294609551532004
ENSG00000275464	-0.781726463501153	1069.15327184887	0.268524479592503	-2.91119254634608	0.0036005206246662	0.0294904200552184
ENSG00000114354	-0.727143683765061	1148.38621703836	0.249840456085125	-2.91043210198636	0.00360929378922521	0.0295432541820751
ENSG00000108528	-0.998407395758424	491.122800987243	0.343073061549023	-2.91018884213897	0.00361210435370793	0.0295472459029999
ENSG00000069431	1.07865467241767	562.112550588578	0.370680962891458	2.90992735101295	0.00361512777767757	0.0295529725784439
ENSG00000178252	-0.924673619112233	1345.35989386643	0.31782905156333	-2.90934266255388	0.00362189641628084	0.0295892886416777
ENSG00000172936	-0.743126095850357	788.10815086236	0.255450534145056	-2.90908021914089	0.00362493833524421	0.0295951319796574
ENSG00000153551	-0.913344424592151	459.547850275744	0.314040318972228	-2.90836675870566	0.00363321963243589	0.0296437163082646
ENSG00000142534	-0.751104042372224	6793.43872778778	0.258326535408687	-2.90757603040638	0.00364241789343574	0.0296918676395064
ENSG00000115317	-0.932236961313793	434.278052142496	0.320636404455575	-2.90745825601646	0.00364378973154634	0.0296918676395064
ENSG00000188039	1.30302833924947	170.855842772771	0.448438676812887	2.90570016955331	0.00366432388467558	0.0298400767049126
ENSG00000069966	1.58314930650579	140.837653128198	0.544964856807243	2.90504843886798	0.00367196268276414	0.0298831511994625
ENSG00000138821	-0.722679087179247	944.085953961573	0.248799029413447	-2.90467004185262	0.00367640443540816	0.0299001690654679
ENSG00000103043	-0.739110871352383	1266.06431933946	0.254478074469302	-2.90441867297901	0.0036793577885441	0.0299003890005358
ENSG00000174915	-0.899154844340095	418.560775093436	0.30961011228527	-2.90415205660863	0.00368249264297486	0.0299003890005358
ENSG00000182899	-0.807623875801315	2346.84771071305	0.278100899351178	-2.90406783180327	0.0036834834562767	0.0299003890005358
ENSG00000155254	-1.37033666214951	144.02057121211	0.472108184185151	-2.90259035545992	0.00370090382517681	0.0300226381736282
ENSG00000150768	-0.734331129297994	1616.12933284135	0.253211923173352	-2.9000653685461	0.00373084845774697	0.0302462666555395
ENSG00000139718	-0.707191346249599	1882.67935215536	0.243973321775782	-2.8986421183359	0.00374782413590715	0.0303645369482413
ENSG00000058262	-0.633615638676782	2663.19165121388	0.218621570042812	-2.89823020918157	0.00375275022520708	0.0303850941213457
ENSG00000100462	-0.789313034861792	2409.06778615424	0.272414914268452	-2.89746630422724	0.00376190147028287	0.0304398134236629
ENSG00000145743	-1.24864009792828	204.348734915883	0.431008322834028	-2.89702085035863	0.00376724716882792	0.0304543854694436
ENSG00000060138	-0.685909877959273	1910.27792460544	0.236772336295604	-2.89691730330748	0.00376849078057423	0.0304543854694436
ENSG00000163975	-0.983259107187611	431.522121038181	0.339547573547158	-2.89579188246224	0.0037820312969359	0.0305290627564494
ENSG00000154678	1.77958081713675	117.882697626737	0.614549112876598	2.89575036372088	0.00378253167485568	0.0305290627564494
ENSG00000250771	1.68997186026501	103.781624372926	0.584291901268502	2.89234175006716	0.00382381760893013	0.0308427140048137
ENSG00000061987	-0.7542370198364	921.901015656029	0.260833549378819	-2.89164113141363	0.00383235423014133	0.0308919808665384
ENSG00000146540	-0.997708626092501	895.510617474127	0.34505865277694	-2.8914174968899	0.00383508272713077	0.0308943966365442
ENSG00000100139	-0.919509752922437	710.806375687852	0.318069273308793	-2.89091034590362	0.0038412768633819	0.0309076914186323
ENSG00000132600	-0.741325733724528	979.68452889936	0.256435611218069	-2.89088450002412	0.00384159277774038	0.0309076914186323
ENSG00000143258	-0.933064360088389	495.337493678407	0.323115742759851	-2.88770937658048	0.00388058238482381	0.0312016485050309
ENSG00000173486	-1.27657501310346	245.945907145344	0.442206259012884	-2.88683162457514	0.00389142416831069	0.0312690558565458
ENSG00000234616	-0.930436491416263	726.477527835263	0.322410380247314	-2.88587635020481	0.00390325475007534	0.0313443184475747
ENSG00000166532	-0.914593319444969	690.088236812002	0.316984708657378	-2.8852916070268	0.00391051260297896	0.0313827888390488
ENSG00000132394	-0.915534510320905	371.551053942926	0.317493144939012	-2.88363552068746	0.00393113457126309	0.0315283932827658
ENSG00000005700	-0.731886307984968	907.545568942686	0.253864474959753	-2.8829804095315	0.0039393193918619	0.0315741289631275
ENSG00000100426	-0.684726950852269	1273.66817397771	0.23754449214238	-2.88252084768126	0.00394507029353025	0.0316003111673204
ENSG00000127125	-0.760404885535791	989.310075331806	0.263820479600949	-2.88228149189163	0.00394806858170535	0.0316044256509075
ENSG00000172943	-0.959040225704982	1192.47794992846	0.332844272343367	-2.88134814203929	0.00395977995796331	0.0316782396637065
ENSG00000120885	1.67181990711903	186.504168767539	0.580273987930672	2.88108711038547	0.00396306094020757	0.0316845601253553
ENSG00000122687	-0.92138002076357	798.339701425135	0.319828905906915	-2.88085286772589	0.00396600730521566	0.0316881990718236
ENSG00000224877	-1.05133735216444	494.306951532266	0.364971505404105	-2.88060118830477	0.00396917521089604	0.0316936024372867
ENSG00000223949	1.23066802642602	362.397618036149	0.427471776500663	2.87894568502376	0.00399007046999362	0.0318262630397439
ENSG00000130734	-0.987162074448577	252.452332894807	0.342896938257429	-2.87888856478347	0.0039907932034899	0.0318262630397439
ENSG00000136908	-0.886619137932144	431.880915901644	0.308052790979066	-2.87814025353984	0.0040002724535733	0.0318818706826143
ENSG00000101166	-0.764432795173249	822.166276462845	0.265624096770461	-2.87787442655789	0.00400364474073608	0.0318887671272154
ENSG00000107371	-0.744023532002921	627.300077607542	0.258552730126079	-2.87764716945789	0.00400652977574133	0.0318917764376907
ENSG00000033050	-0.714803130015435	1553.524862899	0.248470018833757	-2.87681843214125	0.00401706661689944	0.0319556518867797
ENSG00000196096	1.4491870798915	152.229380456184	0.503810291916515	2.87645390168337	0.00402170933957608	0.0319725892496298
ENSG00000124006	-0.735215035786374	1342.73471101765	0.255689998691248	-2.87541569693606	0.00403495879941842	0.0320382382357682
ENSG00000100811	-0.651743059224108	2116.1159573387	0.226660765634515	-2.87541188436214	0.00403500752802309	0.0320382382357682
ENSG00000204695	1.38919450722823	328.025885848618	0.48316193927331	2.87521510762545	0.00403752326194468	0.0320382382357682
ENSG00000231365	-1.00026293890691	309.493319957252	0.347997142747101	-2.87434238974147	0.00404869787816943	0.0321068809291241
ENSG00000204389	0.800472292560146	46785.0270290296	0.278535803322755	2.87385780575072	0.00405491479317744	0.0321252952526688
ENSG00000116237	-0.703519344979195	1347.81459041373	0.244807307240522	-2.87376775190779	0.00405607108300205	0.0321252952526688
ENSG00000153037	-0.797779225236999	1223.54527339065	0.277682660330658	-2.87298898781444	0.00406608289273876	0.0321845515840927
ENSG00000185359	-0.777602028305106	1943.04571418166	0.270757194248494	-2.87195333983053	0.00407943195659323	0.0322701333879763
ENSG00000115738	1.13398649472649	201.771172432128	0.395117490737189	2.86999821903798	0.00410474110923484	0.0324501596702717
ENSG00000112159	-0.667314012952244	11332.0260727348	0.232537431130414	-2.86970579191612	0.0041085388216372	0.0324600085784007
ENSG00000162337	-0.86119455763669	1596.08720016353	0.300203980852931	-2.8686979939103	0.00412165140380094	0.0325433928344804
ENSG00000133316	-0.773398568251634	1051.54585801731	0.269641406356561	-2.86824853312377	0.0041275116281553	0.0325534048099069
ENSG00000196081	0.979411160370994	476.162051799687	0.341471431803254	2.86820819884957	0.00412803788980974	0.0325534048099069
ENSG00000136878	-0.756499305869573	3205.9714412078	0.263975404271425	-2.86579466733849	0.00415963950086905	0.0327822890031316
ENSG00000281649	-0.878640749229235	472.793983051724	0.306675206012717	-2.86505309853057	0.00416939323062551	0.0328388123179916
ENSG00000103769	-0.726738660558898	1610.44196749419	0.253684013707884	-2.86473968121513	0.00417352179027585	0.032850988349201
ENSG00000188559	-0.912433795315908	709.125302951176	0.318593011652272	-2.86394792711832	0.00418396787228833	0.0329128456001902
ENSG00000243156	-0.775086120672134	2303.55343279408	0.270711201328242	-2.8631475789298	0.0041945514427392	0.0329757072630671
ENSG00000147164	-1.05039927165475	430.686240642165	0.367020822091361	-2.86196097995028	0.00421028737949299	0.0330789718759424
ENSG00000145012	1.33925342364311	263.604171593382	0.467993183608136	2.86169429502739	0.00421383135050333	0.033086379492841
ENSG00000156218	1.09079363863053	1075.20199312766	0.381214636148302	2.86136348187373	0.00421823128043403	0.0331004946866878
ENSG00000143033	-0.709232502621239	1019.43907090828	0.24795098055389	-2.86037385711041	0.00423141852461995	0.0331619805961138
ENSG00000168496	-0.768954969284404	3235.46698248523	0.268840405531839	-2.86026562027833	0.00423286310063451	0.0331619805961138
ENSG00000184992	-0.655051496916377	1243.13690939652	0.229023862797184	-2.86018884196565	0.00423388808868622	0.0331619805961138
ENSG00000134056	-0.945077230362163	283.710561423185	0.330550539767894	-2.85910055093475	0.00424844096981698	0.0332336521953038
ENSG00000205250	-0.781437654949318	1882.12304474293	0.273328749742188	-2.85896619249309	0.0042502407848657	0.0332336521953038
ENSG00000047410	-0.667395712150026	11727.9146923145	0.233443401218448	-2.85891873005012	0.00425087673913202	0.0332336521953038
ENSG00000198157	-0.865617633545709	2075.23347852315	0.30294696406709	-2.8573240078881	0.00427229481718135	0.0333805835838739
ENSG00000126067	-0.663797796598737	1991.78364486345	0.23233961784878	-2.85701510032944	0.00427645492842259	0.0333925762366699
ENSG00000169223	-0.973992896433093	2568.9903120572	0.340996673716416	-2.85631201565062	0.00428593718943397	0.0334423852950778
ENSG00000241343	-0.982531108870544	4033.17984421762	0.344005136373369	-2.85615243780588	0.00428809201385785	0.0334423852950778
ENSG00000104731	-0.741114431293665	1098.38448112366	0.259557186199798	-2.85530307268465	0.0042995777681538	0.0335114149576693
ENSG00000075407	-0.815542515702671	1000.2934850838	0.285774733300717	-2.85379503738172	0.00432003931026419	0.033650275582707
ENSG00000111300	-0.867055320295553	1891.84985088956	0.303853833804587	-2.85352766308412	0.00432367633751315	0.0336579945001023
ENSG00000133030	-0.896235736378267	3163.22002829113	0.314264740668497	-2.85184947720134	0.0043465677560311	0.0338154996065539
ENSG00000122203	-0.889104707664494	960.028080145092	0.311834290243424	-2.85120891281854	0.00435533435589288	0.0338629908355486
ENSG00000159377	-0.718845109046534	971.348965872962	0.25229600031271	-2.8492132580602	0.00438274922923571	0.0340553269370056
ENSG00000186501	-0.969589819155627	244.181129643021	0.340404451900934	-2.84834647062078	0.00439470518197085	0.0341273809002865
ENSG00000156471	-0.688496614271915	1670.36997760979	0.241772170550222	-2.84770828960605	0.00440352675987172	0.0341750215897305
ENSG00000170876	-0.675839247417988	1149.10315766349	0.237346854416671	-2.84747505535308	0.00440675476010598	0.0341792198466757
ENSG00000169714	-0.702504874705163	5445.55407293533	0.246814231626449	-2.84628998123738	0.00442318953685449	0.0342803524912789
ENSG00000011566	-1.13658360088277	492.325569007338	0.399341222365824	-2.84614644626289	0.00442518386719182	0.0342803524912789
ENSG00000075618	-0.672695439019236	7860.91874128264	0.236405162632656	-2.84551924132266	0.00443390805889167	0.0342974275204896
ENSG00000169139	-0.708411863054257	892.004190452586	0.248960681341892	-2.84547688107189	0.00443449783604516	0.0342974275204896
ENSG00000254254	1.37939614882176	322.600877358706	0.484779984766623	2.84540656002086	0.00443547706534634	0.0342974275204896
ENSG00000128591	-0.699421078733246	10483.2551910249	0.24592457735246	-2.84404709062825	0.00445444639769611	0.0344231823685872
ENSG00000185728	-0.927789160810657	1250.25964116241	0.32635050319728	-2.84292241538173	0.00447019506669506	0.0345033180423106
ENSG00000122008	-0.81406228716236	606.044472268296	0.286349940802275	-2.84289315681916	0.00447060544271234	0.0345033180423106
ENSG00000160209	-0.697404813750212	2329.01651028165	0.245329612581348	-2.84272577783068	0.00447295373048508	0.0345033180423106
ENSG00000117481	-0.778150155052252	872.62597744292	0.273903646866171	-2.84096310492885	0.00449775156370326	0.0346735756910943
ENSG00000213516	-0.964776737670457	455.629311755369	0.339820308354891	-2.83907910725245	0.00452439388486599	0.034799979020983
ENSG00000269821	0.908955643136073	6754.30145760168	0.32016935976926	2.83898385464225	0.00452574467700836	0.034799979020983
ENSG00000136518	-1.00097352126228	1192.87797324854	0.352593723440892	-2.83888638599115	0.0045271272733528	0.034799979020983
ENSG00000167969	-0.834335951644137	895.359067902566	0.293908278351181	-2.83876301928188	0.00452887778322627	0.034799979020983
ENSG00000167186	-1.03336551393335	277.092907675854	0.364031155654695	-2.83867327804646	0.00453015155022775	0.034799979020983
ENSG00000067955	-0.704988860380249	1247.66924627217	0.24835407064262	-2.83864427329933	0.00453056330650534	0.034799979020983
ENSG00000204237	-1.11579741897241	614.366193120445	0.393114980442521	-2.83834876431413	0.00453476033457568	0.0348111958091748
ENSG00000187772	-0.725230829080134	1781.48442299468	0.255540001862612	-2.83803249508484	0.0045392561159908	0.03482469107081
ENSG00000171148	-0.840416670173226	1638.68166662408	0.296156450643241	-2.83774561839822	0.00454333757278647	0.0348349933248004
ENSG00000052723	-0.698733496134041	1298.44067062518	0.246396183559758	-2.83581298232478	0.00457092034922336	0.0350253655675428
ENSG00000136816	-0.992792416278409	592.874858731529	0.35023734043399	-2.83462755584031	0.00458791383300626	0.035133343111837
ENSG00000112640	-0.918119981347049	853.464500803922	0.323949179911486	-2.83414818829889	0.00459480195875432	0.035133343111837
ENSG00000155849	1.70629301582135	84.1821950418643	0.602048303462952	2.83414637331729	0.00459482805636726	0.035133343111837
ENSG00000163634	-0.744132932401459	783.789126591935	0.262567746026658	-2.8340607087586	0.00459605997941012	0.035133343111837
ENSG00000140992	-0.795124701736354	1146.69184106804	0.280594343787123	-2.83371607212291	0.00460101914554941	0.0351501282470802
ENSG00000077152	-0.946559419905013	338.987896311323	0.334084954220047	-2.83328958083385	0.00460716287223005	0.0351759374158261
ENSG00000125826	-0.901988688686314	518.139819780511	0.318528282361179	-2.83173814896458	0.00462957440146385	0.0353258466626396
ENSG00000158987	-1.01333608662988	750.687307203254	0.35792733620215	-2.83112236517628	0.00463849716771893	0.0353556792699518
ENSG00000174206	-1.08675324295383	232.169082841152	0.383864613731273	-2.83108472122575	0.00463904313691428	0.0353556792699518
ENSG00000112759	-0.767899113035333	1289.02018431125	0.271386683834802	-2.829538657478	0.00466151681313261	0.0355056849479322
ENSG00000203814	-0.73969977002406	2507.74768534983	0.261459501903824	-2.82911794996134	0.00466764928084034	0.0355307906598136
ENSG00000215041	-0.863349874765478	722.435352739544	0.30518607626565	-2.82892943652505	0.00467039952698179	0.0355307906598136
ENSG00000135476	-0.82543152688016	855.64826661702	0.291842667638623	-2.82834423615624	0.00467894643746528	0.0355745359740337
ENSG00000138592	-0.882077360513387	1452.69059440984	0.311998042760785	-2.82718876281443	0.00469586383796325	0.0356818327472477
ENSG00000011485	-0.808641296938058	1999.58694166499	0.286057434253578	-2.82684943689046	0.00470084245056684	0.0356983378932599
ENSG00000140990	-0.790636443208191	2213.10484792692	0.27977008718468	-2.82602207821553	0.00471300154749474	0.0357693196206044
ENSG00000179832	-0.996066712951749	433.661618054509	0.352529527307618	-2.82548449362251	0.00472091729432348	0.0358080309980886
ENSG00000274641	-0.837030205347397	2110.75748874215	0.296268512344967	-2.82524186833862	0.00472449380739656	0.0358138028784769
ENSG00000283674	0.934276950972935	2299.63821554607	0.330834762150142	2.82399873852716	0.00474285715477157	0.0359315920242372
ENSG00000229807	-0.849761352852536	8478.60219323491	0.300956167355262	-2.823538591417	0.00474967075204913	0.0359617928369434
ENSG00000213593	-0.750223788341025	1673.908575769	0.265723191243964	-2.82332823427608	0.00475278855103343	0.0359639918912226
ENSG00000105647	-0.820490294809842	1242.50279208751	0.290642050385754	-2.82302679093011	0.00475725960930857	0.0359764222535107
ENSG00000163406	1.71300134078903	71.5234548897311	0.606861478420042	2.8227221560492	0.00476178187205166	0.0359892248440268
ENSG00000158716	-1.36213342399389	124.996137440386	0.482627484636474	-2.82232874702501	0.00476762773121142	0.0360120099412169
ENSG00000130402	-0.761474517345209	7037.66865384724	0.269868784290556	-2.82164726590001	0.00477776956858485	0.036067198167596
ENSG00000126749	-0.812712646161303	463.046926216883	0.288119046113524	-2.82075293918987	0.00479110860794589	0.0361464421667092
ENSG00000174004	-0.732493496855107	1009.18091043483	0.259756535833626	-2.81992325815535	0.00480351357154264	0.036218549276836
ENSG00000108433	-0.778343309666807	616.46707158543	0.276092028741249	-2.81914444692739	0.0048151843942399	0.036267757076613
ENSG00000267059	-0.740381178953802	1709.73210487133	0.26265368033825	-2.81884943702417	0.00481961194129764	0.036267757076613
ENSG00000147416	-0.701031245526961	927.070743278325	0.248699127489622	-2.81879254102415	0.00482046626749361	0.036267757076613
ENSG00000264113	1.44571835821283	96.5658527711481	0.512897545359058	2.81872738774904	0.00482144474972897	0.036267757076613
ENSG00000007944	0.75603442597186	845.621880141682	0.268368790079359	2.81714735065987	0.00484522909163066	0.0364251265044575
ENSG00000148734	1.21149065972996	177.409156214624	0.43032371868797	2.81530068438644	0.00487316151248267	0.0365760431034215
ENSG00000084774	-0.581591833377323	3813.73797712611	0.206589023032094	-2.81521169344498	0.00487451124917174	0.0365760431034215
ENSG00000153721	0.937639800403535	368.57472167287	0.333073518471871	2.81511362628105	0.00487599903774664	0.0365760431034215
ENSG00000204946	-0.861767829612525	483.765234820227	0.306127644774368	-2.81506046357784	0.00487680574712286	0.0365760431034215
ENSG00000143314	-0.91085520076649	668.070374995062	0.323645138426257	-2.81436392091528	0.00488738648819742	0.0366245443906332
ENSG00000161847	-0.700381240257982	2346.73408259988	0.248885272719954	-2.81407265525932	0.00489181707547291	0.0366245443906332
ENSG00000106692	-0.890122918598169	519.299124169074	0.316311967912428	-2.8140665194325	0.00489191044966083	0.0366245443906332
ENSG00000184205	0.86188573624295	362.01839609723	0.306462683816975	2.81236764459612	0.00491782580733931	0.0367803532338857
ENSG00000127419	-1.10906688920741	235.770367951661	0.394359678178717	-2.81232324341436	0.00491850478387104	0.0367803532338857
ENSG00000280789	-0.92035175065452	1027.25240350832	0.327315434772812	-2.81181897606916	0.00492622192003258	0.0368164176397265
ENSG00000177238	1.21821793670673	267.869094323937	0.433400727181642	2.81083500858126	0.00494131176581269	0.0369075077282075
ENSG00000167394	-1.0144676958131	222.57370857643	0.360974705826967	-2.81035673535361	0.00494866151589692	0.0369313850525701
ENSG00000099875	-0.727400133400998	3303.67824154669	0.25883830263016	-2.81024920195193	0.00495031537064717	0.0369313850525701
ENSG00000143093	-0.905072419109186	653.148434455774	0.322159499152624	-2.80939230874705	0.00496351218964397	0.0369726710468724
ENSG00000122965	-0.783113995094875	2659.262008334	0.278760036744268	-2.80927640934879	0.00496529957067836	0.0369726710468724
ENSG00000197312	-0.687237080937633	3097.41176456089	0.244642109167088	-2.8091528612037	0.00496720555034505	0.0369726710468724
ENSG00000112339	-0.70637548975345	1870.46571765791	0.251456553690678	-2.80913533326467	0.00496747600779127	0.0369726710468724
ENSG00000111540	-0.710681904576884	863.025955370142	0.253029944979114	-2.8086869506119	0.00497439911582718	0.036993093605813
ENSG00000181458	1.02651065917995	2666.75496232024	0.365490851841349	2.80858099185895	0.004976036411914	0.036993093605813
ENSG00000138764	1.23189109308377	146.781775706612	0.43871574636556	2.80794820630236	0.00498582449197068	0.0370442100104364
ENSG00000142961	-1.46609587702397	107.490384759636	0.522193153366046	-2.80757391699517	0.00499162228101075	0.0370656365525142
ENSG00000116857	-0.916749002343428	695.419314045207	0.326583998006243	-2.80708487843885	0.00499920673690612	0.0370884676547002
ENSG00000162604	-0.912740217134642	426.967014081053	0.325165766664486	-2.80699972354848	0.00500052846130588	0.0370884676547002
ENSG00000147533	-0.779529827489229	550.533036962891	0.277752287818617	-2.80656492017193	0.00500728215197563	0.0371144583928863
ENSG00000183255	-0.865110208684633	5015.75228174722	0.308283780150507	-2.80621383409234	0.0050127415004142	0.0371144583928863
ENSG00000239857	-0.801949554568172	754.103538558392	0.285776644867267	-2.80621096570242	0.00501278612570587	0.0371144583928863
ENSG00000161981	-0.951350334287434	1256.42911443963	0.339076778445791	-2.80570771802213	0.00502062101903341	0.0371508431425858
ENSG00000146802	-0.847904059353868	395.970297813913	0.302245919966696	-2.80534493053636	0.00502627600105928	0.0371710643799267
ENSG00000125454	-0.927339465211606	362.384287720128	0.330716105841037	-2.80403478643203	0.00504674597139953	0.0373007604626392
ENSG00000112146	-0.77020679300419	1175.65301074191	0.274711163526566	-2.80369673775455	0.00505203993366208	0.0373182043880265
ENSG00000198400	-0.922213640926221	529.462625346113	0.329085719284229	-2.80235083713769	0.00507316703542362	0.0374525157809567
ENSG00000171603	-0.706202155629872	2463.02443016254	0.252069925220142	-2.80161211224671	0.00508479699267157	0.0375165996211034
ENSG00000141867	-0.832898749010562	4870.82226817406	0.297323650786066	-2.80132020042314	0.00508939928329746	0.037528787758576
ENSG00000157184	-0.86856613138709	547.233917359488	0.310155919698248	-2.80041771323315	0.00510365174893839	0.0376120800964637
ENSG00000153767	-0.782021770401105	654.049432114508	0.279314165543227	-2.7997927311713	0.00511354286591499	0.0376443756414742
ENSG00000280011	1.23388495832295	228.089108750277	0.440709897128943	2.79976684517693	0.00511395291733234	0.0376443756414742
ENSG00000162458	1.18651880078811	275.173629260736	0.423840723600667	2.79944501488256	0.0051190534060678	0.0376601268508863
ENSG00000035141	-0.656589393581217	1720.18061828216	0.234635938018793	-2.79833259612868	0.00513671887291161	0.0377682451233732
ENSG00000106305	-1.00788095642722	582.553195952186	0.360213466330961	-2.79801020959384	0.00514184873267083	0.0377841224029884
ENSG00000064393	-0.682961867741992	4920.89937500877	0.244115862441401	-2.79769557337117	0.00514685973217556	0.0377991084256773
ENSG00000164040	-0.806084016500348	493.514689814657	0.288229110878103	-2.79667801092185	0.00516309599614914	0.0378964691696578
ENSG00000198894	-0.956196540821801	332.833386719081	0.341929044032612	-2.79647651321074	0.00516631658588186	0.0378982393151195
ENSG00000173992	-0.897163988891663	310.363452774391	0.320870624808194	-2.7960302985914	0.00517345501110104	0.037925900786537
ENSG00000185721	-0.737860232903633	1063.73699488898	0.263910951133243	-2.79586818862663	0.00517605061048964	0.037925900786537
ENSG00000115307	-0.705326357210975	2196.45094415785	0.252313931848072	-2.79543167531344	0.00518304562935504	0.0379552909645343
ENSG00000131165	-0.84486381350777	602.746088336699	0.302263797085277	-2.7951207576123	0.00518803321703614	0.0379664152976224
ENSG00000183495	-0.713694784238826	4703.40405285085	0.255350173580722	-2.79496494649223	0.00519053429265451	0.0379664152976224
ENSG00000159055	-1.01300484820722	764.851936717268	0.362616686742984	-2.79359688961369	0.00521254112417823	0.0381054730457167
ENSG00000110906	-0.959225956048846	728.896328498255	0.343402542010827	-2.79329893841789	0.00521734519068901	0.0381186851381759
ENSG00000111328	-0.788477231501137	525.896941089396	0.282309827694905	-2.79294999376802	0.00522297654436799	0.0381379228727674
ENSG00000040633	-0.860846265899321	1017.22341889512	0.308267105448887	-2.7925336524174	0.00522970274693187	0.0381651284801913
ENSG00000102901	-0.805065859617207	1512.64166646175	0.288411786123139	-2.7913764220214	0.00524843950752283	0.0382799028300977
ENSG00000130312	-0.838243804093617	495.937048672863	0.300338584623637	-2.79099605248538	0.00525461131429081	0.0383029546806757
ENSG00000159131	-0.687129278845333	4477.82608784419	0.246266099738312	-2.79019028431234	0.00526770722196141	0.0383687763845756
ENSG00000124383	-0.695834968367156	3219.82021268527	0.249406871946767	-2.78995908547249	0.00527147026672651	0.0383687763845756
ENSG00000186687	-0.842858282835664	1069.79312702903	0.302112286886891	-2.78988415704928	0.00527269033964137	0.0383687763845756
ENSG00000166166	-0.968485661124503	238.358738717317	0.347324604776491	-2.78841650665013	0.00529663984096466	0.0385191260508824
ENSG00000266256	1.80299438001921	73.5075812491833	0.646640780392659	2.78824725363652	0.00529940806517642	0.0385191260508824
ENSG00000173821	-0.696291999260863	4099.03853722476	0.249760150122176	-2.78784265192128	0.00530603084058622	0.0385452383165373
ENSG00000181396	-0.92922270776392	658.604759863352	0.333449865034518	-2.78669390874616	0.00532487495285791	0.0386600510275985
ENSG00000196810	-0.896488252710769	286.895617501614	0.321749590281984	-2.78629182379092	0.00533148506648419	0.0386859612354129
ENSG00000107262	-0.827731772437152	943.137499323305	0.297122698623571	-2.78582476623846	0.0053391726060965	0.0387078013018635
ENSG00000091127	-0.819174810228903	2004.36899835369	0.294060116072146	-2.78573926029439	0.00534058107584673	0.0387078013018635
ENSG00000275664	1.78749786226716	65.3459157029821	0.641728749587247	2.78544145546988	0.0053454891918986	0.0387213112306095
ENSG00000187621	1.24567818717467	123.62881293021	0.447337023266198	2.78465256034353	0.00535851065230304	0.0387935432540095
ENSG00000126522	-1.00681059252935	373.651986244949	0.361714183109986	-2.78344239607329	0.00537854123556653	0.0389164075747476
ENSG00000187164	-0.860720856964439	573.640545256863	0.309306295491838	-2.7827460013246	0.00539009855312791	0.0389778587810046
ENSG00000174306	-0.895003507192551	526.846284933699	0.321684686647116	-2.78223846003076	0.00539853579352202	0.0390166905077274
ENSG00000056097	-0.724277231642056	4917.89845653516	0.260452613097454	-2.78084071811962	0.00542183318139432	0.0391307818878976
ENSG00000123552	-0.930707629106901	318.9118889402	0.33469762386842	-2.78074166870331	0.00542348756368304	0.0391307818878976
ENSG00000169718	-0.709726654640821	1885.27081499196	0.255248109017943	-2.78053638623011	0.00542691776484528	0.0391307818878976
ENSG00000028528	-0.664274651997745	1235.24156287332	0.238915026144931	-2.78038038342043	0.00542952582903706	0.0391307818878976
ENSG00000152795	-0.601985084898268	3986.31623995339	0.216512600390634	-2.78036975128542	0.00542970361887887	0.0391307818878976
ENSG00000063241	-0.925996820065839	945.527387669999	0.333100523357898	-2.77993204793289	0.00543702742820497	0.0391472588643552
ENSG00000161091	-0.830815729234086	742.710738462399	0.298869060653626	-2.77986529424322	0.00543814515827953	0.0391472588643552
ENSG00000196705	0.66118394371735	2402.4859722763	0.237923887518205	2.77897251349661	0.00545311391547522	0.0392328105231022
ENSG00000111615	-0.877579831565284	1809.93570082415	0.315847139057029	-2.77849542720357	0.00546112819470603	0.0392626972358344
ENSG00000127527	-0.76114101568847	629.243153960017	0.273953557707615	-2.77835784305025	0.00546344136064677	0.0392626972358344
ENSG00000124615	-1.04291262693113	241.431661971271	0.375589427470688	-2.77673584678451	0.00549077830548192	0.0394148361485939
ENSG00000135677	-0.827220280586322	1137.37948160623	0.297944395109652	-2.77642504495472	0.00549603059822377	0.0394148361485939
ENSG00000123908	-0.879937704800574	3772.75376370148	0.31693256019719	-2.77641938793884	0.00549612623909839	0.0394148361485939
ENSG00000104131	-0.624018930068003	1789.9666041579	0.224764301063574	-2.77632580937086	0.00549770855198555	0.0394148361485939
ENSG00000086758	-0.687686352186389	9431.25866609369	0.247723081913224	-2.7760285673633	0.00550273732202231	0.0394148361485939
ENSG00000057663	-0.828581980134461	518.650644472635	0.298499510246042	-2.7758235832665	0.00550620768179972	0.0394148361485939
ENSG00000129128	-0.663033197189941	2044.45866546596	0.238860471598847	-2.77581800266839	0.00550630218836882	0.0394148361485939
ENSG00000105810	-0.688162404672613	2307.65409208862	0.247934600647367	-2.77558034609044	0.00551032822486235	0.0394214707650445
ENSG00000164985	-0.672105682578512	2970.39668360142	0.242185381944862	-2.77517031449705	0.00551728063787994	0.039427129324535
ENSG00000266976	-0.59968575834755	5116.89367474223	0.21608988693111	-2.77516808798522	0.0055173184117667	0.039427129324535
ENSG00000136238	-0.80993866771621	2460.36384667102	0.291936209111843	-2.77436865464645	0.00553089629476274	0.0395019656762392
ENSG00000284624	0.95925289258292	1165.11985954237	0.345791615626112	2.77407793953024	0.00553584138407203	0.0395150967482583
ENSG00000153201	-0.772168757803068	9519.42921973256	0.278446902250992	-2.77312748520734	0.00555203655328686	0.0396084716532859
ENSG00000158882	-1.06431568674773	402.271126901165	0.383871802847653	-2.77258105141452	0.00556136680027126	0.0396439945839435
ENSG00000269190	-0.940691488502128	361.640182606363	0.339297154315129	-2.77247090504167	0.00556324923996377	0.0396439945839435
ENSG00000078369	-0.88523280602357	3603.39233632365	0.319346490648226	-2.77201357129894	0.00557107138334653	0.0396563661390185
ENSG00000130309	-0.708015326025446	1788.08129101615	0.255421215821543	-2.77195190598466	0.00557212685327989	0.0396563661390185
ENSG00000161642	-0.673200204004253	1289.49728461328	0.242874946541607	-2.77179764150325	0.00557476805052014	0.0396563661390185
ENSG00000140995	-0.947948172960384	692.820854397271	0.342016974320187	-2.77164072000982	0.00557745589801132	0.0396563661390185
ENSG00000081692	-1.05960809842829	337.747260037169	0.382384431995385	-2.77105449324641	0.00558750749622033	0.0397027885571596
ENSG00000163479	-0.820377632797507	854.565216817307	0.296073774878952	-2.77085545024348	0.00559092405495703	0.0397027885571596
ENSG00000164074	-0.710467205897216	642.837576968161	0.256430547243194	-2.77060285342457	0.00559526257490949	0.0397027885571596
ENSG00000115539	-0.885859286850838	640.561874051935	0.319743320617566	-2.77053257950737	0.00559647011658704	0.0397027885571596
ENSG00000157600	-0.938859104973971	1473.60054297468	0.339007838112085	-2.76943185208467	0.00561541501685005	0.0397740034732396
ENSG00000122863	0.74478076806561	691.965782836053	0.268930564946813	2.76941658979115	0.00561567810627139	0.0397740034732396
ENSG00000135698	-0.759370725828386	600.558826157454	0.27420001954601	-2.76940434608892	0.00561588916964924	0.0397740034732396
ENSG00000018510	-0.656950745560236	1826.26554653032	0.237258233439455	-2.76892707172534	0.00562412225520601	0.0398101475159824
ENSG00000167553	-0.736059212562916	8050.1639587645	0.265919983405224	-2.76797254248195	0.00564062076420648	0.0398945629932834
ENSG00000171940	-0.78550488314518	788.532714616378	0.283793549649754	-2.76787433722373	0.00564232066233622	0.0398945629932834
ENSG00000167615	-0.709587676838907	3070.09522237487	0.256388398227521	-2.76762787140318	0.00564658893365249	0.0399025617978109
ENSG00000278895	1.22347060612739	578.626558183142	0.442565500717719	2.76449611219867	0.00570107865397728	0.0402652529031599
ENSG00000258465	-2.27410875021969	84.1923940773169	0.822731745002034	-2.76409505775673	0.00570809077926719	0.0402924055007095
ENSG00000161217	-0.646107504997855	1882.95807164074	0.233781670166464	-2.76372182873788	0.00571462338541425	0.0403134707994357
ENSG00000197614	2.11789396577434	65.6213560978382	0.766363685426338	2.76356253049246	0.0057174136259577	0.0403134707994357
ENSG00000172828	-1.00836751011348	238.017755001368	0.365049684559353	-2.76227470605999	0.00574001609268032	0.0404504181157306
ENSG00000107263	-0.645636531527942	1611.20826596967	0.233770139724432	-2.76184345994325	0.00574760283637325	0.0404523043124245
ENSG00000198265	-0.684319700624985	2465.93549347543	0.247782986578852	-2.76177033005135	0.00574889027822296	0.0404523043124245
ENSG00000188566	-0.832383470568815	532.984161091216	0.30140068163743	-2.7617172796249	0.00574982438654587	0.0404523043124245
ENSG00000123485	-0.80831611682391	1025.74567061021	0.292752230480451	-2.76109294025648	0.00576082800032854	0.0404762412272543
ENSG00000137776	-0.877273647049812	3418.76719230096	0.317731388551013	-2.76105439582329	0.00576150794519173	0.0404762412272543
ENSG00000182108	-0.885363239769713	355.254138975458	0.32066960875179	-2.76098269248527	0.00576277302378597	0.0404762412272543
ENSG00000143612	-0.724116909693847	1553.35374444298	0.262338130310269	-2.76024270218526	0.00577584348276605	0.0405438106688389
ENSG00000164048	-0.808395303349979	665.327471541556	0.292888642114599	-2.760077336948	0.00577876798290919	0.0405438106688389
ENSG00000249896	1.74089516477671	107.007391652448	0.630791407436793	2.75985871756054	0.00578263633718869	0.0405485855617641
ENSG00000196363	-0.714187654828486	892.804018824293	0.258810680147455	-2.75949838863522	0.00578901726250458	0.0405618991639101
ENSG00000151692	-0.713549061147826	2291.09062463075	0.258605336038569	-2.759220177272	0.00579394834218716	0.0405618991639101
ENSG00000100335	-0.647214811648962	2272.15249176513	0.234565129228056	-2.75921154085827	0.00579410147647993	0.0405618991639101
ENSG00000125445	-0.69455344360192	1147.25360061783	0.251773037157521	-2.75864902550059	0.00580408343202021	0.0406094286332767
ENSG00000135341	-0.676849205286428	1576.65447059965	0.245413569799292	-2.75799421295237	0.00581572274824065	0.0406684955237059
ENSG00000154222	-0.969354213783007	720.606709463147	0.351581898304671	-2.75712207726631	0.00583125766850064	0.0407310582693732
ENSG00000129968	-0.778174458869692	1117.67234289426	0.282247326487145	-2.7570658278853	0.00583226089384433	0.0407310582693732
ENSG00000137522	-1.03079629704646	285.660777647208	0.373889704097377	-2.75695288142516	0.00583427579927656	0.0407310582693732
ENSG00000198561	-0.730345957928109	843.399843572278	0.264977633252723	-2.75625511845197	0.00584673744319227	0.0407956666359877
ENSG00000165409	1.4872040402792	118.40807232125	0.539657157359626	2.75583121616626	0.00585431980471109	0.0408261775854852
ENSG00000077312	-0.806290096831722	1156.71023195029	0.2926048487325	-2.75555958940665	0.00585918306477375	0.040837703333656
ENSG00000008988	-0.648747583910288	6102.40611480555	0.235448708276901	-2.75536692750646	0.00586263472939434	0.0408393832190011
ENSG00000159388	0.718928933317485	926.693955606361	0.260943757474116	2.75511068084776	0.00586722839688451	0.0408490121556491
ENSG00000120265	-0.663277824573366	1433.33240456678	0.240764730235795	-2.75487952045044	0.00587137513276528	0.0408555206174915
ENSG00000143164	-0.712669768745919	951.462471930909	0.258755301218452	-2.75422287153164	0.00588316902895434	0.0409152050564785
ENSG00000038358	-0.713806604786392	2430.16196433563	0.259196172369807	-2.7539241735714	0.00588854092584393	0.0409301861075054
ENSG00000167962	-0.835257298610883	2148.32741241958	0.303340725203483	-2.75352838973595	0.00589566566179032	0.0409573278088328
ENSG00000224259	1.27325992257322	218.122469589543	0.462462411226475	2.75321818955288	0.00590125518661258	0.0409581931312124
ENSG00000100599	-0.878473553773799	351.163452721927	0.319091435299876	-2.753046483207	0.00590435123179979	0.0409581931312124
ENSG00000102606	-0.747458544172566	1643.2497504848	0.271508342158478	-2.75298555554613	0.0059054501731638	0.0409581931312124
ENSG00000174446	-1.02840927360981	382.760443384001	0.373874509070826	-2.75068037177948	0.00594716403326575	0.0412250280671064
ENSG00000105426	-0.869795988224122	3582.93460879383	0.316271669086012	-2.7501546083395	0.00595671518660649	0.0412687457372737
ENSG00000163482	-0.941099581678748	246.835343440186	0.342244597110937	-2.74978652584454	0.00596341009106591	0.0412926381918118
ENSG00000248458	1.21704584593536	208.694457488267	0.442635767587725	2.74954247951542	0.00596785268891152	0.041300917411836
ENSG00000130640	-0.77158703142543	702.550560556141	0.280660914397254	-2.7491787842368	0.00597447889967441	0.0413242912473402
ENSG00000259494	-0.889051399836349	654.290344346014	0.323600587230458	-2.74737264059164	0.00600748357113599	0.041529995122201
ENSG00000173457	-0.760076658064019	1107.94862846755	0.276706188563494	-2.74687263776036	0.00601664938867121	0.0415562461363768
ENSG00000204634	1.30258269757434	143.334596154509	0.474216680654295	2.74680910797385	0.00601781488861683	0.0415562461363768
ENSG00000279080	0.90388887300904	740.86543149274	0.329132497987792	2.746276586284	0.00602759238588229	0.0416011802216075
ENSG00000155561	-0.631026599711405	4489.84057155755	0.229842809927662	-2.74547026252423	0.00604242433742902	0.0416809314382306
ENSG00000144034	-1.05431875559188	436.02505615374	0.3841373470606	-2.74464007121274	0.00605772966646043	0.0417638598142963
ENSG00000094804	-0.708810027163688	1984.48968609385	0.258271484765803	-2.74443780662208	0.00606146388421413	0.0417669667427972
ENSG00000143643	-1.10195951012553	365.952557340226	0.401665025946065	-2.7434788665755	0.00607919611225763	0.041839160917763
ENSG00000139163	-0.77466740236283	1625.73739455833	0.282378950365259	-2.74336100959647	0.00608137868430585	0.041839160917763
ENSG00000108588	-0.612204380612818	3552.61057984826	0.223160408394068	-2.7433377856692	0.006081808847244	0.041839160917763
ENSG00000180329	-0.752765689328266	1266.83981905909	0.274463816989604	-2.74267733206078	0.00609405351327803	0.0419007355075116
ENSG00000082068	-0.7242485914589	1100.49613543601	0.26416505753539	-2.74165174688886	0.00611311165467893	0.0420090655037904
ENSG00000114646	-1.46087816469807	85.7805107925062	0.533119537405044	-2.74024503361645	0.00613933949345048	0.0421665217908694
ENSG00000124787	-1.10433228851389	230.209756214521	0.403034585851735	-2.74004347835337	0.00614310573281977	0.0421696194935065
ENSG00000214595	1.7439239940126	75.7056451688115	0.636670516353838	2.73913107206521	0.00616018089726263	0.0422403298417068
ENSG00000164024	-0.845637940337299	1130.36253410805	0.308733037161078	-2.73905879368555	0.00616153537124084	0.0422403298417068
ENSG00000150995	-1.0449054093918	825.955851591487	0.381509844761136	-2.73886879654709	0.00616509713668418	0.0422403298417068
ENSG00000186792	-0.964358858188169	271.681955312084	0.352112069191489	-2.73878387753793	0.00616668966321144	0.0422403298417068
ENSG00000058799	-0.995076321041731	259.207153401781	0.363426679602882	-2.73803872112266	0.00618067983020548	0.0423133732186296
ENSG00000174371	-0.792900774349387	1733.70355199287	0.289615505240642	-2.73777045773349	0.00618572341546272	0.0423251220251134
ENSG00000160408	-1.11434008871609	233.812175195666	0.407060320929198	-2.73753061013755	0.00619023589660504	0.0423332261316216
ENSG00000074370	-0.711358924033532	2061.57855720589	0.259890302489473	-2.7371507025059	0.00619738952646485	0.0423593738724518
ENSG00000181785	0.997442228764827	814.984039368894	0.364471451900427	2.73668136026557	0.00620623748051347	0.0423970680731103
ENSG00000275512	1.14204263695559	345.206372185251	0.417458325130144	2.73570454391957	0.0062246887214304	0.0425002901430997
ENSG00000172113	-0.771013938422828	1007.33525246095	0.281869210188255	-2.73536062313398	0.00623119684240612	0.042503208885483
ENSG00000117528	-0.735353786025374	598.433439626977	0.268835608531528	-2.73532881318114	0.00623179910152718	0.042503208885483
ENSG00000171530	-0.88448934877483	2574.94712976421	0.323396463050605	-2.73500006905278	0.00623802629745348	0.0425076196118281
ENSG00000162852	-0.709001927380321	1301.70943369081	0.259238390487054	-2.73494186585658	0.00623912938799396	0.0425076196118281
ENSG00000127526	-0.672252919725397	1191.54226418198	0.245821847757229	-2.73471591666379	0.00624341333290058	0.0425140351148262
ENSG00000181924	-0.822586012788432	740.456076094607	0.300848807341692	-2.73421729691011	0.00625287642027957	0.0425556918490937
ENSG00000137601	-0.686871008247913	792.09124079413	0.251240988526804	-2.73391301425576	0.00625865761053668	0.0425646264135847
ENSG00000223705	-0.671134569394297	1770.94144168552	0.245503433301156	-2.73370746946347	0.00626256556240168	0.0425646264135847
ENSG00000071127	-0.734675488175801	2507.52861643923	0.268755522341296	-2.73362006397334	0.00626422803822567	0.0425646264135847
ENSG00000101811	-0.701032010321717	883.035103975261	0.25651479293059	-2.7329106532714	0.006277735924061	0.0426336363876433
ENSG00000069849	-0.601670606899975	2169.58845559496	0.220206442161301	-2.73230247487152	0.00628933711418553	0.0426896307857204
ENSG00000160051	-0.927792939650187	377.613617944695	0.339655141685439	-2.73157336893617	0.0063032704666427	0.0427420580435567
ENSG00000277865	1.84091307244502	65.5829803010016	0.673945315770831	2.73154665425557	0.00630378151648682	0.0427420580435567
ENSG00000173812	0.60553741341317	3333.66211016276	0.221704184366628	2.73128545202289	0.00630878026099825	0.0427513891094801
ENSG00000092203	-0.780827376576208	1485.17765058022	0.285899685593049	-2.73112359307607	0.0063118796185223	0.0427513891094801
ENSG00000178234	-0.768615017618944	564.660835495612	0.281450320396449	-2.73090830572258	0.00631600417405993	0.0427565583257277
ENSG00000138078	-0.733826154256509	826.859885264474	0.268744144705624	-2.73057541424884	0.00632238660887112	0.0427769987578939
ENSG00000107581	-0.773226382029185	13462.7061351313	0.283267347474274	-2.72967000582165	0.00633977512515272	0.0428592829451455
ENSG00000146007	-1.0261796213741	2168.36984635325	0.375946240613324	-2.72959138971566	0.00634128698921099	0.0428592829451455
ENSG00000198492	-0.825349840960635	2400.89051766184	0.302567238626343	-2.72782289552474	0.00637538270965196	0.0430668444326993
ENSG00000242485	-0.861658395527467	827.539016584642	0.316027152309654	-2.72653279704013	0.00640035916088454	0.0432126159906854
ENSG00000130024	-0.723035384048229	1846.83669138855	0.265215819349421	-2.72621514742916	0.00640652238526594	0.0432312810294869
ENSG00000108599	-0.93909773285831	336.636865119853	0.3445425611725	-2.7256363616225	0.00641776605859797	0.0432824195264721
ENSG00000117419	-0.928079914382142	440.594263955801	0.340520442590537	-2.72547488580039	0.00642090610428089	0.0432824195264721
ENSG00000174886	-0.90475342401033	562.634001179387	0.332028774411094	-2.72492474670322	0.00643161444409064	0.0433205136656116
ENSG00000186073	-1.02699916772221	299.325714428048	0.376908686137631	-2.72479570117202	0.00643412861308423	0.0433205136656116
ENSG00000104388	-0.683976524529821	805.594165689153	0.251042549085686	-2.72454421380324	0.00643903083346022	0.0433205136656116
ENSG00000121904	1.77087709515617	83.4170290055508	0.64998592909745	2.72448527865081	0.00644018013692386	0.0433205136656116
ENSG00000196313	-0.610953787384733	3687.48552229721	0.224347005236807	-2.7232535898567	0.00646424176115285	0.0434522081500644
ENSG00000144713	-0.85213258529775	6972.70407406687	0.312923534001309	-2.72313358602867	0.00646659041101195	0.0434522081500644
ENSG00000083844	1.22339578608393	139.321877773327	0.449373268976653	2.72244895400642	0.00648000434642395	0.0435193533719707
ENSG00000260565	-0.928813234510119	508.81463737046	0.341245153941346	-2.72183567673393	0.00649204148208232	0.0435727881869856
ENSG00000167113	-0.739047189104665	958.775196869473	0.271559856648885	-2.72148909719091	0.00649885288398778	0.0435727881869856
ENSG00000167775	-0.864759526887381	515.908752573475	0.317762152495073	-2.72140505122236	0.00650050562553718	0.0435727881869856
ENSG00000213397	-0.976041035912204	227.08720613615	0.358661103575744	-2.72134621284931	0.00650166289142285	0.0435727881869856
ENSG00000183598	-0.998627124994359	667.945369949975	0.367033060198386	-2.72080973974004	0.00651222309425747	0.0436205780721195
ENSG00000179091	-0.919442778122849	1246.96722216431	0.338073184439629	-2.71965604029455	0.00653498536746564	0.0437410165538864
ENSG00000160360	-0.976768246368698	282.907940952819	0.35917336782205	-2.71948962221673	0.00653827466368133	0.0437410165538864
ENSG00000131508	-0.738333171161437	899.754254677174	0.271508299126101	-2.71937606893748	0.00654051992810472	0.0437410165538864
ENSG00000168061	-0.959628559982329	325.402744305323	0.352994475030251	-2.71853705330683	0.00655713110508094	0.0438290634033786
ENSG00000078177	-0.619702123019674	1675.07545771929	0.227970780421789	-2.71834013935079	0.00656103518179563	0.043832125794349
ENSG00000132405	-0.693563007137389	1323.40476173122	0.25516789985947	-2.71806527200074	0.00656648828210332	0.0438455280568789
ENSG00000123064	-0.741821052716851	2370.37317077923	0.272992496550324	-2.71736792069705	0.00658034134469589	0.0439149747662811
ENSG00000166507	-0.994012440149889	314.515679648669	0.365870279070291	-2.71684391166116	0.00659076820677829	0.0439614953278552
ENSG00000164076	-1.46528498712357	102.574683880311	0.539416079795811	-2.71642808215549	0.00659905305604825	0.0439732900750541
ENSG00000197324	-0.709782173738384	1177.11144350146	0.261294377020039	-2.71640814407556	0.0065994505309181	0.0439732900750541
ENSG00000161011	-0.701570863429696	2981.98319682079	0.258299454977877	-2.71611437774727	0.00660530939475963	0.04397522696645
ENSG00000083720	-0.685407221131857	1494.89866366899	0.252354706299333	-2.71604691342215	0.00660665556076147	0.04397522696645
ENSG00000073536	-0.897132638265336	544.971777487359	0.330442391249548	-2.71494415372339	0.0066286947480211	0.044098847905245
ENSG00000159111	-0.886118924333736	734.131993349957	0.32646381723673	-2.71429444106261	0.00664171049589563	0.0441623405686317
ENSG00000198000	-1.74702541766269	2950.96629147624	0.643725786469708	-2.71392797116866	0.00664906214926832	0.0441881246283662
ENSG00000070831	-0.675667965009501	1383.89736028044	0.24898685321704	-2.71366924108449	0.00665425686861845	0.0441995547617894
ENSG00000151726	0.986205254439074	252.929512155385	0.363484279380353	2.71319919563041	0.00666370366312306	0.0442220963882887
ENSG00000164032	-0.641184462561944	2596.4752813837	0.236324350720421	-2.7131544447592	0.00666460367738597	0.0442220963882887
ENSG00000167191	1.30160771410103	168.512002341162	0.479800940570814	2.7128077584686	0.00667157981741752	0.0442224282132798
ENSG00000126391	-0.742667182991846	878.584353316088	0.273763427920076	-2.71280641331195	0.00667160689789968	0.0442224282132798
ENSG00000104907	-0.735775728654918	1370.46968560893	0.271245859896357	-2.71257865073427	0.00667619360351211	0.0442297826232677
ENSG00000163191	-0.917088091751377	855.953969019385	0.338177661915894	-2.7118529549106	0.00669082665041896	0.0442848941497162
ENSG00000196419	-0.822661167809778	5634.3529188562	0.303361181817884	-2.71182081662526	0.0066914753581568	0.0442848941497162
ENSG00000115255	-0.813666059492197	1008.14859789989	0.300113244069627	-2.71119677511941	0.00670408277976809	0.044345258948856
ENSG00000104853	-0.877014464651705	2366.92622705631	0.323600287647364	-2.71017826043286	0.00672470555724185	0.0444585523327008
ENSG00000182095	-0.645159171922922	3394.91584203337	0.23818023887578	-2.70870150675849	0.00675470799018474	0.0446337068234545
ENSG00000145919	-0.936492121658108	376.174808942159	0.345786166634602	-2.70829839947795	0.00676291858543204	0.0446647582589281
ENSG00000120832	-0.923553941562794	408.771593670358	0.341146650778683	-2.70720506695505	0.00678523304567769	0.0447888761499845
ENSG00000225921	-0.847746693665768	2441.52616273111	0.313488170231491	-2.70423822704302	0.00684611877470518	0.0451368640131212
ENSG00000280828	-1.08344701826605	177.481830651425	0.4006596038763	-2.70415836232035	0.00684776452877007	0.0451368640131212
ENSG00000124216	0.939875825177992	286.363452405054	0.347572046387263	2.70411799495172	0.00684859650513553	0.0451368640131212
ENSG00000153936	-0.745596907069118	1452.13320770545	0.275790261211725	-2.70349251562846	0.00686149932128855	0.0451984833592907
ENSG00000154240	1.3700625493975	107.219116334673	0.506856018191352	2.70306063304997	0.00687042123370392	0.0452338292405351
ENSG00000111602	-0.746521341633607	3175.68298622814	0.276263006821757	-2.70221246855268	0.00688797311732672	0.0453259276008256
ENSG00000117475	-0.787046196518928	526.531678424366	0.291380255202737	-2.70109653096198	0.00691112765273323	0.0454547795981214
ENSG00000174444	-0.622414046292133	26876.9028041167	0.23046230206891	-2.70071955675434	0.0069189652579001	0.0454643430351188
ENSG00000135709	-0.978846692721423	596.558529373527	0.362444156016638	-2.70068278511984	0.00691973019779796	0.0454643430351188
ENSG00000173511	-0.885671905772312	1568.79012880192	0.328067168722662	-2.69966637996938	0.00694090400373706	0.0455799168443652
ENSG00000103353	-0.68142450309774	1133.4281274201	0.252460349634965	-2.6991347515878	0.00695200207938813	0.0456166595304066
ENSG00000152147	-0.765930711557615	713.405409164784	0.283804838236342	-2.69879370738486	0.00695912998050849	0.0456166595304066
ENSG00000115657	-0.785868568783387	645.704618626682	0.291198018786428	-2.69874284192766	0.0069601936424333	0.0456166595304066
ENSG00000165661	-0.870720478803997	647.240542681892	0.322651212009895	-2.69864313659325	0.0069622790324684	0.0456166595304066
ENSG00000171161	-0.85697665133991	861.321816069212	0.317570446342199	-2.69854031195482	0.00696443025220516	0.0456166595304066
ENSG00000115020	-0.786984190595392	1410.43387917776	0.291724355729784	-2.69769793004309	0.0069820764250832	0.0457087041312704
ENSG00000243927	-0.874852373806359	1254.40849542021	0.324341960199694	-2.69731481325365	0.00699011521246916	0.0457377908964031
ENSG00000100216	-0.637518075055986	1901.25092978947	0.236398192012049	-2.69679759235846	0.00700098103899794	0.0457853361522127
ENSG00000067533	-0.812958473701036	1445.17108927104	0.301478533081892	-2.69657167756023	0.00700573183688277	0.0457928617498195
ENSG00000104833	-0.838671525596611	415.076639301569	0.3110476216165	-2.6962801426935	0.00701186684827585	0.0458094228608469
ENSG00000164054	-0.792922480356333	497.517780729	0.294152520559148	-2.69561681419246	0.00702584380474771	0.0458771730987633
ENSG00000050393	-1.08471353715199	1288.43560773992	0.402452676887453	-2.6952573543332	0.00703342841067515	0.045903134624827
ENSG00000065427	-0.603027432691927	2846.20383752331	0.223755177783279	-2.6950323056926	0.00703818068064606	0.0459105939783681
ENSG00000203989	-0.709995457028926	5153.96386425919	0.263488630724866	-2.69459617698003	0.00704739846049627	0.0459244403791244
ENSG00000196935	1.264430380677	164.659761133483	0.469268915496917	2.69446864883023	0.00705009587389264	0.0459244403791244
ENSG00000113356	-0.944427319155104	392.006498957988	0.350531050043222	-2.69427578252668	0.00705417704939343	0.0459244403791244
ENSG00000170248	-0.583088970511629	3862.45211786618	0.216422479875447	-2.69421628865543	0.00705543640617688	0.0459244403791244
ENSG00000228716	-0.589934200329903	2712.56852468482	0.218974397501333	-2.69407842680015	0.00705835541990473	0.0459244403791244
ENSG00000003056	-0.921838554295816	1598.199866654	0.342225129960027	-2.69366120016812	0.00706719616325925	0.0459392416801234
ENSG00000213066	-0.681157023571254	975.168109821794	0.252876962793447	-2.69363019883955	0.0070678534566039	0.0459392416801234
ENSG00000188191	-0.787495257286024	522.586299069845	0.292447809507996	-2.69277194659409	0.00708607201704525	0.0460341348604778
ENSG00000272196	-0.743857257759142	9764.63966157405	0.276268651189809	-2.69251416892783	0.00709155222364598	0.0460462196451132
ENSG00000101608	-0.725902970884411	3272.43821041308	0.269624356990886	-2.69227520460604	0.00709663586774681	0.0460557184886426
ENSG00000117362	-0.792820467046917	587.191249221932	0.294548636538205	-2.69164534714823	0.00711005091791396	0.0461192491972797
ENSG00000143420	-0.76023558233256	2356.03928419295	0.28251769329071	-2.69093087047925	0.00712529579139004	0.0461558237139747
ENSG00000198700	-0.758784780868347	3849.48030554114	0.281983709615969	-2.69088161830954	0.00712634777113642	0.0461558237139747
ENSG00000158014	1.18289122016707	128.601812515373	0.439594181506205	2.69087096674953	0.00712657529671748	0.0461558237139747
ENSG00000029534	-0.710969620012088	3922.08623649256	0.264265565830968	-2.69036042503867	0.00713748851393926	0.0462029790825992
ENSG00000110315	-0.805181964777661	352.419955685836	0.29935268145178	-2.68974361904075	0.00715069322087447	0.0462649123954849
ENSG00000111816	1.13736556729394	807.9627940225	0.423017183146277	2.68869826713552	0.00717312240895291	0.0463667876853509
ENSG00000160194	-0.649350798045294	2379.09560735501	0.241513757308061	-2.68867001732336	0.00717372941546939	0.0463667876853509
ENSG00000178966	-0.851958823184822	317.665577439604	0.316950112217813	-2.68799028725171	0.00718834875137045	0.0464376821317583
ENSG00000182648	-0.90620891549082	297.075810240804	0.337195912171277	-2.68748487980042	0.00719923616046746	0.0464660217901503
ENSG00000270882	-0.662680705858684	2489.60182965172	0.246583682603646	-2.68744751826853	0.00720004158399263	0.0464660217901503
ENSG00000138036	-0.903126537972741	415.427741125901	0.336151577566297	-2.68666458301723	0.00721693837455001	0.0465514483388824
ENSG00000280213	1.29027388004078	204.174068818473	0.480383352333625	2.68592546717707	0.00723292213075214	0.0466309019276063
ENSG00000169057	-0.79971716730082	1107.90160316967	0.297811697658442	-2.68531146892024	0.00724622430575741	0.0466929955264611
ENSG00000278935	1.89282482585105	80.9894930783215	0.705266600743318	2.6838429947712	0.00727812765177151	0.0468748272053334
ENSG00000118007	-0.729101014837438	962.662491003575	0.271700085260317	-2.68347731337251	0.00728609184166213	0.0468840766176007
ENSG00000197238	-0.784643611356587	3825.41323655086	0.292428289021175	-2.68320008978259	0.00729213471573077	0.0468840766176007
ENSG00000114904	-0.80059129930578	789.865976322135	0.298377444244029	-2.6831495300664	0.00729323729282672	0.0468840766176007
ENSG00000213071	1.71017282405119	72.3619364367408	0.637386799365992	2.6831004748644	0.00729430720332011	0.0468840766176007
ENSG00000117174	-0.686165768147824	1599.0007021533	0.255786560538169	-2.68257162027648	0.00730585064670561	0.0469345556697451
ENSG00000171604	-0.660191701935161	1540.79986369872	0.246151579159228	-2.68205348992745	0.0073171759023511	0.0469835827753185
ENSG00000143970	-0.640806834528809	2494.32842032686	0.238940385809601	-2.68186908779595	0.00732121034978397	0.0469857697523976
ENSG00000249115	-0.688232681925783	813.788061144921	0.256682965002997	-2.68125577370414	0.00733464312186413	0.0470482402975853
ENSG00000139697	-0.628009085336396	4840.70234947411	0.234289849171549	-2.68047927623429	0.00735168164494106	0.0471337653849044
ENSG00000134539	1.07571173178445	353.502191601123	0.401467692425178	2.67944781630202	0.0073743696665858	0.0472554066292047
ENSG00000165724	-0.801141571891632	760.512847840212	0.299080000623944	-2.67868653945527	0.00739115499858564	0.0472993126374861
ENSG00000181991	-0.745094899709108	659.402360206684	0.278170453814208	-2.67855514305183	0.0073940556129978	0.0472993126374861
ENSG00000179361	-0.963145464172998	1070.8974840042	0.359618823092453	-2.67823985377258	0.00740101988206059	0.0472993126374861
ENSG00000143319	-0.836690214896049	1103.20903441335	0.312409976191402	-2.67818020761104	0.00740233803828547	0.0472993126374861
ENSG00000101187	-0.916326736578668	282.371920340517	0.342145789223164	-2.67817627877044	0.00740242487147741	0.0472993126374861
ENSG00000178951	-0.703009384266654	924.545305628818	0.262500471847658	-2.67812617371082	0.00740353234758136	0.0472993126374861
ENSG00000160685	-0.955203916312966	542.060059415024	0.356738789130858	-2.67760037712799	0.00741516303731059	0.0473498362623447
ENSG00000101181	-0.729228471434843	758.262818283224	0.272384779886315	-2.67719977503589	0.00742403540551037	0.0473827046453045
ENSG00000165507	1.53499597299264	92.7568058294678	0.573483667071045	2.67661672185422	0.00743696563902186	0.0474404687944729
ENSG00000141076	-0.665881825154929	1201.53892882828	0.248792416819161	-2.67645547106421	0.00744054522366144	0.0474404687944729
ENSG00000265992	1.16935157679207	272.452738150308	0.436952527529829	2.67615244933499	0.00744727614304289	0.0474595954606741
ENSG00000100941	-0.744269478288145	12625.2969899223	0.278168512451196	-2.67560649381092	0.00745941705333079	0.0475027077124996
ENSG00000189223	-0.737888948675055	664.114796856273	0.275793502344062	-2.67551244827557	0.00746151022087847	0.0475027077124996
ENSG00000118246	-0.780588177243484	611.971201002675	0.291829614414353	-2.67480796563425	0.00747720662108021	0.047578823521831
[truncated: 10,721 more rows]
