# Supplementary material for: Systematic identification of post-transcriptional regulatory modules
Source: Nat Commun. 2024 Sep 9;15:7872. doi: 10.1038/s41467-024-52215-7 (PMC11385195; doi:10.1038/s41467-024-52215-7)
Supplement: Supplementary file 20 — Source Data [file 41467_2024_52215_MOESM20_ESM.zip › Source_data/FigS8G.tsv]

GO.Term	Diff.translation	Alt.splicing	Diff.stability
nitrogen compound metabolic process	+	+	+
metabolic process	+	+	+
negative regulation of metabolic process	+	+	+
cellular process	+	+	+
negative regulation of macromolecule metabolic process	+	+	+
regulation of metabolic process	+	+	+
protein metabolic process	+	+	+
macromolecule metabolic process	+	+	+
primary metabolic process	+	+	+
positive regulation of biological process	+	+	+
negative regulation of biological process	+	+	+
regulation of response to stimulus	-	+	+
regulation of nitrogen compound metabolic process	+	+	+
negative regulation of nitrogen compound metabolic process	+	+	+
regulation of protein metabolic process	+	+	+
negative regulation of protein metabolic process	+	+	+
regulation of macromolecule metabolic process	+	+	+
organic substance metabolic process	+	+	+
regulation of primary metabolic process	+	+	+
regulation of response to stress	-	+	+
organonitrogen compound metabolic process	+	+	+
response to oxygen-containing compound	-	+	-
cellular metabolic process	+	+	+
catabolic process	+	+	+
positive regulation of metabolic process	+	+	+
regulation of catabolic process	+	+	+
positive regulation of catabolic process	+	+	+
regulation of cellular metabolic process	+	+	+
positive regulation of cellular metabolic process	+	+	+
regulation of cellular catabolic process	+	+	+
positive regulation of cellular catabolic process	-	+	+
cellular catabolic process	+	+	+
positive regulation of cellular process	+	+	+
regulation of cellular process	-	+	+
organic substance catabolic process	+	+	+
cellular aromatic compound metabolic process	+	+	+
biosynthetic process	+	+	+
gene expression	+	+	+
heterocycle biosynthetic process	+	+	+
aromatic compound biosynthetic process	+	+	+
cellular nitrogen compound metabolic process	+	+	+
protein modification process	-	+	+
macromolecule modification	+	+	+
amide metabolic process	+	+	+
amide biosynthetic process	+	+	+
cellular biosynthetic process	+	+	+
cellular nitrogen compound biosynthetic process	+	+	+
heterocycle metabolic process	+	+	+
organic cyclic compound metabolic process	+	+	+
organic cyclic compound biosynthetic process	+	+	+
organonitrogen compound biosynthetic process	+	+	+
organic substance biosynthetic process	+	+	+
cellular response to oxygen-containing compound	-	+	-
cytoplasmic translation	+	+	+
nucleobase-containing compound metabolic process	+	+	+
RNA processing	+	+	+
translation	+	+	+
translational elongation	+	+	-
regulation of translation	+	+	+
peptide metabolic process	+	+	+
apoptotic process	+	+	+
cell death	+	+	+
macromolecule biosynthetic process	+	+	+
regulation of biosynthetic process	+	+	+
regulation of gene expression	+	+	+
regulation of macromolecule biosynthetic process	+	+	+
post-transcriptional regulation of gene expression	-	+	+
regulation of cell death	+	+	+
programmed cell death	+	+	+
RNA metabolic process	+	+	+
regulation of cellular biosynthetic process	+	+	+
regulation of amide metabolic process	+	+	+
ncRNA processing	+	+	+
cellular macromolecule biosynthetic process	+	+	+
ncRNA metabolic process	+	+	+
regulation of apoptotic process	+	+	+
peptide biosynthetic process	+	+	+
negative regulation of apoptotic process	+	+	+
regulation of programmed cell death	+	+	+
negative regulation of programmed cell death	+	+	+
cellular macromolecule metabolic process	+	+	+
negative regulation of cellular process	+	+	+
negative regulation of cell death	+	+	+
nucleic acid metabolic process	+	+	+
regulation of cellular macromolecule biosynthetic process	+	+	+
protein localization	+	+	+
positive regulation of nitrogen compound metabolic process	+	+	+
cellular macromolecule localization	+	+	+
organelle organization	+	+	+
cellular component organization	+	+	+
cellular component organization or biogenesis	+	+	+
regulation of intracellular signal transduction	+	+	+
macromolecule catabolic process	+	+	+
negative regulation of biosynthetic process	+	+	+
positive regulation of biosynthetic process	+	+	+
positive regulation of macromolecule biosynthetic process	+	+	+
positive regulation of macromolecule metabolic process	+	+	+
negative regulation of cellular metabolic process	+	+	+
negative regulation of cellular biosynthetic process	+	+	+
positive regulation of cellular biosynthetic process	+	+	+
regulation of protein modification process	+	+	+
positive regulation of protein metabolic process	+	+	+
response to reactive oxygen species	-	+	-
DNA metabolic process	+	+	+
DNA-templated transcription	-	+	+
regulation of DNA-templated transcription	-	+	+
regulation of transcription by RNA polymerase II	-	+	+
transcription by RNA polymerase II	-	+	+
cell cycle	+	+	+
positive regulation of signal transduction	-	+	-
regulation of nucleobase-containing compound metabolic process	+	+	+
negative regulation of protein ubiquitination	+	+	+
negative regulation of protein modification process	+	+	+
positive regulation of protein modification process	-	+	+
RNA biosynthetic process	-	+	+
protein localization to organelle	+	+	+
cellular response to stress	+	+	+
cellular response to reactive oxygen species	-	+	+
nucleobase-containing compound biosynthetic process	+	+	+
response to hydrogen peroxide	-	+	-
regulation of protein binding	+	+	-
positive regulation of DNA-templated transcription	-	+	+
positive regulation of nucleobase-containing compound metabolic process	+	+	+
positive regulation of transcription by RNA polymerase II	-	+	+
homeostasis of number of cells	-	+	+
regulation of RNA metabolic process	+	+	+
positive regulation of RNA metabolic process	-	+	+
chromosome organization	+	+	+
regulation of transferase activity	+	+	+
cellular response to hydrogen peroxide	-	+	-
protein modification by small protein conjugation or removal	+	+	+
apoptotic signaling pathway	+	+	+
intrinsic apoptotic signaling pathway	+	+	+
nucleic acid-templated transcription	-	+	+
positive regulation of intracellular signal transduction	-	+	-
positive regulation of RNA biosynthetic process	-	+	+
regulation of protein modification by small protein conjugation or removal	+	+	+
negative regulation of protein modification by small protein conjugation or removal	+	+	+
regulation of nucleic acid-templated transcription	-	+	+
positive regulation of nucleic acid-templated transcription	-	+	+
regulation of RNA biosynthetic process	-	+	+
non-membrane-bounded organelle assembly	+	+	+
chromatin organization	+	+	+
chromatin remodeling	+	+	+
chromosome segregation	+	+	+
histone modification	-	+	+
negative regulation of protein binding	-	+	-
regulation of chromosome organization	+	+	+
regulation of chromosome segregation	-	+	+
negative regulation of nucleobase-containing compound metabolic process	+	+	+
regulation of apoptotic signaling pathway	+	+	+
negative regulation of macromolecule biosynthetic process	+	+	+
negative regulation of DNA-templated transcription	-	+	+
negative regulation of RNA metabolic process	+	+	+
negative regulation of RNA biosynthetic process	-	+	+
negative regulation of nucleic acid-templated transcription	-	+	+
mRNA metabolic process	+	+	+
ribonucleoprotein complex biogenesis	+	+	+
ribonucleoprotein complex assembly	+	+	+
miRNA processing	-	+	+
regulatory ncRNA processing	-	+	+
ribonucleoprotein complex subunit organization	+	+	+
regulation of cysteine-type endopeptidase activity	-	+	-
regulation of protein stability	+	+	+
RNA catabolic process	+	+	+
mRNA catabolic process	+	+	+
positive regulation of deoxyribonuclease activity	-	+	-
positive regulation of endodeoxyribonuclease activity	-	+	-
regulation of RNA stability	+	+	+
regulation of mRNA stability	+	+	+
cellular macromolecule catabolic process	+	+	+
signal transduction by p53 class mediator	+	+	+
regulation of signal transduction by p53 class mediator	+	+	+
regulation of mRNA metabolic process	+	+	+
negative regulation of amide metabolic process	+	+	+
rRNA metabolic process	+	+	+
negative regulation of translation	+	+	+
negative regulation of cellular macromolecule biosynthetic process	+	+	+
nuclear-transcribed mRNA catabolic process	-	+	+
regulation of transcription by RNA polymerase I	+	+	+
positive regulation of signal transduction by p53 class mediator	+	+	-
protein-DNA complex subunit organization	+	+	+
cell proliferation involved in kidney development	-	+	-
histone methylation	-	+	+
RNA destabilization	-	+	+
positive regulation of mRNA metabolic process	+	+	+
rRNA processing	+	+	+
ribosome biogenesis	+	+	+
ribosome assembly	+	+	+
primary miRNA processing	+	+	+
snoRNA localization	-	+	-
ribosomal large subunit biogenesis	+	+	+
nuclear-transcribed mRNA poly(A) tail shortening	-	+	-
ribosomal large subunit assembly	-	+	+
biological_process	+	-	+
proteolysis	+	-	+
response to stress	+	-	+
response to organic substance	+	-	+
response to organic cyclic compound	+	-	-
regulation of proteolysis	+	-	-
response to chemical	+	-	-
biological process involved in interspecies interaction between organisms	+	-	-
negative regulation of response to stimulus	+	-	-
regulation of catalytic activity	+	-	+
regulation of hydrolase activity	+	-	-
regulation of molecular function	+	-	+
cellular response to chemical stimulus	+	-	+
homeostatic process	+	-	-
response to inorganic substance	+	-	-
response to organonitrogen compound	+	-	+
response to cytokine	+	-	-
regulation of biological quality	+	-	-
cellular response to organic substance	+	-	+
cellular response to organic cyclic compound	+	-	-
response to nitrogen compound	+	-	+
organic acid metabolic process	+	-	+
tRNA metabolic process	+	-	+
tRNA aminoacylation for protein translation	+	-	+
regulation of translational fidelity	+	-	-
amino acid metabolic process	+	-	+
RNA modification	+	-	+
carboxylic acid metabolic process	+	-	+
amino acid activation	+	-	+
tRNA aminoacylation	+	-	+
oxoacid metabolic process	+	-	+
small molecule metabolic process	+	-	+
neuron death	+	-	+
aminoacyl-tRNA metabolism involved in translational fidelity	+	-	-
transport	+	-	+
amino acid biosynthetic process	+	-	-
regulation of signal transduction	+	-	+
protein transport	+	-	+
regulation of protein localization	+	-	+
macromolecule localization	+	-	+
establishment of protein localization	+	-	+
localization	+	-	+
regulation of protein transport	+	-	-
establishment of localization	+	-	+
cellular localization	+	-	+
regulation of cellular localization	+	-	+
regulation of establishment of protein localization	+	-	-
platelet aggregation	+	-	-
organic substance transport	+	-	+
nitrogen compound transport	+	-	+
organonitrogen compound catabolic process	+	-	+
positive regulation of protein localization	+	-	+
positive regulation of establishment of protein localization	+	-	-
cellular component assembly	+	-	+
protein-containing complex organization	+	-	+
cellular component biogenesis	+	-	+
intracellular transport	+	-	+
regulation of cellular component organization	+	-	+
positive regulation of cellular component organization	+	-	+
establishment of localization in cell	+	-	+
membrane organization	+	-	+
protein-containing complex assembly	+	-	+
protein transmembrane transport	+	-	-
organophosphate metabolic process	+	-	+
cellular homeostasis	+	-	-
protein catabolic process	+	-	+
regulation of intracellular transport	+	-	+
positive regulation of amide metabolic process	+	-	+
regulation of protein catabolic process	+	-	+
positive regulation of protein catabolic process	+	-	+
negative regulation of cellular component organization	+	-	+
organophosphate biosynthetic process	+	-	+
carbohydrate derivative metabolic process	+	-	+
carbohydrate derivative biosynthetic process	+	-	+
reactive oxygen species metabolic process	+	-	-
microtubule cytoskeleton organization	+	-	+
mitotic cell cycle	+	-	+
DNA repair	+	-	+
cellular response to DNA damage stimulus	+	-	+
establishment or maintenance of cell polarity	+	-	+
negative regulation of signal transduction	+	-	+
regulation of autophagy	+	-	+
positive regulation of gene expression	+	-	+
negative regulation of cell communication	+	-	-
protein ubiquitination	+	-	+
negative regulation of signaling	+	-	-
microtubule polymerization or depolymerization	+	-	+
regulation of protein ubiquitination	+	-	+
positive regulation of protein binding	+	-	-
protein modification by small protein conjugation	+	-	+
regulation of organelle organization	+	-	+
response to endoplasmic reticulum stress	+	-	+
positive regulation of molecular function	+	-	+
microtubule polymerization	+	-	+
regulation of binding	+	-	-
positive regulation of binding	+	-	-
negative regulation of transferase activity	+	-	+
regulation of ubiquitin-protein transferase activity	+	-	-
negative regulation of ubiquitin-protein transferase activity	+	-	-
regulation of mitochondrial membrane potential	+	-	-
cellular response to chemical stress	+	-	+
DNA conformation change	+	-	+
regulation of cellular response to stress	+	-	+
aromatic compound catabolic process	+	-	+
organic cyclic compound catabolic process	+	-	+
purine nucleotide metabolic process	+	-	+
purine nucleotide biosynthetic process	+	-	-
nucleoside phosphate metabolic process	+	-	+
nucleotide metabolic process	+	-	+
purine ribonucleotide metabolic process	+	-	+
purine ribonucleotide biosynthetic process	+	-	-
nucleotide biosynthetic process	+	-	+
ribonucleotide metabolic process	+	-	+
ribonucleotide biosynthetic process	+	-	+
ribose phosphate metabolic process	+	-	+
ribose phosphate biosynthetic process	+	-	+
nucleobase-containing small molecule metabolic process	+	-	+
purine-containing compound metabolic process	+	-	+
purine-containing compound biosynthetic process	+	-	-
nucleoside phosphate biosynthetic process	+	-	+
negative regulation of catabolic process	+	-	+
negative regulation of gene expression	+	-	-
negative regulation of cellular catabolic process	+	-	+
cellular nitrogen compound catabolic process	+	-	+
generation of precursor metabolites and energy	+	-	+
energy derivation by oxidation of organic compounds	+	-	+
nucleobase-containing compound catabolic process	+	-	+
sulfur compound catabolic process	+	-	-
heterocycle catabolic process	+	-	+
aerobic respiration	+	-	+
dicarboxylic acid metabolic process	+	-	+
cellular respiration	+	-	+
binding of sperm to zona pellucida	+	-	-
sperm-egg recognition	+	-	-
proteolysis involved in protein catabolic process	+	-	+
double-strand break repair via homologous recombination	+	-	+
recombinational repair	+	-	+
sister chromatid segregation	+	-	+
double-strand break repair	+	-	+
DNA recombination	+	-	+
substantia nigra development	+	-	-
cell cycle process	+	-	+
regulation of DNA metabolic process	+	-	+
positive regulation of DNA metabolic process	+	-	+
mitotic cell cycle process	+	-	+
cellular response to cytokine stimulus	+	-	-
organelle localization	+	-	+
establishment of organelle localization	+	-	+
proton transmembrane transport	+	-	-
telomere maintenance	+	-	+
DNA replication	+	-	+
telomere organization	+	-	+
regulation of telomere maintenance	+	-	+
positive regulation of telomere maintenance	+	-	+
positive regulation of chromosome organization	+	-	+
myeloid cell differentiation	+	-	+
cellular component disassembly	+	-	+
positive regulation of intracellular transport	+	-	-
protein-containing complex disassembly	+	-	+
regulation of oxidative phosphorylation	+	-	-
oxidative phosphorylation	+	-	-
nucleoside triphosphate metabolic process	+	-	+
purine nucleoside triphosphate metabolic process	+	-	+
ribonucleoside triphosphate metabolic process	+	-	+
purine ribonucleoside triphosphate metabolic process	+	-	+
regulation of cellular respiration	+	-	-
regulation of generation of precursor metabolites and energy	+	-	-
ATP metabolic process	+	-	+
regulation of aerobic respiration	+	-	-
cellular response to steroid hormone stimulus	+	-	+
negative regulation of apoptotic signaling pathway	+	-	+
myeloid cell homeostasis	+	-	+
erythrocyte homeostasis	+	-	+
DNA biosynthetic process	+	-	+
regulation of DNA biosynthetic process	+	-	+
positive regulation of proteolysis	+	-	+
toxin transport	+	-	-
mRNA processing	+	-	+
viral process	+	-	+
viral life cycle	+	-	-
viral genome replication	+	-	-
positive regulation of viral genome replication	+	-	+
positive regulation of viral process	+	-	+
electron transport chain	+	-	-
nucleoside triphosphate biosynthetic process	+	-	-
purine nucleoside triphosphate biosynthetic process	+	-	-
protein targeting	+	-	+
intracellular protein transport	+	-	+
nucleobase-containing compound transport	+	-	+
DNA-templated DNA replication	+	-	+
ATP biosynthetic process	+	-	-
mitochondrion organization	+	-	+
ribonucleoside triphosphate biosynthetic process	+	-	-
purine ribonucleoside triphosphate biosynthetic process	+	-	-
telomere maintenance via telomere lengthening	+	-	+
regulation of necrotic cell death	+	-	-
protein localization to nucleus	+	-	+
regulation of protein localization to nucleus	+	-	+
positive regulation of protein localization to nucleus	+	-	+
regulation of oxidative stress-induced intrinsic apoptotic signaling pathway	+	-	-
regulation of telomere maintenance via telomere lengthening	+	-	+
regulation of intrinsic apoptotic signaling pathway	+	-	+
biological process involved in symbiotic interaction	+	-	-
biological process involved in interaction with host	+	-	-
protein stabilization	+	-	+
nucleocytoplasmic transport	+	-	+
nuclear transport	+	-	+
establishment of protein localization to organelle	+	-	+
sulfur amino acid catabolic process	+	-	-
serine family amino acid metabolic process	+	-	-
alpha-amino acid biosynthetic process	+	-	-
ubiquitin-dependent protein catabolic process	+	-	+
proteasomal protein catabolic process	+	-	+
regulation of mitochondrion organization	+	-	+
modification-dependent protein catabolic process	+	-	+
regulation of proteasomal ubiquitin-dependent protein catabolic process	+	-	+
positive regulation of proteasomal ubiquitin-dependent protein catabolic process	+	-	+
proteasome-mediated ubiquitin-dependent protein catabolic process	+	-	+
modification-dependent macromolecule catabolic process	+	-	+
regulation of mRNA catabolic process	+	-	+
regulation of proteasomal protein catabolic process	+	-	+
protein localization to mitochondrion	+	-	+
establishment of protein localization to mitochondrion	+	-	+
positive regulation of proteasomal protein catabolic process	+	-	+
regulation of proteolysis involved in protein catabolic process	+	-	+
positive regulation of proteolysis involved in protein catabolic process	+	-	+
regulation of ubiquitin-dependent protein catabolic process	+	-	+
positive regulation of ubiquitin-dependent protein catabolic process	+	-	-
negative regulation of intrinsic apoptotic signaling pathway	+	-	+
regulation of intracellular protein transport	+	-	-
intracellular protein transmembrane transport	+	-	-
positive regulation of intracellular protein transport	+	-	-
negative regulation of protein catabolic process	+	-	-
negative regulation of proteolysis involved in protein catabolic process	+	-	-
regulation of cell shape	+	-	-
protein polyubiquitination	+	-	+
response to unfolded protein	+	-	-
ubiquitin-dependent ERAD pathway	+	-	+
cellular response to unfolded protein	+	-	-
response to topologically incorrect protein	+	-	-
cellular response to topologically incorrect protein	+	-	-
ERAD pathway	+	-	+
positive regulation of protein ubiquitination	+	-	-
positive regulation of protein modification by small protein conjugation or removal	+	-	+
protein localization to endoplasmic reticulum	+	-	-
autophagy of mitochondrion	+	-	+
mitochondrial transport	+	-	+
mitochondrial membrane organization	+	-	-
mitochondrion disassembly	+	-	+
regulation of autophagy of mitochondrion	+	-	-
DNA geometric change	+	-	+
DNA duplex unwinding	+	-	+
vesicle budding from membrane	+	-	-
intrinsic apoptotic signaling pathway in response to endoplasmic reticulum stress	+	-	-
mitotic sister chromatid segregation	+	-	+
protein folding	+	-	+
modulation by host of viral process	+	-	-
chaperone-mediated protein complex assembly	+	-	-
translational termination	+	-	-
spindle organization	+	-	+
mitotic spindle organization	+	-	+
spindle assembly	+	-	+
mitotic spindle assembly	+	-	+
microtubule cytoskeleton organization involved in mitosis	+	-	+
innate immune response in mucosa	+	-	-
RNA stabilization	+	-	+
mRNA stabilization	+	-	+
negative regulation of RNA catabolic process	+	-	+
negative regulation of mRNA catabolic process	+	-	+
negative regulation of mRNA metabolic process	+	-	+
positive regulation by host of viral process	+	-	-
negative regulation of cholesterol biosynthetic process	+	-	-
negative regulation of cholesterol metabolic process	+	-	-
negative regulation of sterol biosynthetic process	+	-	-
positive regulation of translation	+	-	+
positive regulation of DNA biosynthetic process	+	-	+
RNA splicing	+	-	+
protein targeting to ER	+	-	-
translational initiation	+	-	+
regulation of translational initiation	+	-	+
negative regulation of translational initiation	+	-	-
folic acid-containing compound metabolic process	+	-	+
pteridine-containing compound metabolic process	+	-	+
tetrahydrofolate metabolic process	+	-	+
response to interleukin-7	+	-	-
cellular response to interleukin-7	+	-	-
RNA-templated DNA biosynthetic process	+	-	-
RNA localization	+	-	+
telomere maintenance via telomerase	+	-	+
regulation of telomere maintenance via telomerase	+	-	+
positive regulation of telomere maintenance via telomerase	+	-	+
establishment of RNA localization	+	-	+
cellular response to gamma radiation	+	-	-
positive regulation of telomere maintenance via telomere lengthening	+	-	+
proton motive force-driven ATP synthesis	+	-	-
proton motive force-driven mitochondrial ATP synthesis	+	-	-
protein localization to chromosome	+	-	+
protein localization to chromosome, telomeric region	+	-	-
nucleosome assembly	+	-	+
nucleosome organization	+	-	+
protein-DNA complex assembly	+	-	+
regulation of DNA-templated DNA replication	+	-	+
protein quality control for misfolded or incompletely synthesized proteins	+	-	-
retrograde protein transport, ER to cytosol	+	-	-
protein exit from endoplasmic reticulum	+	-	-
endoplasmic reticulum to cytosol transport	+	-	-
protein refolding	+	-	-
positive regulation of intrinsic apoptotic signaling pathway	+	-	-
'de novo' protein folding	+	-	+
'de novo' post-translational protein folding	+	-	+
chaperone-mediated protein folding	+	-	+
regulation of mRNA processing	+	-	+
negative regulation of mRNA processing	+	-	+
nuclear export	+	-	+
regulation of intrinsic apoptotic signaling pathway by p53 class mediator	+	-	-
negative regulation of endoplasmic reticulum stress-induced intrinsic apoptotic signaling pathway	+	-	-
mitochondrial respiratory chain complex assembly	+	-	-
protein targeting to mitochondrion	+	-	+
respiratory electron transport chain	+	-	-
ATP synthesis coupled electron transport	+	-	-
mitochondrial ATP synthesis coupled electron transport	+	-	-
DNA unwinding involved in DNA replication	+	-	+
homocysteine catabolic process	+	-	-
establishment of protein localization to chromosome	+	-	-
establishment of protein localization to telomere	+	-	-
regulation of RNA splicing	+	-	+
nucleic acid transport	+	-	+
RNA transport	+	-	+
mRNA transport	+	-	+
protein localization to chromosome, centromeric region	+	-	-
maturation of SSU-rRNA from tricistronic rRNA transcript (SSU-rRNA, 5.8S rRNA, LSU-rRNA)	+	-	+
maturation of SSU-rRNA	+	-	+
ribosomal small subunit biogenesis	+	-	+
RNA splicing, via transesterification reactions	+	-	+
RNA splicing, via transesterification reactions with bulged adenosine as nucleophile	+	-	+
mRNA splicing, via spliceosome	+	-	+
mitochondrial translation	+	-	+
negative regulation of RNA splicing	+	-	-
cytosolic ribosome assembly	+	-	-
regulation of mRNA splicing, via spliceosome	+	-	+
negative regulation of mRNA splicing, via spliceosome	+	-	+
protein folding in endoplasmic reticulum	+	-	-
negative regulation of ubiquitin-dependent protein catabolic process	+	-	-
viral gene expression	+	-	+
L-serine catabolic process	+	-	-
homoserine metabolic process	+	-	-
transsulfuration	+	-	-
DNA replication initiation	+	-	-
regulation of establishment of protein localization to chromosome	+	-	-
regulation of establishment of protein localization to telomere	+	-	-
RNA localization to Cajal body	+	-	-
telomerase RNA localization to Cajal body	+	-	-
telomerase RNA localization	+	-	-
RNA localization to nucleus	+	-	-
protein localization to nuclear body	+	-	-
regulation of protein localization to chromosome, telomeric region	+	-	+
positive regulation of protein localization to chromosome, telomeric region	+	-	+
positive regulation of establishment of protein localization to telomere	+	-	-
protein localization to Cajal body	+	-	-
regulation of protein localization to Cajal body	+	-	+
positive regulation of protein localization to Cajal body	+	-	+
regulation of telomerase RNA localization to Cajal body	+	-	-
positive regulation of telomerase RNA localization to Cajal body	+	-	-
protein localization to nucleoplasm	+	-	-
positive regulation of nucleocytoplasmic transport	+	-	-
regulation of ubiquitin protein ligase activity	+	-	-
regulation of DNA-templated DNA replication initiation	+	-	+
protein localization to chromatin	+	-	-
regulation of mRNA binding	+	-	-
positive regulation of mRNA binding	+	-	-
positive regulation of RNA binding	+	-	-
megakaryocyte differentiation	+	-	-
protein localization to CENP-A containing chromatin	+	-	-
mitochondrial electron transport, cytochrome c to oxygen	+	-	-
aerobic electron transport chain	+	-	-
alternative mRNA splicing, via spliceosome	+	-	+
RNA export from nucleus	+	-	+
viral translation	+	-	-
negative regulation of nuclear-transcribed mRNA catabolic process, deadenylation-dependent decay	+	-	-
regulation of cytoplasmic translation	+	-	+
positive regulation of cytoplasmic translation	+	-	+
regulation of transcription of nucleolar large rRNA by RNA polymerase I	+	-	-
positive regulation of transcription of nucleolar large rRNA by RNA polymerase I	+	-	-
folic acid metabolic process	+	-	-
mitochondrial electron transport, NADH to ubiquinone	+	-	-
DNA strand elongation involved in DNA replication	+	-	+
positive regulation by host of viral genome replication	+	-	-
cytoplasmic translational initiation	+	-	+
IRES-dependent viral translational initiation	+	-	-
formation of cytoplasmic translation initiation complex	+	-	-
positive regulation of intrinsic apoptotic signaling pathway by p53 class mediator	+	-	-
regulation of hypoxia-induced intrinsic apoptotic signaling pathway	+	-	-
negative regulation of hypoxia-induced intrinsic apoptotic signaling pathway	+	-	-
protein peptidyl-prolyl isomerization	+	-	+
peptidyl-proline modification	+	-	+
regulation of megakaryocyte differentiation	+	-	-
negative regulation of megakaryocyte differentiation	+	-	-
post-translational protein targeting to membrane, translocation	+	-	-
nucleosome disassembly	+	-	-
protein-DNA complex disassembly	+	-	-
regulation of endoribonuclease activity	+	-	-
protein import into mitochondrial intermembrane space	+	-	-
negative regulation of protein exit from endoplasmic reticulum	+	-	-
ribosomal subunit export from nucleus	+	-	+
maturation of LSU-rRNA	+	-	-
ribosome localization	+	-	+
regulation of growth hormone receptor signaling pathway	+	-	-
ribosomal small subunit assembly	+	-	-
negative regulation of ubiquitin protein ligase activity	+	-	-
double-strand break repair via break-induced replication	+	-	+
RNA capping	+	-	+
ribosomal small subunit export from nucleus	+	-	-
negative regulation of retrograde protein transport, ER to cytosol	+	-	-
viral translational termination-reinitiation	+	-	-
negative regulation of growth hormone receptor signaling pathway	+	-	-
response to endogenous stimulus	-	-	+
response to hormone	-	-	+
regulation of biological process	-	-	+
biological regulation	-	-	+
protein acetylation	-	-	+
response to radiation	-	-	+
response to light stimulus	-	-	+
response to abiotic stimulus	-	-	+
protein acylation	-	-	+
tRNA modification	-	-	+
brain development	-	-	+
tRNA processing	-	-	+
head development	-	-	+
response to hypoxia	-	-	+
regulation of signaling	-	-	+
response to decreased oxygen levels	-	-	+
response to oxygen levels	-	-	+
endomembrane system organization	-	-	+
vesicle-mediated transport	-	-	+
positive regulation of protein-containing complex assembly	-	-	+
intracellular signal transduction	-	-	+
regulation of protein-containing complex assembly	-	-	+
regulation of cellular component biogenesis	-	-	+
positive regulation of cellular component biogenesis	-	-	+
phosphorus metabolic process	-	-	+
phosphate-containing compound metabolic process	-	-	+
negative regulation of phosphorus metabolic process	-	-	+
negative regulation of phosphate metabolic process	-	-	+
protein localization to cell periphery	-	-	+
organelle assembly	-	-	+
negative regulation of protein phosphorylation	-	-	+
protein phosphorylation	-	-	+
negative regulation of protein kinase activity	-	-	+
autophagy	-	-	+
response to oxidative stress	-	-	+
cytoskeleton organization	-	-	+
microtubule-based process	-	-	+
regulation of mitotic cell cycle	-	-	+
intrinsic apoptotic signaling pathway in response to DNA damage	-	-	+
positive regulation of organelle organization	-	-	+
phosphorylation	-	-	+
peptidyl-amino acid modification	-	-	+
hemopoiesis	-	-	+
regulation of microtubule polymerization or depolymerization	-	-	+
regulation of microtubule polymerization	-	-	+
regulation of microtubule-based process	-	-	+
negative regulation of kinase activity	-	-	+
cellular response to oxidative stress	-	-	+
cell death in response to oxidative stress	-	-	+
negative regulation of phosphorylation	-	-	+
signal transduction in response to DNA damage	-	-	+
regulation of I-kappaB kinase/NF-kappaB signaling	-	-	+
regulation of kinase activity	-	-	+
protein localization to cytoskeleton	-	-	+
negative regulation of cell cycle	-	-	+
positive regulation of cell cycle	-	-	+
regulation of protein kinase activity	-	-	+
negative regulation of mitotic cell cycle	-	-	+
positive regulation of mitotic cell cycle	-	-	+
fibroblast proliferation	-	-	+
regulation of cytoskeleton organization	-	-	+
regulation of cell cycle	-	-	+
regulation of focal adhesion assembly	-	-	+
process utilizing autophagic mechanism	-	-	+
regulation of microtubule cytoskeleton organization	-	-	+
protein localization to microtubule cytoskeleton	-	-	+
regulation of cell-substrate junction assembly	-	-	+
regulation of cell-substrate junction organization	-	-	+
regulation of substrate adhesion-dependent cell spreading	-	-	+
positive regulation of substrate adhesion-dependent cell spreading	-	-	+
regulation of cellular response to oxidative stress	-	-	+
regulation of hematopoietic stem cell differentiation	-	-	+
negative regulation of intracellular signal transduction	-	-	+
regulation of response to oxidative stress	-	-	+
positive regulation of supramolecular fiber organization	-	-	+
regulation of oxidative stress-induced cell death	-	-	+
regulation of hemopoiesis	-	-	+
regulation of stem cell differentiation	-	-	+
regulation of response to DNA damage stimulus	-	-	+
fatty acid beta-oxidation	-	-	+
cellular response to hormone stimulus	-	-	+
gluconeogenesis	-	-	+
tricarboxylic acid cycle	-	-	+
water-soluble vitamin metabolic process	-	-	+
pyrimidine-containing compound metabolic process	-	-	+
regulation of DNA recombination	-	-	+
G1/S transition of mitotic cell cycle	-	-	+
regulation of DNA repair	-	-	+
internal protein amino acid acetylation	-	-	+
metaphase/anaphase transition of mitotic cell cycle	-	-	+
regulation of cell cycle process	-	-	+
regulation of double-strand break repair via homologous recombination	-	-	+
histone acetylation	-	-	+
peptidyl-lysine modification	-	-	+
internal peptidyl-lysine acetylation	-	-	+
peptidyl-lysine acetylation	-	-	+
stem cell population maintenance	-	-	+
regulation of mitotic metaphase/anaphase transition	-	-	+
regulation of sister chromatid segregation	-	-	+
histone H4 acetylation	-	-	+
histone H2A acetylation	-	-	+
cell cycle phase transition	-	-	+
mitotic cell cycle phase transition	-	-	+
metaphase/anaphase transition of cell cycle	-	-	+
cell cycle G1/S phase transition	-	-	+
positive regulation of DNA repair	-	-	+
positive regulation of DNA recombination	-	-	+
localization within membrane	-	-	+
protein localization to membrane	-	-	+
protein localization to plasma membrane	-	-	+
maintenance of cell number	-	-	+
nuclear chromosome segregation	-	-	+
regulation of cell cycle phase transition	-	-	+
regulation of mitotic cell cycle phase transition	-	-	+
regulation of metaphase/anaphase transition of cell cycle	-	-	+
regulation of cell cycle G1/S phase transition	-	-	+
positive regulation of double-strand break repair via homologous recombination	-	-	+
regulation of G1/S transition of mitotic cell cycle	-	-	+
regulation of double-strand break repair	-	-	+
positive regulation of double-strand break repair	-	-	+
positive regulation of response to DNA damage stimulus	-	-	+
positive regulation of sodium ion transport	-	-	+
intracellular receptor signaling pathway	-	-	+
positive regulation of sodium ion transmembrane transport	-	-	+
positive regulation of sodium ion transmembrane transporter activity	-	-	+
in utero embryonic development	-	-	+
regulation of DNA replication	-	-	+
DNA strand elongation	-	-	+
telomere maintenance in response to DNA damage	-	-	+
regulation of telomere maintenance in response to DNA damage	-	-	+
positive regulation of telomere maintenance in response to DNA damage	-	-	+
vesicle-mediated transport to the plasma membrane	-	-	+
pyruvate metabolic process	-	-	+
nucleoside diphosphate metabolic process	-	-	+
ribonucleoside diphosphate metabolic process	-	-	+
negative regulation of cell cycle process	-	-	+
negative regulation of cell cycle phase transition	-	-	+
negative regulation of mitotic cell cycle phase transition	-	-	+
erythrocyte differentiation	-	-	+
negative regulation of transcription by RNA polymerase II	-	-	+
GMP biosynthetic process	-	-	+
nucleoside monophosphate metabolic process	-	-	+
nucleoside monophosphate biosynthetic process	-	-	+
ribonucleoside monophosphate biosynthetic process	-	-	+
ribonucleoside monophosphate metabolic process	-	-	+
purine ribonucleoside monophosphate biosynthetic process	-	-	+
nucleobase biosynthetic process	-	-	+
cellular response to decreased oxygen levels	-	-	+
regulation of DNA-binding transcription factor activity	-	-	+
cellular response to oxygen levels	-	-	+
cellular response to hypoxia	-	-	+
protein-containing complex localization	-	-	+
pre-miRNA processing	-	-	+
negative regulation of protein kinase activity by regulation of protein phosphorylation	-	-	+
negative regulation of organelle organization	-	-	+
establishment of protein localization to membrane	-	-	+
DNA alkylation	-	-	+
DNA methylation	-	-	+
response to UV	-	-	+
hormone-mediated signaling pathway	-	-	+
response to ionizing radiation	-	-	+
intracellular steroid hormone receptor signaling pathway	-	-	+
intracellular estrogen receptor signaling pathway	-	-	+
methylation	-	-	+
regulation of intracellular steroid hormone receptor signaling pathway	-	-	+
neuron death in response to oxidative stress	-	-	+
steroid hormone mediated signaling pathway	-	-	+
macromolecule methylation	-	-	+
regulation of DNA methylation	-	-	+
cellular response to radiation	-	-	+
regulation of oxidative stress-induced neuron death	-	-	+
negative regulation of chromosome organization	-	-	+
macroautophagy	-	-	+
peptidyl-serine phosphorylation	-	-	+
peptidyl-serine modification	-	-	+
IMP biosynthetic process	-	-	+
'de novo' IMP biosynthetic process	-	-	+
'de novo' AMP biosynthetic process	-	-	+
XMP metabolic process	-	-	+
XMP biosynthetic process	-	-	+
'de novo' XMP biosynthetic process	-	-	+
post-Golgi vesicle-mediated transport	-	-	+
Golgi vesicle transport	-	-	+
protein import into nucleus	-	-	+
insulin receptor signaling pathway	-	-	+
import into nucleus	-	-	+
regulation of histone modification	-	-	+
positive regulation of histone modification	-	-	+
positive regulation of cell cycle process	-	-	+
positive regulation of cell cycle phase transition	-	-	+
positive regulation of mitotic cell cycle phase transition	-	-	+
positive regulation of cell cycle G1/S phase transition	-	-	+
nucleoside diphosphate biosynthetic process	-	-	+
response to heat	-	-	+
regulation of nuclease activity	-	-	+
regulation of deoxyribonuclease activity	-	-	+
regulation of endodeoxyribonuclease activity	-	-	+
positive regulation of nuclease activity	-	-	+
maintenance of protein location in cell	-	-	+
maintenance of protein location	-	-	+
maintenance of protein localization in organelle	-	-	+
negative regulation of release of cytochrome c from mitochondria	-	-	+
negative regulation of oxidative stress-induced cell death	-	-	+
response to arsenic-containing substance	-	-	+
nucleus organization	-	-	+
rRNA transcription	-	-	+
tRNA catabolic process	-	-	+
ncRNA catabolic process	-	-	+
nucleic acid phosphodiester bond hydrolysis	-	-	+
RNA phosphodiester bond hydrolysis	-	-	+
RNA phosphodiester bond hydrolysis, endonucleolytic	-	-	+
regulation of protein import into nucleus	-	-	+
endoplasmic reticulum to Golgi vesicle-mediated transport	-	-	+
mitotic cytokinesis	-	-	+
cytokinesis	-	-	+
Golgi to plasma membrane transport	-	-	+
Golgi to plasma membrane protein transport	-	-	+
cell division	-	-	+
cytoskeleton-dependent cytokinesis	-	-	+
response to X-ray	-	-	+
cell cycle checkpoint signaling	-	-	+
nuclear division	-	-	+
regulation of mitotic nuclear division	-	-	+
mitotic cell cycle checkpoint signaling	-	-	+
mitotic spindle assembly checkpoint signaling	-	-	+
regulation of mitotic sister chromatid separation	-	-	+
spindle checkpoint signaling	-	-	+
negative regulation of sister chromatid segregation	-	-	+
regulation of mitotic sister chromatid segregation	-	-	+
negative regulation of mitotic sister chromatid segregation	-	-	+
negative regulation of mitotic nuclear division	-	-	+
negative regulation of mitotic metaphase/anaphase transition	-	-	+
organelle fission	-	-	+
chromosome separation	-	-	+
mitotic sister chromatid separation	-	-	+
regulation of nuclear division	-	-	+
negative regulation of nuclear division	-	-	+
negative regulation of chromosome segregation	-	-	+
spindle assembly checkpoint signaling	-	-	+
mitotic spindle checkpoint signaling	-	-	+
mitotic nuclear division	-	-	+
negative regulation of metaphase/anaphase transition of cell cycle	-	-	+
regulation of chromosome separation	-	-	+
negative regulation of chromosome separation	-	-	+
negative regulation of mitotic sister chromatid separation	-	-	+
protein monoubiquitination	-	-	+
regulation of viral-induced cytoplasmic pattern recognition receptor signaling pathway	-	-	+
protein K63-linked ubiquitination	-	-	+
regulation of protein K63-linked ubiquitination	-	-	+
positive regulation of protein K63-linked ubiquitination	-	-	+
regulation of protein polyubiquitination	-	-	+
positive regulation of chromosome segregation	-	-	+
regulation of spindle checkpoint	-	-	+
regulation of mitotic cell cycle spindle assembly checkpoint	-	-	+
regulation of cell cycle checkpoint	-	-	+
regulation of mitotic spindle checkpoint	-	-	+
RNA 3'-end processing	-	-	+
mRNA 3'-end processing	-	-	+
nuclear-transcribed mRNA catabolic process, nonsense-mediated decay	-	-	+
heterochromatin formation	-	-	+
epigenetic regulation of gene expression	-	-	+
negative regulation of gene expression, epigenetic	-	-	+
heterochromatin organization	-	-	+
regulation of chromatin organization	-	-	+
G2/M transition of mitotic cell cycle	-	-	+
regulation of G2/M transition of mitotic cell cycle	-	-	+
positive regulation of G2/M transition of mitotic cell cycle	-	-	+
cell cycle G2/M phase transition	-	-	+
regulation of cell cycle G2/M phase transition	-	-	+
positive regulation of cell cycle G2/M phase transition	-	-	+
miRNA metabolic process	-	-	+
regulation of organelle assembly	-	-	+
Golgi organization	-	-	+
centrosome cycle	-	-	+
microtubule organizing center organization	-	-	+
positive regulation of microtubule polymerization or depolymerization	-	-	+
positive regulation of microtubule polymerization	-	-	+
regulation of protein sumoylation	-	-	+
regulation of protein acetylation	-	-	+
regulation of histone acetylation	-	-	+
regulation of peptidyl-lysine acetylation	-	-	+
transcription by RNA polymerase I	-	-	+
positive regulation of transcription by RNA polymerase I	-	-	+
negative regulation of oxidative stress-induced neuron death	-	-	+
cellular response to heat	-	-	+
detoxification of inorganic compound	-	-	+
interstrand cross-link repair	-	-	+
regulation of sister chromatid cohesion	-	-	+
nuclear DNA replication	-	-	+
cell cycle DNA replication	-	-	+
constitutive heterochromatin formation	-	-	+
positive regulation of DNA-templated DNA replication	-	-	+
chaperone cofactor-dependent protein refolding	-	-	+
histone ubiquitination	-	-	+
protein modification by small protein removal	-	-	+
protein methylation	-	-	+
protein alkylation	-	-	+
stress granule assembly	-	-	+
peptidyl-arginine modification	-	-	+
formation of extrachromosomal circular DNA	-	-	+
t-circle formation	-	-	+
telomeric loop disassembly	-	-	+
telomere maintenance via telomere trimming	-	-	+
extraembryonic membrane development	-	-	+
regulation of protein targeting to mitochondrion	-	-	+
postreplication repair	-	-	+
dosage compensation	-	-	+
dosage compensation by inactivation of X chromosome	-	-	+
negative regulation of centrosome duplication	-	-	+
peptidyl-lysine methylation	-	-	+
negative regulation of histone modification	-	-	+
regulation of histone methylation	-	-	+
positive regulation of histone methylation	-	-	+
histone lysine methylation	-	-	+
negative regulation of histone acetylation	-	-	+
histone H3 acetylation	-	-	+
negative regulation of centriole replication	-	-	+
negative regulation of centrosome cycle	-	-	+
positive regulation of histone H3-K4 methylation	-	-	+
negative regulation of protein acetylation	-	-	+
negative regulation of organelle assembly	-	-	+
negative regulation of peptidyl-lysine acetylation	-	-	+
positive regulation of mRNA catabolic process	-	-	+
mRNA destabilization	-	-	+
regulation of nuclear-transcribed mRNA catabolic process, deadenylation-dependent decay	-	-	+
protein localization to nucleolus	-	-	+
mitochondrial gene expression	-	-	+
pyrimidine nucleotide metabolic process	-	-	+
pyrimidine nucleotide biosynthetic process	-	-	+
UMP biosynthetic process	-	-	+
pyrimidine nucleoside monophosphate biosynthetic process	-	-	+
pyrimidine nucleoside diphosphate metabolic process	-	-	+
pyrimidine nucleoside diphosphate biosynthetic process	-	-	+
pyrimidine nucleoside triphosphate metabolic process	-	-	+
pyrimidine nucleoside triphosphate biosynthetic process	-	-	+
pyrimidine ribonucleoside monophosphate biosynthetic process	-	-	+
pyrimidine-containing compound biosynthetic process	-	-	+
positive regulation of cell morphogenesis involved in differentiation	-	-	+
viral protein processing	-	-	+
establishment of mitotic spindle orientation	-	-	+
centromere complex assembly	-	-	+
establishment of mitotic spindle localization	-	-	+
establishment of spindle localization	-	-	+
establishment of spindle orientation	-	-	+
spindle localization	-	-	+
nuclear envelope organization	-	-	+
nuclear membrane organization	-	-	+
positive regulation of RNA splicing	-	-	+
positive regulation of mRNA splicing, via spliceosome	-	-	+
positive regulation of mRNA processing	-	-	+
signal peptide processing	-	-	+
regulation of mitotic spindle organization	-	-	+
regulation of spindle organization	-	-	+
microtubule nucleation	-	-	+
positive regulation of protein targeting to mitochondrion	-	-	+
positive regulation of translational initiation	-	-	+
regulation of microtubule nucleation	-	-	+
positive regulation of microtubule nucleation	-	-	+
spliceosomal complex assembly	-	-	+
regulation of translation in response to endoplasmic reticulum stress	-	-	+
regulation of translation in response to stress	-	-	+
regulation of alternative mRNA splicing, via spliceosome	-	-	+
CRD-mediated mRNA stabilization	-	-	+
nucleolus organization	-	-	+
regulation of spindle assembly	-	-	+
RNA methylation	-	-	+
pyrimidine deoxyribonucleoside triphosphate metabolic process	-	-	+
NADH regeneration	-	-	+
canonical glycolysis	-	-	+
glucose catabolic process to pyruvate	-	-	+
PML body organization	-	-	+
protein heterotetramerization	-	-	+
mitochondrial RNA metabolic process	-	-	+
intracellular distribution of mitochondria	-	-	+
mRNA export from nucleus	-	-	+
histone H4-K5 acetylation	-	-	+
histone H4-K8 acetylation	-	-	+
regulation of mitotic spindle assembly	-	-	+
RNA phosphodiester bond hydrolysis, exonucleolytic	-	-	+
maturation of 5.8S rRNA	-	-	+
protein localization to nuclear envelope	-	-	+
chorion development	-	-	+
ribosomal large subunit export from nucleus	-	-	+
membrane fission	-	-	+
maturation of 5.8S rRNA from tricistronic rRNA transcript (SSU-rRNA, 5.8S rRNA, LSU-rRNA)	-	-	+
cleavage involved in rRNA processing	-	-	+
regulation of nuclear-transcribed mRNA poly(A) tail shortening	-	-	+
positive regulation of nuclear-transcribed mRNA poly(A) tail shortening	-	-	+
siRNA processing	-	-	+
mRNA splice site selection	-	-	+
endonucleolytic cleavage in ITS1 to separate SSU-rRNA from 5.8S rRNA and LSU-rRNA from tricistronic rRNA transcript (SSU-rRNA, 5.8S rRNA, LSU-rRNA)	-	-	+
endonucleolytic cleavage involved in rRNA processing	-	-	+
endonucleolytic cleavage of tricistronic rRNA transcript (SSU-rRNA, 5.8S rRNA, LSU-rRNA)	-	-	+
regulation of histone ubiquitination	-	-	+
protein localization to nuclear pore	-	-	+
endonucleolytic cleavage to generate mature 5'-end of SSU-rRNA from (SSU-rRNA, 5.8S rRNA, LSU-rRNA)	-	-	+
rRNA 5'-end processing	-	-	+
ncRNA 5'-end processing	-	-	+
mitochondrial ribosome assembly	-	-	+
