# Supplementary material for: Systematic identification of post-transcriptional regulatory modules
Source: Nat Commun. 2024 Sep 9;15:7872. doi: 10.1038/s41467-024-52215-7 (PMC11385195; doi:10.1038/s41467-024-52215-7)
Supplement: Supplementary file 20 — Source Data [file 41467_2024_52215_MOESM20_ESM.zip › Source_data/Fig6B_left_subpanel_annotation.tsv]

Type	Count
Exon	35
Intron	39
Other	82
Promoter (<=1kb)	1183
Promoter (1-2kb)	36
Promoter (2-3kb)	24
