# Supplementary material for: Systematic identification of post-transcriptional regulatory modules
Source: Nat Commun. 2024 Sep 9;15:7872. doi: 10.1038/s41467-024-52215-7 (PMC11385195; doi:10.1038/s41467-024-52215-7)
Supplement: Supplementary file 20 — Source Data [file 41467_2024_52215_MOESM20_ESM.zip › Source_data/Fig4C.tsv]

Gene	Cell	Expr.ratio
WARS1	CTRL	0.977
WARS1	CTRL	1.013991975
WARS1	CTRL	1.009149365
WARS1	ZC3H11A-KD	0.7316506012
WARS1	ZC3H11A-KD	0.6692583892
WARS1	ZC3H11A-KD	0.8234915461
ASPM	CTRL	1.001094394
ASPM	CTRL	0.9964806785
ASPM	CTRL	1.002434693
ASPM	ZC3H11A-KD	5.261423338
ASPM	ZC3H11A-KD	5.208312964
ASPM	ZC3H11A-KD	4.656397178
