# Supplementary material for: Systematic identification of post-transcriptional regulatory modules
Source: Nat Commun. 2024 Sep 9;15:7872. doi: 10.1038/s41467-024-52215-7 (PMC11385195; doi:10.1038/s41467-024-52215-7)
Supplement: Supplementary file 20 — Source Data [file 41467_2024_52215_MOESM20_ESM.zip › Source_data/FigS7E.tsv]

Gene	logFC	logCPM	PValue	FDR
ENSG00000179104.9	8.57586331182368	5.38065969677096	9.34754313792396e-83	1.33940945623312e-78
ENSG00000210174.1	-3.1296244534156	6.52258275901321	2.46035997881286e-48	1.76272490682047e-44
ENSG00000202354.1	-2.58442989193475	7.37408905789731	5.06007127833912e-48	2.41685871157738e-44
ENSG00000206625.1	-3.40688509287402	7.33208885938464	7.43902329238084e-48	2.66484411891313e-44
ENSG00000270647.6	-2.80739060735644	6.19437489546206	9.95535618588281e-44	2.8530059757503e-40
ENSG00000260464.1	-1.95025412864921	7.91395180478384	6.72510549573243e-42	1.6060672774725e-38
ENSG00000226149.6	-2.66252044450665	6.91305473114959	3.89982820534181e-39	7.98294833633468e-36
ENSG00000167615.17	1.74480865258674	8.39852299513493	1.5333477775188e-36	2.74641753800836e-33
ENSG00000199480.1	1.78383733811012	13.4986360762705	3.58701332477466e-33	5.71092377007735e-30
ENSG00000199415.1	1.67269008970837	11.3449925149087	7.42524215777278e-33	1.06396294878726e-29
ENSG00000091592.16	1.700184779114	7.39550047169935	4.7144016475619e-32	6.14115101890131e-29
ENSG00000201654.1	-2.60959496047055	8.06640226244495	2.78130189732081e-31	3.19815497948712e-28
ENSG00000283468.1	-2.5252643852306	5.82903357260777	2.90152939725958e-31	3.19815497948712e-28
ENSG00000252316.1	-1.87832543914067	8.83409187582773	2.88408173651547e-30	2.95185765732358e-27
ENSG00000200419.1	-4.70068918772701	5.07273245495982	2.13902100431662e-29	2.04333546472353e-26
ENSG00000201168.1	-1.78795864906349	8.28056402852728	1.44640327604431e-26	1.29534453390243e-23
ENSG00000261441.1	-2.09552130874236	6.04431618149391	2.7723757480702e-26	2.33678659377046e-23
ENSG00000200291.1	-2.02115668422269	8.18731558409049	3.9083278546296e-26	3.11124610161042e-23
ENSG00000199562.1	-2.13332347875074	7.72693986024277	5.56813186474278e-26	4.19925060473154e-23
ENSG00000089280.19	1.47546690818978	7.44088977205194	1.00339835267918e-24	7.18884749776998e-22
ENSG00000251920.1	1.39431172680157	11.7176917976234	9.42127506031431e-24	6.42845001615447e-21
ENSG00000196218.13	1.6846797765748	6.24619938209428	1.28676956051838e-23	8.38096410575813e-21
ENSG00000253190.4	-3.06000595834604	4.95133739489658	8.17122608809001e-23	5.09067385288007e-20
ENSG00000201098.1	-1.65143729504781	8.30500894017081	3.46331752151476e-22	2.06774486524104e-19
ENSG00000248473.2	-1.4306968252439	7.66381571624444	1.4524383791045e-21	8.32479581367535e-19
ENSG00000174501.14	1.44701629615533	6.75219121965392	1.94288277710931e-21	1.07075258896921e-18
ENSG00000130702.15	1.52739019711001	7.36071875676546	6.93568060933337e-21	3.68079138707918e-18
ENSG00000198899.2	1.27422523800026	10.5886788251999	3.43083895003671e-20	1.75573183268129e-17
ENSG00000228253.1	1.22336584933732	9.54961356243499	3.60262073285402e-20	1.78006732693329e-17
ENSG00000239560.3	-2.6402204794797	5.12739661704291	2.31220969197994e-19	1.10438842254602e-16
ENSG00000042062.13	1.30467518556573	7.40308196261759	2.93032349763569e-19	1.35447114185877e-16
ENSG00000135976.20	1.42948978182971	6.41209079863086	5.06911981892346e-19	2.26985680891732e-16
ENSG00000210176.1	-1.17251666476845	10.4763188683833	5.50620721097425e-19	2.39086191291061e-16
ENSG00000277918.1	1.18430326562023	9.10170692083187	7.16317306845324e-19	3.01885608523137e-16
ENSG00000154358.23	1.31433593036841	7.1045167150026	1.12389428706946e-18	4.60122321126237e-16
ENSG00000176155.19	1.5012567302653	6.23647011287284	1.16162818825701e-18	4.62360286375965e-16
ENSG00000188219.15	1.39940029536167	6.48880614881074	1.37268455185535e-18	5.31599917392847e-16
ENSG00000200741.1	1.258844269643	8.70816231433546	2.41954396471367e-18	9.12359091325847e-16
ENSG00000179532.13	1.95590068993161	5.24804956483756	5.63732103887432e-18	2.07120956835975e-15
ENSG00000070047.13	1.29412953585804	6.7897699826708	6.47944759670534e-18	2.32110011532977e-15
ENSG00000248527.1	1.27074609719496	8.54385179856803	8.52311323442979e-18	2.97872413502791e-15
ENSG00000187172.15	1.23418186641602	7.2216785680748	1.29140120311815e-17	4.40583043797142e-15
ENSG00000202441.2	-1.9938405834768	5.96651660665342	1.75046151005266e-17	5.83310766919643e-15
ENSG00000272055.1	-1.64471065753429	9.67552080778702	4.12053359663817e-17	1.34188922514155e-14
ENSG00000260035.1	-2.17788149562092	5.12295785181573	1.00943622605964e-16	3.21426926293522e-14
ENSG00000199564.1	1.30010009601325	6.9257898697897	1.64639397344442e-16	5.12851722727936e-14
ENSG00000198804.2	1.25672058324629	12.6607312350651	1.83885686938785e-16	5.60616597477839e-14
ENSG00000165819.12	1.22488695212403	7.08610949923134	2.43194882385731e-16	7.25987389521904e-14
ENSG00000178977.3	-1.86960795045946	5.63446604453825	2.80473135058917e-16	8.20183582093719e-14
ENSG00000198886.2	1.14445244511091	13.2412265403019	3.79194814840688e-16	1.08669650037044e-13
ENSG00000212907.2	1.05142813321704	9.97692420775144	3.98295718248125e-16	1.11905477387792e-13
ENSG00000177084.18	1.06815362962305	8.27679578670231	4.26235728714994e-16	1.17452533783791e-13
ENSG00000101104.13	1.32682493239214	6.39178056050443	4.35519747414517e-16	1.17746461522691e-13
ENSG00000198712.1	1.13325466567451	11.7776795662969	5.79830226280561e-16	1.53859024303225e-13
ENSG00000275131.3	1.28321590636479	7.32193088125001	7.42962088446194e-16	1.90861706391967e-13
ENSG00000274602.5	1.522104430451	5.89606172482696	7.45917758249017e-16	1.90861706391967e-13
ENSG00000183506.17	1.34169755961193	6.81008016408655	1.02346476367802e-15	2.57284677170917e-13
ENSG00000196476.12	1.66699262315357	5.69362645804884	1.12903426173763e-15	2.78929860973078e-13
ENSG00000198727.2	1.08888881455579	10.744368814754	1.3529875479298e-15	3.28592518208239e-13
ENSG00000202306.1	-2.62244318695017	4.98083765741809	1.73060571935009e-15	4.13297489209458e-13
ENSG00000165684.5	1.46303328290308	5.97165695165794	3.00795574296116e-15	7.06573735096564e-13
ENSG00000100376.12	1.18862648320304	7.17403597583705	4.41654602888078e-15	1.00988787939e-12
ENSG00000163820.15	1.28090120244187	6.30561071481238	4.44015188788959e-15	1.00988787939e-12
ENSG00000126001.16	1.11275941106778	7.23137240899035	4.70184904224325e-15	1.05269992072349e-12
ENSG00000160305.18	1.19813342421229	7.19224850981057	4.97380178866897e-15	1.09645547430519e-12
ENSG00000133454.16	1.07353122111965	8.04233433249207	7.18229950293192e-15	1.55932075117442e-12
ENSG00000152518.8	-1.22057988793958	6.7900848738906	1.08280830222436e-14	2.3157552481452e-12
ENSG00000250251.6	2.15768250353633	4.54145125003994	1.20792693979762e-14	2.54535075299413e-12
ENSG00000201413.1	1.07035996411392	9.6225406914397	1.2776166787538e-14	2.65318396954539e-12
ENSG00000164237.9	-1.11368103976367	7.34190967408106	1.32903998561531e-14	2.72054485055454e-12
ENSG00000198938.2	1.07620698189956	11.0272789229475	1.59036301579819e-14	3.20962135962989e-12
ENSG00000178773.15	1.3666311018825	6.53468996139081	1.92067501832088e-14	3.82241004687777e-12
ENSG00000138834.14	1.19857117323468	6.7499437378115	2.55938914682093e-14	5.0237653540818e-12
ENSG00000213983.12	1.09146151267977	7.34887880681009	3.48765910360611e-14	6.75333341832054e-12
ENSG00000116830.12	1.24216394610843	6.33865947195926	3.75623120538298e-14	7.17640492559104e-12
ENSG00000201861.1	1.0017369884874	8.9909432031017	5.76599446238363e-14	1.0774887958967e-11
ENSG00000100038.20	0.989740676370905	8.41194299991619	5.79012054463295e-14	1.0774887958967e-11
ENSG00000103995.14	1.07257379637476	7.67598521006307	6.14634810734079e-14	1.12911566705239e-11
ENSG00000124181.14	1.10618907207247	6.98523998053189	6.29796994039348e-14	1.1423241933658e-11
ENSG00000169714.17	-1.02096346393119	8.15337874722366	8.05607965006604e-14	1.44294456632245e-11
ENSG00000198198.17	1.16003482692479	6.69266492885789	1.17503710619636e-13	2.07865514749231e-11
ENSG00000099331.14	1.04468593727635	7.7233181833958	1.45568174649912e-13	2.5437150909251e-11
ENSG00000104714.14	1.28560424364951	6.12269408115496	1.53256578721797e-13	2.64579941747546e-11
ENSG00000184381.20	1.50169061891978	5.43450108394284	1.78864156811952e-13	3.05112440828387e-11
ENSG00000038382.20	1.11169386278979	6.82100313247874	1.83056226955308e-13	3.08589726593248e-11
ENSG00000212396.1	1.39546379295225	6.55055409478515	2.22378442155265e-13	3.70518685772417e-11
ENSG00000160214.13	1.20559909244432	6.38587317628482	2.55292167407335e-13	4.20469134112609e-11
ENSG00000096433.11	1.0048316763173	8.09538402592267	2.72935888874081e-13	4.4442026723599e-11
ENSG00000199839.1	1.01937423664861	9.88026547369299	3.77082104539491e-13	6.07102188308581e-11
ENSG00000222806.1	1.10436382989801	7.2558824441627	4.32603814757745e-13	6.88753340184858e-11
ENSG00000196187.12	1.08529700441691	6.92206751418629	4.62846366800347e-13	7.2417402967526e-11
ENSG00000160949.17	1.23715192719777	6.37605850050285	4.64959248587647e-13	7.2417402967526e-11
ENSG00000142102.16	1.19947930543578	6.25897791485046	5.05116931819908e-13	7.78260270542738e-11
ENSG00000196743.9	-1.31942805014645	6.11476009726116	5.33465403634577e-13	8.13194230710622e-11
ENSG00000164808.17	1.23795280126793	6.19445306333702	6.28590164340346e-13	9.48112469982402e-11
ENSG00000196604.13	1.64357011657048	5.04319378996859	7.4181900572778e-13	1.10724213886181e-10
ENSG00000004534.15	0.96606748277643	7.93451176563412	9.3980418111731e-13	1.38829423827113e-10
ENSG00000200615.1	-2.3972220739406	4.32113479946018	1.28064955429843e-12	1.87249259832063e-10
ENSG00000186815.13	1.43783172483842	5.69707348723428	1.37921316895008e-12	1.99623691897835e-10
ENSG00000287001.1	2.09543789401261	4.10715410157903	1.78880487108289e-12	2.56317849977468e-10
ENSG00000174738.13	-1.82153333810593	4.92412565133427	2.14566798627314e-12	3.04408678963443e-10
ENSG00000201302.1	0.942804969058265	8.37582972601167	3.29851209347998e-12	4.63376272426222e-10
ENSG00000100083.19	1.10941339767757	7.06295637271883	3.49431989698883e-12	4.86117570912164e-10
ENSG00000226057.7	1.25732931373521	5.82025757157154	3.98119492734148e-12	5.48524443402654e-10
ENSG00000114270.18	2.14954136789601	3.98999758825979	4.0917486201263e-12	5.57921306452521e-10
ENSG00000118816.11	-0.941412185876154	8.04765997374761	4.12727046437066e-12	5.57921306452521e-10
ENSG00000201532.1	-2.96931494236271	3.81212929838302	6.00568558747821e-12	8.042567175979e-10
ENSG00000048707.15	0.984268646358238	7.29357288469427	6.25357201420448e-12	8.29698457329036e-10
ENSG00000207475.1	0.993769038150169	7.46035082060485	7.08017467156292e-12	9.30750668521331e-10
ENSG00000210100.1	-0.908896393731038	9.53931071679311	7.74629322335121e-12	1.00906032361272e-09
ENSG00000104859.15	0.99590274678134	7.16289617503282	1.32823566446537e-11	1.71462061586705e-09
ENSG00000276550.4	1.38115258899493	6.05839003898903	1.58329023476649e-11	2.02562194410437e-09
ENSG00000128731.18	0.874703550626732	8.601522571661	1.79219063992992e-11	2.27259289199609e-09
ENSG00000259932.1	-2.41435732569038	4.30835554184897	1.9256049293263e-11	2.42035026599268e-09
ENSG00000243156.9	0.98287051256116	7.05044993841958	2.05505146187318e-11	2.56059412149399e-09
ENSG00000274408.1	-3.66697489364658	3.43865936822805	2.30708487546024e-11	2.84754309414089e-09
ENSG00000277654.6	1.39993333457616	5.44996236886913	2.32509276302941e-11	2.84754309414089e-09
ENSG00000201476.1	-1.52434335372823	6.23885557637913	2.66842857354001e-11	3.24033161273346e-09
ENSG00000164048.14	1.35711108658262	5.46772876097786	2.81036342944607e-11	3.38021712191759e-09
ENSG00000160796.18	1.0389631980388	6.78061239997003	2.83553689768273e-11	3.38021712191759e-09
ENSG00000100650.16	0.922628253301419	7.46214322521092	2.85439508515618e-11	3.38021712191759e-09
ENSG00000204681.11	1.12083096094885	6.46472330144147	3.21554409239362e-11	3.77668289343509e-09
ENSG00000057608.17	-0.89401293634131	8.09465332686788	3.78031705694261e-11	4.38612350094989e-09
ENSG00000160299.17	0.880277202274835	8.21931028056602	3.79565436609523e-11	4.38612350094989e-09
ENSG00000167280.17	1.37077506380472	5.30337715746188	3.97727369614083e-11	4.55507680769827e-09
ENSG00000176444.19	1.41280121199128	5.42710851491845	4.00544125738001e-11	4.55507680769827e-09
ENSG00000173821.19	0.888235330523091	8.38799919597034	4.16000969253656e-11	4.69360463656349e-09
ENSG00000234009.1	-1.1862475377901	6.77132678063903	4.32809179377991e-11	4.84509588383378e-09
ENSG00000113328.19	-1.14623064704116	6.4740300464742	4.64502520377267e-11	5.15957877091927e-09
ENSG00000105486.14	0.911428418812484	7.56622230917934	4.82840055590067e-11	5.32201165888467e-09
ENSG00000106133.18	1.62109194405668	4.77249050962438	5.38202071427367e-11	5.88694464235324e-09
ENSG00000114841.18	1.74937113502906	4.65268034191883	5.42549886747641e-11	5.88954342970223e-09
ENSG00000283337.1	-2.05262611869637	4.74596454478961	5.97321628534072e-11	6.4353545979434e-09
ENSG00000198089.16	1.28421035783149	5.70787038339268	6.67510297669945e-11	7.13787690694974e-09
ENSG00000126870.16	1.00457501892366	6.60126576099239	7.45451014249248e-11	7.91227228383517e-09
ENSG00000150991.15	0.843604792942749	9.47615074370306	7.55639126491369e-11	7.96143606139325e-09
ENSG00000142002.18	-0.882951203802469	8.69001154216904	8.62759249934987e-11	9.02370605278717e-09
ENSG00000287861.1	1.38218682365995	5.2646793652401	8.85381335339981e-11	9.1932095319468e-09
ENSG00000110876.10	-1.48789292184825	5.40321685484868	9.27856063303704e-11	9.56492772020055e-09
ENSG00000086015.22	1.01711330473077	6.96500268650569	9.95811787456733e-11	1.01921336446197e-08
ENSG00000212510.1	-2.0549641684792	4.35282432767017	1.07040780536926e-10	1.08779244277561e-08
ENSG00000157193.18	1.18538507079533	5.85683738301055	1.16860240263966e-10	1.17921857939604e-08
ENSG00000199523.1	1.08132127431576	6.56487927861823	1.2098539741561e-10	1.21230752417362e-08
ENSG00000207154.1	-1.16018135963802	6.49095788633767	1.30316290788381e-10	1.29673759076855e-08
ENSG00000105376.5	1.49801246479457	4.82502511660453	1.31654328313242e-10	1.3010171520003e-08
ENSG00000101004.15	1.15427745637968	5.93981696748097	1.39574003529961e-10	1.36983280587727e-08
ENSG00000106976.21	0.968871975847911	6.93660321023861	1.42419203457262e-10	1.38824814036674e-08
ENSG00000269821.1	1.03904087529519	6.74009286789816	1.58322959892399e-10	1.53284438668797e-08
ENSG00000223705.9	1.5458461134375	4.69852049559703	1.63772942240663e-10	1.5645662714777e-08
ENSG00000104408.11	-0.854935595964738	8.52920990423069	1.63783195423027e-10	1.5645662714777e-08
ENSG00000070756.17	-0.825329927561059	10.4444148636019	1.71002969322897e-10	1.60732201642523e-08
ENSG00000180902.18	1.52066511970498	4.73249384480895	1.71196666694982e-10	1.60732201642523e-08
ENSG00000114978.18	-1.1203659190087	6.19282817429347	1.71624166733939e-10	1.60732201642523e-08
ENSG00000047578.13	1.54662185126621	4.95010198657191	1.76179846979757e-10	1.63927339439801e-08
ENSG00000183963.19	1.26897851026525	6.418718288452	1.89295853451637e-10	1.74994857039259e-08
ENSG00000241973.11	0.833628700888407	9.21532808936536	2.26281552099618e-10	2.07845407694578e-08
ENSG00000013573.17	1.17150985769187	5.89018676400551	2.3646367398588e-10	2.14754904496189e-08
ENSG00000103550.14	0.954358901224744	6.94059770002471	2.36801416082057e-10	2.14754904496189e-08
ENSG00000138002.16	1.22500221654956	5.81864320568854	2.63647681395013e-10	2.37597963943971e-08
ENSG00000204388.7	0.924924053682933	8.7332042561657	2.68856974473016e-10	2.40778224201491e-08
ENSG00000145386.11	-1.06789294294243	6.38899575898503	2.89618944105626e-10	2.57760860254008e-08
ENSG00000168264.11	-0.906923413820786	7.53378742775809	3.03822841298022e-10	2.68733178577738e-08
ENSG00000064687.13	0.956915011961288	6.85077859260543	3.10642683589012e-10	2.73079694058095e-08
ENSG00000204351.12	0.958058485369933	6.76783105602591	3.15792899983522e-10	2.75914418528286e-08
ENSG00000075826.17	1.39018258542129	5.09815748175679	3.33426166400232e-10	2.89555365960541e-08
ENSG00000168906.13	0.981511361521274	6.81129032102098	3.36637494305934e-10	2.90583051560827e-08
ENSG00000127481.15	0.842766519599624	8.93282925019564	3.54209209481238e-10	3.03919985787824e-08
ENSG00000224271.7	1.26996310983673	5.51832146393135	3.75067417623121e-10	3.19901251614387e-08
ENSG00000175265.18	1.04157021655806	6.21867693572959	3.82421016787285e-10	3.24243239618048e-08
ENSG00000028310.18	0.992256951294519	6.50562993893505	3.87391281341024e-10	3.2652527472562e-08
ENSG00000200855.1	-1.95264342249416	4.36203765108142	3.99155333135936e-10	3.344734952342e-08
ENSG00000136938.9	-0.846615580652462	9.68353855212434	4.30169760320876e-10	3.5836642416499e-08
ENSG00000064607.17	0.850080266516734	8.05432890211929	4.74884962153172e-10	3.93331018652763e-08
ENSG00000200687.1	0.946925050484445	6.6575900971507	5.80446249097168e-10	4.78000822029501e-08
ENSG00000112659.14	1.19980277834637	5.57427225658783	5.9424942507598e-10	4.86571429252213e-08
ENSG00000180667.11	-0.948442580326138	7.58899783934471	6.65794561726464e-10	5.42055129260142e-08
ENSG00000266714.9	1.59389048271188	4.49801862135061	6.77383414478522e-10	5.48374403732358e-08
ENSG00000168016.15	-0.977815189415091	6.63940951058725	6.9715896642117e-10	5.61212967969042e-08
ENSG00000143382.16	1.10858559909127	6.41546291355589	7.22980877881557e-10	5.78748212243845e-08
ENSG00000203799.13	1.22093856125561	5.46951387954808	7.36123400494541e-10	5.85995122538127e-08
ENSG00000198786.2	0.838408393967541	11.008886190852	7.62341851813303e-10	5.98150309331665e-08
ENSG00000182841.12	1.42841370194236	4.84977040913758	7.62644258870457e-10	5.98150309331665e-08
ENSG00000008710.20	1.28539427022446	6.13463066269563	7.63915881134027e-10	5.98150309331665e-08
ENSG00000204389.10	0.807419302757916	9.89122663016238	8.27052722966733e-10	6.44067308010343e-08
ENSG00000170322.15	0.994448339061959	6.38767764791235	9.80584554820988e-10	7.59502491136753e-08
ENSG00000266412.6	-0.906578946719969	7.12967954322319	1.03075685542201e-09	7.94070697921609e-08
ENSG00000178209.16	0.844259301880453	8.07626537911864	1.06686505809596e-09	8.17492482216952e-08
ENSG00000108848.16	0.84254964151303	9.60440134935481	1.08254107359744e-09	8.24039194493508e-08
ENSG00000108773.11	0.940634473701422	6.57609362212326	1.08691051545309e-09	8.24039194493508e-08
ENSG00000134815.19	1.24434524280374	5.46808530486242	1.10157840981749e-09	8.30764054435513e-08
ENSG00000143624.14	0.965512857485448	6.50909378776242	1.1455511435493e-09	8.59403263660625e-08
ENSG00000207205.1	-1.03955618939799	6.60729063661048	1.15356772206476e-09	8.60909994243019e-08
ENSG00000108797.12	1.87791390829856	3.93733399659207	1.24296567063719e-09	9.22821507490171e-08
ENSG00000218175.2	-0.975535053827772	7.20353683199048	1.33970436528788e-09	9.89516693309794e-08
ENSG00000250151.9	4.01205268473988	2.19293646566755	1.41775422251066e-09	1.04179488483873e-07
ENSG00000115541.11	1.04969035975946	6.06623987377506	1.58271038616222e-09	1.15707434302646e-07
ENSG00000135535.17	-0.936327674761076	7.43674484039451	1.60537508372074e-09	1.16768627282408e-07
ENSG00000169813.17	-0.824464888206676	7.90197040597787	1.71494840967796e-09	1.24108564455936e-07
ENSG00000136935.14	1.20195303075267	5.45027485113632	1.74436279687128e-09	1.25462230292549e-07
ENSG00000006451.8	-1.16009586665002	6.13397359001495	1.75960717614566e-09	1.25462230292549e-07
ENSG00000187741.15	1.11071665257797	5.81269725594897	1.759921019527e-09	1.25462230292549e-07
ENSG00000141258.13	1.20396529769317	5.42124645433837	1.77117568128477e-09	1.25639486817473e-07
ENSG00000210164.1	-1.04692412502747	8.31520358245916	1.86027417221532e-09	1.30952199765942e-07
ENSG00000091317.8	-0.965230024126815	6.5679415223556	1.86434843689387e-09	1.30952199765942e-07
ENSG00000103091.15	0.998120378773	6.15918447808109	2.01831465923529e-09	1.41075271961865e-07
ENSG00000171163.16	0.897960153499645	7.12026867251774	2.04139601237416e-09	1.4199593913257e-07
ENSG00000146067.16	0.909416918044803	7.03998708826179	2.16394484301493e-09	1.49124138939332e-07
ENSG00000215158.9	1.32947695738207	5.22052624023897	2.16468845693217e-09	1.49124138939332e-07
ENSG00000082805.20	1.03788110857577	6.15468789618269	2.24033923408801e-09	1.53597229116015e-07
ENSG00000196123.13	1.35852060363392	5.04283457191669	2.36719098771588e-09	1.6152133172848e-07
ENSG00000249115.9	1.19808875465609	5.66553043426477	2.39958185147939e-09	1.62955489809707e-07
ENSG00000104763.20	-0.957377877276158	6.92425475103747	2.59013463951493e-09	1.74700395755213e-07
ENSG00000007923.16	0.879247686333972	6.8873566822146	2.59691425053112e-09	1.74700395755213e-07
ENSG00000180229.12	1.08884658266973	5.82399296598932	2.80316607273855e-09	1.87694236711545e-07
ENSG00000100239.16	0.968285617892308	6.25277864654212	3.256815480699e-09	2.17055390804353e-07
ENSG00000200408.1	0.817876423852335	8.44079069705921	3.34009755633765e-09	2.2157526798501e-07
ENSG00000188130.14	0.95891925227315	6.48801879676306	3.66373655448348e-09	2.41924797646054e-07
ENSG00000012660.14	-0.870780079251815	7.43238068789088	3.7956064043602e-09	2.49482771413198e-07
ENSG00000147133.17	0.894794530050921	6.76114750154671	3.92993687048677e-09	2.57132718800023e-07
ENSG00000011021.23	1.14614514444813	5.55325496715357	4.22643837419341e-09	2.75275615744624e-07
ENSG00000256045.3	0.879553506684594	7.53012327795559	4.49857350972941e-09	2.91674478827659e-07
ENSG00000146909.8	0.900204680636451	6.7024251438599	4.55525121955813e-09	2.94018895157876e-07
ENSG00000162511.8	-0.809805842029285	7.78885117701697	4.72299384327727e-09	3.03478828611301e-07
ENSG00000186409.18	1.54535728050854	4.58784753707576	4.78466823417414e-09	3.06069246104827e-07
ENSG00000160193.12	1.14423257869765	5.5635703869028	4.82692228288302e-09	3.07399863961915e-07
ENSG00000121281.13	0.989548996676089	6.13783959300785	5.02902624969331e-09	3.18853615627679e-07
ENSG00000130158.14	0.893742404886048	6.61904690408483	5.14410208319582e-09	3.2471294603574e-07
ENSG00000100836.11	0.949575063191876	6.56569271257715	5.49819572058605e-09	3.45542309124024e-07
ENSG00000202347.1	-1.0604530828798	7.67284593260369	5.52305068716164e-09	3.45588617014582e-07
ENSG00000253853.3	1.59122410908748	4.41714296463498	5.597723573981e-09	3.48738178659017e-07
ENSG00000228549.5	-1.70766495556017	4.70808289522629	5.70128482207514e-09	3.53652425175388e-07
ENSG00000210117.1	-2.02607269279161	4.17896369345164	5.81548889456753e-09	3.59181639526975e-07
ENSG00000159712.10	2.18184293294926	3.47377339521423	5.86941869938778e-09	3.60956654693251e-07
ENSG00000075702.19	1.21892727747774	5.25921952240258	6.04357589045979e-09	3.70078627924779e-07
ENSG00000201920.1	0.846067369616286	7.19617416624428	6.18340147211986e-09	3.77029615719172e-07
ENSG00000183666.17	1.69045534115234	4.15806317298579	6.37121664057494e-09	3.86835437469484e-07
ENSG00000005206.17	1.33618937666142	4.98465704622465	6.50125387082995e-09	3.9306526040136e-07
ENSG00000215424.10	1.50260308499283	4.56978662837183	6.56974291944998e-09	3.95537169297474e-07
ENSG00000118482.12	-0.793808124458478	7.78972805898442	7.20839249379466e-09	4.31183210758226e-07
ENSG00000131584.19	1.17198932399812	5.61264634514809	7.22199529499437e-09	4.31183210758226e-07
ENSG00000157106.17	0.763282091284341	8.35855171780037	7.5428927366712e-09	4.48473485575774e-07
ENSG00000180747.15	1.29036962975984	5.13084036623546	7.73416970502636e-09	4.57945940922821e-07
ENSG00000133639.6	-0.901532805734508	6.87358885097209	7.80406444623217e-09	4.60182878395312e-07
ENSG00000173064.14	0.768146877993029	8.48169478384415	7.90453347236137e-09	4.6419696772732e-07
ENSG00000133624.13	1.31500145747278	4.87276234911322	7.96776123321607e-09	4.65767874073795e-07
ENSG00000197283.18	0.908085011392548	6.60015635878355	7.99629402066813e-09	4.65767874073795e-07
ENSG00000114315.4	-1.40778193743054	5.11756831376287	8.35354286371847e-09	4.84606946130453e-07
ENSG00000127603.31	0.746906945312029	10.9974132129199	8.62116236416768e-09	4.98115465790962e-07
ENSG00000154174.8	-0.913217165037914	6.63143622497997	8.74315626702682e-09	5.0190045842521e-07
ENSG00000124721.18	1.20264046686808	5.24815715587832	8.75672514525106e-09	5.0190045842521e-07
ENSG00000198563.14	0.799769887872349	7.53880784285065	8.81631079584299e-09	5.03302459735594e-07
ENSG00000183495.14	0.82234363262466	8.0315125643295	8.91416139568201e-09	5.06869121582252e-07
ENSG00000198171.13	0.834946180167444	6.99697661367641	8.96447327232233e-09	5.0771516805971e-07
ENSG00000155363.18	0.853187335430001	6.89997093994212	9.3896431179136e-09	5.29701559986551e-07
ENSG00000095139.14	-0.840181468242873	7.13609252140062	9.69558768635194e-09	5.44815984147988e-07
ENSG00000202411.1	0.889897240825337	7.82037956050929	1.12714535028378e-08	6.30893192352198e-07
ENSG00000167632.18	0.970602323677963	6.15873752525695	1.15278320789898e-08	6.42732707625855e-07
ENSG00000109920.13	0.7716245477182	7.72706186225834	1.19228783416017e-08	6.62181875026399e-07
ENSG00000114554.12	0.923979129566003	6.50525736948437	1.21746887513973e-08	6.73556429030008e-07
ENSG00000206633.1	1.21077298509409	5.19802435466047	1.26422707761516e-08	6.96734992121064e-07
ENSG00000207181.1	0.755280857321108	9.33136208189503	1.29371705886953e-08	7.10255622089713e-07
ENSG00000166855.9	-0.932236040852843	6.46472083662345	1.32761357009515e-08	7.26083009385246e-07
ENSG00000127511.10	1.01892241789371	5.90566939140448	1.34972231805809e-08	7.35367722260624e-07
ENSG00000263740.2	0.814917949921642	9.90044218898512	1.38699664954479e-08	7.52813446641184e-07
ENSG00000206702.1	0.874265865939872	7.34047076609609	1.4053711963149e-08	7.59908070641366e-07
ENSG00000109046.15	0.838018321067704	7.41821638182886	1.43194237464386e-08	7.71364747604205e-07
ENSG00000200087.1	0.754711565440188	11.4765141171002	1.5077907239682e-08	8.09181021862935e-07
ENSG00000250182.3	-1.02359792924149	6.40843855527392	1.52131536071732e-08	8.13392828496959e-07
ENSG00000106052.14	-1.14408886681361	6.39221712987777	1.53721648688646e-08	8.18839220840002e-07
ENSG00000260691.7	4.11769903154272	1.86361032126125	1.55755669098005e-08	8.266011046316e-07
ENSG00000130254.12	0.780843321057976	7.96683530108006	1.59936771764025e-08	8.45658303544912e-07
ENSG00000168137.19	0.742039200650032	8.49753104495386	1.67821039241467e-08	8.84083702680508e-07
ENSG00000147162.14	0.7366441847428	8.73861305896221	1.70346244011405e-08	8.90914085035057e-07
ENSG00000252282.1	-1.84816772499804	4.61875759056119	1.70361127294023e-08	8.90914085035057e-07
ENSG00000135404.12	-0.816548472622634	7.47868093160668	1.79256283187991e-08	9.34023011563902e-07
ENSG00000214826.5	1.35959781775354	4.95921461796277	1.81572862755284e-08	9.42665779137851e-07
ENSG00000243777.1	-7.629797943584	2.41258045897548	1.84577526917447e-08	9.54805553501843e-07
ENSG00000205339.10	-0.819978143114016	7.61767707796924	1.96599444073196e-08	1.0133357676708e-06
ENSG00000107890.17	0.9024848295038	6.51106535397881	2.07974177762693e-08	1.06812257819413e-06
ENSG00000178950.17	0.811799444406931	7.18313809357544	2.11410672114956e-08	1.08189411454829e-06
ENSG00000069275.13	-0.775155996032219	9.40539413221542	2.23088760540211e-08	1.1375938967191e-06
ENSG00000163625.16	0.915982864193241	6.70097244151769	2.28847760326264e-08	1.16237020143069e-06
ENSG00000172795.17	-0.887878109102141	6.66793391525184	2.29569939985264e-08	1.16237020143069e-06
ENSG00000223336.1	0.853150803261389	7.6579722138613	2.52368984085228e-08	1.27330815949198e-06
ENSG00000108829.10	-0.863512052003495	7.04943011951314	2.57904729437446e-08	1.29667258530146e-06
ENSG00000140400.17	0.922949126694215	6.55682210009975	2.58834354824351e-08	1.29679631827906e-06
ENSG00000132824.14	-0.914076944196662	6.77630579878264	2.59823217713346e-08	1.29721494307127e-06
ENSG00000199843.1	1.00026793478308	6.23569015553862	2.70619668553826e-08	1.34642681621798e-06
ENSG00000200184.1	1.00083426937936	6.20739066161148	2.76462803608914e-08	1.37073893180351e-06
ENSG00000061936.10	0.825140662917748	7.06448882608849	2.8899482656068e-08	1.42793340337517e-06
ENSG00000138398.17	-0.806856839866066	8.05705584208847	2.99267595136435e-08	1.47361009302748e-06
ENSG00000128159.12	0.955844461305726	6.45284333542627	3.01494326408122e-08	1.47949048051438e-06
ENSG00000132549.20	0.774011461839508	7.60928512659499	3.13948073357744e-08	1.53534537308639e-06
ENSG00000225031.1	-0.958545780967259	6.86582492316328	3.15434373528278e-08	1.53736705383901e-06
ENSG00000199990.1	-1.00810303972226	6.30811802017879	3.32887666536497e-08	1.61693131315304e-06
ENSG00000174444.15	-0.719683460274265	10.5136520656016	3.39455040595723e-08	1.64326056645139e-06
ENSG00000137154.13	-0.720745385007163	10.5045458253214	3.50639128432484e-08	1.69168621929598e-06
ENSG00000240087.3	-1.55367976430605	5.28906022864726	3.54270698301559e-08	1.70347142146411e-06
ENSG00000215908.10	0.772873688302686	7.72470182378898	3.55692914093595e-08	1.70458988831007e-06
ENSG00000158805.12	1.27467727607763	4.87709747269724	3.74487963397162e-08	1.78867934250598e-06
ENSG00000152117.17	1.16069627458013	5.32251722954646	3.90261286554036e-08	1.85782524087468e-06
ENSG00000242086.8	1.35702331739149	4.66560891371105	3.94210768642546e-08	1.87041261717849e-06
ENSG00000105426.17	0.78882284457097	7.60545476818782	4.09155280865318e-08	1.93491287772909e-06
ENSG00000119335.17	-0.733486298398265	9.47623395118013	4.15317403471061e-08	1.95759311655817e-06
ENSG00000225200.2	-1.02537235945371	6.34859965355081	4.18846176455651e-08	1.96775306965017e-06
ENSG00000186716.21	0.764031607243926	8.30412620515932	4.50771388067873e-08	2.11081804562894e-06
ENSG00000199629.1	1.15875831615378	5.46804874079182	4.67496449592659e-08	2.18200541570463e-06
ENSG00000259429.5	1.26714336164843	4.83925519574242	4.77476404259849e-08	2.22135045345434e-06
ENSG00000003756.17	0.757728748156282	7.57629971720225	4.79678700570397e-08	2.22437414254797e-06
ENSG00000207061.1	-2.20515904164823	3.84753550290502	4.81446253094412e-08	2.22536882599672e-06
ENSG00000259790.1	-1.31672686598123	5.4075347436555	5.08337171812982e-08	2.3421103970766e-06
ENSG00000240322.3	-2.05622940917185	3.95770730679991	5.2293768207405e-08	2.40165834821765e-06
ENSG00000136895.19	2.56361745691805	2.74731339670828	5.25274310529023e-08	2.40468229890427e-06
ENSG00000182541.18	1.44962973609188	4.44962801334152	5.40811481372715e-08	2.4679260243916e-06
ENSG00000142207.7	0.827838260940988	6.87067447305715	5.45962879017327e-08	2.47681122450453e-06
ENSG00000136167.15	-0.707687975837639	9.2733692488287	5.46215609563425e-08	2.47681122450453e-06
ENSG00000201291.1	1.13374790999393	5.72009299177152	5.49127126018379e-08	2.4821585453367e-06
ENSG00000206149.10	1.35253635221254	4.60887141038413	5.82107405152652e-08	2.61727072468038e-06
ENSG00000112715.25	0.851736369731833	6.73138827166954	5.82671059510811e-08	2.61727072468038e-06
ENSG00000188153.14	0.825511840450035	6.63564405588419	5.96580234600826e-08	2.67137443174851e-06
ENSG00000200204.1	-1.05182188423914	6.17561153224229	6.53505188420552e-08	2.90594588168357e-06
ENSG00000187961.14	1.16369054471465	5.12840432639311	6.54980067685643e-08	2.90594588168357e-06
ENSG00000181090.21	0.78261372657213	7.07463175442635	6.55049563670732e-08	2.90594588168357e-06
ENSG00000278259.5	0.916280583544099	6.17948459947087	6.62352980705683e-08	2.92927650016412e-06
ENSG00000188157.15	0.969272489358466	6.39827980179021	6.66740061537253e-08	2.93960564362071e-06
ENSG00000133104.14	-0.92029161309725	6.53411498324333	6.82998949619421e-08	3.00205274512168e-06
ENSG00000178814.17	1.44691824713763	4.45314475117216	7.30461156017326e-08	3.20084951210161e-06
ENSG00000162775.17	0.813367090315215	6.9367982314166	7.5231695952765e-08	3.28657003447308e-06
ENSG00000171219.9	1.53907558541265	4.18014835882478	7.645172495767e-08	3.32971661677341e-06
ENSG00000128596.17	0.701316560961254	8.41058765766956	7.77787111745055e-08	3.3772459164227e-06
ENSG00000186432.10	-0.872947638868359	6.69486295763435	7.8570255623987e-08	3.40130873968613e-06
ENSG00000105849.6	-1.41971703150326	4.70911628521764	8.06040640683579e-08	3.47884227119127e-06
ENSG00000152558.15	-0.899677241629538	6.5559788574205	8.13742240340544e-08	3.50153530385575e-06
ENSG00000277112.3	1.50631484449395	4.36735547074313	8.21504690967947e-08	3.52435350804782e-06
ENSG00000141564.15	0.935356149594037	6.24662516998823	8.33778690909693e-08	3.56633279464029e-06
ENSG00000104731.14	1.02208384261645	5.56363379144862	8.8363406661243e-08	3.75826500197702e-06
ENSG00000177683.14	-1.81277319759146	4.08995576987993	8.85554200380454e-08	3.75826500197702e-06
ENSG00000200681.1	-2.44386341156303	3.51060954069832	8.86519345849837e-08	3.75826500197702e-06
ENSG00000023287.13	-0.933721885565699	6.40246497397034	8.89421317674149e-08	3.75944485573831e-06
ENSG00000070770.10	-0.733562577871086	7.85014653961385	9.2066283918906e-08	3.87969946901699e-06
ENSG00000200867.1	-1.04249802545188	5.94590994482779	9.23286704539599e-08	3.87969946901699e-06
ENSG00000179832.18	1.16678441634863	5.18313123293734	9.33239807930569e-08	3.91005649351963e-06
ENSG00000222546.1	-1.51542495435613	5.11910848903732	9.45608967821286e-08	3.95032970842892e-06
ENSG00000132002.9	0.697583505651406	10.3166951411411	9.78479050974674e-08	4.07576346552794e-06
ENSG00000102804.15	-1.01760082476478	6.10047967435216	9.90732396295745e-08	4.11484188594833e-06
ENSG00000283041.1	-0.947906140566628	6.57240044656947	1.02970210732005e-07	4.26433569242458e-06
ENSG00000009694.13	1.55715776850683	4.06886014030506	1.03725376947214e-07	4.2736512928932e-06
ENSG00000052795.13	-0.881284535896061	6.45835943404197	1.0379165677485e-07	4.2736512928932e-06
ENSG00000009307.16	-0.718113725884443	8.69884988286173	1.06812508237697e-07	4.38543389838959e-06
ENSG00000251842.1	-1.57350092780201	4.78421556429347	1.09342919157278e-07	4.47649911029896e-06
ENSG00000167522.16	0.731826873485011	7.55176531009276	1.11085499101411e-07	4.52954075251296e-06
ENSG00000101639.18	0.748795822282155	7.23044436531931	1.11270733818449e-07	4.52954075251296e-06
ENSG00000095066.12	1.19769120795836	5.3327994189555	1.12282469616204e-07	4.55777764059654e-06
ENSG00000103249.18	0.820335864796693	7.06915161185813	1.14620374959055e-07	4.63953489488221e-06
ENSG00000070061.16	0.912092337185448	6.14141048257676	1.22210155725173e-07	4.93281498981971e-06
ENSG00000127586.17	0.97036861854189	5.88085481855667	1.22735156581597e-07	4.94009005240926e-06
ENSG00000185324.22	1.15555679692294	5.10403177764861	1.28287905449871e-07	5.14912436188011e-06
ENSG00000201595.1	0.863729620269004	7.45622698550572	1.30014769204176e-07	5.20385929588446e-06
ENSG00000233653.3	-2.52438676662812	3.49197243781892	1.30513789139057e-07	5.20928157262826e-06
ENSG00000184445.12	0.724260082571575	7.67451957037681	1.34123229565777e-07	5.33847710124449e-06
ENSG00000099326.9	1.29737444791265	4.59643310056088	1.3763045816853e-07	5.44607140779806e-06
ENSG00000077097.16	-0.717332311121736	8.45326101054582	1.37735529165164e-07	5.44607140779806e-06
ENSG00000135821.19	-0.748485437805046	7.55921565911721	1.37966635566383e-07	5.44607140779806e-06
ENSG00000129347.21	0.812112097649494	6.75213083692627	1.38444262157722e-07	5.44991162763185e-06
ENSG00000122863.6	-1.10986437462239	5.49261056634372	1.41725680518954e-07	5.56380075659202e-06
ENSG00000185163.10	1.09645097694522	5.35176820345384	1.43078646814336e-07	5.60156811530772e-06
ENSG00000095015.6	-0.910594221883612	6.23958501375448	1.44108656217041e-07	5.62652025867571e-06
ENSG00000148356.15	1.20262101151697	5.03195932930355	1.4527732992986e-07	5.65673603414393e-06
ENSG00000137710.17	-0.779891882758575	7.54611550150746	1.519321558266e-07	5.89982618113647e-06
ENSG00000168397.17	0.954694104844396	5.82920975053029	1.53145244549754e-07	5.93086002473897e-06
ENSG00000116580.19	0.750469449329966	7.2916591227451	1.61502355831493e-07	6.22783373937181e-06
ENSG00000116353.16	1.37580709183534	4.46059356958934	1.61721662119098e-07	6.22783373937181e-06
ENSG00000206899.1	-1.61984132070745	4.79249478942245	1.6211752284079e-07	6.22783373937181e-06
ENSG00000221823.11	-1.2133367963099	5.42468347658992	1.62852081539329e-07	6.23932480314716e-06
ENSG00000223001.1	0.849951070701155	7.30323143648581	1.66676769559548e-07	6.3688304827167e-06
ENSG00000163297.18	-0.836685833299884	6.77292978511949	1.69472230408366e-07	6.45842444021668e-06
ENSG00000103335.22	0.736565172221887	8.88682226639835	1.71390603422645e-07	6.51420678101613e-06
ENSG00000135473.15	0.889665207488744	6.07652063278738	1.73221637824149e-07	6.5663831967784e-06
ENSG00000170027.7	-0.716689871505504	7.68978480675835	1.77127320770764e-07	6.69672131747829e-06
ENSG00000187535.14	1.00706042269539	5.57759599739853	1.79861424148511e-07	6.78219564901057e-06
ENSG00000196591.12	-0.782816969891485	7.36560885383801	1.87043432929908e-07	7.0345022321592e-06
ENSG00000145113.22	0.777592254915067	6.75947800216239	1.91586828216845e-07	7.18651220292976e-06
ENSG00000130038.10	1.18688958945918	4.89373330639637	1.9952032782438e-07	7.46456077648968e-06
ENSG00000232573.1	-0.948443866374027	6.23661915269534	2.05335945115073e-07	7.6621321811299e-06
ENSG00000141956.14	1.16214144377341	4.98098625763109	2.1064374176024e-07	7.83977707969475e-06
ENSG00000117632.23	-0.719620678504149	8.76826388511662	2.13360642343388e-07	7.91165909791068e-06
ENSG00000110514.19	0.831559184535716	6.93773215556588	2.13679396391335e-07	7.91165909791068e-06
ENSG00000202357.1	-1.29397256578867	5.19012677300162	2.18179308524363e-07	8.05745183465359e-06
ENSG00000099949.21	0.91269224048138	5.93640312692591	2.36305227338269e-07	8.6958346692831e-06
ENSG00000239830.1	-1.26091727370167	5.0499314151909	2.36824280434616e-07	8.6958346692831e-06
ENSG00000064726.10	-0.961203511118059	5.90603424357078	2.37286018262942e-07	8.6958346692831e-06
ENSG00000158863.22	1.22977866610404	5.14661022783001	2.40044670281129e-07	8.77449000116913e-06
ENSG00000229638.1	-1.21915918055404	5.27451722482691	2.44352526430313e-07	8.90922990132305e-06
ENSG00000102606.19	0.733920959882483	7.19503747795084	2.55085853801514e-07	9.27696751046165e-06
ENSG00000136603.14	-1.15353687748143	5.27807898926273	2.56358923896e-07	9.2996633430526e-06
ENSG00000103187.8	-1.45189083872481	4.52750107283556	2.67138129134192e-07	9.66621780899959e-06
ENSG00000186298.12	-0.795744879058002	7.12049111337991	2.67966581397214e-07	9.67177114569441e-06
ENSG00000137496.18	2.0198965432742	3.31454376521532	2.71548836437101e-07	9.77644039524429e-06
ENSG00000270722.1	0.739865480443117	8.06745630155339	2.76845564820413e-07	9.94215563486639e-06
ENSG00000207523.1	0.83760564579393	8.66437681879543	2.834112565788e-07	1.01524997387941e-05
ENSG00000132793.12	1.1815133321948	4.91111458497664	2.99464801954029e-07	1.07008258034895e-05
ENSG00000007202.15	0.702092466987174	7.80290429218871	3.00366375697626e-07	1.07063427795305e-05
ENSG00000012779.11	0.979245649796619	5.89136444889033	3.05376399425744e-07	1.08579117304503e-05
ENSG00000085449.15	-1.21039627378947	5.36921920116818	3.07957174898056e-07	1.09225701958273e-05
ENSG00000168961.17	1.92172268849197	3.66164993212531	3.24767307159048e-07	1.14903475167457e-05
ENSG00000143162.9	-0.857778228077955	6.32467360868847	3.26546306431471e-07	1.15248325735383e-05
ENSG00000187109.15	-0.710845567551604	9.62452909455765	3.35083999137441e-07	1.17970973553818e-05
ENSG00000152795.18	0.698084883924523	9.13941095188334	3.38152332737498e-07	1.18585235534707e-05
ENSG00000115944.15	-1.00021594147925	5.68044392035339	3.38483923049026e-07	1.18585235534707e-05
ENSG00000136878.14	0.729982326769284	7.85575860901905	3.53460311847265e-07	1.23530068499011e-05
ENSG00000112335.15	-0.80357255251512	6.72217659388951	3.54427025727161e-07	1.23566541402542e-05
ENSG00000068024.17	1.12773690076296	5.09767374531541	3.59727470942733e-07	1.25110071144136e-05
ENSG00000130827.6	1.0613552564842	5.29938725497515	3.63749015509056e-07	1.26121285648532e-05
ENSG00000099889.14	1.01670351950342	5.6700018348039	3.64395367844876e-07	1.26121285648532e-05
ENSG00000125447.18	0.775269217136833	6.64959648230516	3.65724884418997e-07	1.26123979907166e-05
ENSG00000140612.14	-0.819257945890995	6.77545757435426	3.66163553921285e-07	1.26123979907166e-05
ENSG00000084774.14	0.72799545788113	7.42905192883226	3.70064241186709e-07	1.2716188278092e-05
ENSG00000066654.14	-0.909908914690831	6.21680311756725	3.71661697464325e-07	1.27405274233644e-05
ENSG00000183856.11	0.834648685840573	6.31567318801994	3.80424000902519e-07	1.30097744843251e-05
ENSG00000141002.20	0.8619461441258	6.41239625990336	3.83521348271649e-07	1.30844699985344e-05
ENSG00000213371.4	-1.92757412114517	4.2057252702079	3.85530859843402e-07	1.31217854885893e-05
ENSG00000182871.16	0.743773934977089	8.25157327568729	3.93209618386754e-07	1.33514232745588e-05
ENSG00000185298.13	1.19092183645991	5.14742960082391	4.07020542439915e-07	1.3787700597214e-05
ENSG00000114850.7	-0.94432491499559	6.26454341761001	4.22770870654245e-07	1.42874618056714e-05
ENSG00000257858.1	-1.41297142429085	4.74689629865534	4.30617742024401e-07	1.45184038246297e-05
ENSG00000112159.12	0.650838854264603	9.47322360236565	4.39004343948615e-07	1.47664160667599e-05
ENSG00000245532.9	0.670006770291559	7.96625619949071	4.42735978039913e-07	1.4857058148323e-05
ENSG00000272645.3	1.84652643863276	3.60961224378674	4.52546286456962e-07	1.5150784436079e-05
ENSG00000280434.1	-1.49437505449808	4.73825594283864	4.58303667083014e-07	1.53077698033392e-05
ENSG00000136485.15	-0.747298045475219	7.02746494347725	4.61836550352527e-07	1.53898975116311e-05
ENSG00000115415.20	-0.848608799814115	6.37447350295575	4.88701158002813e-07	1.62469707408318e-05
ENSG00000067560.14	-0.69944757040869	7.89134117405119	4.89824227792541e-07	1.62469707408318e-05
ENSG00000239964.3	-2.89892779883119	2.99388925207146	4.91411988719602e-07	1.62619916544184e-05
ENSG00000215630.6	1.71666000430491	3.63056204755283	4.94083485651075e-07	1.63011419025302e-05
ENSG00000198837.10	0.782590583794458	6.7116632489483	4.94870313880986e-07	1.63011419025302e-05
ENSG00000214331.8	1.42008412184417	4.34105513081403	4.96832875359463e-07	1.63282529151967e-05
ENSG00000110046.13	1.00086774696088	5.58013284662353	5.11477089733716e-07	1.67710645739003e-05
ENSG00000064102.15	-0.901151891950768	6.18567904821439	5.25938514007741e-07	1.71710968198402e-05
ENSG00000129675.16	-0.822155119588199	6.48399310428342	5.26073801654674e-07	1.71710968198402e-05
ENSG00000224631.4	-0.820900196217336	7.60861855231378	5.28450857815905e-07	1.72094825946457e-05
ENSG00000228519.3	-1.15533231913221	5.8941878226406	5.33773327172641e-07	1.73433968368634e-05
ENSG00000207067.1	0.812585335944934	6.84315188275577	5.36257923697639e-07	1.7384705404216e-05
ENSG00000061938.21	0.961435271367707	5.65143130280372	5.48344542963018e-07	1.77364084788196e-05
ENSG00000201470.1	1.05491217361144	6.07001412367791	5.53319195148148e-07	1.78570061875626e-05
ENSG00000167702.13	1.29630722670487	4.97049640842769	5.55373977183297e-07	1.78830420653022e-05
ENSG00000005249.13	-0.74760058684845	7.29744658989052	5.76552306803388e-07	1.85233587537797e-05
ENSG00000166813.16	1.03353265257849	5.2633509951475	5.78017760281446e-07	1.85288959442345e-05
ENSG00000148225.16	0.831232775743008	6.81390165527043	5.84118624209019e-07	1.86826691211853e-05
ENSG00000172613.8	1.54518742230294	3.94506588805944	5.85941417968739e-07	1.86992306861338e-05
ENSG00000134294.14	-0.847070233509174	6.44964502172725	5.9066680797196e-07	1.88081437587338e-05
ENSG00000261758.1	4.42176843631977	3.3800305910778	5.94575911131126e-07	1.88906390922348e-05
ENSG00000251209.9	1.1380762934006	4.9940477015467	6.03743509747558e-07	1.91394706884353e-05
ENSG00000122515.15	0.981873493423424	5.74632426116267	6.07362910012969e-07	1.91893548182582e-05
ENSG00000185650.10	-0.853952580889812	6.41313492484087	6.07995469850597e-07	1.91893548182582e-05
ENSG00000152234.16	-0.680724737291978	8.17849655973376	6.12872746051993e-07	1.93007770948989e-05
ENSG00000196912.12	0.947105025781563	5.89208375761966	6.19310070089724e-07	1.94607324436747e-05
ENSG00000185485.14	1.1647691322427	5.20543331373499	6.25510125982489e-07	1.96125483483656e-05
ENSG00000249855.1	-1.12292898403009	5.36442820303421	6.307910342825e-07	1.97349448258383e-05
ENSG00000196700.9	1.06462702036422	5.49348601780519	6.37435284643391e-07	1.98993686136278e-05
ENSG00000171490.13	-0.668126957920861	8.07650865651416	6.6114090732771e-07	2.05945392632582e-05
ENSG00000124766.7	-1.5012819346164	4.34369078976616	6.65408450990275e-07	2.06662969268427e-05
ENSG00000206865.1	-3.51661861897459	2.67246078124755	6.6632906554549e-07	2.06662969268427e-05
ENSG00000198722.14	1.03482281987606	5.26007594241022	7.08313604527436e-07	2.18758815872949e-05
ENSG00000156931.16	0.821267195359982	6.20380354578758	7.08382235780922e-07	2.18758815872949e-05
ENSG00000184900.16	-0.780982394951052	6.64987534060654	7.46132114439826e-07	2.2992101221093e-05
ENSG00000275023.5	0.811272586839759	6.89546504870547	7.57522540665748e-07	2.32930053330462e-05
ENSG00000198763.3	0.645102649908506	10.2048764018623	7.67854081050388e-07	2.35601308937281e-05
ENSG00000069956.13	-1.09690668108262	5.40019626236662	7.80701806629867e-07	2.39031542461525e-05
ENSG00000183091.20	1.29411299549419	4.45767943135534	8.01645615718263e-07	2.44560657221819e-05
ENSG00000173442.13	0.888590145649061	5.93714254678376	8.02173975115185e-07	2.44560657221819e-05
ENSG00000142621.20	1.1827337942173	4.73367327682477	8.31449741532458e-07	2.52947841749864e-05
ENSG00000168502.17	1.25524458341246	4.72744431176644	8.43867468721718e-07	2.56181715239693e-05
ENSG00000204536.14	0.922339774813816	5.65628504388905	8.63800002113514e-07	2.61602146928436e-05
ENSG00000232931.6	1.33345010514284	4.38221803318797	8.66942057220905e-07	2.61602146928436e-05
ENSG00000160953.17	0.84723147464179	6.18144696677505	8.67199523979393e-07	2.61602146928436e-05
ENSG00000100941.9	0.652103817717102	9.54340994297796	8.8035234073524e-07	2.65011947277211e-05
ENSG00000122965.11	0.68222129898587	7.3803922117555	8.84594521489199e-07	2.65593496479131e-05
ENSG00000072310.18	0.929655895187801	6.37706911972969	8.85991285623731e-07	2.65593496479131e-05
ENSG00000197993.9	0.898914857174532	6.15190563116555	8.88169763361958e-07	2.65690700192349e-05
ENSG00000070366.14	1.1152927377162	5.17803007151327	8.95535985773659e-07	2.67336148753141e-05
ENSG00000180900.20	0.765028207266575	6.95845582175185	9.05772979014743e-07	2.69829958758883e-05
ENSG00000200168.1	0.822544994771311	6.66866941182058	9.07837684206041e-07	2.69883945580671e-05
ENSG00000104687.14	-0.92538272780165	5.83598259925022	9.30757233587926e-07	2.76124645964418e-05
ENSG00000067365.15	1.2594643651381	4.69744783819536	9.34033548056475e-07	2.76524105580604e-05
ENSG00000124177.16	0.657842144043913	7.87592886324924	9.53315645810608e-07	2.81650719357117e-05
ENSG00000249353.2	-0.900323005395004	7.00091514690297	9.71171712283766e-07	2.86335791467368e-05
ENSG00000218426.5	-0.97919283973614	5.97625699479667	9.879851822502e-07	2.90306376883328e-05
ENSG00000129484.14	0.854053520377103	5.96271358232781	9.88690850157471e-07	2.90306376883328e-05
ENSG00000202111.1	-0.745260445019328	7.88312725765205	1.0002032808127e-06	2.9308615154939e-05
ENSG00000148840.11	0.914967663643692	5.95016811502504	1.02702125961134e-06	3.00330359774917e-05
ENSG00000115241.11	-0.667100464594854	7.77951655168915	1.03259642431937e-06	3.01345705989253e-05
ENSG00000063046.18	-0.62858882746221	9.40367611072039	1.08414216583427e-06	3.15745388094295e-05
ENSG00000186635.15	0.712152769058607	7.12017198213339	1.10001889139607e-06	3.19719486710228e-05
ENSG00000108828.16	-0.74458361814861	7.07868423037513	1.11645507178894e-06	3.23839771734084e-05
ENSG00000074855.11	1.05369575745102	5.13003880407355	1.1237519007031e-06	3.25297797680297e-05
ENSG00000151846.9	-1.40831343986259	4.85392708221444	1.13993655443864e-06	3.2931755823692e-05
ENSG00000163322.14	-1.11752547336221	5.31594332511801	1.14767375871877e-06	3.30885659732018e-05
ENSG00000188511.12	1.0308057813189	5.23414219021949	1.17938438227362e-06	3.39345357702785e-05
ENSG00000167978.17	0.68438754698062	10.9555897674775	1.21389923450325e-06	3.4857639541477e-05
ENSG00000170852.11	-0.966872005243439	5.8521905771168	1.21787767878782e-06	3.49019385187012e-05
ENSG00000115484.15	-0.659801502324474	7.83208621419337	1.22219870495558e-06	3.49558587690789e-05
ENSG00000245958.6	1.21003375397704	4.63557810119056	1.22819368833426e-06	3.50573453389276e-05
ENSG00000120802.14	-0.687125423356983	7.42086358189316	1.23157664384513e-06	3.50840193432543e-05
ENSG00000164068.16	0.81056564782082	6.22228122736193	1.23699338437568e-06	3.51684091363475e-05
ENSG00000225697.13	0.928717411136491	5.62727804451623	1.24306515296792e-06	3.52710506472817e-05
ENSG00000177225.17	1.14985689316927	4.73589735779636	1.25548230953642e-06	3.55154174858702e-05
ENSG00000164880.16	0.714049753036094	7.25827546799208	1.25663456384508e-06	3.55154174858702e-05
ENSG00000111364.16	0.976859540839623	5.73462322024982	1.28072989214246e-06	3.61251547726561e-05
ENSG00000070371.16	1.14848995716989	4.73593437585454	1.29632073118036e-06	3.64930840021283e-05
ENSG00000163131.12	-0.984443656163217	5.72204356154921	1.31401253099731e-06	3.69185991307067e-05
ENSG00000084652.16	0.673289045321231	7.4726017182914	1.34378602061375e-06	3.76812326602238e-05
ENSG00000130164.14	0.7231959098625	7.27386816141693	1.35985560680763e-06	3.80231200722683e-05
ENSG00000196405.13	1.04793349393492	5.54149178449893	1.36128554658899e-06	3.80231200722683e-05
ENSG00000224086.6	1.3479465734355	4.20322590272377	1.36752361188056e-06	3.81230463708881e-05
ENSG00000127419.17	1.51027440471564	4.16047445183514	1.3763279626758e-06	3.82939871401582e-05
ENSG00000141556.22	0.932933812522122	5.63778768422846	1.43519708498932e-06	3.98545330054495e-05
ENSG00000090615.15	0.664379037807052	7.55032269149143	1.44805972324725e-06	4.01339415365761e-05
ENSG00000167123.19	1.03935440869372	5.10417840982432	1.47387081960655e-06	4.07704536180352e-05
ENSG00000117155.17	-0.870085046162013	6.22075428955098	1.48758897963189e-06	4.09984258566018e-05
ENSG00000153561.13	-0.830576568798944	6.17159978649607	1.48783456245606e-06	4.09984258566018e-05
ENSG00000252010.1	0.769732475779495	6.97073663867328	1.49930247052416e-06	4.11707107620818e-05
ENSG00000127022.16	-0.625175785432886	9.12728294248222	1.49983327641892e-06	4.11707107620818e-05
ENSG00000134107.5	-0.642193402060105	8.44161452862357	1.50481979592963e-06	4.12286096670663e-05
ENSG00000243323.7	1.67912871013989	3.71374925863996	1.53207829125959e-06	4.18953241134708e-05
ENSG00000102878.18	1.2705827201392	4.44911294647504	1.54218772747986e-06	4.20914437086836e-05
ENSG00000158290.19	-0.941664092959255	6.07283343560242	1.54972447077026e-06	4.22167337294049e-05
ENSG00000145833.16	0.665370801833552	7.80355431457982	1.56666635056445e-06	4.25972716076622e-05
ENSG00000200890.1	0.800020404742444	7.02074596350783	1.59499807687973e-06	4.32854686432e-05
ENSG00000111788.10	1.32621891415093	4.56624237083811	1.64243162757041e-06	4.44196406993269e-05
ENSG00000170638.10	0.809382578804542	6.20317077599699	1.64299040900574e-06	4.44196406993269e-05
ENSG00000159086.15	0.635155266540981	8.00010115388406	1.65995370082243e-06	4.47937412035492e-05
ENSG00000237296.9	1.33289342654038	4.24302568809972	1.71801768137373e-06	4.6273449918053e-05
ENSG00000174669.12	1.29382527941196	5.38130181974714	1.74053073491004e-06	4.67918666051142e-05
ENSG00000178921.14	0.929193582278283	5.60716638255772	1.80526895941895e-06	4.84413837444084e-05
ENSG00000160613.14	1.01583931539274	5.2029637216603	1.91433317968238e-06	5.12593055500964e-05
ENSG00000182827.9	-0.717747012347364	6.93402514237596	1.91743930315107e-06	5.12593055500964e-05
ENSG00000252653.1	-0.804346680933727	8.51332432232974	1.96071129839883e-06	5.23184957071823e-05
ENSG00000198791.12	-0.976535518824388	5.50822208705662	1.99237440402303e-06	5.30645591733198e-05
ENSG00000239437.3	1.03066237908853	5.19832878789073	2.03577839887417e-06	5.40812478634098e-05
ENSG00000184058.15	0.840067116307547	7.11780069673548	2.03809573914727e-06	5.40812478634098e-05
ENSG00000237973.1	0.688339136180854	7.0759884926114	2.04580385238739e-06	5.41854406670219e-05
ENSG00000197111.16	-0.688852871441809	7.19666554325115	2.06853205847546e-06	5.46863392359684e-05
ENSG00000164199.18	1.2116063735356	4.58195803737016	2.11389309548285e-06	5.57826411881652e-05
ENSG00000196821.10	-0.709037146479273	6.93522291230727	2.16533235350123e-06	5.70350134068367e-05
ENSG00000117480.16	1.68818207419415	3.56052240524876	2.29478179154689e-06	6.03338133781199e-05
ENSG00000204628.12	-0.618196093967183	9.84379121272578	2.30256320301616e-06	6.04275240586421e-05
ENSG00000134352.20	-0.966692245490303	5.83033741281775	2.31027339753671e-06	6.05190265325475e-05
ENSG00000148343.19	0.974041776332903	5.63947082126788	2.38563331343613e-06	6.23790871317999e-05
ENSG00000155096.15	-0.839849749187684	6.17450962553407	2.3981039780809e-06	6.25909506410222e-05
ENSG00000072182.13	0.786334360409239	6.24706571352886	2.4330496289239e-06	6.33875784233646e-05
ENSG00000286403.1	1.29377441794367	4.25038555208651	2.50075111487179e-06	6.50189411698769e-05
ENSG00000111271.15	1.17657095782902	4.60056286220526	2.5047425169776e-06	6.50189411698769e-05
ENSG00000212158.1	0.759677322924363	6.98755006997888	2.51146416413005e-06	6.50755334680279e-05
ENSG00000199751.1	-2.27844356162566	3.36898776163025	2.55071884145191e-06	6.59733759551705e-05
ENSG00000134755.18	-0.980758589056006	5.45148200250491	2.64534412830158e-06	6.82975423683483e-05
ENSG00000164362.21	1.15593511536391	4.5976876933414	2.66715498041996e-06	6.87368052417941e-05
ENSG00000135722.9	2.65679085739426	2.3551429875789	2.80879166133438e-06	7.22570479627654e-05
ENSG00000242276.2	-1.36285960206026	4.77416389331312	2.83699142215277e-06	7.28360299777619e-05
ENSG00000112308.13	-1.27643135506499	4.57441551267863	2.84146421645397e-06	7.28360299777619e-05
ENSG00000182621.18	0.811406759232879	6.07203789436763	2.85611673965439e-06	7.29995352790784e-05
ENSG00000101191.17	0.723938649401827	6.68281729217526	2.85803191371087e-06	7.29995352790784e-05
ENSG00000141503.17	0.762817934066856	6.2700446982983	2.88041610785205e-06	7.34403601590961e-05
ENSG00000170581.14	0.911624021243875	5.52209463247312	2.93154844147495e-06	7.46112923941289e-05
ENSG00000006025.12	1.22696412029885	4.51832675252488	2.96942071252771e-06	7.54411868613645e-05
ENSG00000260404.3	1.54928362898112	3.75100791331043	3.02063885130146e-06	7.66066090270773e-05
ENSG00000164985.15	-0.653041664103517	7.62663997142545	3.04996002827919e-06	7.7213564037478e-05
ENSG00000165238.16	0.738561361121158	6.44531122015317	3.0777259456791e-06	7.77790742074705e-05
ENSG00000284736.1	-2.8697374003494	4.67911047924123	3.09866918398135e-06	7.81704766501212e-05
ENSG00000065150.21	-0.632638768930012	9.05077577820086	3.17533799602557e-06	7.98641403602942e-05
ENSG00000128609.16	-0.85262293528219	6.07809361732812	3.1769530326867e-06	7.98641403602942e-05
ENSG00000111897.7	-0.873746554433952	5.95082402277737	3.19118212435939e-06	8.00813461645284e-05
ENSG00000151414.15	-1.12930570200609	5.09270524091183	3.20310739471404e-06	8.02400801728278e-05
ENSG00000124549.14	1.22876443855742	4.56013245043078	3.21419584493738e-06	8.03773337907638e-05
ENSG00000171858.18	-0.649728688137068	7.72874559780031	3.23661427758518e-06	8.07969442221568e-05
ENSG00000251138.7	1.26614179040577	4.56133241835593	3.26178952962026e-06	8.12837950781368e-05
ENSG00000130699.19	0.938528459596839	5.38823280016521	3.29053426098584e-06	8.17865206223999e-05
ENSG00000255769.7	1.86439575670762	3.15754935088832	3.29609714600648e-06	8.17865206223999e-05
ENSG00000244705.1	-1.32724534913913	4.59286483547591	3.29908639261268e-06	8.17865206223999e-05
ENSG00000005961.19	1.29681464938716	4.20591554101628	3.33181336588228e-06	8.24551877715495e-05
ENSG00000088387.20	0.679971112581128	6.99965642245837	3.38750870560809e-06	8.36889866252729e-05
ENSG00000137193.14	-0.631409119051524	8.83411637928992	3.39732017471819e-06	8.3786920453592e-05
ENSG00000173726.11	-0.659247290678574	7.4515149377205	3.47614650560955e-06	8.55836826097581e-05
ENSG00000150995.21	0.875792828953108	5.93064683509593	3.49893954886458e-06	8.59970922738945e-05
ENSG00000173542.9	-0.850902156431976	5.99783318925577	3.51267018161257e-06	8.61867312197371e-05
ENSG00000230701.2	1.64136745054875	3.605238233129	3.54298611670006e-06	8.67819625063165e-05
ENSG00000110700.7	-0.680647321670792	7.20070935712291	3.55048888373241e-06	8.6817329718433e-05
ENSG00000065613.15	-0.765320004120804	6.65963550170466	3.70544829614877e-06	9.03334323071032e-05
ENSG00000102034.17	-0.948912250786689	5.47923202275363	3.71189477683371e-06	9.03334323071032e-05
ENSG00000185864.17	1.98190995095366	3.24638311865119	3.71319642884247e-06	9.03334323071032e-05
ENSG00000160294.11	0.62225122892254	8.09171236394322	3.73837388015013e-06	9.07823811666935e-05
ENSG00000198952.8	0.658269361048785	7.27953251060496	3.74432181377039e-06	9.07823811666935e-05
ENSG00000198876.13	-0.953993502130502	5.52581825009973	3.84981825616364e-06	9.31825097847447e-05
ENSG00000053254.16	-0.889953355039725	5.76324209659138	3.87933981244625e-06	9.37387186720781e-05
ENSG00000181472.5	-1.35465616279345	4.45204898144317	3.91871011289496e-06	9.45306350297507e-05
ENSG00000204946.10	1.37557089225694	4.25142336200436	4.06618534674233e-06	9.79233106444887e-05
ENSG00000055332.19	-0.752193518732651	6.42595696318238	4.0946697716516e-06	9.84438308020063e-05
ENSG00000133226.17	0.603169621551171	8.58917736638305	4.11633677310723e-06	9.87989775910444e-05
ENSG00000105193.9	-0.638936497423736	8.26720636103437	4.23064494297381e-06	0.00010137276151818
ENSG00000105221.18	0.703330582319995	6.85351119201299	4.31370282739928e-06	0.000103190397018037
ENSG00000130695.16	0.67608696437844	6.86817223258477	4.37335548138013e-06	0.00010444301782116
ENSG00000228252.9	2.10778103494234	2.81705618484804	4.49915094218377e-06	0.000107268442347007
ENSG00000149485.19	-0.664247970125185	7.37384556056323	4.71698832876207e-06	0.000112275291964837
ENSG00000086232.13	-0.636617626907916	7.62121959064315	4.7487656924147e-06	0.000112844218253085
ENSG00000134574.12	1.4701131139028	3.79453330936067	4.77391476352753e-06	0.00011325401431554
ENSG00000167553.16	-0.813882930328027	6.51588115894518	4.82001478902167e-06	0.000114158664317176
ENSG00000139644.13	-0.695815611126764	7.05244339348547	4.87305764305116e-06	0.000114914020226607
ENSG00000264618.2	1.11009279329637	4.69659265079776	4.87656085150812e-06	0.000114914020226607
ENSG00000271254.6	1.88743258135508	3.1328458303994	4.8839730040135e-06	0.000114914020226607
ENSG00000244052.1	-1.34200055531725	4.35512455378963	4.88398620406196e-06	0.000114914020226607
ENSG00000259786.7	1.26361557911929	4.26839109511639	4.89523758168596e-06	0.000114989933291767
ENSG00000205940.8	-1.21318978862164	4.88310035747792	4.94249654146371e-06	0.000115910037549318
ENSG00000150593.18	-0.755215629421476	6.49070560766364	5.03243920846936e-06	0.000117826505585225
ENSG00000200587.1	0.814657645716955	6.5994106716178	5.05691866599012e-06	0.000118098339059056
ENSG00000068796.19	-0.639034291033086	7.72166878962122	5.06053319717082e-06	0.000118098339059056
ENSG00000232472.1	-0.999342007152662	5.99149126846452	5.07278849163162e-06	0.000118191847636731
ENSG00000167264.18	1.35620993351395	4.15972705337462	5.13517966274157e-06	0.000119451281473091
ENSG00000164924.18	-0.617608625826717	7.88563016655538	5.1554485599409e-06	0.00011972839937665
ENSG00000123416.15	-0.695356400429368	8.51811181235181	5.28178104061686e-06	0.000122463819629448
ENSG00000256525.8	0.777344794406755	6.05838101807704	5.34642188914998e-06	0.000123762325120565
ENSG00000046651.16	0.784415894542697	6.04515316230918	5.38090126513585e-06	0.000124359571335696
ENSG00000205250.9	0.826137251756453	5.83327336929475	5.42859746018335e-06	0.000125259859914601
ENSG00000164109.14	-0.978718744518446	5.4115629928756	5.527446006556e-06	0.000127335649241063
ENSG00000171435.14	4.87949361036059	1.03834204959544	5.55169406108381e-06	0.000127675732748804
ENSG00000275110.1	0.892849722105392	6.06536913523415	5.5600291182395e-06	0.000127675732748804
ENSG00000079332.15	-1.0878639196394	4.9747658963354	5.5983820418396e-06	0.000128350746044031
ENSG00000277072.5	1.73734593776228	3.24825444218234	5.6185334461218e-06	0.000128606974040702
ENSG00000196220.16	3.90152122624312	1.33341803595033	5.66081142842765e-06	0.000129177747677864
ENSG00000122406.14	-0.586323702390057	9.9921529347674	5.66290144513245e-06	0.000129177747677864
ENSG00000105887.11	-0.681740879353303	6.89263199508217	5.67051457110589e-06	0.000129177747677864
ENSG00000100678.19	-2.28028295902265	3.24980832775853	5.687886353361e-06	0.000129367815170333
ENSG00000155111.15	-1.00148237701709	5.52584848892963	5.81744049180326e-06	0.000132104761976306
ENSG00000065029.15	1.132864421682	4.54698643550058	5.84736820104366e-06	0.000132446545737651
ENSG00000085733.16	0.658693582499721	7.02457019292717	5.85097797836088e-06	0.000132446545737651
ENSG00000263266.2	-1.07305893904268	5.33081959733902	6.31046265093191e-06	0.000142622427957734
ENSG00000152208.13	2.15852573599747	2.66590843155753	6.32509707909254e-06	0.000142728056765854
ENSG00000139625.13	1.78313692896745	3.19350984062015	6.35381261670392e-06	0.000143150599032627
ENSG00000225178.5	-1.23099941262778	5.10417164372694	6.40935060420124e-06	0.000144175172382417
ENSG00000144118.14	-0.773232552499955	6.21113086671915	6.46433869484725e-06	0.00014518418363396
ENSG00000065135.12	-0.778234551840366	6.28316247155149	6.48951484529918e-06	0.00014532582695024
ENSG00000100380.14	-0.597086317875337	8.54351775548201	6.49937048887747e-06	0.00014532582695024
ENSG00000198276.16	1.07270896218554	4.85696392830839	6.50107160828415e-06	0.00014532582695024
ENSG00000133710.16	1.00832136804201	5.07738747736736	6.61220680161745e-06	0.000147579924081583
ENSG00000052841.15	0.617009641708255	7.53024128020545	6.69593918437194e-06	0.000149085668767302
ENSG00000276168.1	0.799691512237633	13.4132168434128	6.70047949515965e-06	0.000149085668767302
ENSG00000108465.15	1.01852531749684	4.94481526145858	6.75256926804163e-06	0.000150011728746928
ENSG00000282886.1	-1.33081320931166	4.75201947526647	6.84009305702459e-06	0.000151720887637934
ENSG00000166965.12	0.858699165017249	5.81739536982006	6.85173550217133e-06	0.000151744231855662
ENSG00000065427.15	-0.632831452695376	7.40249406958187	6.96557802654879e-06	0.000154027419046941
ENSG00000140284.11	-0.796269006378862	6.08346296772913	6.97830649525559e-06	0.000154071115208809
ENSG00000261008.7	1.11130846327869	4.67259065847716	7.07378938092172e-06	0.000155938966214196
ENSG00000135624.16	-0.639128690827397	7.40812777771435	7.11864096446783e-06	0.000156686645744792
ENSG00000200468.1	-0.86246665736121	6.83179657179278	7.25887757519222e-06	0.000159528307937008
ENSG00000147689.16	-0.659131549876084	8.14433786432773	7.29892835167722e-06	0.00016016285505541
ENSG00000225674.1	-1.44432614953259	4.16940019772507	7.43730372686531e-06	0.000162949732572252
ENSG00000116747.13	-0.773542709144853	6.40639090468635	7.50894250463574e-06	0.00016426814831897
ENSG00000110367.13	-0.607298526123349	7.95837064571888	7.52805318574643e-06	0.000164435173930733
ENSG00000126351.13	-0.752148316955582	6.30031132918354	7.86844016164458e-06	0.000171608643951606
ENSG00000112787.14	0.884065415671596	5.90292038187149	7.95657373283877e-06	0.000173267089692776
ENSG00000060982.15	-0.620742171966134	8.50074292033034	7.98375864711762e-06	0.000173414446926219
ENSG00000172890.13	0.79214074304944	6.22957626214775	7.99888722747157e-06	0.000173414446926219
ENSG00000132024.18	0.795028761919037	6.006181952041	7.99964752726855e-06	0.000173414446926219
ENSG00000091039.17	-0.703120269041554	6.76871748353888	8.01902239032819e-06	0.000173571860771922
ENSG00000198400.13	0.986353976096006	5.28862915034139	8.2652829886211e-06	0.000178632337773683
ENSG00000158286.13	1.7907737300755	3.25562630931581	8.32380393054787e-06	0.00017957886738993
ENSG00000162636.16	-0.665026296827806	7.0441913838309	8.33414382122293e-06	0.00017957886738993
ENSG00000182899.17	-0.631400581378489	7.70346284176257	8.53161698946391e-06	0.000183419111389471
ENSG00000197162.10	1.01456811517406	5.04198665552585	8.53796826692562e-06	0.000183419111389471
ENSG00000183298.5	-1.14508389052235	4.90776028772075	8.59379553439109e-06	0.000184342060198039
ENSG00000126777.18	-0.632117307337526	8.24502293859515	8.80403073076948e-06	0.00018856944146666
ENSG00000102901.13	0.713753530506143	6.53236630195497	8.92457328536357e-06	0.000190865985979067
ENSG00000174574.16	-0.922117594422112	5.75638853003716	8.95120344177116e-06	0.000191150214779641
ENSG00000123136.15	0.640016396275085	7.14376396600156	9.04278450946401e-06	0.000192818540529925
ENSG00000139631.19	1.06926789958684	5.02907721608081	9.13594078350306e-06	0.000194515446488582
ENSG00000210196.2	0.588786276852864	9.91362505941962	9.2176866197711e-06	0.000195964735274036
ENSG00000141027.21	0.584904682243859	8.2587771212416	9.49554066100571e-06	0.000201572743898594
ENSG00000136149.6	-0.680762011943444	6.96901991994046	9.74025909345574e-06	0.000206461793713206
ENSG00000136010.14	0.683723229417842	6.78950326983238	9.95965090016781e-06	0.000210800351179475
ENSG00000214655.11	0.942017374290968	5.1737521729205	1.00014624500457e-05	0.000211373090629358
ENSG00000272333.7	0.655189395163158	7.09499107850913	1.0159035033563e-05	0.00021438705890416
ENSG00000196531.14	-0.572761739599204	9.61274867885808	1.02604598166535e-05	0.000216209012812982
ENSG00000201356.1	0.925794705291514	5.28069318894993	1.04167632766888e-05	0.000219180324510534
ENSG00000258932.5	1.20544731879247	4.27877975351061	1.04674798805241e-05	0.000219924514967787
ENSG00000112584.14	1.01184555852914	4.86608100461113	1.04913159856602e-05	0.000220102586762115
ENSG00000055208.19	-0.762248258938844	6.38569638685895	1.06325683954144e-05	0.000222739872131423
ENSG00000240652.1	-1.17454205194451	4.81930389957626	1.12221185996769e-05	0.000234747061919374
ENSG00000265185.6	0.661007183658527	6.69678248781312	1.12865120269055e-05	0.000235749899174241
ENSG00000173110.8	1.047302940016	5.18679143926186	1.13899171462083e-05	0.000237563497508033
ENSG00000213339.9	1.13881256989666	4.56425042464831	1.14182362164793e-05	0.000237808003991179
ENSG00000214279.13	2.38938731685633	2.68543727524638	1.15585484966938e-05	0.000240380901900036
ENSG00000260290.2	-0.903543645380776	5.74119689602142	1.15784720570003e-05	0.000240446269717039
ENSG00000105576.16	0.691290030043019	6.44661599213179	1.16228773787636e-05	0.000241019117163971
ENSG00000143751.10	-0.69252706712089	6.73172538430056	1.17381009062133e-05	0.000243056716597009
ENSG00000123104.12	0.732170051097059	6.24065732492933	1.18203447012854e-05	0.000244406521247791
ENSG00000197714.9	0.71737944087932	6.33421803058392	1.19373016674322e-05	0.00024646915791446
ENSG00000114857.18	0.584339055567166	8.04505225838575	1.19766600068917e-05	0.000246803218339729
ENSG00000033327.13	-0.577651721314536	8.32546414787129	1.19879293715159e-05	0.000246803218339729
ENSG00000108055.10	-0.687773382017772	7.08918237509354	1.21032526615926e-05	0.000248819953210847
ENSG00000100023.20	0.617822775748722	7.41417719287219	1.22922356490962e-05	0.000252343043862319
ENSG00000100629.17	1.00370277508147	4.90735230029325	1.23676186088501e-05	0.000253527334830061
ENSG00000183773.16	3.36444618065795	1.50259189362611	1.23910395381783e-05	0.000253644579346509
ENSG00000008838.20	0.655361726313632	6.85534471995788	1.24227716173743e-05	0.000253931375899224
ENSG00000183255.12	-0.602582900680502	7.61503513293107	1.27528258986961e-05	0.000260306612966406
ENSG00000166710.21	-0.617689452762334	7.3862147431625	1.28156927459252e-05	0.00026121772596922
ENSG00000105397.14	0.694589348987596	6.41752292660223	1.28995964042884e-05	0.000262554427382171
ENSG00000149499.12	0.944797000463319	5.1756518655889	1.2948732237056e-05	0.000263180686843652
ENSG00000055609.21	0.558386827285479	9.25089978681567	1.32572713941568e-05	0.000269070030887921
ENSG00000238554.1	0.892331164485987	5.38830024086805	1.34018535260606e-05	0.0002716197442361
ENSG00000266179.2	0.766802502298699	6.66366563732315	1.35512573348721e-05	0.000274259839479353
ENSG00000117614.10	-0.748458918929721	6.27748778090038	1.35971020076622e-05	0.00027479954113934
ENSG00000207024.1	-1.56863027906684	3.81852431561343	1.40990235314986e-05	0.000284542124201189
ENSG00000155657.28	1.80785649869606	3.10541996995018	1.41451463033676e-05	0.000284743572057316
ENSG00000188559.15	0.899103667451131	5.54359156036602	1.41487489221027e-05	0.000284743572057316
ENSG00000104885.18	0.623225588117959	7.32987239530863	1.4188620781536e-05	0.000284894309121266
ENSG00000073921.18	-0.615240122787147	7.96389301976099	1.41960036787343e-05	0.000284894309121266
ENSG00000207088.1	0.836547157430843	5.64789172236974	1.44041528465151e-05	0.000288516991297324
ENSG00000131797.12	1.43488490644616	3.79770460559341	1.4416788733958e-05	0.000288516991297324
ENSG00000212232.1	0.567835360875616	8.73348418415488	1.44879441217742e-05	0.000289360258073012
ENSG00000119318.13	-0.623857230338909	7.25251294924377	1.44993136503889e-05	0.000289360258073012
ENSG00000100416.15	1.10049514227477	4.6759020532677	1.45489112053137e-05	0.000289946242922031
ENSG00000167658.16	-0.577748410299007	11.5108762199104	1.47893886080078e-05	0.000294329374116866
ENSG00000131747.15	-0.569651330452857	8.63604695072909	1.4841651430704e-05	0.000294959810472341
ENSG00000104946.13	1.18128163359081	4.31197560433449	1.48864292927199e-05	0.000295439951988065
ENSG00000149782.13	0.846603050419377	5.59443931207769	1.49668765626137e-05	0.000296625690547291
ENSG00000168010.11	1.18086585463096	4.25240825113144	1.5172491630246e-05	0.000300285404101926
ENSG00000170037.14	1.01583188323945	4.82306114739432	1.52666550319278e-05	0.000301732275796542
ENSG00000083312.19	-0.672737132727904	6.69194728635028	1.53029277237103e-05	0.000301986329665095
ENSG00000115091.12	-0.713751628601321	6.84738622427582	1.53216596878027e-05	0.000301986329665095
ENSG00000085872.15	0.664635701425596	6.72615414654377	1.55750120812298e-05	0.000306558170483437
ENSG00000223546.7	1.60451518684342	3.44340478166507	1.59042956284328e-05	0.000312609947955848
ENSG00000133112.17	-0.556467602108488	10.5694154463249	1.60909276333337e-05	0.000315845071312382
ENSG00000196230.14	-0.604687154212205	9.2363256857341	1.62141657918509e-05	0.000317828702642177
ENSG00000198466.12	0.901022691164514	5.28922871988564	1.63777123334778e-05	0.000320595956320222
ENSG00000114739.14	-0.740768524457405	6.45267213452298	1.65415233396428e-05	0.000323071212483206
ENSG00000172009.15	0.771796801303062	6.09225253804762	1.65492546557801e-05	0.000323071212483206
ENSG00000197892.13	0.883457187861843	5.37117751599462	1.65978848932254e-05	0.000323579717870785
ENSG00000147065.17	-0.577244374863582	8.80474509292957	1.68160029157828e-05	0.000327386556766647
ENSG00000253506.3	-1.01140857522105	5.3437606387392	1.69178053335041e-05	0.000328921618214084
ENSG00000201394.1	-0.687251341013309	6.84584798977188	1.70384598812703e-05	0.000330818552355992
ENSG00000120727.13	-0.729488390988071	6.36257152853096	1.70746833359749e-05	0.000331073257809451
ENSG00000151208.17	0.714337104985052	6.26079989972287	1.73642801146077e-05	0.000336233472651641
ENSG00000196576.16	0.756451715381327	5.99979778967307	1.78135782314525e-05	0.000344467965558008
ENSG00000151914.21	0.57309115546537	8.6687867695406	1.80333731693559e-05	0.000347881968686534
ENSG00000108509.21	0.841276366829685	5.53966268224959	1.80386839789305e-05	0.000347881968686534
ENSG00000212153.1	0.801226089272348	5.64032955229582	1.81678133425477e-05	0.000349901340571728
ENSG00000164300.17	-1.05769856754633	4.89996795737387	1.82970944267498e-05	0.00035191820945087
ENSG00000148396.18	0.64913437532347	6.81273646045422	1.84749355699581e-05	0.000354862401852452
ENSG00000198467.16	0.873085742353987	5.58850116761998	1.88212248571405e-05	0.000361029894214145
ENSG00000184260.6	-0.834208089028816	6.34298564474036	1.94229651832548e-05	0.0003720744226081
ENSG00000181218.5	-0.923327864278042	5.37316078723109	1.98668687456618e-05	0.000380069909554858
ENSG00000133703.13	-0.92690675754771	5.60294128266119	2.00225038049578e-05	0.000382536609361654
ENSG00000167785.9	0.925620821552877	5.15426896180002	2.02652430673527e-05	0.000386658678977492
ENSG00000132382.15	0.674373082329433	6.43630347918697	2.03268130478363e-05	0.000387317691705381
ENSG00000122068.13	-0.725638878373906	6.26728217322236	2.04413740553002e-05	0.000388983331790699
ENSG00000165821.12	-0.748087048160692	6.10649021280216	2.05793896300799e-05	0.000391090283832115
ENSG00000106799.13	-0.743534271757892	6.16694417962236	2.06871736395663e-05	0.000392359414923479
ENSG00000137817.17	0.849878160399154	5.70661591223153	2.07227921070304e-05	0.000392359414923479
ENSG00000068400.13	0.705856987016228	6.17497192262886	2.0728318591463e-05	0.000392359414923479
ENSG00000237506.3	-1.33188616109518	4.19869449015725	2.08364027928009e-05	0.000393884981026443
ENSG00000086598.11	-0.742561662433286	6.17868704463063	2.08961412139014e-05	0.000394493817462442
ENSG00000048649.14	-0.590946654873437	7.83559928046049	2.11114281474664e-05	0.00039774163061483
ENSG00000173209.23	0.713194488823795	6.31723113414721	2.11236918764663e-05	0.00039774163061483
ENSG00000149806.11	-0.608136012022249	7.81029709047621	2.11516546643666e-05	0.00039774548515185
ENSG00000164587.13	-0.562101214922527	9.48788989454815	2.12475308943097e-05	0.000399024731565613
ENSG00000099910.17	1.11702351335376	4.48247089943397	2.13455818305704e-05	0.00040034141629613
ENSG00000084754.12	-0.568077457443421	8.23640849539797	2.14673110879986e-05	0.000402098170692721
ENSG00000135677.11	-0.98160415166496	5.05833008861651	2.15864434153e-05	0.000403801759396649
ENSG00000162545.6	-2.38271250629424	2.7360007372372	2.16479767830453e-05	0.000404424849184168
ENSG00000151332.19	-0.799635778070414	5.93112899567433	2.19085718083286e-05	0.000408760319585339
ENSG00000135018.14	-0.734542240593467	6.67671655571671	2.21335061044698e-05	0.000412420037673534
ENSG00000134326.12	-0.889418302404705	5.50750687301174	2.26185998409775e-05	0.000420911580677099
ENSG00000105048.17	-0.643519724758595	6.8961717201232	2.27370515621521e-05	0.000422567071120723
ENSG00000170759.11	-0.604755477276528	7.91590860186167	2.28389637607685e-05	0.000423911284621829
ENSG00000282381.1	1.92715100234616	2.84845439353203	2.29942460725822e-05	0.000426241335024619
ENSG00000122966.17	0.580663614585157	7.63649222299614	2.31192505921833e-05	0.000428004834283456
ENSG00000171824.14	0.629199015329991	7.0543257233902	2.33525093701568e-05	0.000431765299051583
ENSG00000152527.14	0.739244294702307	5.97922677137208	2.35721891738343e-05	0.000435265333340041
ENSG00000242299.1	-0.718377238994529	6.813627315652	2.36076647623616e-05	0.000435359367284271
ENSG00000253642.6	1.75216167455527	3.0866932039713	2.36729225051779e-05	0.000436001679404491
ENSG00000230979.3	-0.861924459760226	5.90811139640078	2.38062701612994e-05	0.000437894794789806
ENSG00000100938.18	-0.803422072491063	5.84047576313141	2.43631048457718e-05	0.000447562729916749
ENSG00000155100.11	0.826637695804392	5.65832620904889	2.44887734512067e-05	0.000449295307019642
ENSG00000072571.20	-0.91693018616856	5.48959253306168	2.46692964648987e-05	0.000452028579342115
ENSG00000107863.19	0.79964493559831	5.77136031655216	2.51428984007575e-05	0.000460118251831998
ENSG00000166888.12	0.73112289574167	6.11213362368453	2.52368541655043e-05	0.000461248575685601
ENSG00000149091.15	0.762289928455	5.96445648023205	2.52791304671957e-05	0.000461432688489742
ENSG00000127483.19	0.564800257036294	7.95714941949257	2.53236383342679e-05	0.000461623136435324
ENSG00000008952.17	-0.692425290231463	6.5484344601247	2.53539959784074e-05	0.000461623136435324
ENSG00000152102.18	-0.80320578975693	5.79556168013749	2.54780880360416e-05	0.000463293811508172
ENSG00000187735.14	-0.662801698371752	6.86999715884049	2.55489548466267e-05	0.000463993629907876
ENSG00000166200.15	-0.867438802034813	6.06093974415531	2.57371029875231e-05	0.000466818922415467
ENSG00000103168.17	0.863382310884129	5.41072829309632	2.59810096877381e-05	0.000470647140095574
ENSG00000256148.1	1.17814728693106	4.18045655292579	2.6963294784777e-05	0.000487824559306906
ENSG00000158195.11	-0.606361854731328	7.30870912360737	2.72328587450101e-05	0.000492080243325662
ENSG00000070669.17	1.72668966478373	3.02063112848922	2.74790786860816e-05	0.000495903927572876
ENSG00000164754.15	-0.569738798064142	7.8751305723527	2.77948895874385e-05	0.000500972292953969
ENSG00000119535.18	0.831808535686071	5.77021059170589	2.7866623866914e-05	0.000501634237925893
ENSG00000154134.15	1.5341723680771	3.39660607196122	2.83728568651316e-05	0.000510106230891432
ENSG00000199771.1	0.836413852801537	5.93281841267901	2.84226540030902e-05	0.000510361164423909
ENSG00000273136.7	1.77637603270915	2.93086145460904	2.87301487438145e-05	0.000515236922841199
ENSG00000232626.3	2.96096770118266	1.75625456041489	2.89824459817843e-05	0.000519111835591233
ENSG00000266338.6	1.51524640555341	3.62307960088899	2.91694456298507e-05	0.00052116633179584
ENSG00000157800.18	0.947107621986364	5.04627003618785	2.91698930909529e-05	0.00052116633179584
ENSG00000158106.14	1.0877149624369	4.42000074865198	2.93434856599196e-05	0.000523614951458266
ENSG00000244532.1	-6.73722368066048	1.66678502448085	2.95225397484483e-05	0.000526154815989448
ENSG00000077157.22	0.704640003788515	6.1725973835282	3.03330187864642e-05	0.000539927734399063
ENSG00000076928.18	0.629416504674534	6.79910041264424	3.04786921835389e-05	0.000540951619850541
ENSG00000176454.14	0.923805674968634	5.52300922677934	3.04795069493538e-05	0.000540951619850541
ENSG00000108799.13	0.634877049815775	6.61890740254602	3.05116576138212e-05	0.000540951619850541
ENSG00000145348.17	0.864461039115134	5.26612018877084	3.05415493376431e-05	0.000540951619850541
ENSG00000187098.17	-0.750470862959674	5.97272877550502	3.07215473918974e-05	0.000543467966146294
ENSG00000124795.17	-0.625712088045093	8.16895678442405	3.10864033198641e-05	0.00054924423325565
ENSG00000174748.22	-0.584351546491963	8.15454365553926	3.11686562667183e-05	0.00055001930498252
ENSG00000114302.16	-0.595859437891837	7.2777790450822	3.12192550782253e-05	0.000550234570745252
ENSG00000005893.16	-1.04636554111066	4.78170993510075	3.16000483427513e-05	0.000556261784647769
ENSG00000174579.4	-0.726594790870171	6.0873932021717	3.19767577459974e-05	0.000562202407045886
ENSG00000207499.1	-4.06046496228264	1.85121047115692	3.28243622575612e-05	0.000576397410280139
ENSG00000085998.14	0.948472837292952	5.25568287848297	3.2875890800915e-05	0.000576595641721311
ENSG00000186153.18	1.06399549574752	4.55909906557526	3.32866945402383e-05	0.000583086853382731
ENSG00000172965.17	0.708147331692358	6.17327811417213	3.35567647113806e-05	0.000587099977471762
ENSG00000166501.14	-0.605464099271903	7.07279551089268	3.36236810660999e-05	0.000587553324385544
ENSG00000103599.20	3.82327904025978	0.915517797104225	3.3824803453683e-05	0.000590347879035109
ENSG00000222747.1	0.883835611140194	5.92262054412619	3.41364015750171e-05	0.000595061433294916
ENSG00000198887.9	0.747442765565315	6.26765812138296	3.431044133664e-05	0.000596953684442739
ENSG00000166377.20	1.45348675056858	3.85260664885917	3.43282738488951e-05	0.000596953684442739
ENSG00000144395.18	0.924188518839685	5.0093410996997	3.44110550975448e-05	0.000597667889082084
ENSG00000177943.14	1.50764534341335	3.47569815796442	3.44941359156856e-05	0.000598385561181428
ENSG00000214807.2	-3.61611964185141	2.28176429071271	3.48706928232331e-05	0.000604186405639791
ENSG00000164442.10	-0.601166226154118	7.16221672422385	3.49694757878826e-05	0.000605166205995858
ENSG00000134108.14	-0.676386407714593	6.39355844678724	3.52469778007802e-05	0.000609232744158479
ENSG00000261889.1	-1.19397341697588	4.79669758093791	3.57960475551443e-05	0.000617977789659835
ENSG00000223745.8	0.836929158991194	5.62585426675569	3.61695428534392e-05	0.000623674343618448
ENSG00000164919.11	-0.716025721747583	6.52657779488294	3.63985867127773e-05	0.000626869409864646
ENSG00000141337.13	2.08513359723486	2.49684306797316	3.67573788407646e-05	0.000632288693168447
ENSG00000070081.17	-0.942903165144907	5.13799034591203	3.68255263144974e-05	0.000632701398753518
ENSG00000094631.21	0.64977349357263	6.74498095052446	3.70785752938796e-05	0.000636286114234732
ENSG00000203668.3	-0.670207603573342	6.52128236405917	3.72849345134733e-05	0.000639061993592774
ENSG00000186185.14	0.76383143227957	5.70121547086042	3.74825732506619e-05	0.000641681949950698
ENSG00000080947.15	1.20109180428943	4.10074948675942	3.7611250742187e-05	0.000643116481962765
ENSG00000213236.3	-2.39170749101719	2.76151135999478	3.7781633873647e-05	0.000645259871007733
ENSG00000141034.10	-1.30336639192226	4.19743726402392	3.85420677350874e-05	0.000657463438781033
ENSG00000144130.11	1.51474034207796	3.43407086727025	3.8589747545334e-05	0.000657494045870501
ENSG00000004897.12	-0.782830779832473	5.85708173574019	3.91840421095868e-05	0.000666826768869679
ENSG00000136238.18	-0.749852521746258	6.1060435414415	3.92505453029336e-05	0.00066716614904595
ENSG00000174718.12	-0.633057758706648	6.90294994661042	3.94178208565944e-05	0.000669103504400363
ENSG00000188827.11	0.82290219350415	5.41029039095628	3.94983795948539e-05	0.000669103504400363
ENSG00000200085.1	-2.33337689124036	2.87674634216472	3.95046105605909e-05	0.000669103504400363
ENSG00000282100.1	-0.933801276464542	5.63192803517849	3.99059756961524e-05	0.000675103572314248
ENSG00000206651.1	-2.2225844143468	3.26789000249354	4.00168036817797e-05	0.000676180165042714
ENSG00000160298.18	1.14111676234928	4.26511333347941	4.03489242888908e-05	0.000680989088498841
ENSG00000202187.1	0.709858690817748	6.46974043722725	4.04847405511055e-05	0.000682477467478577
ENSG00000117543.21	-0.960206333529564	5.41280486137469	4.06081248292868e-05	0.000683753020774208
ENSG00000058804.12	-0.944519225506343	5.62231531648905	4.0679760924011e-05	0.000684155274976707
ENSG00000157500.12	-0.735774790913387	6.01424552910545	4.082950076085e-05	0.000685868600706002
ENSG00000251770.1	-1.04420306822668	4.89673807155111	4.10766908686938e-05	0.00068921300170669
ENSG00000180370.10	-0.612017944308015	7.06224392224949	4.13900811637299e-05	0.000693659032742791
ENSG00000130787.14	0.765736906081258	5.75580069047752	4.15183749767351e-05	0.000693848740924414
ENSG00000170348.9	-0.741957494266244	5.99455484267906	4.15301705885118e-05	0.000693848740924414
ENSG00000164236.12	-0.770882993267607	5.880472713638	4.15466689729323e-05	0.000693848740924414
ENSG00000212215.1	-2.27885296353896	2.84244366798639	4.1830166729954e-05	0.000697770033845763
ENSG00000171853.16	0.670233626564144	6.27891668727563	4.19515911306655e-05	0.000698981801524774
ENSG00000166226.13	-0.598942215337769	7.0508254278119	4.23781041416592e-05	0.000705268123398181
ENSG00000241061.3	-1.58453419759723	3.90256466483702	4.24982583248891e-05	0.000705924287617799
ENSG00000167972.14	0.870250687553804	5.16202653395471	4.25160625454784e-05	0.000705924287617799
ENSG00000157851.17	-0.933735088385479	5.30505415885154	4.30139403340604e-05	0.000713364295192999
ENSG00000198920.11	1.58946956197173	3.38681363229358	4.36438273920165e-05	0.000722973875953994
ENSG00000184007.22	-0.568753960110085	7.82733595822288	4.39000463524367e-05	0.000726378480582061
ENSG00000150990.9	0.672812710103834	6.46284103666936	4.40966426805195e-05	0.000728789841948286
ENSG00000220744.1	-6.69329759353429	1.63364303363751	4.43360781823697e-05	0.0007319028390267
ENSG00000140564.13	-0.620809550209586	7.53970010880263	4.45353261167971e-05	0.000734024637114736
ENSG00000178538.10	-0.794290741968867	5.7093299561916	4.45670622018159e-05	0.000734024637114736
ENSG00000099991.18	0.656191153067887	6.53545286732053	4.49101395993052e-05	0.000738825936071693
ENSG00000103769.10	-0.814465287460468	5.59646946948811	4.50321462239244e-05	0.000739983512892905
ENSG00000179833.4	-0.843700179315592	5.54570400333899	4.53891797477279e-05	0.000744996055676052
ENSG00000151532.14	0.934482060253683	4.97983481423565	4.56895258371911e-05	0.000749067752541318
ENSG00000210194.1	1.35382540567958	3.87261658439188	4.60006497643459e-05	0.000753306640540928
ENSG00000010322.16	0.668310709039152	6.66190905947163	4.81292236342905e-05	0.000787264435451768
ENSG00000182118.8	-0.967044832356694	5.02173771232714	4.86772296023316e-05	0.000795320436683934
ENSG00000103591.13	-0.782635230120481	5.72358509632425	4.89483768242418e-05	0.000798839739766014
ENSG00000147677.11	-0.540059624811614	8.22061246103595	4.94679437385445e-05	0.000806400643719686
ENSG00000164074.16	0.947091687851548	4.80317055042034	5.01742696008622e-05	0.000816985351262221
ENSG00000207123.1	-2.77066920901571	2.38416028191363	5.08744760449662e-05	0.0008274465008494
ENSG00000135926.15	-0.74704532206091	6.06074542013973	5.10205623498447e-05	0.000828881675635969
ENSG00000235297.3	-0.884680249839359	5.72003675515099	5.15424326120246e-05	0.000836411683915855
ENSG00000169683.8	1.24798845389547	3.88420139933428	5.19305190198416e-05	0.000841756116555781
ENSG00000105613.10	1.04901906152008	4.90550173026945	5.24812597329994e-05	0.000849722000806948
ENSG00000240767.3	-1.73230618391273	3.3971312448387	5.27511009947607e-05	0.000853127004688404
ENSG00000159788.19	1.1701294527534	4.19903716722257	5.30095509330335e-05	0.000856340310393954
ENSG00000170385.10	-1.08350399849648	4.64846029622743	5.31236983462381e-05	0.000857217875679331
ENSG00000108953.17	-0.559945067306399	8.65027935042268	5.32169176671762e-05	0.000857756145391415
ENSG00000105738.11	0.764978724168148	5.82386337109575	5.35255308078385e-05	0.000861761046006201
ENSG00000127957.18	1.22164892249799	4.00095791521644	5.36378653790385e-05	0.000862600418648982
ENSG00000288271.1	2.15775008864556	2.44577258869665	5.37342926756532e-05	0.000863182376400712
ENSG00000151746.15	0.610908975243723	6.7013467557076	5.41721089866889e-05	0.000869240929082044
ENSG00000112739.17	0.557909699296003	8.24055462375924	5.44491423216919e-05	0.000872590777562373
ENSG00000117500.13	-0.722587555656698	6.17797267237195	5.45026691268284e-05	0.000872590777562373
ENSG00000184465.16	0.844550364177318	5.2329711794936	5.46338957256913e-05	0.000873715504300704
ENSG00000113269.14	-0.735875268323224	5.91648549820344	5.5215420995904e-05	0.000882030955908927
ENSG00000227674.3	0.990710443368859	4.65467743592022	5.53484915526654e-05	0.000883172088483455
ENSG00000170242.19	-0.671996827444515	6.62019680669631	5.54762014380035e-05	0.000883759132831259
ENSG00000162722.9	-0.986661520508312	4.90652724698912	5.5508634206723e-05	0.000883759132831259
ENSG00000175582.20	-0.802769011268759	5.87907866713048	5.563853844016e-05	0.000884379608579205
ENSG00000107341.5	-0.800196994547963	5.71386220766053	5.56710452186784e-05	0.000884379608579205
ENSG00000177156.11	-0.677023310222965	6.29220602657271	5.6028134521425e-05	0.00088906659973145
ENSG00000117616.18	0.591883016080258	6.91170909362394	5.64002595363667e-05	0.000893981547451989
ENSG00000224987.1	-6.66969803677404	1.60439564958612	5.65509901210149e-05	0.000895380262369085
ENSG00000142798.20	0.617534930894778	7.90920313064956	5.66932379492503e-05	0.000895997844690709
ENSG00000160584.17	0.649086726439731	6.41813268469848	5.67150565381026e-05	0.000895997844690709
ENSG00000177855.8	-1.01821283376313	4.88782255944279	5.7190106180968e-05	0.000902507743906487
ENSG00000149927.18	1.61296590413599	3.10921683570451	5.73750390806067e-05	0.000904430071491763
ENSG00000209082.1	0.588990003715404	10.4147508367082	5.83042791740007e-05	0.000918068149762919
ENSG00000168434.13	1.01423769652944	4.53849346034429	5.8797634319591e-05	0.000924820309731525
ENSG00000213553.4	-0.958113679874278	5.00243892709276	5.93537013121174e-05	0.000932542967216371
ENSG00000089157.16	-0.590767434876602	10.1990493817727	6.02940576186392e-05	0.000945474147912315
ENSG00000251965.1	1.23217506342816	4.1582360521379	6.03893478319225e-05	0.000945474147912315
ENSG00000017797.13	-0.687904297750322	6.17573229737188	6.04082405848894e-05	0.000945474147912315
ENSG00000143183.18	-0.683205352539675	6.42616354376243	6.04406671426953e-05	0.000945474147912315
ENSG00000132680.11	0.645064061633863	6.37900627974723	6.05472973761267e-05	0.000946109295640697
ENSG00000165637.13	-0.651596035664188	6.43461304493406	6.21661332359111e-05	0.000970346975095174
ENSG00000131238.18	-0.617504852250851	6.84986859955145	6.27298127306546e-05	0.000978079963675244
ENSG00000101972.19	-0.600277754292616	7.7423703748438	6.28817049480818e-05	0.000978974414187055
ENSG00000243716.10	1.55493521787147	3.2178850479983	6.29582093999152e-05	0.000978974414187055
ENSG00000113048.17	-0.623948758726428	6.62056665458223	6.2992142499858e-05	0.000978974414187055
ENSG00000186468.13	-0.518483365346173	9.29285771818419	6.30978629119419e-05	0.000979508266151378
ENSG00000226525.5	-1.34749235703976	4.03084498205081	6.31632101279834e-05	0.000979508266151378
ENSG00000075539.15	0.606490914744248	6.74355025317733	6.32999253966696e-05	0.000980567168658248
ENSG00000212176.1	-1.09351926827883	4.90228034164396	6.34174227455288e-05	0.000981326404449981
ENSG00000156261.13	-0.54604434405757	8.3242631244867	6.3835952028205e-05	0.000986701884657654
ENSG00000169251.13	-0.750915117968739	5.83994730237007	6.39025297621818e-05	0.000986701884657654
ENSG00000214389.2	-0.852374686955398	5.46833156216948	6.46858743530118e-05	0.000997722167496561
ENSG00000168096.15	1.08643153148033	4.57840050633861	6.52035267860867e-05	0.00100462509173961
ENSG00000185189.18	1.16848645419768	4.12685335911089	6.53775309554301e-05	0.00100622410425388
ENSG00000200394.1	0.810645921643509	5.40793863362366	6.59815691007883e-05	0.00101443122708712
ENSG00000157600.12	-0.882610789352279	5.53834471583067	6.62029300804602e-05	0.00101586413306447
ENSG00000125485.17	0.882304485517147	4.99273041268836	6.62165608404089e-05	0.00101586413306447
ENSG00000140479.18	0.701588489057989	6.02411753122041	6.82596738585492e-05	0.00104362877178651
ENSG00000099995.19	-0.527723455309345	8.22077218857291	6.82662972679993e-05	0.00104362877178651
ENSG00000108946.15	-0.685109312868317	6.16840699121467	6.82781719616086e-05	0.00104362877178651
ENSG00000287808.1	3.03761738941849	1.65790578049849	6.83176626377098e-05	0.00104362877178651
ENSG00000214021.16	0.6882164379296	6.09666538991558	7.00156962204974e-05	0.00106842908534985
ENSG00000158864.13	0.642942220742493	6.67725209527376	7.0197829784863e-05	0.00106941886990669
ENSG00000177565.18	-0.566550757800607	7.39231456653601	7.0229824592239e-05	0.00106941886990669
ENSG00000103326.12	0.796925563405076	5.50650913988095	7.04970542403058e-05	0.00107234850340695
ENSG00000240288.8	2.05189711667768	2.5293536713012	7.07659194594192e-05	0.00107529677617605
ENSG00000166037.11	-0.678292178445512	6.18373983527598	7.11036039166003e-05	0.00107928341156882
ENSG00000182054.10	-0.683842241033095	6.32783524156267	7.13724061191935e-05	0.00108221715056288
ENSG00000172578.12	0.777782678023424	5.68765841550519	7.14701720846357e-05	0.00108255401247436
ENSG00000226360.5	-0.889535156544597	5.40916305311815	7.16014441460427e-05	0.00108339714167756
ENSG00000241837.7	-0.745465709874697	6.05091596394895	7.19179958497155e-05	0.00108703899001115
ENSG00000056097.16	-0.567009951002695	7.53797535194159	7.21185119572493e-05	0.00108892113575914
ENSG00000071994.11	-0.906387063383711	5.39701958352035	7.22083716813316e-05	0.00108913027139137
ENSG00000137575.12	-0.713091484833031	6.0355319373763	7.27319583516625e-05	0.00109512208338729
ENSG00000138316.11	0.837219532398651	5.275092135273	7.27584774502545e-05	0.00109512208338729
ENSG00000135541.22	0.722450724648077	5.84511146369517	7.31222867042077e-05	0.00109881253155912
ENSG00000198598.7	1.40733288433141	3.52678721184267	7.322448684511e-05	0.00109881253155912
ENSG00000144591.20	0.706036794199247	5.88055275786125	7.33294685394492e-05	0.00109881253155912
ENSG00000138768.15	-0.635968235642532	6.52595664547316	7.34277503084673e-05	0.00109881253155912
ENSG00000160131.14	-1.35887505175553	3.98240795569311	7.35087533578861e-05	0.00109881253155912
ENSG00000010165.20	0.88657441567094	4.96488664924365	7.35199703467124e-05	0.00109881253155912
ENSG00000179335.20	0.623105724979982	6.55205720099964	7.35404576568636e-05	0.00109881253155912
ENSG00000145734.19	0.547870423274066	7.85309535956144	7.45504747299826e-05	0.0011127434920895
ENSG00000140350.15	-0.548504322562134	7.96047031020942	7.51288196530617e-05	0.00111800945039925
ENSG00000100410.8	-1.03475923394095	4.67056872450228	7.5166215689645e-05	0.00111800945039925
ENSG00000119414.12	-0.883208807828243	5.25185512665023	7.51852752905876e-05	0.00111800945039925
ENSG00000153157.13	1.01952454424534	4.51197520029946	7.52190314032954e-05	0.00111800945039925
ENSG00000200473.1	-1.33961077853152	4.73330414165201	7.52933993743651e-05	0.00111800945039925
ENSG00000280828.1	1.32743343647056	3.587854960698	7.56924876477213e-05	0.00112277190010787
ENSG00000088882.8	0.687227636316118	6.24850675644314	7.59674382290964e-05	0.00112568502831926
ENSG00000210077.1	-0.542034779067642	11.9496900113635	7.63297623721638e-05	0.00112988550106481
ENSG00000263968.2	0.649275444041093	6.22811412059043	7.71229519693283e-05	0.00114044868809959
ENSG00000276213.1	-1.27695131921477	4.4563688901968	7.813988307647e-05	0.00115429524185849
ENSG00000278845.5	-0.834860159351417	5.3744020639221	7.84056787569319e-05	0.0011570288062905
ENSG00000207293.1	-2.1312025016051	2.8487166126687	7.88233113779127e-05	0.00116199509129024
ENSG00000165733.8	0.599705722891378	6.75195759556142	7.90069734547645e-05	0.00116350557310721
ENSG00000215252.12	0.813875972901097	5.27266108257319	7.93235406969517e-05	0.0011669681875222
ENSG00000168710.18	-0.736853016320755	5.92548650707256	7.95215969168798e-05	0.00116868201253535
ENSG00000021355.13	-0.765749335751655	5.7609330129978	8.10684750817476e-05	0.00119019485599012
ENSG00000132361.18	0.723825274243506	6.11149674814488	8.15283809015296e-05	0.00119572177066327
ENSG00000050555.19	3.0820968143785	1.32647607784381	8.20280263656014e-05	0.00120181962146493
ENSG00000079246.16	-0.528174798838853	8.02740910147193	8.23596634383951e-05	0.00120544598305287
ENSG00000237877.7	3.73156275465576	0.854906934956887	8.2673282066498e-05	0.00120880148850087
ENSG00000101040.19	0.526228372665093	7.8880425150802	8.29994320701945e-05	0.00121072686567789
ENSG00000168071.22	1.15052297332169	4.03876265394239	8.30161912047437e-05	0.00121072686567789
ENSG00000212607.1	0.61684342858862	6.5684354103909	8.3058448528255e-05	0.00121072686567789
ENSG00000200792.1	0.803466813441144	5.36591042901008	8.31853917013516e-05	0.00121134499765109
ENSG00000204434.6	0.875585781618896	5.19308866315776	8.36316986276707e-05	0.00121660772551867
ENSG00000132300.19	0.615253434818881	6.60248290164088	8.39698772026599e-05	0.00122028840815103
ENSG00000020129.16	1.06907356812851	4.43840324633927	8.43435776001486e-05	0.0012244773287057
ENSG00000197114.12	1.58346583382088	3.28719410975216	8.46973254483598e-05	0.00122836839711493
ENSG00000199585.1	1.25486262198813	4.18666949491871	8.5446969065569e-05	0.00123798748204301
ENSG00000180817.12	-0.631778896443087	6.59492177116065	8.58041688036353e-05	0.00124190700483565
ENSG00000103197.18	0.665857814398303	6.1812644438144	8.5937419571579e-05	0.00124258050962781
ENSG00000185842.16	0.803961756353854	5.35973039579343	8.67843609136109e-05	0.0012535616003338
ENSG00000180398.13	-0.56372016325785	7.21142707516672	8.87989927199765e-05	0.00128137035919894
ENSG00000143847.15	2.66366740783569	1.75159550616501	8.8939933062936e-05	0.0012821129787312
ENSG00000205903.7	0.745412488281773	5.76291959275058	8.97821907033366e-05	0.00129295377948554
ENSG00000147649.10	-0.600745202806219	6.75116665876317	9.04765136249709e-05	0.0013015558799253
ENSG00000059804.16	-0.626461714325499	6.58966894157065	9.05611844710397e-05	0.0013015558799253
ENSG00000163655.16	-0.579373077582265	7.19245054798812	9.09612682871022e-05	0.00130599600529648
ENSG00000010017.13	-0.608064151762722	6.68101488536636	9.13828096746386e-05	0.00130955340331163
ENSG00000213235.3	-1.82325718910986	3.27556663116194	9.13918210141414e-05	0.00130955340331163
ENSG00000132485.14	0.587868442149979	7.56943253129054	9.20854980162467e-05	0.00131817492614865
ENSG00000084733.11	-0.680153493995459	6.10910164790315	9.27052399675413e-05	0.00132572193961567
ENSG00000146414.16	0.605824351613093	6.73570151729093	9.30308311468402e-05	0.00132905162462919
ENSG00000172053.18	-0.539363742676718	7.55905743546567	9.41234594877188e-05	0.00134332176394375
ENSG00000106344.8	0.544703267416223	7.75517809817231	9.55387969348618e-05	0.00136216459828819
ENSG00000162191.14	-0.541769171013799	7.50142058205249	9.72817814206188e-05	0.00138563682502589
ENSG00000222489.1	0.57859985478054	7.36841080370289	9.77386405947383e-05	0.00139076164953526
ENSG00000134419.15	-0.645902199046755	7.48925262326541	9.80605801736874e-05	0.00139395838621901
ENSG00000266074.10	0.581175664027761	6.79956772177283	9.87717239453219e-05	0.00140267594887266
ENSG00000101333.18	0.693026294849233	5.91463247254312	9.91901062974205e-05	0.00140711285957956
ENSG00000121851.13	-0.927904792480153	5.02140206069201	9.92805569847814e-05	0.00140711285957956
ENSG00000239883.8	1.1733776396571	4.02361954971534	9.95555698225452e-05	0.00140961636362376
ENSG00000171772.17	0.821914560266417	5.15809106085275	0.000100024059824272	0.00141485168136425
ENSG00000100068.14	1.04685498777997	4.4111866285717	0.000100463083072439	0.00141966027351576
ENSG00000253341.1	-0.797887147166085	6.55114273367989	0.000101009662192429	0.00142597778281313
ENSG00000144711.16	0.682357075128209	6.11051404015005	0.000101696621279714	0.0014342626833829
ENSG00000177728.17	0.677313076756113	6.631492105435	0.000101954341623697	0.00143648354093014
ENSG00000201347.1	0.98129460951998	4.70893050878967	0.000102471099863546	0.00144234615908129
ENSG00000161970.15	-0.516412138736255	8.29687794042491	0.000103229092442454	0.00145158946575851
ENSG00000115760.14	0.508909286484386	8.4740470163202	0.000103528060769306	0.00145436625761116
ENSG00000145241.11	0.62339543434963	6.87395982505763	0.000104182717530552	0.00146212944122946
ENSG00000213757.3	-1.21097129124567	4.23587915111655	0.000105465551148155	0.00147868481644023
ENSG00000260032.2	-0.59029044020085	6.77465063464991	0.000105820664892932	0.00148221339907216
ENSG00000171310.11	-0.575726152086971	7.1298596076032	0.000106063685042271	0.00148416654586982
ENSG00000168028.14	-0.563049286497416	8.80531072899518	0.000106541413317807	0.00148939698676181
ENSG00000182095.15	0.651892283891252	6.84605694890128	0.000106715330050486	0.00149037423420411
ENSG00000100852.13	-0.616900000893724	6.77835650702261	0.000107572205497068	0.00150087841535296
ENSG00000165271.17	0.820609905481469	5.25682239320848	0.000107921128331813	0.00150428195317758
ENSG00000214223.4	-1.03647936947259	4.88474483818219	0.000108192880795799	0.0015066042652313
ENSG00000168056.17	0.990815262097155	4.86253735655464	0.000108826613161846	0.00151255830641244
ENSG00000182199.11	-0.555672455193616	7.55175559056061	0.000108831573306667	0.00151255830641244
ENSG00000162931.12	0.904470868824211	4.86182057016051	0.000109025254519811	0.0015137818527271
ENSG00000081320.11	-0.836932905049522	5.29143508048036	0.000109739415749849	0.00152222273792796
ENSG00000197442.10	1.22263691897724	4.09671785588907	0.000110120905576657	0.00152603719149703
ENSG00000074755.15	0.618248819129028	6.38217244183854	0.000110743924977597	0.00153318811691207
ENSG00000252213.1	0.538487057001804	7.59722208449399	0.000111734508151563	0.00154540904179898
ENSG00000130303.14	0.692934446131208	5.84783941305221	0.000112452654832393	0.00155384193933786
ENSG00000087253.13	-1.39738501176915	4.01396582278088	0.000112725186784838	0.00155610713048164
ENSG00000130935.10	-0.667348775810979	6.35170323953644	0.000113420994963111	0.00156195588425828
ENSG00000163541.12	-0.804937271793925	5.47729771942777	0.000113475066398443	0.00156195588425828
ENSG00000182446.14	0.604882202444794	6.47926695870204	0.000113504583986376	0.00156195588425828
ENSG00000148908.15	-0.626103154320565	6.59528305751777	0.000113653008490018	0.00156195588425828
ENSG00000072121.17	0.977362286663318	4.6148433928974	0.000113853533747126	0.00156195588425828
ENSG00000212505.1	-1.72400302942436	3.47310524826582	0.000113883871451771	0.00156195588425828
ENSG00000170540.15	-1.16741040123794	4.38017941733215	0.000113996282592699	0.00156195588425828
ENSG00000143321.19	-0.530429230599726	7.78979760904825	0.000114020926438284	0.00156195588425828
ENSG00000136367.14	1.67814016732747	2.9247110761616	0.000114761642768568	0.00156925926499149
ENSG00000167283.8	-0.995393696696682	4.72256126488473	0.000114773097195274	0.00156925926499149
ENSG00000128578.10	0.889856662193089	5.08590205589354	0.000114884200539535	0.00156928094330886
ENSG00000234072.1	1.26202447720205	3.76621033108533	0.000115763223077822	0.00157978211760201
ENSG00000082068.9	0.659161710990199	6.06298664840097	0.000116033621051963	0.00158196551479884
ENSG00000278416.1	3.40733129835974	1.03282095349019	0.000116342004376601	0.00158466214896608
ENSG00000206769.1	1.77793586214376	2.73316756135988	0.000116674665635871	0.00158768403029098
ENSG00000111696.12	0.98324678459119	4.53146905345454	0.000116884161769966	0.0015890257628101
ENSG00000244398.1	-0.666702570580471	6.45769476649765	0.000116999658096894	0.00158908824727052
ENSG00000172943.20	0.634560414191176	6.33820651486624	0.000117172132654656	0.00158992375834144
ENSG00000196535.17	0.519916269425861	7.99555441532495	0.000117681658102408	0.00159502341326228
ENSG00000023734.11	-0.771151864339939	5.64927959408122	0.000117850353252891	0.00159502341326228
ENSG00000137802.14	0.859659053550544	4.9889967085459	0.000117881903457656	0.00159502341326228
ENSG00000255642.1	-1.41978723236286	3.79734109620558	0.000118137602894267	0.0015969751998792
ENSG00000126368.6	-1.0847294815052	4.4185585632589	0.000118252973323997	0.00159702813832192
ENSG00000072195.15	0.849679020282484	5.0013429304743	0.000118756186904048	0.00160231393799256
ENSG00000213585.11	-0.588433391525059	6.84874000114845	0.000118977342333237	0.00160378771241106
ENSG00000100439.10	-1.15874757971173	4.37336562235541	0.000119667428784879	0.00161157386001742
ENSG00000100596.7	-0.769541640785004	5.73658274472929	0.00012051612731604	0.00162147942564464
ENSG00000180448.11	0.701716005217728	5.84793190820542	0.00012101053742116	0.00162566925727859
ENSG00000143013.13	-0.902766668939271	5.12092691817055	0.00012105444186728	0.00162566925727859
ENSG00000170180.22	-0.841815944139386	5.42843699862866	0.000121465046280184	0.00162965603759247
ENSG00000060303.5	-1.78858535128402	3.29203745813925	0.000121839106257057	0.00163314551315002
ENSG00000179632.10	-0.918331666760998	4.96737012113864	0.000123030469223746	0.00164757345187575
ENSG00000244560.7	1.70133069026958	2.99546316706212	0.000123225911570257	0.00164864994107396
ENSG00000283023.1	1.26597377855446	3.79303433005461	0.000123922523409649	0.00165533397083398
ENSG00000200885.1	0.872196431814855	5.02362952149758	0.000123956546214311	0.00165533397083398
ENSG00000058453.17	0.962265474387053	4.78939204328135	0.000124330223934869	0.00165877819251652
ENSG00000169660.17	1.42638137365889	3.50996059303475	0.000125298755453191	0.00167014499245468
ENSG00000165630.14	1.22259869641513	3.79463052614625	0.000126040547774803	0.00167847119801594
ENSG00000085999.13	0.856785548009865	4.95171495063054	0.00012665708018952	0.00168511541507487
ENSG00000133872.14	-0.725652137434074	5.85413936671044	0.000127479191044484	0.00169447989654584
ENSG00000230592.2	-2.56685990108217	2.48791024726766	0.000128350996013611	0.0017044869526219
ENSG00000110888.17	0.964355349447878	4.5252967966807	0.00012881615523738	0.00170908026703371
ENSG00000144535.20	0.783285566338056	5.36893741902839	0.000129089897854433	0.00171053946045039
ENSG00000197948.11	0.94055618534952	4.96855119573689	0.000129164889120478	0.00171053946045039
ENSG00000120690.16	-0.572007824172116	6.95207860951343	0.000129303275185319	0.00171079097888313
ENSG00000111229.16	-0.60253767289119	6.88529835279263	0.000129513270539492	0.00171119468415764
ENSG00000090975.14	0.928723508269608	4.66169606600609	0.000129572631189269	0.00171119468415764
ENSG00000251129.2	0.774677846884877	5.46632438800449	0.000129765377755811	0.00171216215272837
ENSG00000172534.14	0.587211056919131	7.76903511730594	0.000132055416298719	0.00174077466434622
ENSG00000169432.18	0.777862821113872	5.47482375105535	0.000132363019582876	0.00174322583419396
ENSG00000132694.19	0.687651118010501	6.13452678477158	0.000132940412531407	0.00174922237939627
ENSG00000134602.16	-0.869498706604053	5.10933461347205	0.000133485840524931	0.0017547877145704
ENSG00000023318.8	-0.608886867411136	6.74942899121443	0.00013553821027368	0.00178013475253122
ENSG00000167548.17	0.494976694676155	8.99900156078075	0.000135845342758486	0.00178253472196552
ENSG00000164609.10	-0.748560416542104	5.99072446698764	0.000136480830523299	0.00178923496849803
ENSG00000126749.16	0.789834333474816	5.47004418208246	0.000136660278930599	0.00178994985081952
ENSG00000143401.15	-0.612905842254588	7.16235590832508	0.000137829211057804	0.00180361165776007
ENSG00000183718.5	0.915418269189509	4.75012805058088	0.000138016490460538	0.00180361576374269
ENSG00000114796.16	-0.646481031986548	6.35087328595062	0.000138081268254989	0.00180361576374269
ENSG00000257199.2	-1.30062360216053	4.13320093411784	0.000138210250021383	0.00180365635023351
ENSG00000233476.3	-0.656872669040462	6.49437634616989	0.000138705183694585	0.00180846822307526
ENSG00000129515.20	-0.691811266839447	6.01363515206012	0.000139123811636112	0.00180991241773797
ENSG00000138688.16	0.551606177656291	7.33769272905027	0.000139154100692752	0.00180991241773797
ENSG00000236456.1	-2.37367701617078	2.87865123990433	0.000139194883407582	0.00180991241773797
ENSG00000144895.12	-0.635179461154387	6.47557351550492	0.000139368753114758	0.00181053024785256
ENSG00000103342.13	-0.541444816278491	7.6528777131621	0.000139973273005682	0.00181673643921958
ENSG00000087302.9	-0.755533914014096	5.66506058478209	0.000140233425116096	0.00181846583573623
ENSG00000140650.13	1.00683025756999	4.63626022545849	0.000141026092526794	0.00182709121140726
ENSG00000179348.12	-0.566414792938922	7.18140997788515	0.000141590037382566	0.0018327404206457
ENSG00000149516.14	-0.608459055965733	6.67561131114793	0.000141822748602818	0.00183409581654312
ENSG00000100058.12	1.13096715503098	4.06727489602978	0.000142584724261907	0.00184228720824965
ENSG00000078814.17	1.20316816007087	3.83838957305252	0.000143082273496947	0.00184705035760158
ENSG00000181163.14	-0.492926605610837	10.0966854706356	0.00014350564117953	0.00185084818403374
ENSG00000169976.7	-0.859690703806337	5.18615094889609	0.000143756774409128	0.00185241980261547
ENSG00000116350.17	-0.491788613739711	8.88008304725427	0.000144410980834638	0.00185917784760066
ENSG00000067900.8	-0.630413356155712	7.01704060428044	0.000145630468186468	0.00187319477436616
ENSG00000111666.11	-0.867008208460982	5.10329054646512	0.000146158294743658	0.00187829794204653
ENSG00000269713.7	1.25592007847285	3.78154349603827	0.000147058147747233	0.00188778793122493
ENSG00000087087.20	0.521467847573734	7.51743136442409	0.000147160242806773	0.00188778793122493
ENSG00000164796.18	3.02469914626766	1.46430710662459	0.000148225081530747	0.00189974704226661
ENSG00000158161.16	-0.616788543002364	6.5278416645182	0.000149637731944561	0.00191481315961702
ENSG00000120992.18	-0.663872697406403	6.06576251699475	0.00014966785810392	0.00191481315961702
ENSG00000147421.18	0.549468116544063	7.01782101386885	0.000150807473687795	0.00192767198079609
ENSG00000120800.5	0.679353673368344	5.86186874699644	0.000152495044445414	0.00194750578596999
ENSG00000160957.14	0.695333623539483	5.73864766138248	0.000152831186706246	0.0019490333434452
ENSG00000059588.10	0.558417121332667	7.00195058767433	0.000152886696771052	0.0019490333434452
ENSG00000126261.13	-0.568965167080536	7.14812313989766	0.000153061006293707	0.00194952103038446
ENSG00000287185.1	-1.14948292316619	4.5386199942133	0.000154173109266772	0.0019619418141062
ENSG00000273142.1	1.72257535733905	2.77926804691532	0.000154830882598783	0.00196856407875595
ENSG00000154237.13	0.791313865237049	5.33384575112638	0.000155399144859942	0.00197325116649062
ENSG00000149262.17	0.736527229202278	5.52495744352364	0.000155474950587473	0.00197325116649062
ENSG00000200534.1	0.64739549917789	7.693465489945	0.000156212746133412	0.00198086056579261
ENSG00000201822.1	0.542858066435385	12.6185768709321	0.000156438564763198	0.00198197011007239
ENSG00000267121.6	1.15302954367348	3.93752407531591	0.000158550798164346	0.00200695617217042
ENSG00000207275.1	-1.36430725931801	3.90442176610347	0.00015980544640619	0.00202105228733831
ENSG00000125386.16	0.57962665576442	6.68034592316275	0.000161066464233012	0.00203520402645047
ENSG00000254101.7	1.182668560946	3.91921342666569	0.000163839553853788	0.00206842023539289
ENSG00000213326.4	-0.879713299918603	5.0882038257287	0.000164461879710514	0.00207444918518659
ENSG00000133858.17	0.519751854653178	7.69984394075107	0.000166393293971038	0.00209513238302046
ENSG00000198840.2	0.542647543367417	7.12708626450408	0.000166394071594479	0.00209513238302046
ENSG00000079387.14	-0.788766413895231	5.50825013316437	0.000167827034120511	0.00211132008069605
ENSG00000133943.21	0.872819631353974	4.93622189612747	0.000168234954944512	0.00211334045273349
ENSG00000111832.13	-0.877035883429564	5.05211921944398	0.000168391838906698	0.00211334045273349
ENSG00000137996.13	-0.679374327233709	6.04655524548093	0.000168495806206487	0.00211334045273349
ENSG00000131469.15	-0.540652264513667	8.47518618760907	0.000168592284659375	0.00211334045273349
ENSG00000116062.17	-0.554612382504278	7.06998922468712	0.000168725066503393	0.00211334045273349
ENSG00000101445.10	-0.858329033765782	5.22878450443651	0.000169252655633309	0.00211729229099445
ENSG00000166004.15	0.600526053663764	6.41882431972735	0.00016933609920299	0.00211729229099445
ENSG00000047597.7	-0.784321837713401	5.38991693598178	0.000169975691578025	0.0021234365166709
ENSG00000108561.8	-0.573631232060817	6.83664847348898	0.000170978400052467	0.00213410234699634
ENSG00000240489.1	-1.67879514517946	3.50371195955386	0.00017177532437625	0.00214218330982358
ENSG00000108963.19	1.11746071160168	4.24455619248216	0.000172051977363982	0.00214376763795522
ENSG00000068784.13	0.933823453064685	5.02671905086201	0.000172820386498966	0.00214763096168677
ENSG00000197746.14	-0.499994545500971	8.59484622700741	0.000172825959259849	0.00214763096168677
ENSG00000108469.15	0.976926193102615	4.6377452085431	0.000172949408091863	0.00214763096168677
ENSG00000151849.16	0.732487345200232	5.78713637599812	0.000172961555571675	0.00214763096168677
ENSG00000164078.13	2.60207069738287	1.68276276927244	0.00017333643095937	0.00214877658845633
ENSG00000206951.1	-6.48277942582925	1.46173739638752	0.000173353739706575	0.00214877658845633
ENSG00000080824.19	0.508543103106029	11.8673522599291	0.00017468095497815	0.00216335644242171
ENSG00000104299.15	0.847872032034773	4.99523669911939	0.000175578251054395	0.00217259132932507
ENSG00000116030.17	-0.637203863897491	6.23151706810301	0.000176516852680147	0.00218232095086612
ENSG00000153130.18	-1.35227251785446	3.77739968133852	0.000176684617450874	0.00218251196849446
ENSG00000069329.18	-0.591557144019106	6.66739125121448	0.000177378430957685	0.00218919512247431
ENSG00000159433.12	0.771273735008792	5.40152170176511	0.000179116173052837	0.00220873979662143
ENSG00000088836.14	1.30257490027233	3.60935699632012	0.000181157579082373	0.0022301942979012
ENSG00000203896.10	2.42468303140573	1.91659398245895	0.000181167294490683	0.0022301942979012
ENSG00000173473.11	-0.485405691331275	8.91786637164128	0.000181670243835793	0.00223446602911852
ENSG00000115935.18	-0.630554900733132	6.25412881894647	0.000181894761444403	0.00223530877936265
ENSG00000060749.16	-0.672951194215853	6.22191215336129	0.000183544810719576	0.00225365346426804
ENSG00000201059.1	0.660549361966817	6.3887865929962	0.000184146057549435	0.00225910005019337
ENSG00000188897.9	1.25181650662024	3.64877601831906	0.000187009568757273	0.00229226698949783
ENSG00000166669.13	0.641708700622274	6.03512058992516	0.000187623366359663	0.00229782497142531
ENSG00000112851.15	-0.572130658891307	6.97650634395144	0.000188539164727791	0.0023052581511009
ENSG00000102471.14	-0.759850994855207	5.66372067540909	0.000188552065956469	0.0023052581511009
ENSG00000221978.12	0.531360941671535	7.30913974542288	0.000188908115868287	0.00230764227815574
ENSG00000101019.22	0.662143581395268	5.94711296769531	0.000189206216130556	0.00230931505190352
ENSG00000101166.16	-0.824988429807288	5.28309411970534	0.00018944756802858	0.00231029293811193
ENSG00000233762.3	-0.732693735450859	5.73187946383204	0.000191204994820098	0.00232919030335356
ENSG00000138074.15	0.746409768202805	5.51889338750783	0.000191322282577092	0.00232919030335356
ENSG00000197136.5	0.805722747757812	5.62680770339616	0.000191675573624516	0.00233151043672809
ENSG00000104728.16	1.77761995485532	2.72506828969027	0.000192395961955311	0.00233828815848825
ENSG00000206600.1	0.690663390423917	6.64396800565873	0.000194104449776619	0.0023562495264412
ENSG00000131931.8	-0.928977622689935	4.86533931897018	0.000194202714127089	0.0023562495264412
ENSG00000273768.1	1.04013942494663	4.21456947323371	0.000195055241068082	0.0023645909892255
ENSG00000286190.2	1.460921412342	3.21127960067893	0.00019533067936586	0.00236589585211241
ENSG00000272195.1	2.96432253549744	1.58411872257473	0.0001954931041176	0.00236589585211241
ENSG00000113575.10	-0.754572375257111	5.55924615313794	0.000195702833307102	0.00236643535734807
ENSG00000165458.14	0.562367907355852	7.19084851230821	0.000196870261139723	0.00237854466430952
ENSG00000105879.12	-0.985998873748005	4.86070622841352	0.000197161387077044	0.00238005519412549
ENSG00000092199.18	-0.488350871968677	9.23740817273721	0.000197622065867026	0.00238360823384563
ENSG00000200176.1	-0.602100364355502	7.00836531060003	0.000199359405171205	0.00240254072051993
ENSG00000200558.1	0.549752612956948	11.4537484124162	0.000200357512852562	0.00241254016946585
ENSG00000106554.13	-0.591238431248066	6.60502051002487	0.000200915998101395	0.00241723370007967
ENSG00000134086.8	0.60350592229078	6.64692469102184	0.000202456916494351	0.00243288851286437
ENSG00000206737.1	1.04250186433776	5.00419487184294	0.000202556772688059	0.00243288851286437
ENSG00000077147.16	-0.604889809640095	6.70728110739597	0.000202787051700333	0.00243361445880576
ENSG00000063244.13	0.548126162897921	7.48869250566249	0.000203992571736298	0.00244603310494512
ENSG00000119314.16	-0.531094471452977	7.92300783842656	0.000205279634602684	0.00245816847660968
ENSG00000252906.1	0.808180555902225	5.22509434158903	0.000205347733024063	0.00245816847660968
ENSG00000199422.1	-2.5379111640808	2.4956192412918	0.00020645539857889	0.0024693651137203
ENSG00000184916.9	0.973522890471267	4.64917896912026	0.000208471354987033	0.00248857090768934
ENSG00000198839.10	-0.849763944261096	5.05030046882455	0.000208547150742106	0.00248857090768934
ENSG00000130813.18	1.18508056522729	3.8730307746125	0.000208582152288011	0.00248857090768934
ENSG00000114942.14	-0.5263341436913	8.49245048860428	0.000209505842868715	0.00249751183233429
ENSG00000241058.4	0.863313988526689	4.79544425658869	0.000209886573704392	0.00249997066883644
ENSG00000187504.6	-2.32100825065634	3.02946986717508	0.000212076905094366	0.00252396177167539
ENSG00000151150.22	6.39114038507168	0.664414343604433	0.000213555881165082	0.00253945412548918
ENSG00000130475.14	0.729082269840947	5.47189884163085	0.000216151096515774	0.00256818330180308
ENSG00000173258.13	4.3231094438242	0.660723586473333	0.000216488314837284	0.00257005887597634
ENSG00000102753.10	-0.65286275895954	6.40885672056041	0.000218315430849269	0.00258877237097681
ENSG00000165119.21	-0.488076120242043	8.6804365301878	0.000218425975051362	0.00258877237097681
ENSG00000103051.20	0.596265504646184	6.50401711849796	0.000218875338154684	0.00259195431439543
ENSG00000152223.15	0.655603403950753	5.9382768833114	0.000219882708474198	0.00260173355055887
ENSG00000232389.1	-1.30534218187209	4.08720581783278	0.000220792578147778	0.00261034393752435
ENSG00000143742.14	-0.693348344825827	5.78772083032407	0.000220999088484475	0.00261063144179229
ENSG00000213363.4	-1.08838243322176	4.49531545870672	0.000222132584705776	0.00262185980745393
ENSG00000121067.19	-0.739513090926486	5.59076230008405	0.000222363352768795	0.0026224234418305
ENSG00000170515.14	-0.549520554066316	7.2301792892819	0.000223086074888295	0.00262815490767429
ENSG00000145191.15	0.543434845245022	7.0353072017097	0.000223216171584871	0.00262815490767429
ENSG00000164323.14	-0.723935331871724	5.91995595081858	0.000223713912214777	0.00263185274887155
ENSG00000104983.8	1.21144142006134	3.67198211358536	0.000224511837288615	0.00263907310624165
ENSG00000169758.13	1.14255865538665	4.07392483542418	0.000225128628180139	0.00264415419114198
ENSG00000112139.17	2.95192177713491	1.23617708825059	0.000225824683983961	0.00265015716364142
ENSG00000178035.13	-0.511509858299531	7.83409168399817	0.000227625629566093	0.00266763196447036
ENSG00000236240.1	-3.96705203116804	1.74333416840851	0.0002278567686334	0.00266763196447036
ENSG00000114742.14	-0.670060931776159	5.92284414108842	0.000227872253786846	0.00266763196447036
ENSG00000125755.19	0.521446660845173	7.31660905632257	0.000230422448627076	0.00269528429908357
ENSG00000138430.16	-0.536983305862341	7.14187182370567	0.000231619295812921	0.00270707413515771
ENSG00000141510.18	1.29627051908173	3.51385433562473	0.00023343387920885	0.00272585537290907
ENSG00000170145.5	-0.908819943472901	4.8325212135235	0.00023360669955561	0.00272585537290907
ENSG00000111605.18	0.523435257555287	7.14674198580434	0.000233927545675732	0.0027273781952706
ENSG00000241198.3	1.46305672406958	3.11606078804571	0.000234610384728703	0.00273230766374984
ENSG00000288107.1	4.34454263387262	0.662236166680623	0.000234775480672594	0.00273230766374984
ENSG00000165934.13	-0.644641605977304	6.13725499474006	0.000234922398055678	0.00273230766374984
ENSG00000134970.14	-0.998087412851083	4.70471386849145	0.000236023171378774	0.00274288404110824
ENSG00000188846.14	-0.486866684176152	9.37932153770504	0.0002365425506891	0.00274669222757222
ENSG00000105726.17	0.665474491205384	5.95418985794996	0.000237578800575059	0.00275649120116601
ENSG00000104907.13	0.627937630986415	6.26359194875184	0.000238183453104105	0.00276127079249896
ENSG00000158769.18	-0.829979332781372	5.2746729076716	0.000239536532640661	0.0027747121877187
ENSG00000124164.16	-0.742151940930645	5.52784126760885	0.000242326564674695	0.00280476360680428
ENSG00000100814.18	-0.650963194397088	6.21017230658413	0.000243740545539814	0.00281701710789897
ENSG00000155980.13	0.770167427653416	5.41838016515839	0.000243778436303631	0.00281701710789897
ENSG00000125686.12	-0.627009147604372	6.95804585309832	0.000244096559046134	0.00281842030183083
ENSG00000240347.3	-2.70088439596749	2.33340127524285	0.000244943320328068	0.00282592015859975
ENSG00000182473.22	0.682189465801874	6.05091364751469	0.000245167750775693	0.00282623387036597
ENSG00000111110.12	-0.705325501820707	5.7537911343284	0.000246453990057932	0.00283877751088433
ENSG00000130396.21	1.39476013098604	3.39832566084357	0.000250672143918724	0.0028850451005714
ENSG00000003402.20	0.547059915814654	6.96976404453041	0.000251863329605449	0.00289642829046267
ENSG00000241923.2	-0.623480149039206	6.93003494219445	0.000254684700324239	0.00292652531751886
ENSG00000286522.2	-0.501044338511895	7.92547237253921	0.000255957784097995	0.00293879734642642
ENSG00000162923.17	-0.516503368352086	7.31878393789823	0.000257566171729134	0.00295489645693096
ENSG00000252835.1	0.732557065960215	5.71573506400863	0.000258460833530874	0.00296278822693112
ENSG00000149100.13	-0.51903960526416	7.39983995917535	0.000258852500892821	0.00296490606338388
ENSG00000214244.4	-1.03020325399853	4.39816632848073	0.000259428506874074	0.00296913025159633
ENSG00000126524.10	-0.787311970881266	5.34200081890202	0.000260329812505598	0.00297706774412827
ENSG00000022840.17	-0.613565752657655	6.48900381603247	0.000260978842332697	0.00298210991370432
ENSG00000080823.23	1.94553859308918	2.4026460512792	0.000262569157739227	0.00299789120417959
ENSG00000118058.23	0.536072021198208	7.12893909932433	0.000263048285457098	0.00300097044770283
ENSG00000188612.12	-0.581165337394271	6.61755803567818	0.000263290739310328	0.00300134686044367
ENSG00000164187.7	-0.93488540941345	4.86315628589357	0.000263625560131788	0.00300212189639737
ENSG00000091527.16	-0.525454259624711	7.46138003786203	0.000263777756128431	0.00300212189639737
ENSG00000180769.10	3.38198608007065	0.977972201291578	0.000265084169276256	0.00301459608060276
ENSG00000268043.7	1.20806245580518	3.69592470758039	0.000267141834409816	0.00303353091996877
ENSG00000206228.4	-1.08665960583099	4.5229804999464	0.000267172588526805	0.00303353091996877
ENSG00000125826.21	0.744108281612075	5.51101113766045	0.000268875156344177	0.00305044506354372
ENSG00000163050.18	2.5272333032447	1.64967231285772	0.000270187373923578	0.00306290734252448
ENSG00000223959.8	1.23747069371606	3.80133296092305	0.000270523133174167	0.00306428930850011
ENSG00000175197.13	-1.01666056014437	4.51241946516424	0.000271019509521605	0.00306748700784761
ENSG00000263551.6	1.53021678763107	3.11947283824629	0.000271635405464885	0.00307203135351724
ENSG00000005022.6	-0.612265532083369	6.52219973688181	0.000272372486646281	0.00307699012508506
ENSG00000142657.21	-0.545685515548061	7.17878160898572	0.000272503347667872	0.00307699012508506
ENSG00000197183.14	0.637672265320811	6.2110952918386	0.00027392114328625	0.00309056382846353
ENSG00000067369.14	0.557854405746751	6.82100879334402	0.000275973351848604	0.00311126841749697
ENSG00000198015.14	-0.707053059862259	5.73979280570773	0.000278421919841395	0.00313640541620075
ENSG00000068650.19	0.519179698953031	7.1535164901491	0.000279800110365624	0.00314945465941008
ENSG00000163320.12	-0.623780541662973	6.16716435291699	0.000280376145079262	0.00315346136800686
ENSG00000170606.15	-0.483498322690048	8.2987396036488	0.000280956153516906	0.00315750644999509
ENSG00000115128.7	-0.867272641703567	5.08370080185281	0.000281899582034733	0.00316562626252013
ENSG00000113360.17	0.533844679934327	7.12181751917228	0.000282197427509835	0.00316648938041381
ENSG00000276805.2	2.06061351125102	2.15221183336507	0.00028303648970521	0.00317341929654613
ENSG00000133393.13	-0.774370662404189	5.37737568047937	0.00028397870487108	0.00318149402822339
ENSG00000106462.12	0.570993019537257	7.32543886510827	0.00028524583227128	0.00319319338329311
ENSG00000188878.19	1.50689638102814	3.04316776289274	0.000286261008109545	0.00320205619453683
ENSG00000169679.15	-0.547387512016743	6.79902731114819	0.00028872587420429	0.00322710846448773
ENSG00000164889.15	0.608502256745504	6.48753208977301	0.000289114991272486	0.00322893897891149
ENSG00000248103.1	1.34722945969057	3.65260160151757	0.000291468425487524	0.00325268774829496
ENSG00000282418.1	3.35413814968242	0.973204460245973	0.000292712506813626	0.00326217851701095
ENSG00000172466.16	-0.599488504549373	6.78313175586123	0.000292774204262411	0.00326217851701095
ENSG00000197386.14	0.594980247351637	6.79613883755764	0.000295086114530345	0.00328538378796062
ENSG00000125166.13	-0.577772454197347	6.56051212065708	0.00029903462581641	0.00332676021220757
ENSG00000258357.1	-1.53077640128258	3.74410458617683	0.000300388647203915	0.00333923112939092
ENSG00000184178.16	0.822619482754863	5.00907137020098	0.000300896313516238	0.00334228160959238
ENSG00000175581.14	-0.762652793633286	5.48773345194975	0.000301907307914155	0.00335091387691861
ENSG00000137414.6	-0.962865117241537	4.61959758467502	0.000302369580409728	0.00335344714991563
ENSG00000207222.1	-3.07935350864049	2.21697553857743	0.000304167096480561	0.00337077364692185
ENSG00000100767.17	1.29614755680327	3.67158698933205	0.000304916392478433	0.00337503527713739
ENSG00000086666.19	-0.849242028079787	5.31895782135581	0.000305139724046447	0.00337503527713739
ENSG00000168461.13	-1.23364889524881	3.91071586696308	0.000305258267790499	0.00337503527713739
ENSG00000167996.16	-0.481390516857887	9.60519020783023	0.00030678843231761	0.00338933804678414
ENSG00000161558.11	1.50402728470082	3.17383042655611	0.00030726252599359	0.00339196050459334
ENSG00000102595.20	0.664905433727256	6.50462985498753	0.000308390530682078	0.0034017920817117
ENSG00000171488.15	-0.846710795312008	5.08473885157315	0.000310095304830977	0.00341672302197596
ENSG00000148943.12	-0.820050038524696	5.59768656115881	0.000310263814494116	0.00341672302197596
ENSG00000136156.15	-0.674298656032705	5.80525009123557	0.000310459444107244	0.00341672302197596
ENSG00000065911.13	-0.496562111970066	7.68293215173573	0.000312506412348746	0.00343661119151588
ENSG00000249846.7	2.87514612155173	1.18397987557374	0.000314964580779239	0.00346098732974364
ENSG00000137841.12	0.61926452558379	6.142566184346	0.00031699345936154	0.00348061247447625
ENSG00000229344.1	0.818305974003817	4.98070071035201	0.000318403675050176	0.00349108043251977
ENSG00000198918.8	-0.597932908910389	6.785989301353	0.000318434093468026	0.00349108043251977
ENSG00000138071.14	-0.516359204225555	7.23670336617468	0.000323312924868258	0.00354185848657284
ENSG00000164938.14	-1.63547124949423	3.42562589275641	0.000323899021553788	0.00354556843380002
ENSG00000075415.15	-0.534679390210049	7.12831628391792	0.000325497172228089	0.00356034273347808
ENSG00000215440.12	1.74105106958541	2.62715288554461	0.000327148479394265	0.00357567548530925
ENSG00000127870.17	-0.779620673575538	5.34729088756464	0.000327594943515106	0.00357782617807008
ENSG00000140983.14	0.674890087228276	5.93844414620017	0.000330689640927016	0.00360887423064982
ENSG00000133318.14	-0.639628810542487	6.2828446426367	0.000334138677664659	0.00364373905042382
ENSG00000185024.17	0.928643169260447	4.53886731187182	0.000335240533032462	0.00365297459910429
ENSG00000263934.5	0.488475156649849	11.4916814362845	0.000335756986669737	0.00365582208357953
ENSG00000125691.14	-0.472538762851814	8.84603492206535	0.000338053570204433	0.00367803311120677
ENSG00000215030.5	-0.71833103800607	5.96858590826439	0.000341000280654596	0.00370727846851268
ENSG00000121058.5	-0.693461986261324	5.73462621032857	0.000341968383568597	0.00371349804051503
ENSG00000152332.16	-0.539214465941589	7.04303375851393	0.000342090684170552	0.00371349804051503
ENSG00000163682.17	-0.478885062042777	8.29925354322103	0.000343583594510156	0.0037266681954984
ENSG00000164163.11	-0.626942754023431	6.29285570666334	0.000343824087825311	0.0037266681954984
ENSG00000088992.18	0.720618311313399	5.76345497334915	0.000346453791412143	0.00375233286254315
ENSG00000161692.18	0.839892798370518	4.77774652747231	0.000347514190570485	0.00375651667919138
ENSG00000111802.14	-0.849578777671828	4.9650125843363	0.000347536299334482	0.00375651667919138
ENSG00000078687.17	0.77792462882372	5.07232968012617	0.000347626569656485	0.00375651667919138
ENSG00000163754.18	-1.22867104745442	4.09540790593045	0.000348783927054976	0.00376618303750621
ENSG00000226086.5	-1.58689057743832	3.36042917748635	0.000349402706117291	0.00377002362647189
ENSG00000138433.16	-0.684108614423969	5.73015324845697	0.000354128424835271	0.00381813860004861
ENSG00000015171.20	0.798170297392575	5.01699102152367	0.00035447638969913	0.00381901668270589
ENSG00000229205.5	1.8605451330968	2.41120882016186	0.000354754906922354	0.00381914580111976
ENSG00000146648.20	3.25372719112196	0.919909711451144	0.000357469203224958	0.00384547763739521
ENSG00000174353.17	2.08051739560681	2.1978095224836	0.000359315412507307	0.00386243851899265
ENSG00000254469.9	1.20113629962666	3.69300676942216	0.00036069105423643	0.00387431942740165
ENSG00000135932.11	-0.532278781908112	7.38762755345358	0.000361416374837857	0.00387920242325967
ENSG00000187627.17	4.19060843463897	0.590365701244635	0.00036228754799596	0.00388358094751778
ENSG00000254838.5	2.83948497747512	1.36446486171991	0.000362366370774741	0.00388358094751778
ENSG00000212402.1	0.692401014871475	5.57923259536809	0.000367752787078509	0.00393836299405676
ENSG00000066027.12	-0.83541914832562	5.09899001981293	0.000368304620350837	0.00393903135224722
ENSG00000240914.1	-0.932370693722245	5.23673546254795	0.000368364994906224	0.00393903135224722
ENSG00000167657.14	0.829030181292157	5.05904655033827	0.000369452667114259	0.00394436999049661
ENSG00000148219.18	1.60514014054177	2.78187752062441	0.00036953332857591	0.00394436999049661
ENSG00000133805.15	0.97413945602261	4.2580875701798	0.000369690061918972	0.00394436999049661
ENSG00000108306.13	-0.584966497962664	6.55039679843088	0.000371920873568541	0.00396521889684794
ENSG00000267321.3	1.17135170230072	3.74658436647915	0.00037250852279488	0.00396853131831066
ENSG00000163512.14	-0.817364357464832	5.1427434706491	0.000373618622533595	0.00397639626431608
ENSG00000172037.14	0.67408255618451	6.05754011397644	0.000373801784355765	0.00397639626431608
ENSG00000092929.12	0.607807944065986	6.63472809907663	0.000375239090928379	0.00398872472842192
ENSG00000185722.18	0.678824009126051	5.77128666402725	0.000376550717873788	0.00399969995286398
ENSG00000119446.14	-0.939846802191821	4.86516240163681	0.000377598651271647	0.00400641525563263
ENSG00000206755.1	1.56691015690987	3.2639249220742	0.000378162791551587	0.00400641525563263
ENSG00000107372.13	-0.739357490590269	5.42706016174186	0.000378299320325478	0.00400641525563263
ENSG00000160055.20	1.56085258467605	2.87756842515236	0.000378301335813452	0.00400641525563263
ENSG00000130294.18	0.559430503905717	7.05117586141533	0.000379294700946615	0.00401396881083017
ENSG00000110719.10	0.839088620764035	5.10550833079773	0.000380606539542856	0.00402487904436132
ENSG00000037280.16	0.580544556308487	6.34961343509464	0.000381011304617172	0.00402618804119429
ENSG00000223203.1	-0.908951270866904	4.84732847155086	0.000381491773912133	0.00402829449402134
ENSG00000090924.15	0.984285993606011	4.62518850693994	0.000383318202910212	0.00404459980081033
ENSG00000028839.10	-0.964015917944056	4.58784187609781	0.000384454056764122	0.00405359983765497
ENSG00000114391.13	-0.466815063160897	8.35763628546442	0.00038481644582838	0.00405443739137857
ENSG00000078369.18	-0.492225616147689	7.70181369066168	0.000387068222456972	0.00407516573077586
ENSG00000127616.20	0.462339939127269	9.25845776231778	0.000391150301787528	0.00411511943782194
ENSG00000137309.20	-0.536933204542676	9.00089974792281	0.000391834970650607	0.00411929808837311
ENSG00000036549.13	-0.658429721765928	5.94133763255387	0.000392662560395681	0.00412497201459656
ENSG00000147862.17	1.27463550585609	3.46686827440188	0.000393230878536211	0.00412612300110462
ENSG00000171530.15	-0.555163559301308	7.65633954318284	0.000393348036814077	0.00412612300110462
ENSG00000222682.1	1.44589108016727	3.16467613879354	0.000393817306744092	0.00412802354669795
ENSG00000174780.17	-0.512593285651382	7.18863425569436	0.000394369962717822	0.00413079473375999
ENSG00000144214.10	3.22803634892728	0.915136225549393	0.000394974905203729	0.00413410914292493
ENSG00000006625.18	-1.10990659017668	4.11873671422283	0.0003969263267501	0.00415150170511108
ENSG00000202047.1	-0.893936051064416	5.55568629351436	0.000399781649615602	0.00417831601556671
ENSG00000225513.1	1.80464272595573	2.42295069152626	0.000402090295656832	0.00419938181229354
ENSG00000230667.6	-1.10961002946558	4.58988370299911	0.000402824575261895	0.00420398640854166
ENSG00000136929.13	-0.719891549981002	5.56235983948968	0.000403240520487127	0.00420514780522912
ENSG00000235828.5	-2.10701903256647	2.73017025789811	0.00040352280216275	0.00420514780522912
ENSG00000139218.18	-0.489229715638026	7.77249366315856	0.000404164070992883	0.00420578680085871
ENSG00000153006.16	-0.820894493650672	5.03325674943482	0.000404607286939339	0.00420578680085871
ENSG00000141577.14	0.726926084286342	5.31380275577617	0.000404633928053344	0.00420578680085871
ENSG00000089248.7	-0.478473854572192	8.13571066104142	0.000404800057643883	0.00420578680085871
ENSG00000103832.10	2.89885808827642	1.36899742538728	0.000405051698317051	0.00420578680085871
ENSG00000223668.1	-1.62225008016679	3.75461030726813	0.00040726645652712	0.00422572125675388
ENSG00000170836.12	-1.20405442792159	3.85952542381937	0.000408626439084855	0.00423676428773291
ENSG00000106605.11	-0.736414927167733	5.42488802005456	0.000410583452057919	0.00425305893441776
ENSG00000066044.15	-0.612687577382167	6.22894830594885	0.000410791650864274	0.00425305893441776
ENSG00000260916.8	-1.14571844787801	4.02943000755167	0.000411953699377204	0.00426201051146279
ENSG00000196367.14	0.484804271962557	7.54189358497165	0.000412914719569254	0.00426887086342557
ENSG00000270394.4	1.91478924731389	3.065403444633	0.00041368770833857	0.00427377878354965
ENSG00000188647.13	-0.586941764057835	6.3766981350211	0.00041444243837359	0.004278491137936
ENSG00000143575.15	-0.691308644806969	5.84733860274992	0.000416617858350571	0.00429785262225006
ENSG00000183597.16	0.650228530605507	5.91324596468044	0.000417051734719344	0.00429923331423991
ENSG00000172239.14	-0.616493324468711	6.1554509304666	0.000417653041034249	0.00430233675411916
ENSG00000179364.14	0.796640789715203	5.00039009871489	0.000420627344180221	0.00432986294163677
ENSG00000201119.1	-1.10910602562621	4.45058667085433	0.000422552102240249	0.00434655353409945
ENSG00000214193.11	1.35929256481746	3.21952145527175	0.000425283052400229	0.0043715070716233
ENSG00000115085.14	3.243985201758	0.913393014621743	0.0004257411504451	0.00437307881342498
ENSG00000065000.19	0.467709145144252	8.55301046607992	0.000429524244615691	0.00440852865481455
ENSG00000164877.19	0.763313605659059	5.10707014200409	0.000429807699823849	0.00440852865481455
ENSG00000196365.12	0.464821375247253	8.34682089325707	0.000433395519798114	0.00444214907237996
ENSG00000202056.1	0.58752023902956	6.26123742784243	0.000434885281049245	0.00445423244614341
ENSG00000196730.13	0.6925982656188	5.73315002524388	0.00043565144476605	0.00445889253718052
ENSG00000210154.1	-0.577404862707448	7.38034006519596	0.000436695115963578	0.00446638423743191
ENSG00000196683.11	-0.643607194284354	5.97755570505585	0.000437243753091734	0.00446831273019796
ENSG00000160439.16	0.93240068292172	4.39152175180718	0.000437507345974439	0.00446831273019796
ENSG00000235251.2	-1.32220177113501	3.6189123381748	0.000438443113714623	0.00447468046753336
ENSG00000137492.9	-0.854779431809504	4.93825081748508	0.000439755469755601	0.00448487980507331
ENSG00000258011.2	-1.0888553547651	4.39001566844891	0.000442138506906898	0.00450597629122969
ENSG00000137216.19	0.653964667539992	5.7285593370704	0.000442564486854988	0.00450711196314507
ENSG00000111602.12	0.478435601905284	7.75499206517199	0.000445235684458497	0.00452909504286444
ENSG00000109323.11	-0.596153912068148	6.2594901797006	0.000445355217767883	0.00452909504286444
ENSG00000105655.19	0.582744414231781	6.28839306541606	0.000446773257074068	0.00454029361745697
ENSG00000154743.19	0.896241073799426	4.51625480348367	0.00044752801089276	0.00454447999794705
ENSG00000100823.12	-0.535486600688455	6.74048444752029	0.000447819509882144	0.00454447999794705
ENSG00000103657.14	0.450907408312264	9.14172869226917	0.000448912510325064	0.00455234774270902
ENSG00000140416.23	0.826238314940476	4.79234398465356	0.000449935032986087	0.00455949016100257
ENSG00000173812.11	-0.502288807270895	7.89776753052315	0.00045054424470812	0.00456243709005135
ENSG00000168116.14	-0.944146621587065	4.95594522280728	0.000453645911340683	0.00458772301858891
ENSG00000126787.13	-0.71654502538119	5.60380968042557	0.000453708678210316	0.00458772301858891
ENSG00000220472.1	-0.637734542019293	6.38774509682284	0.000454001761487827	0.00458772301858891
ENSG00000257315.3	1.12129290261461	3.76799108510735	0.000456495010123399	0.00460966666670767
ENSG00000155380.13	-0.568992674117299	6.54363538568096	0.000457910302748533	0.00462070192118573
ENSG00000121774.18	-0.474095903985356	7.87716679882153	0.000458850176114573	0.00462692763796321
ENSG00000163945.19	0.874324016692889	4.56752496706887	0.000459650642701753	0.00463173984477737
ENSG00000244390.2	-2.68580519055725	2.28017832472576	0.000460977212299222	0.00464184291991255
ENSG00000137504.15	0.478831029434983	7.52532649141351	0.000462123822298917	0.00465012096188285
ENSG00000122786.20	3.26511787673155	0.914903442916498	0.000469863044032699	0.00472467898803126
ENSG00000005007.13	0.51892537722355	7.01633180913037	0.000471899854052869	0.00474183240443447
ENSG00000097033.14	-0.75965412762932	5.2964355659608	0.000473538528431723	0.00475496396208701
ENSG00000074800.16	-0.453253046418417	8.82629556470989	0.000475940593427805	0.0047742995040493
ENSG00000201388.1	0.553592590537114	7.60982478038685	0.000476130503963043	0.0047742995040493
ENSG00000164209.17	-0.950247505869384	4.54727074744205	0.000478414576994611	0.0047938478837453
ENSG00000186532.12	0.861245267168303	4.59088138359201	0.000478978736124118	0.00479614696710167
ENSG00000116489.13	-0.55875660640668	6.46886716693905	0.000479385774103174	0.00479687064044998
ENSG00000082512.15	0.632416657116313	5.84117339596447	0.000479916584396211	0.0047988042135992
ENSG00000156976.17	-0.469701642559544	8.52432673719919	0.000480248813057523	0.0047988042135992
ENSG00000110395.7	-0.608612116748159	6.37775727190775	0.000486698023492532	0.00485985782482543
ENSG00000129691.16	-0.537418796130808	6.68273004657101	0.000487158090376023	0.00486106425974793
ENSG00000206932.1	0.658559075336695	8.61719471518395	0.00048831647405314	0.00486923225936496
ENSG00000184203.8	-0.946661619716159	4.54191047590861	0.000489990855769031	0.00488253057880003
ENSG00000217094.2	-1.29331613398079	3.8421792868337	0.000492134505599157	0.00490048320412114
ENSG00000263001.7	0.505006087411096	7.0618718841681	0.00049286029740103	0.00490430222323567
ENSG00000199454.1	0.856086943012563	4.7104411341855	0.000495267334248977	0.00492483388789284
ENSG00000119685.20	0.871154580594736	4.73872241133202	0.00049610705022084	0.00492771299452414
ENSG00000188735.13	0.765023316916087	5.02076623474536	0.00049624466823214	0.00492771299452414
ENSG00000198700.10	0.521360560999394	6.90396855362855	0.000499735402045702	0.00495893945700337
ENSG00000162613.17	0.47436949997906	7.86971662191914	0.00050123327570711	0.00497036097412261
ENSG00000165689.17	0.571109520331474	6.25704534834938	0.000502397653335372	0.00497846194650245
ENSG00000233080.3	1.20069555492599	3.65427723108872	0.000503050630294617	0.00497987948876922
ENSG00000156171.15	-0.646300155642173	5.8372242511522	0.000503235780566531	0.00497987948876922
ENSG00000117748.10	-0.771428980447674	5.37060071271529	0.00050519443147041	0.00499581160009628
ENSG00000127184.13	-0.531066691802468	7.06892654235163	0.00050668968877212	0.00500714244856256
ENSG00000169592.15	0.762717719411576	5.02111089143412	0.000507373075133543	0.0050104402436861
ENSG00000141030.13	-0.727416248663981	5.73942195891072	0.00050923732052937	0.00502538675335079
ENSG00000206797.1	-2.79248645747143	2.08559895902127	0.000513164116255861	0.00506065287118392
ENSG00000173456.5	-1.09875380505172	4.22464456082404	0.000514191907822196	0.00506486550259087
ENSG00000073060.17	0.579182431287938	6.4951253429289	0.000514643314507627	0.00506486550259087
ENSG00000116815.16	1.74494943816918	2.50966290788321	0.000514651697380997	0.00506486550259087
ENSG00000071054.16	-0.467724254330476	8.08063437543066	0.000515124514277512	0.0050660392347855
ENSG00000174652.20	0.755984759884381	5.14147125989226	0.000519045839041477	0.00510110276243164
ENSG00000088038.19	0.523105153200848	6.71751543782994	0.00052216839869224	0.00512827346460665
ENSG00000148341.18	0.732091446642648	5.35148438809624	0.000525755142045933	0.00515651749787812
ENSG00000198932.13	3.77624219558193	0.861203175440318	0.000526053201505401	0.00515651749787812
ENSG00000119801.13	-0.824153843170426	4.94075729142022	0.000526123845481039	0.00515651749787812
ENSG00000223501.9	0.550159649499019	6.55162263540102	0.000530570256315246	0.00519654217548951
ENSG00000171316.12	0.476106649801221	7.50493221395616	0.000533218412797609	0.00521891163727933
ENSG00000249936.3	-1.28729874745506	3.83049045534066	0.00053445091684637	0.00522740422354378
ENSG00000169136.12	-0.898256517557871	4.67340051360519	0.000538108756698067	0.00525959097866753
ENSG00000242559.3	-1.07007233059909	4.26661456819584	0.000541110507095665	0.00528532546433115
ENSG00000093167.18	-0.641233762847888	6.07319527268651	0.000541998539058444	0.00529039309684499
ENSG00000207387.1	-3.66151000982131	1.5374210353934	0.000543378008801215	0.00530024743915086
ENSG00000225616.2	-1.20832073990968	4.00998300803158	0.000545132937733817	0.0053103342370432
ENSG00000062822.15	0.612881177433629	6.24718971930099	0.000545153301883631	0.0053103342370432
ENSG00000154957.14	2.1655602128693	2.11246503888458	0.00054592221156651	0.00531421152821774
ENSG00000234851.4	-0.533444347978026	7.07124116173256	0.000548388833543727	0.00533459850363073
ENSG00000161010.15	1.03110016760999	3.98632704800399	0.000550731921636092	0.00535006777446392
ENSG00000173137.12	1.32867482504227	3.25670266551248	0.000550932952992997	0.00535006777446392
ENSG00000225138.8	1.25950836656491	3.3703883531693	0.000551099171966554	0.00535006777446392
ENSG00000198146.4	-0.881078938608843	4.6718635899259	0.000552241064812587	0.0053575235055515
ENSG00000183291.17	-0.784753938743985	5.35999570990358	0.000553224456824217	0.00536343250462396
ENSG00000251705.1	0.635708740943053	7.37827561276208	0.000555671292643041	0.00538351180005554
ENSG00000108515.18	1.2352514779025	3.52160729120976	0.000557859051457282	0.00540105564076446
ENSG00000128699.14	-1.16194964950868	4.09482395138647	0.000560830314934719	0.00542615636914219
ENSG00000100726.15	0.799137990314888	4.87149705063174	0.000563628020176924	0.00544954514245287
ENSG00000229965.1	-3.85701998084174	1.64939864070018	0.000564972572751765	0.00545709526546047
ENSG00000108557.19	0.777506443586081	5.31586498754873	0.000565170589290483	0.00545709526546047
ENSG00000137818.12	-0.468932724021738	9.64943892109192	0.000568341528892877	0.00548401735185591
ENSG00000201035.1	0.796926528888793	5.23306803434421	0.000569222346597322	0.00548799688539274
ENSG00000136527.18	0.495959308689441	7.35941747030331	0.000569519950350966	0.00548799688539274
ENSG00000232858.1	-0.930484804160065	4.65280330916306	0.000570497880276945	0.00549047116168449
ENSG00000202515.1	-0.611603446477933	6.02130896900013	0.000570543063699365	0.00549047116168449
ENSG00000256673.1	4.18683631813057	0.587070729244956	0.000571043592387533	0.00549159975524896
ENSG00000060971.19	0.634062712945738	5.70828611913795	0.000572625409752141	0.00550311837447245
ENSG00000269028.3	0.542830696699171	12.1428689958329	0.000581939208330778	0.00558761096658484
ENSG00000144791.10	0.832092513660287	4.94042386045659	0.000582197164708715	0.00558761096658484
ENSG00000159388.6	-0.750909275947168	5.43658396381788	0.000582716137044251	0.00558884841211986
ENSG00000163159.14	-0.699801216500417	5.46744740814821	0.000584620049978048	0.00560202247733071
ENSG00000175048.17	1.27448143909493	3.65429009105405	0.000584871632778752	0.00560202247733071
ENSG00000105559.12	0.564808623833831	6.33517271985454	0.000587329350825957	0.00562180512223456
ENSG00000105771.14	0.636858144847906	5.79337966587517	0.000588573714623059	0.00562995511137104
ENSG00000214199.3	-0.909162603807826	4.64962201314857	0.000589569905879152	0.00563543393124066
ENSG00000117650.13	-1.03391782197978	4.70973391789687	0.000589933065591527	0.00563543393124066
ENSG00000181355.21	2.39014328512844	1.75381560240774	0.000592742528117711	0.00565849945729426
ENSG00000243517.1	-0.99083005972926	4.48041368065349	0.000594341411755877	0.00566998541215044
ENSG00000213051.3	-1.12071673716799	4.05756540757811	0.000596908291284732	0.00569068456807647
ENSG00000115446.12	1.140893831653	3.74856939609986	0.000597773332597319	0.0056930819291013
ENSG00000184164.15	1.06388141593971	3.95442242318664	0.000597954379461055	0.0056930819291013
ENSG00000070182.21	0.539878343050719	6.51746473059214	0.000602655365829145	0.0057340297058206
ENSG00000150093.20	-0.482870396431176	7.88092007108176	0.0006044915398577	0.00574768365933708
ENSG00000112855.17	0.831164583476017	4.71350631674422	0.00060715705854014	0.00576919992826371
ENSG00000012232.9	-0.558379949338174	6.59054209084308	0.000608535014416186	0.00577820329286485
ENSG00000197530.13	0.702537228734258	5.34461077585272	0.000608911087460809	0.00577820329286485
ENSG00000142230.13	-0.526450338352304	6.72460708398449	0.000610224982566576	0.00578422276631932
ENSG00000217128.12	-0.575003061181898	6.26905201258312	0.000610352768698082	0.00578422276631932
ENSG00000154222.15	0.683629138128175	5.40199941008235	0.000615644702742641	0.0058305174789156
ENSG00000207010.1	-1.26117704624558	3.85518034620816	0.000616747972267318	0.00583710812061981
ENSG00000126804.14	-1.1807456709888	3.92497951942887	0.000618063388713929	0.0058456965655986
ENSG00000184270.6	-0.740978865436344	5.3580393357192	0.000619162441414912	0.00585222864316245
ENSG00000043355.12	-0.997884415577558	4.52875698356331	0.000620865372892043	0.00586285465937645
ENSG00000213281.5	-0.677163294764865	5.66162890220335	0.000621104987991727	0.00586285465937645
ENSG00000142864.15	-0.45206123802156	8.87955137824711	0.000624040733837668	0.00588668839707699
ENSG00000271860.7	3.69974463199825	0.858412990697253	0.000630679506643132	0.00594209065940934
ENSG00000242588.6	1.24106339207292	3.51249212893604	0.000630743240488632	0.00594209065940934
ENSG00000142892.15	-0.784988180998139	5.11793444038734	0.000631927625080436	0.00594933701693664
ENSG00000099821.14	0.561448213895882	6.64828352523116	0.000634120048340591	0.00596605789407245
ENSG00000169718.18	0.584765713926234	6.04391710472679	0.000634859003219314	0.00596909098236847
ENSG00000089006.17	-0.495985832627149	7.12703143397544	0.000636521549910131	0.00597338300483174
ENSG00000230207.1	-1.03948592073792	4.31249837172907	0.000636545235579188	0.00597338300483174
ENSG00000163975.12	1.00196129161188	4.21793282057145	0.000636566114060861	0.00597338300483174
ENSG00000267265.5	1.17118756876758	3.6730328930028	0.000639479404015731	0.00599679344250092
ENSG00000170085.18	0.542235861490542	6.6833979093947	0.000640885015236302	0.00600604407019031
ENSG00000101187.16	1.26164697986882	3.37799473511786	0.000643188954530471	0.00602063555667115
ENSG00000232422.1	2.22124639543769	1.81639506064804	0.000643282367036327	0.00602063555667115
ENSG00000199805.1	-0.778698941695783	5.26215529251358	0.000649083641836482	0.00607096573359984
ENSG00000080819.9	-0.739834876383743	5.32600250599044	0.000655501539566954	0.00612699384243632
ENSG00000133739.16	-0.75195079563219	5.42880048878605	0.000656488336089842	0.00613221731931639
ENSG00000102007.11	-0.974012359007467	4.36750739622813	0.000658779851953252	0.00614961335416166
ENSG00000140575.13	-0.461658611831225	7.77187610051932	0.000660591523826845	0.00616251038080395
ENSG00000175390.15	-0.600833260682523	6.04311181336499	0.000662450381458793	0.00617494418782951
ENSG00000160972.10	1.15995399492979	3.83866357260416	0.000662786248927475	0.00617494418782951
ENSG00000201441.1	-1.86122076866076	2.78116147359396	0.000664930372118629	0.0061908949331305
ENSG00000069345.12	-0.552539311232399	6.74678441774447	0.00066554521329423	0.00619259568915132
ENSG00000041357.16	-0.535423566595062	6.76408945752489	0.000671570279919462	0.00624460125954962
ENSG00000286071.1	3.14694794497482	0.852771043124224	0.00067406744728056	0.00626375645400982
ENSG00000114416.18	-0.475022845124458	7.85553298690672	0.000674555527211183	0.00626422952003178
ENSG00000230590.11	0.746451866236722	5.10027414099827	0.000678819022018997	0.00629973948608174
ENSG00000108424.11	-0.444535438398068	8.73046410480733	0.000681555855765196	0.0063210445678055
ENSG00000109270.13	-1.38376465581515	3.48484487669948	0.000686275370448327	0.00636069843671027
ENSG00000182253.15	1.55653360752311	2.80591141364579	0.000688743627110807	0.00637944889002635
ENSG00000156504.17	0.844565699837879	4.62230102290266	0.000689763687198382	0.00638476994435763
ENSG00000210049.1	0.468777661802635	10.0618278950001	0.000694363198245214	0.00642319578286357
ENSG00000134884.15	0.449607261919645	9.13005320834957	0.000699177227112715	0.00646355515309554
ENSG00000137177.20	0.491403510690554	6.94503396309569	0.000701090711477343	0.00647706563814239
ENSG00000124006.15	0.581857754355329	6.12429350834656	0.000703949914269006	0.00649929015564471
ENSG00000177600.9	-0.458135973295311	9.29243308939911	0.000705498810017563	0.00650939629667847
ENSG00000165661.17	0.645953789697195	5.61812207814453	0.000707034762825431	0.00651638861735395
ENSG00000140374.16	-0.532158593438907	6.65197962794556	0.000707166187451001	0.00651638861735395
ENSG00000258366.10	1.89777056678029	2.37798622874845	0.000710053412893089	0.00653878878749684
ENSG00000124214.21	-0.519401733520644	6.72525147072199	0.000712260685186316	0.00655490260631646
ENSG00000110880.11	-0.452886910358233	8.05640981166339	0.000717681864809044	0.00660055419823414
ENSG00000061794.13	-0.684955967488753	5.54126929528587	0.000719301332906512	0.00661120513099256
ENSG00000113272.14	-0.975397993960755	4.31118918452329	0.000720261471400418	0.00661548511474501
ENSG00000232842.2	-3.58744739355572	1.49619178393098	0.000720690366677155	0.00661548511474501
ENSG00000182185.18	1.06966469678177	3.83097786409002	0.000722320090341714	0.00662620011171986
ENSG00000201436.1	2.40098821031104	1.44983756584291	0.000723061110912316	0.00662875409997605
ENSG00000179295.18	-0.562597056957819	6.91868699893907	0.000723813952323436	0.00663141312202207
ENSG00000072756.17	0.774224042723201	4.9594917937625	0.00072624483073064	0.00664943270258105
ENSG00000205302.7	-0.714005281450771	6.04043541104933	0.000732550648948156	0.00670288521633342
ENSG00000138698.15	-0.80543365612006	5.01768411548831	0.000738455828525137	0.00675260597762392
ENSG00000156709.15	-0.525235791588641	6.82491787782338	0.000739288679691808	0.00675591038986219
ENSG00000188566.15	0.988252505612273	4.33591976539827	0.000739871045357547	0.00675692301397597
ENSG00000007384.15	1.62950614694531	2.72618692353905	0.000740542809143305	0.00675875026255695
ENSG00000144381.18	-0.441217628247166	9.11270583090917	0.000745729630857592	0.0068017567667463
ENSG00000213790.2	-1.49758721215762	3.36985629173206	0.000749320210656882	0.00683015858683362
ENSG00000140534.14	0.703240096693138	5.46576846893821	0.000752296827540186	0.00684866080018223
ENSG00000142599.19	0.505370126673181	7.17055670425504	0.000752305959905564	0.00684866080018223
ENSG00000100154.14	0.712809099889177	5.24612304550308	0.000753241682803565	0.0068516157307115
ENSG00000275708.1	2.14369444979959	2.7649692304731	0.000753586879168214	0.0068516157307115
ENSG00000222268.1	-1.73938555489192	2.94882428912299	0.000757290906409463	0.0068809266949532
ENSG00000233668.1	-0.901744804447264	4.65209115418456	0.000757946411990442	0.00688251846477253
ENSG00000054654.19	3.17031043460152	0.85428070088964	0.000764222449729211	0.00693511303493975
ENSG00000177469.13	-0.581245117030493	6.6878438195205	0.000767819845390481	0.00696334845860773
ENSG00000239899.3	0.538724569355296	6.65731843734755	0.000770371495557423	0.00698207030983069
ENSG00000114573.10	-0.550051522835746	6.40137835018478	0.000771378077227547	0.00698677400037518
ENSG00000104064.18	-0.872528592494468	4.72554756427429	0.000774597033170787	0.00701149771844864
ENSG00000139990.18	-0.613030347359725	5.94841328918164	0.000775486344159249	0.00701511605142543
ENSG00000138758.12	-0.511594689886469	6.93800228557981	0.000776275084180963	0.00701551923890946
ENSG00000285437.1	1.75564618190932	2.43006506836264	0.000776510120239402	0.00701551923890946
ENSG00000251372.6	2.8849695435931	1.23333472550475	0.000782994173902476	0.00706964304842381
ENSG00000261971.8	1.17083716933529	3.61526205599368	0.000784156497692111	0.0070756791281047
ENSG00000197930.13	-0.79491165198072	5.26525378068521	0.0007855684793888	0.00708395893087609
ENSG00000131409.13	-0.844970040510758	4.74515334845851	0.00079175572698243	0.00713520781524211
ENSG00000176953.12	0.70265440370015	5.47166757832689	0.000792732964589212	0.00713520781524211
ENSG00000121579.13	-0.561500250977067	6.2861208541467	0.000792745539944549	0.00713520781524211
ENSG00000160190.14	0.601540861685449	5.87441231366816	0.000793268631669447	0.00713543391286347
ENSG00000114982.19	0.65107161950617	5.88472844308913	0.000794992535369807	0.00714645422792595
ENSG00000206612.1	0.763058308943182	5.23694657130441	0.000796775092371743	0.00715798764802176
ENSG00000140829.12	0.501161411509948	6.9227559754946	0.000797508722643565	0.00716008927741832
ENSG00000165660.8	-1.09308493300006	3.9946430337905	0.000800408726054978	0.00718162594592472
ENSG00000266648.1	-1.06989110884566	4.31982667391017	0.000801141416857656	0.00718370172850648
ENSG00000136059.15	1.0846108623066	4.07534687209465	0.000809089642253848	0.0072504349492529
ENSG00000148248.14	-0.628804721467671	5.7714865448957	0.000814313385893937	0.00729268531654639
ENSG00000204568.12	-0.674634700029716	5.59051312315042	0.000816276350303975	0.00730569882792359
ENSG00000117360.13	0.578119880090582	6.05778283056609	0.000820043106720468	0.00733483001011086
ENSG00000105492.16	-0.82118107697327	4.79418440059766	0.000822002614755431	0.00734777009783566
ENSG00000154945.7	-0.648672640182929	5.76405109743529	0.000834737190230682	0.00745650131412137
ENSG00000102100.16	-2.52006933586576	2.20159680814599	0.000835207244690125	0.00745650131412137
ENSG00000144021.3	0.646633403269765	5.76844357455306	0.000838629735393712	0.00748239444486706
ENSG00000255026.1	1.01221490500529	4.04629343774571	0.000841253892328958	0.00750113691548329
ENSG00000136861.18	0.444401982886063	8.05030103813438	0.000842224515353063	0.0075051213187152
ENSG00000202290.1	0.940897292186674	4.32018627869305	0.000847522077597314	0.00754763446233183
ENSG00000259953.2	-0.762870896559748	5.10779842791651	0.000855145189312695	0.00760056435658638
ENSG00000259848.9	2.11784864408937	1.86681567982724	0.000855578277391501	0.00760056435658638
ENSG00000177239.16	0.673214619553138	5.38297075384808	0.000855609352822346	0.00760056435658638
ENSG00000037474.15	0.496206570376503	6.75532766414166	0.000855811060632813	0.00760056435658638
ENSG00000125844.16	0.472602687300724	7.28651764224912	0.000856117724302493	0.00760056435658638
ENSG00000161016.18	-0.462162275485865	9.37043984044311	0.000857385185283331	0.0076045718619243
ENSG00000089685.15	-0.643252337451349	5.70782963949294	0.000857630548459045	0.0076045718619243
ENSG00000138095.20	-0.458701639171247	8.4618361254092	0.000860090422302129	0.00762166707555177
ENSG00000166848.7	-0.551048692357634	6.31114823581246	0.000860720469673004	0.00762253622369869
ENSG00000148158.17	-0.760010172410799	5.31381268184771	0.000861307069067235	0.00762301976075627
ENSG00000181619.11	2.09332061537952	1.8082287398764	0.000863037955967393	0.00763362399447949
ENSG00000111875.8	-1.32518691870215	3.46055477111416	0.000865860644670574	0.00765386624150812
ENSG00000254726.3	-0.941167971016099	4.42156076594393	0.000869075805855403	0.00767755069180152
ENSG00000175061.18	-0.444191679874157	8.24680177114187	0.000872883839551586	0.00770644025689136
ENSG00000265078.2	0.818026822401714	4.59615214635109	0.000873436479783082	0.00770657100912056
ENSG00000230530.2	-1.24748199542774	3.76150225819447	0.000879550009943175	0.00775573667229277
ENSG00000278662.5	1.34263953612998	3.09129256488443	0.000880156410949701	0.00775631070879352
ENSG00000106153.13	-0.499718299893637	7.04794353416024	0.000881113021936625	0.00775996834132139
ENSG00000165156.15	-0.570144625871592	6.25289308309422	0.000885388267914431	0.00779283076839428
ENSG00000138449.11	-0.699525569473454	5.41151463528701	0.000888287701357308	0.00781355093477524
ENSG00000115459.18	1.1446407641215	3.60482247636383	0.0008915508243723	0.00783744279903723
ENSG00000197226.13	0.509801583092216	7.0728639796848	0.000892852481137295	0.00784407308535641
ENSG00000232442.1	2.08338071809519	2.04029847506783	0.000893926852624105	0.00784869967601152
ENSG00000185414.20	-0.753450496918487	5.19083203222635	0.000896210578629338	0.00786393226036729
ENSG00000176715.17	1.04058675619549	3.89906748610198	0.000897457629895985	0.00787005531137061
ENSG00000116539.14	0.452737805570671	7.74914534488724	0.000900060434652014	0.00788805257989524
ENSG00000202263.1	1.19359406463818	3.82420625140649	0.000901087772638626	0.00789222903064723
ENSG00000176890.16	-0.57151566807047	6.36119066864408	0.00090436137481479	0.00791606239445396
ENSG00000099194.6	-0.470850408291306	8.6326257581165	0.000905181097701738	0.00791840045724555
ENSG00000143621.17	-0.468078267576446	7.33401186796345	0.000906211636393695	0.00792257872964323
ENSG00000288701.1	0.451698417493562	8.10692889064458	0.000908181590796224	0.00793495976495067
ENSG00000166435.16	0.883982033501299	4.44591504523529	0.000911950027724364	0.00796302982770409
ENSG00000172057.10	0.813676877297304	4.64072762820552	0.000915433694831804	0.00798858064144027
ENSG00000121390.19	0.576065494245941	6.00184171898497	0.000916232337634053	0.00799068360679145
ENSG00000175198.17	0.805979283200715	4.71265187912513	0.000918205036257406	0.00800301701005619
ENSG00000148120.18	1.1526138988201	3.57732564971682	0.000919909908751132	0.00801300248175986
ENSG00000137200.13	0.520270022975757	6.66119670680025	0.000920982330018533	0.00801747011350885
ENSG00000254999.4	-0.617107579301742	5.89257755897292	0.000922218516727988	0.00802335708937179
ENSG00000126698.11	-0.526433225758972	6.78731453136697	0.000924164279527295	0.00803324982629024
ENSG00000179915.24	1.12087533697016	3.741550142328	0.00092457132038313	0.00803324982629024
ENSG00000149273.15	-0.450385109794812	9.97282450861005	0.00092555476882581	0.00803324982629024
ENSG00000092820.18	-0.509371792093201	6.86527769732569	0.00092608633257889	0.00803324982629024
ENSG00000100395.15	0.714142787432327	5.16318252582218	0.000926158748903027	0.00803324982629024
ENSG00000131067.17	0.906717770867367	4.40221602875409	0.000932567111373407	0.00808394079786422
ENSG00000187837.4	-0.437719672603172	9.26056729469789	0.000934461913793529	0.00809546841762241
ENSG00000100442.11	-0.59929849822014	6.29871897174358	0.000935793698163538	0.0081021074930425
ENSG00000102317.18	0.788322424431036	4.81373489422443	0.000941305987525689	0.00814109285403163
ENSG00000119396.11	-0.727727479658199	5.29639682744325	0.000941432818698472	0.00814109285403163
ENSG00000173801.17	-0.527936208282908	7.08366588738558	0.000943165876782119	0.0081511603428293
ENSG00000014138.9	1.55774684169374	2.7474458227905	0.000950399976962011	0.00820872891494192
ENSG00000065970.9	-1.114398170826	4.13511581220526	0.000957413404538161	0.00826432329736584
ENSG00000186480.13	-0.528520534024596	6.68886307067653	0.000959459596383979	0.00827699973304397
ENSG00000230897.1	-0.731361319578155	5.25337451415521	0.000963797140679795	0.00830941590180553
ENSG00000198589.14	0.485518153874619	7.85317881312781	0.000964857062370429	0.00831355192225248
ENSG00000172932.16	0.763417672422316	5.27400696279931	0.000968844039369234	0.00834288836545779
ENSG00000101199.13	0.617585220474359	5.7611447536525	0.000970260526156948	0.00835006791549724
ENSG00000247556.6	-0.683093415509402	5.42759793300072	0.000972892129233172	0.0083676898678164
ENSG00000104093.14	0.515902084050139	6.62729251090808	0.000977825699490961	0.00840113197701284
ENSG00000139219.19	0.487215896108226	7.29155502812127	0.000978244047309001	0.00840113197701284
ENSG00000169504.15	-0.743578741769202	5.11187114385678	0.000978539274871549	0.00840113197701284
ENSG00000102572.15	-0.506988540855663	6.70489643720809	0.000981063428902523	0.00841775920523608
ENSG00000201850.1	-2.99284326919877	1.76674384513862	0.000982507162357293	0.00842510181293696
ENSG00000116857.17	-0.672720377256782	5.50902337615826	0.000983402587613674	0.00842773664947149
ENSG00000162522.11	-0.520754100587549	7.29164570701616	0.000989201742906925	0.00847236806581789
ENSG00000180964.17	-0.708224526468501	5.27347012500962	0.00099216928632673	0.00849270830572026
ENSG00000169221.14	-0.609906917896047	5.84212299739264	0.000996637894893957	0.00852586531100628
ENSG00000197912.16	0.71739657113815	5.06588863462989	0.000997420791371987	0.00852747167038735
ENSG00000188002.10	1.32650985540634	3.47621223755778	0.000998148077496826	0.00852860095554682
ENSG00000081087.15	-1.10333324705991	3.93975710287157	0.00100447406271013	0.00857753804801758
ENSG00000099860.9	1.03695388785645	3.8545544596603	0.00101319856137533	0.00864688635255935
ENSG00000253301.6	2.54550339960935	1.37065977917601	0.00101867075305509	0.00868841263126574
ENSG00000164403.15	1.43282278561802	3.05975193698788	0.00102036163093701	0.00869765723360882
ENSG00000257246.1	2.57263436239997	1.367304556725	0.00102316797577936	0.00871639353444857
ENSG00000235823.3	1.1443100990392	3.74108466325775	0.00103501671482389	0.00881209418105262
ENSG00000095951.17	0.505297835285172	6.65969303748849	0.00103693538482163	0.00882318713129998
ENSG00000134697.13	-0.459771090438902	7.44039727948085	0.00103796193277424	0.00882668043603688
ENSG00000201642.1	-0.988483800409072	4.64530016116044	0.00103873509835502	0.00882801614728891
ENSG00000147872.10	-0.993347752357625	4.18100771444721	0.00103983805477859	0.00883109815977006
ENSG00000253816.3	2.49553560329143	1.66909823707314	0.00104033035757498	0.00883109815977006
ENSG00000096060.15	-0.465025258386362	7.51671157325265	0.0010438746643433	0.00885593846381007
ENSG00000167110.18	0.436777186615311	8.14223105919052	0.00104513365413839	0.0088613728580763
ENSG00000109063.15	1.5603680478212	2.59702970246327	0.00105270509891323	0.00892029057500155
ENSG00000132386.11	-0.543426540335743	6.59990684406237	0.0010633578541937	0.00900133361800519
ENSG00000044090.12	0.808106174153347	4.82476162215372	0.00106352556460903	0.00900133361800519
ENSG00000170525.21	0.93205398241232	4.46240978900942	0.00106499140326993	0.00900777229737358
ENSG00000065615.14	0.980026135218902	4.09387016542226	0.00106554358601774	0.00900777229737358
ENSG00000101158.15	0.521918241644271	6.45893993026685	0.00107035013946238	0.00904307025256869
ENSG00000207481.1	-1.42948962186627	3.36400172702317	0.00107198090966591	0.0090515111694772
ENSG00000162980.17	-0.819631734632808	4.86215326997986	0.00107297147301948	0.00905453959770092
ENSG00000104365.16	0.571188832144482	6.17309330904867	0.00107588338372266	0.00906854359354481
ENSG00000149313.11	-0.888126743593763	4.51581529080572	0.00107597839364757	0.00906854359354481
ENSG00000203808.12	2.62292535222146	1.07674214244584	0.00107652960099237	0.00906854359354481
ENSG00000168297.16	0.981867121422423	4.16397729806743	0.00107748285612803	0.00906885077448435
ENSG00000210191.1	-0.544005539181492	6.30498065167776	0.00107783187025939	0.00906885077448435
ENSG00000170748.7	-1.75006830325245	2.7098637771814	0.00108379464641223	0.00911366988758267
ENSG00000134644.16	0.45172060097176	8.00855819245969	0.0010844791892506	0.00911407759693362
ENSG00000180776.16	-0.99337649803307	4.24483083982153	0.00108577016858089	0.00911794597433152
ENSG00000052749.14	0.659334187677954	5.4484200483992	0.00108621214168357	0.00911794597433152
ENSG00000143643.13	0.786633409407564	4.76854677683865	0.00108739951024193	0.00912256884207061
ENSG00000115839.18	-0.505737315749294	6.92872457219538	0.0010937656529044	0.00917060739641144
ENSG00000272168.8	2.37031058458637	1.44682270058798	0.00109863145701435	0.00920601763015121
ENSG00000099940.12	-0.473298601273246	7.12606850153493	0.00110135469809928	0.0092234432899267
ENSG00000144426.19	0.58572496661386	5.93698204172818	0.00110419863187251	0.00923513194352035
ENSG00000234118.1	-1.19758660229978	3.95672595221295	0.00110424740953803	0.00923513194352035
ENSG00000143761.16	-0.465884758670536	7.43240801931143	0.00110468393825067	0.00923513194352035
ENSG00000163161.14	0.556475171708737	6.19281302514175	0.00110571696127322	0.00923837803969913
ENSG00000100911.16	0.605707313588574	5.8405166469055	0.00110637725478334	0.0092385079742369
ENSG00000123427.17	-2.40033294946218	2.08874600999754	0.00111679787254344	0.00932009127296154
ENSG00000116473.14	-0.724891498942607	5.27589897029467	0.00111934163784185	0.00933350400937313
ENSG00000163872.16	0.490373299579495	6.69476435752635	0.00112005963245667	0.00933350400937313
ENSG00000203279.4	1.8903962897206	2.1823337897188	0.00112035919436959	0.00933350400937313
ENSG00000085760.15	-0.536502258762968	6.45414640198191	0.00112201955655816	0.00933896346265154
ENSG00000164111.15	-0.588163234833454	5.95488497892717	0.0011223180321506	0.00933896346265154
ENSG00000196588.20	0.69237486623053	5.39691814733686	0.00112461801418812	0.00935267064730212
ENSG00000274452.1	-0.733863615050576	5.21528489124426	0.00113986933961868	0.00947400682563576
ENSG00000235552.4	-0.828793996538163	5.00774351078975	0.00114329432150115	0.00949696483060285
ENSG00000076826.10	-1.83285475487865	2.61107309144798	0.00114409847433396	0.00949813849289183
ENSG00000106536.21	1.03521234129807	3.86743343540052	0.00114638069285721	0.00951072166447226
ENSG00000085511.20	0.508666487294081	6.48266104975493	0.00114707339037093	0.00951072166447226
ENSG00000200839.1	0.768093158434519	4.72033454404874	0.00114760539869304	0.00951072166447226
ENSG00000124279.12	-1.68080028281698	2.89452847418405	0.0011508211340934	0.00951930215625999
ENSG00000175538.11	-1.68080028281698	2.89452847418405	0.0011508211340934	0.00951930215625999
ENSG00000067167.8	-0.860663083618796	4.70367849336153	0.00115107329957499	0.00951930215625999
ENSG00000071537.14	-0.73839764087859	5.06854822928958	0.00115129811129866	0.00951930215625999
ENSG00000213719.8	-0.509010065530173	7.08535074191757	0.00115570289636648	0.00954617910127909
ENSG00000152193.8	-0.654448538694509	5.77150134570974	0.00115624560773191	0.00954617910127909
ENSG00000141959.17	0.500009826264597	6.85303114150158	0.00115654734592927	0.00954617910127909
ENSG00000223529.1	-1.82501152461001	2.77266163073212	0.00115743593838733	0.0095480135642787
ENSG00000010671.16	0.467057035479166	7.37122067595783	0.00116118328256694	0.00956406465303365
ENSG00000099968.18	-0.568826520553132	6.05471348506208	0.00116122694763152	0.00956406465303365
ENSG00000214222.2	-1.07519470857201	4.35454156389561	0.00116138408097415	0.00956406465303365
ENSG00000218586.3	-3.04966410033318	1.7466158966902	0.00116430662464081	0.00958262471250901
ENSG00000165480.16	-1.00611048812012	4.17262088262919	0.00116608948422754	0.00958676181592315
ENSG00000141446.11	-0.748451194386595	5.13790423476716	0.00116614738259153	0.00958676181592315
ENSG00000215910.7	2.02895082279132	1.86787878894506	0.00116701624722937	0.00958719804145164
ENSG00000083937.10	-1.18471281368683	3.67335474004453	0.00116753859880893	0.00958719804145164
ENSG00000136240.10	-0.851724322426468	4.92840366596374	0.00117453757056732	0.00963424711724212
ENSG00000133619.17	1.00555463838043	3.96667798109832	0.00117461300256975	0.00963424711724212
ENSG00000196418.13	-0.73067705641083	5.23827695724391	0.00117620090379156	0.00964175214555447
ENSG00000058272.19	-0.487550694976336	7.81069813993533	0.00117936688871184	0.00966217732896051
ENSG00000017483.15	1.08479952993703	3.75483405758364	0.00118202836174565	0.0096784482259734
ENSG00000229117.9	-0.484256068602553	7.81892452202973	0.00118344362309945	0.00968450238457567
ENSG00000163902.12	-0.486566862788251	7.22537615266285	0.00118464629987679	0.00968881097656077
ENSG00000243746.1	-1.18841170456822	3.8372201909632	0.00119112851581079	0.00973626953967642
ENSG00000151148.14	0.740290573779119	5.17670704142212	0.00119418064375136	0.00975225719491463
ENSG00000149201.10	2.52822850868933	1.36914636419814	0.00119444562614803	0.00975225719491463
ENSG00000163605.15	-0.628969816845057	5.66328980965634	0.00119640580501513	0.00976269862190305
ENSG00000185504.17	0.978412647147133	3.9667256799109	0.00119934989303573	0.00978115231491687
ENSG00000160285.15	0.62338417292113	6.01454103417094	0.00120712477630128	0.00983895956747496
ENSG00000170275.15	-0.588180532863762	5.97081829493273	0.00121024236049674	0.00985876224193165
ENSG00000178028.14	0.836237544531936	4.48678461591145	0.00121805431795849	0.00991676154660633
ENSG00000117859.19	-0.51459975839606	6.50187360962289	0.00121979436029603	0.00992528869317538
ENSG00000086475.15	-0.898437474182876	4.38320490052174	0.00123168752246406	0.0100163737283697
ENSG00000163898.10	-0.857296419129945	4.53447530743414	0.00123295242128114	0.0100209729123865
ENSG00000150867.14	-0.504117586063868	6.6188944101614	0.00123991423385924	0.0100718430028169
ENSG00000169564.7	-0.460536805701794	7.67829739008806	0.00124076713182831	0.010073060754656
ENSG00000242814.2	-1.24148243146315	3.63363443464742	0.00124597095624643	0.0101065642134709
ENSG00000175309.15	0.777471442469775	4.84787463993905	0.00124645332127835	0.0101065642134709
ENSG00000153015.16	-0.603863278329066	5.92011710744335	0.00124700994692	0.0101065642134709
ENSG00000128654.14	-0.970287755421124	4.53277188007343	0.00126134757630297	0.0102169866709131
ENSG00000143207.21	0.578273634006394	5.85735243722125	0.00126247281414771	0.0102203237027811
ENSG00000109881.17	-0.643019050617933	5.85328203176061	0.00126586445352732	0.0102386638023957
ENSG00000143393.17	0.568228357827549	5.92961219532547	0.00126616737091528	0.0102386638023957
ENSG00000074695.6	-0.590740292955411	6.31045064837459	0.00126991069485587	0.010263141763446
ENSG00000095739.11	-1.1393914916716	3.76746596194417	0.00127617847244325	0.0103079827123107
ENSG00000172432.19	0.638048810648816	5.88732379318651	0.00128167985664192	0.010346586290604
ENSG00000110811.20	1.03941185972175	3.83663775318054	0.00128431569530671	0.0103620268007038
ENSG00000252164.1	1.44389100213752	3.05192898783626	0.00128973683143536	0.0103947874136644
ENSG00000198218.11	0.530577869551497	6.9423155821048	0.00128982706549621	0.0103947874136644
ENSG00000165650.12	-0.765130387206163	4.94158413642794	0.00129256277779594	0.010410979225991
ENSG00000222626.1	-0.494044033238591	9.57974474243875	0.00129871245490229	0.0104546352619634
ENSG00000096717.12	-0.873515522213584	4.55565937825294	0.00130065200580666	0.0104643697873125
ENSG00000199932.1	1.13626740799605	3.53134952376989	0.00130653365415265	0.0105057916556416
ENSG00000242485.6	0.791449714213333	4.62257211902679	0.00131056064205429	0.0105322621648883
ENSG00000271601.4	-0.883068192553163	4.50697076170337	0.00131151783633375	0.0105340465677277
ENSG00000257285.6	-1.44465043203142	3.23220634728361	0.00131405880432121	0.0105485426370412
ENSG00000132635.17	0.722334020282184	5.34554269418224	0.00131783159652681	0.0105729053452591
ENSG00000200278.1	0.612350303567399	5.91456495924094	0.0013240876373882	0.0106171526335397
ENSG00000177788.6	0.916011137530786	4.15502543532388	0.00132646327314315	0.0106302529311343
ENSG00000263781.3	-1.35919705851874	3.42715703931368	0.00133358631998732	0.0106813629844037
ENSG00000110057.8	1.47324586268567	2.7350857804784	0.00133971455130476	0.0107244524053888
ENSG00000068489.13	-0.770404352947146	5.09172291465375	0.00134292629076689	0.0107441601453929
ENSG00000208892.1	0.528289690631156	6.73437087496545	0.00134697680626971	0.0107689991533195
ENSG00000087157.19	0.806861738539328	4.68318308585946	0.00134800740779712	0.0107689991533195
ENSG00000251593.1	-1.20457052060457	4.16116898258281	0.00134828560828078	0.0107689991533195
ENSG00000174013.8	-0.692263207277826	5.28368709090818	0.00135032228360939	0.0107792579397432
ENSG00000196547.15	0.453542918646775	8.37688081074042	0.00135800389872389	0.0108345422409881
ENSG00000140386.13	0.511258054427288	6.46355378855627	0.00136774342959078	0.0109061745145277
ENSG00000285776.1	0.469465063645404	7.56238664912726	0.00137029647894642	0.0109204550872209
ENSG00000196923.14	0.665990893181364	5.35730076287895	0.00137238667612067	0.0109271099255817
ENSG00000147324.11	-0.593587669036562	6.11754974961101	0.00137265670081981	0.0109271099255817
ENSG00000113384.14	-0.636563450009073	5.7410012886255	0.00137949613245785	0.0109747736497626
ENSG00000160058.19	0.506210677780937	6.67286513403451	0.00138017601485604	0.0109747736497626
ENSG00000199455.1	0.673909100991683	5.26742409202668	0.00138155274494218	0.0109796279990441
ENSG00000183199.6	-0.793639619546009	5.19049875885448	0.00138320919340896	0.0109866987429917
ENSG00000227355.3	1.86921645837282	1.95796198760958	0.00138861651648412	0.0110235379859839
ENSG00000248049.7	0.969725848376421	4.03098021292743	0.00139285327711645	0.0110510490630131
ENSG00000122482.21	-0.653682326578157	6.14118270373388	0.00139652989613017	0.0110740879256498
ENSG00000249565.2	-0.85308396797019	4.66799734259419	0.0014034338750436	0.0111207304484161
ENSG00000174373.17	0.663748576370525	5.41514866024659	0.00140396408550385	0.0111207304484161
ENSG00000233954.6	-0.475627109727323	7.42819377762404	0.00141200799050233	0.0111782665723248
ENSG00000131100.13	-0.531459638942627	6.42934313016249	0.00141514034632842	0.0111922827056031
ENSG00000113569.16	-0.471714531911805	7.01995938433212	0.00141633380142262	0.0111922827056031
ENSG00000179119.15	-0.810894782986704	4.86628540865207	0.0014163745704185	0.0111922827056031
ENSG00000039650.12	0.844539716217907	4.36544450399613	0.00141690284234518	0.0111922827056031
ENSG00000272767.1	2.50906447156924	1.36445009646817	0.00142525306492166	0.011252039210613
ENSG00000288714.1	1.50931436558887	2.89051992491871	0.00142846299447052	0.0112685051446406
ENSG00000101367.9	-0.487762589509084	6.75158714064685	0.00142891156729793	0.0112685051446406
ENSG00000108389.10	0.574534184044898	5.8307846864309	0.00143039122987797	0.0112693259857362
ENSG00000100644.17	-0.843200464649766	4.61112971698095	0.00143058859432299	0.0112693259857362
ENSG00000127191.18	0.691512122127561	5.25179035290695	0.00143147758447392	0.0112701331362235
ENSG00000247627.2	0.482512894338036	9.18186833053226	0.00143417022318403	0.0112851318660099
ENSG00000148399.13	0.796133112462348	4.63979888213205	0.00143638499064112	0.0112963559445097
ENSG00000064666.15	-0.623612507585907	6.11384071365153	0.00144084450659989	0.0113252117032747
ENSG00000160752.15	0.523093009084189	6.32598751284496	0.00144633897241708	0.0113621661928533
ENSG00000112576.13	-0.570214061065781	6.30234364782394	0.00145282296462988	0.0114068494576338
ENSG00000256235.3	-2.15321876726564	2.41963422838503	0.00145800665139869	0.0114412800152748
ENSG00000116209.12	-0.562322200432062	6.201577589776	0.00146059321461139	0.0114553038709177
ENSG00000186660.15	-0.80980609873436	4.905785368846	0.00146179424008407	0.0114568096791662
ENSG00000201592.1	0.947986199377244	3.98152945213187	0.00146238431873787	0.0114568096791662
ENSG00000226161.1	-1.71484189979509	2.804089822862	0.00146394682770041	0.0114627836579886
ENSG00000047457.14	3.51071311130941	0.727673560169752	0.00146822244765928	0.0114876491318807
ENSG00000089327.15	-0.583704420788329	6.058433718045	0.00146872588524011	0.0114876491318807
ENSG00000198301.12	-0.71526470137983	5.20858530730247	0.00147084733168214	0.0114928466461648
ENSG00000125868.16	-0.768749484983081	4.97788190674023	0.00147099453898152	0.0114928466461648
ENSG00000143303.12	0.76967347305795	4.91054612574601	0.00147483158353073	0.0115165459184806
ENSG00000249020.1	0.65929739865607	5.55657528197328	0.00148315293223406	0.0115752169749357
ENSG00000132305.21	-0.469341977944617	7.05024697646938	0.00149230152262789	0.0116402768196707
ENSG00000064393.16	-0.438421352405808	7.56826853035258	0.00149424859530536	0.0116461293439233
ENSG00000120798.17	0.570984708818628	5.96696889874357	0.00149467735804836	0.0116461293439233
ENSG00000152492.15	-0.578921780929837	5.97587142167669	0.00150017387183085	0.0116826040268827
ENSG00000104218.16	0.476530578555421	6.98013496415975	0.00150218183646504	0.0116918867651861
ENSG00000070526.15	0.458725146042895	7.09712434069121	0.00150740728064736	0.0117261883411488
ENSG00000150753.12	-0.41456027583463	8.73217173946408	0.00152091268362652	0.0118222821250498
ENSG00000172878.14	0.826325706163131	4.39645844010442	0.00152172254971201	0.0118222821250498
ENSG00000056586.16	-0.552043034138352	6.08450625371336	0.00152255310302342	0.0118222821250498
ENSG00000129003.19	0.446569685152039	8.21147164044267	0.0015230604231169	0.0118222821250498
ENSG00000213939.4	-1.69661360734898	3.01342419781497	0.00153001917329637	0.0118698672085348
ENSG00000120725.13	0.617315508199384	5.55106699553881	0.00153267016838732	0.0118839993738214
ENSG00000175826.12	-0.713485550326293	5.18507582954973	0.00153636177842483	0.0119061805965654
ENSG00000196323.14	-0.566603852590268	5.96121120599586	0.00154306362031352	0.0119516533056608
ENSG00000137970.7	-0.693801293799993	5.80564501817189	0.00154863873729787	0.0119883546551816
ENSG00000229140.11	1.22731190215663	3.18281855681675	0.00155063018267338	0.011997289356116
ENSG00000101126.18	-0.531430398944047	6.24955701451012	0.00155932190660978	0.0120571173788271
ENSG00000197457.10	0.702801072689888	4.9898646614583	0.00156004575478717	0.0120571173788271
ENSG00000207186.1	0.655708266368474	5.27787522599993	0.00156359292463758	0.0120714977745191
ENSG00000113282.14	-0.475401393815246	6.88032756656184	0.0015637059520608	0.0120714977745191
ENSG00000137145.21	0.594459558801376	5.654247947705	0.00156443376141266	0.0120714977745191
ENSG00000115392.12	0.780608310989966	4.6225363239323	0.00157306413547902	0.0121315586637669
ENSG00000230426.4	1.68742180902994	2.43282490878915	0.00157710327129742	0.0121561660970526
ENSG00000171843.17	-0.762445665921244	4.83835811089903	0.00159379667463302	0.0122782325542025
ENSG00000117505.13	-0.659921720177347	5.39614444557086	0.00159555376306366	0.0122851638210313
ENSG00000102575.13	-1.01118088143929	4.16367218476135	0.00159867605562741	0.0122975977439217
ENSG00000075420.13	0.603387643520528	5.66664278814392	0.00159888509993204	0.0122975977439217
ENSG00000147202.18	-6.04910434893808	1.12915980224787	0.00162144119549927	0.0124643942544576
ENSG00000167325.15	-0.5666570941654	6.32659957590975	0.00162460691390481	0.0124820334956257
ENSG00000207445.1	0.428243932268093	8.6460498011346	0.00162777959609989	0.0124997073057424
ENSG00000137876.11	-0.541200187510148	6.34636634026643	0.00162883721174576	0.0125011293021451
ENSG00000165502.7	-0.589608493497454	5.94573014509144	0.00163506807618955	0.0125422325822912
ENSG00000044446.12	0.786568325665543	4.90600602912906	0.00163900134939561	0.012565677012033
ENSG00000214176.9	0.737880342574963	4.77255378578299	0.0016491101453186	0.0126364167231392
ENSG00000227827.3	1.87711968403218	2.24288616501054	0.00165611399751591	0.0126833016944978
ENSG00000102172.16	-0.51704718467686	6.5624815436959	0.00165702556288154	0.0126835038945137
ENSG00000104442.10	-0.86731410631521	4.42772223283832	0.00166298839774777	0.0127223495735866
ENSG00000213104.3	-0.88594496752013	4.72462293207249	0.00167590216892538	0.0128143021230159
ENSG00000115211.16	0.582693727537271	5.70978600614009	0.0016818211718833	0.0128462660031045
ENSG00000224861.1	-0.576227066909154	5.93767986634057	0.00168187556855497	0.0128462660031045
ENSG00000196352.16	-0.656437551338875	5.9062476020821	0.00168453566522784	0.0128597291140382
ENSG00000213445.10	0.809364089967247	4.66650190936169	0.00168613424320549	0.0128650785787494
ENSG00000106258.15	0.5951134671144	5.66788650274471	0.00169175320501962	0.0129010812531805
ENSG00000135638.14	2.56343117152569	1.02235774133358	0.00169662405285028	0.0129244689278531
ENSG00000089558.9	2.56343117152569	1.02235774133358	0.00169662405285028	0.0129244689278531
ENSG00000147684.10	-0.563148666208276	6.20191625311825	0.0016991867938284	0.012937113479685
ENSG00000146063.20	0.692297518826567	5.01186133340348	0.0017018014147548	0.0129464069756532
ENSG00000102362.15	0.576285756965029	5.88260931832928	0.00170282060280018	0.0129464069756532
ENSG00000136732.16	-0.52241923420101	6.64902402077203	0.00170311795303972	0.0129464069756532
ENSG00000104884.17	0.531399270021379	6.16394520644607	0.00170444654923684	0.0129496365874945
ENSG00000138750.15	-0.633836819930315	5.54412887702105	0.0017065075621362	0.0129584244079754
ENSG00000170989.10	-1.74016988626802	2.70606437123819	0.00171012122033839	0.012977493315768
ENSG00000194297.2	0.974012938894664	3.85757558528296	0.00171083012586264	0.012977493315768
ENSG00000198663.17	-0.557122139903782	6.14151245823548	0.00171174684329118	0.0129775769933965
ENSG00000164346.10	-0.531463483597385	6.22498137406349	0.00173267443310466	0.0131292924124573
ENSG00000260126.2	2.01193031567171	1.89719466503459	0.00173422286637343	0.0131340800487658
ENSG00000132475.10	-0.454690712761277	7.21878617402706	0.00173782524835862	0.0131544099227315
ENSG00000167967.16	0.67306934178284	5.23381270042992	0.00173963666011697	0.0131611687976853
ENSG00000234589.4	-0.52825401772495	6.30197443348167	0.00174751057334654	0.0132137620081702
ENSG00000134444.15	0.801397750577114	4.5864959159362	0.00175745902415349	0.0132753908204206
ENSG00000140391.15	-0.77389742371004	5.18136051408824	0.0017575138799873	0.0132753908204206
ENSG00000089053.13	0.436589063423513	7.41197892701311	0.00177340594739979	0.0133816536758616
ENSG00000179406.8	1.04389095635317	3.73545322850236	0.00177344967063027	0.0133816536758616
ENSG00000258754.8	2.86130369593671	0.973051880939066	0.00177950988366889	0.0134203142753113
ENSG00000143947.15	-0.408890140436096	9.43316716109146	0.00178258667565163	0.0134364463310953
ENSG00000164091.12	-0.556425786013883	5.96158990338035	0.00178873204930325	0.0134756790402031
ENSG00000084093.19	-0.517963674354635	6.27774544357955	0.00179557836089804	0.0135201483622218
ENSG00000180011.7	-1.21441213712399	3.54688705419306	0.00179656143898737	0.013520445829438
ENSG00000224831.3	-1.29747062050052	3.4032940465835	0.0018006199476081	0.0135438757109063
ENSG00000065548.18	-0.444387511936669	7.28299797913481	0.00180507323821185	0.013570248914133
ENSG00000065357.20	0.89664151243567	4.27703862290881	0.00181580366087049	0.0136437601765145
ENSG00000249741.2	1.60519555550898	2.42098191991768	0.00181855660966209	0.0136572838888093
ENSG00000101182.15	-0.531552041260885	6.27147960934309	0.00183231651691349	0.0137534119281579
ENSG00000237094.12	1.53333454500012	2.52402975003457	0.00183385473230633	0.0137577510257683
ENSG00000085832.17	-0.425459646521431	7.9660766731875	0.00183879362602396	0.0137875844412859
ENSG00000243742.5	-1.34036624446714	3.28175689322975	0.00184701846963501	0.0138420123699791
ENSG00000135912.11	0.553201334176429	5.93924705992987	0.00185521671144301	0.0138961841391882
ENSG00000145014.18	0.899416655444354	4.08734980246697	0.00186060925225696	0.013929294658093
ENSG00000252623.1	0.522410387666441	6.91336762484216	0.0018640741521272	0.0139479470108776
ENSG00000115423.19	2.74755047797602	1.13530005404262	0.00186701858903709	0.0139626875586182
ENSG00000200208.1	-1.5900813794107	2.95313033957559	0.00187760962962726	0.0140345687965201
ENSG00000280287.1	0.987060018941053	3.82356754969518	0.00188295219415496	0.0140671647497635
ENSG00000143515.19	0.538038196456828	5.98729175740203	0.00188451537023218	0.0140715063783517
ENSG00000200152.1	-0.789577216693112	5.23130947306584	0.00188635772914236	0.0140748636857038
ENSG00000128268.12	-0.6095620257002	5.66419019337678	0.0018869295233608	0.0140748636857038
ENSG00000213390.11	-0.915878269014951	4.33953119500313	0.00188999022434722	0.0140854530688207
ENSG00000171045.16	1.25378287893885	3.08832735243677	0.00189066422904389	0.0140854530688207
ENSG00000243845.3	1.2100541425814	3.17076490073277	0.00189198992747001	0.0140854530688207
ENSG00000146587.18	-0.849827204963836	4.47248155187589	0.00189228118902086	0.0140854530688207
ENSG00000224800.1	-1.33528469519076	3.53230632727826	0.00189534776240135	0.0141009543548541
ENSG00000256073.3	2.8463986852862	0.974789290689835	0.00189991693546029	0.0141276127494606
ENSG00000130816.17	0.408243658672072	8.57446006928233	0.00190432961367187	0.0141530804119835
ENSG00000120029.13	2.33954825267096	1.39956679685607	0.00190752312526971	0.0141694654546344
ENSG00000205609.13	-0.472944300928587	7.18604540843063	0.0019127031029858	0.0142005817423231
ENSG00000184922.14	0.47901235000183	6.55247844383676	0.00191798511533485	0.0142208733345788
ENSG00000176105.14	-0.579999473574164	5.87205659450899	0.00191812150052997	0.0142208733345788
ENSG00000008282.9	-0.871021824105094	4.37137343732978	0.00191841357776125	0.0142208733345788
ENSG00000172292.15	-0.569966262310769	5.85361401075013	0.00191964517191085	0.0142226451232216
ENSG00000275090.1	1.005403962248	4.01837930129617	0.00192692942253705	0.0142692360183635
ENSG00000258320.1	1.87391017749286	2.28582879261323	0.00193112445943545	0.0142929144520922
ENSG00000112514.18	-0.689794294713345	5.62870854733934	0.00193817893246662	0.0143377211787889
ENSG00000207142.1	-1.19258316434299	3.75573936666239	0.00194195359294596	0.0143582316993409
ENSG00000202147.1	2.20605389909326	1.95437061010127	0.00194590833935631	0.0143800518796475
ENSG00000134910.14	-0.486474945040578	6.57811577493289	0.00195877358845736	0.0144676632726833
ENSG00000200816.1	0.581142493658129	6.17016122129277	0.00198170700788202	0.0146295104152197
ENSG00000155093.19	2.57921766452284	1.17869929318094	0.00198543570978781	0.0146494893334446
ENSG00000133704.10	-0.553504673410636	6.09384769203912	0.00198665174523133	0.0146509175797322
ENSG00000237186.1	-2.33213089147729	2.03907799732183	0.00198824898935618	0.0146551542018954
ENSG00000143222.12	-0.675311218807776	5.30798077201749	0.00199259482208605	0.0146796355813219
ENSG00000103047.8	0.781568145399351	4.56795649660435	0.00199809030070523	0.0147125569983583
ENSG00000229146.2	1.68545281728231	2.29111774050955	0.00200275081519876	0.0147392996563857
ENSG00000155304.6	-0.87744610120798	4.49775853760874	0.00200673627823122	0.0147554576377643
ENSG00000121104.8	-0.578510334319608	5.91414588335023	0.00200700585777113	0.0147554576377643
ENSG00000187796.15	1.24874104931021	3.05417028993819	0.00201012867757887	0.0147708378569372
ENSG00000135315.12	0.766017208895599	4.63935827573479	0.00201717484220031	0.0148150170752887
ENSG00000241549.8	1.45519582574056	2.75106640178604	0.00202054870446256	0.0148321938454119
ENSG00000124767.7	-0.603951691267542	5.64707537517398	0.00202589330166984	0.0148638121452264
ENSG00000171863.15	-0.419129002515425	8.58552204648839	0.00202947591437848	0.014882477163321
ENSG00000066117.15	-0.601638198680907	5.76837331634962	0.0020326118579475	0.0148978492647211
ENSG00000272469.2	-2.55872979400541	1.85614753689099	0.00203439242170166	0.0149032765902675
ENSG00000198081.11	-1.41358242565166	3.12984433939747	0.00203709728915637	0.014915466048197
ENSG00000184182.19	-1.14239958591251	3.73379945639181	0.00203865575696978	0.0149177952313306
ENSG00000148384.14	0.744080615597056	4.69477527264425	0.0020394975823977	0.0149177952313306
ENSG00000111348.9	-1.49256365083176	3.06039694433341	0.00204548071542753	0.0149539250874291
ENSG00000141252.21	0.540662753798443	5.96074234013254	0.00204703322034548	0.0149576435565173
ENSG00000185825.17	-0.646365567018026	5.41669597318933	0.00206373334395544	0.0150719852627612
ENSG00000162616.9	-0.596927277176152	5.71449835755245	0.00206526595802966	0.0150754946065242
ENSG00000185591.10	-0.449918448031985	7.49835543178671	0.00206682331490867	0.0150791808957873
ENSG00000237298.10	0.711342548012556	4.94093070138627	0.00206789042983242	0.0150792885338772
ENSG00000215251.4	-0.989981550227949	4.23339465671563	0.00207090721040171	0.015093606011112
ENSG00000096093.16	1.0568134905653	3.51004083530377	0.00207692099942969	0.0151297412307209
ENSG00000239703.3	-1.44680365927103	3.26990325641489	0.00207886872432084	0.0151362347310942
ENSG00000102780.17	0.636120551757304	5.2576581708271	0.00208151762366641	0.0151478242912727
ENSG00000258815.1	1.57038163517291	2.47390717948226	0.0020873184310817	0.0151823278167359
ENSG00000168734.14	-1.00215930321157	4.01689326896936	0.00210136566341749	0.0152765376295822
ENSG00000136810.13	-0.652356784922421	5.31458947830306	0.00210240297337819	0.0152765376295822
ENSG00000251474.6	0.82743669287832	4.56897382364562	0.00211155720048838	0.0153352778133797
ENSG00000112290.13	-1.00772152132884	3.99495243838598	0.0021212012662313	0.0153952094277189
ENSG00000123179.14	-0.931004754908573	4.20052815172223	0.00212301313590535	0.0153952094277189
ENSG00000100219.16	-0.695350590733043	5.32791427214982	0.00212303257932672	0.0153952094277189
ENSG00000117461.15	-1.2713194577454	3.38618156572405	0.00212954197156814	0.0154346013710672
ENSG00000197879.17	0.6628623506751	5.11198673402074	0.00213357668693161	0.0154527630396351
ENSG00000124370.11	0.979297974207009	3.82473742625397	0.00213420462387032	0.0154527630396351
ENSG00000163913.13	0.693751705239522	5.3362695792757	0.00214145107067385	0.015497400197821
ENSG00000201998.1	0.455179236701927	7.83487962468805	0.002146618813029	0.0155269565733935
ENSG00000164221.13	-0.930425292742799	4.35371432289656	0.00214787973920275	0.0155282385383634
ENSG00000167971.16	0.9715894647454	3.86805270974262	0.00216532012626144	0.0156464307055977
ENSG00000233426.3	-2.5482394429319	1.87267927029467	0.00217185807814559	0.0156840685292785
ENSG00000163703.20	0.801885224806345	4.47130620327132	0.00217271798664372	0.0156840685292785
ENSG00000114316.13	0.525298101383326	6.20709748747773	0.00217784503619202	0.0157131629021125
ENSG00000143870.13	-0.415760165593291	7.98819183846632	0.00218266491316856	0.0157400128539468
ENSG00000160932.11	-0.63351895695016	5.79106701776044	0.00219350819699119	0.0158102509832429
ENSG00000025796.14	-0.495638746175372	7.02303916929594	0.00219633780861907	0.0158226870083975
ENSG00000276291.5	0.745594310545507	4.84060374887063	0.00220109977353714	0.0158490244497556
ENSG00000200875.1	-1.57610052118325	2.91722033223101	0.00220439166251382	0.015862317240208
ENSG00000163349.22	-0.472257032722249	6.79942752797698	0.00220639018906531	0.015862317240208
ENSG00000130939.20	0.531495336350114	6.02667002607114	0.00220725137218856	0.015862317240208
ENSG00000108468.15	-0.524572730564216	6.39957991706628	0.00220737389747888	0.015862317240208
ENSG00000201523.1	0.851991862163881	4.38548001868079	0.00221323657094687	0.0158964745990465
ENSG00000026652.15	0.603574876349857	5.59594749814293	0.00221664296193569	0.0159129644296475
ENSG00000167862.10	-0.731945035160175	4.90686915829544	0.00221959789376455	0.0159261984074873
ENSG00000168159.14	-0.573916906079381	6.05298313554823	0.00222459789550708	0.0159540857080685
ENSG00000250956.1	-2.79212289532726	1.57790182432422	0.00223459749772827	0.0160100365836767
[truncated: 12,330 more rows]
