# Supplementary material for: Systematic identification of post-transcriptional regulatory modules
Source: Nat Commun. 2024 Sep 9;15:7872. doi: 10.1038/s41467-024-52215-7 (PMC11385195; doi:10.1038/s41467-024-52215-7)
Supplement: Supplementary file 20 — Source Data [file 41467_2024_52215_MOESM20_ESM.zip › Source_data/Fig4B.tsv]

event	event_name	diff	bayes_factor
A3SS	chr1:100266524:100266624:+@chr1:100268074|100268152:100268295:+	0.03	0.25
A3SS	chr1:101021641:101021765:-@chr1:101001544|101001587:101001467:-	0.12	0.5
A3SS	chr1:10399629:10399704:+@chr1:10400376|10400393:10400572:+	-0.26	0.88
A3SS	chr1:109283063:109283168:-@chr1:109282731|109282736:109282680:-	0.13	0.65
A3SS	chr1:109283063:109283168:-@chr1:109282731|109282789:109282680:-	0.01	0.38
A3SS	chr1:109283063:109283168:-@chr1:109282736|109282789:109282680:-	-0.11	0.43
A3SS	chr1:11059777:11060024:-@chr1:11059345|11059380:11059225:-	0.1	0.44
A3SS	chr1:111140038:111140216:-@chr1:111139666|111139711:111139501:-	0.15	0.62
A3SS	chr1:114399457:114399609:-@chr1:114397860|114397990:114397608:-	0.15	0.69
A3SS	chr1:1218458:1218633:-@chr1:1217688|1217804:1216908:-	-0.06	0.24
A3SS	chr1:1223244:1223357:-@chr1:1218927|1218943:1218769:-	-0.16	0.73
A3SS	chr1:1223244:1223357:-@chr1:1218927|1219005:1218769:-	-0.13	2.4
A3SS	chr1:1312593:1312700:-@chr1:1312368|1312501:1312226:-	0.21	1.13
A3SS	chr1:1314301:1314365:-@chr1:1313921|1314105:1313732:-	-0.1	1.78
A3SS	chr1:1320456:1320529:-@chr1:1319433|1319524:1319296:-	0.01	0.24
A3SS	chr1:1320456:1320529:-@chr1:1319524|1319843:1319381:-	-0.02	0.06
A3SS	chr1:1320996:1321093:-@chr1:1320529|1320682:1320456:-	-0.23	1.01
A3SS	chr1:1393396:1393460:-@chr1:1390865|1392803:1390766:-	-0.26	1.43
A3SS	chr1:1398233:1398342:-@chr1:1395514|1395537:1395394:-	-0.23	4.69
A3SS	chr1:1405809:1405886:-@chr1:1402256|1402601:1401909:-	-0.04	0.14
A3SS	chr1:150223186:150223240:-@chr1:150220758|150220761:150218417:-	0.15	0.6
A3SS	chr1:150226608:150226795:-@chr1:150223240|150223294:150223186:-	-0.04	0.15
A3SS	chr1:150267356:150267478:-@chr1:150267202|150267254:150267075:-	-0.09	0.49
A3SS	chr1:150627467:150627592:-@chr1:150625802|150625808:150625642:-	-0.01	0.07
A3SS	chr1:150968395:150968512:-@chr1:150968174|150968201:150968083:-	-0.19	0.92
A3SS	chr1:150974619:150975003:-@chr1:150969091|150969131:150968918:-	0.01	0.24
A3SS	chr1:154170400:154170469:-@chr1:154157721|154159048:154155304:-	0.04	0.19
A3SS	chr1:154273336:154273598:+@chr1:154273750|154273774:154273961:+	0.12	0.51
A3SS	chr1:154274950:154275001:+@chr1:154275078|154275154:154275260:+	0.08	0.29
A3SS	chr1:154597123:154597267:-@chr1:154596938|154596995:154596805:-	-0.07	0.31
A3SS	chr1:155172565:155172628:-@chr1:155169857|155172489:155169791:-	0.01	0.04
A3SS	chr1:155269488:155269716:-@chr1:155268792|155268795:155268708:-	-0.14	0.68
A3SS	chr1:155270808:155270977:-@chr1:155269713|155269716:155269488:-	0.32	2.53
A3SS	chr1:155308748:155308965:+@chr1:155310043|155310064:155310205:+	0.15	0.66
A3SS	chr1:155670320:155670464:-@chr1:155668717|155668777:155668627:-	-0.23	1.65
A3SS	chr1:155675010:155675096:-@chr1:155672727|155672731:155672560:-	-0.1	0.44
A3SS	chr1:155917499:155917672:-@chr1:155916709|155916737:155916625:-	-0.02	0.34
A3SS	chr1:155965303:155965412:-@chr1:155965128|155965131:155964988:-	0.16	0.67
A3SS	chr1:156014961:156015069:-@chr1:156011887|156012565:156011810:-	-0.05	0.17
A3SS	chr1:156018270:156018368:-@chr1:156015069|156015073:156014961:-	-0.02	0.18
A3SS	chr1:156745008:156745146:-@chr1:156744348|156744369:156744163:-	-0.05	0.34
A3SS	chr1:160305688:160305773:-@chr1:160305571|160305598:160305433:-	0.01	0.36
A3SS	chr1:161177423:161177968:-@chr1:161176579|161177106:161176434:-	0.17	3.03
A3SS	chr1:1649499:1649637:-@chr1:1645262|1645289:1645126:-	0.04	0.18
A3SS	chr1:16625775:16626005:-@chr1:16620024|16620038:16619845:-	0.14	0.57
A3SS	chr1:16625775:16626005:-@chr1:16620024|16620245:16619845:-	0.05	0.2
A3SS	chr1:16625775:16626005:-@chr1:16620038|16620245:16619845:-	0.03	0.2
A3SS	chr1:171512032:171512200:+@chr1:171512995|171513001:171513172:+	-0.04	0.25
A3SS	chr1:171557240:171558143:+@chr1:171561018|171561021:171561103:+	-0.02	0.3
A3SS	chr1:173864257:173864304:-@chr1:173864075|173864079:173863899:-	0.19	1.88
A3SS	chr1:173864257:173864304:-@chr1:173864075|173864098:173863899:-	0.1	0.53
A3SS	chr1:173864257:173864304:-@chr1:173864079|173864098:173863899:-	-0.01	0.24
A3SS	chr1:173941265:173941380:-@chr1:173938871|173938874:173931084:-	-0.36	1.12
A3SS	chr1:173946476:173946608:-@chr1:173943588|173943615:173943442:-	0.19	1
A3SS	chr1:179954738:179955142:+@chr1:179986169|179986181:179986254:+	-0.13	0.39
A3SS	chr1:183515874:183515991:+@chr1:183517626|183517688:183517820:+	0.08	0.34
A3SS	chr1:183635517:183635757:-@chr1:183633154|183633163:183633082:-	-0.26	6.52
A3SS	chr1:184054728:184054863:+@chr1:184072051|184072157:184072194:+	-0.06	0.2
A3SS	chr1:184708153:184708344:-@chr1:184706808|184706827:184706643:-	-0.16	0.55
A3SS	chr1:186355410:186355558:-@chr1:186353850|186353880:186353688:-	0.01	0.14
A3SS	chr1:19222624:19222834:-@chr1:19220810|19220848:19220764:-	-0.03	0.33
A3SS	chr1:193023844:193023946:-@chr1:193023036|193023039:193022926:-	0.12	0.46
A3SS	chr1:202729707:202730027:-@chr1:202729173|202729474:202727445:-	0.01	0.14
A3SS	chr1:203795537:203795775:+@chr1:203796293|203796451:203796601:+	0.3	1.4
A3SS	chr1:203795537:203795794:+@chr1:203796451|203801575:203803016:+	0.38	126.86
A3SS	chr1:206731839:206731919:+@chr1:206732038|206732575:206734285:+	0.12	0.51
A3SS	chr1:211975166:211975372:-@chr1:211968603|211968707:211968513:-	-0.02	0.33
A3SS	chr1:212432887:212433120:+@chr1:212442546|212442565:212442625:+	0.19	1.05
A3SS	chr1:212782372:212782426:-@chr1:212727179|212738686:212726153:-	0.06	0.36
A3SS	chr1:21606066:21606197:-@chr1:21602913|21603912:21602804:-	-0.03	0.36
A3SS	chr1:21715389:21715457:-@chr1:21706868|21706907:21706744:-	0.09	0.46
A3SS	chr1:224371283:224371423:+@chr1:224375795|224379069:224379452:+	0.27	1.05
A3SS	chr1:224431477:224431581:-@chr1:224424654|224424719:224424518:-	0.05	0.49
A3SS	chr1:224431525:224431581:-@chr1:224424654|224424719:224424518:-	-0.02	0.35
A3SS	chr1:229342099:229342513:-@chr1:229327006|229327558:229326738:-	0.03	0.14
A3SS	chr1:23321528:23321663:-@chr1:23318688|23318697:23318483:-	-0.01	0.23
A3SS	chr1:23344211:23344364:-@chr1:23341017|23341020:23340852:-	0.01	0.28
A3SS	chr1:23691806:23691829:+@chr1:23692609|23692612:23692759:+	0.02	0.18
A3SS	chr1:23971573:23971626:-@chr1:23967723|23967956:23964347:-	-0.05	0.25
A3SS	chr1:23971573:23971626:-@chr1:23967723|23971439:23964347:-	-0.03	0.18
A3SS	chr1:23971850:23972012:-@chr1:23971623|23971626:23971573:-	-0.25	0.96
A3SS	chr1:243164284:243166116:-@chr1:243156347|243156455:243156221:-	0	0.23
A3SS	chr1:244854973:244855044:-@chr1:244846706|244854503:244846604:-	-0.21	0.79
A3SS	chr1:244856728:244856856:-@chr1:244856158|244856625:244855904:-	-0.04	0.15
A3SS	chr1:244863674:244864560:-@chr1:244860474|244862534:244860335:-	0	0
A3SS	chr1:24646667:24646789:+@chr1:24647079|24648859:24649029:+	0.05	0.27
A3SS	chr1:24649971:24650086:+@chr1:24651409|24651499:24651612:+	-0.2	0.95
A3SS	chr1:247159006:247159066:-@chr1:247157217|247157403:247154989:-	-0.08	0.35
A3SS	chr1:247171848:247172017:-@chr1:247159813|247159867:247159687:-	-0.13	0.59
A3SS	chr1:247210691:247210856:-@chr1:247202080|247202095:247201568:-	-0.11	0.41
A3SS	chr1:248858918:248859116:-@chr1:248858321|248858419:248858131:-	-0.08	0.4
A3SS	chr1:25245150:25245301:-@chr1:25243633|25244224:25243550:-	0.41	488.6
A3SS	chr1:25245150:25245301:-@chr1:25243633|25244498:25243550:-	0.36	62.14
A3SS	chr1:25245150:25245301:-@chr1:25244224|25244498:25243550:-	0.1	0.45
A3SS	chr1:25245150:25245301:-@chr1:25244224|25244498:25244181:-	0.15	0.7
A3SS	chr1:25826615:25826826:+@chr1:25829509|25829618:25829830:+	-0.2	1.19
A3SS	chr1:25826615:25826826:+@chr1:25829545|25829618:25829830:+	0.04	0.69
A3SS	chr1:26276535:26276760:+@chr1:26277133|26277136:26278810:+	0.13	0.51
A3SS	chr1:26772500:26772632:+@chr1:26772812|26772815:26772987:+	-0.06	0.5
A3SS	chr1:28581590:28581873:-@chr1:28580646|28581229:28580560:-	0	0
A3SS	chr1:28887091:28887210:+@chr1:28987431|28987448:28987905:+	0.02	0.11
A3SS	chr1:29039254:29039426:+@chr1:29053104|29053107:29053312:+	0.07	0.49
A3SS	chr1:29230731:29230958:-@chr1:29216685|29216812:29216588:-	0.01	0.46
A3SS	chr1:30964674:30964910:-@chr1:30953818|30953981:30953714:-	-0.17	1.01
A3SS	chr1:30967167:30967310:-@chr1:30966197|30966278:30965982:-	0.05	0.24
A3SS	chr1:32224410:32224475:+@chr1:32226149|32226171:32226320:+	-0.16	0.69
A3SS	chr1:32386779:32386895:-@chr1:32383997|32384048:32383830:-	-0.04	0.33
A3SS	chr1:32634702:32634792:-@chr1:32634072|32634110:32633951:-	-0.14	0.57
A3SS	chr1:32634768:32634792:-@chr1:32634072|32634110:32633951:-	0.11	0.5
A3SS	chr1:32650433:32650932:-@chr1:32634072|32634110:32633951:-	0.07	0.69
A3SS	chr1:32651148:32651322:+@chr1:32651914|32651917:32652061:+	0.02	0.09
A3SS	chr1:32826098:32826930:+@chr1:32827993|32827996:32828081:+	-0.35	2.84
A3SS	chr1:35177319:35177399:-@chr1:35176471|35176474:35176378:-	0.08	0.38
A3SS	chr1:36140069:36140166:-@chr1:36139819|36139843:36139720:-	0.05	0.36
A3SS	chr1:36177873:36178201:+@chr1:36178419|36178446:36178596:+	-0.06	0.63
A3SS	chr1:36300886:36301084:+@chr1:36301553|36301556:36301696:+	0.14	0.66
A3SS	chr1:36361221:36361340:-@chr1:36358822|36358837:36358737:-	0.2	1.09
A3SS	chr1:37880085:37880194:-@chr1:37878323|37878492:37878188:-	-0.28	1.72
A3SS	chr1:37880085:37880194:-@chr1:37878323|37878570:37878188:-	-0.19	0.69
A3SS	chr1:39847986:39848097:-@chr1:39847660|39847747:39847548:-	0.02	0.22
A3SS	chr1:40040583:40040783:+@chr1:40059334|40059337:40059458:+	-0.03	0.39
A3SS	chr1:40040583:40040801:+@chr1:40059334|40059337:40059458:+	-0.08	0.48
A3SS	chr1:40059334:40059458:+@chr1:40060067|40060070:40060170:+	0.02	0.09
A3SS	chr1:40091329:40091399:-@chr1:40089512|40089582:40089410:-	-0.01	0.62
A3SS	chr1:40997394:40997526:+@chr1:40999830|41001029:41001117:+	-0.02	0.07
A3SS	chr1:40997394:40997526:+@chr1:41000973|41001029:41001117:+	0.01	0.12
A3SS	chr1:41116922:41117010:-@chr1:41113526|41113553:41113283:-	-0.03	0.46
A3SS	chr1:42758852:42758983:-@chr1:42757922|42757945:42757783:-	-0.11	0.45
A3SS	chr1:43389759:43389808:-@chr1:43388428|43388489:43388310:-	-0.02	0.13
A3SS	chr1:45602255:45602365:+@chr1:45604917|45604936:45605016:+	0.06	0.21
A3SS	chr1:52438220:52438335:-@chr1:52436963|52436975:52436755:-	-0.11	0.43
A3SS	chr1:52438220:52438335:-@chr1:52436963|52436978:52436755:-	0.08	0.4
A3SS	chr1:52438220:52438335:-@chr1:52436975|52436978:52436755:-	0.17	0.8
A3SS	chr1:54041724:54041805:-@chr1:54040837|54040840:54040756:-	0.27	1.44
A3SS	chr1:6595485:6595557:-@chr1:6593658|6594110:6590724:-	-0.05	0.43
A3SS	chr1:67424888:67424977:-@chr1:67424277|67424322:67424200:-	0.03	0.21
A3SS	chr1:67425083:67425223:-@chr1:67424959|67424977:67424888:-	-0.07	0.29
A3SS	chr1:70221351:70221839:+@chr1:70228422|70228465:70228555:+	-0.09	0.35
A3SS	chr1:70246818:70246907:+@chr1:70249931|70249952:70250047:+	-0.04	0.28
A3SS	chr1:70250365:70250503:+@chr1:70250608|70250611:70253049:+	0	0.16
A3SS	chr1:75724347:75724817:+@chr1:75728389|75728401:75728488:+	0.03	0.26
A3SS	chr1:75789159:75789356:+@chr1:75789952|75790152:75790274:+	0.01	0.32
A3SS	chr1:77722024:77722196:-@chr1:77721901|77721925:77721831:-	-0.36	2.74
A3SS	chr1:77949155:77949300:-@chr1:77948774|77948914:77948405:-	0.04	0.28
A3SS	chr1:7977652:7977738:+@chr1:7984864|7984894:7985282:+	0.12	0.48
A3SS	chr1:86352859:86352984:-@chr1:86348878|86352208:86346837:-	0.05	0.23
A3SS	chr1:955923:956013:-@chr1:954082|954523:954004:-	-0.04	0.16
A3SS	chr10:100280124:100280228:-@chr10:100275490|100275493:100273278:-	-0.16	0.58
A3SS	chr10:100286605:100286712:-@chr10:100286213|100286332:100286097:-	-0.23	1.43
A3SS	chr10:100526399:100526554:-@chr10:100523929|100524139:100523729:-	-0.06	0.23
A3SS	chr10:103441826:103441975:+@chr10:103442210|103442213:103442460:+	0.43	3.71
A3SS	chr10:1048864:1049366:-@chr10:1043393|1044171:1043301:-	-0.07	0.34
A3SS	chr10:110298648:110298790:-@chr10:110297728|110297745:110297567:-	-0.22	1.17
A3SS	chr10:119588152:119588248:-@chr10:119582557|119582608:119582459:-	-0.02	0.16
A3SS	chr10:13109112:13109288:+@chr10:13110180|13110274:13110476:+	0.02	0.16
A3SS	chr10:131940582:131940694:+@chr10:131943968|131944095:131944145:+	0.18	0.84
A3SS	chr10:22316409:22316556:+@chr10:22317857|22317884:22317995:+	0.07	0.21
A3SS	chr10:35206895:35207051:+@chr10:35211254|35211656:35212958:+	-0.1	0.36
A3SS	chr10:5768213:5768384:-@chr10:5766295|5766638:5766241:-	-0.09	0.54
A3SS	chr10:5956379:5956454:-@chr10:5953206|5953326:5952371:-	0.1	0.53
A3SS	chr10:71825837:71825893:-@chr10:71822007|71822016:71821876:-	-0.04	0.18
A3SS	chr10:72216207:72216275:-@chr10:72213331|72213351:72213187:-	0.08	0.32
A3SS	chr10:73454412:73454489:-@chr10:73446573|73446576:73446492:-	-0.01	0.51
A3SS	chr10:73773190:73773815:+@chr10:73775419|73775541:73776218:+	0.18	0.73
A3SS	chr10:78037194:78037304:+@chr10:78037439|78040201:78040225:+	0	0
A3SS	chr10:78037194:78037304:+@chr10:78037439|78040204:78040225:+	0	0
A3SS	chr10:78037194:78037304:+@chr10:78040201|78040204:78040225:+	-0.03	0.19
A3SS	chr10:97468252:97468406:-@chr10:97467583|97467603:97467505:-	-0.16	0.61
A3SS	chr11:10805907:10806047:-@chr11:10804418|10805015:10804287:-	-0.05	9.27
A3SS	chr11:116859265:116859604:-@chr11:116858519|116858699:116857810:-	-0.02	0.41
A3SS	chr11:118502398:118506646:+@chr11:118507508|118507529:118507609:+	0.08	0.24
A3SS	chr11:119049556:119049635:-@chr11:119049203|119049370:119049018:-	-0.04	0.15
A3SS	chr11:123060593:123060798:-@chr11:123060211|123060268:123060116:-	0.1	0.42
A3SS	chr11:123062064:123062136:-@chr11:123061258|123061329:123061120:-	-0.02	0.2
A3SS	chr11:125572458:125572569:+@chr11:125575251|125575263:125575408:+	-0.03	0.17
A3SS	chr11:125572458:125572569:+@chr11:125575251|125575305:125575408:+	-0.02	0.25
A3SS	chr11:125572458:125572569:+@chr11:125575251|125575309:125575408:+	-0.03	0.25
A3SS	chr11:125572458:125572569:+@chr11:125575263|125575305:125575408:+	-0.04	0.24
A3SS	chr11:125572458:125572569:+@chr11:125575263|125575309:125575408:+	-0.04	0.22
A3SS	chr11:126269040:126269291:+@chr11:126271220|126271437:126271657:+	0.12	0.51
A3SS	chr11:1754906:1755028:-@chr11:1754138|1754255:1753994:-	0.1	0.44
A3SS	chr11:1995876:1995998:-@chr11:1995788|1995794:1995176:-	-0.02	0.19
A3SS	chr11:1996079:1996191:-@chr11:1995794|1995998:1995176:-	-0.06	0.24
A3SS	chr11:207511:208938:+@chr11:209259|209271:209318:+	-0.07	0.43
A3SS	chr11:2883999:2884134:-@chr11:2883910|2883915:2883218:-	-0.51	13.74
A3SS	chr11:3002541:3002600:-@chr11:3002053|3002174:3001970:-	-0.22	1.1
A3SS	chr11:3057343:3057451:-@chr11:3042256|3042330:3042165:-	-0.1	0.32
A3SS	chr11:32583825:32583929:+@chr11:32586934|32587012:32587144:+	0.02	0.07
A3SS	chr11:32583825:32583929:+@chr11:32586934|32587046:32587144:+	0.08	0.31
A3SS	chr11:32583825:32583929:+@chr11:32587012|32587046:32587144:+	-0.04	0.19
A3SS	chr11:33869346:33869586:-@chr11:33864817|33864929:33864602:-	-0.18	0.65
A3SS	chr11:4119845:4119928:+@chr11:4121579|4121604:4121765:+	-0.16	0.82
A3SS	chr11:43335858:43335994:+@chr11:43342428|43342433:43344530:+	-0.15	0.87
A3SS	chr11:45948886:45948946:-@chr11:45946003|45946098:45945840:-	-0.03	0.2
A3SS	chr11:45979760:45979966:-@chr11:45971364|45971367:45971116:-	0.06	0.39
A3SS	chr11:47175015:47175098:-@chr11:47173840|47173882:47173759:-	-0.15	0.65
A3SS	chr11:47175015:47175098:-@chr11:47173840|47173915:47173759:-	-0.17	0.66
A3SS	chr11:47378309:47378576:-@chr11:47375729|47375732:47375633:-	0.31	2.01
A3SS	chr11:47426117:47426216:-@chr11:47425946|47425950:47425867:-	-0.05	0.23
A3SS	chr11:47426205:47426473:-@chr11:47425946|47425950:47425867:-	0	0.04
A3SS	chr11:47477297:47477425:-@chr11:47476956|47476959:47476846:-	0.28	1.4
A3SS	chr11:57425989:57426352:-@chr11:57425670|57425709:57425541:-	-0.25	1.66
A3SS	chr11:57426588:57426652:-@chr11:57426352|57426389:57425989:-	-0.09	0.55
A3SS	chr11:57426886:57427043:-@chr11:57426652|57426750:57426588:-	0	0.43
A3SS	chr11:57427062:57427121:-@chr11:57426352|57426372:57425989:-	0.17	0.79
A3SS	chr11:57427062:57427121:-@chr11:57426652|57426750:57426588:-	0.19	0.7
A3SS	chr11:57530658:57530765:-@chr11:57530234|57530293:57530119:-	-0.04	0.14
A3SS	chr11:57704719:57704815:-@chr11:57704396|57704635:57704302:-	-0.02	0.13
A3SS	chr11:581492:581606:+@chr11:581962|581965:582081:+	0.4	2.55
A3SS	chr11:61965369:61965515:-@chr11:61965105|61965112:61964987:-	0.01	0
A3SS	chr11:61967312:61967631:-@chr11:61965515|61965577:61965369:-	0.01	0.05
A3SS	chr11:62337448:62337574:+@chr11:62337890|62337967:62338167:+	0.19	0.7
A3SS	chr11:62616506:62616796:-@chr11:62615799|62616236:62615296:-	0	0.33
A3SS	chr11:62616506:62616796:-@chr11:62615799|62616240:62615296:-	0.06	0.33
A3SS	chr11:62634821:62635000:-@chr11:62633514|62633567:62633445:-	-0.06	0.28
A3SS	chr11:62771303:62771490:+@chr11:62775650|62775771:62775930:+	-0.2	1.05
A3SS	chr11:62831954:62832091:-@chr11:62831110|62831262:62831019:-	0.11	0.48
A3SS	chr11:64766900:64767079:-@chr11:64765518|64766155:64764606:-	0.1	0.51
A3SS	chr11:65096998:65097127:+@chr11:65107187|65107581:65107727:+	-0.02	0.07
A3SS	chr11:65536586:65536750:+@chr11:65536986|65537037:65537128:+	0.1	0.49
A3SS	chr11:65661937:65662088:-@chr11:65661835|65661868:65661687:-	-0.08	0.32
A3SS	chr11:65662826:65662972:-@chr11:65662088|65662205:65661937:-	0.06	0.34
A3SS	chr11:67290322:67290446:+@chr11:67290592|67291476:67291521:+	-0.05	0.2
A3SS	chr11:67401728:67401931:-@chr11:67401199|67401232:67401068:-	-0.14	13.78
A3SS	chr11:67441125:67441244:-@chr11:67440439|67440484:67440335:-	-0.22	4.66
A3SS	chr11:67497231:67497436:-@chr11:67496345|67496348:67496178:-	0.17	0.64
A3SS	chr11:67584685:67584772:+@chr11:67585038|67585138:67585241:+	-0.06	0.21
A3SS	chr11:67606958:67607076:+@chr11:67608400|67608552:67608722:+	-0.35	5.17
A3SS	chr11:68897927:68898012:-@chr11:68896678|68896838:68896515:-	0.02	0.12
A3SS	chr11:75401640:75401733:+@chr11:75402304|75402352:75402446:+	0.03	0.1
A3SS	chr11:75402352:75402446:+@chr11:75404020|75404054:75404207:+	0.01	0.05
A3SS	chr11:75404672:75404868:+@chr11:75405583|75405614:75406913:+	0.11	1.04
A3SS	chr11:85983866:85983973:-@chr11:85981988|85982003:85981872:-	-0.08	0.38
A3SS	chr11:8684006:8684081:+@chr11:8684686|8684718:8684892:+	0.01	0.07
A3SS	chr11:88328112:88328196:-@chr11:88326399|88326443:88320811:-	0.1	0.38
A3SS	chr11:90214018:90214175:-@chr11:90211318|90211335:90211215:-	0.08	0.34
A3SS	chr11:93739237:93739331:-@chr11:93738440|93738499:93738109:-	0.09	0.36
A3SS	chr12:105034300:105034398:-@chr12:105031890|105031934:105031769:-	0.11	0.73
A3SS	chr12:105052090:105052217:-@chr12:105050058|105050707:105049908:-	-0.03	0.1
A3SS	chr12:106986969:106987166:-@chr12:106985215|106985225:106985115:-	0.07	0.37
A3SS	chr12:108562601:108562736:+@chr12:108564060|108564279:108564392:+	-0.03	0.14
A3SS	chr12:108567190:108567268:+@chr12:108567658|108568831:108569384:+	0.02	0.1
A3SS	chr12:109093247:109093472:-@chr12:109092787|109092937:109092507:-	0.05	0.42
A3SS	chr12:109477260:109477544:-@chr12:109469728|109471377:109469515:-	0.03	0.92
A3SS	chr12:109951167:109951316:-@chr12:109947504|109948846:109947256:-	0.42	101.73
A3SS	chr12:109953092:109953234:-@chr12:109947504|109948846:109947256:-	0.1	0.67
A3SS	chr12:110436557:110436683:-@chr12:110436201|110436204:110436110:-	0.02	0.07
A3SS	chr12:112482074:112482205:+@chr12:112486454|112486475:112486629:+	0.02	0.35
A3SS	chr12:112482074:112482205:+@chr12:112486463|112486475:112486629:+	0.01	0.27
A3SS	chr12:113161270:113161382:-@chr12:113159109|113159112:113157174:-	0.12	0.61
A3SS	chr12:115975515:115975738:-@chr12:115975313|115975349:115975171:-	0.1	0.4
A3SS	chr12:116003003:116003102:-@chr12:115997227|115997230:115997010:-	0.07	0.24
A3SS	chr12:119735160:119735357:-@chr12:119734357|119734406:119734164:-	0.09	0.42
A3SS	chr12:120198854:120199000:-@chr12:120198739|120198770:120198554:-	0	0
A3SS	chr12:120198895:120199000:-@chr12:120198739|120198770:120198554:-	0.02	0.09
A3SS	chr12:120200730:120200831:-@chr12:120199425|120199485:120199310:-	0	0
A3SS	chr12:120201083:120201110:-@chr12:120200831|120200891:120200730:-	-0.02	0.12
A3SS	chr12:120221623:120221758:-@chr12:120215273|120215417:120215103:-	0.05	0.4
A3SS	chr12:120496113:120496216:+@chr12:120496402|120496416:120496553:+	-0.13	0.99
A3SS	chr12:120562945:120563070:+@chr12:120563332|120563347:120563623:+	0.11	0.41
A3SS	chr12:121005003:121005093:-@chr12:121004489|121004492:121002422:-	0.16	0.68
A3SS	chr12:121330583:121330672:-@chr12:121328458|121328497:121328316:-	0.13	0.54
A3SS	chr12:122511109:122511188:-@chr12:122508447|122508450:122508218:-	-0.47	137.26
A3SS	chr12:122520504:122520581:-@chr12:122519029|122519051:122518839:-	-0.18	0.86
A3SS	chr12:122521385:122521428:-@chr12:122519029|122519051:122518839:-	-0.02	0.25
A3SS	chr12:122526848:122527013:-@chr12:122522299|122522329:122522143:-	0.01	0.11
A3SS	chr12:122975220:122975383:+@chr12:122975811|122976654:122976767:+	0.47	3.72
A3SS	chr12:122981129:122981266:+@chr12:122981571|122981595:122981879:+	-0.05	0.23
A3SS	chr12:122981129:122981299:+@chr12:122981571|122981595:122981879:+	-0.07	0.3
A3SS	chr12:123230261:123230522:-@chr12:123227572|123227616:123227463:-	-0.06	0.52
A3SS	chr12:123348029:123348133:-@chr12:123345567|123345570:123345258:-	0.07	0.54
A3SS	chr12:124333130:124333279:-@chr12:124332464|124332467:124332319:-	0.05	0.24
A3SS	chr12:124341823:124342074:-@chr12:124340694|124340751:124340602:-	0.06	0.22
A3SS	chr12:124362126:124362297:-@chr12:124356782|124356806:124356642:-	-0.41	7.58
A3SS	chr12:124430615:124430787:-@chr12:124429703|124429706:124429613:-	-0.13	0.58
A3SS	chr12:124914587:124914762:-@chr12:124913765|124913774:124913587:-	0	0
A3SS	chr12:132632664:132632795:-@chr12:132632437|132632508:132632315:-	-0.01	0.19
A3SS	chr12:132632664:132632795:-@chr12:132632488|132632508:132632315:-	-0.03	0.25
A3SS	chr12:132853431:132853573:-@chr12:132851734|132851737:132851618:-	0.47	3.98
A3SS	chr12:14423909:14425473:+@chr12:14434337|14434340:14434423:+	-0.01	0.32
A3SS	chr12:2873977:2874525:-@chr12:2872244|2872247:2872096:-	-0.35	4.06
A3SS	chr12:32753918:32754085:-@chr12:32750839|32750874:32750719:-	-0.01	0.46
A3SS	chr12:45922463:45922582:-@chr12:45919309|45922194:45919131:-	-0.02	0.12
A3SS	chr12:47793369:47793588:-@chr12:47792004|47792669:47791871:-	0.01	0.15
A3SS	chr12:48157459:48157595:-@chr12:48153525|48153529:48153368:-	0.05	0.38
A3SS	chr12:48679655:48679833:-@chr12:48679150|48679238:48679036:-	-0.11	0.54
A3SS	chr12:48843940:48844050:-@chr12:48840106|48840151:48840013:-	-0.11	0.67
A3SS	chr12:49013062:49013110:-@chr12:49005852|49005881:49005743:-	-0.01	0.51
A3SS	chr12:49069734:49070025:-@chr12:49069106|49069174:49069035:-	-0.31	18.2
A3SS	chr12:51048299:51048478:+@chr12:51049013|51049034:51049185:+	-0.06	0.19
A3SS	chr12:51049034:51049185:+@chr12:51055835|51055987:51056021:+	0.21	0.87
A3SS	chr12:51240343:51240461:+@chr12:51240871|51240899:51241116:+	-0.25	1.08
A3SS	chr12:52949715:52949824:-@chr12:52949517|52949578:52949456:-	0.01	0.4
A3SS	chr12:52949715:52949824:-@chr12:52949517|52949585:52949456:-	0.01	0.35
A3SS	chr12:53019910:53020026:+@chr12:53021716|53021806:53021860:+	0.07	0.27
A3SS	chr12:53295542:53295639:+@chr12:53296430|53297850:53297924:+	0	0
A3SS	chr12:53295839:53295941:+@chr12:53296430|53297850:53297924:+	0	0.03
A3SS	chr12:53297850:53297924:+@chr12:53298019|53298045:53298150:+	0.13	0.66
A3SS	chr12:53381659:53381813:+@chr12:53382110|53382254:53383622:+	0.23	2.01
A3SS	chr12:53459272:53459403:+@chr12:53459800|53461015:53461143:+	0	0
A3SS	chr12:53461015:53461143:+@chr12:53462481|53462493:53462567:+	0.12	0.52
A3SS	chr12:53672576:53672645:-@chr12:53669948|53670114:53669871:-	0.03	0.21
A3SS	chr12:54182504:54182623:-@chr12:54181647|54182170:54181455:-	-0.47	7.23
A3SS	chr12:54391235:54391298:-@chr12:54384560|54384564:54384428:-	-0.02	0.43
A3SS	chr12:56158684:56158711:+@chr12:56159587|56159623:56159730:+	-0.08	0.49
A3SS	chr12:56314851:56314966:-@chr12:56311414|56311453:56311211:-	-0.14	0.53
A3SS	chr12:56601180:56601402:-@chr12:56601086|56601098:56600943:-	0.18	0.72
A3SS	chr12:56606633:56606733:-@chr12:56606312|56606395:56606247:-	-0.03	0.16
A3SS	chr12:56611573:56611633:-@chr12:56610517|56610539:56610409:-	-0.17	0.71
A3SS	chr12:56724452:56724523:-@chr12:56714675|56714687:56714602:-	0	0.04
A3SS	chr12:56724452:56724523:-@chr12:56714675|56714703:56714602:-	-0.01	0.09
A3SS	chr12:56724452:56724523:-@chr12:56714687|56714703:56714602:-	-0.14	4.13
A3SS	chr12:56724962:56725292:-@chr12:56724523|56724549:56724452:-	-0.07	0.49
A3SS	chr12:56725263:56725542:-@chr12:56724523|56724549:56724452:-	0.09	0.35
A3SS	chr12:57229711:57229811:+@chr12:57230803|57231713:57231913:+	0.14	0.72
A3SS	chr12:57232211:57232292:+@chr12:57232425|57232453:57232575:+	-0.02	0.26
A3SS	chr12:57524280:57524416:+@chr12:57524630|57524720:57524822:+	0.09	0.3
A3SS	chr12:57546028:57546096:-@chr12:57535845|57535846:57535749:-	0.02	0.26
A3SS	chr12:57715760:57715970:+@chr12:57716089|57716092:57716193:+	0.02	0.35
A3SS	chr12:57752175:57752521:-@chr12:57751659|57751736:57751500:-	0.01	0.05
A3SS	chr12:57752175:57752521:-@chr12:57751659|57751752:57751500:-	0.01	0.06
A3SS	chr12:57752175:57752521:-@chr12:57751696|57751736:57751500:-	-0.01	0.21
A3SS	chr12:57752175:57752521:-@chr12:57751696|57751752:57751500:-	-0.01	0.32
A3SS	chr12:57752175:57752521:-@chr12:57751736|57751752:57751500:-	-0.05	0.23
A3SS	chr12:62259479:62259754:-@chr12:62258842|62258910:62258763:-	-0.31	10.95
A3SS	chr12:62260015:62260144:-@chr12:62258842|62258910:62258763:-	-0.06	0.5
A3SS	chr12:62389605:62389699:+@chr12:62389783|62389797:62389988:+	-0.03	0.38
A3SS	chr12:6517779:6517959:+@chr12:6520970|6520986:6521110:+	0.03	0.26
A3SS	chr12:6566529:6566617:-@chr12:6566324|6566336:6566101:-	-0.1	0.51
A3SS	chr12:6578409:6578546:-@chr12:6578117|6578135:6578029:-	-0.33	1.29
A3SS	chr12:6578409:6578546:-@chr12:6578117|6578137:6578029:-	-0.07	0.28
A3SS	chr12:6581649:6581814:-@chr12:6581385|6581388:6581291:-	0.02	0.09
A3SS	chr12:6587384:6587559:-@chr12:6583375|6583378:6583198:-	-0.04	0.2
A3SS	chr12:6600534:6600669:-@chr12:6600356|6600395:6600217:-	-0.01	0.36
A3SS	chr12:6602376:6602497:-@chr12:6602154|6602175:6601960:-	-0.1	0.51
A3SS	chr12:68610908:68611043:+@chr12:68648670|68648699:68648781:+	0.04	0.15
A3SS	chr12:68610908:68611043:+@chr12:68648699|68648706:68648781:+	-0.13	0.63
A3SS	chr12:6914327:6914659:+@chr12:6915436|6915818:6915917:+	0.22	1.1
A3SS	chr12:6914327:6914659:+@chr12:6915436|6915821:6915917:+	0.24	0.93
A3SS	chr12:6919566:6919763:+@chr12:6921497|6921581:6921782:+	0.01	0.27
A3SS	chr12:6943817:6944173:+@chr12:6944380|6944476:6944652:+	0.1	0.4
A3SS	chr12:76059798:76059878:-@chr12:76056158|76056161:76056033:-	0.02	0.05
A3SS	chr12:76487510:76487618:-@chr12:76450979|76450988:76450851:-	-0.01	0.36
A3SS	chr12:7933810:7933902:-@chr12:7933147|7933179:7932987:-	0.14	0.43
A3SS	chr12:862083:862270:+@chr12:878212|878215:878361:+	0.14	0.83
A3SS	chr12:8943801:8943910:-@chr12:8943535|8943584:8943405:-	-0.26	1.67
A3SS	chr12:95296051:95296258:+@chr12:95299094|95300165:95302790:+	0.14	0.51
A3SS	chr12:95474046:95474330:+@chr12:95476071|95476074:95476178:+	0	0.19
A3SS	chr13:110637129:110637249:+@chr13:110638242|110638378:110639995:+	0.22	1.05
A3SS	chr13:110644385:110644483:-@chr13:110642521|110644182:110642315:-	0.07	0.36
A3SS	chr13:113178174:113178287:-@chr13:113177976|113178008:113177539:-	0.14	0.68
A3SS	chr13:113636534:113636700:+@chr13:113637620|113637818:113637896:+	-0.06	0.24
A3SS	chr13:27621779:27622009:+@chr13:27622841|27622875:27623452:+	-0.02	0.16
A3SS	chr13:37019342:37019397:-@chr13:37017328|37017364:37017245:-	-0.04	0.47
A3SS	chr13:37024035:37024193:-@chr13:37022317|37023044:37022011:-	0.16	0.91
A3SS	chr13:45338660:45338776:-@chr13:45337388|45337553:45333471:-	0	0.04
A3SS	chr13:45341042:45341284:-@chr13:45340785|45340820:45340712:-	-0.07	15.55
A3SS	chr13:45967504:45968028:-@chr13:45965429|45965432:45965280:-	0.39	11.31
A3SS	chr13:46052404:46052778:-@chr13:46045513|46045516:46045391:-	-0.18	0.81
A3SS	chr13:49580505:49580584:-@chr13:49567320|49567323:49567154:-	-0.12	0.56
A3SS	chr13:79366055:79366195:-@chr13:79365718|79365733:79365578:-	0.2	1.11
A3SS	chr14:103677415:103677523:+@chr14:103679309|103679384:103679545:+	0.07	0.32
A3SS	chr14:105464032:105464147:+@chr14:105464416|105464463:105464567:+	-0.14	0.78
A3SS	chr14:20354085:20354247:+@chr14:20354809|20354835:20354947:+	-0.04	0.56
A3SS	chr14:20455191:20455338:+@chr14:20455578|20455914:20456101:+	0.29	10.72
A3SS	chr14:20990464:20990598:+@chr14:20992092|20992124:20992205:+	0.11	0.41
A3SS	chr14:20996527:20996711:+@chr14:20996785|20996812:20997030:+	-0.07	0.27
A3SS	chr14:21211810:21211923:-@chr14:21211306|21211566:21209136:-	0	0
A3SS	chr14:21211810:21211923:-@chr14:21211563|21211566:21211406:-	0.04	1.29
A3SS	chr14:21269298:21269425:-@chr14:21263336|21263582:21263311:-	0	0
A3SS	chr14:21269298:21269425:-@chr14:21263336|21263829:21263311:-	0.02	1.86
A3SS	chr14:21373338:21373430:-@chr14:21371970|21372044:21371874:-	0.31	1.58
A3SS	chr14:21400413:21400612:-@chr14:21400307|21400331:21400151:-	0.36	9.47
A3SS	chr14:21436901:21436965:-@chr14:21429335|21431858:21428964:-	-0.01	0.07
A3SS	chr14:21503173:21503577:-@chr14:21501824|21501903:21501728:-	0	0.21
A3SS	chr14:22904261:22904326:-@chr14:22902382|22904190:22902187:-	-0.02	0.16
A3SS	chr14:22950314:22950410:-@chr14:22948013|22948033:22947868:-	0.02	0.21
A3SS	chr14:23064355:23064488:-@chr14:23064221|23064257:23064105:-	-0.12	0.66
A3SS	chr14:23299401:23299541:-@chr14:23298547|23298917:23298293:-	0.08	0.48
A3SS	chr14:23564333:23564388:-@chr14:23564159|23564221:23564046:-	0.06	0.32
A3SS	chr14:24114627:24114924:+@chr14:24115382|24115543:24115749:+	-0.09	0.39
A3SS	chr14:24114627:24114924:+@chr14:24115515|24115543:24115749:+	-0.01	0.46
A3SS	chr14:24115543:24115726:+@chr14:24116917|24116972:24117044:+	0.15	0.63
A3SS	chr14:24115543:24115749:+@chr14:24116917|24116988:24117044:+	0.09	0.34
A3SS	chr14:24235967:24236140:+@chr14:24237042|24237071:24237152:+	0.01	0.13
A3SS	chr14:24271113:24271169:-@chr14:24270947|24270998:24270837:-	0.33	1.73
A3SS	chr14:31133238:31133414:-@chr14:31129307|31129448:31128612:-	-0.05	0.31
A3SS	chr14:35121902:35122101:-@chr14:35110629|35110650:35110525:-	0.03	0.31
A3SS	chr14:35310740:35310895:+@chr14:35312863|35312881:35313059:+	0.03	0.21
A3SS	chr14:35402771:35402859:-@chr14:35402534|35402663:35402394:-	-0.08	0.29
A3SS	chr14:36316693:36316812:-@chr14:36314915|36314936:36314691:-	-0.01	0.18
A3SS	chr14:37247103:37247240:+@chr14:37247799|37247829:37247907:+	-0.01	0.4
A3SS	chr14:49829054:49829262:-@chr14:49828787|49828807:49828616:-	-0.12	0.5
A3SS	chr14:55793368:55793456:-@chr14:55781352|55782980:55781135:-	0.4	6.99
A3SS	chr14:57247618:57247712:-@chr14:57246827|57246858:57246711:-	-0.09	0.32
A3SS	chr14:69769182:69769251:+@chr14:69769511|69770467:69770540:+	0.13	0.63
A3SS	chr14:69770995:69771105:+@chr14:69771194|69771197:69772005:+	-0.01	0.69
A3SS	chr14:70593296:70593378:-@chr14:70592988|70593009:70592880:-	0.03	0.21
A3SS	chr14:77715772:77715879:+@chr14:77717480|77717496:77717601:+	-0.15	0.64
A3SS	chr14:77715772:77715879:+@chr14:77717480|77717502:77717601:+	-0.09	0.51
A3SS	chr14:77715772:77715879:+@chr14:77717496|77717502:77717598:+	-0.1	0.37
A3SS	chr14:77715772:77715879:+@chr14:77717496|77717502:77717601:+	-0.1	0.45
A3SS	chr14:77761114:77761156:-@chr14:77755098|77755120:77754967:-	0.11	0.44
A3SS	chr14:81526733:81526964:-@chr14:81506178|81506241:81506074:-	0.02	0.57
A3SS	chr14:90786174:90786328:-@chr14:90780902|90780906:90780738:-	-0.03	0.31
A3SS	chr14:91462735:91462877:-@chr14:91462221|91462239:91462049:-	-0.03	0.23
A3SS	chr14:93115772:93115919:-@chr14:93115184|93115217:93115069:-	0.03	0.49
A3SS	chr14:93115772:93115919:-@chr14:93115184|93115305:93115069:-	0.04	0.44
A3SS	chr15:40039093:40039202:-@chr15:40038394|40038948:40038282:-	0.01	0.04
A3SS	chr15:41349098:41349241:+@chr15:41350988|41351033:41351129:+	0.07	0.59
A3SS	chr15:41349098:41349241:+@chr15:41350991|41351033:41351129:+	-0.1	0.79
A3SS	chr15:43792975:43793083:+@chr15:43793576|43793710:43796089:+	-0.01	0.12
A3SS	chr15:43792975:43793083:+@chr15:43793687|43793710:43794046:+	-0.02	0.13
A3SS	chr15:43792975:43793083:+@chr15:43793687|43793710:43796089:+	-0.02	0.14
A3SS	chr15:49139528:49139653:-@chr15:49137437|49137458:49137348:-	-0.25	1.26
A3SS	chr15:50300789:50300902:-@chr15:50289665|50289668:50289483:-	0.21	1
A3SS	chr15:58851771:58851965:+@chr15:58854482|58854485:58861899:+	0.11	0.49
A3SS	chr15:58889430:58889554:-@chr15:58888555|58888573:58888385:-	0.2	1.54
A3SS	chr15:60476063:60476167:-@chr15:60468162|60468322:60468061:-	0.21	1.01
A3SS	chr15:61878607:61878746:-@chr15:61877054|61877086:61876973:-	-0.12	0.52
A3SS	chr15:66503358:66503529:-@chr15:66502871|66503164:66502612:-	-0.01	0
A3SS	chr15:69452784:69453020:+@chr15:69453647|69455170:69455287:+	0	0
A3SS	chr15:74449186:74449353:-@chr15:74448558|74448600:74448478:-	-0.14	0.59
A3SS	chr15:74619197:74619348:+@chr15:74619967|74620009:74620225:+	0.07	0.36
A3SS	chr15:74843004:74843211:-@chr15:74842417|74842420:74842280:-	0.09	0.53
A3SS	chr15:74906587:74906894:-@chr15:74905231|74906365:74904664:-	-0.27	1.75
A3SS	chr15:75362343:75362453:-@chr15:75361947|75362025:75361855:-	0.01	0.4
A3SS	chr15:75368073:75368198:-@chr15:75367634|75367645:75367511:-	-0.02	0.23
A3SS	chr15:75368073:75368198:-@chr15:75367634|75367977:75367511:-	0.01	0.05
A3SS	chr15:75368073:75368198:-@chr15:75367645|75367977:75367511:-	0.02	0.1
A3SS	chr15:78160092:78160206:+@chr15:78161581|78161686:78161768:+	-0.39	2.02
A3SS	chr15:78161581:78161768:+@chr15:78162209|78162234:78162367:+	0.03	0.48
A3SS	chr15:78162234:78162367:+@chr15:78163470|78163507:78163609:+	0.24	0.8
A3SS	chr15:78286041:78286133:-@chr15:78285339|78285724:78285261:-	-0.19	0.73
A3SS	chr15:78932372:78932458:-@chr15:78931506|78932041:78931451:-	-0.61	28.2
A3SS	chr15:78939140:78939171:-@chr15:78937423|78937496:78937318:-	0.34	390.82
A3SS	chr15:88467908:88468024:+@chr15:88472627|88472647:88472725:+	-0.02	0.47
A3SS	chr15:89320766:89321012:-@chr15:89319350|89319408:89319228:-	-0.36	2.01
A3SS	chr15:89327167:89327349:-@chr15:89327063|89327079:89326912:-	-0.14	0.63
A3SS	chr15:90912043:90912279:+@chr15:90912517|90912542:90912664:+	-0.02	0.47
A3SS	chr15:90931704:90931944:-@chr15:90931405|90931556:90930925:-	-0.14	0.5
A3SS	chr16:11897840:11897881:-@chr16:11896782|11896785:11896558:-	0.13	0.71
A3SS	chr16:1505410:1505601:+@chr16:1506225|1506238:1506329:+	0.06	0.62
A3SS	chr16:1772604:1772646:-@chr16:1772513|1772534:1771890:-	-0.32	25.38
A3SS	chr16:1809754:1809833:-@chr16:1809382|1809446:1809098:-	-0.04	0.36
A3SS	chr16:18788981:18789118:-@chr16:18788142|18788159:18788063:-	-0.01	0.06
A3SS	chr16:19521704:19522145:-@chr16:19517185|19517189:19517014:-	0.36	6.03
A3SS	chr16:1962736:1962909:-@chr16:1962270|1962656:1962061:-	-0.24	1e+12
A3SS	chr16:1963149:1963256:-@chr16:1962656|1962909:1962497:-	0	0
A3SS	chr16:1964276:1964365:-@chr16:1962909|1963256:1962736:-	-0.01	0
A3SS	chr16:20799263:20799351:-@chr16:20798211|20799067:20796344:-	0.1	0.5
A3SS	chr16:21158377:21158746:+@chr16:21160978|21161085:21161278:+	0.03	0.2
A3SS	chr16:21624931:21625115:+@chr16:21655227|21655230:21657473:+	-0.16	0.76
A3SS	chr16:229279:229482:-@chr16:227336|228402:227242:-	0.02	0.29
A3SS	chr16:24191090:24191230:+@chr16:24214658|24219961:24220611:+	-0.2	1.68
A3SS	chr16:2776993:2777127:-@chr16:2775556|2775625:2775451:-	-0.01	0.18
A3SS	chr16:28112904:28113050:-@chr16:28111942|28112006:28111817:-	-0.29	1.76
A3SS	chr16:2817801:2817966:+@chr16:2818677|2818683:2818969:+	-0.01	0.24
A3SS	chr16:28830615:28830790:+@chr16:28830962|28830985:28831072:+	-0.27	1.35
A3SS	chr16:28830962:28831072:+@chr16:28832187|28832205:28832399:+	-0.03	0.3
A3SS	chr16:28834343:28834415:+@chr16:28834506|28834523:28834693:+	0.03	0.31
A3SS	chr16:28835278:28835399:+@chr16:28835546|28835549:28835758:+	-0.14	0.76
A3SS	chr16:28835278:28835399:+@chr16:28835549|28835555:28835758:+	-0.25	3.02
A3SS	chr16:28835933:28836122:+@chr16:28836728|28836751:28837237:+	0.24	1.54
A3SS	chr16:30076315:30076475:+@chr16:30081200|30081259:30081310:+	0.01	0.08
A3SS	chr16:30123040:30123309:-@chr16:30122006|30122039:30121824:-	0.26	1.72
A3SS	chr16:31094557:31094956:-@chr16:31093421|31093482:31093312:-	-0.01	0.37
A3SS	chr16:3675324:3675397:-@chr16:3674494|3674597:3674339:-	-0.12	2.13
A3SS	chr16:397192:397313:+@chr16:398208|398990:399123:+	-0.02	0.09
A3SS	chr16:4614678:4614926:-@chr16:4610555|4610656:4610493:-	-0.16	0.64
A3SS	chr16:46689646:46689770:+@chr16:46690991|46691058:46691120:+	0.12	0.66
A3SS	chr16:4683843:4683932:+@chr16:4686259|4688796:4690974:+	0.21	4.85
A3SS	chr16:46971896:46971955:-@chr16:46971572|46971659:46971349:-	-0.05	0.24
A3SS	chr16:50354793:50354922:-@chr16:50354479|50354482:50354425:-	0	0.25
A3SS	chr16:53303720:53304625:+@chr16:53306234|53306237:53306397:+	-0.42	41.44
A3SS	chr16:57440772:57440983:-@chr16:57439295|57439334:57439182:-	-0.27	2.74
A3SS	chr16:58115269:58115457:-@chr16:58114920|58115055:58114810:-	-0.19	1.21
A3SS	chr16:58546672:58546749:-@chr16:58546414|58546498:58546321:-	-0.04	0.15
A3SS	chr16:58558473:58558674:-@chr16:58556990|58556993:58556847:-	0.14	0.47
A3SS	chr16:67227113:67227224:+@chr16:67227614|67227836:67227931:+	0.04	0.15
A3SS	chr16:67227113:67227224:+@chr16:67227719|67227836:67227931:+	0.06	0.27
A3SS	chr16:67232039:67232194:-@chr16:67231819|67231900:67231637:-	-0.08	0.55
A3SS	chr16:67729280:67729484:-@chr16:67728511|67728601:67728390:-	0	0.28
A3SS	chr16:67832228:67832315:-@chr16:67832108|67832136:67832012:-	0.04	0.17
A3SS	chr16:67832455:67832545:-@chr16:67832315|67832350:67832228:-	0.03	0.46
A3SS	chr16:67832455:67832545:-@chr16:67832315|67832354:67832228:-	0.01	0.44
A3SS	chr16:680224:680684:+@chr16:681063|681152:681350:+	-0.01	0.15
A3SS	chr16:680224:680684:+@chr16:681063|681209:681350:+	0.05	0.29
A3SS	chr16:68304026:68304232:-@chr16:68302501|68302509:68302381:-	0.18	0.93
A3SS	chr16:69370483:69370629:-@chr16:69368482|69368595:69368376:-	0.02	0.47
A3SS	chr16:70042351:70042416:-@chr16:70038985|70039100:70038905:-	-0.13	0.61
A3SS	chr16:70264958:70265102:-@chr16:70262484|70262524:70262346:-	0	0.06
A3SS	chr16:70365017:70365131:+@chr16:70365933|70366085:70366262:+	-0.02	0.09
A3SS	chr16:72088987:72089138:-@chr16:72085175|72086802:72084853:-	-0.16	0.75
A3SS	chr16:84186901:84187070:-@chr16:84184899|84185060:84184851:-	-0.03	0.62
A3SS	chr16:85799567:85799752:+@chr16:85801184|85801205:85801278:+	-0.16	0.77
A3SS	chr16:85805733:85805864:+@chr16:85806456|85806738:85807003:+	-0.02	5.58
A3SS	chr16:85805733:85805864:+@chr16:85806456|85806760:85807003:+	-0.04	0.2
A3SS	chr16:85805733:85805864:+@chr16:85806738|85806760:85807003:+	-0.02	0.21
A3SS	chr16:87708350:87708466:-@chr16:87708072|87708075:87707812:-	0.13	0.66
A3SS	chr16:87709265:87709667:-@chr16:87708466|87708548:87708350:-	-0.05	0.33
A3SS	chr16:87765792:87765992:-@chr16:87762040|87762150:87761949:-	-0.17	1.16
A3SS	chr16:88657436:88657582:-@chr16:88656304|88656561:88656105:-	-0.03	0.16
A3SS	chr16:88810070:88810148:-@chr16:88809706|88809840:88809469:-	-0.31	2.67
A3SS	chr16:89560657:89560712:+@chr16:89560940|89560954:89561063:+	-0.01	0.05
A3SS	chr16:89560657:89560712:+@chr16:89560940|89561227:89561368:+	0.04	0.17
A3SS	chr16:89560940:89561063:+@chr16:89561227|89561596:89561751:+	0.12	9.19
A3SS	chr17:10697235:10697568:-@chr17:10695831|10695834:10695741:-	-0.08	0.45
A3SS	chr17:15684196:15684311:-@chr17:15683147|15683371:15683036:-	-0.15	0.88
A3SS	chr17:15684196:15684311:-@chr17:15683157|15683371:15683036:-	0.09	0.64
A3SS	chr17:16108786:16108912:-@chr17:16101757|16101805:16101250:-	0.01	0.46
A3SS	chr17:16137311:16137412:-@chr17:16126206|16126209:16126082:-	0.07	0.35
A3SS	chr17:16439327:16439414:+@chr17:16439528|16439581:16439703:+	-0.22	1.34
A3SS	chr17:16439327:16439414:+@chr17:16439528|16439660:16439703:+	0.03	0.43
A3SS	chr17:16439327:16439414:+@chr17:16439581|16439660:16439703:+	0.14	0.62
A3SS	chr17:16439327:16439414:+@chr17:16439581|16440185:16440253:+	0.02	0.12
A3SS	chr17:16439327:16439414:+@chr17:16440111|16440185:16440253:+	0.01	0.03
A3SS	chr17:16439528:16439703:+@chr17:16440111|16440185:16440253:+	0	0.08
A3SS	chr17:17281132:17281303:-@chr17:17276164|17276183:17276035:-	-0.1	0.46
A3SS	chr17:1766903:1766994:+@chr17:1769672|1769852:1770050:+	0.12	0.54
A3SS	chr17:1769852:1770050:+@chr17:1770834|1771029:1771184:+	0.04	0.14
A3SS	chr17:1771872:1772075:+@chr17:1775058|1775063:1775200:+	0.04	0.19
A3SS	chr17:18251999:18252146:-@chr17:18251813|18251816:18251680:-	0.08	0.47
A3SS	chr17:18254769:18254854:-@chr17:18254619|18254682:18254521:-	-0.07	0.55
A3SS	chr17:27306782:27306882:+@chr17:27307744|27309100:27309272:+	-0.1	0.46
A3SS	chr17:27617295:27617428:+@chr17:27621929|27623314:27626435:+	-0.08	1.44
A3SS	chr17:28583511:28583649:-@chr17:28580120|28580144:28580009:-	0.05	0.2
A3SS	chr17:28598510:28598635:-@chr17:28592474|28593066:28591982:-	0.01	0.13
A3SS	chr17:28598510:28598635:-@chr17:28592477|28593066:28591982:-	-0.03	0.12
A3SS	chr17:28766586:28766707:-@chr17:28759764|28759876:28755978:-	0.05	0.44
A3SS	chr17:32350138:32350326:+@chr17:32351743|32351786:32351912:+	0.07	0.28
A3SS	chr17:32350138:32350326:+@chr17:32351776|32351786:32351912:+	0.09	0.37
A3SS	chr17:34980494:34980622:+@chr17:34983002|34983232:34983552:+	0.02	0.22
A3SS	chr17:35605705:35605840:+@chr17:35608142|35608256:35608387:+	0.04	0.24
A3SS	chr17:39200283:39200349:+@chr17:39201213|39201222:39201319:+	0.01	0.07
A3SS	chr17:3928663:3928780:-@chr17:3925438|3925441:3923869:-	0.04	0.21
A3SS	chr17:39461511:39463117:+@chr17:39470879|39470882:39471763:+	-0.13	0.65
A3SS	chr17:39909756:39909924:-@chr17:39906271|39906987:39906111:-	-0.17	0.79
A3SS	chr17:40029748:40029859:-@chr17:40028968|40029004:40028826:-	0.05	0.24
A3SS	chr17:40054361:40054405:-@chr17:40053635|40053657:40053469:-	0.5	8.13
A3SS	chr17:40054361:40054405:-@chr17:40053635|40053679:40053469:-	0.29	2.05
A3SS	chr17:40054361:40054405:-@chr17:40053635|40053768:40053469:-	0.08	0.3
A3SS	chr17:40089206:40089333:+@chr17:40093020|40093137:40093867:+	-0.08	0.46
A3SS	chr17:40630208:40630286:-@chr17:40628993|40629568:40627761:-	-0.01	0.16
A3SS	chr17:40630714:40630924:-@chr17:40628993|40629013:40627743:-	0.04	0.17
A3SS	chr17:40630714:40630924:-@chr17:40628993|40629568:40627761:-	0	0.05
A3SS	chr17:40632195:40632367:-@chr17:40631693|40631711:40631592:-	-0.08	0.41
A3SS	chr17:41786588:41786698:-@chr17:41771859|41771862:41771647:-	-0.04	0.23
A3SS	chr17:41918880:41919022:-@chr17:41913896|41913900:41913715:-	0.17	1.11
A3SS	chr17:41988732:41988896:-@chr17:41987905|41987910:41987819:-	-0.02	0.16
A3SS	chr17:41996311:41996424:-@chr17:41994944|41994983:41994870:-	0.01	0.17
A3SS	chr17:42020069:42020204:+@chr17:42021545|42021564:42021671:+	0.08	0.33
A3SS	chr17:42388279:42388568:-@chr17:42348517|42348539:42348389:-	0.13	0.63
A3SS	chr17:42470090:42470218:+@chr17:42477639|42477660:42477742:+	0.35	2.71
A3SS	chr17:43082404:43082575:-@chr17:43076611|43076614:43076488:-	0.34	2.01
A3SS	chr17:43546185:43546432:-@chr17:43545367|43545668:43545274:-	-0.3	3.08
A3SS	chr17:44181623:44181720:-@chr17:44176642|44177816:44175974:-	0.25	1.15
A3SS	chr17:44321058:44321231:-@chr17:44320731|44320749:44320622:-	0.21	1.59
A3SS	chr17:44324711:44324823:-@chr17:44323577|44323800:44323478:-	-0.04	0.21
A3SS	chr17:46038538:46038686:-@chr17:46034282|46034285:46034161:-	0.02	0.32
A3SS	chr17:47123886:47123960:-@chr17:47122536|47122600:47122444:-	0.16	0.65
A3SS	chr17:47123886:47123960:-@chr17:47122536|47122619:47122444:-	0.08	0.36
A3SS	chr17:47142229:47142436:-@chr17:47142022|47142025:47141853:-	-0.14	1.04
A3SS	chr17:47154672:47154786:-@chr17:47151918|47151936:47151806:-	0.18	0.54
A3SS	chr17:47156913:47157124:-@chr17:47154786|47154864:47154672:-	-0.09	0.46
A3SS	chr17:48050607:48051628:+@chr17:48056386|48056419:48056598:+	-0.09	0.33
A3SS	chr17:4889647:4889763:+@chr17:4890222|4890517:4890735:+	0.01	0.55
A3SS	chr17:50141269:50141373:-@chr17:50140228|50140359:50140093:-	0.02	0.12
A3SS	chr17:5111800:5112351:-@chr17:5109768|5109868:5109394:-	-0.04	0.42
A3SS	chr17:51159980:51160081:+@chr17:51161098|51161160:51161272:+	-0.15	1.63
A3SS	chr17:59707465:59707748:+@chr17:59731383|59731421:59731522:+	-0.2	6.25
A3SS	chr17:63700032:63700132:-@chr17:63699348|63699395:63699257:-	-0.2	0.73
A3SS	chr17:63800468:63800617:+@chr17:63805044|63805071:63805175:+	-0.08	0.38
A3SS	chr17:64506076:64506289:-@chr17:64504842|64504880:64504677:-	-0.14	6.85
A3SS	chr17:68035519:68035840:+@chr17:68037080|68037110:68037207:+	0.01	0.1
A3SS	chr17:68037110:68037207:+@chr17:68037330|68037358:68037495:+	0.06	0.27
A3SS	chr17:68248640:68248705:+@chr17:68250188|68250360:68250470:+	-0.06	0.56
A3SS	chr17:7229588:7229678:-@chr17:7229447|7229475:7229378:-	0.36	3.39
A3SS	chr17:7307373:7307752:+@chr17:7309597|7309615:7309800:+	-0.05	0.25
A3SS	chr17:7317788:7317932:-@chr17:7317573|7317684:7317461:-	-0.08	0.53
A3SS	chr17:75130753:75130867:-@chr17:75130637|75130642:75130225:-	-0.03	0.28
A3SS	chr17:75261674:75261983:+@chr17:75262463|75262497:75262688:+	-0.19	1.61
A3SS	chr17:75628934:75629475:-@chr17:75628762|75628825:75628672:-	-0.47	4.08
A3SS	chr17:7575119:7575258:+@chr17:7576524|7576530:7576692:+	0.04	0.35
A3SS	chr17:7577827:7577916:+@chr17:7578120|7578165:7578244:+	-0.1	0.77
A3SS	chr17:7577827:7577916:+@chr17:7578120|7578227:7578244:+	-0.03	0.13
A3SS	chr17:7577827:7577916:+@chr17:7578165|7578227:7578244:+	-0.08	0.3
A3SS	chr17:75904809:75905413:-@chr17:75904673|75904719:75904540:-	-0.01	0.16
A3SS	chr17:76063976:76064171:-@chr17:76061574|76061653:76061492:-	-0.27	15.77
A3SS	chr17:78168545:78168715:+@chr17:78170612|78170817:78171054:+	-0.06	0.28
A3SS	chr17:78170817:78171054:+@chr17:78171510|78171739:78172964:+	0.29	1.93
A3SS	chr17:78214680:78214789:+@chr17:78215966|78216664:78216781:+	0	0.05
A3SS	chr17:7903825:7903991:+@chr17:7904129|7904442:7904619:+	0.05	0.33
A3SS	chr17:81511903:81512142:-@chr17:81511626|81511803:81511188:-	-0.01	0
A3SS	chr17:81512232:81512360:-@chr17:81512115|81512142:81511903:-	0.01	0.06
A3SS	chr17:81909514:81909602:-@chr17:81909037|81909321:81908876:-	-0.14	0.81
A3SS	chr17:82036384:82036448:-@chr17:82036308|82036322:82036191:-	-0.39	7.78
A3SS	chr17:82037450:82037547:-@chr17:82037013|82037088:82036859:-	-0.29	1.97
A3SS	chr17:82051865:82051964:+@chr17:82053234|82053274:82053366:+	-0.08	0.67
A3SS	chr17:82051865:82051964:+@chr17:82053254|82053274:82053366:+	0.1	0.65
A3SS	chr17:82058341:82058416:-@chr17:82058091|82058254:82057880:-	-0.13	0.6
A3SS	chr17:8207571:8207625:-@chr17:8207367|8207370:8207176:-	-0.04	0.27
A3SS	chr17:82080692:82080922:-@chr17:82080535|82080590:82080370:-	-0.18	2.03
A3SS	chr17:82098121:82098332:-@chr17:82096447|82096452:82096319:-	0.14	0.79
A3SS	chr17:8210530:8210626:-@chr17:8207840|8207901:8207738:-	0.06	0.67
A3SS	chr17:82253016:82253244:-@chr17:82252527|82252604:82252434:-	-0.02	0.11
A3SS	chr17:8383157:8383193:-@chr17:8382315|8382338:8382143:-	0.01	0.08
A3SS	chr18:13087531:13087646:+@chr18:13089452|13089456:13089565:+	0.35	3.06
A3SS	chr18:224924:224994:-@chr18:224179|224200:224084:-	0.25	1.06
A3SS	chr18:35339829:35339976:-@chr18:35337770|35339073:35332227:-	0	0.07
A3SS	chr18:36164475:36164667:+@chr18:36167101|36167153:36167222:+	0.37	2.6
A3SS	chr18:36798449:36798609:-@chr18:36786982|36787079:36786573:-	-0.07	0.61
A3SS	chr18:46098172:46098296:-@chr18:46095131|46095147:46095053:-	-0.09	0.4
A3SS	chr18:49492458:49492565:-@chr18:49491584|49491833:49491532:-	0	0.03
A3SS	chr18:50272677:50272738:-@chr18:50269818|50271540:50268846:-	-0.09	0.36
A3SS	chr18:57573246:57573365:-@chr18:57571540|57571603:57571392:-	-0.02	0.47
A3SS	chr18:57620569:57620651:-@chr18:57615975|57616022:57615817:-	0.01	0.16
A3SS	chr18:57621708:57622173:-@chr18:57620648|57620651:57620569:-	0.06	0.39
A3SS	chr18:74499937:74500033:+@chr18:74501212|74501329:74501472:+	-0.08	0.46
A3SS	chr19:1014192:1014473:-@chr19:1013340|1013358:1013241:-	0.02	0.23
A3SS	chr19:10154905:10155056:-@chr19:10154730|10154773:10154586:-	-0.06	0.25
A3SS	chr19:1032559:1032696:+@chr19:1036067|1036130:1036246:+	0.17	1.64
A3SS	chr19:10395928:10396203:-@chr19:10395543|10395696:10395435:-	-0.04	0.17
A3SS	chr19:10682537:10682704:+@chr19:10683125|10683137:10683262:+	-0.08	0.36
A3SS	chr19:10835256:10835353:-@chr19:10835063|10835117:10834934:-	-0.15	0.79
A3SS	chr19:10960932:10961174:+@chr19:10984121|10984124:10984373:+	-0.03	0.34
A3SS	chr19:10996213:10996380:+@chr19:10996494|10996497:10996544:+	0.05	0.25
A3SS	chr19:11034914:11035132:+@chr19:11041298|11041307:11041560:+	-0.06	0.26
A3SS	chr19:11041307:11041560:+@chr19:11058255|11058258:11058363:+	-0.18	0.83
A3SS	chr19:11155617:11155812:-@chr19:11149238|11149351:11149094:-	0.01	0.25
A3SS	chr19:11197485:11197547:-@chr19:11195820|11195881:11195556:-	0.05	0.41
A3SS	chr19:11513804:11514221:-@chr19:11513279|11513284:11513056:-	0.15	0.61
A3SS	chr19:1222985:1223172:+@chr19:1223638|1226454:1226663:+	0.08	50.77
A3SS	chr19:12676017:12676142:-@chr19:12675933|12675949:12675721:-	-0.04	0.16
A3SS	chr19:12680161:12680325:-@chr19:12679922|12680030:12679801:-	0.04	0.17
A3SS	chr19:1269332:1269410:+@chr19:1270867|1270928:1271036:+	-0.01	0.11
A3SS	chr19:12706196:12706367:-@chr19:12705768|12705830:12705682:-	-0.48	92.88
A3SS	chr19:1270928:1271036:+@chr19:1271121|1271140:1271246:+	0.02	0.2
A3SS	chr19:12719029:12719178:-@chr19:12715710|12715739:12715633:-	-0.18	1.17
A3SS	chr19:12734313:12734775:-@chr19:12731421|12731557:12731344:-	-0.11	0.71
A3SS	chr19:12897703:12897863:+@chr19:12899468|12899700:12899999:+	-0.11	0.52
A3SS	chr19:13102531:13102867:-@chr19:13101048|13101195:13100837:-	0.05	0.2
A3SS	chr19:13116653:13116771:-@chr19:13116340|13116431:13116146:-	0.12	0.45
A3SS	chr19:13149728:13149897:-@chr19:13149593|13149604:13149499:-	0.06	0.3
A3SS	chr19:1393242:1393330:+@chr19:1394418|1395391:1395589:+	0.02	0.09
A3SS	chr19:1432514:1432690:+@chr19:1434737|1434740:1435687:+	-0.03	0.4
A3SS	chr19:1438807:1438892:+@chr19:1439961|1440019:1440253:+	0	0.04
A3SS	chr19:1438807:1438892:+@chr19:1439961|1440026:1440253:+	0.13	3.4
A3SS	chr19:1438807:1438892:+@chr19:1439968|1440019:1440253:+	0.01	0.04
A3SS	chr19:1438807:1438892:+@chr19:1439968|1440026:1440253:+	0.15	2.58
A3SS	chr19:1439606:1439826:+@chr19:1440019|1440026:1440253:+	-0.02	0.09
A3SS	chr19:14409742:14409873:-@chr19:14409447|14409645:14409303:-	-0.05	0.52
A3SS	chr19:14410216:14410334:-@chr19:14409873|14409981:14409742:-	-0.27	5.5
A3SS	chr19:14413013:14413224:-@chr19:14412678|14412711:14412551:-	-0.03	0.2
A3SS	chr19:1581092:1581269:-@chr19:1578534|1578538:1578335:-	-0.03	0.17
A3SS	chr19:15831255:15831356:+@chr19:15834502|15834576:15835114:+	0.04	0.22
A3SS	chr19:15831255:15831356:+@chr19:15834502|15834611:15835419:+	0.04	0.17
A3SS	chr19:15831255:15831356:+@chr19:15834502|15834636:15835114:+	0.02	0.11
A3SS	chr19:15831255:15831356:+@chr19:15834502|15834636:15835416:+	0.03	0.15
A3SS	chr19:15834502:15835114:+@chr19:15835179|15835218:15835418:+	0.04	0.45
A3SS	chr19:15834502:15835114:+@chr19:15835188|15835218:15835419:+	0.04	0.44
A3SS	chr19:1599412:1599560:-@chr19:1598215|1598326:1598049:-	-0.1	0.94
A3SS	chr19:1615686:1615821:-@chr19:1612430|1612433:1612207:-	0.4	21.13
A3SS	chr19:16532598:16532749:-@chr19:16530880|16530913:16530769:-	0.05	0.44
A3SS	chr19:17202130:17202303:+@chr19:17202842|17202845:17202883:+	0.05	0.51
A3SS	chr19:17267376:17267527:+@chr19:17268756|17268794:17269091:+	0.18	1
A3SS	chr19:17766669:17766810:+@chr19:17770425|17770464:17770577:+	-0.05	0.28
A3SS	chr19:1817707:1817780:-@chr19:1817329|1817458:1817219:-	-0.41	18.41
A3SS	chr19:1820264:1820395:-@chr19:1820057|1820180:1819934:-	-0.15	0.85
A3SS	chr19:18437599:18437760:-@chr19:18436479|18437105:18436330:-	-0.19	0.79
A3SS	chr19:18533270:18533347:-@chr19:18532795|18532814:18532664:-	0.01	0.26
A3SS	chr19:18539371:18539459:-@chr19:18538433|18538436:18538216:-	0.01	0.28
A3SS	chr19:18574870:18574972:+@chr19:18575057|18575103:18575241:+	-0.01	0.05
A3SS	chr19:18588995:18589683:+@chr19:18590274|18590854:18590933:+	0.15	0.59
A3SS	chr19:18900381:18900449:-@chr19:18899947|18900006:18899873:-	-0.37	2.5
A3SS	chr19:18993638:18993740:-@chr19:18991149|18991742:18990887:-	-0.35	3.02
A3SS	chr19:18994366:18994486:-@chr19:18991149|18993740:18990887:-	-0.23	2.92
A3SS	chr19:19134784:19134887:-@chr19:19133210|19133306:19133130:-	0.06	1.04
A3SS	chr19:19385803:19386138:+@chr19:19465340|19465345:19465614:+	0.15	0.69
A3SS	chr19:19436131:19436219:+@chr19:19465340|19465345:19465614:+	0.03	0.33
A3SS	chr19:19516230:19516332:+@chr19:19526025|19526182:19526260:+	0.02	0.09
A3SS	chr19:2040134:2040177:-@chr19:2037829|2039856:2037465:-	0.01	0.13
A3SS	chr19:21098185:21098311:+@chr19:21098812|21098815:21098910:+	0.18	0.68
A3SS	chr19:2113336:2113413:-@chr19:2112931|2112967:2112860:-	0.09	0.4
A3SS	chr19:2117222:2117367:-@chr19:2116746|2116796:2116605:-	-0.07	0.31
A3SS	chr19:21744941:21745067:-@chr19:21744112|21744115:21744017:-	0.41	1.64
A3SS	chr19:2269520:2269744:+@chr19:2271385|2271782:2271954:+	0.01	0.05
A3SS	chr19:2328387:2328477:-@chr19:2324192|2324196:2324125:-	-0.02	0.37
A3SS	chr19:30012285:30012531:+@chr19:30014887|30015536:30016612:+	-0.14	0.68
A3SS	chr19:3204573:3204751:+@chr19:3205832|3205939:3206026:+	0.07	0.21
A3SS	chr19:35269581:35269699:+@chr19:35269803|35270447:35270597:+	0.09	1.49
A3SS	chr19:3574383:3574586:+@chr19:3575502|3575540:3575660:+	0.02	0.17
A3SS	chr19:3783814:3784033:-@chr19:3783219|3783297:3783126:-	-0.03	0.25
A3SS	chr19:38899506:38899862:-@chr19:38893867|38893971:38893819:-	-0.22	1.12
A3SS	chr19:38899506:38899862:-@chr19:38893867|38893998:38893819:-	-0.14	0.58
A3SS	chr19:39386482:39386572:-@chr19:39386219|39386403:39385630:-	0.03	0.11
A3SS	chr19:40256926:40257054:-@chr19:40255269|40255299:40255158:-	0.03	0.35
A3SS	chr19:40743905:40743981:-@chr19:40741008|40742770:40740856:-	-0.1	0.54
A3SS	chr19:40757332:40757504:+@chr19:40759431|40759440:40759579:+	-0.15	0.76
A3SS	chr19:41303972:41304261:+@chr19:41305646|41305676:41305867:+	0	0.23
A3SS	chr19:41422998:41423169:+@chr19:41424438|41424502:41425002:+	0.13	0.63
A3SS	chr19:41433537:41433673:-@chr19:41432408|41433434:41431319:-	-0.08	0.32
A3SS	chr19:42293592:42293836:+@chr19:42293935|42293938:42294089:+	-0.25	1.45
A3SS	chr19:4496302:4496405:+@chr19:4496919|4497958:4498031:+	-0.01	0.1
A3SS	chr19:4501191:4501317:+@chr19:4501911|4501914:4502220:+	0.14	0.54
A3SS	chr19:45039040:45039108:+@chr19:45039918|45040184:45040311:+	-0.02	0.08
A3SS	chr19:45691887:45691992:-@chr19:45688466|45688566:45688387:-	0.02	0.07
A3SS	chr19:45863058:45863290:-@chr19:45854507|45854585:45854391:-	0.19	1.35
A3SS	chr19:46728618:46728777:-@chr19:46728007|46728126:46727894:-	0.02	0.18
A3SS	chr19:47755348:47755523:+@chr19:47755756|47756528:47756604:+	0.01	0.17
A3SS	chr19:48153872:48153967:-@chr19:48151336|48151339:48151232:-	0.19	0.88
A3SS	chr19:48153872:48153967:-@chr19:48151336|48151385:48151232:-	-0.08	0.42
A3SS	chr19:48153872:48153967:-@chr19:48151339|48151385:48151232:-	-0.13	0.55
A3SS	chr19:48616726:48616824:-@chr19:48616202|48616220:48616079:-	-0.04	0.18
A3SS	chr19:49447024:49447099:-@chr19:49446694|49446744:49446551:-	-0.04	0.2
A3SS	chr19:49447024:49447099:-@chr19:49446694|49446794:49446551:-	-0.05	0.19
A3SS	chr19:49451368:49451901:-@chr19:49450848|49450939:49450782:-	-0.08	0.48
A3SS	chr19:49451485:49451578:-@chr19:49450848|49450939:49450782:-	0.1	0.38
A3SS	chr19:49489850:49489922:+@chr19:49490127|49490232:49490297:+	0.06	0.19
A3SS	chr19:49496434:49496471:+@chr19:49497173|49497194:49497325:+	-0.02	0.12
A3SS	chr19:49558897:49558978:-@chr19:49557249|49557945:49557090:-	0.03	0.12
A3SS	chr19:49558897:49558978:-@chr19:49557249|49558199:49557090:-	0.02	0.09
A3SS	chr19:49929326:49929539:-@chr19:49927815|49927848:49927694:-	-0.15	0.64
A3SS	chr19:51531582:51531803:-@chr19:51531411|51531519:51531160:-	-0.32	3.48
A3SS	chr19:52638312:52638391:-@chr19:52635153|52635204:52635066:-	-0.1	0.44
A3SS	chr19:54115410:54115797:+@chr19:54118241|54118271:54118455:+	-0.33	2.83
A3SS	chr19:54115410:54115797:+@chr19:54118248|54118271:54118455:+	-0.31	1.63
A3SS	chr19:54137762:54137993:+@chr19:54142926|54142929:54143003:+	-0.18	1.02
A3SS	chr19:54144237:54144332:+@chr19:54145542|54145595:54145817:+	0.3	1.1
A3SS	chr19:54144237:54144332:+@chr19:54145542|54145598:54145817:+	0.38	3.76
A3SS	chr19:54206276:54206462:+@chr19:54206553|54207398:54207647:+	-0.01	0
A3SS	chr19:55137103:55137212:-@chr19:55134156|55134204:55134066:-	0.01	0.18
A3SS	chr19:5657241:5657347:+@chr19:5661488|5661518:5661808:+	-0.01	0.37
A3SS	chr19:5657241:5657347:+@chr19:5661488|5661521:5661808:+	0.12	0.44
A3SS	chr19:5657241:5657347:+@chr19:5661518|5661521:5661808:+	0.15	0.67
A3SS	chr19:5713134:5713253:-@chr19:5712002|5712070:5711771:-	0	0.08
A3SS	chr19:572454:572701:+@chr19:579500|579524:579656:+	-0.01	0.07
A3SS	chr19:572454:572701:+@chr19:579509|579524:579656:+	-0.04	0.23
A3SS	chr19:58306088:58306216:+@chr19:58312028|58312166:58312462:+	-0.3	8.36
A3SS	chr19:58306088:58306216:+@chr19:58312028|58312197:58312462:+	-0.42	28.61
A3SS	chr19:5896905:5896997:-@chr19:5896575|5896650:5896453:-	-0.18	0.84
A3SS	chr19:652233:652296:-@chr19:651855|651915:651611:-	-0.01	0.36
A3SS	chr19:695352:695461:-@chr19:694967|694970:694814:-	-0.07	0.43
A3SS	chr19:7935065:7935145:-@chr19:7934238|7934241:7934089:-	0.01	0.24
A3SS	chr19:7938027:7938197:-@chr19:7935145|7935253:7935065:-	0.07	0.33
A3SS	chr19:804292:804438:+@chr19:804532|804541:804702:+	0.18	0.65
A3SS	chr19:8308149:8308356:-@chr19:8305156|8305805:8305031:-	-0.02	0.06
A3SS	chr19:890963:891149:-@chr19:890244|890423:890137:-	0.1	0.49
A3SS	chr19:9656547:9656653:-@chr19:9653878|9653881:9648662:-	-0.45	10.85
A3SS	chr2:10444931:10445049:-@chr2:10444547|10444647:10444474:-	0.05	0.22
A3SS	chr2:112657122:112657241:+@chr2:112658825|112658974:112659094:+	0.22	0.73
A3SS	chr2:127289689:127289824:-@chr2:127289501|127289519:127289337:-	-0.22	1.08
A3SS	chr2:144401199:144401307:-@chr2:144400270|144400345:144398301:-	0.1	0.42
A3SS	chr2:144429769:144430026:-@chr2:144424867|144424953:144424796:-	0.01	0.12
A3SS	chr2:152664138:152664252:-@chr2:152663967|152663979:152663876:-	0.09	0.46
A3SS	chr2:158621231:158621421:+@chr2:158624878|158624955:158625427:+	0.19	0.82
A3SS	chr2:169630774:169630987:+@chr2:169631766|169631775:169631933:+	0.1	0.37
A3SS	chr2:175080660:175080765:-@chr2:175074835|175074867:175072250:-	-0.1	0.53
A3SS	chr2:175181656:175181710:-@chr2:175181466|175181483:175181355:-	-0.07	0.31
A3SS	chr2:177334393:177334529:-@chr2:177323373|177323396:177323239:-	0.07	0.47
A3SS	chr2:182736249:182736386:+@chr2:182739545|182740299:182740388:+	0.23	0.71
A3SS	chr2:189448379:189448508:+@chr2:189449245|189450903:189450968:+	0.31	1.01
A3SS	chr2:189784269:189784371:-@chr2:189782602|189783123:189782422:-	-0.41	3.08
A3SS	chr2:201160432:201160942:+@chr2:201162996|201163835:201172688:+	0.1	0.42
A3SS	chr2:203394700:203394846:+@chr2:203395656|203395659:203395780:+	0.01	0.28
A3SS	chr2:206159594:206159684:+@chr2:206159913|206159959:206160059:+	-0.09	0.45
A3SS	chr2:206159959:206160059:+@chr2:206160557|206160588:206160710:+	-0.04	0.13
A3SS	chr2:207621806:207621917:-@chr2:207581946|207582160:207580631:-	-0.01	0.38
A3SS	chr2:215312498:215312624:+@chr2:215318131|215318157:215318233:+	0.13	0.52
A3SS	chr2:216113016:216113129:+@chr2:216116638|216116659:216116842:+	0.02	0.24
A3SS	chr2:218269966:218270257:-@chr2:218269534|218269537:218269382:-	0.07	0.3
A3SS	chr2:219385968:219386098:-@chr2:219385706|219385751:219385631:-	0.11	0.35
A3SS	chr2:227325151:227325427:+@chr2:227328678|227330626:227330846:+	0.03	0.28
A3SS	chr2:229795179:229795330:-@chr2:229793130|229793145:229792973:-	0.01	0.15
A3SS	chr2:229807705:229807864:-@chr2:229805802|229805883:229805730:-	0	0.49
A3SS	chr2:229807708:229807864:-@chr2:229805802|229805883:229805730:-	0.05	0.33
A3SS	chr2:231711348:231711419:+@chr2:231711887|231711890:231711983:+	-0.1	0.56
A3SS	chr2:232787150:232787329:+@chr2:232790698|232790716:232790915:+	0.15	0.59
A3SS	chr2:237089862:237089994:+@chr2:237093663|237094090:237094197:+	0.07	0.17
A3SS	chr2:241097243:241097427:-@chr2:241094432|241096438:241094277:-	0.08	0.33
A3SS	chr2:241229833:241229961:-@chr2:241228410|241229687:241227264:-	0	0.05
A3SS	chr2:241235490:241235594:-@chr2:241235255|241235275:241235121:-	0.03	0.1
A3SS	chr2:241236615:241236769:-@chr2:241235594|241235629:241235490:-	-0.05	0.21
A3SS	chr2:241242460:241242678:-@chr2:241240122|241240164:241239901:-	0	0.1
A3SS	chr2:241501478:241501708:-@chr2:241500796|241501077:241500740:-	-0.02	0.1
A3SS	chr2:241508006:241508135:-@chr2:241501708|241501799:241501478:-	-0.03	0.2
A3SS	chr2:25243898:25243982:-@chr2:25241707|25241777:25241562:-	-0.12	0.57
A3SS	chr2:26215053:26215175:-@chr2:26214561|26214576:26214443:-	0.07	0.29
A3SS	chr2:27071326:27071463:-@chr2:27070721|27070742:27070472:-	0	0.13
A3SS	chr2:27369414:27369549:-@chr2:27369209|27369212:27369006:-	0.14	0.56
A3SS	chr2:27662179:27662281:-@chr2:27661388|27661601:27660984:-	-0.02	0.12
A3SS	chr2:3575205:3575350:+@chr2:3575557|3575592:3575684:+	0.26	2.9
A3SS	chr2:38298144:38298575:-@chr2:38296113|38296590:38293957:-	-0.06	0.39
A3SS	chr2:38749529:38749705:-@chr2:38749173|38749346:38748898:-	0.12	0.49
A3SS	chr2:39769710:39770119:-@chr2:39769093|39769191:39768901:-	0.14	0.87
A3SS	chr2:44361380:44361546:-@chr2:44359750|44360038:44359497:-	-0.29	1.86
A3SS	chr2:47795894:47796063:+@chr2:47798611|47798615:47801155:+	0	0.09
A3SS	chr2:48454595:48454741:+@chr2:48458002|48458126:48458227:+	-0.12	0.6
A3SS	chr2:55332566:55332693:-@chr2:55328432|55328435:55328294:-	-0.27	1.39
A3SS	chr2:55644637:55644720:-@chr2:55643412|55643425:55643319:-	-0.06	0.33
A3SS	chr2:62955517:62955660:+@chr2:62979188|62979191:62979335:+	-0.03	0.61
A3SS	chr2:63983864:63984019:-@chr2:63981851|63981887:63981646:-	-0.11	0.61
A3SS	chr2:69935351:69935465:+@chr2:69937019|69937235:69937394:+	0.07	0.89
A3SS	chr2:70301925:70302088:-@chr2:70300980|70301603:70300840:-	-0.02	0.08
A3SS	chr2:73737302:73737406:-@chr2:73734588|73734591:73734429:-	-0.09	0.4
A3SS	chr2:74178661:74178868:-@chr2:74172749|74172752:74172586:-	0.1	0.46
A3SS	chr2:74527248:74527363:-@chr2:74527059|74527121:74526941:-	-0.08	0.8
A3SS	chr2:85324915:85324998:-@chr2:85322741|85322799:85318027:-	-0.18	0.71
A3SS	chr2:85354720:85354829:+@chr2:85355076|85356967:85357252:+	0.09	0.64
A3SS	chr2:85861181:85861292:-@chr2:85848204|85850834:85847861:-	-0.08	0.32
A3SS	chr2:86173650:86173761:-@chr2:86171312|86171345:86171208:-	0.33	2.35
A3SS	chr2:86173650:86173761:-@chr2:86171345|86171381:86171208:-	0	0.34
A3SS	chr2:9523249:9523338:-@chr2:9521321|9522438:9521203:-	-0.01	0.27
A3SS	chr2:9526111:9526244:-@chr2:9521316|9523338:9521203:-	-0.01	0.07
A3SS	chr2:9526111:9526244:-@chr2:9523338|9523348:9523249:-	0.08	0.38
A3SS	chr2:9527786:9527954:-@chr2:9526244|9526264:9526111:-	-0.07	0.43
A3SS	chr20:1452493:1452630:-@chr20:1445830|1446149:1445666:-	-0.07	0.27
A3SS	chr20:17955365:17955475:-@chr20:17954117|17954223:17953996:-	-0.07	0.56
A3SS	chr20:17955365:17955475:-@chr20:17954117|17954231:17953996:-	-0.07	0.44
A3SS	chr20:18567420:18567596:+@chr20:18569236|18569239:18569563:+	-0.25	1.45
A3SS	chr20:2462636:2462761:-@chr20:2461793|2461939:2461634:-	0.32	8852.77
A3SS	chr20:2654749:2654947:+@chr20:2655238|2655325:2655512:+	0.1	0.5
A3SS	chr20:2839192:2839271:-@chr20:2838929|2839082:2838844:-	0.13	0.62
A3SS	chr20:31722618:31723098:-@chr20:31722330|31722348:31721655:-	0.03	0.36
A3SS	chr20:31723735:31723999:-@chr20:31722330|31722348:31721655:-	-0.12	0.6
A3SS	chr20:31723864:31723999:-@chr20:31722330|31722348:31721655:-	0.18	0.76
A3SS	chr20:32728089:32728142:-@chr20:32727995|32728025:32727893:-	0.02	0.37
A3SS	chr20:33401428:33401561:-@chr20:33396852|33397084:33396761:-	0.21	0.91
A3SS	chr20:34929401:34929590:-@chr20:34928951|34929237:34928473:-	0.01	0.12
A3SS	chr20:34951724:34951860:-@chr20:34946051|34946098:34945953:-	0.03	0.47
A3SS	chr20:35035123:35035308:-@chr20:35021332|35021356:35021190:-	0.09	0.35
A3SS	chr20:35632311:35632385:-@chr20:35632234|35632248:35632163:-	-0.01	0.16
A3SS	chr20:35713019:35713096:-@chr20:35709256|35709274:35709224:-	0.09	0.49
A3SS	chr20:35713019:35713096:-@chr20:35709274|35709309:35709224:-	0.06	0.24
A3SS	chr20:35731941:35732135:-@chr20:35729527|35729551:35729462:-	-0.03	0.12
A3SS	chr20:36773662:36773827:-@chr20:36771024|36771193:36770873:-	0.37	3.02
A3SS	chr20:36773662:36773827:-@chr20:36771024|36771473:36770873:-	0.29	2.93
A3SS	chr20:36773662:36773827:-@chr20:36771193|36771473:36770873:-	0	0.41
A3SS	chr20:45416517:45416654:+@chr20:45418772|45419295:45419395:+	0.36	5.22
A3SS	chr20:45416517:45416694:+@chr20:45418772|45419278:45419395:+	0.36	3.84
A3SS	chr20:45420332:45420429:+@chr20:45420508|45420528:45420693:+	-0.1	0.45
A3SS	chr20:47310056:47310204:-@chr20:47298872|47298947:47298729:-	-0.19	0.81
A3SS	chr20:47639008:47639202:+@chr20:47639577|47639622:47639822:+	-0.19	1.06
A3SS	chr20:49135833:49135931:-@chr20:49124587|49124605:49124375:-	0.16	0.79
A3SS	chr20:49223268:49223433:+@chr20:49224775|49224945:49224991:+	0	0
A3SS	chr20:56513315:56513428:+@chr20:56516935|56517106:56517201:+	0.05	0.22
A3SS	chr20:57503436:57503601:-@chr20:57498698|57498701:57497168:-	0.05	0.28
A3SS	chr20:59038466:59038634:-@chr20:59037280|59037299:59037191:-	0.03	0.4
A3SS	chr20:62138171:62138290:-@chr20:62137426|62137465:62137364:-	-0.02	0.33
A3SS	chr20:62798587:62798668:+@chr20:62798853|62798975:62799049:+	-0.13	0.61
A3SS	chr20:62859364:62859526:-@chr20:62857635|62857638:62857395:-	-0.07	0.41
A3SS	chr20:63865228:63865384:+@chr20:63869296|63869365:63869441:+	-0.07	0.63
A3SS	chr20:63946161:63946267:-@chr20:63945914|63945975:63945805:-	0.13	0.5
A3SS	chr20:63946161:63946267:-@chr20:63945914|63945988:63945805:-	0.16	0.6
A3SS	chr21:10464862:10464976:+@chr21:10473010|10473028:10473729:+	0.03	0.21
A3SS	chr21:32603161:32603292:-@chr21:32601973|32602367:32601669:-	0	0.13
A3SS	chr21:32612105:32612871:-@chr21:32609954|32610005:32609838:-	0	0.07
A3SS	chr21:33229895:33230216:+@chr21:33241840|33241886:33241977:+	0.28	1.4
A3SS	chr21:33575778:33575893:+@chr21:33576365|33576418:33577481:+	0.12	0.64
A3SS	chr21:33602234:33602345:-@chr21:33599248|33599285:33599150:-	0.05	0.42
A3SS	chr21:33767713:33767828:+@chr21:33772039|33772061:33772323:+	0.05	0.39
A3SS	chr21:33903935:33904021:-@chr21:33903639|33903656:33903456:-	-0.01	0.08
A3SS	chr21:36060347:36060818:-@chr21:36058924|36058973:36058816:-	0.19	1.16
A3SS	chr21:37233362:37233442:-@chr21:37232451|37232645:37232377:-	0	0.28
A3SS	chr21:37472684:37472880:+@chr21:37478181|37478208:37478300:+	0.06	0.31
A3SS	chr21:39347379:39347483:-@chr21:39345958|39347292:39345830:-	-0.17	0.77
A3SS	chr21:44325153:44325264:+@chr21:44325732|44325961:44326060:+	0.13	0.53
A3SS	chr22:17743803:17744013:-@chr22:17739488|17740176:17739349:-	-0.01	0.07
A3SS	chr22:19068100:19068225:-@chr22:19065058|19065067:19064848:-	0.14	0.54
A3SS	chr22:19068100:19068225:-@chr22:19065058|19065075:19064848:-	0.03	0.4
A3SS	chr22:19068100:19068225:-@chr22:19065067|19065075:19064848:-	-0.09	0.57
A3SS	chr22:19142538:19142633:-@chr22:19140024|19140027:19139855:-	0.01	0.18
A3SS	chr22:19854443:19854539:-@chr22:19847389|19852486:19846146:-	0.02	0.08
A3SS	chr22:19961199:19961289:+@chr22:19962233|19962527:19962815:+	0.03	0.25
A3SS	chr22:19963566:19963759:+@chr22:19964110|19964168:19964299:+	0.05	0.2
A3SS	chr22:20112911:20113007:-@chr22:20112794|20112816:20111866:-	-0.13	0.53
A3SS	chr22:20113686:20113808:-@chr22:20113507|20113561:20113432:-	0.16	0.61
A3SS	chr22:20126303:20126368:+@chr22:20126952|20126955:20127357:+	0.02	0.17
A3SS	chr22:20568521:20568631:+@chr22:20582611|20582662:20582747:+	-0.14	0.56
A3SS	chr22:21477790:21477915:-@chr22:21476160|21476764:21476002:-	0.03	0.63
A3SS	chr22:21695394:21695496:+@chr22:21695867|21696747:21697913:+	-0.12	1.33
A3SS	chr22:21695394:21695496:+@chr22:21695867|21696885:21697913:+	-0.01	0.19
A3SS	chr22:21695394:21695496:+@chr22:21696747|21696885:21697913:+	0.25	3.06
A3SS	chr22:21963923:21964028:-@chr22:21962893|21963020:21962747:-	0.07	0.28
A3SS	chr22:22557545:22557580:-@chr22:22556909|22556930:22556812:-	-0.03	0.28
A3SS	chr22:22557545:22557580:-@chr22:22556909|22556977:22556812:-	-0.01	0.17
A3SS	chr22:22557545:22557580:-@chr22:22556909|22557086:22556812:-	-0.01	0.1
A3SS	chr22:22557545:22557580:-@chr22:22556930|22556977:22556812:-	0	0.14
A3SS	chr22:22557545:22557580:-@chr22:22556930|22557086:22556812:-	-0.01	0.08
A3SS	chr22:22557545:22557580:-@chr22:22556977|22557086:22556812:-	-0.01	0.17
A3SS	chr22:23767834:23767972:-@chr22:23767540|23767593:23767374:-	-0.07	0.38
A3SS	chr22:23803295:23803422:+@chr22:23816625|23816770:23816936:+	0	0.11
A3SS	chr22:26503666:26503793:-@chr22:26502052|26502094:26501900:-	0.25	1.5
A3SS	chr22:29351705:29351825:-@chr22:29351266|29351419:29351171:-	0.1	0.42
A3SS	chr22:30579137:30579303:-@chr22:30578995|30578998:30578837:-	0.08	0.41
A3SS	chr22:30969211:30971779:+@chr22:30972855|30972924:30973601:+	-0.09	0.49
A3SS	chr22:31095534:31095609:+@chr22:31095852|31096733:31096897:+	0.21	0.88
A3SS	chr22:32475237:32475398:+@chr22:32478981|32479133:32479275:+	0.02	0.11
A3SS	chr22:35809780:35810004:-@chr22:35781743|35781746:35781600:-	0.17	0.67
A3SS	chr22:36481564:36482030:-@chr22:36480748|36480787:36480575:-	-0.08	0.48
A3SS	chr22:36481564:36482030:-@chr22:36480748|36480837:36480575:-	-0.02	0.1
A3SS	chr22:36481564:36482030:-@chr22:36480787|36480837:36480575:-	0.03	0.16
A3SS	chr22:36518763:36518910:-@chr22:36517431|36517493:36517301:-	-0.07	0.27
A3SS	chr22:37608948:37609154:+@chr22:37613024|37613119:37613191:+	-0.04	0.36
A3SS	chr22:37608948:37609154:+@chr22:37613033|37613119:37613191:+	-0.05	0.34
A3SS	chr22:38116075:38116211:-@chr22:38115681|38115849:38115527:-	-0.11	0.62
A3SS	chr22:39317461:39317629:-@chr22:39316841|39317021:39316706:-	-0.01	0
A3SS	chr22:40360402:40360492:+@chr22:40361088|40361273:40361342:+	0.01	0.04
A3SS	chr22:42518005:42518147:-@chr22:42516136|42516296:42516011:-	-0.11	0.88
A3SS	chr22:42602770:42603160:-@chr22:42602056|42602107:42601970:-	-0.05	0.18
A3SS	chr22:49794034:49794294:-@chr22:49787494|49787887:49787390:-	0.03	0.4
A3SS	chr22:50579974:50580082:-@chr22:50579802|50579830:50579727:-	-0.24	1.31
A3SS	chr3:101574094:101574279:+@chr3:101579589|101579790:101580004:+	0.04	0.27
A3SS	chr3:101574094:101574279:+@chr3:101579589|101579842:101580004:+	0.02	0.16
A3SS	chr3:101574094:101574279:+@chr3:101579790|101579842:101580004:+	0.01	0.2
A3SS	chr3:101757063:101757196:+@chr3:101757634|101757811:101758423:+	0.07	0.55
A3SS	chr3:10249195:10249614:+@chr3:10260137|10260186:10260670:+	-0.2	0.86
A3SS	chr3:113745942:113746249:-@chr3:113724092|113724095:113723959:-	-0.15	0.66
A3SS	chr3:123931102:123931234:-@chr3:123915289|123915718:123913427:-	0.01	0.09
A3SS	chr3:125375102:125375354:-@chr3:125331233|125331238:125331158:-	0.02	0.1
A3SS	chr3:127604608:127604783:+@chr3:127604877|127604896:127605156:+	-0.04	0.2
A3SS	chr3:128097300:128097498:-@chr3:128087808|128087844:128087706:-	-0.3	2.19
A3SS	chr3:12840142:12840242:-@chr3:12839530|12839584:12839349:-	-0.03	0.11
A3SS	chr3:12841494:12841582:-@chr3:12840242|12840341:12840142:-	-0.03	28.66
A3SS	chr3:12841494:12841582:-@chr3:12840242|12840353:12840142:-	-0.03	16.88
A3SS	chr3:12841494:12841582:-@chr3:12840341|12840353:12840142:-	0.08	0.48
A3SS	chr3:129171446:129171538:-@chr3:129171277|129171280:129171079:-	-0.07	0.35
A3SS	chr3:129171446:129171538:-@chr3:129171277|129171283:129171079:-	-0.01	0.08
A3SS	chr3:129171446:129171538:-@chr3:129171280|129171283:129171079:-	0.09	0.38
A3SS	chr3:129171634:129171771:-@chr3:129171508|129171538:129171446:-	-0.01	0.45
A3SS	chr3:133575039:133575115:+@chr3:133584002|133584005:133584150:+	-0.11	0.61
A3SS	chr3:133584002:133584150:+@chr3:133586563|133586569:133586722:+	-0.01	0.11
A3SS	chr3:133586563:133586722:+@chr3:133587159|133587896:133590274:+	0.06	0.26
A3SS	chr3:133586563:133586722:+@chr3:133587162|133587896:133590274:+	0.07	0.28
A3SS	chr3:138591854:138591956:-@chr3:138572932|138572984:138572859:-	0.03	0.54
A3SS	chr3:139344027:139344198:+@chr3:139346851|139346878:139347044:+	0.12	0.4
A3SS	chr3:139344027:139344198:+@chr3:139346878|139346881:139347044:+	-0.04	0.33
A3SS	chr3:141978520:141978682:-@chr3:141974191|141974194:141974048:-	-0.28	1.58
A3SS	chr3:15330504:15330566:-@chr3:15304231|15304299:15304103:-	0.15	0.85
A3SS	chr3:160399650:160399749:+@chr3:160400600|160400822:160400965:+	-0.29	1.49
A3SS	chr3:160399650:160399749:+@chr3:160400628|160400822:160400965:+	-0.23	1.12
A3SS	chr3:169121056:169121209:-@chr3:169115767|169116739:169115383:-	0	0.44
A3SS	chr3:170868298:170868390:-@chr3:170868134|170868201:170868013:-	-0.24	1.59
A3SS	chr3:179604787:179604939:+@chr3:179614952|179614971:179615059:+	-0.05	0.24
A3SS	chr3:184166126:184166265:+@chr3:184166446|184166606:184166673:+	-0.12	0.56
A3SS	chr3:184188141:184188407:+@chr3:184188754|184188761:184188841:+	-0.02	0.37
A3SS	chr3:184301537:184301658:+@chr3:184301771|184301847:184302071:+	-0.05	0.24
A3SS	chr3:184301537:184301658:+@chr3:184301771|184301858:184302071:+	-0.18	0.72
A3SS	chr3:184301537:184301658:+@chr3:184301794|184301847:184302071:+	-0.08	0.4
A3SS	chr3:184301537:184301658:+@chr3:184301794|184301858:184302071:+	-0.2	1.18
A3SS	chr3:184323083:184323241:+@chr3:184323405|184323408:184323593:+	-0.01	0.27
A3SS	chr3:184331472:184331606:+@chr3:184331697|184331728:184331809:+	0.01	0.14
A3SS	chr3:185696612:185696663:-@chr3:185692762|185692780:185692699:-	-0.04	0.55
A3SS	chr3:185925464:185925626:-@chr3:185923984|185924008:185923796:-	-0.16	0.85
A3SS	chr3:186787127:186787264:+@chr3:186787479|186787495:186787584:+	-0.02	0.1
A3SS	chr3:186797535:186797614:-@chr3:186794777|186794781:186794658:-	-0.05	0.2
A3SS	chr3:187072849:187072947:+@chr3:187073405|187074159:187074333:+	-0.02	0.2
A3SS	chr3:193617178:193617285:+@chr3:193618703|193618869:193618936:+	0.02	0.17
A3SS	chr3:196248207:196248323:-@chr3:196247518|196247643:196247367:-	0.13	0.67
A3SS	chr3:23916545:23917173:+@chr3:23917837|23917850:23918031:+	-0.03	0.31
A3SS	chr3:24146675:24146822:-@chr3:24143706|24144896:24143501:-	-0.1	0.7
A3SS	chr3:25664229:25664499:-@chr3:25645455|25645470:25645300:-	0.05	0.29
A3SS	chr3:3149094:3149233:+@chr3:3150540|3152414:3153435:+	-0.1	0.5
A3SS	chr3:3179621:3179710:-@chr3:3175266|3175269:3175163:-	-0.01	0.14
A3SS	chr3:33411581:33411687:-@chr3:33409587|33409601:33409449:-	0.07	0.37
A3SS	chr3:36993350:36993663:+@chr3:36996619|36996624:36996709:+	-0.21	0.99
A3SS	chr3:39103473:39103553:-@chr3:39102881|39102999:39102678:-	-0.08	0.32
A3SS	chr3:41239134:41239354:+@chr3:41239660|41239819:41240443:+	0.15	0.88
A3SS	chr3:42555930:42555995:-@chr3:42548657|42553448:42547969:-	-0.1	0.54
A3SS	chr3:42619664:42619708:+@chr3:42620016|42621429:42621516:+	-0.37	1.44
A3SS	chr3:42804436:42804488:-@chr3:42794275|42794299:42794157:-	-0.09	0.9
A3SS	chr3:44754224:44754368:-@chr3:44753552|44753607:44748744:-	0	0.34
A3SS	chr3:44929306:44929436:-@chr3:44918143|44926847:44915261:-	0.05	0.25
A3SS	chr3:47853163:47853352:-@chr3:47852938|47853039:47850690:-	-0.22	4.04
A3SS	chr3:48434817:48435015:-@chr3:48433871|48433976:48433707:-	-0.17	0.56
A3SS	chr3:48439988:48440119:-@chr3:48435015|48435136:48434817:-	0.11	0.52
A3SS	chr3:48717157:48717278:-@chr3:48695418|48695421:48695090:-	0.07	0.39
A3SS	chr3:48980353:48980496:+@chr3:48981634|48981660:48981728:+	0.04	0.21
A3SS	chr3:49103631:49103706:-@chr3:49103409|49103431:49103345:-	-0.12	0.48
A3SS	chr3:49103631:49103706:-@chr3:49103409|49103466:49103345:-	-0.18	1.31
A3SS	chr3:49104324:49104471:-@chr3:49103972|49104098:49103863:-	0	0.11
A3SS	chr3:49104617:49104757:-@chr3:49104465|49104471:49104324:-	0.02	0.15
A3SS	chr3:49116047:49116162:-@chr3:49115938|49115944:49115724:-	0.22	0.83
A3SS	chr3:49962576:49962685:+@chr3:49967198|49967470:49968748:+	-0.11	0.58
A3SS	chr3:51973965:51974630:-@chr3:51971698|51971892:51971460:-	0.55	386
A3SS	chr3:52403138:52403298:-@chr3:52402871|52402940:52402779:-	-0.14	0.66
A3SS	chr3:52589070:52589255:-@chr3:52587435|52587510:52587353:-	0.07	0.46
A3SS	chr3:56638706:56638765:-@chr3:56633843|56633966:56633044:-	0.04	0.31
A3SS	chr3:57584384:57584464:-@chr3:57584007|57584032:57583898:-	-0.07	0.47
A3SS	chr3:58430128:58430238:-@chr3:58429799|58429941:58429708:-	-0.06	0.31
A3SS	chr3:58433768:58433852:-@chr3:58431984|58433684:58431877:-	-0.03	0.13
A3SS	chr3:9445048:9445300:+@chr3:9445620|9445657:9445740:+	0.01	0.1
A3SS	chr3:97950786:97950888:-@chr3:97950012|97950015:97949844:-	-0.12	0.57
A3SS	chr3:9828960:9829395:+@chr3:9834681|9835094:9836356:+	0.02	0.14
A3SS	chr3:98521133:98521442:-@chr3:98518995|98519014:98518885:-	-0.05	0.38
A3SS	chr3:98522849:98523066:-@chr3:98521437|98521442:98521133:-	0.1	0.38
A3SS	chr3:9890610:9890811:+@chr3:9892809|9892915:9894347:+	-0.08	0.5
A3SS	chr4:102827427:102827553:-@chr4:102826636|102826844:102826485:-	-0.08	2.02
A3SS	chr4:102827592:102827948:-@chr4:102826636|102826844:102826485:-	-0.22	8.38
A3SS	chr4:102827944:102828159:-@chr4:102826636|102826844:102826485:-	-0.05	0.28
A3SS	chr4:108079492:108079614:-@chr4:108078382|108078462:108078220:-	0.09	0.57
A3SS	chr4:112647199:112647549:+@chr4:112647651|112647690:112647834:+	-0.05	0.41
A3SS	chr4:139073454:139073567:-@chr4:139072003|139072039:139071866:-	-0.55	71.4
A3SS	chr4:146175685:146175811:+@chr4:146182906|146182912:146183015:+	-0.13	0.62
A3SS	chr4:151099573:151099714:+@chr4:151100427|151100485:151100588:+	0.01	0
A3SS	chr4:158717012:158717200:-@chr4:158715668|158715684:158715562:-	0.06	0.24
A3SS	chr4:1703596:1703700:-@chr4:1700070|1700091:1700011:-	0.01	0.17
A3SS	chr4:1723421:1723583:+@chr4:1723702|1723728:1723870:+	-0.29	2.63
A3SS	chr4:185407936:185408060:-@chr4:185405856|185405959:185405780:-	-0.17	0.67
A3SS	chr4:1952108:1952231:+@chr4:1952752|1953324:1953524:+	-0.04	0.19
A3SS	chr4:2008750:2010110:-@chr4:1991715|1991730:1991544:-	0.07	0.36
A3SS	chr4:3524907:3525051:-@chr4:3520193|3520229:3520072:-	-0.12	0.79
A3SS	chr4:3532209:3532422:-@chr4:3525051|3525146:3524907:-	-0.03	0.09
A3SS	chr4:39308636:39309032:-@chr4:39306701|39306704:39306592:-	0.01	0.47
A3SS	chr4:40136944:40137082:+@chr4:40142673|40142724:40142861:+	0.04	0.45
A3SS	chr4:73139531:73140283:-@chr4:73135262|73135265:73135117:-	0.04	0.46
A3SS	chr4:75673208:75673969:-@chr4:75662049|75662073:75661931:-	-0.12	0.38
A3SS	chr4:75981933:75982037:-@chr4:75981470|75981514:75981372:-	-0.47	688.42
A3SS	chr4:75981933:75982037:-@chr4:75981470|75981545:75981372:-	-0.33	4.2
A3SS	chr4:82891088:82891280:-@chr4:82881937|82881940:82881858:-	0.07	0.31
A3SS	chr4:850936:851084:-@chr4:850068|850409:849892:-	-0.05	0.21
A3SS	chr4:866956:867432:-@chr4:866501|866534:866364:-	-0.22	1.17
A3SS	chr4:87046695:87047594:+@chr4:87084120|87084123:87084164:+	-0.1	0.64
A3SS	chr4:98261376:98261569:+@chr4:98293405|98293408:98293515:+	-0.21	1.03
A3SS	chr4:98420019:98420144:+@chr4:98421255|98421258:98421394:+	0.04	0.38
A3SS	chr5:112815495:112815593:+@chr5:112818966|112819269:112819344:+	0.17	0.87
A3SS	chr5:112864621:112864732:+@chr5:112867372|112867404:112868392:+	0.07	0.52
A3SS	chr5:132764224:132764419:-@chr5:132763886|132763892:132763706:-	0.09	0.36
A3SS	chr5:134004647:134004966:-@chr5:133993015|133993018:133992946:-	0.13	0.53
A3SS	chr5:134200985:134201074:-@chr5:134200496|134200507:134200335:-	0.1	0.49
A3SS	chr5:135369406:135369603:-@chr5:135360604|135360607:135360497:-	0.15	0.7
A3SS	chr5:135369406:135369603:-@chr5:135360604|135360780:135360497:-	-0.02	0.12
A3SS	chr5:135369406:135369603:-@chr5:135360607|135360780:135360497:-	-0.05	0.18
A3SS	chr5:135399062:135399238:-@chr5:135389126|135389296:135388922:-	-0.1	0.72
A3SS	chr5:138575238:138575401:-@chr5:138574126|138574169:138574068:-	0.12	0.46
A3SS	chr5:139127739:139127853:-@chr5:139121170|139121173:139121035:-	-0.07	0.24
A3SS	chr5:139322598:139322967:+@chr5:139325296|139325336:139325662:+	0.36	33.08
A3SS	chr5:139322598:139322967:+@chr5:139325296|139325440:139325662:+	0.14	411.81
A3SS	chr5:139322598:139322967:+@chr5:139325336|139325440:139325662:+	0.1	115.38
A3SS	chr5:140535362:140535538:+@chr5:140537338|140537389:140537589:+	-0.08	0.35
A3SS	chr5:140557428:140558093:-@chr5:140557272|140557332:140557147:-	-0.2	0.76
A3SS	chr5:140647256:140647362:-@chr5:140645678|140645725:140645363:-	0.03	0.23
A3SS	chr5:151032287:151032383:-@chr5:151030673|151030747:151029943:-	0.06	0.44
A3SS	chr5:151033608:151033799:-@chr5:151032383|151032400:151032287:-	-0.01	0.41
A3SS	chr5:151771954:151772036:+@chr5:151786572|151786603:151786715:+	0.24	1.34
A3SS	chr5:151772279:151772668:+@chr5:151786572|151786603:151786715:+	-0.17	0.74
A3SS	chr5:154799591:154799759:+@chr5:154799873|154799900:154800042:+	-0.21	1.91
A3SS	chr5:157791703:157791995:-@chr5:157789513|157789567:157789363:-	-0.09	0.44
A3SS	chr5:169583634:169583889:+@chr5:169588373|169588394:169588575:+	0.1	0.35
A3SS	chr5:175492095:175492267:+@chr5:175509032|175509061:175509202:+	-0.15	0.43
A3SS	chr5:176385221:176385327:-@chr5:176384283|176384374:176383937:-	0.03	0.17
A3SS	chr5:176385221:176385327:-@chr5:176384283|176384374:176383946:-	0.06	0.19
A3SS	chr5:176388235:176388343:-@chr5:176386909|176386926:176386840:-	0.02	0.3
A3SS	chr5:176388235:176388343:-@chr5:176386909|176386943:176386840:-	0.14	0.63
A3SS	chr5:176532366:176532516:-@chr5:176532129|176532193:176532004:-	-0.08	0.51
A3SS	chr5:176532366:176532516:-@chr5:176532132|176532193:176532004:-	0.04	0.41
A3SS	chr5:177303774:177304077:+@chr5:177304576|177304625:177304850:+	0.04	0.12
A3SS	chr5:177311761:177312309:-@chr5:177311484|177311514:177311379:-	0.29	1.63
A3SS	chr5:177515685:177515821:-@chr5:177515258|177515339:177515186:-	0.04	0.21
A3SS	chr5:177515685:177515821:-@chr5:177515258|177515361:177515186:-	0.03	0.21
A3SS	chr5:177516725:177516835:-@chr5:177516447|177516516:177516288:-	-0.11	0.51
A3SS	chr5:177532443:177532641:-@chr5:177532131|177532200:177531953:-	0.11	0.44
A3SS	chr5:179617514:179617649:-@chr5:179616958|179617110:179616869:-	-0.02	0.42
A3SS	chr5:179618145:179618323:-@chr5:179617911|179618060:179617799:-	0.09	0.4
A3SS	chr5:179620892:179621035:-@chr5:179619360|179619407:179619269:-	-0.02	0.18
A3SS	chr5:179623595:179623671:-@chr5:179623164|179623187:179623037:-	0.06	0.3
A3SS	chr5:179623636:179623671:-@chr5:179623164|179623187:179623037:-	0.11	0.48
A3SS	chr5:179723660:179723779:+@chr5:179724657|179724663:179724783:+	-0.04	0.12
A3SS	chr5:179820905:179821141:+@chr5:179822889|179822958:179823053:+	-0.05	0.41
A3SS	chr5:181237609:181237719:-@chr5:181237042|181237319:181236937:-	-0.01	1.44
A3SS	chr5:181238099:181238239:-@chr5:181237042|181237719:181236929:-	-0.07	1.42
A3SS	chr5:251338:251468:+@chr5:254358|254393:254506:+	0.27	2.13
A3SS	chr5:55274614:55274731:-@chr5:55273377|55273426:55273293:-	-0.25	1.43
A3SS	chr5:57247075:57247215:+@chr5:57249409|57249454:57249576:+	0.1	0.53
A3SS	chr5:65561463:65561564:-@chr5:65554898|65554946:65554797:-	0.08	0.54
A3SS	chr5:65561497:65561564:-@chr5:65554898|65554946:65554797:-	0.22	0.87
A3SS	chr5:66163792:66163922:+@chr5:66164608|66164783:66164897:+	-0.11	0.41
A3SS	chr5:66174946:66175041:+@chr5:66177514|66177517:66177658:+	0.03	0.34
A3SS	chr5:75379337:75379473:-@chr5:75368658|75374191:75368486:-	-0.1	0.56
A3SS	chr5:75389592:75389687:-@chr5:75386034|75386057:75385902:-	0.02	0.2
A3SS	chr5:77492170:77492316:-@chr5:77489557|77489572:77489457:-	0.07	0.37
A3SS	chr5:77708242:77708347:-@chr5:77691498|77693352:77691241:-	-0.01	0.06
A3SS	chr5:88728493:88728628:-@chr5:88722827|88722925:88718243:-	-0.12	0.41
A3SS	chr5:88728493:88728628:-@chr5:88722829|88722925:88718243:-	-0.06	0.42
A3SS	chr5:88728493:88728628:-@chr5:88722829|88722925:88720825:-	-0.12	0.76
A3SS	chr5:88882955:88883184:-@chr5:88823927|88823930:88823735:-	-0.18	0.95
A3SS	chr5:891155:891287:-@chr5:889647|889766:889587:-	-0.06	0.32
A3SS	chr5:91374114:91374276:-@chr5:91373838|91373876:91373684:-	-0.17	1.02
A3SS	chr5:95509594:95509687:-@chr5:95506992|95507011:95506934:-	-0.07	0.37
A3SS	chr5:96807860:96807922:-@chr5:96803827|96803939:96803403:-	0.43	7.97
A3SS	chr5:96807860:96807922:-@chr5:96803827|96803943:96803403:-	0.4	8.99
A3SS	chr6:113970857:113971285:-@chr6:113960018|113960039:113959906:-	-0.01	0.22
A3SS	chr6:13328456:13328583:-@chr6:13326906|13326963:13326787:-	0.18	0.76
A3SS	chr6:135195748:135196002:+@chr6:135196726|135196961:135197323:+	-0.15	3.24
A3SS	chr6:136277865:136278776:-@chr6:136275989|136276508:136275843:-	0.05	0.41
A3SS	chr6:136279763:136279876:-@chr6:136278770|136278776:136277865:-	-0.04	0.36
A3SS	chr6:138920215:138920316:-@chr6:138917627|138917646:138917555:-	-0.48	1.85
A3SS	chr6:149746376:149746572:-@chr6:149746062|149746083:149745940:-	0.19	1.15
A3SS	chr6:152992857:152992974:-@chr6:152991321|152991416:152991185:-	0.09	0.33
A3SS	chr6:155260273:155260400:-@chr6:155257908|155258082:155256130:-	0	0.12
A3SS	chr6:159787743:159787871:-@chr6:159785997|159786020:159785900:-	0.02	0.12
A3SS	chr6:159788058:159788143:-@chr6:159787871|159787902:159787743:-	-0.19	1.53
A3SS	chr6:163563420:163563719:+@chr6:163565946|163566721:163566795:+	-0.01	0.06
A3SS	chr6:166946682:166946739:-@chr6:166943089|166943809:166943019:-	0.63	9.87
A3SS	chr6:169718788:169718918:-@chr6:169717900|169717906:169717823:-	0.35	3.35
A3SS	chr6:170584299:170584392:-@chr6:170583623|170583747:170583505:-	-0.02	0.4
A3SS	chr6:28398004:28398473:-@chr6:28393046|28393080:28392902:-	-0.19	0.6
A3SS	chr6:30577818:30577913:+@chr6:30578073|30578076:30578202:+	-0.25	3.35
A3SS	chr6:31158542:31158722:+@chr6:31158897|31159143:31159707:+	-0.03	0.24
A3SS	chr6:31531053:31531197:-@chr6:31530926|31530949:31530779:-	0.18	2.17
A3SS	chr6:31531296:31531405:-@chr6:31531178|31531197:31531053:-	-0.01	0.09
A3SS	chr6:31539147:31539274:-@chr6:31538855|31538939:31538763:-	-0.16	263.01
A3SS	chr6:31541153:31541327:-@chr6:31540534|31540664:31540322:-	0.01	0.04
A3SS	chr6:31541950:31542448:-@chr6:31540534|31540566:31540322:-	-0.04	0.15
A3SS	chr6:31541950:31542448:-@chr6:31540534|31540664:31540322:-	-0.02	0.08
A3SS	chr6:31541950:31542448:-@chr6:31540566|31540664:31540322:-	0	0.05
A3SS	chr6:3155625:3155735:-@chr6:3154923|3155055:3153666:-	-0.06	0.33
A3SS	chr6:31620673:31620858:+@chr6:31622690|31622727:31622901:+	-0.07	0.3
A3SS	chr6:31644946:31645198:-@chr6:31644602|31644629:31644525:-	0.03	0.29
A3SS	chr6:31648677:31648751:-@chr6:31647826|31647844:31647591:-	-0.07	0.26
A3SS	chr6:31792217:31792301:-@chr6:31791971|31792091:31791871:-	0	0.08
A3SS	chr6:31835411:31835451:+@chr6:31836295|31836424:31836517:+	0.17	0.75
A3SS	chr6:31835411:31835451:+@chr6:31836299|31836424:31836517:+	0.16	0.88
A3SS	chr6:31886581:31886682:-@chr6:31885016|31885055:31884912:-	-0.11	0.55
A3SS	chr6:31955059:31955096:-@chr6:31954802|31954877:31954555:-	0.09	0.4
A3SS	chr6:31955059:31955096:-@chr6:31954802|31954892:31954555:-	0.17	0.68
A3SS	chr6:31955059:31955096:-@chr6:31954877|31954892:31954555:-	0.18	1.05
A3SS	chr6:31968328:31968538:+@chr6:31968623|31968686:31968796:+	-0.19	1.39
A3SS	chr6:31971929:31972292:-@chr6:31971581|31971681:31971320:-	-0.09	0.37
A3SS	chr6:31971929:31972292:-@chr6:31971581|31971725:31971320:-	-0.05	0.32
A3SS	chr6:32117323:32117404:-@chr6:32117107|32117130:32117037:-	0	0.23
A3SS	chr6:32192148:32192250:-@chr6:32191870|32191908:32191709:-	0.03	0.36
A3SS	chr6:32976562:32976936:+@chr6:32977260|32977417:32977570:+	0.07	0.39
A3SS	chr6:32976562:32976936:+@chr6:32977260|32977442:32977570:+	0.06	0.36
A3SS	chr6:32976562:32976936:+@chr6:32977417|32977442:32977570:+	0	0.21
A3SS	chr6:33269490:33269557:-@chr6:33269189|33269218:33269014:-	-0.14	0.57
A3SS	chr6:33272075:33272122:+@chr6:33272587|33272628:33272726:+	0	0.11
A3SS	chr6:33322862:33323016:-@chr6:33321908|33321974:33321719:-	-0.06	0.47
A3SS	chr6:33322862:33323016:-@chr6:33321908|33321977:33321719:-	0.16	0.67
A3SS	chr6:33322862:33323016:-@chr6:33321908|33322008:33321719:-	0	0.49
A3SS	chr6:33322862:33323016:-@chr6:33321974|33321977:33321719:-	0.24	0.96
A3SS	chr6:33322862:33323016:-@chr6:33321977|33322008:33321719:-	0.07	0.48
A3SS	chr6:33417959:33418288:-@chr6:33417695|33417816:33417481:-	-0.15	0.73
A3SS	chr6:33438775:33438919:+@chr6:33440553|33440729:33440965:+	-0.12	0.48
A3SS	chr6:33444444:33444617:+@chr6:33446575|33446581:33446786:+	-0.17	0.68
A3SS	chr6:34240737:34240915:+@chr6:34242712|34242715:34242795:+	0	0
A3SS	chr6:35869482:35869901:-@chr6:35869110|35869138:35869010:-	0.02	0.15
A3SS	chr6:35920468:35920528:-@chr6:35891013|35891041:35890895:-	-0.06	0.34
A3SS	chr6:37360446:37360574:+@chr6:37368378|37368484:37369218:+	0.2	1.53
A3SS	chr6:4130767:4130865:-@chr6:4130560|4130642:4130372:-	-0.24	1.68
A3SS	chr6:4135511:4135597:-@chr6:4133701|4133711:4133549:-	0.03	0.46
A3SS	chr6:41789232:41789336:+@chr6:41789531|41789568:41789896:+	0.46	19.4
A3SS	chr6:42066312:42066459:+@chr6:42068465|42068504:42068607:+	-0.11	0.57
A3SS	chr6:42929130:42929721:+@chr6:42934378|42934475:42934598:+	0.02	0.49
A3SS	chr6:43516727:43516990:-@chr6:43516046|43516095:43515889:-	-0.13	1.3
A3SS	chr6:43516727:43516990:-@chr6:43516046|43516113:43515889:-	-0.15	1.23
A3SS	chr6:43516727:43516990:-@chr6:43516046|43516187:43515889:-	-0.22	1.94
A3SS	chr6:43516727:43516990:-@chr6:43516046|43516190:43515889:-	-0.19	1.1
A3SS	chr6:43516727:43516990:-@chr6:43516095|43516113:43515889:-	-0.06	0.32
A3SS	chr6:43516727:43516990:-@chr6:43516095|43516187:43515889:-	-0.06	0.25
A3SS	chr6:43516727:43516990:-@chr6:43516095|43516190:43515889:-	-0.06	0.26
A3SS	chr6:43516727:43516990:-@chr6:43516113|43516187:43515889:-	-0.14	0.59
A3SS	chr6:43516727:43516990:-@chr6:43516113|43516190:43515889:-	-0.16	0.77
A3SS	chr6:43781956:43782087:+@chr6:43784541|43784607:43786486:+	0.02	0.14
A3SS	chr6:44247087:44247195:+@chr6:44248617|44248630:44248776:+	0.01	0.07
A3SS	chr6:44249377:44249583:+@chr6:44249675|44249705:44249834:+	-0.04	0.17
A3SS	chr6:52269086:52269226:-@chr6:52267968|52268006:52267865:-	-0.06	0.9
A3SS	chr6:52273230:52273356:-@chr6:52272451|52272502:52272301:-	0.01	0.1
A3SS	chr6:79202276:79202389:-@chr6:79201726|79202155:79201245:-	-0.03	0.17
A3SS	chr6:79203580:79203630:-@chr6:79201726|79202389:79201245:-	-0.04	0.15
A3SS	chr6:85513800:85513895:-@chr6:85508059|85508313:85507968:-	0.11	0.55
A3SS	chr6:85677954:85678032:-@chr6:85677868|85677875:85677795:-	0.01	0.05
A3SS	chr6:85677954:85678032:-@chr6:85677868|85677899:85677795:-	0.01	0.42
A3SS	chr6:85677954:85678032:-@chr6:85677875|85677899:85677795:-	0.01	0.11
A3SS	chr6:99412551:99412739:-@chr6:99410964|99412318:99409346:-	-0.06	0.26
A3SS	chr6:99416349:99416428:-@chr6:99414686|99414690:99414572:-	0.09	0.42
A3SS	chr6:99425215:99425345:-@chr6:99414686|99414690:99414572:-	0.53	37.42
A3SS	chr6:99425215:99425345:-@chr6:99414686|99416428:99414572:-	-0.01	0.04
A3SS	chr6:99425215:99425345:-@chr6:99414690|99416428:99414572:-	-0.01	0.07
A3SS	chr7:100075542:100075630:-@chr7:100075261|100075276:100075135:-	-0.28	0.72
A3SS	chr7:100088954:100089066:+@chr7:100089290|100089293:100089415:+	0.02	0.3
A3SS	chr7:100153400:100153517:+@chr7:100153850|100153867:100154203:+	-0.05	0.34
A3SS	chr7:100355143:100355240:+@chr7:100356394|100356750:100356883:+	0	0.25
A3SS	chr7:100478794:100479279:-@chr7:100477459|100478204:100477277:-	0.1	0.47
A3SS	chr7:100478794:100479279:-@chr7:100477459|100478307:100477277:-	0.01	0.35
A3SS	chr7:100575705:100575782:-@chr7:100574356|100575304:100574011:-	0.3	1.72
A3SS	chr7:100882053:100882241:+@chr7:100882458|100882765:100883090:+	0	0.2
A3SS	chr7:100884923:100885040:+@chr7:100885213|100885216:100885370:+	0.07	0.37
A3SS	chr7:100887703:100887859:+@chr7:100888042|100888054:100888143:+	-0.1	0.5
A3SS	chr7:105522052:105522258:-@chr7:105508520|105508544:105508115:-	0	0.49
A3SS	chr7:107613332:107613432:+@chr7:107618328|107621630:107623317:+	0.1	0.34
A3SS	chr7:107903478:107903547:+@chr7:107904863|107904958:107905058:+	0.03	0.59
A3SS	chr7:107935415:107935656:-@chr7:107932377|107932493:107932174:-	-0.12	0.67
A3SS	chr7:1155453:1155584:-@chr7:1153131|1153224:1152906:-	0.14	0.85
A3SS	chr7:1155453:1155584:-@chr7:1153131|1153224:1152908:-	0.21	1.12
A3SS	chr7:1155453:1155584:-@chr7:1153224|1153241:1152906:-	-0.06	0.4
A3SS	chr7:1155453:1155584:-@chr7:1153224|1153241:1152907:-	-0.06	0.42
A3SS	chr7:124929794:124929983:-@chr7:124928996|124928999:124928815:-	-0.03	0.59
A3SS	chr7:128400333:128400539:-@chr7:128400182|128400204:128400095:-	-0.26	1.64
A3SS	chr7:128805761:128805901:+@chr7:128806237|128806688:128806858:+	-0.11	0.49
A3SS	chr7:128814638:128814919:+@chr7:128815614|128815795:128815931:+	0.05	0.19
A3SS	chr7:128991999:128992090:-@chr7:128990100|128990202:128989961:-	-0.02	0.1
A3SS	chr7:130026158:130026312:-@chr7:130024377|130024506:130024263:-	-0.02	0.61
A3SS	chr7:130178402:130178527:-@chr7:130175609|130175638:130175512:-	-0.15	0.63
A3SS	chr7:139620401:139620563:-@chr7:139614412|139614493:139614286:-	-0.2	0.96
A3SS	chr7:140352062:140352146:-@chr7:140351451|140351969:140351273:-	0.08	0.38
A3SS	chr7:141014911:141014983:-@chr7:141010617|141010660:141010419:-	-0.14	0.67
A3SS	chr7:149494204:149494503:-@chr7:149494070|149494115:149493989:-	0.03	0.62
A3SS	chr7:152358587:152358675:-@chr7:152330739|152330742:152330601:-	-0.33	4.94
A3SS	chr7:158655118:158655258:-@chr7:158654694|158654789:158654595:-	0	0.07
A3SS	chr7:159016458:159017646:+@chr7:159020307|159020485:159020848:+	0.24	1.43
A3SS	chr7:17814834:17814944:-@chr7:17803580|17803878:17803419:-	-0.06	0.15
A3SS	chr7:17893332:17893434:-@chr7:17891628|17891635:17891546:-	-0.05	0.42
A3SS	chr7:21916754:21916894:-@chr7:21911751|21911754:21911617:-	-0.19	0.61
A3SS	chr7:2232872:2232948:-@chr7:2230727|2230764:2230549:-	-0.12	0.58
A3SS	chr7:23531789:23532041:-@chr7:23521840|23522432:23521707:-	-0.27	6.78
A3SS	chr7:26206368:26206510:+@chr7:26208393|26208466:26208555:+	-0.06	0.28
A3SS	chr7:30568833:30568989:-@chr7:30563893|30563998:30563731:-	-0.05	0.52
A3SS	chr7:35890668:35890793:+@chr7:35898215|35898248:35898383:+	-0.01	0.04
A3SS	chr7:40088126:40088331:+@chr7:40092785|40092965:40093237:+	0.24	6.43
A3SS	chr7:44115766:44115893:-@chr7:44115354|44115396:44115295:-	0.11	0.52
A3SS	chr7:44123511:44123570:-@chr7:44122109|44122282:44121834:-	-0.02	0.11
A3SS	chr7:44569130:44569203:-@chr7:44568992|44569005:44568903:-	0.1	0.54
A3SS	chr7:5529161:5529400:-@chr7:5528671|5528719:5528281:-	0.16	94.17
A3SS	chr7:5530524:5530601:-@chr7:5528719|5529400:5528281:-	-0.04	0.58
A3SS	chr7:5530524:5530601:-@chr7:5529400|5529663:5529161:-	-0.01	0.35
A3SS	chr7:5530524:5530601:-@chr7:5529663|5529733:5529535:-	-0.03	0.11
A3SS	chr7:56021073:56021231:-@chr7:56019734|56019808:56019600:-	0.02	0.13
A3SS	chr7:5752846:5752979:-@chr7:5741644|5741815:5740973:-	-0.05	0.33
A3SS	chr7:66805140:66805396:+@chr7:66807838|66808886:66811461:+	-0.05	0.36
A3SS	chr7:73303600:73303740:-@chr7:73303524|73303529:73302516:-	0.08	0.25
A3SS	chr7:73539882:73540052:-@chr7:73538013|73538238:73537934:-	-0.12	0.69
A3SS	chr7:73578420:73578710:-@chr7:73574513|73574571:73574383:-	0.05	0.49
A3SS	chr7:73578420:73578710:-@chr7:73574513|73574804:73574383:-	-0.13	0.65
A3SS	chr7:75515718:75515828:-@chr7:75514779|75514784:75514645:-	0.14	0.54
A3SS	chr7:75987360:75987428:-@chr7:75987223|75987285:75986837:-	-0.11	0.46
A3SS	chr7:97855353:97855459:-@chr7:97854680|97854754:97854580:-	0.06	0.27
A3SS	chr7:98964629:98964775:+@chr7:98965693|98965696:98965895:+	0.28	1.22
A3SS	chr7:99392671:99392876:+@chr7:99394029|99394033:99394119:+	-0.03	0.12
A3SS	chr7:99404862:99404953:-@chr7:99403505|99403525:99403398:-	0.08	0.49
A3SS	chr7:99466129:99466167:-@chr7:99460193|99460223:99460086:-	0	0.05
A3SS	chr7:99476403:99476480:+@chr7:99478274|99479661:99482326:+	0.02	0.27
A3SS	chr7:99558422:99558787:+@chr7:99560507|99560533:99560695:+	0.1	0.41
A3SS	chr7:99679826:99679996:-@chr7:99676208|99676576:99676115:-	0.03	0.14
A3SS	chr8:100712362:100712457:-@chr8:100709673|100709731:100709459:-	-0.02	0.18
A3SS	chr8:100924916:100925039:-@chr8:100924298|100924322:100924135:-	-0.09	0.42
A3SS	chr8:100952850:100952993:-@chr8:100948732|100948900:100948596:-	0	0
A3SS	chr8:102345396:102345545:-@chr8:102342666|102342684:102342473:-	0	0.32
A3SS	chr8:102833056:102833218:-@chr8:102829933|102829936:102829821:-	0	0.4
A3SS	chr8:102838744:102838916:-@chr8:102836390|102836541:102836256:-	-0.21	2.49
A3SS	chr8:108241799:108241913:-@chr8:108240075|108240098:108239958:-	-0.04	0.19
A3SS	chr8:11821750:11821878:+@chr8:11826000|11826024:11826215:+	0.11	1.08
A3SS	chr8:11821750:11821878:+@chr8:11826000|11826079:11826215:+	0.18	1.82
A3SS	chr8:11821750:11821878:+@chr8:11826024|11826079:11826215:+	0.14	0.8
A3SS	chr8:123370903:123370990:-@chr8:123370022|123370024:123369821:-	-0.02	0.12
A3SS	chr8:124539102:124539287:+@chr8:124543087|124543089:124543279:+	0	0.08
A3SS	chr8:124539102:124539287:+@chr8:124543087|124543122:124543279:+	0.03	0.11
A3SS	chr8:124539102:124539287:+@chr8:124543089|124543122:124543279:+	0.23	1.54
A3SS	chr8:127735434:127736623:+@chr8:127738248|127738251:127739019:+	-0.32	3.48
A3SS	chr8:143326222:143326344:-@chr8:143325478|143325533:143325346:-	0.21	1.11
A3SS	chr8:143580012:143580206:-@chr8:143579824|143579830:143579728:-	0	0
A3SS	chr8:143581054:143581154:-@chr8:143580632|143580727:143580506:-	0	0
A3SS	chr8:143586219:143586290:-@chr8:143581328|143581706:143581286:-	-0.3	1.31
A3SS	chr8:143597348:143597675:-@chr8:143586849|143586852:143586729:-	-0.01	0.1
A3SS	chr8:143616567:143616723:-@chr8:143616220|143616440:143616106:-	0.04	0.21
A3SS	chr8:143829280:143829386:-@chr8:143824396|143824399:143824313:-	0.12	0.54
A3SS	chr8:144425683:144425772:-@chr8:144425000|144425051:144424946:-	0.34	2.11
A3SS	chr8:144428489:144428563:-@chr8:144426979|144427291:144426909:-	-0.43	2.1
A3SS	chr8:144791992:144792140:-@chr8:144791872|144791914:144791773:-	-0.09	0.54
A3SS	chr8:17957264:17957421:+@chr8:17957537|17957540:17957775:+	-0.05	0.33
A3SS	chr8:18075541:18075587:-@chr8:18071390|18071411:18071300:-	-0.14	0.65
A3SS	chr8:1859897:1860184:+@chr8:1864370|1864373:1864436:+	-0.23	1.18
A3SS	chr8:25459199:25459473:+@chr8:25460240|25460384:25460554:+	0.27	1.1
A3SS	chr8:27820565:27820694:-@chr8:27811134|27811167:27810958:-	-0.03	0.42
A3SS	chr8:28775759:28775926:-@chr8:28771080|28771165:28770982:-	-0.16	0.6
A3SS	chr8:30082847:30083208:-@chr8:30074028|30074055:30073877:-	-0.03	0.43
A3SS	chr8:30744165:30744277:+@chr8:30751396|30751507:30751518:+	0.28	1.29
A3SS	chr8:38148641:38148754:-@chr8:38148327|38148359:38148200:-	0	0.14
A3SS	chr8:38232987:38233214:+@chr8:38234394|38234400:38234584:+	-0.02	0.36
A3SS	chr8:38996213:38996509:-@chr8:38995405|38995794:38995318:-	0.08	0.68
A3SS	chr8:41684544:41684690:-@chr8:41672426|41672529:41672354:-	-0.08	0.39
A3SS	chr8:41684544:41684690:-@chr8:41672426|41672912:41672354:-	-0.09	0.37
A3SS	chr8:54052655:54052756:-@chr8:54051146|54051188:54051012:-	-0.02	0.33
A3SS	chr8:58572205:58572314:+@chr8:58575900|58575903:58576061:+	0.24	1.25
A3SS	chr8:58599750:58599870:-@chr8:58599363|58599376:58599232:-	0.01	0.26
A3SS	chr8:73617292:73617451:-@chr8:73615782|73615807:73615675:-	-0.11	0.41
A3SS	chr8:86477294:86477324:-@chr8:86474914|86474953:86474820:-	0.16	0.76
A3SS	chr8:89981375:89981523:-@chr8:89980852|89980893:89980734:-	0.07	0.5
A3SS	chr8:90001477:90001561:+@chr8:90017124|90017203:90017326:+	-0.26	1.3
A3SS	chr8:98044943:98045088:-@chr8:98042718|98042775:98042645:-	0.03	0.18
A3SS	chr8:99893639:99894062:-@chr8:99892047|99892052:99891908:-	0	0.18
A3SS	chr9:100284320:100284603:+@chr9:100292326|100292375:100293043:+	-0.06	0.4
A3SS	chr9:108933864:108934332:-@chr9:108931056|108931201:108930997:-	0.07	0.72
A3SS	chr9:113275634:113275770:+@chr9:113276545|113276548:113276725:+	0.21	0.9
A3SS	chr9:120467860:120467997:-@chr9:120460667|120460747:120460572:-	-0.2	1.44
A3SS	chr9:124540033:124540187:-@chr9:124538316|124538319:124538092:-	-0.35	3.46
A3SS	chr9:128122934:128123134:-@chr9:128122479|128122646:128122362:-	-0.15	0.82
A3SS	chr9:128185547:128185776:-@chr9:128180799|128180814:128180721:-	-0.05	0.28
A3SS	chr9:128276146:128276402:+@chr9:128276587|128276707:128276755:+	-0.17	0.69
A3SS	chr9:128829110:128829155:-@chr9:128828860|128828877:128828735:-	-0.19	0.92
A3SS	chr9:131140549:131140710:+@chr9:131144280|131144568:131144754:+	0.11	0.94
A3SS	chr9:131144280:131144754:+@chr9:131146129|131146162:131146304:+	0.06	0.29
A3SS	chr9:131146129:131146304:+@chr9:131147487|131147490:131147584:+	0.3	5.41
A3SS	chr9:131531067:131531275:-@chr9:131530645|131530687:131530486:-	-0.41	13.57
A3SS	chr9:131531094:131531275:-@chr9:131530645|131530687:131530486:-	-0.2	0.78
A3SS	chr9:132989061:132989198:+@chr9:132989646|132989742:132989907:+	0.04	0.65
A3SS	chr9:132989061:132989198:+@chr9:132989676|132989742:132989907:+	-0.07	0.7
A3SS	chr9:133348922:133349042:+@chr9:133349387|133349551:133349700:+	0.07	0.55
A3SS	chr9:133375922:133376166:-@chr9:133367445|133367543:133367259:-	-0.08	0.32
A3SS	chr9:133417620:133418096:-@chr9:133414833|133415011:133414665:-	-0.01	0.32
A3SS	chr9:135500998:135501123:+@chr9:135501699|135501844:135501973:+	-0.02	0.19
A3SS	chr9:136862906:136862999:-@chr9:136862345|136862496:136862119:-	0.05	0.23
A3SS	chr9:136943349:136943506:-@chr9:136942943|136943003:136942769:-	-0.17	0.89
A3SS	chr9:137114463:137114576:-@chr9:137114378|137114382:137114243:-	-0.02	0.23
A3SS	chr9:137728349:137728529:+@chr9:137743371|137743392:137743528:+	0.26	1.37
A3SS	chr9:15472632:15472750:-@chr9:15471231|15471311:15470636:-	0	0.17
A3SS	chr9:32988083:32988129:-@chr9:32987731|32987846:32987544:-	-0.08	0.41
A3SS	chr9:32989759:32989895:-@chr9:32987731|32987846:32987544:-	-0.16	1.06
A3SS	chr9:32989759:32989895:-@chr9:32988124|32988129:32988079:-	-0.44	14.26
A3SS	chr9:35684246:35684315:-@chr9:35682163|35682904:35681992:-	-0.19	0.69
A3SS	chr9:69248012:69248224:+@chr9:69251035|69252815:69252900:+	0.14	0.88
A3SS	chr9:83970162:83970331:-@chr9:83969380|83969440:83968083:-	-0.11	0.46
A3SS	chr9:92301551:92301822:-@chr9:92300016|92300810:92299890:-	0.01	0.05
A3SS	chr9:92325306:92325350:-@chr9:92324209|92324251:92324023:-	0	0.23
A3SS	chr9:98076918:98077017:+@chr9:98078062|98078193:98078347:+	-0.05	0.16
A3SS	chrX:101622797:101623276:+@chrX:101623786|101623814:101623893:+	-0.08	0.56
A3SS	chrX:103685171:103685260:-@chrX:103678600|103678620:103678499:-	0.02	0.34
A3SS	chrX:103685171:103685260:-@chrX:103678600|103678651:103678499:-	-0.08	0.31
A3SS	chrX:103685171:103685260:-@chrX:103678620|103678651:103678499:-	-0.19	0.8
A3SS	chrX:110002635:110002772:+@chrX:110003501|110003883:110004164:+	-0.11	0.69
A3SS	chrX:111681170:111681424:+@chrX:111682132|111682236:111682294:+	-0.25	1.37
A3SS	chrX:119625335:119625379:-@chrX:119618786|119620051:119616946:-	0.07	0.25
A3SS	chrX:119629318:119629508:-@chrX:119618786|119620051:119616946:-	0.07	0.27
A3SS	chrX:123611440:123611516:-@chrX:123610957|123610963:123610918:-	-0.03	0.43
A3SS	chrX:134781821:134781917:-@chrX:134771354|134772283:134769566:-	0.22	1.23
A3SS	chrX:136497079:136497439:+@chrX:136497624|136497676:136497870:+	-0.36	4.64
A3SS	chrX:136879319:136879453:-@chrX:136879123|136879158:136879017:-	0	0.05
A3SS	chrX:147943131:147943326:+@chrX:147944869|147944944:147945051:+	0.09	0.59
A3SS	chrX:152732445:152732504:-@chrX:152728224|152728231:152728074:-	-0.15	0.62
A3SS	chrX:153952514:153952958:-@chrX:153952158|153952161:153951841:-	-0.03	0.47
A3SS	chrX:153953607:153953770:-@chrX:153952958|153953090:153952514:-	0	0.33
A3SS	chrX:154014042:154014278:-@chrX:154013343|154013433:154013043:-	-0.07	0.28
A3SS	chrX:154353296:154353457:-@chrX:154353204|154353221:154353001:-	-0.04	0.15
A3SS	chrX:154399803:154399941:+@chrX:154400464|154400475:154400626:+	-0.03	0.1
A3SS	chrX:154399803:154399941:+@chrX:154400464|154400702:154400913:+	0	0.05
A3SS	chrX:155216366:155216575:+@chrX:155220183|155220187:155220307:+	0.14	0.54
A3SS	chrX:16862955:16863100:-@chrX:16858822|16858849:16858676:-	-0.15	0.54
A3SS	chrX:16870038:16870414:-@chrX:16869220|16869254:16869076:-	-0.01	0.16
A3SS	chrX:19349937:19350110:+@chrX:19351260|19351281:19351407:+	0.16	0.53
A3SS	chrX:40064336:40064599:-@chrX:40063850|40063952:40063608:-	0.09	0.45
A3SS	chrX:40647007:40647141:-@chrX:40639128|40640320:40639009:-	-0.39	1.91
A3SS	chrX:41342737:41342836:+@chrX:41343216|41343737:41344128:+	0.04	0.43
A3SS	chrX:41346859:41347012:+@chrX:41347312|41347315:41347451:+	-0.21	0.95
A3SS	chrX:48521158:48521907:+@chrX:48523699|48523754:48524072:+	0.27	1.04
A3SS	chrX:48901930:48902042:+@chrX:48902219|48902233:48902517:+	0.35	3.21
A3SS	chrX:49077643:49077747:-@chrX:49076750|49076825:49076645:-	-0.19	1.18
A3SS	chrX:53217796:53217966:-@chrX:53217274|53217277:53217143:-	0.15	0.73
A3SS	chrX:63432364:63432491:-@chrX:63426996|63428981:63426558:-	-0.06	0.54
A3SS	chrX:69165372:69165522:-@chrX:69163140|69163466:69160738:-	-0.2	0.82
A3SS	chrX:71533083:71533336:+@chrX:71536178|71536208:71536358:+	0.01	0.08
A3SS	chrX:72351733:72351838:-@chrX:72330076|72330876:72329568:-	0.14	1.11
A3SS	chrX:75156105:75156340:-@chrX:75114831|75114834:75114754:-	-0.12	0.42
A5SS	chr1:101025806:101025665|101025683:-@chr1:101025309:101025466:-	-0.08	0.38
A5SS	chr1:10463209:10462988|10463058:-@chr1:10456522:10461702:-	0.32	9.88
A5SS	chr1:109092890:109093021|109093082:+@chr1:109094417:109096934:+	-0.19	0.8
A5SS	chr1:109984765:109985172|109985543:+@chr1:110009034:110009145:+	0.04	0.19
A5SS	chr1:111120693:111120516|111120532:-@chr1:111119877:111119959:-	-0.09	0.3
A5SS	chr1:111139711:111139501|111139588:-@chr1:111137523:111137586:-	-0.15	0.58
A5SS	chr1:111140216:111140038|111140043:-@chr1:111137523:111137586:-	0.14	0.68
A5SS	chr1:112956415:112956956|112957722:+@chr1:112960477:112960575:+	0	0.37
A5SS	chr1:114780685:114780437|114780449:-@chr1:114780110:114780215:-	-0.13	0.51
A5SS	chr1:114780687:114780387|114780437:-@chr1:114780110:114780215:-	-0.02	0.11
A5SS	chr1:114780687:114780387|114780449:-@chr1:114779142:114779284:-	-0.35	3.04
A5SS	chr1:114780687:114780387|114780449:-@chr1:114780110:114780215:-	-0.15	1.67
A5SS	chr1:114780687:114780437|114780449:-@chr1:114780110:114780215:-	-0.13	0.52
A5SS	chr1:119721170:119721321|119721334:+@chr1:119723376:119723441:+	-0.11	0.44
A5SS	chr1:119721170:119721321|119721654:+@chr1:119723376:119723441:+	-0.06	2.82
A5SS	chr1:119741767:119741876|119741897:+@chr1:119742807:119743044:+	0	0.33
A5SS	chr1:150627592:150627312|150627467:-@chr1:150625642:150625808:-	-0.12	38.3
A5SS	chr1:150627592:150627398|150627467:-@chr1:150625642:150625808:-	0.02	0.1
A5SS	chr1:151166022:151166203|151166252:+@chr1:151166471:151166541:+	0.12	0.56
A5SS	chr1:151266004:151266112|151266121:+@chr1:151266308:151266439:+	0.13	1.04
A5SS	chr1:151763146:151762950|151762990:-@chr1:151762376:151762500:-	0.03	0.17
A5SS	chr1:151763146:151762955|151762990:-@chr1:151762376:151762500:-	0.03	0.15
A5SS	chr1:151780140:151779951|151780051:-@chr1:151779103:151779242:-	-0.05	0.46
A5SS	chr1:151790534:151790380|151790405:-@chr1:151782899:151783049:-	0.03	0.48
A5SS	chr1:153990755:153990802|153991034:+@chr1:153991115:153991223:+	-0.36	227898.25
A5SS	chr1:154234591:154234738|154234759:+@chr1:154235196:154235291:+	0.14	0.63
A5SS	chr1:154234591:154234738|154234792:+@chr1:154235196:154235291:+	0.07	0.29
A5SS	chr1:154234591:154234759|154234792:+@chr1:154235196:154235291:+	0.02	0.18
A5SS	chr1:154590409:154590184|154590262:-@chr1:154589757:154589928:-	0.16	0.62
A5SS	chr1:155210548:155210627|155212219:+@chr1:155212385:155212567:+	0.26	1.25
A5SS	chr1:155308914:155308965|155309076:+@chr1:155310064:155310205:+	-0.2	1.85
A5SS	chr1:155672731:155672272|155672560:-@chr1:155670320:155670464:-	0.08	0.45
A5SS	chr1:155689091:155689174|155689243:+@chr1:155709773:155709824:+	-0.01	0.18
A5SS	chr1:155857295:155857147|155857159:-@chr1:155853276:155853806:-	-0.04	0.37
A5SS	chr1:155950482:155950269|155950299:-@chr1:155946839:155948015:-	-0.19	1.09
A5SS	chr1:156018368:156018132|156018270:-@chr1:156014961:156015069:-	0	0.05
A5SS	chr1:156266678:156266507|156266541:-@chr1:156265781:156266380:-	0.05	0.25
A5SS	chr1:160211543:160211650|160211716:+@chr1:160213110:160213265:+	0.02	0.51
A5SS	chr1:160262528:160262117|160262449:-@chr1:160261285:160261358:-	-0.21	1.02
A5SS	chr1:161043360:161043253|161043268:-@chr1:161042833:161042882:-	-0.14	0.53
A5SS	chr1:161124526:161124340|161124414:-@chr1:161124138:161124210:-	-0.12	1.13
A5SS	chr1:161506337:161506591|161506707:+@chr1:161509820:161510074:+	0.16	1.5
A5SS	chr1:163321935:163322066|163322212:+@chr1:163322867:163323095:+	-0.03	0.31
A5SS	chr1:163321935:163322066|163322212:+@chr1:163326032:163326174:+	-0.02	0.3
A5SS	chr1:1652566:1652439|1652469:-@chr1:1649499:1649637:-	0.04	0.23
A5SS	chr1:165768922:165768482|165768682:-@chr1:165768192:165768269:-	0.01	0.05
A5SS	chr1:165768922:165768482|165768759:-@chr1:165768192:165768269:-	-0.05	0.19
A5SS	chr1:165768922:165768682|165768759:-@chr1:165768192:165768269:-	0.1	0.41
A5SS	chr1:171584419:171584526|171584541:+@chr1:171587003:171587221:+	-0.34	1.94
A5SS	chr1:1719455:1719328|1719358:-@chr1:1716346:1716478:-	0.35	6.98
A5SS	chr1:1722831:1722588|1722708:-@chr1:1721596:1721711:-	0.02	0.09
A5SS	chr1:173865547:173865471|173865510:-@chr1:173865229:173865282:-	-0.27	1.21
A5SS	chr1:174219125:174219184|174219295:+@chr1:174220972:174221164:+	-0.28	1.56
A5SS	chr1:176163891:176163815|176163827:-@chr1:176162869:176162988:-	0.04	0.55
A5SS	chr1:182806145:182806232|182806531:+@chr1:182812156:182812213:+	-0.48	4.91
A5SS	chr1:183542076:183542364|183542502:+@chr1:183544353:183544497:+	0.08	0.34
A5SS	chr1:184037770:184037095|184037581:-@chr1:183978410:183978520:-	-0.25	2.61
A5SS	chr1:184072157:184072194|184072298:+@chr1:184072827:184074210:+	0.2	0.91
A5SS	chr1:184072157:184072194|184072310:+@chr1:184072827:184074210:+	0.1	0.53
A5SS	chr1:19245030:19244739|19244906:-@chr1:19243950:19244015:-	-0.1	0.45
A5SS	chr1:201153959:201153783|201153858:-@chr1:201151761:201151852:-	0	0.12
A5SS	chr1:201153959:201153849|201153858:-@chr1:201151761:201151852:-	0.02	0.33
A5SS	chr1:202161588:202160545|202161387:-@chr1:202159281:202159454:-	-0.18	0.76
A5SS	chr1:202741722:202741367|202741546:-@chr1:202740674:202740812:-	0.04	0.16
A5SS	chr1:202808487:202808102|202808117:-@chr1:202777017:202777094:-	-0.01	0.24
A5SS	chr1:203014889:203015048|203015229:+@chr1:203015960:203016140:+	-0.07	0.35
A5SS	chr1:203796293:203796496|203796601:+@chr1:203801575:203801628:+	-0.05	0.58
A5SS	chr1:20780540:20780345|20780350:-@chr1:20779812:20779911:-	-0.04	0.13
A5SS	chr1:21736625:21736430|21736446:-@chr1:21729704:21729832:-	-0.02	0.24
A5SS	chr1:22052627:22052742|22052868:+@chr1:22078429:22078583:+	-0.14	0.69
A5SS	chr1:224431581:224431477|224431525:-@chr1:224424518:224424654:-	-0.13	0.64
A5SS	chr1:228082660:228082765|228082850:+@chr1:228097078:228097262:+	-0.26	1.55
A5SS	chr1:228109021:228108437|228108955:-@chr1:228108235:228108318:-	0.14	0.89
A5SS	chr1:228141123:228141288|228141829:+@chr1:228145511:228145624:+	0	0.45
A5SS	chr1:228488960:228489052|228489056:+@chr1:228493053:228493274:+	-0.09	0.4
A5SS	chr1:234609525:234608447|234608495:-@chr1:234604269:234607852:-	-0.08	0.33
A5SS	chr1:235161067:235160511|235160893:-@chr1:235154881:235155112:-	0.16	4.13
A5SS	chr1:235438769:235438922|235438988:+@chr1:235441814:235441882:+	-0.15	0.62
A5SS	chr1:243142463:243142286|243142316:-@chr1:243139937:243140107:-	-0.23	0.96
A5SS	chr1:243142463:243142286|243142367:-@chr1:243139937:243140107:-	-0.13	0.55
A5SS	chr1:243142463:243142316|243142367:-@chr1:243139937:243140107:-	-0.06	0.35
A5SS	chr1:243186422:243185779|243186259:-@chr1:243172697:243172846:-	-0.16	0.99
A5SS	chr1:244653126:244653355|244654025:+@chr1:244686597:244686669:+	-0.12	0.67
A5SS	chr1:24654855:24655123|24655129:+@chr1:24660719:24660799:+	0.09	0.4
A5SS	chr1:246842776:246842694|246842698:-@chr1:246839098:246840998:-	0.16	2.8
A5SS	chr1:25245301:25244177|25245150:-@chr1:25243550:25243633:-	0.1	0.51
A5SS	chr1:25245301:25244181|25245150:-@chr1:25243550:25243633:-	0.11	0.63
A5SS	chr1:27914169:27913912|27914063:-@chr1:27907181:27907282:-	-0.06	0.23
A5SS	chr1:27914797:27914422|27914434:-@chr1:27914063:27914169:-	-0.03	0.2
A5SS	chr1:27914797:27914422|27914627:-@chr1:27914063:27914169:-	0.02	0.42
A5SS	chr1:27914797:27914434|27914627:-@chr1:27914063:27914169:-	0.12	0.53
A5SS	chr1:28580646:28580425|28580560:-@chr1:28579912:28579981:-	-0.01	0
A5SS	chr1:28643092:28642655|28642992:-@chr1:28621914:28622165:-	-0.2	10.97
A5SS	chr1:28914569:28914768|28914773:+@chr1:28987431:28987905:+	-0.03	0.09
A5SS	chr1:30942123:30941922|30941998:-@chr1:30941151:30941272:-	-0.03	0.16
A5SS	chr1:30950261:30950127|30950133:-@chr1:30945346:30945483:-	0.15	0.63
A5SS	chr1:30967310:30967099|30967167:-@chr1:30965982:30966278:-	-0.1	0.72
A5SS	chr1:31059577:31059204|31059299:-@chr1:31028796:31028864:-	-0.04	0.14
A5SS	chr1:31296982:31297075|31297213:+@chr1:31310044:31310164:+	-0.17	2.63
A5SS	chr1:32037835:32038036|32038119:+@chr1:32038552:32038619:+	0.01	0.09
A5SS	chr1:32650550:32650429|32650433:-@chr1:32634768:32634792:-	0.15	0.63
A5SS	chr1:32650932:32650402|32650433:-@chr1:32634768:32634792:-	-0.03	0.28
A5SS	chr1:32650932:32650429|32650433:-@chr1:32634768:32634792:-	0.19	0.83
A5SS	chr1:33334292:33334090|33334185:-@chr1:33332275:33332404:-	-0.1	0.54
A5SS	chr1:35189382:35189174|35189186:-@chr1:35189003:35189087:-	0.01	0.03
A5SS	chr1:36149514:36149092|36149337:-@chr1:36140069:36140166:-	-0.04	0.15
A5SS	chr1:37689883:37689606|37689658:-@chr1:37686273:37686452:-	0.14	0.67
A5SS	chr1:39026318:39026398|39026402:+@chr1:39028723:39028940:+	0.04	0.32
A5SS	chr1:39564542:39564423|39564471:-@chr1:39563836:39563922:-	-0.06	0.64
A5SS	chr1:39571349:39571097|39571234:-@chr1:39569863:39570002:-	-0.04	0.25
A5SS	chr1:39745375:39745498|39748767:+@chr1:39748903:39749088:+	-0.02	0.26
A5SS	chr1:40040583:40040783|40040801:+@chr1:40059337:40059458:+	-0.09	0.58
A5SS	chr1:40097245:40097111|40097115:-@chr1:40092398:40092507:-	0.01	0.16
A5SS	chr1:42456494:42456628|42456724:+@chr1:42457247:42457350:+	-0.17	0.78
A5SS	chr1:42456494:42456628|42457073:+@chr1:42457247:42457350:+	-0.13	0.58
A5SS	chr1:44635545:44635588|44635666:+@chr1:44636030:44636162:+	-0.37	2.78
A5SS	chr1:45013136:45013215|45013354:+@chr1:45013594:45013791:+	0.1	0.72
A5SS	chr1:45521938:45521609|45521858:-@chr1:45518938:45519054:-	-0.06	0.2
A5SS	chr1:45521938:45521635|45521858:-@chr1:45518938:45519054:-	-0.06	0.23
A5SS	chr1:46604294:46604185|46604227:-@chr1:46594113:46594280:-	-0.21	1.06
A5SS	chr1:70221351:70221839|70222798:+@chr1:70228422:70228555:+	-0.02	0.09
A5SS	chr1:77979158:77979293|77979619:+@chr1:78013051:78013619:+	0.13	0.51
A5SS	chr1:7961663:7961735|7961793:+@chr1:7962763:7962875:+	-0.19	0.97
A5SS	chr1:86914424:86914028|86914315:-@chr1:86903281:86903448:-	0.12	0.53
A5SS	chr1:8871986:8870452|8871891:-@chr1:8867988:8868057:-	-0.01	0.04
A5SS	chr1:93180716:93180852|93180882:+@chr1:93183360:93183495:+	-0.1	0.54
A5SS	chr1:9731390:9731122|9731206:-@chr1:9729028:9730705:-	-0.08	0.55
A5SS	chr1:99970013:99970162|99970300:+@chr1:99993537:99993741:+	0.07	0.48
A5SS	chr10:100529506:100529366|100529380:-@chr10:100526975:100527074:-	-0.35	5.99
A5SS	chr10:100529923:100529767|100529858:-@chr10:100529380:100529506:-	-0.02	0.31
A5SS	chr10:102109177:102109029|102109035:-@chr10:102106492:102108323:-	-0.3	5.61
A5SS	chr10:102159193:102159308|102159338:+@chr10:102159433:102159568:+	-0.31	4.37
A5SS	chr10:102376935:102377128|102377140:+@chr10:102379284:102379434:+	0.06	0.61
A5SS	chr10:11164881:11165317|11165319:+@chr10:11165486:11165682:+	0.02	0.11
A5SS	chr10:131940582:131940694|131940841:+@chr10:131943968:131944145:+	-0.1	0.62
A5SS	chr10:132404626:132405986|132406289:+@chr10:132417061:132417863:+	0.12	0.58
A5SS	chr10:15097180:15097409|15097766:+@chr10:15102218:15102336:+	0.06	0.64
A5SS	chr10:35090642:35090179|35090430:-@chr10:35071199:35071339:-	0.01	0.51
A5SS	chr10:45374166:45374429|45374467:+@chr10:45382483:45382681:+	0.06	0.38
A5SS	chr10:49942027:49941509|49941939:-@chr10:49935076:49935142:-	0.15	0.66
A5SS	chr10:63215696:63215549|63215553:-@chr10:63215263:63215455:-	-0.03	0.26
A5SS	chr10:68332011:68332197|68332216:+@chr10:68337199:68337333:+	-0.05	0.35
A5SS	chr10:68332011:68332197|68332235:+@chr10:68337199:68337333:+	-0.36	3.99
A5SS	chr10:68332011:68332216|68332235:+@chr10:68337199:68337333:+	-0.25	1.9
A5SS	chr10:68338503:68338642|68338669:+@chr10:68339140:68339226:+	-0.07	0.3
A5SS	chr10:68338503:68338642|68338687:+@chr10:68339140:68339226:+	-0.07	0.28
A5SS	chr10:68338503:68338669|68338687:+@chr10:68339140:68339226:+	-0.06	0.32
A5SS	chr10:72216000:72216072|72216138:+@chr10:72223888:72224056:+	-0.22	0.91
A5SS	chr10:72335931:72335603|72335834:-@chr10:72332830:72334617:-	0.08	0.64
A5SS	chr10:73576361:73575798|73576136:-@chr10:73575512:73575675:-	-0.16	0.75
A5SS	chr10:73730506:73730318|73730439:-@chr10:73728379:73728587:-	-0.07	0.52
A5SS	chr10:74074743:74074903|74077748:+@chr10:74082454:74082544:+	0.01	0.06
A5SS	chr10:74126355:74126126|74126148:-@chr10:74124380:74124524:-	-0.08	0.39
A5SS	chr10:75111635:75111722|75111778:+@chr10:75150514:75151106:+	-0.13	0.72
A5SS	chr10:79351487:79351583|79351714:+@chr10:79352317:79352392:+	0.26	1.23
A5SS	chr10:814850:814637|814742:-@chr10:806914:813213:-	-0.03	0.37
A5SS	chr10:87818231:87817795|87818167:-@chr10:87814438:87814612:-	-0.02	0.1
A5SS	chr10:91959065:91959154|91959282:+@chr10:91959785:91959880:+	-0.02	0.21
A5SS	chr10:94545767:94545907|94545952:+@chr10:94546377:94546498:+	-0.05	0.37
A5SS	chr10:98446963:98446807|98446887:-@chr10:98445300:98445413:-	-0.13	0.55
A5SS	chr11:103092215:103091684|103091787:-@chr11:103089227:103089318:-	-0.06	0.35
A5SS	chr11:106022287:106021836|106022195:-@chr11:106010456:106011067:-	-0.02	0.19
A5SS	chr11:106022287:106021840|106022195:-@chr11:106010456:106011067:-	-0.03	0.22
A5SS	chr11:10802209:10801661|10802049:-@chr11:10800962:10801087:-	-0.4	2301.06
A5SS	chr11:118372507:118372666|118372687:+@chr11:118373086:118373288:+	-0.25	2.1
A5SS	chr11:119018053:119017925|119017958:-@chr11:119017362:119017545:-	0	0
A5SS	chr11:119057134:119057020|119057075:-@chr11:119056070:119056167:-	-0.06	0.52
A5SS	chr11:119084877:119085066|119085157:+@chr11:119088255:119088308:+	-0.31	32.18
A5SS	chr11:126209722:126209491|126209521:-@chr11:126205688:126205781:-	0.11	0.47
A5SS	chr11:126269171:126269291|126269415:+@chr11:126271437:126271657:+	-0.17	0.7
A5SS	chr11:130069894:130070014|130070082:+@chr11:130109429:130109602:+	0.07	0.39
A5SS	chr11:130109429:130109602|130109617:+@chr11:130110538:130110661:+	0	0.13
A5SS	chr11:130237093:130236793|130237010:-@chr11:130234156:130234273:-	-0.4	5.82
A5SS	chr11:134253366:134253227|134253299:-@chr11:134252840:134252916:-	-0.1	0.54
A5SS	chr11:1996191:1995876|1996079:-@chr11:1995176:1995794:-	-0.02	0.12
A5SS	chr11:251820:251936|251945:+@chr11:252505:252981:+	-0.12	0.48
A5SS	chr11:2885466:2884670|2885202:-@chr11:2883999:2884134:-	0.38	2.35
A5SS	chr11:3002053:3001962|3001970:-@chr11:3000922:3001248:-	0.15	0.55
A5SS	chr11:32392064:32391972|32391981:-@chr11:32387776:32389179:-	-0.09	0.76
A5SS	chr11:3771928:3771748|3771775:-@chr11:3768581:3768744:-	0.18	0.56
A5SS	chr11:4119845:4119928|4119970:+@chr11:4121604:4121765:+	-0.01	0.48
A5SS	chr11:46382587:46382748|46383193:+@chr11:46383469:46383837:+	-0.04	0.18
A5SS	chr11:47171557:47171426|47171453:-@chr11:47168123:47168251:-	0.08	0.47
A5SS	chr11:47284941:47285065|47285194:+@chr11:47285451:47285590:+	-0.1	0.67
A5SS	chr11:47424183:47424046|47424109:-@chr11:47422830:47422973:-	-0.01	0.1
A5SS	chr11:47767478:47767063|47767069:-@chr11:47765270:47765362:-	-0.13	0.49
A5SS	chr11:47813047:47812867|47812882:-@chr11:47812302:47812429:-	-0.04	0.25
A5SS	chr11:5604534:5604629|5604797:+@chr11:5605337:5605567:+	-0.07	0.34
A5SS	chr11:5685109:5684868|5685016:-@chr11:5679761:5680238:-	-0.53	442.88
A5SS	chr11:57761797:57762046|57762119:+@chr11:57789037:57789155:+	-0.24	1.06
A5SS	chr11:57761797:57762046|57762119:+@chr11:57794010:57794081:+	-0.1	0.43
A5SS	chr11:61421608:61420470|61421390:-@chr11:61419949:61420094:-	-0.04	0.15
A5SS	chr11:61429290:61428898|61429182:-@chr11:61421390:61421608:-	-0.01	0.06
A5SS	chr11:61789921:61789716|61789785:-@chr11:61789130:61789235:-	-0.04	0.17
A5SS	chr11:62677832:62677740|62677781:-@chr11:62677518:62677634:-	-0.08	0.27
A5SS	chr11:62761795:62761904|62762184:+@chr11:62762867:62763026:+	0.05	0.22
A5SS	chr11:62803978:62803792|62803800:-@chr11:62803419:62803572:-	-0.05	0.31
A5SS	chr11:65084242:65084360|65084378:+@chr11:65084691:65084800:+	0.08	0.56
A5SS	chr11:65181931:65182013|65182308:+@chr11:65182701:65182968:+	-0.12	0.45
A5SS	chr11:66002079:66002513|66002570:+@chr11:66003235:66003373:+	-0.09	0.53
A5SS	chr11:66002166:66001910|66002040:-@chr11:66000303:66000481:-	-0.26	0.97
A5SS	chr11:66055076:66055315|66055320:+@chr11:66055535:66055585:+	0.02	0.23
A5SS	chr11:66438848:66438632|66438710:-@chr11:66438164:66438259:-	-0.01	0.23
A5SS	chr11:67586104:67586211|67586273:+@chr11:67586389:67586653:+	0	0.08
A5SS	chr11:67606958:67607076|67607324:+@chr11:67608396:67608478:+	-0.04	0.26
A5SS	chr11:68900605:68900535|68900548:-@chr11:68897927:68898012:-	-0.04	0.22
A5SS	chr11:71448431:71448290|71448313:-@chr11:71447610:71447734:-	0	0.2
A5SS	chr11:75400694:75400777|75400824:+@chr11:75401640:75401733:+	0.02	0.1
A5SS	chr11:75401640:75401733|75402446:+@chr11:75404020:75404207:+	-0.11	6597171855.6
A5SS	chr11:75568939:75569171|75570797:+@chr11:75571781:75572783:+	-0.24	1e+12
A5SS	chr11:78574864:78574348|78574829:-@chr11:78571335:78571444:-	-0.32	2.81
A5SS	chr11:83167415:83167505|83167898:+@chr11:83168428:83169995:+	-0.42	52.72
A5SS	chr11:83286407:83285553|83285873:-@chr11:83280141:83280260:-	-0.09	0.36
A5SS	chr11:83286407:83285553|83286100:-@chr11:83280141:83280260:-	-0.29	1.94
A5SS	chr11:83286407:83285873|83286100:-@chr11:83280141:83280260:-	-0.13	0.68
A5SS	chr11:85727967:85724032|85727896:-@chr11:85720858:85720959:-	-0.04	0.64
A5SS	chr11:902330:902148|902198:-@chr11:900936:900980:-	0.12	0.72
A5SS	chr11:94493874:94493684|94493791:-@chr11:94492782:94492906:-	-0.05	0.41
A5SS	chr11:94973612:94973273|94973498:-@chr11:94972055:94972193:-	-0.02	0.07
A5SS	chr11:94973612:94973305|94973498:-@chr11:94972055:94972193:-	-0.02	0.07
A5SS	chr12:104286682:104287109|104287346:+@chr12:104288931:104289040:+	0.03	0.41
A5SS	chr12:104286682:104287109|104287346:+@chr12:104311290:104311412:+	-0.16	0.72
A5SS	chr12:104286682:104287109|104287431:+@chr12:104288931:104289040:+	0.07	0.45
A5SS	chr12:10704148:10704051|10704060:-@chr12:10701960:10702134:-	0.03	0.16
A5SS	chr12:10713333:10709908|10713211:-@chr12:10704051:10704148:-	-0.05	0.26
A5SS	chr12:109996368:109996099|109996173:-@chr12:109991627:109991760:-	-0.17	1
A5SS	chr12:110468264:110468126|110468196:-@chr12:110465106:110465214:-	0.01	0.74
A5SS	chr12:111485331:111485265|111485271:-@chr12:111470558:111470742:-	0.05	0.56
A5SS	chr12:111841930:111841327|111841684:-@chr12:111840333:111840477:-	0.04	0.41
A5SS	chr12:112264212:112264084|112264090:-@chr12:112261305:112261429:-	0.03	0.43
A5SS	chr12:112409574:112409041|112409493:-@chr12:112408420:112408656:-	-0.02	0.06
A5SS	chr12:112409641:112409406|112409587:-@chr12:112408420:112408656:-	0.01	0.06
A5SS	chr12:112409641:112409411|112409587:-@chr12:112408420:112408656:-	0.01	0.06
A5SS	chr12:113163045:113162896|113162932:-@chr12:113161893:113161997:-	0.01	0.08
A5SS	chr12:116910956:116911157|116911355:+@chr12:116928023:116928127:+	0.12	0.67
A5SS	chr12:118024851:118025010|118025014:+@chr12:118025747:118025828:+	-0.23	1.59
A5SS	chr12:119785065:119784189|119784960:-@chr12:119783908:119784051:-	-0.06	0.99
A5SS	chr12:120199000:120198854|120198895:-@chr12:120198554:120198739:-	-0.01	0.08
A5SS	chr12:120199000:120198854|120198895:-@chr12:120198554:120198770:-	0	0.16
A5SS	chr12:120200831:120200719|120200730:-@chr12:120199310:120199485:-	-0.01	0
A5SS	chr12:120465787:120465627|120465756:-@chr12:120463950:120464122:-	0.04	0.21
A5SS	chr12:121331428:121331227|121331347:-@chr12:121330583:121330672:-	-0.36	2.7
A5SS	chr12:122521428:122521296|122521385:-@chr12:122518839:122519029:-	0	0.03
A5SS	chr12:122980060:122980745|122980887:+@chr12:122981129:122981266:+	0.31	4.94
A5SS	chr12:122981129:122981266|122981299:+@chr12:122981571:122981879:+	-0.03	0.3
A5SS	chr12:122981129:122981266|122981299:+@chr12:122981595:122981879:+	-0.13	0.53
A5SS	chr12:123227616:123227463|123227546:-@chr12:123223038:123223127:-	-0.13	0.74
A5SS	chr12:123253647:123253956|123254199:+@chr12:123256813:123257959:+	0	0.18
A5SS	chr12:123253647:123253956|123255033:+@chr12:123256813:123257959:+	-0.05	0.17
A5SS	chr12:123590342:123590449|123590492:+@chr12:123596605:123598577:+	0.05	0.29
A5SS	chr12:123973215:123973303|123973352:+@chr12:123973886:123974020:+	-0.31	1.74
A5SS	chr12:124327633:124327409|124327547:-@chr12:124326191:124326370:-	-0.07	0.37
A5SS	chr12:124786503:124782683|124786357:-@chr12:124776856:124778586:-	-0.14	0.59
A5SS	chr12:124786503:124786107|124786357:-@chr12:124776856:124778586:-	0	0.55
A5SS	chr12:12813346:12813454|12813516:+@chr12:12814131:12814224:+	0.04	0.31
A5SS	chr12:131714071:131714193|131714240:+@chr12:131714822:131714953:+	-0.07	0.5
A5SS	chr12:132672839:132672580|132672627:-@chr12:132672215:132672322:-	-0.06	0.5
A5SS	chr12:31729174:31728971|31728991:-@chr12:31709293:31709425:-	0.08	0.48
A5SS	chr12:39322882:39321348|39322668:-@chr12:39319906:39320013:-	0.01	0.06
A5SS	chr12:43806375:43805831|43806221:-@chr12:43804495:43804572:-	0.03	0.59
A5SS	chr12:46269425:46268526|46268865:-@chr12:46229564:46229639:-	0.25	1.99
A5SS	chr12:46269425:46268526|46268865:-@chr12:46243200:46243314:-	0	0.45
A5SS	chr12:48134943:48135038|48135383:+@chr12:48137721:48137846:+	-0.3	1.15
A5SS	chr12:49044304:49044191|49044200:-@chr12:49043868:49043998:-	-0.06	0.35
A5SS	chr12:50025557:50025328|50025398:-@chr12:50006434:50006636:-	-0.23	0.97
A5SS	chr12:50025557:50025328|50025398:-@chr12:50016631:50016719:-	-0.34	5.56
A5SS	chr12:50025557:50025373|50025398:-@chr12:50016631:50016719:-	-0.34	2.75
A5SS	chr12:51048327:51048478|51048518:+@chr12:51049034:51049185:+	0.09	0.53
A5SS	chr12:53034612:53034709|53034724:+@chr12:53037409:53037622:+	0.04	0.17
A5SS	chr12:53295839:53295941|53296275:+@chr12:53297850:53297924:+	0.15	0.56
A5SS	chr12:53295839:53295941|53296467:+@chr12:53297850:53297924:+	0.09	0.32
A5SS	chr12:53321610:53321343|53321471:-@chr12:53320565:53320692:-	0.21	1.06
A5SS	chr12:53543448:53543297|53543330:-@chr12:53537415:53537552:-	0.02	0.52
A5SS	chr12:54182623:54182306|54182504:-@chr12:54181455:54181647:-	-0.32	1.39
A5SS	chr12:54281386:54281502|54281941:+@chr12:54282090:54282300:+	-0.02	0.1
A5SS	chr12:56286645:56286497|56286595:-@chr12:56285916:56286023:-	-0.02	0.08
A5SS	chr12:56752323:56752187|56752196:-@chr12:56751038:56751195:-	0	0.26
A5SS	chr12:57231713:57231913|57231917:+@chr12:57232211:57232292:+	-0.04	0.2
A5SS	chr12:57489267:57489345|57489558:+@chr12:57490207:57490379:+	0.11	0.49
A5SS	chr12:57515920:57515991|57516158:+@chr12:57516245:57516337:+	-0.3	1.28
A5SS	chr12:57718146:57718376|57718421:+@chr12:57718993:57719182:+	-0.02	0.22
A5SS	chr12:57718993:57719182|57720263:+@chr12:57720406:57720518:+	0.02	0.08
A5SS	chr12:64425038:64425138|64425182:+@chr12:64425338:64425457:+	-0.06	0.35
A5SS	chr12:6493840:6493459|6493717:-@chr12:6492862:6492972:-	-0.11	0.48
A5SS	chr12:6534517:6534569|6534661:+@chr12:6534810:6534861:+	-0.43	5.71
A5SS	chr12:6534810:6534861|6534991:+@chr12:6536494:6536593:+	0.01	0.45
A5SS	chr12:6536684:6536790|6536817:+@chr12:6536920:6537010:+	0.1	0.4
A5SS	chr12:6568332:6568139|6568207:-@chr12:6567816:6567922:-	0.05	0.48
A5SS	chr12:6573269:6573071|6573074:-@chr12:6570869:6571032:-	-0.14	1.18
A5SS	chr12:6581173:6581038|6581044:-@chr12:6578846:6578917:-	0.12	0.71
A5SS	chr12:6587949:6587661|6587712:-@chr12:6587384:6587559:-	0.06	0.27
A5SS	chr12:6587949:6587707|6587712:-@chr12:6587384:6587559:-	0.08	0.42
A5SS	chr12:6653050:6652936|6652945:-@chr12:6652662:6652767:-	0.11	0.75
A5SS	chr12:6689510:6689098|6689368:-@chr12:6688167:6688226:-	-0.48	83.48
A5SS	chr12:6750305:6750145|6750177:-@chr12:6749848:6750007:-	0.01	0.08
A5SS	chr12:68327021:68325172|68326657:-@chr12:68323073:68323240:-	0.13	0.42
A5SS	chr12:68610908:68611043|68611052:+@chr12:68648699:68648781:+	-0.02	0.22
A5SS	chr12:68610929:68611043|68611052:+@chr12:68648699:68648781:+	0.01	0.24
A5SS	chr12:68610929:68611043|68611056:+@chr12:68648699:68648781:+	0.01	0.21
A5SS	chr12:76048464:76048393|76048421:-@chr12:76044745:76047718:-	0.3	1.59
A5SS	chr12:76059878:76059777|76059798:-@chr12:76056033:76056161:-	-0.03	0.16
A5SS	chr12:79788783:79786777|79788648:-@chr12:79786374:79786478:-	-0.02	0.05
A5SS	chr12:93411299:93411053|93411126:-@chr12:93410734:93410874:-	0.2	0.82
A5SS	chr12:93571681:93571914|93572186:+@chr12:93572685:93573036:+	0.04	0.2
A5SS	chr13:102664795:102664925|102664936:+@chr13:102674283:102674490:+	-0.14	0.67
A5SS	chr13:110883793:110883553|110883698:-@chr13:110878540:110880112:-	-0.03	0.38
A5SS	chr13:111283139:111283363|111283399:+@chr13:111286147:111286240:+	-0.04	0.35
A5SS	chr13:113208650:113208024|113208599:-@chr13:113200427:113200516:-	-0.04	0.31
A5SS	chr13:113631623:113631744|113631905:+@chr13:113633120:113633285:+	0.04	0.25
A5SS	chr13:32527532:32527408|32527458:-@chr13:32522182:32522270:-	-0.09	0.51
A5SS	chr13:37059713:37059480|37059559:-@chr13:37051488:37051583:-	-0.14	0.54
A5SS	chr13:44436095:44435793|44436044:-@chr13:44432143:44434883:-	-0.04	0.19
A5SS	chr13:45008795:45008879|45009000:+@chr13:45014952:45015083:+	-0.26	1.05
A5SS	chr13:45341158:45340712|45341042:-@chr13:45339994:45340184:-	-0.05	225932.38
A5SS	chr13:46052778:46052404|46052698:-@chr13:46045391:46045516:-	-0.14	0.57
A5SS	chr13:48095141:48094954|48095060:-@chr13:48090352:48090418:-	-0.08	0.46
A5SS	chr14:102086124:102085758|102085965:-@chr14:102085298:102085431:-	0.3	122676625825.56
A5SS	chr14:103679384:103679518|103679545:+@chr14:103687081:103687211:+	0.22	1.06
A5SS	chr14:103679384:103679518|103679545:+@chr14:103700655:103700727:+	0.07	0.47
A5SS	chr14:20455131:20455328|20455338:+@chr14:20455578:20455703:+	0.06	0.38
A5SS	chr14:20455131:20455328|20455389:+@chr14:20455578:20455703:+	-0.04	0.21
A5SS	chr14:20455131:20455338|20455389:+@chr14:20455578:20455703:+	0.02	0.23
A5SS	chr14:20455226:20455328|20455389:+@chr14:20455578:20455703:+	-0.01	0.22
A5SS	chr14:20455226:20455328|20455394:+@chr14:20455578:20455703:+	-0.01	0.21
A5SS	chr14:20455226:20455389|20455394:+@chr14:20455578:20455703:+	0.04	0.47
A5SS	chr14:20455227:20455394|20455401:+@chr14:20455578:20455703:+	0.12	0.65
A5SS	chr14:20455247:20455394|20455428:+@chr14:20455578:20455703:+	-0.01	0.18
A5SS	chr14:20455578:20455703|20455773:+@chr14:20455914:20456101:+	0.06	0.23
A5SS	chr14:21231072:21230958|21230997:-@chr14:21230319:21230366:-	-0.03	0.14
A5SS	chr14:21431858:21430801|21431811:-@chr14:21428964:21429335:-	-0.02	0.15
A5SS	chr14:22929585:22929167|22929252:-@chr14:22928497:22928615:-	0.07	0.33
A5SS	chr14:22957094:22956746|22956916:-@chr14:22955100:22955176:-	0.11	0.63
A5SS	chr14:23324138:23324289|23324328:+@chr14:23325247:23326185:+	-0.02	0.11
A5SS	chr14:23555982:23556343|23557034:+@chr14:23558695:23559581:+	-0.15	0.65
A5SS	chr14:23555982:23556343|23557039:+@chr14:23558695:23559581:+	-0.09	0.4
A5SS	chr14:23555982:23556343|23557304:+@chr14:23558695:23559581:+	-0.09	0.41
A5SS	chr14:23562415:23561962|23562288:-@chr14:23561512:23561635:-	-0.06	0.36
A5SS	chr14:23566160:23565816|23566064:-@chr14:23565606:23565701:-	-0.19	0.73
A5SS	chr14:23567788:23567597|23567739:-@chr14:23567111:23567319:-	-0.15	0.64
A5SS	chr14:23954197:23953574|23953774:-@chr14:23938731:23941158:-	0.13	0.61
A5SS	chr14:24094311:24094434|24094845:+@chr14:24096892:24097137:+	0.03	0.16
A5SS	chr14:24114777:24114924|24115293:+@chr14:24115543:24115726:+	-0.05	0.32
A5SS	chr14:24115543:24115726|24115749:+@chr14:24116917:24117044:+	-0.03	0.51
A5SS	chr14:24115543:24115726|24115749:+@chr14:24116972:24117044:+	-0.05	0.48
A5SS	chr14:24138474:24138560|24138568:+@chr14:24138736:24138967:+	0.06	0.69
A5SS	chr14:24148258:24148413|24148477:+@chr14:24148642:24148701:+	-0.02	0.2
A5SS	chr14:24211592:24211411|24211415:-@chr14:24210654:24210768:-	0.06	0.23
A5SS	chr14:24218215:24218059|24218133:-@chr14:24216852:24217223:-	-0.21	5.61
A5SS	chr14:24376294:24376554|24376878:+@chr14:24377638:24377705:+	0.32	1.99
A5SS	chr14:24442453:24442098|24442346:-@chr14:24441674:24441795:-	0.01	0.27
A5SS	chr14:27656502:27656338|27656443:-@chr14:27321826:27322141:-	0.09	0.46
A5SS	chr14:30622319:30622399|30622462:+@chr14:30628209:30628279:+	0.13	0.47
A5SS	chr14:30875056:30875103|30875298:+@chr14:30877572:30877728:+	0.11	0.54
A5SS	chr14:31123047:31122914|31122920:-@chr14:31121383:31121505:-	0.23	1.33
A5SS	chr14:35292317:35292552|35292600:+@chr14:35307994:35308088:+	-0.03	0.15
A5SS	chr14:35690003:35688459|35689836:-@chr14:35686542:35686666:-	0.06	0.28
A5SS	chr14:45095221:45095533|45095563:+@chr14:45096103:45096228:+	-0.17	0.95
A5SS	chr14:52707202:52707304|52707529:+@chr14:52708309:52708388:+	-0.02	0.1
A5SS	chr14:63382157:63382056|63382071:-@chr14:63371356:63376108:-	-0.04	0.19
A5SS	chr14:69767087:69767251|69767255:+@chr14:69768138:69768282:+	-0.1	0.48
A5SS	chr14:69767112:69767255|69767380:+@chr14:69768138:69768282:+	-0.06	1.09
A5SS	chr14:74713485:74713552|74713620:+@chr14:74714872:74714943:+	-0.11	0.72
A5SS	chr14:75127080:75126703|75126905:-@chr14:75124046:75124223:-	-0.1	0.64
A5SS	chr14:77457640:77457095|77457495:-@chr14:77454010:77454102:-	-0.15	1.53
A5SS	chr14:77457640:77457318|77457495:-@chr14:77454010:77454102:-	-0.1	0.33
A5SS	chr14:95534872:95533693|95534593:-@chr14:95532297:95533061:-	0.07	0.26
A5SS	chr15:101652391:101651696|101652271:-@chr15:101650004:101650161:-	0.04	0.22
A5SS	chr15:20443521:20443339|20443371:-@chr15:20440474:20440642:-	0	0.56
A5SS	chr15:28921640:28921749|28921895:+@chr15:28995753:28995806:+	-0.38	6.18
A5SS	chr15:32629595:32629675|32629762:+@chr15:32632979:32633108:+	-0.12	0.79
A5SS	chr15:34906712:34906519|34906545:-@chr15:34904336:34904505:-	0	0.3
A5SS	chr15:40296908:40296746|40296758:-@chr15:40296522:40296634:-	-0.1	0.39
A5SS	chr15:40565057:40564766|40564976:-@chr15:40562772:40563027:-	-0.22	4.13
A5SS	chr15:40565057:40564791|40564976:-@chr15:40562772:40563027:-	-0.21	1.42
A5SS	chr15:40755336:40755083|40755199:-@chr15:40754597:40754790:-	-0.23	1.05
A5SS	chr15:40779310:40779084|40779223:-@chr15:40776542:40776627:-	0.01	0.05
A5SS	chr15:41283990:41284110|41284288:+@chr15:41285225:41285363:+	0	0.14
A5SS	chr15:45415587:45415779|45415809:+@chr15:45417269:45417399:+	0.06	0.48
A5SS	chr15:50301368:50301221|50301257:-@chr15:50300789:50300902:-	-0.1	0.57
A5SS	chr15:50424382:50424514|50424654:+@chr15:50439009:50439177:+	0.33	2.86
A5SS	chr15:55192833:55192403|55192720:-@chr15:55190975:55191047:-	-0.02	0.06
A5SS	chr15:58893987:58893821|58893902:-@chr15:58893279:58893364:-	-0.36	3736.01
A5SS	chr15:63626154:63625942|63625985:-@chr15:63624158:63624327:-	-0.07	0.22
A5SS	chr15:63833917:63833822|63833827:-@chr15:63774694:63775649:-	-0.22	0.96
A5SS	chr15:65156932:65156778|65156844:-@chr15:65155692:65155856:-	-0.02	0.11
A5SS	chr15:65517713:65517381|65517486:-@chr15:65512295:65512564:-	-0.38	81.98
A5SS	chr15:65611131:65610686|65611098:-@chr15:65607159:65607442:-	0	0.15
A5SS	chr15:65611131:65610796|65611098:-@chr15:65607159:65607442:-	0.03	0.22
A5SS	chr15:66495419:66494903|66495330:-@chr15:66494415:66494552:-	0	0
A5SS	chr15:67254654:67254229|67254559:-@chr15:67236630:67236820:-	0.01	0.07
A5SS	chr15:67254736:67254414|67254559:-@chr15:67236630:67236820:-	-0.15	7.29
A5SS	chr15:70058291:70058150|70058159:-@chr15:70057459:70057658:-	-0.3	1.23
A5SS	chr15:72208891:72208617|72208621:-@chr15:72207127:72207277:-	-0.05	0.17
A5SS	chr15:72231386:72230900|72231116:-@chr15:72218944:72219110:-	-0.03	0.12
A5SS	chr15:72231624:72230896|72231116:-@chr15:72218944:72219110:-	-0.05	0.19
A5SS	chr15:72231624:72230896|72231324:-@chr15:72218944:72219110:-	-0.09	0.37
A5SS	chr15:72231624:72230900|72231116:-@chr15:72218944:72219110:-	-0.04	0.16
A5SS	chr15:72231624:72230900|72231324:-@chr15:72218944:72219110:-	-0.09	0.33
A5SS	chr15:72231624:72231116|72231324:-@chr15:72218944:72219110:-	0.09	0.37
A5SS	chr15:72272575:72272281|72272393:-@chr15:72271023:72271287:-	-0.02	0.46
A5SS	chr15:72355624:72353691|72355559:-@chr15:72353068:72353178:-	0.12	0.37
A5SS	chr15:72783758:72783246|72783459:-@chr15:72774872:72775097:-	0.01	0.13
A5SS	chr15:74461188:74460668|74461037:-@chr15:74458684:74458896:-	0.16	5.5
A5SS	chr15:74461188:74460668|74461108:-@chr15:74458684:74458896:-	0.53	81378.23
A5SS	chr15:74461188:74460668|74461158:-@chr15:74458684:74458896:-	0.52	279.77
A5SS	chr15:74461188:74461037|74461108:-@chr15:74458684:74458896:-	0.28	6.53
A5SS	chr15:74461188:74461037|74461158:-@chr15:74458684:74458896:-	0.23	1.02
A5SS	chr15:74461188:74461108|74461158:-@chr15:74458684:74458896:-	-0.03	0.59
A5SS	chr15:78299726:78299456|78299562:-@chr15:78295675:78295725:-	-0.42	5.18
A5SS	chr15:78886141:78886227|78886395:+@chr15:78887269:78887349:+	-0.05	0.23
A5SS	chr15:82152423:82151451|82151465:-@chr15:82138658:82138842:-	-0.05	0.26
A5SS	chr15:82750564:82750714|82750848:+@chr15:82754629:82754784:+	0	0.8
A5SS	chr15:88467908:88468024|88469145:+@chr15:88472627:88472725:+	-0.09	0.33
A5SS	chr15:90885037:90885258|90885585:+@chr15:90886961:90887057:+	0.03	0.35
A5SS	chr15:90903231:90903432|90903734:+@chr15:90904190:90904339:+	-0.1	0.59
A5SS	chr15:90912043:90912279|90912664:+@chr15:90912877:90912991:+	-0.06	0.35
A5SS	chr15:90969623:90969447|90969524:-@chr15:90966038:90967202:-	-0.38	2.13
A5SS	chr15:90984140:90983906|90984018:-@chr15:90981748:90981981:-	-0.03	0.13
A5SS	chr15:92946038:92946216|92946340:+@chr15:92948952:92949076:+	0.07	0.34
A5SS	chr15:92953357:92953573|92954336:+@chr15:92955423:92955512:+	-0.05	0.17
A5SS	chr15:99249558:99249171|99249417:-@chr15:99228533:99228732:-	-0.11	0.6
A5SS	chr16:11003074:11003257|11003305:+@chr16:11020193:11020325:+	-0.11	0.58
A5SS	chr16:1781495:1781193|1781358:-@chr16:1778435:1778612:-	0.06	0.3
A5SS	chr16:1786537:1786655|1786955:+@chr16:1787677:1787831:+	-0.08	0.67
A5SS	chr16:18790334:18790244|18790310:-@chr16:18788981:18789118:-	0	0.07
A5SS	chr16:190135:189931|189968:-@chr16:188969:189339:-	-0.14	0.71
A5SS	chr16:190135:189947|189968:-@chr16:188969:189339:-	-0.08	0.25
A5SS	chr16:1962909:1962497|1962736:-@chr16:1962061:1962270:-	0.08	0.46
A5SS	chr16:1963256:1962736|1963149:-@chr16:1962497:1962656:-	0	0
A5SS	chr16:1964365:1963653|1964276:-@chr16:1963149:1963256:-	-0.01	0
A5SS	chr16:2001700:2001583|2001592:-@chr16:2001004:2001191:-	0.09	0.4
A5SS	chr16:20806445:20806705|20806817:+@chr16:20806952:20807091:+	-0.16	0.74
A5SS	chr16:2207193:2207345|2208024:+@chr16:2208210:2208334:+	0.05	0.18
A5SS	chr16:2268412:2267933|2268055:-@chr16:2264176:2264331:-	-0.02	0.08
A5SS	chr16:2268412:2267933|2268055:-@chr16:2264573:2264760:-	-0.02	0.05
A5SS	chr16:23495778:23495689|23495694:-@chr16:23494303:23494378:-	-0.02	0.37
A5SS	chr16:23557350:23556890|23557205:-@chr16:23552149:23552304:-	-0.04	0.16
A5SS	chr16:23689494:23689676|23689772:+@chr16:23689860:23690367:+	-0.1	0.39
A5SS	chr16:27464836:27464320|27464395:-@chr16:27463541:27463592:-	-0.58	65.78
A5SS	chr16:2820955:2821067|2821109:+@chr16:2821366:2821722:+	0.02	0.28
A5SS	chr16:28487541:28486578|28487456:-@chr16:28484006:28484118:-	-0.34	8.01
A5SS	chr16:28835933:28836122|28836176:+@chr16:28836728:28837237:+	-0.1	0.42
A5SS	chr16:28835933:28836122|28836176:+@chr16:28836751:28837237:+	-0.25	4.95
A5SS	chr16:28835933:28836122|28836485:+@chr16:28836728:28837237:+	-0.24	3516641.86
A5SS	chr16:28835933:28836176|28836485:+@chr16:28836728:28837237:+	-0.28	214014.35
A5SS	chr16:29796893:29797088|29797093:+@chr16:29798374:29798501:+	-0.07	0.24
A5SS	chr16:2979912:2979648|2979808:-@chr16:2976664:2977031:-	0.1	0.47
A5SS	chr16:2979912:2979648|2979816:-@chr16:2976664:2977031:-	0.08	0.35
A5SS	chr16:2979936:2979648|2979808:-@chr16:2976664:2977031:-	0.09	0.38
A5SS	chr16:30001212:30001530|30004657:+@chr16:30005221:30005790:+	0.01	0.15
A5SS	chr16:30068818:30068978|30068990:+@chr16:30069306:30069389:+	-0.12	0.89
A5SS	chr16:30075976:30076094|30076100:+@chr16:30076315:30076475:+	-0.04	0.43
A5SS	chr16:30572734:30571434|30572122:-@chr16:30571010:30571123:-	-0.12	0.81
A5SS	chr16:3065369:3065494|3065826:+@chr16:3067377:3067415:+	0.05	0.91
A5SS	chr16:4476340:4476487|4476665:+@chr16:4505484:4505610:+	-0.25	3.18
A5SS	chr16:46689646:46689770|46689829:+@chr16:46690991:46691120:+	-0.27	1.67
A5SS	chr16:53307681:53307905|53307953:+@chr16:53308686:53308854:+	0.1	0.35
A5SS	chr16:57186064:57185821|57186031:-@chr16:57173728:57173869:-	0.04	5.32
A5SS	chr16:57186116:57185545|57185821:-@chr16:57173728:57173869:-	-0.02	0.09
A5SS	chr16:57186116:57185545|57186031:-@chr16:57173728:57173869:-	0.02	0.13
A5SS	chr16:57186116:57185736|57186031:-@chr16:57173728:57173869:-	0.02	0.67
A5SS	chr16:57186116:57185821|57186031:-@chr16:57173728:57173869:-	0.06	3.08
A5SS	chr16:57186116:57185825|57186031:-@chr16:57173728:57173869:-	0.02	0.09
A5SS	chr16:57186284:57186451|57187050:+@chr16:57204504:57205008:+	0.05	0.43
A5SS	chr16:574066:574438|574763:+@chr16:575839:575970:+	0.08	0.61
A5SS	chr16:58537220:58536968|58536989:-@chr16:58534147:58534395:-	0.05	0.35
A5SS	chr16:58556993:58556847|58556862:-@chr16:58555784:58555908:-	-0.13	0.66
A5SS	chr16:67082213:67082308|67082339:+@chr16:67098710:67101055:+	-0.12	0.46
A5SS	chr16:67963559:67962244|67963465:-@chr16:67961575:67961706:-	0.02	0.1
A5SS	chr16:70361418:70361510|70361636:+@chr16:70364543:70364645:+	-0.04	0.66
A5SS	chr16:71808813:71808505|71808763:-@chr16:71789279:71789482:-	-0.03	0.16
A5SS	chr16:75451839:75451669|75451738:-@chr16:75443054:75447688:-	-0.06	1.07
A5SS	chr16:75464737:75464468|75464672:-@chr16:75451738:75451839:-	-0.45	4.94
A5SS	chr16:85804937:85805104|85805153:+@chr16:85805733:85805864:+	0.01	0.06
A5SS	chr16:86870:85820|86668:-@chr16:84274:84595:-	0.08	0.44
A5SS	chr16:87975048:87975185|87975207:+@chr16:87981036:87981127:+	-0.13	0.55
A5SS	chr16:88716119:88715933|88715971:-@chr16:88715346:88715854:-	0.11	0.48
A5SS	chr16:88806486:88806638|88806674:+@chr16:88807051:88807203:+	0.2	1.13
A5SS	chr17:1437155:1436620|1436790:-@chr17:1420689:1423650:-	-0.18	0.75
A5SS	chr17:16439327:16439414|16439703:+@chr17:16440185:16440253:+	0	0.11
A5SS	chr17:17137916:17138075|17138429:+@chr17:17142627:17142765:+	0.05	0.31
A5SS	chr17:17817916:17817548|17817696:-@chr17:17817256:17817457:-	0	0.6
A5SS	chr17:2036529:2036653|2036686:+@chr17:2036835:2036956:+	0.16	0.67
A5SS	chr17:28598635:28598465|28598510:-@chr17:28591982:28593066:-	-0.03	0.28
A5SS	chr17:28883231:28883108|28883177:-@chr17:28882573:28882691:-	0.27	0.92
A5SS	chr17:30291508:30291180|30291311:-@chr17:30289373:30289482:-	-0.03	0.2
A5SS	chr17:32473801:32473945|32474081:+@chr17:32474764:32474824:+	-0.13	1.21
A5SS	chr17:35809484:35809576|35809616:+@chr17:35817716:35817755:+	-0.11	0.51
A5SS	chr17:38738861:38738749|38738753:-@chr17:38738541:38738595:-	-0.28	1.61
A5SS	chr17:40642559:40642118|40642455:-@chr17:40637492:40637572:-	-0.17	1.23
A5SS	chr17:4143168:4143313|4144005:+@chr17:4149891:4150031:+	0.11	0.65
A5SS	chr17:41786768:41786566|41786588:-@chr17:41771647:41771862:-	0.04	0.24
A5SS	chr17:42020097:42020204|42020269:+@chr17:42021564:42021671:+	-0.04	0.25
A5SS	chr17:42119436:42119054|42119245:-@chr17:42118297:42118403:-	-0.04	0.58
A5SS	chr17:42574210:42573819|42574099:-@chr17:42573478:42573623:-	0.02	0.09
A5SS	chr17:43125364:43124737|43125271:-@chr17:43124017:43124115:-	-0.35	1.76
A5SS	chr17:43492183:43492292|43492374:+@chr17:43492681:43493040:+	-0.01	0.26
A5SS	chr17:44894525:44894245|44894417:-@chr17:44886585:44886750:-	0	0
A5SS	chr17:47831541:47831311|47831460:-@chr17:47828501:47828670:-	0	0.25
A5SS	chr17:49317983:49316826|49317366:-@chr17:49312698:49312845:-	0	0.07
A5SS	chr17:4940008:4940230|4940360:+@chr17:4940487:4940726:+	-0.11	0.54
A5SS	chr17:51193016:51192658|51192782:-@chr17:51192203:51192280:-	-0.09	0.38
A5SS	chr17:57850056:57849839|57849967:-@chr17:57849240:57849410:-	0	0
A5SS	chr17:58005600:58005398|58005414:-@chr17:58004588:58005041:-	-0.11	0.72
A5SS	chr17:58007261:58006907|58006944:-@chr17:58006343:58006527:-	-0.35	1171.43
A5SS	chr17:58692602:58692788|58693650:+@chr17:58694931:58695189:+	0.06	0.25
A5SS	chr17:58692606:58692788|58693811:+@chr17:58694931:58695189:+	0.06	0.25
A5SS	chr17:59119495:59119299|59119319:-@chr17:59109951:59112345:-	0.02	0.11
A5SS	chr17:59155184:59154956|59155131:-@chr17:59131281:59131367:-	0.01	0.14
A5SS	chr17:59707465:59707748|59708077:+@chr17:59731421:59731522:+	0	0.1
A5SS	chr17:60219787:60219628|60219670:-@chr17:60214620:60214774:-	-0.02	0.63
A5SS	chr17:61928032:61927654|61927935:-@chr17:61926352:61926662:-	0.05	0.58
A5SS	chr17:63827460:63827514|63827923:+@chr17:63828138:63828209:+	-0.23	1.12
A5SS	chr17:67128855:67128495|67128651:-@chr17:67123963:67124014:-	-0.05	0.21
A5SS	chr17:67945409:67945896|67946325:+@chr17:67947726:67947808:+	0.15	2.28
A5SS	chr17:67993235:67992901|67993044:-@chr17:67991099:67992103:-	0.26	3.65
A5SS	chr17:68512379:68512548|68512579:+@chr17:68515394:68515576:+	-0.12	0.45
A5SS	chr17:68515394:68515566|68515576:+@chr17:68522756:68522926:+	-0.04	0.23
A5SS	chr17:7012417:7012757|7012761:+@chr17:7013666:7013742:+	0.08	0.4
A5SS	chr17:72947875:72947528|72947731:-@chr17:72849634:72849804:-	-0.56	8.3
A5SS	chr17:74439745:74440046|74440827:+@chr17:74443818:74443912:+	0.13	0.58
A5SS	chr17:75131105:75130965|75131045:-@chr17:75130753:75130867:-	0.08	0.55
A5SS	chr17:75147653:75147520|75147556:-@chr17:75146666:75146684:-	0.08	0.41
A5SS	chr17:75491691:75491852|75491900:+@chr17:75492474:75492789:+	0.54	1629.77
A5SS	chr17:75778963:75778810|75778821:-@chr17:75776434:75778723:-	0.03	0.41
A5SS	chr17:75778963:75778810|75778883:-@chr17:75776434:75778723:-	0.01	0.04
A5SS	chr17:75778963:75778821|75778883:-@chr17:75776434:75778723:-	-0.05	0.26
A5SS	chr17:75855335:75855180|75855239:-@chr17:75851568:75851676:-	0.07	0.24
A5SS	chr17:75904719:75904222|75904540:-@chr17:75902020:75902154:-	-0.02	0.07
A5SS	chr17:75904719:75904226|75904540:-@chr17:75902020:75902154:-	-0.01	0.06
A5SS	chr17:75979434:75978791|75978965:-@chr17:75978534:75978693:-	-0.24	65.78
A5SS	chr17:7606149:7606016|7606097:-@chr17:7605645:7605738:-	-0.04	0.13
A5SS	chr17:76400297:76400147|76400222:-@chr17:76399449:76399921:-	-0.07	0.63
A5SS	chr17:76737331:76736799|76736835:-@chr17:76736154:76736464:-	0.03	0.24
A5SS	chr17:782280:781863|782166:-@chr17:778695:778744:-	-0.04	0.37
A5SS	chr17:78798551:78796317|78798400:-@chr17:78787381:78787658:-	0.12	0.57
A5SS	chr17:79081898:79082063|79082877:+@chr17:79083020:79083123:+	-0.35	6.36
A5SS	chr17:81239568:81239678|81239682:+@chr17:81240987:81241298:+	-0.12	0.7
A5SS	chr17:81239568:81239678|81239943:+@chr17:81240987:81241298:+	-0.02	0.12
A5SS	chr17:81512799:81512615|81512734:-@chr17:81512232:81512360:-	-0.02	0.07
A5SS	chr17:81891713:81891833|81891841:+@chr17:81894467:81894586:+	0.02	0.32
A5SS	chr17:81891713:81891833|81891863:+@chr17:81894467:81894586:+	-0.04	0.37
A5SS	chr17:81891713:81891841|81891863:+@chr17:81894467:81894586:+	0.07	0.3
A5SS	chr17:81891723:81891833|81891841:+@chr17:81894467:81894586:+	0.09	0.46
A5SS	chr17:82036308:82036147|82036191:-@chr17:82035881:82036063:-	-0.01	0.1
A5SS	chr17:82036308:82036182|82036191:-@chr17:82035881:82036063:-	0.01	0.17
A5SS	chr17:82036448:82036384|82036414:-@chr17:82036191:82036308:-	0.35	2.42
A5SS	chr17:82051865:82051964|82052459:+@chr17:82053274:82053366:+	0.17	0.79
A5SS	chr17:82061721:82061557|82061618:-@chr17:82061209:82061353:-	-0.34	3.87
A5SS	chr17:8206888:8206740|8206750:-@chr17:8206491:8206639:-	0	0.28
A5SS	chr17:82086558:82086254|82086260:-@chr17:82085482:82085871:-	0.01	0.29
A5SS	chr17:82201952:82201538|82201672:-@chr17:82198314:82198422:-	-0.07	0.48
A5SS	chr17:82249014:82245976|82248875:-@chr17:82242661:82244831:-	0.02	0.08
A5SS	chr17:82459992:82460072|82460323:+@chr17:82464287:82464430:+	-0.31	2.51
A5SS	chr18:21664230:21663678|21664118:-@chr18:21659170:21659343:-	-0.04	0.47
A5SS	chr18:35290245:35290084|35290131:-@chr18:35263945:35264455:-	-0.16	0.57
A5SS	chr18:35344456:35344360|35344370:-@chr18:35340231:35340733:-	0.15	1.12
A5SS	chr18:46089996:46089823|46089889:-@chr18:46089566:46089732:-	-0.01	0.05
A5SS	chr18:46095131:46094980|46095053:-@chr18:46091682:46091851:-	-0.04	0.47
A5SS	chr18:46098353:46097836|46098172:-@chr18:46095053:46095131:-	-0.15	1696684.52
A5SS	chr18:49491833:49491736|49491746:-@chr18:49491532:49491584:-	0.01	0.16
A5SS	chr18:49813953:49813682|49813817:-@chr18:49802687:49802853:-	0.2	1.39
A5SS	chr18:50284839:50284720|50284732:-@chr18:50284378:50284562:-	0.04	0.33
A5SS	chr18:55232671:55232509|55232521:-@chr18:55228847:55229076:-	-0.12	0.53
A5SS	chr18:57615975:57615641|57615817:-@chr18:57613602:57613680:-	-0.15	0.82
A5SS	chr18:9102630:9102797|9103433:+@chr18:9117838:9117903:+	-0.17	8.92
A5SS	chr18:9124874:9124983|9124996:+@chr18:9126831:9126907:+	0.1	0.46
A5SS	chr19:1011499:1011096|1011367:-@chr19:1009648:1010895:-	-0.16	2.44
A5SS	chr19:10116989:10116800|10116824:-@chr19:10115967:10116074:-	0	0.03
A5SS	chr19:10119171:10119067|10119088:-@chr19:10118868:10118956:-	-0.01	0.06
A5SS	chr19:10135852:10135439|10135736:-@chr19:10134217:10134307:-	0.03	0.12
A5SS	chr19:1095375:1093904|1095259:-@chr19:1091792:1091907:-	0.01	0.06
A5SS	chr19:11346305:11346008|11346127:-@chr19:11345520:11345628:-	0.04	0.72
A5SS	chr19:11435257:11435706|11435710:+@chr19:11436041:11436196:+	-0.05	0.58
A5SS	chr19:12680325:12680150|12680161:-@chr19:12679801:12679922:-	-0.07	0.31
A5SS	chr19:12680325:12680150|12680202:-@chr19:12679801:12679922:-	-0.26	3.28
A5SS	chr19:12680325:12680161|12680202:-@chr19:12679801:12679922:-	-0.37	11.07
A5SS	chr19:12928663:12928535|12928573:-@chr19:12928342:12928457:-	0	0.31
A5SS	chr19:12948686:12948813|12949159:+@chr19:12949275:12949408:+	0.03	0.16
A5SS	chr19:1440019:1440241|1440253:+@chr19:1440349:1440494:+	0.02	0.16
A5SS	chr19:15399410:15398630|15399302:-@chr19:15397714:15397855:-	0.01	0.06
A5SS	chr19:15831255:15831337|15831356:+@chr19:15834502:15835114:+	0.42	3.73
A5SS	chr19:1615821:1615285|1615686:-@chr19:1612207:1612433:-	0.01	0.1
A5SS	chr19:17267376:17267516|17267527:+@chr19:17268794:17269091:+	0	0.16
A5SS	chr19:18435483:18435248|18435266:-@chr19:18434388:18435117:-	0.03	0.22
A5SS	chr19:18557762:18557914|18557949:+@chr19:18562036:18562157:+	-0.14	0.55
A5SS	chr19:18571802:18571887|18571909:+@chr19:18573293:18573403:+	-0.11	0.64
A5SS	chr19:18571874:18572179|18572607:+@chr19:18573293:18573403:+	0.04	0.2
A5SS	chr19:1880115:1878664|1879921:-@chr19:1877508:1877687:-	-0.44	4.44
A5SS	chr19:19527281:19527352|19527372:+@chr19:19527701:19527770:+	-0.06	0.51
A5SS	chr19:2046691:2046522|2046604:-@chr19:2046367:2046468:-	-0.04	0.24
A5SS	chr19:21142010:21142133|21142186:+@chr19:21143551:21143643:+	0.14	0.78
A5SS	chr19:21505552:21505774|21506080:+@chr19:21529658:21529784:+	-0.14	0.68
A5SS	chr19:35157421:35157501|35157617:+@chr19:35158344:35158400:+	-0.3	1.34
A5SS	chr19:35166251:35166325|35166428:+@chr19:35169566:35169885:+	-0.08	0.33
A5SS	chr19:38315805:38315717|38315723:-@chr19:38309405:38309643:-	-0.04	0.63
A5SS	chr19:38315805:38315717|38315747:-@chr19:38309405:38309643:-	0.22	0.83
A5SS	chr19:38315805:38315723|38315747:-@chr19:38309405:38309643:-	0.2	0.83
A5SS	chr19:38405519:38405635|38407077:+@chr19:38408751:38409084:+	-0.1	0.54
A5SS	chr19:39433569:39433494|39433522:-@chr19:39433207:39433418:-	0	0
A5SS	chr19:39435708:39435607|39435658:-@chr19:39433665:39433761:-	0.2	3.69
A5SS	chr19:40458244:40457499|40458155:-@chr19:40451364:40451492:-	-0.02	0.05
A5SS	chr19:41860255:41860289|41860445:+@chr19:41860775:41860845:+	-0.33	2.83
A5SS	chr19:41861112:41861212|41861225:+@chr19:41869031:41869214:+	-0.09	0.56
A5SS	chr19:43740218:43739673|43740107:-@chr19:43738122:43738217:-	0.01	0.04
A5SS	chr19:44901208:44901310|44901452:+@chr19:44903030:44903689:+	-0.02	0.12
A5SS	chr19:44905749:44905841|44905923:+@chr19:44906602:44906667:+	-0.06	0.3
A5SS	chr19:44916190:44916325|44916359:+@chr19:44919173:44919349:+	0	0.06
A5SS	chr19:44916190:44916325|44916470:+@chr19:44919173:44919349:+	-0.03	0.33
A5SS	chr19:44916190:44916359|44916470:+@chr19:44919173:44919349:+	-0.12	8.78
A5SS	chr19:45057750:45057882|45057898:+@chr19:45059268:45059364:+	-0.12	0.45
A5SS	chr19:45829205:45828970|45829055:-@chr19:45827837:45827918:-	-0.25	1.26
A5SS	chr19:48121322:48120167|48121170:-@chr19:48119137:48119190:-	-0.57	99.59
A5SS	chr19:48234543:48232453|48234403:-@chr19:48231660:48231810:-	0.11	0.53
A5SS	chr19:48900786:48900931|48901121:+@chr19:48904347:48904454:+	-0.05	0.2
A5SS	chr19:49449654:49449340|49449475:-@chr19:49448001:49448062:-	0.22	1.18
A5SS	chr19:49451578:49451368|49451485:-@chr19:49450782:49450848:-	0.01	0.15
A5SS	chr19:49489850:49489922|49490090:+@chr19:49490232:49490297:+	-0.11	2.61
A5SS	chr19:49490475:49490576|49490600:+@chr19:49490779:49490864:+	0.05	0.26
A5SS	chr19:49665857:49664674|49665631:-@chr19:49663343:49663514:-	-0.18	0.92
A5SS	chr19:49665875:49665484|49665631:-@chr19:49664674:49664846:-	-0.17	0.67
A5SS	chr19:49877387:49876603|49877237:-@chr19:49872917:49873302:-	0.06	0.24
A5SS	chr19:49877387:49877025|49877237:-@chr19:49872917:49873302:-	0.11	0.52
A5SS	chr19:49929504:49927694|49929326:-@chr19:49906826:49909884:-	0.03	0.14
A5SS	chr19:49929504:49929326|49929417:-@chr19:49927694:49927815:-	-0.01	0.06
A5SS	chr19:49929539:49929326|49929350:-@chr19:49906826:49909884:-	0.03	0.14
A5SS	chr19:49929539:49929326|49929350:-@chr19:49927694:49927815:-	-0.02	0.1
A5SS	chr19:50409519:50409594|50409666:+@chr19:50413426:50413521:+	0.27	1.33
A5SS	chr19:54200858:54200888|54200893:+@chr19:54201160:54201281:+	0.06	0.26
A5SS	chr19:54206276:54206462|54206724:+@chr19:54207398:54207647:+	0	0.04
A5SS	chr19:54990022:54990192|54990393:+@chr19:54990502:54990672:+	-0.02	0.45
A5SS	chr19:55386570:55386674|55386693:+@chr19:55387930:55388048:+	0.04	0.2
A5SS	chr19:5712002:5711771|5711819:-@chr19:5708342:5708403:-	-0.02	0.16
A5SS	chr19:582514:582578|582582:+@chr19:582750:583493:+	0.03	0.45
A5SS	chr19:5931531:5931404|5931419:-@chr19:5927968:5928087:-	0.27	2.05
A5SS	chr19:6415734:6415534|6415609:-@chr19:6415380:6415457:-	-0.01	0.11
A5SS	chr19:9419299:9418762|9419217:-@chr19:9418505:9418631:-	0.15	0.49
[truncated: 7,308 more rows]
