# Supplementary material for: Systematic identification of post-transcriptional regulatory modules
Source: Nat Commun. 2024 Sep 9;15:7872. doi: 10.1038/s41467-024-52215-7 (PMC11385195; doi:10.1038/s41467-024-52215-7)
Supplement: Supplementary file 20 — Source Data [file 41467_2024_52215_MOESM20_ESM.zip › Source_data/Fig5A_right_subpanel.tsv]

Protein	Cell	Intensity.ratio
HMGB2	CTRL	-0.0018
HMGB2	CTRL	-0.0403
HMGB2	CTRL	0.0809
HMGB2	CTRL	-0.0413
HMGB2	CTRL	0.0025
HMGB2	TAF15-KD	-0.0039
HMGB2	TAF15-KD	-0.09
HMGB2	TAF15-KD	-0.0742
HMGB2	TAF15-KD	-0.019
HMGB2	TAF15-KD	-0.0763
RPL35	CTRL	-0.084
RPL35	CTRL	-0.099
RPL35	CTRL	0.0754
RPL35	CTRL	0.0711
RPL35	CTRL	0.0364
RPL35	TAF15-KD	-0.0285
RPL35	TAF15-KD	-0.0993
RPL35	TAF15-KD	-0.1224
RPL35	TAF15-KD	-0.0284
RPL35	TAF15-KD	-0.1336
