# Supplementary material for: Systematic identification of post-transcriptional regulatory modules
Source: Nat Commun. 2024 Sep 9;15:7872. doi: 10.1038/s41467-024-52215-7 (PMC11385195; doi:10.1038/s41467-024-52215-7)
Supplement: Supplementary file 20 — Source Data [file 41467_2024_52215_MOESM20_ESM.zip › Source_data/FigS7F.tsv]

Gene	logFC	logCPM	PValue	FDR
ENSG00000204389.10	-2.85812749689433	8.79167483142753	6.02055567635565e-62	8.66960017395213e-58
ENSG00000204388.7	-3.04611386208274	7.54046142011927	1.28014859808867e-57	9.2170699062384e-54
ENSG00000132002.9	-2.53159228695848	9.32875808870775	9.19411920174684e-47	4.41317721683848e-43
ENSG00000179104.9	7.06959416671507	4.28290755984251	2.59114015890394e-37	9.32810457205417e-34
ENSG00000215817.7	-3.36449091922031	4.86880059863879	6.07245762644462e-32	1.74886779641605e-28
ENSG00000274536.7	2.0482847670555	5.9792242838224	8.01113825806863e-28	1.92267318193647e-24
ENSG00000118058.23	1.75159220079121	8.14627840369995	1.32888248648852e-27	2.73370111506209e-24
ENSG00000110172.12	-1.72890947933806	7.12490144590833	7.15716856614733e-26	1.28829034190652e-22
ENSG00000052802.13	-1.8889468312049	5.90135799709839	5.24815166372988e-25	8.39704266196782e-22
ENSG00000286122.1	5.9487776901205	3.20376697291989	1.33512556212394e-24	1.92258080945848e-21
ENSG00000135837.16	1.62331084191669	9.11749335073154	1.05348862345043e-22	1.37911237978966e-19
ENSG00000087074.8	-1.53391493749188	8.67617736517012	8.44816398564424e-21	1.01377967827731e-17
ENSG00000221963.6	2.15928691542784	4.70717799952556	1.41406976005115e-17	1.56635419574897e-14
ENSG00000080200.10	1.31544721614091	6.69948844426805	3.00029693785233e-17	3.08601970750525e-14
ENSG00000186480.13	-1.27702977966729	6.57431812855548	1.15966092464997e-16	1.11327448766397e-13
ENSG00000157106.17	1.31084790103655	8.90726754755323	1.93650546247784e-16	1.74285491623005e-13
ENSG00000110723.12	1.30239628625935	6.53337904534188	3.12307257365133e-16	2.64542618003406e-13
ENSG00000120738.8	2.25055583457197	4.78803533527456	5.47343214492982e-16	4.37874571594386e-13
ENSG00000151012.13	1.61550831171809	5.40075867889675	8.12587537651528e-16	6.15855818009579e-13
ENSG00000139618.17	1.88795635221689	5.81175502166056	1.81268110686904e-15	1.30513039694571e-12
ENSG00000162616.9	-1.5393359936241	5.53012793388171	1.62305001338798e-14	1.1129485806089e-11
ENSG00000111252.11	1.48604504296494	5.26767210920125	3.30042693104593e-14	2.16027944577552e-11
ENSG00000164949.8	-2.21137915950825	3.93349411821814	5.42880287016411e-14	3.39890266653753e-11
ENSG00000143333.7	1.40359713439657	5.58897200843388	8.96030329679814e-14	5.37618197807888e-11
ENSG00000080824.19	-1.48920922547808	11.2012031655692	1.1999491271412e-13	6.91170697233331e-11
ENSG00000135870.12	1.0957060458528	7.02374861170339	2.083076917522e-13	1.1503818320453e-10
ENSG00000132646.11	1.21555191689682	6.07632007096723	2.15696593508494e-13	1.1503818320453e-10
ENSG00000013441.16	-1.22907610254995	7.28004500060436	4.20600786598465e-13	2.16308975964925e-10
ENSG00000160570.14	-1.75604973491483	4.43858726368229	5.17119089594997e-13	2.56776375523033e-10
ENSG00000055609.21	1.2508507726739	9.87611847967797	6.66362108399941e-13	3.19853812031972e-10
ENSG00000080345.18	1.11201642898723	8.08195427012619	7.08806171077929e-13	3.29251898823296e-10
ENSG00000164463.12	-1.20820657669287	6.23391735743893	8.07255865040612e-13	3.63265139268275e-10
ENSG00000113369.9	-1.19707823476112	6.02231114924655	9.10480927385122e-13	3.97300768313508e-10
ENSG00000200615.1	-1.84839532391615	4.37345234505482	1.14156668972624e-12	4.83487068589936e-10
ENSG00000205413.8	3.86220905783553	2.7163325406545	1.66636586235317e-12	6.85590526225306e-10
ENSG00000162783.11	-1.24980806402454	7.62690721481943	2.40642768023821e-12	9.62571072095282e-10
ENSG00000151835.17	1.04407073203801	6.76891381925738	3.78989474130809e-12	1.47498606148207e-09
ENSG00000112159.12	1.21538679913968	10.0179477347525	7.78759515084658e-12	2.95108868874186e-09
ENSG00000285108.1	1.8053664536948	4.48758823555916	9.24173977197736e-12	3.41233468503779e-09
ENSG00000115760.14	1.09383892345575	9.02162418390817	1.25355407204093e-11	4.51279465934736e-09
ENSG00000152518.8	-1.02434710565309	6.97942403537564	1.35660775856188e-11	4.76467115202221e-09
ENSG00000130066.17	-1.11150288486365	6.26146756960626	1.44285656892423e-11	4.94693680774023e-09
ENSG00000259943.1	1.45511156639784	4.83359987463974	1.47892354482318e-11	4.95267419661718e-09
ENSG00000115541.11	-1.47165386897625	5.10782888833579	1.7350138605511e-11	5.67822717998543e-09
ENSG00000106799.13	1.01516421616612	7.21546496460629	3.63578203059435e-11	1.16345024979019e-08
ENSG00000165507.9	-1.74168298467959	4.17723791334011	4.36152235729846e-11	1.36534612924126e-08
ENSG00000145734.19	0.991981247232134	8.31211453053727	4.64701682074349e-11	1.42376685571715e-08
ENSG00000016490.16	1.04829777608684	8.69462113720079	5.03923132040809e-11	1.51176939612243e-08
ENSG00000207154.1	-1.21375779962087	6.59474734967649	7.07916850765135e-11	2.08040870428938e-08
ENSG00000023445.16	2.21225995366535	3.97881990129501	7.97232717421766e-11	2.25761780974104e-08
ENSG00000081237.20	2.68249640069077	2.98886143186683	7.99572974283285e-11	2.25761780974104e-08
ENSG00000103257.9	1.16420599596851	7.31248313607106	1.05512388277447e-10	2.92188152152931e-08
ENSG00000198888.2	1.18539516032806	9.78491497452364	1.14940415937807e-10	3.12290941415929e-08
ENSG00000005810.19	1.06878608831652	8.90902326668555	1.28667076279467e-10	3.38666921197201e-08
ENSG00000122257.20	0.957724890286609	6.7871209758976	1.29351949068375e-10	3.38666921197201e-08
ENSG00000048707.15	0.944806239915358	7.46434136569877	1.36316124079871e-10	3.50527176205382e-08
ENSG00000186439.14	1.2972936015788	5.59762738876722	1.70458127839112e-10	4.30631059804071e-08
ENSG00000285967.1	1.26259628494595	5.52427359897666	2.00505282535424e-10	4.97806218708638e-08
ENSG00000215417.13	1.32707914071666	4.87781779954496	2.60368153770412e-10	6.35474815982021e-08
ENSG00000101255.12	1.91826306098504	5.44959852647956	3.13118143402664e-10	7.51483544166395e-08
ENSG00000185658.14	1.02700232356457	8.57600793495881	3.30105601519188e-10	7.79265682274804e-08
ENSG00000174738.13	-1.28258505343568	5.08016999582014	3.74084104003669e-10	8.68840499621425e-08
ENSG00000144802.11	2.11123378301552	4.06917693069621	4.54059159015794e-10	1.03784950632182e-07
ENSG00000198840.2	0.918101960759428	7.54614600281062	4.81100996934541e-10	1.08247724310272e-07
ENSG00000253522.6	3.47092873915217	2.34782311775924	5.46699454700028e-10	1.2111495611816e-07
ENSG00000257315.3	-3.24478066457729	2.54451706998447	6.17033972881402e-10	1.34625594083215e-07
ENSG00000139514.13	0.969048604861233	6.72194480405334	6.6824364203212e-10	1.41947479257938e-07
ENSG00000127481.15	1.04714590312106	9.24506724737063	6.70307540940261e-10	1.41947479257938e-07
ENSG00000075539.15	0.954077847200988	7.15379859668867	8.75753079668926e-10	1.82765860104819e-07
ENSG00000130749.10	1.02103983274111	6.15365862080536	9.48539620074478e-10	1.95128150415321e-07
ENSG00000252745.1	-1.11212404421479	6.17842522450812	1.00682563800848e-09	2.04201256159466e-07
ENSG00000283235.2	-1.08353937974757	5.60930995834164	1.23897905626837e-09	2.47795811253674e-07
ENSG00000265972.6	1.47344059109158	4.77985882145344	1.2723777886099e-09	2.50989591177844e-07
ENSG00000200434.1	-1.36321715702782	5.36540778607798	1.32194905274829e-09	2.57244139994263e-07
ENSG00000168906.13	0.985607527516232	7.0188791162301	1.38269779085578e-09	2.6547797584431e-07
ENSG00000224411.3	-1.3587523387282	5.62199393925119	1.65834041727102e-09	3.14211868535562e-07
ENSG00000150991.15	-0.960165903786687	8.76736087384756	1.70741264574651e-09	3.19308338944801e-07
ENSG00000199804.1	-1.44130256513972	4.61488304379086	1.77987750981771e-09	3.2859277104327e-07
ENSG00000105856.14	-0.960828270733352	6.17761429672961	1.8806293487242e-09	3.42798261033272e-07
ENSG00000111011.18	-0.96082323059607	8.50688331679786	1.95542532598858e-09	3.50211582817447e-07
ENSG00000187098.17	-0.990578363634882	6.01278669182496	1.96994015334814e-09	3.50211582817447e-07
ENSG00000266976.3	0.952566783766436	6.4389311274465	2.4227010903208e-09	4.2544994756853e-07
ENSG00000168209.6	0.960618623601207	6.38846378116116	2.63414895575485e-09	4.57008975456263e-07
ENSG00000173110.8	-2.03442467947464	4.12588742519475	2.74774472603436e-09	4.71041953034461e-07
ENSG00000253352.10	0.90379862937849	7.30948572861005	2.81815376165601e-09	4.77428401974665e-07
ENSG00000112308.13	1.02727561749796	5.72027664507297	3.08624028049747e-09	5.16765814408879e-07
ENSG00000100354.21	0.885857710305537	7.91554461161384	3.20319246084001e-09	5.30183579725244e-07
ENSG00000114554.12	0.980002835269393	6.74985648820975	3.40003167885388e-09	5.56368820176089e-07
ENSG00000202356.1	-1.11231947321987	5.26362088515436	3.67622110856277e-09	5.94804314194426e-07
ENSG00000137331.12	1.44063842363093	4.44973862651163	3.85107754765255e-09	6.16172407624408e-07
ENSG00000084090.14	0.885326236557925	7.11826956544577	4.01895017165149e-09	6.35965741448148e-07
ENSG00000075407.18	1.32452136188489	4.62445591331633	4.70338164860803e-09	7.361814754343e-07
ENSG00000127914.19	0.927562709031615	8.4693213178637	4.8677716888402e-09	7.53719487304288e-07
ENSG00000187984.13	2.11173771579462	3.22833583995756	5.36472129268467e-09	8.21829644836801e-07
ENSG00000164442.10	-0.847482405650396	7.21885686752877	5.73234217002077e-09	8.68902392087359e-07
ENSG00000121858.11	1.27660861432729	4.99398898008065	5.92485720354975e-09	8.88728580532463e-07
ENSG00000144426.19	1.02518498501388	6.41615104778115	6.42991121425303e-09	9.5454352046643e-07
ENSG00000168564.6	-1.06032203335743	5.4069650247944	7.6112694003394e-09	1.11839060576416e-06
ENSG00000213946.3	-2.50713883546944	2.7912973358338	8.64320399481196e-09	1.25507715791706e-06
ENSG00000128165.9	2.037943829974	3.33064508700529	8.71581359664628e-09	1.25507715791706e-06
ENSG00000173442.13	1.00352363545041	6.23037673889825	8.91956183315291e-09	1.27169990492477e-06
ENSG00000139269.3	1.3582090546073	4.44590094549642	9.27788106658378e-09	1.30981850351771e-06
ENSG00000100219.16	1.0109575338202	6.33712252304316	9.60183480407773e-09	1.33919674531526e-06
ENSG00000162772.17	2.33580357040753	3.15741295940635	9.67197649394351e-09	1.33919674531526e-06
ENSG00000118971.9	0.842110661921289	7.65064003750854	1.12323901657796e-08	1.54044207987835e-06
ENSG00000149257.16	-0.855770173198317	7.62274011326407	1.26917838347529e-08	1.70954651905774e-06
ENSG00000204161.14	1.0160695116323	5.83728204143003	1.27028803846652e-08	1.70954651905774e-06
ENSG00000105516.11	-1.36578865725111	4.34554610927957	1.4547827441863e-08	1.93971032558174e-06
ENSG00000143226.15	1.05131767327886	5.6841629943406	1.52283432108181e-08	2.00379914878581e-06
ENSG00000260032.2	0.822020597776565	7.65440947785381	1.53067990532249e-08	2.00379914878581e-06
ENSG00000206820.1	-1.27382715238856	4.54762530445328	1.64462659818505e-08	2.13266905395344e-06
ENSG00000278294.1	-1.01005654212685	6.09931259167197	1.65874259751934e-08	2.13266905395344e-06
ENSG00000135842.17	1.51656458692979	4.07919652078245	1.71428195525814e-08	2.18457169519622e-06
ENSG00000123240.17	1.25048817471408	4.73865856216081	2.04463113496439e-08	2.58269195995502e-06
ENSG00000215908.10	-0.93884249321539	7.07863835111643	2.32121505327098e-08	2.90656493626975e-06
ENSG00000204390.10	-2.40399072987239	2.97585116439187	2.59120762501934e-08	3.21667153450677e-06
ENSG00000184937.16	1.29946152468241	4.50639738946817	2.61423452049258e-08	3.21751940983702e-06
ENSG00000111981.5	2.99695712801309	2.34868520281447	2.64731979627409e-08	3.2306275479955e-06
ENSG00000106948.17	1.0984713798805	5.71668491934285	3.10508815707322e-08	3.7574176018365e-06
ENSG00000277918.1	-0.911286693783877	8.1855139502272	3.29421254224657e-08	3.95305505069588e-06
ENSG00000227507.3	1.64028705300066	4.07716597034472	3.3604598328025e-08	3.9992249249881e-06
ENSG00000183091.20	1.26478456835842	4.7332213116442	3.62387058177673e-08	4.27735544078565e-06
ENSG00000183808.12	0.836045677374948	6.57497074822547	3.77788988545906e-08	4.42289547565938e-06
ENSG00000108021.20	0.846442768453531	6.7393987734004	3.8910780899804e-08	4.51867133029982e-06
ENSG00000166439.6	-0.83015263421764	6.67507974422528	4.09750816637328e-08	4.72032940766202e-06
ENSG00000236824.2	2.01522445039357	3.63460719417948	4.14995018563766e-08	4.74280021215733e-06
ENSG00000163625.16	0.921508255897039	6.9078558741383	4.20762899155231e-08	4.77085491955537e-06
ENSG00000205038.12	1.01433755126455	5.8883466134804	4.64722269542266e-08	5.2114765053229e-06
ENSG00000272435.1	-1.10948928082395	6.36272330799478	4.66861436935176e-08	5.2114765053229e-06
ENSG00000120694.20	-0.846864052662167	8.40576731805777	4.79229318282649e-08	5.30838629482319e-06
ENSG00000135069.14	1.02926090093619	5.37990465261564	5.49219837604505e-08	6.03722569580525e-06
ENSG00000124635.9	-0.818048369897046	7.32497443987699	6.23659279101529e-08	6.80355577201668e-06
ENSG00000246363.3	2.95762785788266	2.29345896913417	6.78777778062114e-08	7.34917293540935e-06
ENSG00000245694.10	0.945253809889619	5.725996821659	7.17027669207291e-08	7.70537196760074e-06
ENSG00000270672.1	-1.01803406408902	6.98269495699287	7.45658741647927e-08	7.91953471761288e-06
ENSG00000137501.17	-0.994724014957804	5.45184411835167	7.47956056663438e-08	7.91953471761288e-06
ENSG00000252866.1	-1.07528823815752	6.48102280462484	7.58711303783112e-08	7.9747757477933e-06
ENSG00000222426.1	-0.899992014061681	6.39424772034833	8.14282056674836e-08	8.49685624356351e-06
ENSG00000177200.18	0.797587675581521	8.13031579958318	8.36732328545134e-08	8.668306137446e-06
ENSG00000143815.15	0.827731405345802	6.54432602036962	8.62372434765087e-08	8.87011647186947e-06
ENSG00000099875.16	0.824390991453025	6.91108196238202	8.68632214157795e-08	8.87113750629237e-06
ENSG00000058673.17	-2.64542170559881	2.24793421385837	1.07141276975793e-07	1.08650309045875e-05
ENSG00000263179.1	1.35882585355487	4.16528740743265	1.1693610282217e-07	1.1775383780694e-05
ENSG00000222076.1	-1.11887329779336	7.56544174746779	1.234696938948e-07	1.234696938948e-05
ENSG00000247372.2	-3.10543146004165	2.09256330977156	1.34295661341817e-07	1.32835302398719e-05
ENSG00000201415.1	-1.25918347707691	4.82468275871195	1.34680237154257e-07	1.32835302398719e-05
ENSG00000288062.1	6.97161764764564	1.19089958789524	1.42891482843066e-07	1.39975330131983e-05
ENSG00000100815.12	0.813735101145852	6.37526696317164	1.54379921043589e-07	1.50207490745114e-05
ENSG00000143375.15	1.48720700486148	4.37505782565356	1.56902544406649e-07	1.51637358352734e-05
ENSG00000272602.6	0.887299487471541	6.43499811821926	1.65870247870125e-07	1.5923543795532e-05
ENSG00000165244.7	1.61865399257083	3.87671339878183	1.71580420432998e-07	1.63626361207627e-05
ENSG00000228253.1	0.900250522684902	9.50893295580224	1.82836166872642e-07	1.7321321072145e-05
ENSG00000124486.14	0.758493946700688	7.25702944537477	1.93325691684293e-07	1.81847957276649e-05
ENSG00000167522.16	0.761367925007328	7.75720292380084	1.94476287643083e-07	1.81847957276649e-05
ENSG00000188219.15	-0.975864589229085	5.44166225597481	2.13231559735635e-07	1.97404510896243e-05
ENSG00000200310.1	-0.970204796476509	6.59243367634885	2.13854886804263e-07	1.97404510896243e-05
ENSG00000244879.8	0.888083498726969	5.94808075612468	2.36897284695159e-07	2.17281585962439e-05
ENSG00000124575.7	-0.771499550276582	7.00736358663318	2.3944525972359e-07	2.18228591140487e-05
ENSG00000273802.2	-0.830211441220025	6.15438143809646	2.43265513656192e-07	2.20315936896174e-05
ENSG00000268093.1	-3.84535546654581	1.79468081110358	2.5777597812755e-07	2.31998380314795e-05
ENSG00000178209.16	0.821374671490855	8.24557649364817	2.60658335551408e-07	2.33135405710576e-05
ENSG00000083093.10	1.33575396268945	4.42004602381823	2.6343744037134e-07	2.34166613663413e-05
ENSG00000180822.12	1.04178439160902	5.10942017270968	2.96490386090154e-07	2.59346257154344e-05
ENSG00000288271.1	2.05268232556931	2.84885916745422	2.98609436160942e-07	2.59346257154344e-05
ENSG00000210049.1	-1.04905228467618	9.54928102331406	2.99173909695706e-07	2.59346257154344e-05
ENSG00000100038.20	-0.74530705648865	7.69181873708141	2.99992681874953e-07	2.59346257154344e-05
ENSG00000286808.1	-3.10572561792954	3.47980791313934	3.01401877091389e-07	2.59346257154344e-05
ENSG00000165494.11	0.755352404312641	6.89798844789623	3.03437988049335e-07	2.59346257154344e-05
ENSG00000209042.1	-1.03919654257813	8.34608113224934	3.04371649021418e-07	2.59346257154344e-05
ENSG00000114796.16	-0.784653001535161	6.43312522678469	3.06889280389932e-07	2.59953272800883e-05
ENSG00000248527.1	0.926908154270129	8.49446897803676	3.31795642961743e-07	2.79406857230941e-05
ENSG00000201778.1	-1.59655829427367	3.62809349522527	3.53206342779446e-07	2.9570763581535e-05
ENSG00000104549.12	-0.742133098181799	7.76537653628848	3.77304133873913e-07	3.14056620103141e-05
ENSG00000070495.15	-0.935253442425924	5.5865567109763	3.99350237490225e-07	3.30271776740138e-05
ENSG00000273015.2	0.994634896194139	5.13044351003327	4.01371950899473e-07	3.30271776740138e-05
ENSG00000153201.16	0.760848842303508	8.2831124216645	4.20853624253784e-07	3.44334783480368e-05
ENSG00000270629.6	1.70772630417803	3.63061541248757	4.46061366452314e-07	3.61408310149496e-05
ENSG00000212242.1	-1.19017086869402	4.66033270226099	4.47743987204471e-07	3.61408310149496e-05
ENSG00000174197.17	0.758726530458627	8.28596559560505	4.49250607755276e-07	3.61408310149496e-05
ENSG00000216775.3	1.05285084395659	4.86733602185833	4.66181165009024e-07	3.72944932007219e-05
ENSG00000200959.1	-0.754755637915968	7.94295377992443	4.9510987827542e-07	3.93899571666632e-05
ENSG00000169432.18	0.873209602783059	5.75697748501395	4.9941330406187e-07	3.95140196620381e-05
ENSG00000131931.8	-1.15022456412775	4.86660286479286	5.14216957609496e-07	4.04629737135341e-05
ENSG00000212153.1	-1.00304043993443	4.98325047119991	5.26543084389851e-07	4.12077196479013e-05
ENSG00000200885.1	-1.58221701991595	4.16969160988427	5.58646601239602e-07	4.34838435559474e-05
ENSG00000153879.9	0.809123167340237	6.10104888292935	5.87954092199935e-07	4.55190264928982e-05
ENSG00000222145.1	-1.70648658681379	3.62559808747124	6.12493683381068e-07	4.7165288987633e-05
ENSG00000179335.20	-0.869959364406171	6.03113117749163	6.6312752646177e-07	5.079274670771e-05
ENSG00000162408.11	0.840276100547862	6.04627345358567	6.81918620026562e-07	5.19557043829761e-05
ENSG00000130164.14	-0.946580553912063	6.65994610918457	7.07037910095133e-07	5.35860310808943e-05
ENSG00000051108.15	1.222541392073	4.55608134397556	7.23904271499449e-07	5.45770759664506e-05
ENSG00000210140.1	-1.027178760202	7.15350558906274	7.44994765043533e-07	5.58746073782649e-05
ENSG00000244462.8	0.781147060210359	6.53769484091087	7.51668325615373e-07	5.60830253308879e-05
ENSG00000281383.1	-1.58922657447965	5.23474579814277	7.63337439032528e-07	5.66600985673629e-05
ENSG00000237424.1	1.82025186258182	3.25628484945631	7.77579726381606e-07	5.74212721020263e-05
ENSG00000111879.20	-0.80906021999741	7.66630833131425	8.4233137370803e-07	6.18855703132431e-05
ENSG00000116161.18	-0.710692588670475	7.59914616833481	8.53546521953535e-07	6.23912178483803e-05
ENSG00000198855.7	3.94025104789236	1.44856003150311	8.66337823058933e-07	6.28760769558718e-05
ENSG00000109846.9	-2.27772512357105	2.66617733413877	8.68912452376284e-07	6.28760769558718e-05
ENSG00000160888.7	0.81388330044536	5.92864328831825	9.51594163768207e-07	6.85147797913109e-05
ENSG00000272620.2	3.90899096530571	1.42115610906677	9.58494284827662e-07	6.86682472712355e-05
ENSG00000207322.1	-1.17881617002141	5.0175217565483	1.03299393905059e-06	7.36391718927153e-05
ENSG00000113739.11	1.05778193940506	5.03783867554802	1.07039385252658e-06	7.59294161398167e-05
ENSG00000122783.17	0.96950505515015	5.24536967520764	1.10526253835446e-06	7.80185321191383e-05
ENSG00000135316.19	0.932164834036452	5.33447958806305	1.12411980292287e-06	7.89625617662897e-05
ENSG00000201109.1	-0.969811390398974	5.9613538265998	1.12975889896791e-06	7.89734375977569e-05
ENSG00000160908.15	-1.10312185649655	4.79961585597303	1.20567299427762e-06	8.38729039497474e-05
ENSG00000207067.1	-0.935362896111362	6.1804940284684	1.25606538615562e-06	8.6958372887697e-05
ENSG00000100413.17	1.56821401060253	3.65741501668142	1.29429566845453e-06	8.89719793379845e-05
ENSG00000185650.10	-0.779012298926801	6.57264273022493	1.30327470512124e-06	8.89719793379845e-05
ENSG00000167548.17	0.802660983540783	9.36117102966234	1.30368664168852e-06	8.89719793379845e-05
ENSG00000254470.3	0.962026335308773	5.74265537459139	1.34847455440934e-06	9.15944980353512e-05
ENSG00000166012.17	-0.803822638750187	7.74254963105124	1.36108247686667e-06	9.20168435064792e-05
ENSG00000173821.19	0.761403271657593	8.48871932778222	1.4857191745527e-06	9.95771186536167e-05
ENSG00000161405.17	0.714250891786426	6.82865293716458	1.48674170211997e-06	9.95771186536167e-05
ENSG00000259205.2	2.43473249525735	2.29828976858259	1.52223420260169e-06	0.000101482280173446
ENSG00000134532.19	1.34379156866127	4.24390922735512	1.53726690161619e-06	0.000102012181489738
ENSG00000256618.3	-0.88266835355403	6.96195303931379	1.68810514852997e-06	0.000111507863022163
ENSG00000168496.4	0.880177026414351	5.49189231074484	1.81019966867901e-06	0.000119026827529578
ENSG00000009413.16	0.821622742078395	6.58697369083182	1.82381945904627e-06	0.000119377273683028
ENSG00000128191.16	0.871012638345503	6.22496314951557	1.88551290431604e-06	0.00012238729167721
ENSG00000201059.1	-1.48582175038659	5.65876156056107	1.88680408002365e-06	0.00012238729167721
ENSG00000020129.16	1.06381293613892	4.70303247710665	1.90007648106666e-06	0.000122695521647354
ENSG00000272325.2	0.810685346560819	5.89795007479413	1.92552036004007e-06	0.000123634085780632
ENSG00000158856.18	1.29146615902405	3.92693548882732	1.93178259032238e-06	0.000123634085780632
ENSG00000212609.1	-1.07950672069602	5.34115699137307	1.96093457223897e-06	0.000124944503717881
ENSG00000130766.5	1.13709385055695	4.75611670415911	1.97725820848725e-06	0.000125429595604477
ENSG00000206573.9	1.02956468637626	4.94426090009472	2.16449330089945e-06	0.000136109235503648
ENSG00000126368.6	-1.20541638523495	4.43020023507295	2.16451492571774e-06	0.000136109235503648
ENSG00000203930.12	-1.40777425048525	5.32956397431059	2.17956373323114e-06	0.000136459642428385
ENSG00000207181.1	-0.85549771163444	8.71443259896819	2.29547919627778e-06	0.000143094807040693
ENSG00000283568.1	-1.25066941112286	4.36383367958017	2.3229337031416e-06	0.000143599081738719
ENSG00000260565.7	1.25496602316611	4.01607564189184	2.3235129198001e-06	0.000143599081738719
ENSG00000226752.9	1.00958379143985	4.90204421934864	2.37772260799387e-06	0.000146321391261161
ENSG00000200184.1	-1.87661256983383	5.18676808632637	2.38869312675601e-06	0.000146370983086326
ENSG00000066422.5	-0.70231368566263	7.03976607776885	2.41714292565737e-06	0.000147486686989263
ENSG00000199805.1	-1.06761820126733	5.26653631378815	2.45838177020965e-06	0.000149370031607675
ENSG00000221944.9	1.56382641251033	3.84712743812646	2.4887753713462e-06	0.000150581367005821
ENSG00000175164.16	0.947201712404041	5.55216630870987	2.62646188910509e-06	0.000158247076163654
ENSG00000066654.14	-0.759367929829701	6.38916041250246	2.68112636293266e-06	0.00016086758177596
ENSG00000202056.1	-0.890494622334943	5.75248975009825	2.74517806994768e-06	0.000164027237374467
ENSG00000143753.13	1.17604058658345	4.40841676955167	2.76411391163422e-06	0.000164476199700548
ENSG00000201999.1	-1.07669853869671	5.56355554939667	2.78711763799726e-06	0.000165162526696134
ENSG00000140299.13	0.87771059788764	5.56587472912327	2.84097245511216e-06	0.000167663948170554
ENSG00000200021.1	-2.15440634610524	2.32339297136966	2.88725737995926e-06	0.000169700025597606
ENSG00000200176.1	-0.821672077192305	7.07482623770816	2.92392061628219e-06	0.000171156328757982
ENSG00000172292.15	-0.780797690308462	5.90469950443811	3.05301477561295e-06	0.000177702407067856
ENSG00000229953.1	2.27139043913425	2.62810599435717	3.06441715129899e-06	0.000177702407067856
ENSG00000253190.4	0.943922420393048	6.31085994991098	3.07441383194666e-06	0.000177702407067856
ENSG00000100100.13	-1.2047333622308	4.16737498880701	3.09417188044779e-06	0.000177702407067856
ENSG00000236144.8	1.30178776914029	3.9487394274807	3.09745167875222e-06	0.000177702407067856
ENSG00000201772.1	-0.805808596315983	6.1360574883811	3.11560038309803e-06	0.000178034307605601
ENSG00000184270.6	-0.904192415393707	5.40818330185079	3.41521433073587e-06	0.000194383740563622
ENSG00000124459.12	1.36758277968053	3.83055144665151	3.54412557950773e-06	0.000200926804507525
ENSG00000151914.21	0.758346973264619	8.95889722424837	3.73854930147051e-06	0.000211118078200688
ENSG00000201148.1	-0.935163207161933	5.25713409749073	3.76665431337687e-06	0.000211476424778371
ENSG00000275305.1	-0.939570862514946	7.88777313348006	3.77426674778065e-06	0.000211476424778371
ENSG00000251733.1	-0.96076180918876	6.27906575382886	3.8186820631323e-06	0.000213135743058547
ENSG00000212265.1	-1.08749809348862	4.9144738154974	3.86025049285794e-06	0.000214623965626078
ENSG00000215271.9	0.953972824678942	4.98134129655553	3.88996595099521e-06	0.000215444268055119
ENSG00000231925.12	0.719433055506744	6.90165122497035	3.92126848671059e-06	0.000216345847542653
ENSG00000133710.16	-1.1631238548154	4.26678892768412	3.9953771205407e-06	0.000219593246319794
ENSG00000185245.8	2.38816532406761	2.59872572456398	4.02599270659927e-06	0.000220434581654104
ENSG00000197451.12	0.69307602313517	7.04979899266421	4.04944823732838e-06	0.000220878994763366
ENSG00000126882.13	0.678353146329904	6.90254489981381	4.15077895250013e-06	0.000225551761947177
ENSG00000149115.14	0.763536254485906	5.95075976460158	4.27402531461267e-06	0.000231375806505347
ENSG00000157404.16	-0.70804565728277	7.7465646848914	4.31558471751533e-06	0.000232750636450265
ENSG00000277369.1	-2.68388213753442	1.93606344577496	4.40354839949362e-06	0.00023660857071906
ENSG00000201920.1	-0.831542762664604	6.54659790861047	4.43445039959196e-06	0.000237383218416819
ENSG00000178409.14	1.52451092555252	3.67764087176698	4.52155685051407e-06	0.000241149698694084
ENSG00000128731.18	0.703041969245182	8.67310315558783	4.80396300256497e-06	0.0002552659307636
ENSG00000199892.2	-1.54935863453606	3.19264809326435	4.94563605540586e-06	0.000261827791168546
ENSG00000213983.12	-0.682823603759645	6.59778016037889	4.9811814800504e-06	0.000262743638508153
ENSG00000161179.14	0.892038257771837	6.54213263199011	5.12705842499532e-06	0.000268695743331522
ENSG00000168016.15	-0.684155312951905	6.87408381938143	5.13134232056726e-06	0.000268695743331522
ENSG00000223138.1	-0.826726917578857	6.43008968073358	5.235317944662e-06	0.000271803814560659
ENSG00000130522.6	0.748774023151462	6.13586666128404	5.24092874582657e-06	0.000271803814560659
ENSG00000109971.14	-0.795606615281412	9.56375126625364	5.24732364221272e-06	0.000271803814560659
ENSG00000036257.13	0.880270006435037	5.97168298359049	5.32348349125736e-06	0.000274760438258444
ENSG00000095015.6	-0.716949749477341	6.43018944636383	5.39258197544152e-06	0.000275655297274164
ENSG00000178927.18	1.13756372558475	4.25671747511757	5.39269299688214e-06	0.000275655297274164
ENSG00000200879.1	-0.992177700110418	5.91212203192913	5.39824957161905e-06	0.000275655297274164
ENSG00000222276.1	-1.46079871313819	4.41779344469475	5.53840085853987e-06	0.000281812623190721
ENSG00000198626.17	1.02249500930316	4.57317272643009	5.64691380977396e-06	0.000286322390354736
ENSG00000198899.2	0.876965114463392	10.4935266017309	5.69654808525511e-06	0.000287825587465521
ENSG00000181359.5	-2.14738442714886	2.80186846650297	5.79477451057919e-06	0.000291764870462728
ENSG00000023902.14	1.5956815550019	3.22210674939048	5.83329633612433e-06	0.000292681070523311
ENSG00000196584.3	0.963688144128418	5.70193694802565	6.07221562259238e-06	0.000303610781129619
ENSG00000162413.16	-0.826395591878349	5.52218790839859	6.12825191148329e-06	0.000305352344378406
ENSG00000117724.13	0.816825555288429	9.17143819353397	6.20887691836684e-06	0.000308302853877526
ENSG00000159086.15	-0.652485395922892	7.53881073385392	6.23115617566176e-06	0.000308345872610066
ENSG00000198786.2	0.89205376641479	11.2157992811122	6.47587611189874e-06	0.00031862564839137
ENSG00000183688.4	1.12495000269555	4.25053875184585	6.48314687351884e-06	0.00031862564839137
ENSG00000204237.5	1.19694152126623	4.18548175304775	6.64878548520143e-06	0.000325654799275172
ENSG00000138688.16	0.65556811305645	7.58511518775398	6.86788684024156e-06	0.000334863682257631
ENSG00000168411.14	0.847057664917446	6.12723232624998	6.88330902418463e-06	0.000334863682257631
ENSG00000160551.12	0.662195035884067	7.75804862604927	7.0368529562811e-06	0.000340435941832521
ENSG00000202472.1	-1.61140164006116	3.9205634010507	7.05304717218081e-06	0.000340435941832521
ENSG00000267041.6	1.00997195162464	4.55116010996216	7.06877406999471e-06	0.000340435941832521
ENSG00000120885.22	-1.60339021263666	3.13247196754609	7.18271498916296e-06	0.000344770319479822
ENSG00000115267.9	2.13379916513807	2.39039509913791	7.47006327202209e-06	0.000357371797731289
ENSG00000268621.6	-0.7586097552768	6.01881140396334	7.53423130597023e-06	0.000359248115251561
ENSG00000200248.1	-1.11226122521425	4.81577301942954	7.56351539409581e-06	0.000359454196947128
ENSG00000229140.11	1.41981401758586	3.64297715182093	7.83427091045055e-06	0.000371097043126605
ENSG00000201119.1	-1.38125436324281	4.41390705121393	7.97879907532692e-06	0.000376703956343304
ENSG00000206898.1	-1.10435206790891	5.91066366679447	8.30397076125318e-06	0.000389850340914435
ENSG00000151690.15	0.878648734320741	5.10094546780328	8.32367545220276e-06	0.000389850340914435
ENSG00000152527.14	-0.817218919043833	5.41830456844162	8.382010885147e-06	0.000389850340914435
ENSG00000198563.14	-0.662993505234221	6.97837002471518	8.38830993462989e-06	0.000389850340914435
ENSG00000199879.1	-1.17845872375195	5.00455453731905	8.39261150579686e-06	0.000389850340914435
ENSG00000268471.6	1.74387561809769	2.90948977361383	8.44217312876096e-06	0.000390891617537485
ENSG00000111331.14	1.88914371403999	2.65790584303828	8.59755547734731e-06	0.000396810252800645
ENSG00000198673.11	0.745438634131966	5.82565875366985	8.79842120304869e-06	0.000404783595284029
ENSG00000185641.6	-1.02509721548372	5.42099290510307	8.82965203584099e-06	0.00040492671756723
ENSG00000148411.8	1.00221070074082	4.99934778260468	9.07915015651839e-06	0.000415046864297984
ENSG00000103657.14	0.744342012246523	9.49212812445605	9.23797818984956e-06	0.000420971158018461
ENSG00000107290.14	0.652242093530285	7.48753117429161	1.00370374353553e-05	0.000454970305600009
ENSG00000201388.1	-0.807043341032704	7.13926872870649	1.00472609153335e-05	0.000454970305600009
ENSG00000170871.12	0.738897940023641	6.24433144022434	1.02245035307485e-05	0.000461544986967957
ENSG00000104635.15	0.797742599173858	6.19899803457037	1.03756877494079e-05	0.000466905948723355
ENSG00000100285.10	0.987013264835324	4.70073183198137	1.05665517144001e-05	0.000474013534851592
ENSG00000212719.13	1.23340019845557	4.07139208340728	1.06596817226218e-05	0.000476706263371905
ENSG00000176454.14	-0.920209186410701	4.83437329169468	1.07257842978072e-05	0.000477053017071397
ENSG00000231074.9	0.81803466213622	5.41414937343587	1.07580888741146e-05	0.000477053017071397
ENSG00000129757.15	-0.901125687272409	5.02444043902542	1.07940050035586e-05	0.000477053017071397
ENSG00000135414.10	0.835899803372531	5.59586573029425	1.07999502475886e-05	0.000477053017071397
ENSG00000142686.8	1.24418696887668	4.03955200620423	1.12468426437924e-05	0.00049527380449728
ENSG00000087206.17	-0.658231565465187	6.49455474329586	1.21565132808915e-05	0.000533700583063532
ENSG00000205060.11	1.04350563502051	4.77412484611586	1.22291599451149e-05	0.000535258064467037
ENSG00000200197.1	-1.07836612802908	4.89187929352818	1.25312806404659e-05	0.000546819518856694
ENSG00000148730.7	0.712564025040931	6.22631761580213	1.31217703561841e-05	0.000569927083761474
ENSG00000200168.1	-1.14111946148483	5.93894661949035	1.31399855422784e-05	0.000569927083761474
ENSG00000180385.8	1.20048409779392	3.89035281939465	1.35187426658329e-05	0.000584594277441423
ENSG00000177788.6	1.01968813039628	4.48793348557457	1.4143819446779e-05	0.000609793413274304
ENSG00000199515.1	-1.2198879959387	4.51117973162187	1.43489096389951e-05	0.000616788951646357
ENSG00000130589.16	0.950682915385696	4.72335432571333	1.45146929834963e-05	0.000621194473654643
ENSG00000199629.1	-1.1605861208928	4.55053986546416	1.45814954545366e-05	0.000621194473654643
ENSG00000151461.20	-0.6800014386147	7.71519975483071	1.46166090321577e-05	0.000621194473654643
ENSG00000202441.2	-0.953936393731571	6.31323593325182	1.46239532339531e-05	0.000621194473654643
ENSG00000159712.10	1.47982587828227	3.37088312796957	1.49607499821554e-05	0.000633631763950112
ENSG00000261824.7	0.951179130163662	4.72343726681098	1.5242666009053e-05	0.000643678564605169
ENSG00000203875.13	-0.669851023432209	6.95376213897473	1.55286213318548e-05	0.000653836687657046
ENSG00000285776.1	-0.861954808365385	7.12037220445203	1.57765182556974e-05	0.000658878585569158
ENSG00000006638.13	1.02037886480444	4.40272653159499	1.58059856913581e-05	0.000658878585569158
ENSG00000006576.16	-0.720175812859394	5.99458095877746	1.58178212943724e-05	0.000658878585569158
ENSG00000166801.17	1.34119321782508	3.49863633300775	1.58585196225191e-05	0.000658878585569158
ENSG00000244405.8	1.08570512631553	4.28190082778521	1.58771436939235e-05	0.000658878585569158
ENSG00000285674.1	-1.31828397606102	5.22921129737731	1.62080512152863e-05	0.000669923388457079
ENSG00000196205.8	-0.757926777215077	6.50786345184078	1.62363376785778e-05	0.000669923388457079
ENSG00000235408.6	-0.743399089019025	7.57102432412233	1.64034457256562e-05	0.000674884624141286
ENSG00000168758.11	-0.666573930400177	6.31573737820715	1.67731011592918e-05	0.00068807719768939
ENSG00000129675.16	-0.638252162258693	6.68380698984695	1.68196648324073e-05	0.00068807719768939
ENSG00000260035.1	0.759998722392693	6.27728871084633	1.7263236335191e-05	0.000704222672030455
ENSG00000161638.11	0.823476094619382	5.49121178825283	1.82609320389204e-05	0.00074281757446456
ENSG00000170776.22	0.678141935868792	6.15422994025718	1.89744477796934e-05	0.000769667740922776
ENSG00000155330.10	-0.752398659659778	5.84228968863045	1.9059189482004e-05	0.000770933507137239
ENSG00000131711.15	0.65598640479712	8.61769418826179	1.91575621963648e-05	0.000772742004559254
ENSG00000180596.7	-0.667391540446522	7.81478468182577	1.9302290838697e-05	0.000776404994629154
ENSG00000244306.11	1.16403186673757	4.36093393880713	1.95597102353647e-05	0.000782642488038059
ENSG00000100342.21	1.0079541972748	4.98360442141019	1.96203110560162e-05	0.000782642488038059
ENSG00000100426.7	0.742681758438724	5.69943205830355	1.96204123737319e-05	0.000782642488038059
ENSG00000122863.6	-0.766658390112746	5.70084338080996	2.04436590829271e-05	0.000813228427608152
ENSG00000252850.1	-1.12026385456758	6.48682571294429	2.05776997866336e-05	0.000816305446081334
ENSG00000187172.15	-0.65706470814821	6.38933300722913	2.09699992211758e-05	0.000829582386771791
ENSG00000200855.1	-0.939499256990323	4.6135310698883	2.12666782685749e-05	0.000839014156349255
ENSG00000182095.15	0.799253029342443	7.12843366850966	2.14938708456609e-05	0.000845660492288298
ENSG00000252301.1	-0.994706619015358	6.90511463017037	2.17474594369144e-05	0.000853306310331247
ENSG00000089280.19	0.638751482760276	7.08105595317274	2.18595933458667e-05	0.000855375391794784
ENSG00000226979.9	2.14179814177661	2.28773453287284	2.20810153396972e-05	0.000861698159597939
ENSG00000065060.17	0.691259165753929	6.71664883055767	2.2584924787909e-05	0.000878980856610511
ENSG00000201785.1	-0.785264078032585	5.81441357990404	2.3047776682397e-05	0.000894576776890881
ENSG00000112029.10	1.00769279945517	4.56098754158186	2.33243277676552e-05	0.000902877203909233
ENSG00000136450.13	0.774832743454696	5.37551639303176	2.42208444140147e-05	0.000934445015894225
ENSG00000206838.1	-0.789316654783567	5.86505530315666	2.42696136072528e-05	0.000934445015894225
ENSG00000176542.10	0.952780985938106	4.74055344010481	2.47585982092402e-05	0.000950730171234824
ENSG00000267002.4	1.10460513785078	4.12354493620167	2.49735481846361e-05	0.000955528919623246
ENSG00000028137.19	2.01718943120994	2.38337987691214	2.50162779651364e-05	0.000955528919623246
ENSG00000160877.6	0.864949100624867	5.88735203375058	2.52417429760345e-05	0.000961590208610839
ENSG00000162695.12	1.0520830794047	4.35999603390765	2.56107485711036e-05	0.000973073296632961
ENSG00000164086.10	1.16280246263217	4.38913569504248	2.57607184824125e-05	0.00097619564775458
ENSG00000184735.7	3.56958665300746	1.67118181245245	2.67544181482006e-05	0.00101058318750808
ENSG00000102096.9	0.665829864653894	6.38821840263499	2.68085262241728e-05	0.00101058318750808
ENSG00000151025.11	2.84308154138263	1.63634092312945	2.69555238144308e-05	0.00101347139145641
ENSG00000124160.12	0.968804551758751	4.52731430731382	2.71841932286946e-05	0.00101940724607605
ENSG00000183530.14	0.614973030878375	7.81545208173916	2.81414430291869e-05	0.00105256306394881
ENSG00000066279.19	0.72734631869683	8.14958482953666	2.83938573008654e-05	0.00105925270759705
ENSG00000181026.15	1.117207913404	4.17134845538253	2.8734644437268e-05	0.00106919607208439
ENSG00000252287.1	-1.49177010445193	4.25441202035798	2.89306050520156e-05	0.00107371317718821
ENSG00000234176.1	-1.2959294784158	4.06253233767383	2.93498900748597e-05	0.00108647407989198
ENSG00000167378.9	0.897373183319825	4.92299723103069	3.0009652500422e-05	0.00110804870770789
ENSG00000206503.13	1.36207279258368	3.57963480382902	3.03735848788388e-05	0.00111792460802623
ENSG00000125107.19	0.634869944598045	8.49718636310243	3.04323921073808e-05	0.00111792460802623
ENSG00000196367.14	0.610452103567522	7.79774370327606	3.08331070809191e-05	0.00112872875694882
ENSG00000201035.1	-1.22304837326811	4.51632033189911	3.08832729331829e-05	0.00112872875694882
ENSG00000102870.6	1.00969235827241	5.01115593191532	3.10625363895498e-05	0.00112892241235459
ENSG00000196227.11	0.944012194669501	4.61366511270314	3.10918452670219e-05	0.00112892241235459
ENSG00000116761.12	0.836100288962858	5.02630035826089	3.11237637294981e-05	0.00112892241235459
ENSG00000250752.2	-1.48883726511653	3.28531893621373	3.13591449125932e-05	0.00113460222799332
ENSG00000178163.8	0.776100438701864	5.66005646456634	3.19229419739932e-05	0.00114954223127047
ENSG00000185246.18	-0.747768121378545	5.89425946355217	3.1931728646402e-05	0.00114954223127047
ENSG00000278099.1	-0.783264131990942	8.1713524165854	3.26733763923619e-05	0.001171827158466
ENSG00000200913.1	-0.759869628413009	7.70294199729701	3.27135081738426e-05	0.001171827158466
ENSG00000202324.1	-0.90490454769802	7.43329740488784	3.29782059324037e-05	0.00117582024362286
ENSG00000262877.5	2.53909048428647	1.94568898817508	3.29882901683081e-05	0.00117582024362286
ENSG00000212158.1	-0.825945585844709	6.39500219358599	3.32128649464874e-05	0.001180901864764
ENSG00000286171.1	-0.702071776766956	8.89816159976303	3.49981042244462e-05	0.00124131207101484
ENSG00000204519.11	1.64373884585099	2.87164284417898	3.51638760514376e-05	0.00124412730992801
ENSG00000167191.12	-1.18001543074969	3.83694358675686	3.59809906838807e-05	0.00126991731825461
ENSG00000120910.15	-0.909178971166283	4.79650219090934	3.70498643532482e-05	0.00130444510192365
ENSG00000184436.12	0.880151186223598	5.44178230035524	3.7158894753094e-05	0.00130509288888916
ENSG00000115902.11	0.834160775441314	4.94991052693578	3.79272590399871e-05	0.00132570190354535
ENSG00000181104.7	1.16525794444256	4.36112234718556	3.79298044625474e-05	0.00132570190354535
ENSG00000075413.19	-0.61782290090227	6.85174190074244	3.81453705927766e-05	0.00133000807877962
ENSG00000207340.1	-0.712533303792473	7.27846164937756	3.87929638842296e-05	0.00134932048292972
ENSG00000198265.12	0.605283501349506	7.8983813687082	3.89123384396412e-05	0.00135021126152008
ENSG00000181904.9	0.98119181447548	4.46330816309508	4.10498422259753e-05	0.00141916547629169
ENSG00000144579.8	0.85745398928109	4.92259332903932	4.10966669176134e-05	0.00141916547629169
ENSG00000150316.12	-0.715172874618124	5.92973554694653	4.16269785167072e-05	0.00143403945129326
ENSG00000169429.11	2.69026674932203	1.77665391241068	4.39061529115507e-05	0.00150894654397692
ENSG00000286172.1	-0.962461207365532	6.86712220639465	4.41869257001323e-05	0.0015142081084391
ENSG00000059728.11	-0.768171725110743	5.48171180093945	4.4269556503671e-05	0.0015142081084391
ENSG00000200839.1	-1.05914723204636	4.08108335775646	4.49514951390821e-05	0.00153388988152318
ENSG00000272405.1	1.2344172832671	3.98807069779228	4.55946995466732e-05	0.0015521599845676
ENSG00000163840.10	0.776739849296903	5.24656561693655	4.75542489436268e-05	0.00161504996412318
ENSG00000092969.12	-2.72811793881262	1.60592083779243	4.85384799815435e-05	0.00164459790996289
ENSG00000201289.1	-1.35714210103297	3.42729311242553	4.89986293006863e-05	0.00165629169467109
ENSG00000148773.14	0.675951928528204	9.32217590614287	4.95414557804997e-05	0.00167071888346416
ENSG00000200275.1	-1.67203369050347	5.36066999447998	5.02305234543699e-05	0.00168999891996011
ENSG00000090382.7	1.77829554022936	2.63306157727094	5.03623402623413e-05	0.001690484148666
ENSG00000135048.14	0.693682832659844	6.05623417021874	5.08288817916095e-05	0.00170217650650971
ENSG00000101745.17	0.721502628405245	5.9539992269873	5.29723009358077e-05	0.00176984021688082
ENSG00000287009.1	-3.71496172151309	0.969077693057443	5.38526573333609e-05	0.0017950885777787
ENSG00000222427.1	-0.799809881631722	7.0573427149112	5.59990222194403e-05	0.00186044332896828
ENSG00000184208.12	1.04023447557283	4.55344346561851	5.60716947758495e-05	0.00186044332896828
ENSG00000138376.11	1.19763016497136	3.63339378601359	5.62108005651661e-05	0.00186077132905377
ENSG00000287966.1	2.25050528077497	2.23397080894684	5.67809441660489e-05	0.00187210909083812
ENSG00000181524.6	-0.886269200199437	4.89996121201611	5.68133106039069e-05	0.00187210909083812
ENSG00000114737.16	0.661552540869329	6.39437305243416	5.78259944357176e-05	0.00190112858418798
ENSG00000175895.4	-0.868428450637807	4.65127905990364	5.83311264687467e-05	0.00191336724635525
ENSG00000212433.1	-1.28918317396781	4.83641575645868	5.86561041209237e-05	0.00191965431668477
ENSG00000241743.4	-0.657533793123707	9.06444993891078	5.99891318213273e-05	0.00195882879416579
ENSG00000087258.16	1.33744934303545	3.35054757776003	6.03698611591752e-05	0.00196680090654327
ENSG00000231821.1	-2.61416700294558	1.55095826353298	6.05676595557008e-05	0.00196879073950811
ENSG00000148516.23	-0.746586568879071	5.75768812020602	6.10847263255505e-05	0.00197851499499769
ENSG00000135655.16	-0.644264152230519	7.41007713806607	6.11416092204148e-05	0.00197851499499769
ENSG00000159873.10	0.774965825106428	5.2413100759579	6.26966476331621e-05	0.00202428638098102
ENSG00000152061.24	-0.602093144453266	6.61130930549187	6.32630343223986e-05	0.00203800379025177
ENSG00000268043.7	1.17564507648423	3.97498127202938	6.40259043404166e-05	0.00205797549665625
ENSG00000188707.6	1.06455089670177	5.29801158747841	6.46587026741742e-05	0.00207368667819178
ENSG00000202386.1	-0.952968367631721	9.54302999967164	6.49851603304155e-05	0.0020795251305733
ENSG00000198932.13	3.47457834428443	1.06692880254969	6.55146090557985e-05	0.00209181900311197
ENSG00000130338.13	0.599902372206138	6.82692049517113	6.64492743545592e-05	0.00211696803253463
ENSG00000197008.10	-0.824779558337096	5.05144668944785	6.77344329104412e-05	0.00215314753622594
ENSG00000179431.7	2.10130138104774	2.17796792607108	6.800208420551e-05	0.00215689430079151
ENSG00000101191.17	0.601504181282678	6.80508149591962	6.88507149897706e-05	0.0021790116392367
ENSG00000260924.2	1.71300802501266	2.81211790778549	6.90557511544139e-05	0.00218070793119202
ENSG00000213757.3	-1.00085842750401	4.33030320490359	6.93489953265521e-05	0.00218517622035525
ENSG00000204525.17	0.737405444814516	5.38629706031556	7.02272496769728e-05	0.00220801833045504
ENSG00000182108.11	1.21103795622131	3.75213718064924	7.04264916948052e-05	0.00220945856297428
ENSG00000206195.11	2.16602071969522	2.26627336639489	7.07654992519642e-05	0.00221526780267018
ENSG00000164603.12	-0.927528634463547	4.44398391167518	7.10513943053364e-05	0.00221575157057946
ENSG00000243951.1	-0.880605152021821	5.12845879158472	7.12192417891122e-05	0.00221575157057946
ENSG00000117625.14	-0.683966125192753	6.00010219628885	7.12425678596034e-05	0.00221575157057946
ENSG00000136490.9	0.724549676770062	5.37224831699126	7.21147681418374e-05	0.00223640657065807
ENSG00000172366.20	1.01679987426374	4.56267849719621	7.22172955108336e-05	0.00223640657065807
ENSG00000179886.6	1.54974796101069	2.9405905472745	7.24527909331336e-05	0.00223888452668911
ENSG00000166004.15	0.599333390793654	6.61289543368572	7.37886040746809e-05	0.00227528029694948
ENSG00000116809.12	-0.836058785046021	5.2738013743352	7.49521462999673e-05	0.00230405863998512
ENSG00000141084.11	-0.66356642114854	6.15269522784883	7.51037611789734e-05	0.00230405863998512
ENSG00000092068.20	0.665724041393037	6.25105849435193	7.52019139439588e-05	0.00230405863998512
ENSG00000163374.20	-0.578916591662519	6.97957973089502	7.61567357528009e-05	0.00232835880008563
ENSG00000130254.12	-0.588328707560775	7.44260301801577	7.64363391003172e-05	0.00233195610814527
ENSG00000272034.1	-0.627419768453043	6.33774142887957	7.67892325620922e-05	0.00233776944797913
ENSG00000163947.12	-0.946994372935866	4.50843738704878	7.7080064658662e-05	0.00234167285038973
ENSG00000224722.3	-1.17671408126384	3.74120623502432	7.79310718992905e-05	0.00236254196915744
ENSG00000196743.9	-0.606622388321892	6.45622233530995	7.9160319554684e-05	0.00238670956426089
ENSG00000102780.17	0.704180629949994	5.51326228846986	7.9192334945669e-05	0.00238670956426089
ENSG00000181826.10	0.785978726649779	5.01467459425459	7.92254980358822e-05	0.00238670956426089
ENSG00000274922.1	3.06591474592861	1.20589302736429	8.0792004874998e-05	0.00242882018830892
ENSG00000199455.1	-0.94694454375478	4.70638384866074	8.15282904535186e-05	0.00244506761016468
ENSG00000213279.2	-2.77706417918267	1.49495347239795	8.16720500339731e-05	0.00244506761016468
ENSG00000177853.14	0.617159306649155	6.2705777005449	8.3666220963814e-05	0.00249957174663677
ENSG00000232196.4	-0.653857681665433	6.47498005246688	8.48207575262468e-05	0.00252881761568935
ENSG00000125817.8	0.806399031443079	5.35480889564606	8.54214157599166e-05	0.00254146360938595
ENSG00000169249.13	-0.76940647453354	5.07699419361475	8.57435482455493e-05	0.00254578782419775
ENSG00000201279.1	-2.77166902549003	1.57164465354549	8.82045918519668e-05	0.00261346938820642
ENSG00000265692.1	-3.33941111847686	1.05214063708429	8.85507613340543e-05	0.00261833873349154
ENSG00000106261.17	0.597916141355081	6.85391486335213	8.88612814743358e-05	0.00262213617465253
ENSG00000244642.3	-0.646627968296718	6.4991343966828	8.9454427683739e-05	0.00263424081522667
ENSG00000207175.1	-0.795612490826589	8.47529991783616	9.11093575957924e-05	0.00267749948852941
ENSG00000137496.18	1.42053191818567	3.29013186950772	9.14142663137308e-05	0.00268098866582021
ENSG00000188486.3	0.802760908834763	5.29886186666818	9.22441960525482e-05	0.00269983012836726
ENSG00000196517.13	1.29886930058599	3.50577234035086	9.48921516091952e-05	0.00277169773462964
ENSG00000134109.11	0.645320047843874	6.16892457210074	9.51199985027014e-05	0.00277272870129332
ENSG00000115738.10	-1.55914006644621	2.67115667408946	9.55642348158693e-05	0.00278005046737074
ENSG00000200601.1	-1.18730151197611	4.07135798734017	9.61818094175448e-05	0.00279237511212227
ENSG00000201763.1	-0.878130660022932	6.19281669153715	9.63806311534309e-05	0.00279251728090423
ENSG00000271394.1	-1.15396552145293	3.547803780592	9.74046417442523e-05	0.0028127110630686
ENSG00000169871.13	0.666985112469564	5.73135117320995	9.74682514216134e-05	0.0028127110630686
ENSG00000083123.15	-1.0744196611206	3.79916864599587	9.91697796967022e-05	0.00285608965526502
ENSG00000164236.12	0.605699288780074	6.67198097001408	9.96895876366013e-05	0.00286532946500411
ENSG00000145217.14	3.99952394053882	0.807465434065636	0.000100390911345056	0.00287973928957929
ENSG00000264573.2	-0.795563277100654	6.14690411460774	0.00010242058398056	0.00293191710767206
ENSG00000283041.1	-0.710883298858245	6.78469031476025	0.000102686022681733	0.00293191710767206
ENSG00000202392.1	-1.14262478386716	3.87046097281612	0.000102820704123222	0.00293191710767206
ENSG00000239039.1	-0.789900269679646	6.52668638140616	0.000104063133836342	0.00296148048862316
ENSG00000199683.1	-0.688452931837783	7.42793460488784	0.000104352427200201	0.00296385592047909
ENSG00000222985.1	-0.721867502552877	7.94455544323	0.000106433543209075	0.00301701382324936
ENSG00000201440.1	-0.835103005339149	6.54854972778158	0.000108266557763049	0.00306294387384656
ENSG00000201104.1	-1.53008326366001	4.7807146297007	0.000108579632187302	0.00306577784999442
ENSG00000252213.1	-0.573699778371132	7.22381757664866	0.000109290820735132	0.00307981960584326
ENSG00000222293.1	-1.14130664401794	6.17097273951152	0.000109798391180302	0.003088079751946
ENSG00000196604.13	-1.06457763410129	3.86446525385619	0.000111739995329655	0.00313324165398891
ENSG00000137812.20	0.627881510947783	6.6333194207851	0.000111839320149326	0.00313324165398891
ENSG00000201302.1	-0.579600359788855	7.74939206515789	0.000115243499877261	0.00321798406056659
ENSG00000086758.16	0.657371360404628	9.70330437599844	0.000115311095503636	0.00321798406056659
ENSG00000101346.14	0.772328375797059	5.04589550444859	0.000115924351588324	0.00322363600703928
ENSG00000103319.12	0.636916985548978	6.33100007223802	0.000115982716605033	0.00322363600703928
ENSG00000209482.1	-0.673163009803538	6.68047768407575	0.000116270857556938	0.00322363600703928
ENSG00000283907.1	-1.25464151551117	10.2909382600019	0.000116409078031974	0.00322363600703928
ENSG00000175197.13	0.744284138989595	5.41135335514426	0.000117808014970506	0.00324737067548867
ENSG00000260260.1	1.52111902259476	2.97469211345417	0.000117865318826672	0.00324737067548867
ENSG00000115020.17	0.5866469926593	6.55105778889993	0.000118083591104889	0.00324737067548867
ENSG00000123095.6	-1.45913645603034	3.29650173741126	0.000118168210691393	0.00324737067548867
ENSG00000197969.14	0.597259089649537	6.98848786276762	0.000121758688274056	0.00333966687837411
ENSG00000170542.6	1.01852165636926	4.16977802671183	0.000124695885170483	0.00341372765485733
ENSG00000222626.1	-0.776118451507383	9.63586788089369	0.000125396498637148	0.00342639389065451
ENSG00000213903.9	1.40135718294923	3.06471972276665	0.000126491517288494	0.00344976865332257
ENSG00000164284.15	0.861848780523299	4.83303710312158	0.000127509865226085	0.00346447563370503
ENSG00000200058.1	-1.29631030297775	4.18879672285216	0.000127511950407199	0.00346447563370503
ENSG00000200527.1	-0.831081636618486	6.61177038375135	0.000128047173707066	0.00347246572764925
ENSG00000110079.19	1.20660001311358	3.93121713459737	0.000128303193366589	0.00347286839187759
ENSG00000210196.2	-0.964185752749147	9.35933333273887	0.000131718580240206	0.00355862580761533
ENSG00000134294.14	0.574563894902047	7.26143115238442	0.000132341385822297	0.00356627321221138
ENSG00000286522.2	-0.581713817613783	8.05236864091084	0.000132496956148131	0.00356627321221138
ENSG00000206612.1	-1.0386849436619	4.59857129838048	0.000135067861529312	0.00362868881720541
ENSG00000234420.7	0.878753959067444	4.58254493004832	0.000135726377492679	0.00363959001097688
ENSG00000104356.11	1.11904360159406	3.64095036817103	0.000136321642569371	0.00364092329672328
ENSG00000247400.4	1.15015580132942	3.92733963364452	0.000136446021654077	0.00364092329672328
ENSG00000209082.1	-0.801662979874375	9.91667077095332	0.000136762236623887	0.00364092329672328
ENSG00000115993.13	0.640770169067253	6.0286815272146	0.000136794046633122	0.00364092329672328
ENSG00000143971.9	0.995594105351604	4.21232481973625	0.000137094418628226	0.00364092329672328
ENSG00000082014.17	-0.803898000035757	4.78601979846991	0.00013729314931394	0.00364092329672328
ENSG00000263905.2	-0.785945755866759	4.92480738958209	0.000138549870826135	0.00366641093521004
ENSG00000103995.14	-0.592342513606151	6.96733621659852	0.00013876346942288	0.00366641093521004
ENSG00000162878.13	2.04081660379504	2.1966549568601	0.00013998411958317	0.00368825033773548
ENSG00000276728.1	-1.67143282358205	2.36445343022406	0.000140102287134813	0.00368825033773548
ENSG00000115904.14	0.575837997276449	6.63077015336326	0.000140583919771951	0.00369417599400746
ENSG00000200278.1	-1.02698170878262	5.35385128081566	0.000144933385976474	0.0038015314354485
ENSG00000201816.1	-1.53336729124125	2.92890581010431	0.000146092263248279	0.00382496107413675
ENSG00000199753.1	-0.822477959562942	6.94560182606102	0.000146399073663299	0.00382603749682669
ENSG00000252289.1	-1.00528758357034	4.76647274148004	0.000147899133435415	0.00385753471632249
ENSG00000252211.1	-0.823287874545511	7.6059937745093	0.000148140048480996	0.00385753471632249
ENSG00000104341.17	0.557823710260526	7.18295938280851	0.00014933776565243	0.00388170365594763
ENSG00000201818.1	-1.32232001283381	3.77727036593773	0.000151322659402038	0.00391941735715889
ENSG00000223496.3	0.949260858680418	5.17651683328527	0.000151333059068079	0.00391941735715889
ENSG00000252487.1	-2.40539147811939	1.51221229658852	0.00015495476508356	0.00400601188007767
ENSG00000201470.1	-2.42401889687927	4.91863125093639	0.000155503120891729	0.00401298376494785
ENSG00000177311.12	0.813553349565591	4.89696144712779	0.000158690162283029	0.0040879040015664
ENSG00000163406.11	-1.39397611603698	3.00598765679839	0.000160096135547365	0.00411675777121796
ENSG00000200816.1	-0.807073361380778	5.69761124957079	0.000161025774280618	0.0041260000434318
ENSG00000239142.1	-1.75570480297464	2.64621193482012	0.000161028612806158	0.0041260000434318
ENSG00000155329.12	-0.890677468077492	4.85395760929263	0.000162030003138313	0.00414428427209894
ENSG00000201145.1	-1.20967321425665	3.3994431829791	0.00016378881479156	0.0041818420797845
ENSG00000134690.11	0.589779648225564	6.25219673481692	0.000165366888832139	0.00420796891016296
ENSG00000271739.1	-1.83133462509836	2.44921001405248	0.000165396555774461	0.00420796891016296
ENSG00000137571.11	-2.22798226198926	1.66354827222151	0.000165792757137685	0.00421060970508405
ENSG00000164010.15	-0.661666703034677	5.56660661321	0.000166447715881276	0.00421980124769432
ENSG00000281398.4	1.06075710260632	3.80226594840545	0.00016770385837753	0.00423421839032948
ENSG00000202430.1	-0.833063533554729	5.51620136510655	0.000167867876942827	0.00423421839032948
ENSG00000207493.1	-0.696798522710721	5.3097580285976	0.000167898520894315	0.00423421839032948
ENSG00000144815.16	1.37778826434607	3.70540871303965	0.00016983898029469	0.00427566663678939
ENSG00000234589.4	-0.607208743410838	6.41008772516596	0.000172283738790542	0.00432964369735394
ENSG00000140284.11	-0.586380693951061	6.28884902280612	0.000175449748358717	0.00440152678809324
ENSG00000119906.13	0.715205731413083	5.38701571698476	0.000176835226209147	0.00442856914332471
ENSG00000128683.14	-0.664870962387436	5.73281224991607	0.000177879841733746	0.00444699604334364
ENSG00000159921.20	0.902579518331473	4.39741020912305	0.000179632691017425	0.00447901276108841
ENSG00000258744.2	2.43500407811339	1.76205093682694	0.000179964714350227	0.00447901276108841
ENSG00000135541.22	-0.709300029751528	5.33346133042714	0.000180093638102097	0.00447901276108841
ENSG00000136149.6	-0.634943931158864	7.1315374494916	0.00018089209585675	0.00449111410402966
ENSG00000200626.1	-0.766208173917378	7.12586290278725	0.000182096713023872	0.00451324039164158
ENSG00000150764.14	1.12126252866524	3.5918008955227	0.000182733202463214	0.00452123387537849
ENSG00000204420.10	0.865327926693828	5.0669677560725	0.000183089584261801	0.00452228132653505
ENSG00000141873.11	0.69958316565505	5.7395508368853	0.000183520064706366	0.00452515228043095
ENSG00000213064.10	0.678211408932584	5.61733210358014	0.000189771907616584	0.00467130849517745
ENSG00000285609.1	-0.817650856904892	7.45845381302368	0.000190417890622417	0.00467921096410034
ENSG00000242299.1	-0.674106743788959	6.97195723773406	0.000190794203693249	0.00468047109571174
ENSG00000244389.3	-0.753186617736558	6.05010048631446	0.000191284517390012	0.00468451879322479
ENSG00000240509.1	-1.60997132246106	2.95318418034538	0.000192006328693804	0.00469421245023902
ENSG00000201998.1	-0.628010008903869	7.48572448205522	0.000192394723588247	0.00469573562656061
ENSG00000070413.20	0.578532484744738	6.4215717194179	0.000192924964983867	0.00470070980671352
ENSG00000213625.9	0.973998668205133	4.10101935632458	0.000195800192983283	0.0047571525909721
ENSG00000187189.11	0.798938527627172	4.70372769773861	0.000195961685592033	0.0047571525909721
ENSG00000125484.12	0.668696834036513	5.63376816976318	0.000196331226246124	0.0047571525909721
ENSG00000199523.1	-0.870589180149293	5.76487824456563	0.000196562902196417	0.0047571525909721
ENSG00000172831.14	0.955879465329206	4.13516098555614	0.00019888886395267	0.00480536852503096
ENSG00000232040.4	0.987506096835419	4.14660641106479	0.000199312968057647	0.0048075489782749
ENSG00000275877.1	-1.07537527902411	4.07771131953828	0.000199756411818971	0.00481018784313242
ENSG00000199454.1	-0.956454486872734	4.06189529070811	0.000200343215319689	0.0048162642747972
ENSG00000145391.14	0.666374082287439	6.08016128812293	0.000200840041353247	0.00482016099247792
ENSG00000131558.15	-0.546148818658866	7.04053984806619	0.000201537912537753	0.00482886179790956
ENSG00000069974.16	0.723398214923406	5.10785939814295	0.00020192298370993	0.00483005143757971
ENSG00000176593.8	1.86972799023561	2.28839510887551	0.000202957969999008	0.00484640791612515
ENSG00000012048.23	0.549796552696226	6.77978976260536	0.000203279887593027	0.00484640791612515
ENSG00000118503.15	1.27661608201968	3.58863325217353	0.000203999540952313	0.00485552626398895
ENSG00000194297.2	-1.36744658765933	3.03802863065307	0.000205001257259054	0.00487131700417555
ENSG00000100084.14	0.659506205107685	5.65860123292854	0.000206123269199815	0.00488990951643714
ENSG00000151746.15	-0.596068699542644	6.289470415683	0.000206813520115515	0.00489821495010429
ENSG00000135317.14	0.946800253614707	4.1643201236319	0.00020740850211364	0.00490424044406637
ENSG00000100335.15	0.631959497931584	5.76202946340185	0.00020882287475851	0.00492958917462712
ENSG00000263968.2	-0.674540376677083	5.76469579389231	0.000210389024724899	0.00495843200660973
ENSG00000282024.1	2.17406885092148	1.94853823003709	0.000211643715100222	0.0049736667889861
ENSG00000104866.11	-0.81967758416392	5.12067176667393	0.000211726232058922	0.0049736667889861
ENSG00000107815.10	0.892621047513475	4.41835171335088	0.000214149290973837	0.00502239379482615
ENSG00000174891.14	-0.622882715443395	6.68835411950663	0.000216240063757567	0.00506318198066499
ENSG00000288612.1	-3.54840955486628	0.841090306334564	0.00021700384614626	0.00506823453083054
ENSG00000180667.11	-0.609718846363838	7.86047439370658	0.000217159771216836	0.00506823453083054
ENSG00000139990.18	-0.616419894412864	6.07653349217029	0.000217868755811385	0.00507655353346917
ENSG00000250337.7	2.32799533066291	1.65157077027021	0.00022139086975754	0.00514211507241691
ENSG00000170989.10	-2.34213154646818	2.46671217844019	0.000221396621173506	0.00514211507241691
ENSG00000113240.13	-0.774825151335786	5.54126321774034	0.000223401674861827	0.00518032869244815
ENSG00000100485.12	0.789287780316544	4.89257147442565	0.000224527975839778	0.00519560033859234
ENSG00000112715.25	0.602158828398331	6.77743718497049	0.000224781875759933	0.00519560033859234
ENSG00000252848.1	-0.871456392656028	4.92690564936434	0.000227509464722714	0.00525021841667801
ENSG00000112972.15	-0.666885482912065	7.18415949251415	0.000231880958422557	0.0053411866726259
ENSG00000247828.8	0.800983155211301	5.18958393553289	0.000232193253962765	0.0053411866726259
ENSG00000158373.8	-0.547493363938957	7.16593253619061	0.000232841661344525	0.00534755968638142
ENSG00000121039.10	0.778798749928157	4.74428183147107	0.000234919856908691	0.00538669735586808
ENSG00000284736.1	-2.87700586272809	4.63590952069293	0.000235573147015667	0.00539308953422195
ENSG00000148296.7	0.571928016200497	6.30274199501756	0.000238648208380666	0.00544851859639915
ENSG00000156853.13	1.08077470104653	3.77152997763974	0.000239131951519342	0.00544851859639915
ENSG00000155189.12	0.706970760084081	5.29470824168836	0.000239154284896951	0.00544851859639915
ENSG00000200534.1	-0.652287099592215	7.22687352372546	0.000239507796633379	0.00544851859639915
ENSG00000202031.1	-0.988680111850868	5.11090727090763	0.000240448394220956	0.0054612884491826
ENSG00000068120.15	0.672101526966145	5.48772794265006	0.000243300454788227	0.00551189103509328
ENSG00000213799.13	1.03569778740742	3.89395076298725	0.000243675263794867	0.00551189103509328
ENSG00000262879.6	0.774978876201527	4.96208486271362	0.000244110843924933	0.00551189103509328
ENSG00000243323.7	1.14714375066916	3.70682881312964	0.000244207394471494	0.00551189103509328
ENSG00000105173.14	1.34004835123711	3.26973752067897	0.000245590334233987	0.00553443006724478
ENSG00000164300.17	-0.737513077661076	5.08277274857255	0.0002501046747725	0.00562366185579791
ENSG00000200246.1	-1.05312760050603	3.93370569870538	0.000250331058997671	0.00562366185579791
ENSG00000171223.6	1.14538333506205	4.56220688065697	0.000253288293030819	0.00568123274087818
ENSG00000234851.4	-0.610644226442898	7.19036274734248	0.000257764079091901	0.00577263256442205
ENSG00000226525.5	-0.925094050835763	4.16543768081037	0.000261801246795131	0.00585394092212716
ENSG00000176783.15	-0.63069579371466	6.14640813533393	0.000264145470587055	0.00589720120380402
ENSG00000173905.9	0.563230949993869	7.27562173073816	0.000264902162803799	0.00590493985197324
ENSG00000067064.12	-0.618133971129125	6.02043281640974	0.000265339888240443	0.00590529401204624
ENSG00000243704.3	-1.60555234278446	2.45304770960275	0.000265738230542081	0.00590529401204624
ENSG00000202400.1	-0.748151508691189	6.56564182793721	0.000267740134478831	0.00594061315330535
ENSG00000171492.14	0.687967915914377	5.58178102569721	0.000268522408579809	0.00594880412853731
ENSG00000138764.15	-1.09745547976695	3.78883137122598	0.000268963639027397	0.00594942611673504
ENSG00000237849.1	1.59578660923406	2.62143069546557	0.000275901829536423	0.00609353733945473
ENSG00000207168.1	-2.34126869360967	1.32626244699572	0.000276711327671514	0.00610205684298591
ENSG00000104375.17	-0.706041267051703	5.50866092061325	0.000279772593979981	0.00616013050965097
ENSG00000222546.1	-0.950537261179	5.33788791718835	0.000280927350033067	0.0061761127335514
ENSG00000280367.1	-1.57830494813357	2.54705994397508	0.000282469416926387	0.00620054817643289
ENSG00000202347.1	-0.855295071873316	7.88999439532641	0.000283818359654864	0.00622067637599701
ENSG00000057657.17	2.29181344398134	1.64588681566426	0.000290068714486662	0.00634703395659364
ENSG00000103005.12	0.860896170439367	4.65060456147933	0.000290464956763556	0.00634703395659364
ENSG00000239367.2	-1.36055781350222	3.12512602588202	0.000292279964735386	0.00637701741240842
ENSG00000129173.13	1.25926683886086	3.62310928026736	0.000293929535313668	0.00640330606432197
ENSG00000118557.16	-0.883053218676341	5.30328558488028	0.000295087323861957	0.00641881792086432
ENSG00000184992.13	0.756189019129207	4.94311170758021	0.000296094416251112	0.00643100994572551
ENSG00000135269.18	0.896108437709972	4.17628902610516	0.00029714713534248	0.00644415474236704
ENSG00000201766.1	-1.09815750443946	3.84927583323788	0.000297628012248349	0.00644487725770862
ENSG00000212232.1	-0.547319825927635	8.34938657965677	0.000298668191211975	0.00645324546840424
ENSG00000172216.6	0.714421360806954	5.44084220448012	0.000298910744960113	0.00645324546840424
ENSG00000163257.11	0.663660001015515	5.53806107556215	0.00030373408555256	0.00654756112568394
ENSG00000205100.2	-1.14064057742833	3.61297347745875	0.000304525591677237	0.00655481094193155
ENSG00000140545.15	0.661257575549171	5.46801039133478	0.000307357603786995	0.0066058947679593
ENSG00000124422.12	0.527495080018907	7.45727454086887	0.000317347348558558	0.00681043490200185
ENSG00000165671.21	0.526941272229358	7.3627703630334	0.000318004192281197	0.00681437554888279
ENSG00000111371.16	0.580451847138741	6.07193908480663	0.000319707791491729	0.00684070163072942
ENSG00000254132.1	-0.999489469735892	5.53974247926785	0.000321116113644641	0.00685724897158056
ENSG00000128965.13	2.18267483853662	1.71361953720154	0.000321433545542839	0.00685724897158056
ENSG00000152455.16	0.976076335888021	4.10826244856258	0.000325110399160858	0.00692542862117803
ENSG00000116990.11	0.888791780634761	4.42555382418292	0.000326110943028645	0.00693648091523263
ENSG00000115464.15	0.559378685905299	8.45816698435581	0.000329581459905412	0.00699996021038043
ENSG00000201801.1	-0.680200305678503	8.1965326672079	0.000331662602427432	0.00703378715015467
ENSG00000162607.13	0.65158397321039	5.54374659867475	0.000337133518648943	0.00713929804197762
ENSG00000148339.13	-0.86426454756367	4.45290742225235	0.000343037281228113	0.00725365176165174
ENSG00000134852.15	0.716652658425137	5.65090713958672	0.000344799791602838	0.00726624731050333
ENSG00000153975.10	-0.788618221021085	5.03571261696983	0.000344887854982932	0.00726624731050333
ENSG00000101104.13	-0.706174756509857	5.49877696429435	0.000345512493940618	0.00726624731050333
ENSG00000221719.1	-2.14788308072686	1.65429250170573	0.000345651347756582	0.00726624731050333
ENSG00000107281.10	1.4074155561855	2.92091308097093	0.000350739586577852	0.00735509400146596
ENSG00000108179.14	0.602752221383123	5.86731339591824	0.000350899276319939	0.00735509400146596
ENSG00000218426.5	-0.684375070250018	6.19521865659246	0.000352024797593156	0.00736796087985675
ENSG00000076248.11	0.844885040342524	4.35608636198714	0.000355036939634592	0.00741328936297465
ENSG00000199839.1	-1.24344241800235	8.96663860743449	0.000355220115309202	0.00741328936297465
ENSG00000171823.7	-0.987850863332985	4.18290897703734	0.000357183257358701	0.00744347164394399
ENSG00000142102.16	-0.637733104555151	5.47949633931927	0.000359132909858167	0.00747328598548787
ENSG00000170689.10	0.521325285883282	7.19729966479912	0.000363423940910658	0.00755166630463705
ENSG00000077150.20	0.680966829140176	5.69675991103974	0.000364381552136911	0.00756065468410882
ENSG00000100889.12	0.582267445757529	6.48143827117119	0.000368163614209017	0.00761115529902704
ENSG00000124813.23	0.828417339145091	4.38391070453769	0.000368375077049584	0.00761115529902704
ENSG00000207523.1	-0.731906159273745	8.04496642857314	0.000369372812990438	0.00761115529902704
ENSG00000242894.3	-0.777626318940965	4.68304783892765	0.000369590639378032	0.00761115529902704
ENSG00000152795.18	-0.594443268799677	8.65743755930002	0.000369910543969356	0.00761115529902704
ENSG00000207475.1	-0.60248635968978	6.80009885667859	0.000370384940202742	0.00761115529902704
ENSG00000118515.12	-0.814209543785135	4.97797229520797	0.000370515268376247	0.00761115529902704
ENSG00000252642.1	-2.32647105382338	1.41949949145036	0.000374879959706886	0.00768351197546311
ENSG00000287252.1	1.29941381334192	3.11454272702632	0.000375171211609936	0.00768351197546311
ENSG00000100697.15	0.557948571650557	6.77093938104931	0.000375638363244863	0.00768351197546311
ENSG00000112110.10	-0.644355964267809	5.44646217336071	0.000377256627567527	0.00770566728648565
ENSG00000074181.9	0.672989486414794	5.49258501034459	0.000377872724778507	0.0077073190323095
ENSG00000110848.8	1.52272813699802	2.59030723205561	0.000381467099954148	0.00776962692975916
ENSG00000260000.2	2.38630325005764	1.67676361773148	0.000383674926100056	0.00780355781898418
ENSG00000255046.1	-2.24524718971354	1.59316218799266	0.000384306546688257	0.0078053797916938
ENSG00000145191.15	-0.550710207248357	6.67302563709459	0.000386078694234445	0.00783032844644509
ENSG00000212135.1	-0.856187025842773	5.28543981481205	0.000392670715560709	0.00794942129353966
ENSG00000132405.19	0.59931409075183	5.89827160389933	0.000393081884987272	0.00794942129353966
ENSG00000200789.1	-1.3470804198827	3.42215521733626	0.00039360676265929	0.00794942129353966
ENSG00000258441.1	1.24825722189777	3.09202676798709	0.000395785667925788	0.00798223195816715
ENSG00000069869.17	0.710081107274544	4.95557611732808	0.00040919579381437	0.00824114605724046
ENSG00000106546.14	1.4724616150004	2.69259231663292	0.000410461190891853	0.00825508540341157
ENSG00000164199.18	0.799612127206098	4.58776014039765	0.000411983342711226	0.00827414244775684
ENSG00000115594.12	1.05805719378162	3.79849079359344	0.00041907526453765	0.00840485210214786
ENSG00000140386.13	-0.612530538514338	6.09921183624858	0.000419817601390678	0.00840802984704558
ENSG00000242163.1	-2.87577615584012	1.09340806444547	0.00042178488268995	0.00843569765379901
ENSG00000275714.2	1.8167187126351	2.06587916964478	0.000422562282390967	0.00843952408658797
ENSG00000274015.2	-2.6737778335298	1.4426656990823	0.000426521296864305	0.00850679594854016
ENSG00000273344.1	1.00721670490997	3.74905357286902	0.000428349449056185	0.00853144130900285
ENSG00000186676.3	-1.5351804035973	2.46684010090129	0.000429847274669335	0.00854754067344424
ENSG00000141569.12	0.674157969153239	5.23832107957068	0.00043034492973938	0.00854754067344424
ENSG00000124209.4	1.01477797146522	4.11934465081182	0.000432375005072957	0.00857603315847187
ENSG00000240087.3	-0.921016916746137	5.53550673224682	0.000433254902466173	0.0085816651932777
ENSG00000207008.1	-0.880472075230473	4.88014823716825	0.000437137460579504	0.00864667504442974
ENSG00000112149.10	1.28590421805686	3.00638315031811	0.000440948162190044	0.00870022548482542
ENSG00000135763.10	0.72414792953516	5.00208047071679	0.000441053097494622	0.00870022548482542
ENSG00000163807.6	0.783920192941859	4.65345600836719	0.000442076907318895	0.00870849174472243
ENSG00000241697.5	-2.06650969395744	2.17295518867196	0.000444140869091093	0.00873719742474281
ENSG00000147536.12	0.936464782607222	4.14012751597152	0.000448909185790263	0.00881895262671186
ENSG00000108518.8	0.578548767082162	7.43824378295465	0.000450281753071283	0.00883386545534942
ENSG00000279088.1	1.39397636260946	2.82807967522446	0.000451572146642704	0.00884712777095911
ENSG00000230897.1	-0.685180979327204	5.37545575474094	0.000453827842653191	0.00887924039973635
ENSG00000108602.18	-2.73370886124876	0.9692414561207	0.000464897408011791	0.00908347717146511
ENSG00000221914.11	-0.608730861587121	6.24755806270291	0.000472057348181074	0.00921087508645998
ENSG00000280623.1	1.2392850113827	3.39121970721095	0.000474669139136783	0.00924930392905233
ENSG00000286408.1	-2.23171597413018	2.1082436108735	0.000479224752316183	0.00932545463966626
ENSG00000232573.1	-0.642962093545177	6.46881611394508	0.000485018290451919	0.0094254566565555
ENSG00000169946.14	-0.694605778619073	5.16796114697852	0.000486587554437762	0.0094432086036439
ENSG00000265706.1	-0.864980398705124	4.39877163910582	0.000489355159098464	0.00948413767297157
ENSG00000186235.11	1.77574146043916	2.11466385236724	0.000491419368387588	0.00951134261395332
ENSG00000105281.12	0.545186225490582	8.10463987925695	0.000497127819686228	0.00960891356172039
ENSG00000137124.8	0.833451127025413	4.85858606711187	0.000498058690455237	0.00961400153157563
ENSG00000185222.10	-0.57557852767794	6.40212673153716	0.000499227806549178	0.00962366855998416
ENSG00000206262.9	1.14325040491483	3.49885670099072	0.000501446192207527	0.00965350958260479
ENSG00000136897.8	0.926426728835237	4.34092487486742	0.00050650220714231	0.00973782614532612
ENSG00000167460.17	0.506282967916975	7.31613055606033	0.00051375347953948	0.00986406680715801
ENSG00000242474.3	2.34154077742022	1.49138492336078	0.00051493644038034	0.00987361483552182
ENSG00000227081.5	-1.08051886030746	3.54197681088785	0.000521154802980367	0.00997956005707085
ENSG00000200687.1	-0.802983697555911	5.96595470206958	0.000524199876624835	0.0100164123735164
ENSG00000256294.8	1.15825454200496	3.23594271775691	0.000524675308350821	0.0100164123735164
ENSG00000131370.16	-0.600043930255069	5.71257769312115	0.000525166065417005	0.0100164123735164
ENSG00000276805.2	1.66356333163656	2.29601431500204	0.000527083024953232	0.0100396766657758
ENSG00000270722.1	-0.693886460081373	7.52630234323208	0.000530047004969178	0.0100827963957149
ENSG00000113269.14	-0.564423887127169	6.1079916223344	0.000535754126373985	0.0101695490598301
ENSG00000201861.1	-0.943859822234241	8.18846165325077	0.000536019981695212	0.0101695490598301
ENSG00000268205.1	0.842725949519204	4.61149034252961	0.000540397715351475	0.0102260496494281
ENSG00000076706.17	0.736270793443491	4.92157850777467	0.000540418318278803	0.0102260496494281
ENSG00000231434.1	-1.25174535214844	2.93279752025798	0.00054396646962421	0.0102796813157331
ENSG00000052795.13	-0.531602905824432	6.72019789012712	0.000546630067316528	0.0103164783346763
ENSG00000127561.15	1.20187671038055	3.13446336620864	0.00054782522180351	0.0103255015627887
ENSG00000166025.18	0.520646352470169	8.31368229920393	0.00054885262624849	0.0103306781989003
ENSG00000251596.1	-1.76515950130895	2.38934231265749	0.000549534687524835	0.0103306781989003
ENSG00000114491.14	0.65708769698902	5.31395564415799	0.000551039536666417	0.010345461966097
ENSG00000201713.1	-2.34014400076088	1.291432809636	0.000556724684747156	0.0104385878390092
ENSG00000157778.9	0.68079137335448	5.26429924775054	0.000557954018912285	0.0104480336441312
ENSG00000138413.14	0.512749669227705	6.68364654693866	0.000558815635251434	0.0104503178689015
ENSG00000231365.6	0.905958250777796	4.01770980824001	0.000559746001050045	0.0104503178689015
ENSG00000180921.7	0.762357946097903	4.68327682813567	0.000560253152416108	0.0104503178689015
ENSG00000116273.6	0.87703107357335	4.12753288610891	0.000562317147151032	0.0104752482781046
ENSG00000175155.11	-0.899878362358607	4.37893221942863	0.000565457767706691	0.0105201445154733
ENSG00000105486.14	-0.53896585863523	6.98628383977885	0.000568658667240664	0.010566044913891
ENSG00000261122.6	-2.19964768845231	2.133554271797	0.000569944294456459	0.0105762858765116
ENSG00000201271.1	-1.33798939790154	3.32072789245623	0.000576405358133958	0.0106824159036409
ENSG00000220583.1	-0.844616846118572	4.68880665630449	0.000582137104754695	0.0107747741754082
ENSG00000046774.10	1.63658240770993	2.3519749860073	0.00058335909153937	0.0107835313455288
ENSG00000092964.18	0.540220957272441	6.34956577258707	0.000589826997358248	0.010889113797383
ENSG00000166797.11	0.656628982992232	5.58037019436991	0.000590961407690165	0.0108960874145178
ENSG00000132196.16	-1.36156434134266	2.79457523913858	0.000595353536942143	0.0109630318823106
ENSG00000223668.1	-1.50300371255787	3.75455062192774	0.000596838557808943	0.010976341293038
ENSG00000137040.10	0.744885478794219	4.925158649827	0.000597839754267976	0.0109807301804322
ENSG00000151846.9	-0.899210224244163	5.05755639764985	0.000599280899251195	0.0109931782792576
ENSG00000196214.11	0.982880123930502	3.79019679233461	0.000603050704037122	0.0110482571731992
ENSG00000206228.4	-0.905915933734202	4.63645274631145	0.000604532179722697	0.0110613257789159
ENSG00000174579.4	-0.583890787101281	6.26914877670311	0.000605473982307021	0.0110644991690623
ENSG00000100422.14	0.68485145697927	5.0793941394076	0.000607257195838811	0.0110830210647388
ENSG00000111057.11	0.604618568448541	6.17395902241001	0.000608226795645919	0.0110866656421535
ENSG00000140795.13	0.864982374921118	4.53367221915929	0.000613629163308939	0.0111709986746507
ENSG00000178761.15	0.748884931349077	5.06479180647355	0.000615341295118978	0.0111880235476178
ENSG00000201398.1	-1.60677335639174	2.23920213495457	0.000619037059398296	0.0112410260470813
ENSG00000221539.1	-0.709157002515233	9.08497303530925	0.000622098490141855	0.0112823907532024
ENSG00000120800.5	0.568424800732775	6.0007232007889	0.000625370193094122	0.0113240138207164
ENSG00000117411.18	0.991438035321789	4.12376791137709	0.000625966319534044	0.0113240138207164
ENSG00000270127.2	2.07454170282948	1.63135571054382	0.00063091457553825	0.0113894841639702
ENSG00000140044.13	0.951750470250389	4.06016977538704	0.000631167247420015	0.0113894841639702
ENSG00000240230.6	1.05699639060518	3.93337912160916	0.000633269910544191	0.011409392060203
ENSG00000271856.1	0.785165673083825	4.52369825090912	0.000633855114455722	0.011409392060203
ENSG00000137574.11	0.672181450113738	5.14427266279762	0.000637587432689264	0.0114622459809306
ENSG00000078403.17	-0.514108234898134	6.5086497272805	0.000638789212378223	0.0114695319928259
ENSG00000206908.1	-0.862054881270939	4.09287294474464	0.000643560860887512	0.0115408174306104
ENSG00000285626.1	-0.767631983603465	6.49585151647099	0.000647452677793598	0.0115961673634674
ENSG00000199475.1	-1.37199263014449	2.86262317575158	0.000651721899578605	0.0116581308744496
ENSG00000260708.1	0.973028296196251	3.84495752340637	0.000658456068241487	0.0117639793829745
ENSG00000236312.3	-1.06703273397594	3.4047513379233	0.000662303382285245	0.011818052918101
ENSG00000108469.15	0.7583973919763	4.7597337336631	0.000669301291748829	0.0119218179240549
ENSG00000185215.11	0.577699959558461	6.35666590377638	0.000670518515131712	0.0119218179240549
ENSG00000167380.17	1.11731063037419	3.63354426383815	0.000670602258228088	0.0119218179240549
ENSG00000107929.15	0.507356974248868	6.75840076152729	0.000671617722813357	0.0119251482225799
ENSG00000151748.15	0.856667375999991	4.40268102730608	0.000672657240002847	0.0119288968670456
ENSG00000143507.18	-0.628173817685212	5.55168020932806	0.000675616674077725	0.0119559920365876
ENSG00000200225.1	-0.733567167913483	5.4110726078865	0.000676368332969918	0.0119559920365876
ENSG00000253558.1	-1.08567362322736	3.7072195865463	0.000676675938181868	0.0119559920365876
ENSG00000200201.1	-2.51867133822611	1.08016235375903	0.00068371440322343	0.0120655482921782
ENSG00000213020.10	0.666674452015973	5.0855329308067	0.000684637373669598	0.0120670479569672
ENSG00000146223.16	0.52961626229735	6.32367840987021	0.000688233886194118	0.012115191401551
ENSG00000264229.1	-0.57143537064635	6.51951449355902	0.000689051510963216	0.012115191401551
ENSG00000274292.1	-2.23230398693557	1.37917989590885	0.000692849845005957	0.0121647272433836
ENSG00000234741.8	-0.824733076939429	11.8325995712489	0.000693903344848963	0.0121647272433836
ENSG00000185085.2	1.14799996085294	3.49790782347422	0.000694403180143146	0.0121647272433836
ENSG00000265735.2	-0.509249444028055	6.65907443065301	0.000697295671379315	0.0122005560970378
ENSG00000104856.14	1.26113447683842	4.13131296974012	0.000699956533783879	0.012232250104961
ENSG00000109133.13	0.580336200038017	5.69751629045335	0.000712542615046366	0.0124371074626275
ENSG00000169071.15	-0.590947514364342	5.54369145659952	0.000730422251316193	0.0127337535338416
ENSG00000198346.11	0.874162844882597	4.10169658913162	0.000731421862052103	0.0127357615641479
ENSG00000170006.12	1.17107029688491	3.32573295922432	0.000738779591788367	0.0128344681024011
ENSG00000114026.22	1.20295709466873	3.1208550880096	0.000739460745906451	0.0128344681024011
ENSG00000203814.6	-0.68054339919712	5.46969740493676	0.000739764480902287	0.0128344681024011
ENSG00000166478.10	-0.723123108083522	5.05878962872844	0.000744367514214119	0.0128987872499198
ENSG00000152242.11	-0.711710985504245	4.90787116261694	0.000751071603008041	0.0129993162059084
ENSG00000187555.16	0.520201018624021	7.23049101269847	0.000752967960333733	0.0130164929517476
ENSG00000227195.11	-0.676551556124273	9.80799432381711	0.000754567995821834	0.0130285121580748
ENSG00000087266.17	0.686472721435263	5.28458808829092	0.000756284228241541	0.013032155330581
ENSG00000255008.3	1.02878636744575	3.70725394257927	0.000756787755872009	0.013032155330581
ENSG00000177971.9	0.776164355690771	4.56811982602311	0.00075749402859002	0.013032155330581
ENSG00000074370.18	0.53623876087649	7.13431455493008	0.000759707217811862	0.0130544697360346
ENSG00000206903.1	-0.902028684522669	4.14224521648066	0.000761575510056624	0.0130544697360346
ENSG00000187961.14	-0.788648819708192	4.35117464798532	0.000762112245915778	0.0130544697360346
ENSG00000197816.16	2.36798549265471	1.47451292309107	0.000762417295000352	0.0130544697360346
ENSG00000252261.1	-1.2773029007987	2.94474096163128	0.000767697519114211	0.0131203863793512
ENSG00000110057.8	1.27461693884733	2.95059342746709	0.000768471735638528	0.0131203863793512
ENSG00000238227.8	0.94680228703185	3.74113931574866	0.000770566943677344	0.0131203863793512
ENSG00000261609.8	0.576369067842762	6.02908572906205	0.000771897591862028	0.0131203863793512
ENSG00000166266.14	0.678324593437826	5.25916619135086	0.000772011315294397	0.0131203863793512
ENSG00000201041.1	-0.672535962653945	7.11650864837496	0.000772126801799664	0.0131203863793512
ENSG00000283632.4	0.897465125090949	4.2048742185816	0.000772644975672904	0.0131203863793512
ENSG00000023516.9	0.563149094315065	6.87613926102383	0.000774114230610993	0.0131297714527728
ENSG00000223336.1	-1.23887045827712	6.87023026389674	0.000775021231587282	0.0131297714527728
ENSG00000139697.14	0.557432510129869	7.9365300170406	0.000779710258613082	0.0131876224451214
ENSG00000072121.17	0.76607124328239	4.7387067009088	0.00078026766133635	0.0131876224451214
ENSG00000185104.20	-0.494213905529918	7.66556602352693	0.000783981772728343	0.01323486228287
ENSG00000231419.6	0.692819970454779	4.88481649204089	0.00078854931301838	0.0132963818588579
ENSG00000198496.12	1.03143745687307	3.83803147415127	0.000797708800431819	0.0134350955862201
ENSG00000139154.16	-0.736530193578217	4.88101700517797	0.000798745307885456	0.0134368369550824
ENSG00000199350.1	-0.934665031760324	4.20906851897772	0.000802576182995942	0.0134855274622422
ENSG00000225697.13	-0.669588744408793	5.01975337499932	0.000804369957366336	0.0134999153683861
ENSG00000136381.13	0.605609372876426	6.34705659244079	0.000806531895329291	0.0135204415515038
ENSG00000116984.15	0.520465273719884	7.08191703228223	0.0008084145669322	0.0135362439114229
ENSG00000113649.13	-0.501144657605094	8.14773568586589	0.000817432699485314	0.0136713482840749
ENSG00000179915.24	-1.79035102856518	2.75375394856237	0.000820803009366041	0.0137117904116833
ENSG00000201910.1	-1.28238177502805	2.96595041022784	0.000825837297376276	0.0137799039191406
ENSG00000105699.17	0.913538132274449	4.41131232917834	0.000828252549123086	0.0137928888409077
ENSG00000224094.1	-0.851530900344022	4.70356031993353	0.000828691749818478	0.0137928888409077
ENSG00000234130.2	-1.03580538635502	3.62973208185878	0.000829489009460144	0.0137928888409077
ENSG00000153207.16	0.499614981515264	7.32148053541065	0.000833622350072822	0.0138456307278531
ENSG00000137970.7	-0.754818766667572	5.90624742468077	0.00083566093264881	0.0138497263089815
ENSG00000218537.1	2.56151129176812	1.16225921148527	0.000835792511285064	0.0138497263089815
ENSG00000270442.1	-1.77930987979033	2.06976176351921	0.000838439956351684	0.013877626863752
ENSG00000157833.13	1.69463487747515	2.27454251289741	0.000840514523680768	0.0138874601678639
ENSG00000140859.16	0.692247007148858	4.99010486862449	0.00084096286572065	0.0138874601678639
ENSG00000105186.16	-0.494722264786947	8.01087512872077	0.000845164039349293	0.0139408501335966
ENSG00000181788.4	0.90062442743477	3.9056775540568	0.000847342219552027	0.0139479734745167
ENSG00000033011.14	1.4341498689138	2.68834886710029	0.000847533110430705	0.0139479734745167
ENSG00000196705.8	-0.523578902220923	6.46403859256348	0.000848954564781787	0.0139554175032623
ENSG00000004534.15	-0.496532166401473	7.33178148950106	0.000858356817349983	0.0140938861685744
ENSG00000100181.22	0.703058466779643	5.8580697686334	0.000865373370957608	0.0141880210143059
ENSG00000119707.14	-0.512502061681102	7.98520905020842	0.000866060449414922	0.0141880210143059
ENSG00000112394.17	-3.04019994155753	0.884879312222984	0.000882148092980702	0.0144351506124115
ENSG00000238554.1	-1.35839057957629	4.58911031882227	0.000887488618956934	0.0145060568819295
ENSG00000200914.1	-1.52478713623699	2.70996510521058	0.000889693016788222	0.0145256002740934
ENSG00000141905.19	0.565488817685314	6.02649091739231	0.000892169817246874	0.0145495417535164
ENSG00000110851.12	0.79071774989807	4.33634396909272	0.000894306476648037	0.0145568634373855
ENSG00000261556.10	0.98595503114603	3.59754455142449	0.000894640565422653	0.0145568634373855
ENSG00000207392.1	-0.687614786354289	8.27931192967785	0.000900588506396304	0.0146304001770529
ENSG00000136997.21	0.513501540206904	7.33166448729444	0.000901192010905968	0.0146304001770529
ENSG00000206917.1	-1.26753130320002	2.84015725994776	0.000905266325354396	0.0146779301349302
ENSG00000188542.10	2.13480469373395	1.69376478566936	0.000906158325691179	0.0146779301349302
ENSG00000168159.14	0.549656009552485	6.74661387924364	0.000909268411181689	0.0146972636929043
ENSG00000185127.6	0.795882646785036	4.4766637174012	0.000909393190998453	0.0146972636929043
ENSG00000251791.1	-0.634235302504296	5.32041711490285	0.000916217396209242	0.0147909534814048
ENSG00000215883.11	1.03623100173812	3.4220750159488	0.000919038247425766	0.0148198776740549
ENSG00000270188.1	-0.86000231857522	5.01897903534855	0.000920097037471839	0.0148203549659894
ENSG00000166349.10	2.2823378885306	1.44818933428393	0.000927825846596201	0.0149281476994249
ENSG00000102786.15	-0.503453415432916	6.81222629154612	0.000932476720056737	0.014976382787865
ENSG00000163466.16	0.565539925359356	5.96525057465092	0.000932903844494092	0.014976382787865
ENSG00000050344.9	0.646124810998437	5.45665910956646	0.000943156804890991	0.0151241180294324
ENSG00000252010.1	-0.533186367793299	6.48555456726395	0.000945367875416892	0.0151291421268732
ENSG00000251705.1	-1.24844202968328	6.72127330797104	0.000946038015801296	0.0151291421268732
ENSG00000199843.1	-1.43028901159804	5.33081874494711	0.000946622017799499	0.0151291421268732
ENSG00000202264.1	-0.938810698207922	4.17714780607602	0.000948201664507121	0.015135215136419
ENSG00000119737.6	2.7160762916605	0.948392886852842	0.000949104115846273	0.015135215136419
ENSG00000134057.15	0.534837087919508	6.28649406508777	0.00095391759570734	0.0151951475422408
ENSG00000139117.14	-0.631352713703136	5.5215988885799	0.00095783136198717	0.0152406316161494
ENSG00000139734.19	-0.487850469574136	6.73969928286521	0.000959819792646116	0.0152554139228522
ENSG00000113593.12	-0.581273633810531	5.93872149545611	0.000961744077335349	0.0152585836462659
ENSG00000221916.4	2.19599659659025	1.36649548654924	0.000962561641830049	0.0152585836462659
ENSG00000165521.15	1.16637672777485	3.93344718989421	0.000963198092670532	0.0152585836462659
ENSG00000253276.4	0.603710747568181	5.67329568296233	0.00096614894060617	0.0152664538161074
ENSG00000264862.2	-2.39272277824099	0.960272396959127	0.00096663400246832	0.0152664538161074
ENSG00000255717.7	-0.636607594359103	9.73770758646318	0.000966875408353471	0.0152664538161074
ENSG00000259612.1	-1.0552684006809	3.48565597555007	0.000978662944940103	0.0154356477624726
ENSG00000166167.18	0.75758024488531	4.61107641325878	0.00098100961018067	0.0154557312763694
ENSG00000213699.9	0.803444052564604	4.5829553229274	0.000987388761911672	0.0155392329743476
ENSG00000249860.4	-1.56194730346085	2.79393531939852	0.00100288134350331	0.0157424483410164
ENSG00000110876.10	-0.622276831839195	5.75077814576068	0.00100288896297483	0.0157424483410164
ENSG00000075336.12	1.38548504898063	2.64509142092319	0.0010035810817398	0.0157424483410164
ENSG00000180644.8	0.862237088814415	4.11508105756912	0.00100553490417945	0.0157435805882017
ENSG00000252370.1	-1.70518170262035	2.16532822009268	0.00100583987091288	0.0157435805882017
ENSG00000157450.16	-0.664817567408199	4.99454052095547	0.00100883912680624	0.0157733804842669
ENSG00000204253.4	-0.946332252902065	4.19091168734067	0.00101665713403968	0.0158718402371557
ENSG00000222627.1	-1.48680125649818	3.30504850304058	0.00101760157933309	0.0158718402371557
ENSG00000196655.12	1.03074357993237	3.45968293443174	0.00101858916935746	0.0158718402371557
ENSG00000251898.1	-0.663724168089894	6.21380309520446	0.00101954529301174	0.0158718402371557
ENSG00000072849.11	1.21163848414151	3.02456236203753	0.00102499550137567	0.015939454881004
ENSG00000186577.14	1.54103117746586	2.26637619788041	0.00102635830531681	0.0159434299855038
ENSG00000251129.2	-0.734558576677009	4.92774603039056	0.0010354903219631	0.0160583725862592
ENSG00000163946.14	0.49077114521488	7.00570248507631	0.00103611928042281	0.0160583725862592
ENSG00000200792.1	-0.71554120893373	4.82095350812682	0.00103794995075087	0.0160583725862592
ENSG00000181588.17	0.982450972439672	3.64351280639769	0.00103821839429217	0.0160583725862592
ENSG00000112763.17	-0.611386951838534	5.58112570905014	0.00103969833271535	0.0160640085741427
ENSG00000223224.1	-0.773042513762395	5.20855551561997	0.00104354700472307	0.0160978512067927
ENSG00000201847.1	-0.591476297727687	5.48408170801704	0.00104412451577392	0.0160978512067927
ENSG00000143878.10	1.0653218153803	3.35914487851033	0.00104799154264224	0.0161401906032602
ENSG00000233791.5	-2.44302204414825	1.25919955997157	0.00105126742185191	0.0161733449515678
ENSG00000100906.11	0.484553595048565	7.10717957558906	0.00105255719060015	0.0161759055972702
ENSG00000198380.13	0.491149621900895	6.63773387455297	0.00106202872489271	0.0162962212899171
ENSG00000163884.4	1.32448244291038	3.23255241157501	0.00106264942994667	0.0162962212899171
ENSG00000185760.17	-0.627328387890629	5.22169770387922	0.00106712683424102	0.016347474907522
ENSG00000252577.1	-0.687822811378479	5.03467872102426	0.00109037612965066	0.0166858833867901
ENSG00000139219.19	0.512101122844429	7.48897384429609	0.00109876307087015	0.0167963781534291
ENSG00000240869.3	-0.605271028003075	6.11977512753216	0.00110669346524817	0.0168841118828066
ENSG00000277775.2	-0.496743052412686	6.555174469003	0.00110684733453954	0.0168841118828066
ENSG00000253719.4	0.627095223735933	6.41849173016237	0.001117113075511	0.017022675436358
ENSG00000244119.1	2.16424604844875	1.55566092153885	0.00111963191083556	0.01704302274422
ENSG00000153071.15	1.06481871242958	3.42985955502603	0.00112179145950451	0.0170578637981678
ENSG00000126709.16	3.0162480229653	0.767173740583716	0.00112325896280032	0.0170621614602581
ENSG00000265802.2	-0.617780784999876	6.51147228899032	0.00112777775952446	0.0171127499864618
ENSG00000066739.12	0.603216280661034	5.57490743133878	0.00112900304527723	0.0171133093178864
ENSG00000173193.15	0.52228338750789	6.5446670034338	0.00113028634351705	0.0171147156655173
ENSG00000179523.5	1.49802118983846	2.87414545871239	0.00113147286899809	0.0171147156655173
ENSG00000270012.1	2.34172713948446	1.24204584747029	0.00113362657701536	0.0171292997996026
ENSG00000240065.8	1.50917459014344	2.25806146697019	0.00114452039300424	0.0172757795170451
ENSG00000207186.1	-0.8073425648047	4.7777418228584	0.0011467070230849	0.0172906608716467
ENSG00000230979.3	-0.606324204324265	6.11518505149476	0.0011549682510806	0.0173970113133479
ENSG00000163660.12	-0.492412976967953	7.190194544418	0.00115815519258711	0.017426786596922
ENSG00000160746.13	-0.579464797275511	5.80038274370451	0.00115999453874883	0.0174362435887089
ENSG00000200243.1	-0.594253862036156	6.52984964459326	0.00116142852950154	0.0174395941864673
ENSG00000200156.1	-0.719344932276355	10.2172399113487	0.00117193345504539	0.0175745558577242
ENSG00000166889.14	-0.492659171396994	6.47133292959982	0.00117285751244951	0.0175745558577242
ENSG00000215012.9	0.557651468548582	6.30707616869867	0.00117986329113818	0.0176611552935445
ENSG00000183943.6	0.686752102770444	4.74578611466073	0.001183246280183	0.0176934023204935
ENSG00000180329.14	-0.510948904627615	6.35800783695486	0.00118583190087166	0.0177136715482904
ENSG00000171017.11	2.30488084501434	1.23454553626188	0.00118875632933395	0.0177226711987171
ENSG00000236609.4	1.09845137597841	3.46809481014128	0.00118916074110153	0.0177226711987171
ENSG00000079462.8	-0.78164234945286	4.57979552460725	0.00119012660063607	0.0177226711987171
ENSG00000113595.15	-0.862349550376563	3.99834003639941	0.00119143496754299	0.0177238259634494
ENSG00000260261.2	1.52610101828099	2.42479723602413	0.00120184602377712	0.0178485184362851
ENSG00000166037.11	-0.505722255445964	6.3862314538519	0.00120229603355532	0.0178485184362851
ENSG00000225828.1	1.15855684110251	3.07803437498763	0.00121062791596706	0.0179536992687186
ENSG00000199354.1	-1.05691904943812	3.98202112037103	0.00121259006161928	0.0179642972091745
ENSG00000180229.12	-0.668222123487427	5.1117565534573	0.00122090557169825	0.01806890054723
ENSG00000116350.17	-0.513956866435957	9.03572190570961	0.00122259289312159	0.0180752953397853
ENSG00000222585.1	-2.06446215530491	1.25472528674388	0.00122565421041468	0.0181019698768938
ENSG00000096746.18	0.503918570367224	7.37197508557056	0.00123681585285412	0.018248102747028
ENSG00000168394.12	1.08772922320358	3.23904245127528	0.00124824954690752	0.0183880858012121
ENSG00000104824.18	-0.470960746011672	7.85812617171998	0.00124988577040304	0.0183880858012121
ENSG00000251562.8	-0.691520358876596	13.1067440911971	0.00125013444440185	0.0183880858012121
ENSG00000164983.8	-0.661113984641311	4.8891971245207	0.00125779455295374	0.0184818791454427
ENSG00000207313.1	-0.817628599668	4.74725638651961	0.00126387404846103	0.0185522796104371
ENSG00000255823.5	-0.972849167359186	12.375392662021	0.00127749633846949	0.0187331438635037
ENSG00000252623.1	-0.52545574076429	6.57644771452267	0.00128169867338149	0.0187756468938895
ENSG00000199961.1	-0.95070402663964	4.07331779341886	0.00128679083685862	0.0188098000012047
ENSG00000135476.12	0.765790473500446	5.15096368850461	0.00128714121145623	0.0188098000012047
ENSG00000233338.1	1.72671498479483	2.00655295878263	0.00128794880563804	0.0188098000012047
ENSG00000252563.1	-1.98442349214535	1.91542121140608	0.00129190651097217	0.0188484840506578
ENSG00000160219.12	1.05100749379523	3.44401771904644	0.00129543612172609	0.0188806050408232
ENSG00000211459.2	-1.02670464653521	15.6416884333305	0.0012972047842316	0.0188806050408232
ENSG00000151576.10	0.74316458765139	4.4144881390692	0.00129804159655659	0.0188806050408232
ENSG00000269343.9	1.13348011250803	3.43262394083283	0.00131282099728963	0.01907630914326
ENSG00000264169.2	-0.743092686887368	4.55803546148392	0.00131906039719029	0.0191476509269558
ENSG00000060971.19	-0.593739692972281	5.29638249861019	0.00133064467615457	0.0192963578415165
ENSG00000286994.1	-2.09751290817068	1.49272725383383	0.00135109776938945	0.0195732473633885
ENSG00000137193.14	-0.538604110396523	9.03474451033425	0.00135274561699891	0.0195774240048083
ENSG00000200408.1	-1.37682699572624	7.62818745616193	0.00135646482032608	0.0195992711115641
ENSG00000238741.1	-0.496281741751049	6.51467569234903	0.00135697731237704	0.0195992711115641
ENSG00000133226.17	-0.480111793764973	8.21302163083997	0.00136019446934115	0.0196260524634395
ENSG00000239742.3	-1.03586973368079	3.73533051882469	0.00136414486148962	0.0196633493548054
ENSG00000170315.14	-0.554823957760725	8.35953094605857	0.001366020065308	0.0196675289765158
ENSG00000124201.15	0.644941625687966	5.00964136811506	0.00136735179598044	0.0196675289765158
ENSG00000197312.12	0.568111055325832	5.99670518287583	0.00136853222461589	0.0196675289765158
ENSG00000243905.3	-0.896079585764768	4.63599875548838	0.0013748656163058	0.019738848329814
ENSG00000150672.18	-1.77084435025671	2.06570256522822	0.00138290366730838	0.0198344749096023
ENSG00000270977.2	2.05706235516539	1.8430515017662	0.00138596908089878	0.0198586614576541
ENSG00000264112.1	0.820884703155119	4.21993533349945	0.00139065682852407	0.0199060221975613
ENSG00000239559.2	-0.839066544165377	4.86334894252377	0.00139330335389212	0.0199218437794186
ENSG00000158796.17	-0.747676756036217	4.28208060495102	0.0013945290645593	0.0199218437794186
ENSG00000272795.1	-3.45302331969055	0.799214571858271	0.00140080669701146	0.019976436452023
ENSG00000260400.1	1.91530252916343	1.77176490991613	0.00140112505670439	0.019976436452023
ENSG00000260942.1	1.64186485448836	2.15371656690812	0.00140581118428267	0.020023423396311
ENSG00000272008.1	-2.62546135499518	0.877309661605183	0.00141069723358938	0.0200640301216852
ENSG00000200587.1	-1.37526700075748	5.81400682434624	0.00141179492322025	0.0200640301216852
ENSG00000222072.1	1.50989688150805	2.57953451752045	0.00141284212106867	0.0200640301216852
ENSG00000144120.13	1.2720235498915	2.80088700289454	0.0014147207660057	0.0200709153009675
ENSG00000118496.5	0.61572105014563	5.29074173120362	0.00141670494510073	0.0200792826864671
ENSG00000239899.3	-0.697371697756591	6.24353706464424	0.00141895628875728	0.0200914164779792
ENSG00000233476.3	-0.563652777593344	6.6690712277188	0.00142409703123981	0.0201443980843352
ENSG00000124721.18	0.625348195983117	5.13235840671764	0.00142940356975982	0.0201764475523184
ENSG00000227373.6	-2.38488460035311	1.24145040047662	0.0014311369745524	0.0201764475523184
ENSG00000271425.9	1.21029403439251	3.07641490863197	0.00143127117336066	0.0201764475523184
ENSG00000126351.13	-0.487544509786288	6.53580443027946	0.00143196731933816	0.0201764475523184
ENSG00000237311.3	0.827828272999017	4.2019642662615	0.00143839735929072	0.0202472355559984
ENSG00000186448.15	0.776815021070716	4.42055092502061	0.00145277507677024	0.0204296495170815
ENSG00000138433.16	-0.526224871622192	5.91343804175611	0.00147073023409318	0.020661966215553
ENSG00000208892.1	-0.697298922209576	6.32474902186368	0.00147570008504075	0.0207115801409229
ENSG00000228502.1	-0.870895207923642	3.82485185714186	0.00148681116804083	0.0208472062510106
ENSG00000071243.16	-0.567178690401304	5.48881914518455	0.00149264876850519	0.0208884795928707
ENSG00000232472.1	-0.711680088580639	6.20778914081297	0.00149265593757389	0.0208884795928707
ENSG00000115234.11	0.703767976223089	5.02392573758308	0.00149789573811156	0.0209296029084243
ENSG00000176022.7	1.07411948712079	3.37593712232758	0.00149850143045732	0.0209296029084243
ENSG00000160201.12	-1.941505731173	1.51511860945811	0.00150016924778328	0.0209325941551155
ENSG00000162086.16	1.02226418227246	3.4165584192646	0.00150800518495942	0.0210212209500212
ENSG00000068654.17	0.462765705267907	7.17680534091414	0.00150944044877236	0.0210212209500212
ENSG00000188211.9	0.618750325251505	5.23533350068838	0.00151776229218896	0.0211166927608899
ENSG00000253729.8	0.555128712765455	10.0810596263515	0.00152086961158232	0.0211395003926501
ENSG00000186908.15	-0.647973626870655	5.35833212414078	0.00152580446072393	0.021187641498963
ENSG00000251136.9	0.900325428759512	3.75460328112757	0.00153157733794	0.0212473156708439
ENSG00000206702.1	-1.32813925665718	6.51929344475047	0.00154263655326196	0.0213801408729281
ENSG00000271736.2	0.474944730675314	7.65776319357227	0.00156142521057674	0.0216197336849087
ENSG00000234616.9	0.6056704564373	5.17018901105072	0.00156687182969053	0.0216743077305895
ENSG00000212251.1	-0.80120484285245	4.23978533465753	0.00157226743820569	0.021728072082689
ENSG00000252845.1	-1.0434746036667	3.44208803567805	0.00157489462846051	0.0217435116489275
ENSG00000227008.2	-1.10498023729908	3.98554576817506	0.00158015728288537	0.0217952728673844
ENSG00000111110.12	-0.534282928397826	5.94271522979582	0.00159097569379216	0.0219157140684738
ENSG00000272533.1	-0.770275425647594	4.97657308499642	0.00159193311914053	0.0219157140684738
ENSG00000209702.1	-0.634514230515197	7.65589998923709	0.00159792231344801	0.0219728343813102
ENSG00000202054.1	-1.10338299068776	3.80309721482955	0.00159913405775091	0.0219728343813102
ENSG00000277075.2	-0.601469340342339	6.82779635106698	0.00160290449570723	0.0220036460802518
ENSG00000164002.12	0.912155703848673	3.68462063140993	0.00160475756655589	0.0220081037699094
ENSG00000164403.15	1.14978411799091	3.22338221024378	0.00162324462232524	0.0222404591450842
ENSG00000189283.10	-0.91724759932322	3.73806788312254	0.00162555750042952	0.0222509771921912
ENSG00000198176.13	0.476988966102579	6.60137581383486	0.00163575671807542	0.0223693226403476
ENSG00000198918.8	-0.46439258981799	6.98273367903851	0.00164342943052005	0.0224529258059665
ENSG00000108932.12	2.29039231133711	1.49686592577092	0.0016450238682203	0.0224534063529595
ENSG00000225840.2	-1.27323753690621	2.73504783086759	0.00164973768629986	0.0224816655179203
ENSG00000164610.10	-0.732982447185241	4.31977826544503	0.00165021669808624	0.0224816655179203
ENSG00000157326.19	0.870781250167253	4.23900433630325	0.00167112013892791	0.0227449243861644
ENSG00000182054.10	-0.474667415620923	6.54296857637912	0.00167462460503646	0.0227710994452549
ENSG00000171163.16	-0.518616439575426	6.56228718646754	0.00167816289881585	0.0227976846631587
ENSG00000143067.5	1.80977707575013	1.89937332219081	0.00168629411863118	0.022886555427228
ENSG00000198597.9	-0.86511548282735	4.20431581325664	0.00169065916875157	0.0229241921186653
ENSG00000242547.3	-1.01097984919365	4.10951221631326	0.00169334310767255	0.0229389847135322
ENSG00000108799.13	-0.488580441558378	6.23597706835623	0.00169829500316413	0.0229844436518454
ENSG00000106211.10	-0.660874364487361	6.77044573134151	0.00170536653077222	0.0230526368486693
ENSG00000199568.1	-0.651022200329657	10.5497928352733	0.0017065354778251	0.0230526368486693
ENSG00000239306.5	0.701029080838619	4.74469506627322	0.00171015574778872	0.0230674364548248
ENSG00000250501.3	1.52750809192364	2.41820946560753	0.00171083487039951	0.0230674364548248
ENSG00000068001.14	1.42704044469495	2.60550877009107	0.00172136013628615	0.023122744811718
ENSG00000212447.1	-0.706649790967471	5.7006438217711	0.00172150060920579	0.023122744811718
ENSG00000171316.12	0.455998278470138	7.67417875060118	0.00172260672213554	0.023122744811718
ENSG00000128283.7	0.671417983785605	6.1779671092898	0.00172321843351495	0.023122744811718
ENSG00000162825.16	1.22677112554117	2.88475685347277	0.00172413342009305	0.023122744811718
ENSG00000196284.17	-0.923918315256402	4.25657067118318	0.00172474338935426	0.023122744811718
ENSG00000118412.13	0.521341916000683	6.14035325558462	0.00172617713004145	0.023122744811718
ENSG00000157933.10	0.676321627852775	5.5330505616218	0.00174404315816338	0.0233222760879222
ENSG00000173327.8	0.628895525244607	5.19871539935197	0.001745993942649	0.0233222760879222
ENSG00000145113.22	0.486998921227155	6.78142871884747	0.00174650755047624	0.0233222760879222
ENSG00000080189.15	0.790891414104282	4.23987111569824	0.00174755110408806	0.0233222760879222
ENSG00000104763.20	-0.497990719833419	7.23560169694131	0.00175293714002777	0.0233724952003702
ENSG00000278730.1	1.16801921406972	3.53222194209478	0.00176061445709832	0.023442982453522
ENSG00000177192.14	0.780872049506378	4.39451205376561	0.00176147965379936	0.023442982453522
ENSG00000162069.16	-1.67431546574469	1.71708342190107	0.00178160039942242	0.0236888695768077
ENSG00000086300.16	1.08456433184592	3.27842657069178	0.00178549974561836	0.0237188158089524
ENSG00000274097.1	-1.32749302922502	3.09960402146487	0.00179013642662232	0.0237584926666925
ENSG00000127603.31	0.585138271459385	11.0702929980062	0.00180199812556191	0.023893897797506
ENSG00000178966.17	1.08680586052368	3.12147169931221	0.00181961710384171	0.0241053231787679
ENSG00000168268.11	0.644303646536419	6.14484779999328	0.00183279450174956	0.0242575742878618
ENSG00000199994.1	-0.592604413006804	10.5757645309353	0.00183591476533156	0.0242765588804173
ENSG00000089876.12	0.988331627012581	3.77118990920097	0.00184099094446383	0.0242947201082606
ENSG00000213363.4	-0.710417463923768	4.67709157565108	0.00184120900464746	0.0242947201082606
ENSG00000132823.11	-0.778557478410259	4.62099048539668	0.00184234960820977	0.0242947201082606
ENSG00000176396.11	1.02168931185825	3.25645533788039	0.00184787062150602	0.0243387267731021
ENSG00000212454.1	-0.99259665577869	3.71948097028623	0.00184906715901206	0.0243387267731021
ENSG00000136280.17	0.867390975601209	4.29668653927576	0.00186186368976316	0.0244847827694881
ENSG00000100991.12	-0.490309370203624	6.8899877658054	0.00187189538445905	0.0245942459271992
ENSG00000135976.20	-0.551662726086813	5.50658350738847	0.00187487833975292	0.0246109827643045
ENSG00000154957.14	1.54169933628132	2.11938010536165	0.00188151694660211	0.024675632086585
ENSG00000072756.17	0.612962116584792	5.09016504572319	0.00188412114121306	0.0246848868402483
ENSG00000212378.1	-1.41131910272492	2.22580013038102	0.00188565107807452	0.0246848868402483
ENSG00000222838.1	-1.44700820611523	3.46986830123658	0.00189078181744971	0.0247295714543831
ENSG00000204262.14	2.26135459276986	1.1770602443594	0.00189282348655045	0.0247338096246157
ENSG00000152804.11	0.555026997283268	5.65886424748783	0.00189745019659541	0.024750615926282
ENSG00000141564.15	0.560126624032527	6.22497754530913	0.0018990573618337	0.024750615926282
ENSG00000215190.9	1.65328014732099	2.01442680702337	0.00189926601378761	0.024750615926282
ENSG00000120129.6	-0.905395012302938	3.57985215539839	0.00190576326008824	0.0248031247712701
ENSG00000114861.23	-0.65231189259674	4.799659819146	0.0019077913342797	0.0248031247712701
ENSG00000213593.10	0.660200913773656	4.91788416712805	0.00191123778989094	0.0248031247712701
ENSG00000262874.2	-1.95830846331895	1.60041924965948	0.00191135555883592	0.0248031247712701
ENSG00000129514.8	1.36944252853928	2.54447548000985	0.00191190753445207	0.0248031247712701
ENSG00000206651.1	0.768296174036008	4.31398561846653	0.00191842051568009	0.0248652164048544
ENSG00000185130.5	-0.601149810177865	5.05407033546509	0.00192599541609787	0.0249409478343609
ENSG00000064726.10	-0.493535593193568	6.19203313287538	0.00194386156029049	0.0251496913460764
ENSG00000240481.3	-1.337233993256	3.0352633578379	0.00194642124790056	0.0251548333709657
ENSG00000225200.2	-0.566407753272189	6.63730601775439	0.0019477527228213	0.0251548333709657
ENSG00000221241.1	-0.743389932467139	4.73455733473998	0.00196789346443642	0.0253800232271364
ENSG00000155980.13	0.585795067211842	5.52632312644633	0.00196871430171607	0.0253800232271364
ENSG00000196363.10	0.674842001717333	5.04056848208124	0.00198137317863163	0.0255203701004432
ENSG00000180747.15	-0.810805737577088	4.26506018132895	0.00199131457163682	0.0256254958280341
ENSG00000080031.10	1.73624800616892	1.78587426735134	0.00199401998699373	0.0256373998327765
ENSG00000108819.11	0.462054545420713	6.93178563520929	0.00200746950342303	0.0257872978138195
ENSG00000187504.6	-1.68542426322176	3.04189414735775	0.00203158030672806	0.026073757947312
ENSG00000283291.1	-0.668608621705237	6.5854137425068	0.0020383016710596	0.026136726681441
ENSG00000183309.12	0.646647422386956	4.7554671224963	0.0020431820382871	0.0261759976435358
ENSG00000200890.1	-1.37468979484637	6.2374470835344	0.00205227248915002	0.0262407188100105
ENSG00000264618.2	-1.42797376844839	3.77579532950851	0.00205349294371745	0.0262407188100105
ENSG00000100105.18	0.833231754092364	4.08191318301538	0.00205370070131124	0.0262407188100105
ENSG00000144395.18	-0.749587020266352	4.39241165783235	0.00205803030058781	0.0262727272415465
ENSG00000100221.11	0.687266581703838	4.8944383702019	0.00206617111691708	0.0263532897108999
ENSG00000229117.9	-0.549507412378277	7.95036384782866	0.00207256341088096	0.0264114275368901
ENSG00000228223.3	0.634778359729488	5.15345952602236	0.00208169092178466	0.0265042875983193
ENSG00000166507.19	-1.75132440457559	1.63498707260225	0.00209422564143451	0.0266403261807924
ENSG00000160325.15	1.71758725969992	1.87201908714393	0.00210489013565628	0.0267523547691531
ENSG00000232112.3	-0.517830208111395	7.14653529628267	0.00211168439544832	0.0268150399422008
ENSG00000163154.6	1.80831218374874	1.91496674443793	0.00212140087922467	0.0269146895690178
ENSG00000241693.2	-1.63000085491713	1.85203977656308	0.00215657764621156	0.0273368997407099
ENSG00000079459.13	-0.455047550915034	8.01054050438868	0.00216013868984001	0.0273579570217204
ENSG00000002016.18	-0.776110542715356	4.22946907148739	0.0021621718113792	0.0273596433074345
ENSG00000182968.5	0.64595030727069	4.76632003640172	0.00216960069662292	0.0274295434867165
ENSG00000133313.15	0.690128014038685	4.85902305101868	0.00217454057059652	0.0274678808917456
ENSG00000249915.8	1.25498061691336	2.80965482625072	0.0021773437991507	0.0274791855458107
ENSG00000213015.9	0.908134817735561	3.58964051774532	0.00217956611908518	0.027483145459568
ENSG00000120798.17	-0.553519830578323	5.60023080142389	0.00218667113258621	0.0275486126939995
ENSG00000221676.1	-0.535086834634554	7.79550850868287	0.00220304440782748	0.0277085407769286
ENSG00000084652.16	0.476088419910617	7.54048500565495	0.00220321383260995	0.0277085407769286
ENSG00000213261.3	-0.898942425374701	4.26207672404093	0.00220652480855931	0.02772596618085
ENSG00000252259.1	-2.22360261911278	1.04000172918821	0.00221386819409271	0.0277798326272756
ENSG00000285756.2	0.763646812991441	4.30835159878297	0.00221466999000781	0.0277798326272756
ENSG00000267736.2	-1.96750976392802	1.6305381736824	0.00221710076291218	0.0277861192218759
ENSG00000100813.15	-0.50817603066286	9.45854061919675	0.00222827940204652	0.0279019333821477
ENSG00000246067.8	0.742045304470725	4.25747555316194	0.00223148575730177	0.0279019616930331
ENSG00000200211.1	-1.64545470365962	1.91337139054029	0.00223215693544265	0.0279019616930331
ENSG00000163659.13	-0.657230638513376	4.70019802872022	0.00224564001930066	0.0280392699518959
ENSG00000113838.13	0.963792107750396	3.46149820064812	0.00224703593920055	0.0280392699518959
ENSG00000222489.1	-0.560339728341411	6.97966528359754	0.00225742359634482	0.028144501980403
ENSG00000106070.20	0.486914602687788	6.41527984751247	0.0022718747814226	0.0283001702876172
ENSG00000112983.18	-0.461518228374308	6.87342111956024	0.00228627650450035	0.0284549539021651
ENSG00000090339.9	0.512953337422074	6.74930587469725	0.00229236403826574	0.0285060813048589
ENSG00000244514.3	-1.40738500265385	3.71287672240673	0.00229524433134542	0.0285172721064486
ENSG00000110721.12	-0.535372773871884	5.87323383811767	0.00230080487447662	0.0285614306587092
ENSG00000207441.1	-0.696231569569656	6.12382289166198	0.00230276534685843	0.0285614306587092
ENSG00000129521.15	1.21798314847524	2.84159236265806	0.00230892589750226	0.0286131952874635
ENSG00000085063.17	0.568809604616631	5.22916159837407	0.00231105261782757	0.0286149249326888
ENSG00000116406.19	0.473013745857613	6.46883187786385	0.00231608098638119	0.0286525482851282
ENSG00000132005.9	-0.705036770731599	4.39391083335368	0.00233327661974594	0.0288405007075893
ENSG00000200204.1	-0.724937297091676	6.40759032603343	0.00233866028012974	0.0288782537398892
ENSG00000253513.1	-2.59231493898849	0.930803440449661	0.00234034181350352	0.0288782537398892
ENSG00000049249.9	1.86553333898573	2.15686664338599	0.00235449796684327	0.0290280571254649
ENSG00000239023.1	-0.710174513343114	5.12194520174718	0.00235784123071718	0.0290444086589627
ENSG00000204815.10	1.95210824326738	1.56252541157151	0.00238418442305842	0.0293438082837959
ENSG00000106683.15	0.961648285020553	3.43777484824461	0.00239056613908882	0.0293764171543613
ENSG00000270906.1	-0.607818037918955	5.09348085858625	0.00239091395172996	0.0293764171543613
ENSG00000233057.1	-0.786182792120377	4.11126370406589	0.00239843776991785	0.0294369131705284
ENSG00000007392.17	-0.467846823576054	6.84373465808975	0.00239992611543058	0.0294369131705284
ENSG00000200296.1	-0.854942157284075	4.05404581864522	0.00240869597090136	0.0295193378561528
ENSG00000223247.1	-0.861067233155414	4.28625193292098	0.00241917967750798	0.0296133612389344
ENSG00000113161.17	-0.44393166050333	7.11341080413563	0.00242048098459902	0.0296133612389344
ENSG00000254929.6	-2.2201489329152	1.07807870592289	0.00243254677548316	0.0297319416204133
ENSG00000060749.16	0.445796791277532	6.89030038516178	0.00243430272017134	0.0297319416204133
ENSG00000154822.18	-0.496238226577261	6.04210873798162	0.00243870237683577	0.0297598342570495
ENSG00000163602.11	-0.549393501177927	5.46752831074873	0.00244071974010941	0.0297598342570495
ENSG00000207016.1	-0.901227107419634	4.53524352219402	0.00244802349399432	0.0298074042314093
ENSG00000103111.15	0.830302586104871	5.17844825648772	0.00244876105595536	0.0298074042314093
ENSG00000260625.3	-2.42044253769437	1.05082655390828	0.00245172457069052	0.0298182718056956
ENSG00000102931.8	1.00405183408786	3.30613231230357	0.00247231296134481	0.030043296745456
ENSG00000205730.7	1.18547504289849	2.96178741058825	0.00247538488769795	0.0300552633919482
ENSG00000114030.13	-0.47412367885942	6.5995203961006	0.00248113481359418	0.030099697822878
ENSG00000271254.6	1.09748577369667	2.96427572532347	0.0025004003807663	0.0303078834032279
ENSG00000198399.15	-0.47881738473154	6.93029697640665	0.00250590193144239	0.0303490225506901
ENSG00000116205.14	0.630858038774339	4.8446139320765	0.00251114599065738	0.0303869766936691
ENSG00000151929.10	-0.684330247694748	5.26852391489588	0.00251469849294717	0.0303885056145799
ENSG00000147443.13	-0.869222592084881	3.68011893690262	0.00251549296476244	0.0303885056145799
ENSG00000273136.7	1.147304684905	2.88658183349918	0.00252066501519417	0.0304254620442549
ENSG00000116016.14	-0.518979338344747	6.06473164343872	0.00253308566952512	0.0305497769188959
ENSG00000240233.3	-1.17031565469601	2.99232513813508	0.00253867453740095	0.0305915592791411
ENSG00000134982.17	0.465465818849374	6.60206300835647	0.00256211648052978	0.0308482251836361
ENSG00000100439.10	-0.755694350169965	4.55205091304397	0.0025848389182658	0.0310958065355284
ENSG00000263072.8	1.165249983834	3.13820047490897	0.00259637313892299	0.0312030079613876
ENSG00000267751.5	-1.392799981113	2.4084668316481	0.00259808378789609	0.0312030079613876
ENSG00000180530.11	0.443889885000647	6.91041811682674	0.00260877800913697	0.0313053361096436
ENSG00000206634.1	-0.560819227008643	5.42701521311893	0.00261574704872083	0.0313551006185267
ENSG00000275896.6	1.95564646711583	1.389702894814	0.00261727992662979	0.0313551006185267
ENSG00000201966.1	-0.916230201326973	3.71715856074741	0.00262295597894105	0.0313969792990449
ENSG00000284024.4	0.693152080352939	4.65985145611686	0.00262670653315423	0.0314157592005157
ENSG00000166068.13	0.843528924031113	4.18255279766294	0.0026336240472124	0.0314723537592188
ENSG00000279207.1	1.76759953391139	1.79767124740978	0.00265852589098827	0.0317435927282182
ENSG00000114739.14	0.437240870087947	7.14386239303206	0.00266739773947198	0.0318231379025655
ENSG00000173588.15	-0.613481236722067	5.19239474004067	0.0026735449417497	0.0318500401823287
ENSG00000138600.10	0.728360792076371	4.24442457610023	0.00267407629030801	0.0318500401823287
ENSG00000163131.12	-0.534769978802123	5.99536383945241	0.00268023484864769	0.0318970097690303
ENSG00000155760.3	1.74071496573683	2.21579587337334	0.00272509638067656	0.032404118812339
ENSG00000199985.1	-1.30858808652394	2.51247551405382	0.00274588887288393	0.0326244222520863
ENSG00000239653.1	1.84433225245268	1.73062891407927	0.00275384338575412	0.0326919577533877
ENSG00000158615.9	0.469997954480854	6.83571385418804	0.00277548660844707	0.0328954501613697
ENSG00000202044.1	-1.97330495860367	1.36345034839191	0.00277923884657787	0.0328954501613697
ENSG00000277654.6	-0.705588216912806	4.54009064941654	0.00278124814605051	0.0328954501613697
ENSG00000243176.6	2.09557893738831	1.27538463490545	0.00278205701195676	0.0328954501613697
ENSG00000179387.10	0.85981168041693	3.85954050618332	0.00278319621731714	0.0328954501613697
ENSG00000250565.7	1.39308793074803	2.24471758877799	0.00278472291572767	0.0328954501613697
ENSG00000288596.2	1.84029662688858	1.61074334773375	0.0027869756386716	0.0328954501613697
ENSG00000160803.8	0.55546623534018	5.92158515388956	0.00279749813137281	0.0329582228250449
ENSG00000207360.1	-0.7676990670729	4.97993361860598	0.00279808568756384	0.0329582228250449
ENSG00000261211.1	1.47545964169847	2.15455592710592	0.00279916017465485	0.0329582228250449
ENSG00000221303.1	-1.15233169856024	3.76935321131755	0.00280453675138244	0.032994550016264
ENSG00000207507.1	-0.972617049769078	4.47114507661071	0.00280795171592739	0.0330077589464117
ENSG00000236844.1	-1.95758208870107	1.22160617354275	0.00282310494222836	0.0331588182447703
ENSG00000283445.1	-1.60181546978081	2.54827670696564	0.00282766706356774	0.0331853347313573
ENSG00000139239.7	-0.601661007724399	5.29741456335227	0.00283929085156587	0.0332946158489809
ENSG00000102908.22	-0.431127084251348	7.4006255934105	0.00284445891527771	0.0333121772219008
ENSG00000274210.1	-0.784204280590509	6.44817738109785	0.00284541513770402	0.0333121772219008
ENSG00000201413.1	-1.28357148100972	8.6648699877096	0.00284934466477234	0.0333310829997739
ENSG00000003402.20	0.459934085102556	7.10537911747856	0.0028645710324467	0.0334819990805458
ENSG00000119402.18	0.484056111889266	6.18061813443844	0.00287592316640709	0.0335874238412507
ENSG00000269028.3	-0.703858831144344	11.7074438647751	0.00288167720975018	0.0336273515562419
ENSG00000227939.1	-0.710265295610605	4.35011940522411	0.00290122065531758	0.0338279979243507
ENSG00000109756.9	-0.441355237361033	7.03452839933496	0.00290756534228763	0.0338745476771375
ENSG00000169136.12	0.563048870871236	5.4388287779326	0.00291340751452454	0.0339151723598653
ENSG00000159792.10	0.898917124583844	3.70885172590969	0.00291730526453855	0.0339331145471366
ENSG00000235297.3	-0.613477191737441	5.93046000436538	0.00293210727905954	0.0340638077874945
ENSG00000143702.16	-0.473125330452094	7.48759057869422	0.00293327233725647	0.0340638077874945
ENSG00000156599.11	0.51174603009007	5.80563006151239	0.00294234557467521	0.0341416408342651
ENSG00000267317.2	1.33054136054224	2.52142922202175	0.00294967973033423	0.0341991852792374
ENSG00000211584.14	0.988959044349175	3.55350517297958	0.00295292227260386	0.0342062027925382
ENSG00000269609.6	1.31405297490213	3.16374635003574	0.00295503585235538	0.0342062027925382
ENSG00000208772.1	-0.546095400314341	5.8493647321498	0.00303890874895004	0.0351480615721904
ENSG00000105058.12	0.530349493419507	5.57060875297153	0.00304275096455851	0.0351480615721904
ENSG00000138398.17	-0.520498381903981	8.3231087111025	0.00304372449864732	0.0351480615721904
ENSG00000176261.16	0.524011543763926	5.55796083879418	0.00305216438131367	0.0352172813228501
ENSG00000155254.13	1.52871571218056	2.12692487156336	0.00306676105835459	0.0353573732908776
ENSG00000100416.15	0.636169356227888	4.64278781313533	0.00307452028634643	0.0354184736987109
ENSG00000071537.14	0.505928230730616	5.76860601431379	0.00307953215778486	0.0354478521759408
ENSG00000213875.3	-1.48468294490942	1.85850739125421	0.00308480838473743	0.0354802242334017
ENSG00000225138.8	0.913714485587119	3.45800646672928	0.00310106115919475	0.0356386916938582
ENSG00000196922.10	0.701192477761136	4.60735188860173	0.00312190757812626	0.035849656399536
ENSG00000186501.15	1.02104054600809	3.23726605292124	0.00314575311756222	0.0360946971258136
ENSG00000222806.1	-1.3128992795336	6.29465924409943	0.00315791928555856	0.0361893485714486
ENSG00000200394.1	-0.74334505403611	4.84564122708838	0.0031590285523827	0.0361893485714486
ENSG00000255967.1	-1.55530501971101	1.8428003238209	0.0031789949707618	0.0363891316208028
ENSG00000157570.12	0.56015907699343	5.65420985866845	0.00318781909177702	0.0364611556168301
ENSG00000156113.24	-2.21417825114462	1.49930013702125	0.00321372212670362	0.0367282528766128
ENSG00000196712.18	0.431453232166614	7.4895948898818	0.00321908516058388	0.0367603697957239
ENSG00000224531.6	0.810686394329987	3.82779590917123	0.0032339529385567	0.0368766197306732
ENSG00000105429.13	0.540785757128396	5.64732544444462	0.00323438685554446	0.0368766197306732
ENSG00000150776.18	0.632300466044616	5.21996029656099	0.00324660399743369	0.0369866278188648
ENSG00000179454.14	-0.759783626420024	4.5406536741705	0.00327085201917743	0.0372334142894505
ENSG00000235683.1	-2.05911167554203	1.15691390858572	0.00328028515474776	0.0372954117959999
ENSG00000223001.1	-1.45347757167809	6.46440973526232	0.00328147824621749	0.0372954117959999
ENSG00000135686.13	0.664703791278725	5.44920436502325	0.00328450916760292	0.0373004195689922
ENSG00000184428.13	-0.426195797520399	7.42705021696433	0.00330033514761595	0.0374362650460039
ENSG00000157036.13	0.939864029064518	3.45410540398362	0.00330167059780729	0.0374362650460039
ENSG00000090932.11	1.98701639590037	1.23423065713803	0.00332286101102655	0.0376468910769334
ENSG00000262468.6	1.92960492033473	1.54904802502342	0.00332905841592694	0.0376874537652107
ENSG00000100503.26	0.580293263063918	5.25727427554315	0.00334616603822231	0.0378269718327019
ENSG00000130821.17	1.53603519289885	2.16049676357978	0.00334663625797654	0.0378269718327019
ENSG00000163938.17	0.450841625244466	7.05071525627764	0.00335196353927164	0.0378574705611855
ENSG00000255633.5	-1.73580348587105	2.65210972833107	0.00335945316248503	0.0379123240907402
ENSG00000159363.19	0.643026347344687	4.63292081464966	0.00336260706514256	0.0379182002647243
ENSG00000241015.2	0.983415493283634	3.20790789257642	0.00338172645481237	0.0381039600542239
ENSG00000129007.16	-2.35942495177174	0.739014842445055	0.00340819617357452	0.0383721852224183
ENSG00000196793.14	1.19478089736811	2.6231999727203	0.0034237637307019	0.0385137864802284
ENSG00000253047.1	-1.28487931588891	3.0204698327365	0.00342654145052305	0.0385137864802284
ENSG00000151287.17	0.652907190311815	4.87844813364499	0.00342879682414256	0.0385137864802284
ENSG00000173889.16	0.473698417207042	6.86595943955459	0.00343610535193567	0.0385657966234401
ENSG00000198695.2	0.552503869763943	8.97328385783571	0.00345334886415482	0.0387291461400541
ENSG00000238825.1	-0.741967642035983	4.38779414128054	0.00345852011623194	0.0387569569445446
ENSG00000259953.2	0.488765216530955	5.80483157044642	0.00347111043808771	0.0388677996177784
ENSG00000206633.1	-0.721043752826043	4.41194357495142	0.00348486185556372	0.0389914613209927
ENSG00000160209.19	0.452224129352625	6.3319884167253	0.00349438155361045	0.0390676198540299
ENSG00000119559.17	0.731657139928277	4.18047935972285	0.00349752329626729	0.0390724092057789
ENSG00000071054.16	-0.436102773224604	8.25437820514045	0.00351897555826154	0.0392568971214053
ENSG00000144647.6	1.25807115580863	2.80862877808634	0.00351979985361047	0.0392568971214053
ENSG00000197961.12	0.447794580776082	7.13474861853239	0.00352221604728164	0.0392568971214053
ENSG00000198478.8	0.674335664779811	4.59921198686369	0.0035297074427834	0.0393099668801864
ENSG00000235137.2	-0.977122913578589	4.04948799608137	0.00353612714863173	0.0393510285473701
ENSG00000168936.11	1.00138649223241	3.25469571101991	0.00354646349841435	0.0394355786696268
ENSG00000269940.1	2.09163929003107	1.31740623559011	0.00355217149256215	0.0394685721395794
ENSG00000264978.2	-0.82805033182529	4.66018543118394	0.00356842562824884	0.0396186037369185
ENSG00000257698.2	-0.773470476957337	4.24655814011272	0.0035714289560494	0.0396213998205789
ENSG00000144231.11	0.527532759483642	5.86391938072702	0.00357512420950375	0.0396231665186192
ENSG00000286051.1	2.14825940126675	1.37815898528497	0.00357709142181979	0.0396231665186192
ENSG00000185298.13	0.689219142200636	5.07354882785964	0.00358466631243111	0.0396765525741799
ENSG00000198400.13	0.61739503856463	5.29277945908414	0.00360497007430942	0.0398706367665558
ENSG00000090857.14	0.48203625781521	5.84958659423524	0.00361269301828466	0.0399253871552565
ENSG00000126070.20	0.483012415311043	6.52118182691733	0.00362077904192034	0.0399840630396111
ENSG00000107789.16	1.06165710641571	3.11783929757179	0.0036255563201413	0.0400061387050075
ENSG00000201291.1	-2.04420781798186	4.6070805201878	0.0036304198870358	0.0400138558602708
ENSG00000167395.10	0.657673303328053	5.34098336883314	0.00363444655877226	0.0400138558602708
ENSG00000163132.8	1.37913168518645	2.22386831243626	0.00363459190730793	0.0400138558602708
ENSG00000124507.11	-0.667207941942422	4.42170507498626	0.0036477812033106	0.0401283799294672
ENSG00000167680.17	1.65791203329347	1.91037197165934	0.0036587669516596	0.0402185069495407
ENSG00000237307.2	-1.12058441005799	3.05517598861845	0.00367183863175514	0.0403314083121846
ENSG00000232884.9	0.645156386758476	5.25106789429526	0.00367529901556636	0.0403386477318259
ENSG00000239820.3	-0.98680133649217	3.42534517164323	0.00372156984525927	0.0407580872807313
ENSG00000251493.5	1.70705016035026	1.84197106011804	0.00372263874790508	0.0407580872807313
ENSG00000183741.12	0.643652769501997	4.7733023210054	0.00372275945177209	0.0407580872807313
ENSG00000149541.10	0.755273986785828	4.06205691395034	0.00372483630982239	0.0407580872807313
ENSG00000203879.12	-0.562898027069009	5.88372962924965	0.00377038654503069	0.04122518318029
ENSG00000072062.15	0.577464467269309	5.8510205259948	0.00377335853506593	0.0412263754969267
ENSG00000224631.4	-0.550429732752879	7.86165041497935	0.00378134194495864	0.0412822774885553
ENSG00000198055.11	0.491488371871676	5.85677658059416	0.0037884125651242	0.0413281370740822
ENSG00000236762.1	-0.715023898700835	4.52341964290122	0.00380141181743325	0.0414331056124668
ENSG00000165782.11	-0.72086659821676	4.33494787133318	0.00380378927914452	0.0414331056124668
ENSG00000107242.20	-0.868877538965598	3.65581554661867	0.00381250187679321	0.0414966190671369
ENSG00000144118.14	-0.438057343886907	6.47249726986375	0.00381744902186263	0.0415190830172371
ENSG00000179912.20	-0.48445691258559	5.90942336607182	0.00382676600197995	0.0415890040969897
ENSG00000162997.15	1.13389703277292	2.91913996798676	0.00384288425540935	0.0417055103213746
ENSG00000108465.15	-0.689581098872225	4.29688124922704	0.00384327862475445	0.0417055103213746
ENSG00000163900.11	-0.523837303378265	5.43861028805882	0.00384994489876301	0.0417355732582311
ENSG00000151233.11	0.530211899628606	5.36499798405197	0.00385184561529092	0.0417355732582311
ENSG00000239528.1	-0.699297486235154	4.28944290267091	0.00385612193915208	0.0417504931757819
ENSG00000186230.7	1.13630000794449	3.24349248902516	0.00387217316314706	0.0418927825314183
ENSG00000162073.14	1.22946441541598	2.69995628699388	0.00388098271013712	0.0419249206161796
ENSG00000236393.2	2.16930269804286	1.41261348187386	0.00388380102308651	0.0419249206161796
ENSG00000212434.2	-2.07602376581349	1.11407430372488	0.00388653203288972	0.0419249206161796
ENSG00000065802.12	0.640641607380787	4.88978961053279	0.00388678951545832	0.0419249206161796
ENSG00000265327.2	-1.49925056301846	2.38518985899535	0.00390965810641133	0.0421400274942538
ENSG00000128590.5	-0.710403827028908	4.33718440012784	0.00392897343980853	0.0423098284281444
ENSG00000081051.8	0.826184424323405	3.70674490988616	0.00393128822478175	0.0423098284281444
ENSG00000198431.16	0.430929010138608	6.58568839442366	0.00393796035578026	0.0423499844086899
ENSG00000104142.11	0.924029476997183	3.47818115982039	0.00397812124634237	0.0427499596621867
ENSG00000177352.10	0.921368359366978	3.40040042827604	0.00398611117848835	0.0428038784267205
ENSG00000100106.22	0.76667230749819	4.17318211191052	0.00399098371039463	0.0428242663410452
ENSG00000200087.1	-0.543981130246346	10.9754168650825	0.00404263496923566	0.0433461977341724
ENSG00000203812.2	-0.642352941857105	5.08843772633232	0.00406291680844761	0.0435312515190815
ENSG00000176055.10	1.07992747762358	3.37953812470139	0.00407367172352825	0.0435817642546137
ENSG00000143390.18	0.539944055540296	5.43142510778363	0.00407368435324375	0.0435817642546137
ENSG00000184007.22	0.440525467199699	8.47996450528043	0.00408287949372526	0.0436477095097578
ENSG00000179403.12	0.838764743369019	3.64346316071195	0.00413021595736064	0.0441210013249208
ENSG00000196417.13	0.763590236864742	3.93510431956863	0.00415025812128954	0.0443022364318528
ENSG00000245205.3	-0.74342783353758	4.97536327172445	0.00415599542093783	0.0443169557113798
ENSG00000172840.7	-0.703705966486626	4.52940725675601	0.0041577921643107	0.0443169557113798
ENSG00000155363.18	-0.471325511086778	6.39380202152456	0.00416092022869498	0.0443174935600648
ENSG00000272150.5	1.94808356482759	1.75933084085806	0.00418172443829883	0.0445061581016284
ENSG00000275131.3	-0.521297021624155	6.50733861088377	0.00418570739048054	0.0445156472842835
ENSG00000120727.13	-0.432894471780807	6.61355604836261	0.00419400039411949	0.0445564873686422
ENSG00000109572.14	0.430364634883368	6.62118624974427	0.00419573589388047	0.0445564873686422
ENSG00000101347.11	0.705757307909893	4.43854962696108	0.00420066858643215	0.0445743263131801
ENSG00000142875.19	1.24034924527373	2.66735106833553	0.00420385665918233	0.0445743263131801
ENSG00000115568.16	0.543666433647465	5.26384319022925	0.00420670204580637	0.0445743263131801
ENSG00000178104.19	0.432489937901027	6.90558330252087	0.00423779219954451	0.0448681752950695
ENSG00000213493.3	-1.89855067387052	1.76907143442465	0.00424066573448539	0.0448681752950695
ENSG00000213049.3	-1.57185739363918	1.85209673801913	0.00425455070650606	0.0449820339013857
ENSG00000186193.9	0.653539832434938	4.50035194858553	0.00426019557233499	0.0450086692895259
ENSG00000273702.1	-2.02023778728817	1.12321322719946	0.00428740680588878	0.0452629457513185
ENSG00000132155.13	-0.421872189061701	6.60924597707355	0.0043104386174597	0.0454727590413331
ENSG00000259461.1	-1.31295809695655	2.7287077696672	0.00431752505918415	0.0455141733911067
ENSG00000096968.14	-0.528259014132814	5.45926114599281	0.00433751178284584	0.0456914189268326
ENSG00000047188.16	-0.500828121361513	5.60615928033598	0.00435447991490972	0.0458366306832602
ENSG00000125454.12	0.942026350110799	3.48940617164877	0.00436137184030879	0.0458756424400632
ENSG00000251890.1	-0.853880688222049	4.6268963148795	0.00438063410396601	0.0460446212387668
ENSG00000171970.13	1.51757612457542	2.20454863758812	0.00439445289319056	0.0461561791844961
ENSG00000137275.16	0.659805888334813	5.03541464987839	0.00439811724219355	0.0461609972941597
ENSG00000261351.2	2.02953497865055	1.05926027850046	0.00440803469554577	0.046231390834566
ENSG00000157693.15	0.657827704429437	4.51219015255708	0.00441460737361954	0.0462341185763227
ENSG00000200114.1	-0.93512126647721	4.05690823298092	0.00441471618350303	0.0462341185763227
ENSG00000165185.15	-0.468347223764317	5.95168367360289	0.00444444660719788	0.0465116505404429
ENSG00000106034.18	-0.43342976021256	8.60125004556603	0.00445017787126023	0.0465378078040286
ENSG00000160190.14	0.497832615334608	6.01569807975478	0.00445874211978866	0.0465935315856
ENSG00000182899.17	-0.478017968284145	7.92072224991573	0.00446322538921794	0.0466065595393316
ENSG00000276036.1	-1.75756979380273	1.97939540460653	0.0044996709453846	0.0469361274027027
ENSG00000199318.1	-0.823578743011035	3.6217861464709	0.00450130499605086	0.0469361274027027
ENSG00000153395.10	0.51063016992361	5.61660546046357	0.00450966375917677	0.0469892605876596
ENSG00000132953.17	0.481142633259365	5.75696753241766	0.00453351709537424	0.0472036487153934
ENSG00000207031.1	-0.752717354269722	5.63730105849866	0.00454021798073262	0.0472392622272759
ENSG00000207081.1	-0.68050907701935	6.07346935192593	0.00456302798718664	0.0474137998328102
ENSG00000198466.12	0.5551978490247	5.31011894147987	0.00456357823390798	0.0474137998328102
ENSG00000172460.17	1.80222083561498	1.56888427712127	0.00459798251441234	0.047736804763906
ENSG00000262074.7	-0.590669963408135	8.86428755198756	0.00461069611344196	0.0477803397946996
ENSG00000198763.3	0.511167659612896	10.2976315568373	0.00461082759657351	0.0477803397946996
ENSG00000127580.17	0.819165612080147	3.7605653715063	0.00461213002184948	0.0477803397946996
ENSG00000134250.20	0.894387143736762	3.64140808501956	0.00461625470861386	0.0477886900100932
ENSG00000196975.16	-0.662312092500704	4.7539450867147	0.00463078841556414	0.047878565397639
ENSG00000127533.4	1.91917673483664	2.54479132493503	0.0046315862221466	0.047878565397639
ENSG00000073849.16	0.470907855505286	5.97460978757265	0.0046539441167011	0.0480751759544447
ENSG00000171988.19	0.41379436864713	7.30894974347063	0.00467314622103768	0.0482170477665377
ENSG00000121749.16	-0.483440004336862	5.91288172830391	0.00467437490847824	0.0482170477665377
ENSG00000198677.12	-0.431509059183219	7.18003887561516	0.00468896500314124	0.0483329248713199
ENSG00000088766.12	1.37126008621936	2.14659047326104	0.00469800301063878	0.0483914473198844
ENSG00000119446.14	-0.545381711305967	5.08717697970654	0.0047237154543565	0.0485894481026567
ENSG00000109680.11	-0.669501657255116	4.330957580827	0.00472682377699774	0.0485894481026567
ENSG00000170899.11	2.04681648593276	1.06308654684921	0.00472734838832097	0.0485894481026567
ENSG00000197136.5	0.604666847441927	5.71824735636736	0.00473619527513925	0.0486456576048539
ENSG00000233622.3	1.32509938449489	2.19415368323827	0.0047630916738833	0.0488569392306453
ENSG00000156504.17	0.640595119996865	4.74217396928181	0.00476360021695991	0.0488569392306453
ENSG00000199687.1	-1.68270230799218	1.88579771146786	0.00476694441799004	0.0488569392306453
ENSG00000262202.4	2.60912426689789	0.93051030229889	0.0047719304460747	0.048873256346711
ENSG00000252804.1	-0.886871280358604	4.13415485335141	0.00477861106876809	0.0489068936675626
ENSG00000119547.6	0.797731843095154	3.9029974826285	0.00478233863232346	0.0489102814669445
ENSG00000227388.3	1.44513136793808	2.14483598788684	0.00478914893390134	0.0489412587807306
ENSG00000144580.14	0.562538590157132	5.10112703762606	0.00479216492227987	0.0489412587807306
ENSG00000159216.19	0.424023994698451	7.00011525525559	0.00479941279157705	0.0489805416007863
ENSG00000131126.19	-0.91057772376196	4.69741231925898	0.0048041933292841	0.0489946061909993
ENSG00000125871.14	-0.580149703008548	5.07201495638765	0.00481127545708102	0.0490321065689785
ENSG00000100393.14	0.461201391465575	7.59398722820233	0.00482186094810265	0.0490514845544247
ENSG00000111412.6	0.616268856650764	4.66718341002466	0.00482252424158616	0.0490514845544247
ENSG00000244335.3	-1.7498567312112	1.40792924322095	0.0048263265926931	0.0490514845544247
ENSG00000163898.10	-0.597050813808199	4.70436155787952	0.00482680233427915	0.0490514845544247
ENSG00000268858.2	1.22546211537473	2.99063246314731	0.00483099258847299	0.0490594451861855
ENSG00000275437.1	2.02135081499721	1.26700550878316	0.00485477978384709	0.0492662641912601
ENSG00000060303.5	-0.856470732731882	3.48529894859832	0.00486467598698902	0.0493152181350833
ENSG00000131873.7	0.547712053783041	5.08303132522447	0.00486645312291343	0.0493152181350833
ENSG00000273841.5	0.628251572020151	4.54892521377328	0.00487484543978636	0.0493655234408745
ENSG00000072401.15	1.00724556463882	3.06912870063695	0.00488621544350846	0.0494383889289184
ENSG00000127452.9	0.810332526176407	3.94216291716801	0.00488890734963748	0.0494383889289184
ENSG00000160298.18	0.689512912023924	4.25635484493613	0.00489507822235665	0.0494647656769367
ENSG00000233937.7	1.05580315176443	2.97502934768687	0.00489990993620628	0.0494647656769367
ENSG00000007944.15	-0.498472724638633	5.75566275389573	0.00490182087645755	0.0494647656769367
ENSG00000162433.15	0.904664905435545	3.3168583592043	0.00491474038559806	0.0495604072497284
ENSG00000139718.11	0.446947078146887	6.1931170963256	0.00491823225029977	0.049560912809179
ENSG00000170846.17	0.696356960904733	4.17412070676372	0.00492602781918211	0.0496047556616939
ENSG00000198874.13	-0.571577948989323	4.85467865120932	0.00494029531154665	0.0497136635124191
ENSG00000172766.19	-0.570521387293472	4.88077267686982	0.00494591293893036	0.0497354373747187
ENSG00000170500.13	0.468827342584755	6.01631134200365	0.00495448144845498	0.0497868338155979
ENSG00000108639.8	0.634914210021524	4.91209249510522	0.00496297550262927	0.0498374109050638
ENSG00000164849.10	-1.90611061927006	1.22776555470254	0.00497378352861657	0.0499111378481384
ENSG00000198131.14	0.799963793837323	3.7533709491224	0.00501538770686594	0.0502757070705629
ENSG00000167123.19	0.561507753838823	5.05256861139211	0.00501709660141659	0.0502757070705629
ENSG00000235106.10	1.86151737231866	1.32815164746208	0.00502456831420776	0.050315565872456
ENSG00000105617.4	-0.878723596968033	3.74984024447168	0.00502961935892765	0.0503311457738417
ENSG00000104643.10	0.888391275233699	3.45721037311918	0.00503861909515564	0.0503837749473687
ENSG00000174206.13	0.825562077880413	3.59917399003342	0.0050418763679971	0.0503837749473687
ENSG00000012232.9	-0.427322523980721	6.78703030038323	0.0050683535969227	0.0506132398028341
ENSG00000147439.13	0.668624887495238	4.34987664518644	0.0050802983207372	0.0506640772804371
ENSG00000164776.10	-1.53818063785451	1.68691418504712	0.00508048108284383	0.0506640772804371
ENSG00000143315.8	0.904813032309975	3.3105354426409	0.00509003195498143	0.050697161467968
ENSG00000133460.19	1.47133275142482	2.00670795843898	0.00509083996407512	0.050697161467968
ENSG00000169905.13	0.413069184902649	7.0423392666313	0.00509757580267485	0.0507291579533641
ENSG00000212455.1	-1.44193150044143	1.8704770207989	0.00512677243602154	0.0509676545572039
ENSG00000218574.1	-1.66281257333601	1.65076942040246	0.00512862023981864	0.0509676545572039
ENSG00000204514.10	1.82340488684917	1.60131659938481	0.00513687853433388	0.0510145178582124
ENSG00000200558.1	-0.584262119908418	11.0612495491295	0.00515987259433546	0.0512075571043629
ENSG00000252182.1	-1.71594850132698	1.52551537949242	0.00516623147427018	0.0512353534638365
ENSG00000241494.1	-1.10358523850628	2.82728147059963	0.00517318999602637	0.0512584025381271
ENSG00000187257.16	-0.459743369708884	6.17018176393985	0.00517567481183588	0.0512584025381271
ENSG00000164975.15	-0.568554601789014	4.99759794084999	0.00518536165725079	0.051319043205781
ENSG00000285912.1	-0.797140589372537	4.85752001037181	0.00521560532718804	0.0515172200078681
ENSG00000273270.1	1.61572571959125	1.58477752059379	0.00521569479742214	0.0515172200078681
ENSG00000164032.12	0.432033692087862	6.87665774335837	0.00521611852579664	0.0515172200078681
ENSG00000221491.2	-1.01371750013713	3.72921084198718	0.00522151698202641	0.0515351915977932
ENSG00000104218.16	-0.432709637431832	6.7050220252445	0.00523612294699779	0.0516026190796437
ENSG00000011523.14	0.613305538192181	4.65587762219446	0.00523789214055604	0.0516026190796437
ENSG00000207217.1	-0.90719616509203	3.36247917764701	0.00524254959981293	0.0516026190796437
ENSG00000154127.10	0.579520587014206	4.86855495380243	0.00524268275788325	0.0516026190796437
ENSG00000233873.1	-1.74595633386068	2.10018183697016	0.00524963558842169	0.0516034791173926
ENSG00000201321.1	-0.6017447373162	10.7574698544288	0.00524993728520695	0.0516034791173926
ENSG00000198435.4	0.782281093542125	3.80767474753935	0.00526041161338241	0.0516686960016395
ENSG00000095906.17	0.707665215695508	4.36519926934599	0.00526374840516702	0.0516686960016395
ENSG00000137337.15	-0.440669201984207	8.54976629100764	0.00529263603037298	0.051916865693032
ENSG00000212280.1	-1.01143613019762	3.64313341256305	0.00529896363577298	0.0519262071225979
ENSG00000100139.14	0.618335878489724	4.80039913733851	0.00530176661631117	0.0519262071225979
ENSG00000188917.15	0.783320284384584	3.80386519704893	0.00530704897162297	0.0519262071225979
ENSG00000131323.16	0.591006028315851	4.92567817241675	0.00530801228364334	0.0519262071225979
ENSG00000100307.13	0.983304515149186	3.05011814948625	0.00531558905877309	0.0519650254218143
ENSG00000152404.15	-0.484719386917581	6.43137794784946	0.00536977999412234	0.0524591804039089
ENSG00000275588.1	-1.9805082568973	1.53999881590637	0.00537561145110249	0.0524805456921192
ENSG00000076770.15	0.796254390768313	3.71542012799678	0.00539073613650385	0.0525917526892103
ENSG00000148396.18	0.40908383977842	6.86375882338412	0.00539732840474762	0.0525917526892103
ENSG00000287562.1	1.53325936002868	1.86619660590598	0.00539795906073978	0.0525917526892103
ENSG00000119682.18	0.639253691933665	4.58374424629627	0.00542536341202457	0.05282301090815
ENSG00000144136.11	-0.44353037081498	6.68531374439764	0.00546181622999428	0.0531419957512957
ENSG00000172809.13	-0.475845894575321	8.73040585852256	0.00546969046170386	0.0531826756573502
ENSG00000229638.1	-0.560272203091778	5.58135187831448	0.00548899319028959	0.0533275473482384
ENSG00000106459.15	-0.650830089246478	4.31466673668398	0.00549199671648872	0.0533275473482384
ENSG00000206752.1	-0.694028034438983	5.47787331412097	0.00550651920846264	0.0534097776190609
ENSG00000015171.20	0.547726795984838	5.09451129111541	0.00550788331696565	0.0534097776190609
ENSG00000149516.14	0.434245024438508	7.32660280543756	0.00551874340896029	0.0534499900036802
ENSG00000115392.12	0.587471917772189	4.74339871925108	0.00551945382885225	0.0534499900036802
ENSG00000178950.17	-0.430833098086758	6.71332481563823	0.00556246525732305	0.053830308941836
ENSG00000269743.3	-1.4308899340703	2.29267179798526	0.00558428489630338	0.0540051729394014
ENSG00000148187.18	-0.647076862517826	4.90412272526956	0.00560865661371685	0.0542044666023642
ENSG00000151414.15	-0.50455800044486	5.38998952085303	0.00562840848179702	0.0543588746732911
ENSG00000240733.3	-1.61384049473077	1.77728638993137	0.00564762512600587	0.0544918138449642
ENSG00000224652.2	1.1769585804997	2.78998253387565	0.0056497415326758	0.0544918138449642
ENSG00000163961.4	-0.410273332481525	7.52712585842705	0.00566644262230116	0.054600463886611
ENSG00000184743.13	0.450458340864958	6.20235065665339	0.00566858982711691	0.054600463886611
ENSG00000143891.17	-0.64221936287206	5.23004625564636	0.00568231710771694	0.0546961005020882
ENSG00000126870.16	-0.460569085612706	6.01091308004257	0.0056949990607954	0.0547815540918195
ENSG00000123364.5	-1.25472162548431	2.29568969349869	0.00570589162694679	0.0548496925420787
ENSG00000116954.8	-0.815055166397073	3.6532094509959	0.0057120250835501	0.0548720221501811
ENSG00000017797.13	-0.487953849716256	6.38576087521873	0.00572169490641557	0.0549282711015895
ENSG00000162129.14	-0.438012154744257	6.13607420819571	0.00575046701632234	0.05516770488677
ENSG00000130396.21	0.948709968465865	3.44032822643512	0.0057693111069458	0.0552881312694337
ENSG00000239830.1	-0.613564439006145	5.33450550546376	0.00577069870124714	0.0552881312694337
ENSG00000109046.15	-0.466603963840164	6.91658751536901	0.00577759235834961	0.05530529638614
ENSG00000240606.3	-1.16012059481468	4.12212941114094	0.00578017160146811	0.05530529638614
ENSG00000245849.8	0.813274852903931	3.84710852645506	0.00578698237178426	0.0553336959851882
ENSG00000106554.13	-0.428171362303288	6.81630556861182	0.00579334374221284	0.0553446593362107
ENSG00000226982.4	1.93901879020092	1.22303072660021	0.00579581571381984	0.0553446593362107
ENSG00000146067.16	-0.466670737068022	6.49827930235127	0.00580040157729391	0.0553517446739777
ENSG00000178700.9	1.37280179413411	2.27560729794767	0.00581274202165519	0.0553816140173002
ENSG00000242893.3	-1.66028735640819	1.8052336506936	0.00581463526039884	0.0553816140173002
ENSG00000058668.15	-0.46081562700235	5.89650650404044	0.00581506947181652	0.0553816140173002
ENSG00000143751.10	-0.433130738026629	6.97812810334326	0.00582139273544638	0.0554051919302233
ENSG00000120616.16	-0.598083062113599	5.41997295842551	0.0058296203168904	0.0554468510985613
ENSG00000166024.14	-0.5972834681844	4.67718136817948	0.00583527053335228	0.0554639575447346
ENSG00000074855.11	-0.619022334285365	4.48214000493262	0.00584357970092789	0.0555062979507662
ENSG00000201659.1	-0.94122894559688	4.05726767221198	0.00585470142367249	0.0555752804883875
ENSG00000112081.17	-0.397843456837192	7.570512823118	0.00587010157461503	0.0556847580200635
ENSG00000099968.18	0.416500197734626	6.67186200685951	0.00587816447958793	0.0557052217610394
ENSG00000101158.15	-0.435861289524515	6.16244897695373	0.00587999563033194	0.0557052217610394
ENSG00000249353.2	-0.575791261748795	7.26180129320309	0.00588697472026766	0.0557346719078596
ENSG00000243317.8	0.592944062319539	4.7218425064187	0.00589115859874797	0.0557376372023461
ENSG00000227671.4	-0.475856640942918	6.20356595440765	0.00591044666121807	0.0558834090095471
ENSG00000240344.9	-0.590568107202685	4.7098605997717	0.00592201598530654	0.0559560565540775
ENSG00000228232.1	-0.762674751175178	4.06777412659492	0.00593032573940093	0.0559978299327038
ENSG00000099622.14	0.44155897108071	6.26483437350102	0.005941114644104	0.0560398721641878
ENSG00000105676.14	0.615300164297697	4.70194697895034	0.0059427480304509	0.0560398721641878
ENSG00000207233.1	-0.848100981070409	3.85018411417248	0.00595385158995225	0.0560398721641878
ENSG00000201823.1	-0.595286722144292	4.82657732086054	0.00595404475378337	0.0560398721641878
ENSG00000253341.1	-0.643333668613232	6.74480501199411	0.00595695813253277	0.0560398721641878
ENSG00000169375.16	0.405845158065164	6.71219076059945	0.00595812807523413	0.0560398721641878
ENSG00000170473.17	0.75911001439997	4.04050748660387	0.00596302702122497	0.0560493401472843
ENSG00000280138.1	-0.783954662741361	3.83426809561334	0.00599210150118336	0.0562858849426226
ENSG00000199469.1	-0.888386514856616	3.57246214516464	0.00600967919391028	0.0564141984304485
ENSG00000202092.1	-1.18073289589681	3.01734962401389	0.00602447187310029	0.0565162182232209
ENSG00000188620.11	0.600417669866148	4.71459330662816	0.00603217606728607	0.0565516506308069
ENSG00000283442.1	-1.07192969478467	2.69840622908106	0.00604489160152149	0.0566339876785358
ENSG00000226360.5	-0.543345700490843	5.64182602271446	0.00606109002339097	0.0567488272671196
ENSG00000160741.17	-0.599268145439668	4.84863180235856	0.00606538450849024	0.0567521357519555
ENSG00000213104.3	-0.733654123177802	4.8592048082317	0.00606996061813822	0.0567551840217739
ENSG00000166133.18	1.3770936684613	2.7654055146662	0.00607359295677456	0.0567551840217739
ENSG00000162757.4	1.20584042515165	2.68638762679179	0.0061055767156511	0.0569971886709481
ENSG00000229089.8	-1.64734434264011	1.64662293182654	0.00610740709161617	0.0569971886709481
ENSG00000286909.1	1.60692390608444	1.71621862070264	0.00612079925882695	0.0570851744346555
ENSG00000008311.16	1.23046422036686	2.56770113874361	0.00619754920336413	0.0577589127286315
ENSG00000240771.8	0.647478806716081	4.273375557222	0.00620562857741779	0.0577589127286315
ENSG00000116396.15	0.980560078604021	3.25636182478121	0.00620757596944	0.0577589127286315
ENSG00000105821.15	-0.474257824215621	6.95208369899416	0.00620908311832788	0.0577589127286315
ENSG00000138468.16	-0.416455635274852	7.10934101631061	0.00623325433962112	0.0579463282702028
ENSG00000181218.5	-0.474649383020849	5.64456082373673	0.00624847459812554	0.0580503446535534
ENSG00000165943.5	0.667740142694373	4.17518127344057	0.00625856399930271	0.0581065903223463
ENSG00000160949.17	0.500255690907937	6.1242681291525	0.0062780259722328	0.058249725515562
ENSG00000249020.1	-0.649120896481268	5.11053472880924	0.0062854985282904	0.0582815059931627
ENSG00000155097.12	0.566694601258333	4.94583994651074	0.00629256614301856	0.0583094932171604
ENSG00000212571.1	-1.24737673373076	2.61566951331448	0.00630578829926187	0.0583944382696919
ENSG00000174007.9	1.30446024696581	2.25082802972177	0.00631804830860168	0.0584703699510695
ENSG00000163349.22	-0.406001841055505	6.97661241709429	0.00633220540513465	0.0585155454527091
ENSG00000145041.16	-0.418886703837435	6.48617296780797	0.00633468700799474	0.0585155454527091
ENSG00000200336.1	-1.41914439923625	3.08895566589561	0.00633512051116483	0.0585155454527091
ENSG00000172974.11	-0.872957170156237	3.39570525726438	0.00634548703397378	0.0585737264674502
ENSG00000138078.16	0.452406165110233	5.9011136725031	0.00635899603893423	0.0586608218838263
ENSG00000181222.19	0.410062124761133	7.71110167283683	0.00636829488869409	0.0587089925718278
ENSG00000207201.1	-0.506125762635235	5.61925825467032	0.0063807561481236	0.0587862370652462
ENSG00000119684.16	0.584433733094345	4.8736086750709	0.00643191439853052	0.0592196722115342
ENSG00000162063.13	0.532650431049557	5.49015044300558	0.006446134038633	0.0593126710263995
ENSG00000072182.13	-0.499606857078021	5.77944056062536	0.00645298605905749	0.059337802841908
ENSG00000241162.3	-0.566815192625675	4.77175981202899	0.00646198878150076	0.0593826665307026
ENSG00000244230.3	-0.547558823503137	6.3563345855824	0.00647384002618091	0.0594536328934982
ENSG00000212628.1	-1.11457742951476	2.79394755620019	0.00649596735163925	0.059618820818104
ENSG00000168040.5	0.929324501136401	3.9482716876824	0.00650857504630439	0.0596831392970915
ENSG00000109670.16	-0.412395498129077	6.43968353589313	0.00651126471081464	0.0596831392970915
ENSG00000141682.12	0.850755548827116	3.53377558664399	0.00652446808403727	0.0597661198537765
ENSG00000212154.1	-1.40291891710709	2.23159119707511	0.0065314693411517	0.0597922177448089
ENSG00000119778.15	-0.41579678256753	6.78009150156644	0.00653969743576134	0.0598096641326408
ENSG00000179918.19	0.43145119364736	6.30484506108747	0.00654168201450759	0.0598096641326408
ENSG00000230832.3	-0.964969568847247	3.37903295296826	0.00657576760049761	0.0600831557405873
ENSG00000105643.11	0.760568857550908	4.01918609448789	0.00659202578473256	0.0601927368109932
ENSG00000241420.3	-1.39196727956828	2.52063709872086	0.00659612074220467	0.0601927368109932
ENSG00000247746.5	1.20245451791584	3.13563456800824	0.00660490241346628	0.0602347021874062
ENSG00000218175.2	-0.475664745735617	7.53342112097658	0.00662910229736116	0.0604171348620258
ENSG00000223768.2	0.711478665010984	4.24660370411929	0.0066359672298356	0.0604414472546696
ENSG00000173226.17	-0.45914882011539	6.17024458719976	0.00665409472913037	0.0605682453220463
ENSG00000108510.10	0.404812659620084	7.43048029915652	0.00668210801434905	0.0607848107432889
ENSG00000187801.15	1.42863354958145	1.95586159696752	0.00669069244138331	0.0608244767398482
ENSG00000234127.9	0.776795161233389	3.88165529036561	0.00670269466079895	0.0608951439214542
ENSG00000243352.3	-0.567965925452542	5.40490983953867	0.00670828764992461	0.0608975512836847
ENSG00000277483.1	-0.674280303363174	4.26269571008235	0.00671471827818102	0.0608975512836847
ENSG00000176444.19	0.580958843379288	5.14390736592305	0.00672332115697132	0.0608975512836847
ENSG00000213371.4	-0.851319476895277	4.48274942742531	0.00672406280446624	0.0608975512836847
ENSG00000188002.10	1.01046593638628	3.56528831372689	0.00672715207466343	0.0608975512836847
ENSG00000174173.7	0.553240720032134	5.47243033330888	0.00672833361752377	0.0608975512836847
ENSG00000205726.15	-0.434254627264622	6.68125732539402	0.00673889286247347	0.0609435671493975
ENSG00000053770.12	0.850857054723731	3.77642009580245	0.00674482330552789	0.0609435671493975
ENSG00000263563.6	-0.88101341243365	4.00025678425639	0.00674611430806525	0.0609435671493975
ENSG00000180425.11	0.978976340022197	3.15139109546667	0.00676921448277408	0.0610810452743111
ENSG00000182963.11	0.50821475496087	5.32701455512652	0.00677402841016107	0.0610810452743111
ENSG00000092847.13	0.406971324643394	7.8427102067342	0.0067740575904913	0.0610810452743111
ENSG00000140612.14	-0.404972606191467	7.07385659883268	0.00679174031307498	0.0610961669947131
ENSG00000049449.10	0.89547992635504	3.33181148712211	0.00679197044757621	0.0610961669947131
ENSG00000206530.11	1.38082745578503	2.08397096301126	0.0067939257391566	0.0610961669947131
ENSG00000249846.7	2.02362611385037	1.05400675297701	0.0067939602434928	0.0610961669947131
ENSG00000171126.8	-0.775509598977142	3.99126615854657	0.00680058203830127	0.0610961669947131
ENSG00000247556.6	0.43335615130571	6.0786227671942	0.00680673963226727	0.0610961669947131
ENSG00000282100.1	-0.551878898864964	5.87924520571587	0.00680809989586714	0.0610961669947131
ENSG00000156232.7	-0.638393545036916	5.09544629233578	0.00680967694628573	0.0610961669947131
ENSG00000170892.13	-0.842206666949933	3.49555370773979	0.0068167404884291	0.0611214589248936
ENSG00000274641.2	-0.423451349141567	6.3466389320894	0.00689377460579889	0.0617737114645327
ENSG00000102996.5	0.610999114011188	4.50582837793548	0.00690041033801059	0.0617947194448709
ENSG00000232260.2	1.92719295334092	1.56675959359739	0.00691117652730965	0.0618526674911491
ENSG00000124151.19	-0.447004433325582	7.23204244707184	0.00691628934255369	0.0618599792129026
ENSG00000186871.7	0.72604983436844	4.08400862394846	0.00696997192552623	0.0623014250326367
ENSG00000094631.21	-0.414070968711943	6.38488448726216	0.00697467758413668	0.0623048121659852
ENSG00000079134.12	-0.497958117736489	6.48438726180465	0.00698795768105865	0.0623847430919061
ENSG00000235859.5	1.6489829179909	1.86703629655682	0.00700198501524214	0.0624712417716771
ENSG00000214807.2	-1.48775013570448	2.33842088504247	0.00700708195365074	0.0624777467123531
ENSG00000146063.20	0.537930703812714	5.14306429601973	0.0070113915754974	0.0624777467123531
ENSG00000201476.1	-0.697312977466005	6.60092704497195	0.00701940632034052	0.0625035704280585
ENSG00000108395.14	0.457238155536289	5.95317832255376	0.00702297062170824	0.0625035704280585
ENSG00000162777.17	0.469135521442715	5.70071170157467	0.00703097400643433	0.0625361492851479
ENSG00000221500.1	-0.559146559868717	5.13849932246398	0.0070503327283665	0.0626661662052596
ENSG00000141446.11	0.473061959635083	5.8239739913278	0.00705429551518929	0.0626661662052596
ENSG00000083896.13	-0.400340959690999	7.56967980501644	0.00706734159166951	0.0627433532182744
ENSG00000159267.17	0.544981463772232	5.0642427670652	0.00707410463699753	0.0627646991822331
ENSG00000131650.14	1.81631420327046	1.47303087325524	0.00709907132483135	0.0629102360807336
ENSG00000198369.10	0.512281193352544	5.58974240214515	0.00710188467939777	0.0629102360807336
ENSG00000259790.1	-0.592860586242147	5.73099049824578	0.00710361415744951	0.0629102360807336
ENSG00000212182.2	-0.643459849165668	5.62440058610702	0.0071221402171931	0.0630146600068301
ENSG00000116852.15	0.462822090889172	5.70182298599124	0.00712415739521662	0.0630146600068301
ENSG00000176422.14	0.895365924613788	3.3415548130625	0.00713929996767586	0.0631098339684054
ENSG00000117143.13	0.514221996160441	5.23857663196303	0.00715609232179253	0.0632194659103144
ENSG00000266412.6	-0.392308545114491	7.46963364399129	0.00720680519834848	0.0636284456506549
ENSG00000094841.14	-0.812605495812838	3.44765156219241	0.00723721839998102	0.0638578094115973
ENSG00000122512.16	0.708402189255654	4.49946314561191	0.00724557986016625	0.0638924372237563
ENSG00000152977.10	1.01440801554048	2.94490830104207	0.00725576798913471	0.0639431205896817
ENSG00000264940.5	-0.65009072169633	12.7459179443381	0.00730397245833597	0.0643285647706655
ENSG00000201876.1	-1.07380966409349	3.7634413165837	0.00731570648534614	0.0643925265213842
ENSG00000203950.7	0.90508554159919	3.23899914291835	0.00732396024375026	0.0644257956689088
ENSG00000182389.20	-1.27983499947791	2.31442292226289	0.00734271770973484	0.0645513644811854
ENSG00000168952.15	-0.549714504252211	4.85794616481501	0.00735727487283642	0.0646398768571351
ENSG00000251873.1	-0.803109281839655	3.77425102300057	0.0074068352596064	0.0650356266697147
ENSG00000257221.4	1.49680511916418	1.73888843927848	0.00744754292230598	0.0653275722322876
ENSG00000147789.16	0.736534331877728	3.83859272106126	0.00744915788926502	0.0653275722322876
ENSG00000198168.9	0.922713131186035	3.2098202769285	0.00747612426265612	0.0655241566538333
ENSG00000259523.1	-0.931791989311342	3.4869247711116	0.00749342750690518	0.065635861374352
ENSG00000241429.1	-0.930847413718837	3.06924475939693	0.00753106113412601	0.0659236719159355
ENSG00000163877.11	0.562719201201043	5.23775328647041	0.00753544194261319	0.0659236719159355
ENSG00000165832.6	-0.839491328050727	4.0167194239006	0.00754335484892439	0.0659528292802133
ENSG00000196233.14	0.405197038797137	6.56974552602801	0.00755286486000513	0.0659959065437341
ENSG00000164877.19	-0.606689214758569	4.63271504652543	0.00756522426714149	0.0660638140975364
ENSG00000166925.9	0.558071534812048	5.31347541886995	0.0075869315781683	0.0662132210458324
ENSG00000249026.2	-1.3910278340144	1.78535838271412	0.00760103783472775	0.0662961507087096
ENSG00000199652.2	-1.04272854890033	2.95773564081922	0.00761343533000666	0.0663640852010266
ENSG00000251729.1	-0.861280485077279	3.2644239405713	0.00762299662190008	0.066407230100037
ENSG00000117153.16	0.498087032573907	5.4695450320489	0.00765885914210304	0.0666793057111752
ENSG00000165699.15	-0.405961201284266	6.74764364194826	0.00767263564724351	0.0667588841814541
ENSG00000278963.1	-1.49980876824004	1.96188334844251	0.00768404270227386	0.0668139150136786
ENSG00000065491.8	-0.451084138874362	6.18676195562118	0.00769177038948591	0.0668139150136786
ENSG00000214688.6	-1.92831215704334	0.868623520169348	0.0076959691057819	0.0668139150136786
ENSG00000178719.17	0.510882451170863	5.90361623747812	0.00769751979220089	0.0668139150136786
ENSG00000166188.3	1.46827547209367	1.89990604296443	0.00770906875536359	0.0668488843911647
ENSG00000244398.1	-0.525716402642546	6.65189094774411	0.00771083312317532	0.0668488843911647
ENSG00000274357.1	-0.608172174868845	5.14842968558506	0.00771890161270389	0.0668655486749387
ENSG00000154803.13	-0.632912853554852	4.83284236924646	0.00772969956072599	0.0668655486749387
ENSG00000275961.1	-1.0605217773557	2.6184023353315	0.00773076666170385	0.0668655486749387
ENSG00000111145.8	0.835371606124661	3.36268585259042	0.00773132906553978	0.0668655486749387
ENSG00000204371.11	-0.39036579562556	7.57146751398851	0.0077370312624164	0.0668746999872726
ENSG00000203883.7	2.17003960005403	1.32661559488974	0.00774358760610533	0.0668912186730154
ENSG00000010244.19	0.401553366153382	6.64944162737335	0.00776909961744104	0.0670250693606852
ENSG00000179240.13	0.755488453548582	3.8912494591969	0.00777382655530837	0.0670250693606852
ENSG00000125149.12	0.935064031196216	3.18620873100312	0.00777523861984397	0.0670250693606852
ENSG00000126391.14	0.692594746492854	3.995642587602	0.00777770075706285	0.0670250693606852
ENSG00000159593.15	0.434005116829058	6.03110750721709	0.00785262922210081	0.0676243392329533
ENSG00000223482.8	0.698458416913216	4.30564465445294	0.00785663330116187	0.0676243392329533
ENSG00000184178.16	-0.604565777062025	4.50475717771604	0.00786855630481174	0.0676865058478429
ENSG00000221716.1	-0.87325056175994	3.42094669227778	0.00790231450341161	0.0679363157308222
ENSG00000253431.1	-1.630711715773	1.2544413726608	0.00791928977650529	0.068041630537993
ENSG00000156256.15	-0.455978220042932	6.18944653702095	0.0079281136637158	0.0680768257349478
ENSG00000240160.3	-0.821009791229924	3.68233480456267	0.00795542581069272	0.068249568016743
ENSG00000136870.11	0.861853511683464	3.44796743463938	0.00795771004861886	0.068249568016743
ENSG00000197217.13	0.519561070720118	5.16554442146338	0.00797093130594807	0.0682988602821442
ENSG00000201882.1	-0.752673568485808	4.54617558086631	0.00797529467477477	0.0682988602821442
ENSG00000238833.1	-1.53122911274254	1.65023623782469	0.00797845370635951	0.0682988602821442
ENSG00000241243.3	-0.586695698130217	4.82294661369507	0.00798640408548425	0.0682988602821442
ENSG00000121058.5	-0.430664284730038	5.96078910243278	0.00799146794935278	0.0682988602821442
ENSG00000124006.15	0.461433323332616	6.2521110183509	0.00799191524829257	0.0682988602821442
ENSG00000164291.17	-0.709358235023957	3.91277486969442	0.00800165472092731	0.068341534983009
ENSG00000166170.11	0.576046205120805	5.07595591856669	0.00802740313022047	0.0685208091731919
ENSG00000164587.13	-0.464878886365683	9.69378002996118	0.00804583256308767	0.0686374341874777
ENSG00000179899.8	-0.706488871201341	3.86298241647923	0.00806712901545139	0.0687783646077561
ENSG00000206737.1	-0.979481375184931	4.24682272403781	0.00809960701628789	0.0690142809059527
ENSG00000205609.13	-0.425245481897556	7.35885201242341	0.00810438534805319	0.0690142809059527
ENSG00000133265.11	0.721986373005343	3.85363513132692	0.00811907989677496	0.0690985523129783
ENSG00000276871.1	-1.30990204720568	2.46595898496802	0.00812418015863831	0.0691011188921392
ENSG00000201532.1	-0.878599696231819	4.15533927446597	0.00817878583281478	0.0694710371721662
ENSG00000184939.16	1.48535561136813	1.80925262812846	0.00817887404744465	0.0694710371721662
ENSG00000172936.16	0.627260898627372	4.34322283463508	0.00818543724685872	0.0694710371721662
ENSG00000240225.10	1.07356855686871	2.6197298338193	0.00818696875563653	0.0694710371721662
ENSG00000174501.14	-0.442078881288728	5.86995330838616	0.00820419359848179	0.0695478030509347
ENSG00000283545.1	-1.15565114585516	8.57254875139786	0.00820567481830126	0.0695478030509347
ENSG00000234684.7	2.05724602511071	1.65520629005673	0.00822399962926961	0.0696621145067544
ENSG00000253063.1	-0.707981294487536	4.66545956770379	0.00823829252482039	0.0697421589402784
ENSG00000235579.1	-0.985176392666119	2.93418908572837	0.00825877291540187	0.0698150434591576
ENSG00000210082.2	-0.759022939809932	16.5812055282583	0.00826482322959058	0.0698150434591576
ENSG00000197858.11	0.616625393588378	4.33229237869396	0.00826594084483893	0.0698150434591576
ENSG00000215193.14	0.533205899766526	5.34265216332977	0.00826999857624576	0.0698150434591576
ENSG00000228107.1	-1.49282681743421	1.97041119712539	0.00827114334314742	0.0698150434591576
ENSG00000100014.20	0.838951958633845	3.96760078621605	0.00828731386857501	0.0699012898926389
ENSG00000100600.15	-0.790637008546144	3.97725879896326	0.00829106966226578	0.0699012898926389
ENSG00000131669.10	1.12273182232746	2.75137579258288	0.00830208117727799	0.0699365261755068
ENSG00000228217.1	1.24788019178796	2.58398522100896	0.00830602199101818	0.0699365261755068
ENSG00000213717.3	-0.969372039690884	3.65834390890546	0.00830981918654806	0.0699365261755068
ENSG00000243517.1	-0.576479622867633	4.68795222755766	0.00833275053942716	0.0700781200278096
ENSG00000224415.1	-0.568574267619621	6.10347352682865	0.00834095532014676	0.0700781200278096
ENSG00000207344.1	-0.680568533287732	4.15211210864841	0.00834124289775456	0.0700781200278096
ENSG00000130544.12	0.785517891613663	3.67877950438936	0.00834988338221238	0.0701098079905879
ENSG00000280128.1	0.752515010717501	3.66829974750733	0.00836508804755645	0.0701965430564178
ENSG00000171940.14	0.465497673408826	5.96474833201367	0.00837152282221089	0.0702096264646691
ENSG00000213024.12	0.408405073908606	6.55033524038237	0.0083804349243276	0.0702434592027459
ENSG00000120889.13	0.565654006304146	5.32823631496897	0.00839445450035575	0.0702950461540745
ENSG00000187266.14	0.921536277703491	3.22953787382713	0.00839635273507001	0.0702950461540745
ENSG00000112343.11	0.516806820909824	5.22128302951604	0.00840787968422726	0.0703506493044001
ENSG00000117151.13	0.777453058746611	3.60158553615128	0.00846891237366178	0.070820173159541
ENSG00000198805.12	-0.383185557943444	7.0728816855183	0.00848680581930001	0.0709286150887523
ENSG00000123415.16	0.732670830100458	3.84127077556214	0.00849488649452928	0.0709549683997805
ENSG00000281207.1	1.09594597953184	2.60321962520509	0.00850800689753701	0.0710233619272655
ENSG00000128951.14	0.519572998890139	5.44706932657569	0.00851608817335747	0.0710394232254432
ENSG00000121005.9	1.19529962742495	2.45425765407914	0.00852347573344941	0.0710394232254432
ENSG00000143442.22	-0.385331325651932	7.22497003564317	0.00852473078705318	0.0710394232254432
ENSG00000188290.11	1.23145711639641	2.32490943480617	0.00855594348968401	0.0712582916434064
ENSG00000151366.13	1.05002162018667	3.1716584358789	0.00860660592330957	0.0716388007489351
ENSG00000140262.18	-0.443994998353637	6.15677481307162	0.00861396089822504	0.0716586001932066
ENSG00000169016.17	0.728413048306241	3.83009745152785	0.00862111995525772	0.0716685836938729
ENSG00000236901.6	0.544629757880461	5.0575121761178	0.00862511496815845	0.0716685836938729
ENSG00000143669.14	1.08237858340956	2.70514203240017	0.00863196399568569	0.0716832674923557
ENSG00000179528.16	1.34656175203591	2.12567725967673	0.00863683813189147	0.0716832674923557
ENSG00000112941.14	0.538602942910615	5.05829636549908	0.00869283657936765	0.0721064785385335
ENSG00000184014.9	-0.478572441231002	6.19213393459502	0.00872877427260626	0.0723358274830773
ENSG00000223265.1	-1.7492328375796	1.84030286635327	0.00873565496540344	0.0723358274830773
ENSG00000102409.10	0.463903301004202	5.71627319446046	0.00873608016568631	0.0723358274830773
ENSG00000196683.11	-0.418834344782036	6.20093270007693	0.00875137071489283	0.0723358274830773
ENSG00000253683.1	-0.732770045951241	4.21109062371342	0.00875160072499936	0.0723358274830773
ENSG00000165458.14	-0.410412955550867	6.87830513279499	0.00875472749108002	0.0723358274830773
ENSG00000210195.2	-0.595232289323885	8.733941997029	0.00875564911826415	0.0723358274830773
ENSG00000147155.11	-0.645750061089713	4.22429232479229	0.00876925191485754	0.0724066671868971
ENSG00000277161.2	1.17851322215893	2.63216850194189	0.0088116433053706	0.0727149934655224
ENSG00000155592.16	0.613770733628991	4.664795531264	0.00885370879969361	0.0730202787603597
ENSG00000214389.2	-0.5121155421288	5.70255833027027	0.00886439511675187	0.0730542072762057
ENSG00000250546.6	1.77178620151485	1.40410575360768	0.00886796904991719	0.0730542072762057
ENSG00000272886.6	-0.45929761919882	5.99424730680144	0.00888580969105459	0.0731593250721476
ENSG00000177733.7	0.488449032726723	6.1308388328492	0.00889920219211423	0.0732213717474894
ENSG00000114784.4	-0.487476288164961	5.33736884943626	0.00890351541179541	0.0732213717474894
ENSG00000200332.1	1.24184920612558	2.14430634187661	0.00891668921733514	0.0732878565808368
ENSG00000136518.17	0.466725723260188	5.62197109399465	0.00894707495365977	0.0734956527853398
ENSG00000185022.12	0.873296095329856	3.27808095781332	0.00895995497809513	0.0735594935487855
ENSG00000166527.8	1.88179044608496	1.13776744618847	0.00896671152546948	0.0735730176448778
ENSG00000137486.17	0.394432409561068	6.5520318239565	0.00897434820087555	0.0735937437885011
ENSG00000222682.1	-1.3163461585033	2.12971087629304	0.00898418516246527	0.0736324794191804
ENSG00000252376.1	-0.713847253422634	3.86641701453715	0.00898967491588847	0.0736355624509635
ENSG00000214222.2	-0.735316263333631	4.52307846848602	0.0090479335281404	0.074070632635146
ENSG00000202058.1	-0.491752231209463	8.8761882782491	0.00908574084304637	0.0743378796249248
ENSG00000207024.1	-0.668040308656263	4.08129792257744	0.00911021168871574	0.0744957684937573
ENSG00000183496.6	0.503700226318511	5.84303135816228	0.00914956199345428	0.0747335515424489
ENSG00000145685.14	-1.072060932456	2.59889711520895	0.00915390346979524	0.0747335515424489
ENSG00000252906.1	-0.582367524736615	4.73012192011627	0.00915576551723545	0.0747335515424489
ENSG00000091157.14	-0.734869250070129	3.77312803081184	0.00916004989391822	0.0747335515424489
ENSG00000229043.3	-1.93397727047489	1.92104638617432	0.00917197625863057	0.0747884813840771
ENSG00000225778.5	0.810982318785576	3.53861619451638	0.00917994337361976	0.074811083520161
ENSG00000141232.5	0.588547828706797	4.60881476131654	0.00918786369253365	0.074833278943713
ENSG00000095951.17	0.391496943912671	6.78178698482582	0.00920200308066451	0.074906073692238
ENSG00000141543.12	0.445281978578257	5.90010720931334	0.00921204494835453	0.0749061861261952
ENSG00000201516.1	-1.70762666223767	1.57741092719246	0.00921242052982581	0.0749061861261952
ENSG00000104907.13	-0.45474575967591	5.90197084825746	0.00921966441577924	0.0749227808054295
ENSG00000240291.1	1.82489779041361	1.30334665475774	0.00923511566009685	0.0750060155134769
ENSG00000189343.7	-0.498750281753002	5.10564951932406	0.00927301346532951	0.0752713607106792
ENSG00000166484.20	1.330410191206	2.16514772688349	0.00934096446959313	0.0757587485798246
ENSG00000199514.1	-1.14795965051885	2.81452215290453	0.00934742342725705	0.0757587485798246
ENSG00000201347.1	-1.64876176492702	3.81428125875369	0.00934884001571864	0.0757587485798246
ENSG00000264994.1	-0.564989518928559	4.81736415391179	0.00936927252484818	0.0758816222484892
ENSG00000201595.1	-1.66449347740242	6.55433558973789	0.00937627726221427	0.0758956675524932
ENSG00000116731.22	0.411583146785327	6.23454256805426	0.00938823063152728	0.0759392558816028
ENSG00000200903.1	-0.769280740383359	4.12275038066306	0.00939220935591212	0.0759392558816028
ENSG00000263753.8	1.04410812123798	3.46405089420517	0.00941155234069935	0.0760529482076715
ENSG00000261326.4	1.02873634305476	2.85757909964629	0.00946171750271996	0.0763566633365615
ENSG00000133641.18	0.865271139172843	3.32153825039834	0.00946228334820481	0.0763566633365615
ENSG00000073792.16	-0.389907352958605	7.13084941615371	0.0094650447260946	0.0763566633365615
ENSG00000222355.1	-1.29586281779197	1.94545988682957	0.00947183757707416	0.0763686792328488
ENSG00000252294.1	-0.794537586770752	4.93762577998507	0.00948496928686037	0.0764317614609901
ENSG00000125810.10	1.11501241507407	2.5198062883791	0.00950895726697158	0.0765822061769523
ENSG00000255302.5	0.482672867577433	5.54139684136126	0.00953118620779173	0.0767183238637233
ENSG00000181852.18	0.507155760417489	5.28526452201842	0.00953980882226501	0.0767448307489475
ENSG00000160113.6	0.640809943774527	4.88244553264205	0.00958172052655283	0.0770099817502832
ENSG00000143811.19	0.478361612089543	5.63458960558813	0.0095834643955908	0.0770099817502832
ENSG00000241061.3	-0.754720376399367	4.14291855449212	0.00959627858503024	0.077069945133539
ENSG00000286931.1	-1.17920161249074	3.15923601539946	0.00962465232920612	0.0772193847925307
ENSG00000223318.1	-1.98785496917924	3.79346324893988	0.00962837232968204	0.0772193847925307
ENSG00000246090.7	-1.30572200526465	2.0722734388231	0.0096309732699573	0.0772193847925307
ENSG00000187699.10	0.593252992337316	4.41101565482798	0.00967296988925148	0.0774828889117287
ENSG00000130332.15	-0.411588480083151	6.30324928917597	0.00967780239457242	0.0774828889117287
ENSG00000184898.7	1.09503792234638	2.61408467425736	0.00967998035779166	0.0774828889117287
ENSG00000201600.1	-1.77135621326762	1.38308245238131	0.00970692181403154	0.0776553745122523
ENSG00000058272.19	-0.447822306430438	7.98670461284573	0.00972473386933147	0.0777546739135886
ENSG00000253981.5	1.91644761175503	0.979723545577727	0.00973224742471739	0.0777715665460213
ENSG00000186665.10	0.630635105572819	4.25553103413437	0.00978331375705914	0.078136282918276
ENSG00000053372.5	0.514768820077236	5.35557169056542	0.00981782933353797	0.0783276798032801
ENSG00000144535.20	-0.524387824133734	4.90902022376714	0.00981815708645281	0.0783276798032801
ENSG00000011143.19	-0.492198322557121	5.15977354063422	0.0098618431285203	0.0786326362406934
ENSG00000117877.11	0.667557984317015	4.45468390798667	0.00986796548106963	0.0786379097550651
ENSG00000187678.10	0.812650129520882	3.64366132650339	0.00987810257820074	0.078675153277705
ENSG00000241839.10	1.25857615966115	2.37833983665241	0.00988442714483311	0.0786764837228755
ENSG00000214106.9	1.6480771545781	1.62098260751944	0.00988919691238922	0.0786764837228755
ENSG00000244687.12	-0.769041465167023	3.71787358374777	0.00990167612031761	0.0787322673288645
ENSG00000198794.12	-1.67681440959284	2.34589257921783	0.00990988213923567	0.0787540302455815
ENSG00000140577.16	-0.504909252295264	5.42938896829487	0.009919332535711	0.078785652793292
ENSG00000171791.14	0.542348786237584	4.88218012297266	0.00995090511948025	0.0789928521061277
ENSG00000105851.11	0.464337495765938	5.8621787639575	0.009964011419105	0.0790533137383537
ENSG00000170100.14	1.01167822584856	2.88943276999212	0.0100033830979776	0.0792700242090852
ENSG00000168785.8	1.79904224764715	1.12404164702128	0.0100036860079715	0.0792700242090852
ENSG00000172432.19	0.517995889485193	6.01784447089153	0.010007840556397	0.0792700242090852
ENSG00000101665.10	0.7869731841207	3.71484895330573	0.0100352191040969	0.0794431858708053
ENSG00000173456.5	0.535264501453532	5.00475431437659	0.0100484967121959	0.0795045893712205
ENSG00000237984.3	-0.898237142695736	3.18326435945171	0.0100593403378149	0.0795157858819605
ENSG00000239789.6	1.63658859971592	1.33013417755677	0.0100609556858981	0.0795157858819605
ENSG00000134369.15	0.392871044966538	7.33022450506196	0.0100836638772924	0.0795969371156212
ENSG00000131943.19	0.951919600650926	3.04822385861407	0.0100846846842992	0.0795969371156212
ENSG00000145220.14	-0.45024095193351	6.36270860282618	0.0100904551322985	0.0795969371156212
ENSG00000205352.11	-0.627660196833704	4.40545296148496	0.010093333831467	0.0795969371156212
ENSG00000256045.3	-0.497999558555694	6.9859982518154	0.0101163264209538	0.0797345924804238
ENSG00000199883.1	-0.831005075174168	3.67218125518887	0.0101948307602777	0.0802715238458826
ENSG00000199436.1	-0.496845346951921	6.46990851830553	0.0101955984107027	0.0802715238458826
ENSG00000131748.16	-0.466995156668236	5.50036489591322	0.0102155574491245	0.0803847143537666
ENSG00000082781.12	1.25836825203603	2.30302355083821	0.0102271842555176	0.0804322519276101
ENSG00000177674.16	0.841762226848414	3.56304349094425	0.0102451811162269	0.0805298079004733
ENSG00000207291.1	-0.879164370460109	4.80563502976706	0.0102776837393655	0.0807271810034778
ENSG00000114853.15	1.07103474886349	2.5776060303989	0.0102849676699409	0.0807271810034778
ENSG00000107611.16	-1.30652863421193	2.35403475617104	0.0102871095237071	0.0807271810034778
ENSG00000204599.14	1.02974783504057	2.65257244680694	0.01030223624931	0.0808018529357649
ENSG00000159256.13	-0.413029788773348	6.24693783177383	0.0103341305461173	0.0810078823429989
ENSG00000241175.3	-0.538350867478195	5.35573718148613	0.0104081020204047	0.0815266287885651
ENSG00000204434.6	-0.580295369039499	4.66243862702454	0.010411629884873	0.0815266287885651
ENSG00000130939.20	0.405807631375187	6.15058080229512	0.0104237293915938	0.0815770126298645
ENSG00000141505.12	-1.59939188904501	1.51627868577726	0.0104372351943839	0.0815995579874396
ENSG00000182827.9	-0.411743840637624	7.20127297110984	0.0104414775805998	0.0815995579874396
ENSG00000173409.14	0.680348015888646	4.02507094838686	0.010443610095198	0.0815995579874396
ENSG00000182621.18	0.416454726038665	6.04323472369348	0.0104714700343687	0.0817728679473474
ENSG00000214046.9	-0.668101790347317	3.98424373454369	0.0105012741771862	0.081925402531778
ENSG00000152580.9	1.66359573399301	1.35570779405696	0.0105023814634488	0.081925402531778
ENSG00000259488.2	1.92280858638822	1.20494406207003	0.010513344197391	0.0819431909196624
ENSG00000213654.10	0.549914985792708	5.55822101126907	0.0105207491506624	0.0819431909196624
ENSG00000252636.1	-0.856602403911599	4.96551860955369	0.0105217333340594	0.0819431909196624
ENSG00000224831.3	-0.796474970309107	3.54817469433853	0.0105475668474254	0.0820999797853655
ENSG00000178449.9	0.890329341405929	3.10278412505374	0.0105632947698092	0.0821779820017569
ENSG00000213740.2	-0.91042378621781	3.38238160153131	0.0105707199182667	0.0821913427770197
ENSG00000130208.10	-0.373388374348834	6.88283668450763	0.0105886289311954	0.0822861611490628
ENSG00000164048.14	0.497046222415519	5.16662926906521	0.0106375185241165	0.0826215030999338
ENSG00000108828.16	-0.400194411533032	7.36425403862041	0.0106443484499952	0.082629982576782
ENSG00000180626.10	1.50767120630234	1.96779985173396	0.0106757965653234	0.0827870955305634
ENSG00000226149.6	-0.677736220549948	7.49934246366395	0.0106760858611289	0.0827870955305634
ENSG00000232888.4	-0.614546352032569	4.46328992811944	0.0107038837829584	0.0829579798033373
ENSG00000275084.4	-0.565476723980033	6.01555314014429	0.0107298872042644	0.0831147798501383
ENSG00000033100.16	0.563546332292007	5.07540353517179	0.0107619124522904	0.0832880388682101
ENSG00000134686.19	0.502041992962885	5.40796117855026	0.0107665035400278	0.0832880388682101
ENSG00000243870.3	-1.0387864587385	2.52488212952358	0.0107700291512485	0.0832880388682101
ENSG00000252346.1	-0.725642653383979	4.21533696349796	0.0107753900285747	0.0832880388682101
ENSG00000015153.15	-0.536495986830963	5.04208693851463	0.010795971938126	0.0833925761436255
ENSG00000120071.15	-0.3883935127014	6.85896815931366	0.0108004968408237	0.0833925761436255
ENSG00000176714.10	-0.882892166622571	3.23479793344492	0.0108425007422562	0.0835979679634836
ENSG00000167291.16	0.800244470247282	3.60132026689687	0.0108427985697214	0.0835979679634836
ENSG00000140564.13	-0.426326221155978	7.7744418697053	0.0108445141774852	0.0835979679634836
ENSG00000100347.15	0.469502747939963	5.40833751816602	0.0108531885451169	0.0836200722577224
ENSG00000186787.10	-1.95646777107694	1.12802175911374	0.0108669562051746	0.0836813739863713
ENSG00000162599.17	-0.449569922512369	5.55596709981088	0.0108867511355261	0.0837307264612114
ENSG00000222248.1	-1.50969925186435	1.63698032340257	0.0108903239813917	0.0837307264612114
ENSG00000207099.1	-1.00055417507545	4.40856832327657	0.0108952499789965	0.0837307264612114
ENSG00000099910.17	0.611593217984902	4.43253185278472	0.0108966237075215	0.0837307264612114
ENSG00000130762.15	1.53942883905808	1.51628340428738	0.010913518842369	0.0838158247093942
ENSG00000282870.1	-0.731218994354207	3.65040208084486	0.010941106395855	0.0839829062368397
ENSG00000141425.18	-0.377312424357152	6.86686818021093	0.0109667861619004	0.0841351735382878
ENSG00000212176.1	-0.719784323588649	5.10151769265297	0.0110260410346429	0.0845447235883158
ENSG00000101152.11	0.482407703470539	5.15714519479685	0.0110457968861317	0.0846193420022722
ENSG00000251770.1	-0.621353737850596	5.12192277923749	0.0110502556027738	0.0846193420022722
ENSG00000144504.15	0.748040025829038	3.8868965085545	0.0110540727212501	0.0846193420022722
ENSG00000275014.1	-1.522825300868	2.03313972817004	0.0110592778922414	0.0846193420022722
ENSG00000105287.13	0.57932643360824	4.97049686751297	0.0110659594308697	0.0846254996306552
ENSG00000279369.1	1.29706855615679	2.16940197949308	0.011076288529668	0.0846595301630673
ENSG00000110700.7	-0.365979751964653	7.47733574800331	0.0110838291190755	0.0846722224481102
ENSG00000143157.12	0.408939491111161	6.75396297774597	0.0111033914353638	0.084776689644347
ENSG00000092094.11	-0.447448390086047	5.58937424597584	0.0111258037977383	0.0849027952768584
ENSG00000183770.7	0.662695719485826	4.31387559820303	0.0111351857114966	0.0849293825453128
ENSG00000153914.16	-0.414070566559979	8.01113200663341	0.0111604766932374	0.0850772177779878
ENSG00000242276.2	-0.670408061190916	5.0509613563352	0.0111759629070991	0.085107058014377
ENSG00000198959.12	0.644291453784908	4.05965139426147	0.011181483619924	0.085107058014377
ENSG00000107201.11	-1.62307926409655	1.28577563735583	0.0111821217891112	0.085107058014377
ENSG00000249471.8	1.0090294388389	2.7005341101014	0.011204400360871	0.085192413441761
ENSG00000158042.9	0.848072471698257	3.22263403816144	0.0112051688235205	0.085192413441761
ENSG00000267575.7	1.01588749183309	3.06605066017011	0.0112138705853329	0.085198686936761
ENSG00000175643.10	0.648256940655656	4.19933010347994	0.0112178271133402	0.085198686936761
ENSG00000125637.16	0.582952814948407	5.9387682761949	0.0112424324359929	0.0853405519653653
ENSG00000285938.1	-1.52400764081575	1.67249768839635	0.0112743894362629	0.0854935038998163
ENSG00000174695.10	0.443910038592887	6.18932612457897	0.0112744558267883	0.0854935038998163
ENSG00000258357.1	-0.938680864975147	3.90840777022494	0.0113092920539504	0.0856588888602779
ENSG00000117528.14	0.654875651198731	4.151539789246	0.0113124154174299	0.0856588888602779
ENSG00000101220.18	0.638812884905206	4.36375360244328	0.0113165417586039	0.0856588888602779
ENSG00000138131.4	0.978791087436235	2.95746681135815	0.0113200601042437	0.0856588888602779
ENSG00000075340.23	-1.29647449462117	2.57197963279896	0.011353317436098	0.0858654259872956
ENSG00000207275.1	-0.735151816961853	4.11044970644987	0.0113600476724788	0.085871226500627
ENSG00000177225.17	0.549168687532362	4.62387232014222	0.0113702569937509	0.0858913098793982
ENSG00000069399.15	0.686714008465567	4.31483262724126	0.011378071152697	0.0858913098793982
ENSG00000239868.3	-1.36762334091186	2.24518417564158	0.0113805985590203	0.0858913098793982
ENSG00000243424.2	-0.654586147952062	4.47316401360511	0.0113908021104291	0.0859232846465054
ENSG00000243845.3	-1.45195749203274	2.25778925205748	0.0114134564190321	0.0860245340426812
ENSG00000170291.15	0.668375755846345	4.06271495579306	0.0114161725385808	0.0860245340426812
ENSG00000142634.13	0.513151843472682	5.37894347401092	0.0114658322843756	0.086327499819554
ENSG00000257907.2	-1.39228386544796	2.18381845576132	0.0114683685524171	0.086327499819554
ENSG00000122390.19	0.641812971955782	4.3663489087681	0.0114844796456316	0.0864036086191716
ENSG00000197497.11	2.05763877415446	1.09774430087903	0.0115014945394186	0.0864864341345318
ENSG00000138756.19	-0.394826674927692	8.65743237670126	0.0115201347551446	0.0865813885564106
ENSG00000197721.17	1.31948764242113	2.20030703945986	0.0115486228079157	0.0867502182754231
ENSG00000205940.8	-0.589340204695658	5.16189198669444	0.0115592148282738	0.0867845117451212
ENSG00000275757.1	-1.29334821204876	1.93672385300162	0.0115768071855535	0.0868371080453146
ENSG00000205213.14	-0.422449819303862	6.2070315969573	0.0115825381517389	0.0868371080453146
ENSG00000145244.12	-2.0233186906155	1.01156922117496	0.011584311427434	0.0868371080453146
ENSG00000201180.1	-1.90416885369134	1.87843815818595	0.0116728547185294	0.087428871318041
ENSG00000105048.17	-0.375989883813992	7.15260799568616	0.0116787541989729	0.087428871318041
ENSG00000255836.1	-0.862986501368408	3.76573062463106	0.0116817494505811	0.087428871318041
ENSG00000105642.16	1.29957258988596	1.96025190716466	0.0116875400893909	0.087428871318041
ENSG00000148824.19	1.1831123599458	2.37608450905401	0.0116952588237559	0.0874411874673335
ENSG00000258738.1	1.03321071470695	2.68864547887362	0.011754598948862	0.087787723425555
ENSG00000145817.17	0.742975738160181	4.01877690133428	0.0117577328326249	0.087787723425555
ENSG00000198700.10	0.390157036725219	7.01504477501492	0.011759897117215	0.087787723425555
ENSG00000166716.10	-0.401225752520593	6.2734467360794	0.0117695611500883	0.0878143422597258
ENSG00000175040.6	0.511109345953727	5.2616455267149	0.0118028729945875	0.0880172817825274
ENSG00000207513.1	-1.3216894834123	2.0716728440669	0.0118474951529425	0.0883043116989501
ENSG00000169660.17	0.863606079973585	3.44548363579002	0.0118898216010409	0.0885463500988924
ENSG00000026025.16	-0.441373350041706	8.36756741605652	0.0118922667424485	0.0885463500988924
ENSG00000120533.13	-0.472411325298999	5.20718658227673	0.011915453868108	0.0886731450649895
ENSG00000106785.15	0.659909528482937	4.10943534617501	0.0119268665088822	0.0886884513357288
ENSG00000123329.20	0.775408984563903	3.68005681074614	0.0119298284887019	0.0886884513357288
ENSG00000279765.3	-0.831102962664724	3.40721068588488	0.0119599188645473	0.0888662702009705
ENSG00000116095.11	0.777100136176281	3.42915105170271	0.0119891096350176	0.089037224726278
ENSG00000200650.1	-0.885416939276642	3.23020286350226	0.0120038400529171	0.0890602540279523
ENSG00000197782.15	0.777635884935709	3.88350177885612	0.0120045800741844	0.0890602540279523
ENSG00000028203.18	-0.574474125678002	4.90025362201064	0.0120181978291707	0.0890759613457201
ENSG00000173349.6	0.91902990333517	3.11964758399528	0.0120247255446294	0.0890759613457201
ENSG00000212550.1	-0.997854245988523	2.87870203685848	0.0120252547816722	0.0890759613457201
ENSG00000074966.11	0.750170435155624	3.64099872895172	0.0120486945162459	0.0892037023310754
ENSG00000125753.14	0.587896465704815	6.45926998528112	0.0120815307467259	0.0894008441689891
ENSG00000177427.13	1.49463393918698	1.50541944747316	0.0121015820903644	0.0895032265543133
ENSG00000200800.1	-1.16141027257285	2.94718978127567	0.0121125894380669	0.0895386488234927
ENSG00000123349.15	-1.45020164576732	1.69983887800669	0.012141715732505	0.0897079048476508
ENSG00000142556.19	0.712933864079141	3.70820290935558	0.0121510145326774	0.0897305688566946
ENSG00000065150.21	-0.425054939979467	9.30029937670662	0.0121750916797372	0.0898622861036474
ENSG00000086589.12	-0.420851054742814	5.76793589961512	0.0121944210861948	0.0899588440784866
ENSG00000228436.3	-1.4631184012878	1.68720875609008	0.0122267016941174	0.0901139912898022
ENSG00000212149.1	-1.6292702772962	1.34066631467903	0.0122279679847412	0.0901139912898022
ENSG00000179750.16	0.811967421976977	3.49882092460642	0.0122584457307939	0.0902832769604422
ENSG00000238531.1	-0.583811816499356	5.06237015397574	0.0122771133946217	0.0902832769604422
ENSG00000142669.15	0.557738288398486	4.60512025398121	0.0122774048147554	0.0902832769604422
ENSG00000256892.2	-0.738783029454794	4.38997929618981	0.0122832626752591	0.0902832769604422
ENSG00000150403.18	0.419498188256341	5.93654739729602	0.0122918439138316	0.0902832769604422
ENSG00000152253.9	0.579886523143471	5.05810086636541	0.012295937060021	0.0902832769604422
ENSG00000102804.15	-0.397352122329946	6.44875390652229	0.0122995021874105	0.0902832769604422
ENSG00000162512.16	0.93750864546899	3.33072058363815	0.0123010964858603	0.0902832769604422
ENSG00000131899.11	0.79120054549449	3.5814377943212	0.0123218039433812	0.0903442526638174
ENSG00000115239.24	-0.754664262180013	4.59902843412433	0.0123219522383151	0.0903442526638174
ENSG00000270816.6	0.685763534312978	3.97818650203725	0.0123514420195042	0.0905143842650686
ENSG00000202334.1	-1.75794904495599	2.73075370979414	0.0123792813060557	0.0905397153973912
ENSG00000233503.1	-1.46976995650992	1.42217549292299	0.0123795389452111	0.0905397153973912
ENSG00000200997.1	-1.38829538621327	3.34867792076457	0.0123845039860722	0.0905397153973912
ENSG00000261221.4	0.86895543746118	3.62488610924667	0.0123872435645808	0.0905397153973912
ENSG00000163539.18	-0.388280860687951	7.0471855053138	0.0123883247450587	0.0905397153973912
ENSG00000101445.10	0.43386783229979	5.92855176209116	0.0123926235450179	0.0905397153973912
ENSG00000253517.1	-1.37642467140063	1.53030969408195	0.0124274362864609	0.0907143869190864
ENSG00000252653.1	-0.523390501060728	8.7817528404387	0.0124291309299554	0.0907143869190864
ENSG00000218890.1	-1.78716006570255	1.12113448836771	0.0125208810905316	0.0913377343990146
ENSG00000087095.13	0.466732076353618	5.25592691505871	0.012534315667686	0.091389440817559
ENSG00000239211.3	-1.0871267963156	2.39931542300094	0.0125635146915279	0.0915306638961528
ENSG00000178951.9	0.462115794176452	5.52058549471758	0.0125663973974093	0.0915306638961528
ENSG00000082641.16	0.364713326940306	7.28510015153829	0.012603909080379	0.0917574776326881
ENSG00000106976.21	-0.397198728617485	6.39057694549201	0.0126126561205714	0.0917747590380129
ENSG00000146373.17	0.440774314349397	6.08703777123115	0.0126500818416167	0.0919959947164753
ENSG00000107863.19	0.434961465041983	5.76770873390325	0.0126558378842595	0.0919959947164753
ENSG00000250182.3	-0.451641574816648	6.74385172522606	0.012708036760217	0.0923288240903755
ENSG00000169230.10	0.417078463656468	5.94831665004117	0.0127203277768004	0.0923643023543524
ENSG00000222222.1	-1.28374782394498	2.72882708839991	0.01273468330058	0.0923643023543524
ENSG00000188636.4	1.4475899736985	1.89783119052984	0.0127364134043269	0.0923643023543524
ENSG00000130052.14	0.548619127901596	4.6697311836949	0.0127385766997044	0.0923643023543524
ENSG00000113328.19	-0.384236196423662	6.87162854492071	0.0127602186840029	0.0924746598136096
ENSG00000116922.15	0.681805617557029	4.17768028168697	0.0127752699276898	0.0925371664782362
ENSG00000107745.19	-0.441717692123266	5.44306915652368	0.0127857491018947	0.0925665093349841
ENSG00000131018.25	-1.83535608908091	1.341580427091	0.0127992568046313	0.0926177376817538
ENSG00000100441.10	0.405459569427889	5.99147878430516	0.0128909507719863	0.0932344003599211
ENSG00000185811.19	0.403252809854793	6.35610457290011	0.0129350550345501	0.0934470799891904
ENSG00000199733.1	-1.74023205298148	2.78915527053416	0.0129370076238935	0.0934470799891904
ENSG00000233799.1	2.00097284467121	0.807488791959177	0.012941608507673	0.0934470799891904
ENSG00000166454.10	0.690844737673147	4.00608035324513	0.0129486936466245	0.0934470799891904
ENSG00000171310.11	-0.376208646168444	7.36380560620683	0.0129528035873906	0.0934470799891904
ENSG00000243711.1	-1.602459367892	1.15134298506946	0.0130268574599928	0.093934275124635
ENSG00000082512.15	-0.48041106811004	5.47512397169641	0.0130673173781094	0.0941788639863743
ENSG00000140199.13	-0.494396407980879	5.08136455476723	0.0130786125966702	0.0942131172546526
[truncated: 12,401 more rows]
