# Supplementary material for: Systematic identification of post-transcriptional regulatory modules
Source: Nat Commun. 2024 Sep 9;15:7872. doi: 10.1038/s41467-024-52215-7 (PMC11385195; doi:10.1038/s41467-024-52215-7)
Supplement: Supplementary file 20 — Source Data [file 41467_2024_52215_MOESM20_ESM.zip › Source_data/Fig6B_left_subpanel_peaks.tsv]

baseMean	logFC	lfcSE	stat	pvalue	padj
9.87250729146494	-0.432819878511138	0.699562717021959	-0.61870060822231	0.536113609249869	0.999995081145425
8.95223313829018	-0.385184171833263	0.732199329192333	-0.526064633599362	0.598843300227495	0.999995081145425
22.3515411658525	0.181859666833255	0.47617344467319	0.381918960134516	0.7025214762639	0.999995081145425
42.5246193115644	-0.0589030436623639	0.356346667167585	-0.165297024188703	0.868710200956191	0.999995081145425
7.36536388156746	0.0969885433703522	0.870080550336098	0.11147076363549	0.911243048326859	0.999995081145425
9.04083451817042	-0.418815864744432	0.751185129398835	-0.557540143372654	0.57715843965582	0.999995081145425
45.6195574928254	-0.182202999522952	0.37321231580497	-0.488202001399563	0.625406767071473	0.999995081145425
44.7520790211735	0.00874501177435455	0.33789560053596	0.0258808098136924	0.979352406470148	0.999995081145425
32.0580010295736	0.133392726676968	0.416898720059167	0.319964346875511	0.7489953579526	0.999995081145425
189.357333802283	-0.0844544303892265	0.182196017549874	-0.463536094394095	0.642980149045987	0.999995081145425
239.585762413589	0.28076147402901	0.173941012883878	1.61411888647817	0.106501641522817	0.999995081145425
100.47462780555	0.237469175829724	0.24360033616507	0.974831067838959	0.329644063539883	0.999995081145425
276.082907257731	0.235812630267517	0.160198542259928	1.4720023474677	0.141020243665595	0.999995081145425
6.60278726304898	0.58957310403569	0.889916810607828	0.662503614953629	0.507648518847451	0.999995081145425
53.8370934005264	0.00161583961643798	0.311817595886541	0.00518200267641704	0.995865378575059	0.999995081145425
6.16392499709239	-0.126536018116507	0.877047408579608	-0.144275003698414	0.885283315940118	0.999995081145425
293.798836861333	0.0851475399766154	0.157244119254427	0.541499042255713	0.588163657615126	0.999995081145425
49.6148145656162	0.185196466666587	0.326339603979375	0.567496143306871	0.570377146116608	0.999995081145425
41.5215780620875	-0.181959335863569	0.373705035615804	-0.486906299145074	0.626324734746782	0.999995081145425
47.1845427007456	-0.518974133315499	0.353041718490555	-1.47000795128235	0.141559600501472	0.999995081145425
7.51137483372957	-0.133910746760114	0.853191989145868	-0.156952653639156	0.87528216244616	0.999995081145425
17.7823355013699	-0.183274416178189	0.57925275484213	-0.316398005268251	0.751700430823173	0.999995081145425
115.591836434618	0.223728784730371	0.238168133870802	0.939373295218984	0.347539118935109	0.999995081145425
26.3836993157075	-0.469067026344118	0.438880344941774	-1.06878111938767	0.285168308885259	0.999995081145425
14.4375771161354	-0.250918349114518	0.591006181548842	-0.424561293854727	0.67115651419246	0.999995081145425
35.8715501519747	0.313033681678293	0.379526480541973	0.824800633756235	0.409484786819602	0.999995081145425
18.5039917294907	-0.616705062659666	0.528705878842426	-1.16644260512085	0.243435541255746	0.999995081145425
12.6960289321854	-0.793362760018887	0.63050396699115	-1.25829939469679	0.208283500000955	0.999995081145425
23.3101123089257	0.568963152917956	0.472307044973641	1.2046467631024	0.228339695914403	0.999995081145425
7.16818663314126	-0.309741248304683	0.840032219287154	-0.368725438373694	0.712332385687234	0.999995081145425
10.6881023225995	-0.589308850753287	0.725912421791496	-0.811818110646073	0.416896008462149	0.999995081145425
21.6156135016028	-0.282260480918198	0.508362044745419	-0.555235159343081	0.578733822995669	0.999995081145425
137.632295906531	-0.177293818748943	0.213236788538354	-0.831441047129885	0.405724518849609	0.999995081145425
17.699592643582	-0.162729705557706	0.585766481732028	-0.277806447846824	0.781160941280691	0.999995081145425
34.4600422192667	0.111351124170312	0.38259657756999	0.29104056517584	0.771020295162316	0.999995081145425
25.8120953646097	-0.366807975142958	0.447848927321596	-0.819043996234821	0.412761312424023	0.999995081145425
16.4044153169169	-1.11432422576275	0.555385496054418	-2.00639777898262	0.044813825101874	0.945862088348587
12.9890456876832	-0.340453644753737	0.625361516844934	-0.544410929651363	0.586158726306096	0.999995081145425
23.123270992664	0.45183631920101	0.47682349886052	0.947596585069272	0.343334865330334	0.999995081145425
27.5290875427753	0.0495513998017321	0.429920675290721	0.115257075664539	0.908241360214613	0.999995081145425
153.981663775429	0.147214700447754	0.211518049535115	0.695991196833133	0.486434342782836	0.999995081145425
31.5440060712182	0.0856718332706187	0.413926273009814	0.206973654142963	0.836030433934175	0.999995081145425
95.2925969969157	0.450294028183014	0.245236673602288	1.83616105033816	0.0663338413156903	0.999995081145425
181.033925018348	0.226656219228089	0.205614731719111	1.1023345328083	0.270316261622605	0.999995081145425
197.942969317566	0.338133844671655	0.186935990348353	1.80882153319726	0.0704787338346192	0.999995081145425
271.564263008952	0.638588493017609	0.174412122782457	3.66137675999802	0.0002508635279342	0.0654192825575708
92.6501213489634	0.64517738785672	0.300755305454545	2.14519037954005	0.0319376284921293	0.846948448590928
25.6967166973944	1.10229221781245	0.507928088505613	2.17017377608615	0.0299936838971792	0.827713364987266
358.555972459711	0.177458797339285	0.159276741141522	1.11415386871588	0.265213182036089	0.999995081145425
860.037710852867	0.33848297550943	0.122002535148434	2.77439296730691	0.00553048291499469	0.375930494223341
4.10473055465208	1.03293830664534	1.13430927691472	0.910631983417158	0.362489312686767	0.999995081145425
7.53582472856917	1.03223165127323	0.834792158400227	1.23651335351708	0.216267805192589	0.999995081145425
3.70084636012617	0.498023403196704	1.15915673796439	0.429642848879342	0.667455462575858	0.999995081145425
14.0736867376753	0.584474877743424	0.604399238336556	0.967034437952025	0.333526818222514	0.999995081145425
6.67936860657226	0.509726632708081	1.71839380253329	0.296629696846341	0.766749235952846	0.999995081145425
10.5648131477331	-0.31644272332991	0.710887337711916	-0.445137656197988	0.656220277293095	0.999995081145425
121.842876068595	0.78507169848251	0.224451495301389	3.4977343208533	0.000469228313265464	0.0937002679644754
161.936844510818	0.0341237257524097	0.197189422448514	0.17305048784409	0.86261174265856	0.999995081145425
141.108139672	-0.190349733993473	0.214670828283206	-0.886705173291422	0.37523765238961	0.999995081145425
7.69880481303038	0.162170335112002	0.810013351142797	0.200206990271464	0.841318700406986	0.999995081145425
14.8499324357222	0.788404661417802	0.606865661662931	1.29914198680713	0.193895206228795	0.999995081145425
33.868294635115	-0.834694089244145	0.400550045086574	-2.08386966743129	0.0371720241157547	0.889621430393407
4.52472741045848	-0.0063520893399946	1.02630201657623	-0.00618929831316644	0.995061685962748	0.999995081145425
15.8489124311062	0.0590502461078026	0.562117084762833	0.105049726664538	0.916336350798707	0.999995081145425
19.1017028519212	-0.243297328552	0.516487097218409	-0.471061774557973	0.637596621432533	0.999995081145425
21.535446255071	-0.709823512449797	0.479557326629609	-1.48016404511746	0.138829473160669	0.999995081145425
61.1114960066589	0.485533736447217	0.311175113668462	1.56032315927591	0.118683533185302	0.999995081145425
10.9390520946313	0.505698211373806	0.738108567340947	0.685127139487889	0.493263695794081	0.999995081145425
32.2263724076871	-0.000149309087944996	0.40905076140234	-0.000365013592526079	0.999708761296507	0.999995081145425
79.6526648982326	0.135653718682229	0.282448762484486	0.480277263348534	0.631030253874801	0.999995081145425
200.445824588902	-0.101888659649752	0.190336113032413	-0.535309133019865	0.592436111986937	0.999995081145425
151.545658636428	0.0856257090945168	0.229718892954002	0.372741257775703	0.709341026469942	0.999995081145425
215.948446429555	0.0241348464464959	0.189185208479413	0.12757258688711	0.898487226331699	0.999995081145425
90.2151593034681	-0.455301073799218	0.247855644382916	-1.83696068303297	0.0662156997880213	0.999995081145425
258.469000969959	-0.0566967691456325	0.167166705436147	-0.339163046838229	0.734486905477743	0.999995081145425
15.8001851422397	-0.607180033436203	0.564138361861617	-1.07629630332628	0.281794761401318	0.999995081145425
30.5822392455487	0.134642950046584	0.403218512772664	0.33392055617867	0.73843950765844	0.999995081145425
17.4001124389351	-0.967432779202982	0.535520467098016	-1.80652811356678	0.070835886841945	0.999995081145425
8.32383968000341	-0.955729598555052	0.759312112254337	-1.25867819455371	0.208146590571088	0.999995081145425
23.59816718406	-0.248380965857541	0.458069674987129	-0.542234029931189	0.587657295178399	0.999995081145425
21.7607571789683	-0.0505383258758182	0.483135725134166	-0.104604820647001	0.91668938937204	0.999995081145425
19.4254441865774	0.188397249350621	0.517475388815373	0.364069970133089	0.71580576060859	0.999995081145425
28.9464342227385	0.250757862598852	0.43262753905506	0.579616043737194	0.562173571325723	0.999995081145425
9.89431763246498	-1.25023314652511	0.716697356780925	-1.74443666450869	0.0810829763829391	0.999995081145425
34.2482521063522	-0.335476078111075	0.379513824318907	-0.883962734988999	0.376716329569174	0.999995081145425
64.1141518629365	0.392999104493298	0.329399645834065	1.19307688840464	0.232839261964542	0.999995081145425
841.17226785051	0.0974130212340232	0.131147388680728	0.742775149501229	0.457617823104438	0.999995081145425
8.39116902222336	-0.366783164224181	0.776438796521746	-0.47239159849724	0.636647300052395	0.999995081145425
6.09228017568408	0.16500094956003	0.95592180388922	0.172609254113375	0.862958577357322	0.999995081145425
14.7663923689805	-0.803536702449342	0.608170582029853	-1.32123572923805	0.186422776433021	0.999995081145425
8.68219785167046	-0.507331879997312	0.802303605016101	-0.632344011450791	0.52716211054838	0.999995081145425
15.2012375485905	0.184414412538626	0.597766051460797	0.308505998438622	0.757697336600155	0.999995081145425
7.57203576039894	-0.267134978220364	0.814255124667221	-0.328072824017583	0.742856601135937	0.999995081145425
7.35869912498412	-0.517364946520383	0.796101662156769	-0.649872963609645	0.51577428348505	0.999995081145425
5.64556322826273	-1.00593723201256	0.989445629835862	-1.01666751732425	0.309311623226668	0.999995081145425
13.0439263431939	-0.306702124439329	0.65933064630133	-0.465171953040324	0.641808322053868	0.999995081145425
3.7003394588402	-1.06433510279995	1.13035250391373	-0.941595740368418	0.346399651412435	0.999995081145425
11.424721133089	0.198413179475177	0.656943576764668	0.302024689018694	0.762633242172605	0.999995081145425
3.14271203687303	0.948100270081781	1.29023872473751	0.734825464392001	0.462445796648916	0.999995081145425
22.9981743545619	-0.37645829159787	0.486439959617572	-0.77390494788675	0.438987003396036	0.999995081145425
21.095154178711	-0.364813688511761	0.501348416980681	-0.727664985378461	0.466818689387231	0.999995081145425
7.67769712856235	0.219221508476611	0.875775494667492	0.250317015960629	0.802342198423967	0.999995081145425
8.85324464310732	-0.531707741610687	0.795111883421708	-0.668720657679671	0.503673687415741	0.999995081145425
12.3760703817653	0.289901373738836	0.62911697172128	0.460806792329348	0.644937228141509	0.999995081145425
73.0334027616496	-0.150762195034214	0.26974641152081	-0.558903431501566	0.576227627384839	0.999995081145425
29.3907749418939	-0.0294158395683179	0.416017272623609	-0.0707082169516836	0.943629981027095	0.999995081145425
11.4398525260801	1.05927118870119	0.68511068800447	1.54613146057689	0.122072822160714	0.999995081145425
4.14149167143325	0.0872602499096295	1.11260161878961	0.0784290157734618	0.937486793362088	0.999995081145425
10.4138226379383	0.725374701855101	0.705941890628546	1.02752749409622	0.304172145899514	0.999995081145425
20.5759576006736	-0.677002329263974	1.00689112227239	-0.672368952599453	0.50134884307295	0.999995081145425
22.9128361356568	0.172646293236025	0.474528633997679	0.36382692395517	0.715987256109866	0.999995081145425
9.35980462426713	-0.647958796606134	0.747647517444521	-0.866663476421181	0.386126422773437	0.999995081145425
38.8177257332093	0.417775443289161	0.399087611137798	1.0468263900703	0.295179656580932	0.999995081145425
9.91057599183487	-0.73599997812116	0.709455781720709	-1.03741487078458	0.299542550829313	0.999995081145425
17.2136111377814	1.16652102554734	0.639393658471946	1.82441757138341	0.0680889675343901	0.999995081145425
47.7492199187567	1.07767642000563	0.403343859806987	2.67185527634246	0.0075433173839541	0.442253769604489
143.711948913335	0.167887851877566	0.209799173075346	0.800231237409461	0.423576834510834	0.999995081145425
106.481151059148	0.139658947706963	0.253874360839923	0.550110484748883	0.582243595747845	0.999995081145425
283.56104704733	0.96617640305932	0.17675861899331	5.4660780252865	4.60101874612051e-08	0.000302300398016448
7.68859831493765	0.427951897965412	0.792204172295823	0.540204044527056	0.589056323732394	0.999995081145425
20.5097355124419	0.0935477093141032	0.488844820804643	0.191364836718783	0.848239767169312	0.999995081145425
23.0289673212393	-0.0623840288539038	0.47842602268373	-0.130394305276207	0.896254471857129	0.999995081145425
13.4783706155382	-0.297187808198685	0.601507272271645	-0.494071845675829	0.621255440562291	0.999995081145425
53.761695906856	0.369842489466165	0.336606745183876	1.09873760629525	0.271882534252286	0.999995081145425
17.0276682332977	-0.467164622990765	0.532321244798645	-0.877599058003921	0.380161340673551	0.999995081145425
6.98069017827121	-0.932300631489087	0.926456086966618	-1.00630849600396	0.314267194840119	0.999995081145425
67.914804394335	-0.128818692783763	0.280219239877759	-0.459706809710705	0.645726680986011	0.999995081145425
48.9795920350242	0.552711902462222	0.356948539901434	1.54843581266601	0.121517404453477	0.999995081145425
24.2227413838382	1.23484915163453	0.482964262367833	2.55681268336588	0.0105636084177921	0.526191930991434
40.4983611752085	0.389193568279364	0.35603728597868	1.09312587081868	0.274338538523067	0.999995081145425
12.9099740054765	-0.602311782335738	0.619746782080991	-0.971867542923402	0.331116448639464	0.999995081145425
76.8203206382744	-0.156471854757738	0.266998965319427	-0.586039180228812	0.557849185831139	0.999995081145425
53.9514919316809	0.29976195160332	0.31832878439946	0.94167403732852	0.346359551293756	0.999995081145425
240.236798451627	0.282866045630824	0.171644282251236	1.64797826016011	0.099357132398404	0.999995081145425
244.710586055799	0.430501007647637	0.18742002576539	2.2969851054579	0.0216196194240258	0.732906699365601
15.6027455148504	-0.641361376416711	0.567350363785641	-1.1304502779151	0.258286538645992	0.999995081145425
12.8850379307985	-1.36523018773959	0.653417351777503	-2.08936935027166	0.0366744880285403	0.88659187693631
15.2816904285187	-0.630055732621717	0.567095365120035	-1.11102253937194	0.266558647621829	0.999995081145425
14.3639254485013	0.0433856571387255	0.628893193795648	0.0689873218008196	0.944999711192816	0.999995081145425
73.3397984746262	0.21066109818878	0.272219553763961	0.77386468119569	0.439010817652129	0.999995081145425
11.0957413789039	0.576688008867352	0.681613283823935	0.846063336136967	0.397517412595469	0.999995081145425
23.0552748533958	0.0267908619543007	0.501786024494296	0.0533910086102951	0.957420369085774	0.999995081145425
37.6127195883341	-0.791056133081075	0.389165319620292	-2.0326994549589	0.0420828964040114	0.925242697393232
5.05663339909924	0.646604407204492	1.04654389131125	0.617847385640307	0.536675944225649	0.999995081145425
16.7622594487345	-0.114096434980219	0.564491813847554	-0.202122390761599	0.839821043809251	0.999995081145425
7.10488713046605	-0.166347753676872	0.856131225094362	-0.194301701422626	0.845939653480677	0.999995081145425
31.2616092886588	-0.152340797636552	0.401022839140508	-0.379880602219704	0.704034047060802	0.999995081145425
7.20085958242888	-0.453580065767874	0.821768541959476	-0.551955985910983	0.580978509109688	0.999995081145425
3.99436092267899	-0.242907842980973	1.09127000867457	-0.222591880148894	0.823853156618161	0.999995081145425
4.40289853890924	-0.153572510478063	1.13098956516692	-0.135785965854952	0.891990485923243	0.999995081145425
51.3680959640988	-0.250145496018936	0.331858253339372	-0.753772110537587	0.450986073361611	0.999995081145425
8.93583020681235	0.705436761546306	0.746344148802996	0.945189645658375	0.344562064707624	0.999995081145425
11.1277115235118	0.338348858969716	0.665933868649407	0.508081770425534	0.611395999024282	0.999995081145425
7.38354177322181	-0.0505722640760586	0.839599583605769	-0.0602337888959753	0.951969434912626	0.999995081145425
3.20864293952016	-0.390285966823336	1.21701008633191	-0.320692466896198	0.748443456566696	0.999995081145425
19.6808468276244	-0.884289381309073	0.517630892060515	-1.70833965837899	0.0875733366681232	0.999995081145425
4.89023285333279	-0.253728808259926	1.00676865250021	-0.252022952472562	0.801023322782228	0.999995081145425
73.9267118030223	0.0386600277597721	0.296155785627358	0.13053949858814	0.896139606127187	0.999995081145425
9.68152394343808	1.09607205149289	0.775987051088336	1.41248755369775	0.157806452885998	0.999995081145425
41.4702715029977	-0.246562594741152	0.352092655234508	-0.700277586241983	0.483753966497783	0.999995081145425
11.6239320304643	-0.282831587704625	0.677844874437514	-0.417251200636905	0.676494678368199	0.999995081145425
5.47851932549957	-0.644918771499946	1.03321160669129	-0.624188469548079	0.532503818375477	0.999995081145425
22.9774243562238	-0.631228919136542	0.499167093545255	-1.26456436591871	0.206027533657676	0.999995081145425
10.0468557907414	-1.01773964707394	0.738116837191532	-1.37883272104501	0.167946335564193	0.999995081145425
655.377656961829	0.160387061772641	0.131619759402363	1.21856370579083	0.223009831507647	0.999995081145425
31.5337599859808	-0.565906930385604	0.418559808344306	-1.35203361408291	0.176364562345097	0.999995081145425
422.091118111686	-0.0175318944699421	0.145152274876125	-0.120782774399533	0.903863094244434	0.999995081145425
42.2793358171984	-0.205208229363388	0.345597601649232	-0.593777932439667	0.552660650593699	0.999995081145425
3.23264074395591	-3.38607956962083	1.51125308689031	-2.24057743801757	0.0250534595250049	0.776723357786813
26.7533756968854	0.279100276455062	0.442970570530757	0.630065054029777	0.528652022466712	0.999995081145425
87.4805267923339	0.0425681836442342	0.270275440345234	0.15749926663651	0.874851385820553	0.999995081145425
146.211257230986	-0.0962762884651675	0.200164149191145	-0.480986674458018	0.630525969528033	0.999995081145425
37.2224309761284	-0.311516715593033	0.402008977799485	-0.774899897256554	0.438398812866022	0.999995081145425
153.822714531601	0.0783639752995312	0.199716690537976	0.392375695233295	0.694780641553934	0.999995081145425
6.96380012659175	1.03194596916374	0.905915877695626	1.13911897845162	0.254653532767909	0.999995081145425
13.9167422130032	-0.674215280526357	0.620389207025967	-1.08676178258874	0.277142101685519	0.999995081145425
21.4847771510732	0.392194041268498	0.544702763145578	0.720014782013653	0.471515894283864	0.999995081145425
9.64167933628114	0.0539641674102018	0.813593829431693	0.0663281424441192	0.947116578122873	0.999995081145425
39.3384533556976	-0.587898183011016	0.388675113197629	-1.51256965791913	0.130389006272	0.999995081145425
11.9027288292668	0.370810010505671	0.683886058959967	0.542210220032249	0.587673695609924	0.999995081145425
33.2029218488304	-0.0720051706180124	0.431507254838669	-0.166868968738274	0.867473150123669	0.999995081145425
25.7216830793679	0.421497732051007	0.459024395452037	0.91824690850238	0.358489615520046	0.999995081145425
6.49098061341536	-0.59631954592251	0.920295014323924	-0.647965637802118	0.517007175437358	0.999995081145425
5.6930494028625	-0.478069305787365	0.938054954189013	-0.509638911507775	0.610304457816641	0.999995081145425
17.0619120917476	-0.402420625955155	0.538344914882221	-0.747514492717363	0.454753057902083	0.999995081145425
4.47377056924906	0.553595197020294	1.08610340316933	0.509707635023392	0.610256303217078	0.999995081145425
16.0259122283634	-0.0899414230571528	0.577058749911081	-0.155861813153361	0.876141946066756	0.999995081145425
95.7268480157765	0.192299569138657	0.247254788594695	0.777738502989635	0.436723188659805	0.999995081145425
7.5617861955653	-0.410771358366524	0.824064176801621	-0.498470106977371	0.618152733727673	0.999995081145425
5.98642290412687	0.273742912502703	0.899716335406473	0.304254687538858	0.760933863757961	0.999995081145425
17.8903837534295	-0.100721715385515	0.544499122671434	-0.184980491596299	0.853244336957278	0.999995081145425
14.2506889509938	-1.12155871496152	0.624278925537529	-1.79656667730023	0.072404438507358	0.999995081145425
5.97513613414019	-0.215163232578358	0.99022573380269	-0.217287054086226	0.82798464543778	0.999995081145425
1.41225377290544	-0.71502590466476	1.82861001374572	-0.391021540563535	0.695781313858565	0.999995081145425
53.7367496806593	0.0424577088799447	0.309000210315751	0.137403495086814	0.890711868572135	0.999995081145425
11.0234439581202	-0.812693181209235	0.673758534531214	-1.20620836628762	0.227737158873654	0.999995081145425
7.56284208704442	-0.61116253303065	0.812110169525269	-0.752561112968101	0.451713692962152	0.999995081145425
7.94576426396849	-0.453377772022634	0.813488446666047	-0.557325397650982	0.577305126153053	0.999995081145425
14.8258564972773	1.09972474240929	0.602835012036474	1.82425492954405	0.0681135407671469	0.999995081145425
20.9234496844568	0.136376067586835	0.500412588303913	0.272527252060274	0.785216639862358	0.999995081145425
8.87377786220912	-1.97576090752158	0.779259501257985	-2.53543383729302	0.011230814147156	0.542651548321794
27.1179617102386	0.133341450529862	0.433800815579863	0.307379437153949	0.75855457786529	0.999995081145425
11.4236057939269	-0.380839260592977	0.656274667883173	-0.580304679169442	0.561709172542887	0.999995081145425
72.4015528656493	-0.149470451005072	0.279297444202573	-0.535165838813268	0.592535186177501	0.999995081145425
69.5827217864934	0.391489900108676	0.278399409848405	1.40621670254923	0.159659785900596	0.999995081145425
23.5018593537902	-0.854522730626254	0.477710559072668	-1.78878761291158	0.0736490266027373	0.999995081145425
29.7024206703929	-0.315706809303226	0.422829591580244	-0.746652589104119	0.455273295263639	0.999995081145425
37.3602198204529	0.00874016951483709	0.368755476150951	0.0237018026310185	0.981090468119212	0.999995081145425
10.4356294681189	0.656870357319372	0.715497172000664	0.918061430603058	0.358586705758698	0.999995081145425
5.29190980958589	-0.194902905066127	0.95027263495943	-0.205102091648096	0.837492362275234	0.999995081145425
25.4769729243865	-0.344752994754458	0.445375849278335	-0.774072045695963	0.438888187461232	0.999995081145425
6.31474303729768	-0.67895153195663	0.890171909296552	-0.762719565587239	0.445630659457904	0.999995081145425
36.173963512107	0.236509658361056	0.381909225804969	0.619282390632362	0.535730343001771	0.999995081145425
2.735387637428	0.841415699072324	1.35099998152827	0.622809556311396	0.533409677722264	0.999995081145425
18.4181476728346	-0.208498147715772	0.574443349010337	-0.362956848704015	0.716637119058201	0.999995081145425
5.39012551370026	0.938557024885681	0.969492781354514	0.96809078204212	0.332999033120899	0.999995081145425
6.25886133866043	1.60135570358721	0.991494531297655	1.61509282506216	0.106290594509134	0.999995081145425
13.4226264673699	0.772894835008979	0.662018360397512	1.16748247668674	0.243015580878099	0.999995081145425
11.0542441008315	0.0714887483339624	0.665917154920596	0.107353816921095	0.914508291454702	0.999995081145425
17.0861418134559	-0.771966284947632	0.543570296860079	-1.420177462615	0.155556023180115	0.999995081145425
6.33872109811956	-0.0291663685117026	0.907209486381398	-0.0321495409269131	0.974352795861971	0.999995081145425
3.66888784273499	-1.44571698438323	1.2315223587687	-1.17392670469149	0.240424384952761	0.999995081145425
12.830027995611	-0.148735642075126	0.614845813693995	-0.241907220903924	0.808852054815211	0.999995081145425
11.2583008124855	-0.269876732036123	0.648322566457729	-0.416269224609381	0.677213009732611	0.999995081145425
62.2178869346638	-0.228910468187173	0.291793599298236	-0.784494480816929	0.432750019171419	0.999995081145425
479.025660642927	0.0131649103766639	0.145897524498432	0.0902339530565883	0.928101303731467	0.999995081145425
81.9681713766469	-0.275359458354256	0.266648076893701	-1.03266995795371	0.301758377116693	0.999995081145425
65.8747737236634	-0.0740804271431617	0.284229344050891	-0.260636097903732	0.79437314943644	0.999995081145425
34.868104342512	-0.0520504809943616	0.383756410706616	-0.135634166732278	0.892110493888873	0.999995081145425
10.4934981212204	-0.680612011321198	0.689865914746784	-0.986585939053123	0.323845666139606	0.999995081145425
48.4077317175454	-0.269475553974512	0.328777917940884	-0.819627898559066	0.412428264411555	0.999995081145425
15.2883121495844	0.299351118242286	0.573450863251329	0.522017033063718	0.601658471211026	0.999995081145425
1176.01014321639	0.228977248026156	0.118012718616776	1.94027602033062	0.0523461540169652	0.982481995141272
54.9369565450986	0.207345020809544	0.319638758733525	0.648685477415467	0.516541693148478	0.999995081145425
25.8902162402175	0.177116759544514	0.436858807434431	0.405432502516496	0.685159623720657	0.999995081145425
10.4968439905592	0.299877857460946	0.686021800624134	0.437125842339297	0.662020086768131	0.999995081145425
15.4009392313819	0.258982204650021	0.586275084119805	0.441741789247004	0.658676065955382	0.999995081145425
56.7190548345132	0.604355761298976	0.345698297023585	1.74821735166877	0.0804263981069277	0.999995081145425
15.9461772973984	0.262891378672596	0.558861607664063	0.470405150519165	0.638065585078931	0.999995081145425
19.7580375868576	-0.0422125920467071	0.526351827694579	-0.0801984334919065	0.936079436042888	0.999995081145425
13.0712781333656	-0.245775528083224	0.640116880214551	-0.383954142875979	0.701012435923018	0.999995081145425
10.5238892402687	-0.933270514097863	0.736392934411468	-1.26735397704996	0.205028748182076	0.999995081145425
288.945172666292	0.227420641492232	0.185065527985899	1.22886549411601	0.219122240684691	0.999995081145425
338.676845002913	-0.148209560256935	0.148634098790172	-0.997143733929878	0.318694747460124	0.999995081145425
43.7867157537899	0.149534019824045	0.391765002721099	0.381693154787743	0.702688978054853	0.999995081145425
11.162179182837	0.770554940309806	0.681883997144288	1.13003816416996	0.258460143548382	0.999995081145425
35.0958147491088	0.230203233792766	0.408092475105803	0.564095757298839	0.572688965318942	0.999995081145425
23.0921527134971	0.355278888677554	0.476506012062042	0.745591618330507	0.455914147635888	0.999995081145425
65.9241813549918	0.197467270857196	0.287055933001711	0.687905206460299	0.491512477696352	0.999995081145425
32.9279673988716	0.606456724057065	0.4060423490193	1.49357998130446	0.135285434988236	0.999995081145425
42.3435628657919	-0.229430028997106	0.362810536404835	-0.632368704808233	0.527145978536015	0.999995081145425
70.8311784911468	0.0914289434413659	0.275503819443147	0.3318608926227	0.739994301594904	0.999995081145425
5.86534798917229	-1.54777085686538	0.977181652248147	-1.58391313764898	0.113213487288584	0.999995081145425
32.2862874629358	-0.169531506074456	0.390745675340023	-0.43386662162526	0.664385299402407	0.999995081145425
18.2428832860797	0.286550599117273	0.524590705976372	0.546236515158886	0.584903368884278	0.999995081145425
27.9878163851804	0.240402933973857	0.43827009358079	0.548526895845659	0.58333016666693	0.999995081145425
63.1226461526049	-0.116778718247491	0.290171070112026	-0.402447832592015	0.687354473639152	0.999995081145425
23.6171117917544	0.357118949630339	0.471058059527168	0.75812087789943	0.448378622146009	0.999995081145425
22.8525085147025	-0.351039998097804	0.469148977813703	-0.748248455605078	0.454310308576503	0.999995081145425
374.743385758803	0.0709400506560437	0.166317114004153	0.426534882358962	0.669718135763239	0.999995081145425
9.72837729349957	-0.434024934322454	1.42329880264044	-0.304942949096331	0.760409603966956	0.999995081145425
9.97632725510582	0.214433188089575	0.743541817450135	0.288394254441453	0.7730449652864	0.999995081145425
33.6530933157683	-0.360608870238451	0.40918081925323	-0.881294658182111	0.378158356608025	0.999995081145425
9.81569083340494	-1.61589419725744	0.7502644172304	-2.15376627245966	0.0312585059392928	0.841038638327865
56.5350476951085	-0.0539569990405594	0.310238435949865	-0.173921064536565	0.86192749781197	0.999995081145425
42.1951830407687	0.0476416534653277	0.377783419960705	0.126108375720362	0.899646137539447	0.999995081145425
191.415130789232	-0.0194626865143767	0.18472940942261	-0.105357812679688	0.916091890298915	0.999995081145425
155.306798071136	-0.0481181297214555	0.215452807225359	-0.22333489333989	0.823274872045453	0.999995081145425
8.41436614435632	-0.633640072341267	0.757043020081557	-0.836993480599035	0.402596232602721	0.999995081145425
8.44505214542698	0.395252779617477	0.842835324928323	0.468956115064459	0.639101004686184	0.999995081145425
32.9412624907821	0.0467448224219772	0.403711599395285	0.115787662509563	0.907820828635457	0.999995081145425
27.9604062358366	0.0799823288286751	0.429793471600048	0.186094796951928	0.852370422077817	0.999995081145425
137.548435324743	0.0234035720074255	0.213142183428154	0.109802628606901	0.912565906325624	0.999995081145425
12.1859343793029	-0.689187940018956	0.663335810440795	-1.03897291412774	0.298817333465665	0.999995081145425
3.63394932722574	0.803605116100015	1.17033056587562	0.686647977529985	0.49230458698421	0.999995081145425
52.3864167519406	0.0535578623595065	0.335801639995747	0.159492557452027	0.873280821557585	0.999995081145425
55.916955101718	-0.161488226785889	0.310631029444874	-0.519871524343474	0.603153123693647	0.999995081145425
29.6942650318774	-0.101038189586806	0.41303253361829	-0.244625256760482	0.806746606050767	0.999995081145425
11.6855789791486	-0.308366589318339	0.698998358455266	-0.441154954926942	0.659100821083851	0.999995081145425
14.7657445608011	0.536722790720349	0.620450460804715	0.865053416229601	0.387009471197191	0.999995081145425
66.9332304211713	0.0916245085688192	0.311842827239703	0.293816309260147	0.76889827188834	0.999995081145425
244.574693958548	0.0939056768950889	0.171414941438657	0.547826671974767	0.583810922654641	0.999995081145425
4.07383604513723	-1.67072111757699	1.12056633769775	-1.49096136602635	0.135971638366378	0.999995081145425
21.4454931987965	0.086029258029246	0.522900835405298	0.164523083927692	0.869319375996283	0.999995081145425
5.74769002470347	-0.301594770854211	0.916994169063708	-0.3288949712321	0.742235075437694	0.999995081145425
148.051490924194	0.0201388811391107	0.216410306252577	0.0930587895181212	0.925856856514898	0.999995081145425
6.27831171541206	-0.960782261222096	0.885682127339614	-1.08479355240922	0.278013101824596	0.999995081145425
7.59603005401521	-0.25918662458643	0.794879380492932	-0.326070383692303	0.744371103906039	0.999995081145425
7.35506301667119	0.241249168884563	0.841155625996864	0.286806818415623	0.77426024184246	0.999995081145425
9.6850422448959	-0.832536406106244	0.701947660854027	-1.18603772408521	0.23560740211904	0.999995081145425
5.60883000271586	-0.647185927005597	1.0346446950092	-0.625515145563903	0.531633011200684	0.999995081145425
12.2266426335124	0.458925337914464	0.690296927722846	0.664823092040072	0.506163651017291	0.999995081145425
7.82714828564358	-0.143946474673806	0.904357522264251	-0.159169875994845	0.873535036734284	0.999995081145425
8.06030019119705	-0.680609695327099	0.81164829916158	-0.838552481450597	0.40172048559209	0.999995081145425
9.54647347718657	1.42344981889092	0.805198313934589	1.76782513606524	0.0770901413714679	0.999995081145425
3.31532879086169	0.156322167791319	1.20230455608703	0.130018776856406	0.896551571007723	0.999995081145425
39.173549281522	-0.186923419807494	0.366139171361345	-0.510525599084338	0.609683284978837	0.999995081145425
24.1924471645791	0.200854972843543	0.485784989517483	0.413464757408513	0.679266138054492	0.999995081145425
858.105906238344	0.160523461216765	0.121496462568186	1.32121921761036	0.186428280308465	0.999995081145425
2.97490142431708	-0.336074928519284	1.29840587883929	-0.258836573367734	0.79576133774635	0.999995081145425
48.6262377701814	0.158962817060225	0.332744561179682	0.47773227756647	0.632840767756846	0.999995081145425
4.74001959203648	0.218183782622321	1.09776555372226	0.198752622436105	0.842456258333498	0.999995081145425
7.27072596406442	1.03578414265081	0.919409889849717	1.12657494125946	0.259922238898135	0.999995081145425
42.5480904711004	-0.106421236212866	0.344882210190691	-0.308572704153177	0.757646587138694	0.999995081145425
10.4725361348417	0.474309747297079	0.696893137305227	0.680606138741957	0.496120741562122	0.999995081145425
24.7734604735096	0.410288274888664	0.454284091564349	0.903153516725219	0.366444424162371	0.999995081145425
11.325151150901	0.361606146382272	0.657549541339365	0.549929889154382	0.582367462671178	0.999995081145425
6.65343054215724	0.529136627883361	0.865657078524188	0.611254318841194	0.541031227949237	0.999995081145425
6.13027429033479	1.20078443009668	0.985683563671966	1.21822507176989	0.223138454572138	0.999995081145425
86.5644737390495	-0.247874600779687	0.255370932616394	-0.970645320671763	0.331724929290542	0.999995081145425
6.33360029982746	-0.966498583675582	0.864744188362722	-1.11766993832652	0.263707986425819	0.999995081145425
13.849742696902	-0.518333525111806	0.601363309850831	-0.861930744062817	0.38872562968685	0.999995081145425
27.4343013567266	-0.0187452190866303	0.451188716914784	-0.0415462940093219	0.96686038740962	0.999995081145425
6.83862538570371	-0.580140099623723	0.840907300496906	-0.689897803575863	0.490258457196459	0.999995081145425
16.3929804640028	0.0845061348626549	0.546130103597276	0.154736269445734	0.877029235463091	0.999995081145425
3.93841271724927	-0.648451116237679	1.21393124931794	-0.534174498433923	0.593220810929588	0.999995081145425
11.6318917655861	-0.444070143518197	0.64608781665465	-0.687321648963338	0.491880059361415	0.999995081145425
4.97544166938931	-0.841323546158559	0.977079409829328	-0.861059538963693	0.389205252085275	0.999995081145425
20.227731520751	0.599778858934296	0.510189087150576	1.17560111346968	0.239754310396348	0.999995081145425
23.0865447575329	-0.66240279013936	0.464541889792544	-1.42592692864615	0.153889435434783	0.999995081145425
198.679184610085	-0.190940962123171	0.199372721936676	-0.95770855846477	0.338209739901619	0.999995081145425
24.3998927748423	-0.29684999563841	0.457819063630872	-0.648400250710732	0.516726108220157	0.999995081145425
9.51969056896961	0.131084898493055	0.709192745288795	0.184836773026599	0.853357064080053	0.999995081145425
8.70662079563902	0.0102171204760227	0.773770359062339	0.0132043316939717	0.989464773750348	0.999995081145425
13.6445986917151	0.605465159261025	0.644589892810842	0.939302905636316	0.347575247213464	0.999995081145425
10.7452729559698	0.679375259978894	0.737347388802667	0.921377454231024	0.35685339551991	0.999995081145425
52.6855438135889	0.111531177847962	0.38192245055835	0.292025718008747	0.770266960465538	0.999995081145425
30.8883588173072	-0.407735580433555	0.415873584351309	-0.980431544046136	0.326873145367405	0.999995081145425
16.4305620441711	0.130584194131391	0.562749621617645	0.232046702681064	0.816501740107667	0.999995081145425
11.0958869288456	0.741972873643058	0.719893806369816	1.03066989475097	0.302695647028221	0.999995081145425
29.9288188565999	-0.607500298580334	0.427060599250881	-1.42251544545661	0.154876670902296	0.999995081145425
6.83112487954933	-0.70925715074832	0.831435059428332	-0.853051772000067	0.393630594604518	0.999995081145425
7.0454824873228	0.372925799156714	0.850167351609643	0.438649871052616	0.660915255108144	0.999995081145425
15.352832985442	0.0576739867519947	0.564259789810975	0.102211760953789	0.91858859275767	0.999995081145425
26.545721423783	-0.0755151484949296	0.430958443841874	-0.175226056187073	0.860902011185719	0.999995081145425
96.122430393728	-0.357817243305336	0.252175293393276	-1.41892268068985	0.155921559111791	0.999995081145425
73.0101219595665	-0.198754314648052	0.272333811432774	-0.729818723581869	0.465500998017441	0.999995081145425
56.372873838891	-0.0215754244298945	0.309168036434729	-0.069785430210375	0.944364443911271	0.999995081145425
6.0889064463342	0.666258755728887	0.954991569858815	0.697659305858989	0.485390283223216	0.999995081145425
8.04463607827772	1.95351724067059	0.910769332152556	2.14490889373004	0.0319601320117658	0.847056698307112
714.20178307338	0.210388900396263	0.134987947479029	1.55857544562598	0.119096898397444	0.999995081145425
28.0150503684971	-0.168045429298775	0.422611885415665	-0.397635360239554	0.690898991523686	0.999995081145425
344.503114315834	0.142613065046691	0.15355184174929	0.928761670469192	0.353012612514377	0.999995081145425
187.280040511338	-0.122665391005989	0.183006758190921	-0.670277929725518	0.502680633637015	0.999995081145425
124.588619656577	-0.0645703797200753	0.222624775627798	-0.290041301728382	0.771784640765681	0.999995081145425
16.6781066410817	-0.232345058264902	0.622029703832936	-0.373527271821901	0.708756051711602	0.999995081145425
162.110141717946	-0.0132573712382935	0.197411152062834	-0.0671561413818899	0.946457400367158	0.999995081145425
25.6642608708124	-0.273135033866484	0.485657414151181	-0.562402685324721	0.573841689896552	0.999995081145425
15.3631966606931	-0.583838796544742	0.60878018098782	-0.959030557790813	0.337543351259508	0.999995081145425
155.175283062715	-0.162277914237324	0.199924519727601	-0.811695906327194	0.416966143908165	0.999995081145425
13.5934996632358	-0.708095839786025	0.632410293805239	-1.11967791593869	0.262851039194136	0.999995081145425
10.2107471945738	-0.342525150265847	0.684948026677013	-0.500074658113241	0.617022509367119	0.999995081145425
22.2453250759368	-1.04285193784259	0.49342947060739	-2.11347720386235	0.0345599441412853	0.871531558020827
119.41997555683	-0.210829896019517	0.230372095904663	-0.915171150358273	0.360101787432605	0.999995081145425
208.392302413097	0.03470783627442	0.175696701666607	0.19754404007128	0.843401821374552	0.999995081145425
29.2741261369488	-0.299894200035786	0.411605628480339	-0.728595964887566	0.466248847515993	0.999995081145425
39.1460377437357	0.0746626407660265	0.367846106993066	0.202972491339793	0.839156533391697	0.999995081145425
77.2826336366706	0.0637595008746759	0.270476462744891	0.235730311715932	0.813641947282087	0.999995081145425
31.7713866516961	0.175157117366192	0.416148841190883	0.420900168470851	0.673827982195558	0.999995081145425
9.87115652421075	-0.452159716239776	0.709284333546192	-0.637487245741244	0.523807515095735	0.999995081145425
19.6855946161323	-0.915422187068326	0.507492404938522	-1.80381455596212	0.0712603831839769	0.999995081145425
37.194188742428	-0.0467269360973622	0.374342742566119	-0.12482394015989	0.900662934112538	0.999995081145425
563.177178845283	0.191103801299089	0.150981954151022	1.26573935523403	0.205606413417114	0.999995081145425
7.54542995857239	-0.211185819431578	0.868061259846173	-0.243284465279561	0.807785037846885	0.999995081145425
13.7637985793537	-0.756274671332519	1.55716511178481	-0.485674040349954	0.627198292039678	0.999995081145425
16.0802300769478	-0.637316074992304	0.569943557835872	-1.11820910374398	0.263477697047475	0.999995081145425
9.2590690976125	0.530744471868949	0.798492266787863	0.664683296187704	0.506253079873223	0.999995081145425
47.0884434850841	0.395286587346472	0.366483293122573	1.07859374428363	0.280768871256853	0.999995081145425
5.14250183617009	0.344418213387239	0.97214302199283	0.354287595133075	0.723123363296104	0.999995081145425
18.0510864963046	-0.0338448507480455	0.535110906481951	-0.0632482917804013	0.94956879044873	0.999995081145425
98.0119910387749	0.00289661033214917	0.251966131387691	0.0114960305029737	0.990827696784908	0.999995081145425
726.604980898347	0.307376408475459	0.13541252372375	2.26992600110257	0.0232120732239862	0.753457022923541
27.7618691259253	-0.561801508150864	0.4541179902094	-1.23712673856371	0.216040034448194	0.999995081145425
29.4874546559664	-0.172312851803584	0.422528026564407	-0.407814016988807	0.68341022204362	0.999995081145425
5.86165258132405	-0.408348817450054	0.918289505683358	-0.444684181756139	0.656548002242592	0.999995081145425
18.9016039270785	-0.520735473546047	0.509819869964075	-1.02141070645744	0.307059894937249	0.999995081145425
8.87791833882224	0.8630348638943	0.772558572750402	1.11711253273883	0.263946212521245	0.999995081145425
75.5308653717437	-0.314714856423842	0.271542195903549	-1.15899061424556	0.246460010841846	0.999995081145425
27.3224703579014	-0.108500765978393	0.468713461214345	-0.231486344977781	0.816936992515136	0.999995081145425
3.88981935110774	-0.4343476944138	1.17002094314104	-0.37123070057853	0.710465708514439	0.999995081145425
560.232651101562	-0.146635758388349	0.130831072204288	-1.120802236944	0.262372051777045	0.999995081145425
14.7300869703472	-0.240195447509922	0.580059076124974	-0.414087904829493	0.678809730427326	0.999995081145425
17.1115964478598	0.26261269737436	0.58458760831842	0.44922727344456	0.653267714920117	0.999995081145425
50.4219033731983	-0.403198747715783	0.318456381823303	-1.26610352540996	0.205476020624212	0.999995081145425
29.0857346392197	0.0283528067032907	0.444629721526537	0.0637672322172879	0.949155570039267	0.999995081145425
3.66450940504409	0.178634401881147	1.23654713327012	0.144462266803157	0.885135450584591	0.999995081145425
5.48399321059103	-0.0967008799790256	0.978500688680628	-0.0988255614918507	0.92127677270095	0.999995081145425
9.09055933934401	0.142750375170112	0.725401690753998	0.196788037565413	0.84399341271419	0.999995081145425
11.1109894465213	-0.710039684008488	0.663236760026043	-1.07056744559908	0.284363967711105	0.999995081145425
31.3662441322754	-0.516179691592754	0.41299149029457	-1.24985551451577	0.211352332383148	0.999995081145425
56.1108683112522	0.205787368189185	0.335242916563771	0.613845537136173	0.539317402606324	0.999995081145425
11.09146444658	-0.507223661992001	0.685235326435821	-0.740218203037301	0.459167604093061	0.999995081145425
6.9785108312327	-1.37362483254905	0.903642883478323	-1.520096995908	0.128486599523787	0.999995081145425
8.60599397536136	-0.0368585256826987	0.858321942704722	-0.0429425415439702	0.96574733676222	0.999995081145425
23.0486099798879	-0.0522552634897274	0.499281368381949	-0.104660952318478	0.916644847270945	0.999995081145425
42.0651131099836	0.288469610609328	0.376117571749508	0.76696658778135	0.443101381305877	0.999995081145425
20.1366783802751	0.0593862709872671	0.511929770731423	0.116004722488435	0.907648799062577	0.999995081145425
14.8392784528033	0.241830434352753	0.605541732748823	0.399362126958579	0.689626395878502	0.999995081145425
22.9398778745469	-0.0582363547309083	0.478098682422524	-0.121808230961493	0.903050895131235	0.999995081145425
5.23498384668618	0.875031403301146	0.981587893011764	0.891444779963947	0.372690603359451	0.999995081145425
18.7389699015305	-0.0450480961495161	0.51855291102272	-0.0868727090176191	0.93077269253742	0.999995081145425
106.737975960759	-0.160334065825934	0.236998308457227	-0.676519874211976	0.498710632147951	0.999995081145425
4.38300867680415	1.45358453427184	1.1275183772284	1.28918921733671	0.197332312719985	0.999995081145425
11.6920189882462	-0.580027686720386	0.693652201687818	-0.836193823517092	0.403045872555795	0.999995081145425
6.94814299784092	-2.0391359384396	0.976143819907722	-2.08897080210205	0.0367103515704666	0.88659187693631
12.6705429581742	0.440710933727112	0.637290219390887	0.691538831630489	0.489226986546309	0.999995081145425
35.6576355029038	-0.486095228898125	0.3878261491119	-1.253384357943	0.210065861287334	0.999995081145425
5.47692501375617	0.89113029231811	1.03538531377233	0.86067503610937	0.389417045981627	0.999995081145425
6.77465002921977	-0.123668981360679	0.85276832870321	-0.145020607822925	0.884694601098837	0.999995081145425
34.3985572014663	0.35300699006909	0.390688468281356	0.903551086680321	0.366233487721091	0.999995081145425
10.2452310866935	-0.293891458063616	0.733807573103467	-0.400502078250121	0.688786753070963	0.999995081145425
5.02174508889438	-0.881696284497947	0.979845434048043	-0.89983200804987	0.368209657811845	0.999995081145425
18.088487459263	-0.180451142473725	0.540358292362933	-0.333947206925668	0.738419396598512	0.999995081145425
599.094551749685	0.104139946092251	0.139765723243574	0.745103618222355	0.456209081969722	0.999995081145425
8.36814897525759	-0.248194209188288	0.766859358775267	-0.323650231751326	0.746202853629379	0.999995081145425
7.52544572966375	0.54884406113973	0.843634970223639	0.650570543554207	0.515323750364345	0.999995081145425
2.85792282447647	-1.23944832450265	1.34361454744711	-0.922473135511692	0.356281836849647	0.999995081145425
10.0178001465161	-0.847004705382005	0.750790630389513	-1.12815034058506	0.259256432141997	0.999995081145425
3.49865894422904	0.757584680065597	1.21018067754844	0.626009565447942	0.53130866725865	0.999995081145425
22.148159367644	0.475849882648461	0.487680356392142	0.975741336331029	0.329192662277982	0.999995081145425
85.2576383072582	0.827414762262819	0.274857883090346	3.01033666184079	0.00260958263314911	0.244311254213099
12.0506089602612	0.166075516568555	0.666323714557676	0.24924149169567	0.803173986152553	0.999995081145425
5.80146348867241	0.539738019231747	0.948102562794757	0.569282312285647	0.569164568335443	0.999995081145425
56.7575537716107	0.0766645826166929	0.314578051795423	0.24370607605692	0.807458467224432	0.999995081145425
17.8163286455439	0.735833296532399	0.565026913335116	1.30229778293052	0.192814609271984	0.999995081145425
19.3816229893586	0.573807356519126	0.509052684701857	1.12720622788817	0.259655297951145	0.999995081145425
26.5437603316789	-0.0812005460867635	0.503589232810336	-0.161243610459292	0.871901534298092	0.999995081145425
5.78976418420331	-0.851552091397532	0.908743367792798	-0.937065536407517	0.348724847758978	0.999995081145425
75.844351927447	0.317127531608674	0.268721347583184	1.1801352384574	0.237946431319112	0.999995081145425
14.9211028526566	0.657253119583118	0.618042218496697	1.06344372587005	0.28758077229977	0.999995081145425
13.6151491993335	0.0325538850448868	0.643541545930487	0.0505855220237843	0.959655799806005	0.999995081145425
6.57451252628937	-0.0363652633289949	0.855913216676168	-0.042487091705646	0.966110401786024	0.999995081145425
26.4710686817991	0.130687416528087	0.464584850325647	0.281299350240291	0.77848080863216	0.999995081145425
50.5401824180642	0.0216781054391855	0.330556978300023	0.0655805409121021	0.947711781859481	0.999995081145425
28.5641797520028	-0.231963066203194	0.420843374103234	-0.551186214342758	0.581506029277333	0.999995081145425
19.5694599197303	-0.248098339977423	0.513009986312048	-0.483613080830969	0.628660489599162	0.999995081145425
185.150158283512	-0.152847292145721	0.182963885352831	-0.835395968176818	0.403494799150664	0.999995081145425
40.7799769816085	-0.119861169152487	0.361481756280126	-0.331582900298853	0.740204233336412	0.999995081145425
4.89456810735825	-1.45652705477746	1.01729657350843	-1.43176246996903	0.152211811326772	0.999995081145425
35.5024938733601	0.104296495199035	0.387834058735397	0.26892041286707	0.787990928222065	0.999995081145425
585.188729020461	0.418130321244381	0.162469835076004	2.57358740500216	0.0100650220616822	0.512097835026934
42.593267895813	0.141399655015663	0.364873034590417	0.387531117980228	0.698363052332996	0.999995081145425
304.869985552364	0.439470282743308	0.1664989475455	2.63947784188373	0.00830338511123002	0.463911684024801
9.14007565207341	0.433388607284091	0.759059873901012	0.570954442706596	0.56803052479375	0.999995081145425
8.65796812996218	0.183853136052618	0.758880830927503	0.242268783924761	0.808571900185508	0.999995081145425
678.550104532407	0.463602428122103	0.149638077136251	3.09815814927891	0.0019472748266016	0.208859336109518
8.09503117609583	0.0756408704212386	0.821021771797093	0.0921301639244866	0.92659462301566	0.999995081145425
5.64040290527243	-1.86941730909799	0.961799487584602	-1.94366636001514	0.0519356977775232	0.981034776020733
76.8013789266107	0.0233179223885491	0.289281565410727	0.0806063198511867	0.935755040048694	0.999995081145425
21.6744645801984	0.230189292695816	0.482934582889466	0.476646943191687	0.633613549799072	0.999995081145425
76.3016815005933	0.17163248959478	0.291798701878595	0.588187981954043	0.556406123185386	0.999995081145425
29.4758742531107	0.456070895063893	0.437466493039727	1.04252760455982	0.297167134080908	0.999995081145425
3.66260055336583	-1.74349247086785	1.18080499062586	-1.47652871109882	0.139802013513606	0.999995081145425
26.2313697033457	0.362257260257109	0.445160947422826	0.813766936103286	0.415778479893358	0.999995081145425
12.7982500954297	-0.412539589701899	0.618320173007846	-0.667194129693492	0.504648140329341	0.999995081145425
32.2466280785665	-0.171846260705416	0.398639943823959	-0.431081389027348	0.666409192413572	0.999995081145425
10.6646069307965	-0.181091951861327	0.689334682864017	-0.262705411990782	0.792777645103261	0.999995081145425
10.7815809250594	-0.445772834889386	0.763372241495106	-0.583952114916197	0.559252529181064	0.999995081145425
56.9050538649348	0.0361069820558096	0.315736608079506	0.114357920912096	0.908954069349244	0.999995081145425
8.94527814273271	0.928486440291635	0.839793381698074	1.10561295257438	0.268894081117632	0.999995081145425
8.00918602468156	-0.605030506255818	0.789208700226665	-0.766629290936668	0.443301955152825	0.999995081145425
11.0642734925338	-1.15998580805288	0.68305995349435	-1.6982196103266	0.0894663206602448	0.999995081145425
8.18062111833376	0.353788394982701	0.813885291276056	0.434690734400682	0.663786924776084	0.999995081145425
16.4708693911149	0.0644090667681572	0.570749768909226	0.112849921763877	0.910149539253127	0.999995081145425
4.21029755601195	2.03120247786983	1.2362962069732	1.64297396239917	0.100388320576312	0.999995081145425
6.17412337878792	-0.140559653442538	0.883297677935475	-0.15913055921427	0.873566012206293	0.999995081145425
5.90814934001394	0.881150470699708	0.940552434220054	0.936843538585273	0.348839045819802	0.999995081145425
19.5575379091442	-0.141380616547017	0.504300731201843	-0.280349814702987	0.77920913579491	0.999995081145425
5.64846961224808	-0.752195842528274	0.989205408880566	-0.760404093806459	0.447013076992378	0.999995081145425
8.50684003847521	-0.131393132403749	0.743078839452142	-0.176822600009203	0.859647736527313	0.999995081145425
73.7928599071368	-0.278012195426386	0.270163499852971	-1.02905165049197	0.303455404372338	0.999995081145425
7.36080482666667	0.4649462270008	0.874465964200989	0.531691622126915	0.594939595385688	0.999995081145425
25.2823057582577	-0.762611272198123	0.463780275110172	-1.64433744409885	0.100106518906668	0.999995081145425
6.09330911629217	-0.771483548055775	0.984931300091159	-0.783286659672985	0.433458795299051	0.999995081145425
18.8876913342842	0.194181455453593	0.516576676618303	0.375900547281335	0.706990833633051	0.999995081145425
10.1223777319661	-0.159970755681334	0.750069941027048	-0.213274452062818	0.831112899435736	0.999995081145425
192.874778133735	-0.0526938534908949	0.192486297303735	-0.273753790420448	0.784273837330508	0.999995081145425
34.1957604010824	0.212601980778575	0.396190782545984	0.536615161545054	0.591533469068289	0.999995081145425
75.2069235343633	-0.319403861385365	0.283672192960944	-1.12596112453412	0.260181974760662	0.999995081145425
15.1709047512438	-0.785355951643748	0.569706885457848	-1.37852634695225	0.168040839067213	0.999995081145425
6.42142077224201	-0.0709151779894878	0.87267210975089	-0.0812621111607784	0.935233505214355	0.999995081145425
22.4896821441187	-0.038744206000343	0.46903504387549	-0.0826040751245615	0.934166360871293	0.999995081145425
70.6629204312351	0.205804977312827	0.282317854850668	0.728983214404512	0.466011930308806	0.999995081145425
115.285531763244	0.351461229891249	0.243642992236371	1.44252550284836	0.149154182409481	0.999995081145425
560.255751953289	0.344241889811852	0.172985252911037	1.99000714811735	0.0465901480851084	0.95680354697174
63.1014619891967	-0.099555238607877	0.300525980744275	-0.331269989906766	0.740440557340409	0.999995081145425
120.485942569429	0.0927314063818673	0.224594220612091	0.412884205698369	0.679691453422196	0.999995081145425
117.920044324163	-0.105787770593456	0.250510986916782	-0.422287947907841	0.672814854019099	0.999995081145425
38.1177960179906	0.0119740339385474	0.412954924647289	0.0289959829121171	0.976867794420475	0.999995081145425
46.3991383171584	-0.102560395456516	0.34192516116432	-0.299949834365153	0.76421542103379	0.999995081145425
26.4758992036467	0.170304261914143	0.441086643562444	0.386101607019151	0.699421419726843	0.999995081145425
62.6807283562005	0.128588363573304	0.288992185031402	0.444954466707574	0.656352659961505	0.999995081145425
7.63377247030906	-0.924354772801548	0.82510486024248	-1.1202876353557	0.26259120938884	0.999995081145425
22.967119980508	-0.252251867248802	0.477063130432894	-0.528759929571385	0.596971997952087	0.999995081145425
13.4321534464394	-0.0545297148691858	0.60747338194643	-0.0897647806303296	0.928474136151534	0.999995081145425
5.99677046350806	-1.34679938321464	1.00408613185156	-1.34131857864734	0.179817040299561	0.999995081145425
31.2903395891713	-0.445627769372882	0.411787346131784	-1.08217936650795	0.279172835018251	0.999995081145425
6.68130086083164	0.0791067929970742	0.860321041517444	0.0919503175902158	0.926737513105305	0.999995081145425
28.4055395271448	-0.0275374410465313	0.423400173831934	-0.065038804300213	0.948143104280011	0.999995081145425
63.1023275544462	0.157835566327484	0.298960623453867	0.527947675864544	0.597535653027122	0.999995081145425
15.4850605995106	-0.421312705726543	0.582818554579634	-0.722888285583873	0.469748521102364	0.999995081145425
14.6548364710933	-0.841140003721273	0.578896325882806	-1.45300629165084	0.146222007139245	0.999995081145425
10.0457882720456	0.114883474521747	0.784496142404931	0.146442370219391	0.883572181223209	0.999995081145425
14.231603436406	-0.353603779472447	0.60780155697797	-0.581775047156162	0.560718213795763	0.999995081145425
5.86588995772649	-0.251411452656648	0.899305822254623	-0.27956168684235	0.779813804884292	0.999995081145425
22.5912741480392	-0.0724837461440828	0.472835994833465	-0.153295745112662	0.878165055926682	0.999995081145425
5.55168741497477	0.159048711501621	0.949360682480462	0.167532439921636	0.86695112484497	0.999995081145425
6.57274571373328	0.336594811108821	0.85719143805966	0.392671690551106	0.694561982244131	0.999995081145425
21.2998014716011	0.0146791686382802	0.511360299305981	0.0287061171119517	0.977098977629801	0.999995081145425
32.6239388199301	-0.237515475777062	0.403941911550318	-0.587994137239892	0.55653622801344	0.999995081145425
10.115646537284	1.55604843247314	0.761528504837971	2.04332263675963	0.0410205101729326	0.917452721134427
26.7158290670609	0.418634493949577	0.480827608728498	0.870654027244015	0.383943087295702	0.999995081145425
15.4706868907751	0.677893441204625	0.667206683155935	1.01601716277502	0.309621213723539	0.999995081145425
11.0467319674605	0.932178392671251	0.684932484607178	1.36097851046716	0.173520480661691	0.999995081145425
93.8994699790906	0.168767389989337	0.263973808498812	0.639333845085226	0.522605775336714	0.999995081145425
397.485720249688	0.0662944148196444	0.142004860817307	0.46684609553566	0.64060999382641	0.999995081145425
45.8666986557316	0.101674686992173	0.343905912513017	0.295646812958833	0.767499819277366	0.999995081145425
5.47146181551813	-0.557297013667793	0.937370941373663	-0.594531992693423	0.552156350835697	0.999995081145425
4.58962571353028	-0.0259189357614341	1.18095808797805	-0.0219473798649456	0.98248993019721	0.999995081145425
29.4493661745122	-0.407735471442875	0.444389686438033	-0.917517854005665	0.35887134152839	0.999995081145425
39.4487155241997	0.428634631394707	0.392054657679883	1.0933032499379	0.274260676449911	0.999995081145425
11.6247256911282	0.639198182081064	0.66089746306366	0.967166947680498	0.333460582307582	0.999995081145425
8.40937481135923	0.436590752404067	0.783457448174309	0.557261601662547	0.577348706702449	0.999995081145425
6.68520383676081	0.148638732118198	0.899663836239237	0.165215857446862	0.868774084345636	0.999995081145425
5.50474766011194	-1.28449638304762	0.964854618889695	-1.33128489815984	0.183095285429025	0.999995081145425
9.51580993833376	-0.164301929038948	0.750293574001541	-0.218983521560336	0.826662884139646	0.999995081145425
14.8202511429925	-0.00676433602784779	0.625113747007984	-0.0108209682801319	0.99136628496845	0.999995081145425
18.5222488186892	-0.383812191063734	0.532598521870749	-0.720640736507484	0.471130583486688	0.999995081145425
18.5719808471199	0.770187077992852	0.54224099267508	1.42037781797578	0.155497717066356	0.999995081145425
15.001217821292	0.215079209805674	0.576340035936702	0.373181102118152	0.709013660238933	0.999995081145425
4.61165634458617	0.556328775747575	1.12569181323801	0.494210554971806	0.621157486243904	0.999995081145425
6.59542781818307	-0.602381961877412	0.843650422586852	-0.714018443836431	0.47521577465473	0.999995081145425
4.46835855414913	-0.992567327098729	1.03729399730281	-0.956881394936841	0.338627122882859	0.999995081145425
6.80351788020124	-1.42457940970887	0.888012929900983	-1.60423273326405	0.10866276202755	0.999995081145425
27.5887733993554	0.02316793085248	0.463653736955388	0.0499681745360529	0.960147749668275	0.999995081145425
53.3305197507811	-0.119516909193062	0.323480444743053	-0.369471821667602	0.711776072737564	0.999995081145425
15.583205376873	0.667405291827682	0.586709542359723	1.13753952107785	0.255312812926086	0.999995081145425
5.88993543448087	-0.0479985409796506	0.89348945409099	-0.0537203217787085	0.957157991740718	0.999995081145425
39.0878590455998	0.516814982104138	0.383723311729511	1.3468428065388	0.178030864859572	0.999995081145425
211.528829891866	0.30852501641411	0.181341838394297	1.7013449248445	0.0888782366922088	0.999995081145425
58.1449622088977	0.0999505089987467	0.304100814069431	0.328675571963206	0.742400920166783	0.999995081145425
5.5911661821342	-0.469681592980491	0.942429978605405	-0.498372933419965	0.61822121054621	0.999995081145425
12.4006020383581	0.441678472121503	0.668091991825215	0.661104275348138	0.508545443684227	0.999995081145425
7.69674678366645	0.383705175329462	0.800583595220118	0.479281835926158	0.63173814239404	0.999995081145425
240.221099103038	0.669123644584262	0.220389758564799	3.0360922800663	0.00239666001418468	0.233427104302527
8.4265946954047	0.764039141704093	0.886121858233917	0.862228072363387	0.388562024666438	0.999995081145425
20.9405087261295	0.144365288520406	0.508717108850454	0.283783041711782	0.776576651239499	0.999995081145425
10.2133086144043	0.95296395256848	0.748238624733128	1.27360967620239	0.202801781281287	0.999995081145425
8.61574475530623	-0.87138173788913	0.820871238344974	-1.06153279245841	0.288447838314463	0.999995081145425
20.9994962292126	-0.570148751883155	0.492858506434744	-1.15682035399473	0.247345764195305	0.999995081145425
95.5538266955548	0.0367203516059409	0.242072230443823	0.15169171424007	0.879430092622561	0.999995081145425
9.63189091861182	1.14454307508944	0.862003131709191	1.32777136530819	0.184253649304598	0.999995081145425
54.4473035631183	0.102649558950112	0.323853950972913	0.316962503133695	0.751272054509869	0.999995081145425
120.188041563465	0.0852602277943868	0.217433465543499	0.392120999319352	0.694968812267433	0.999995081145425
21.167110969598	0.439069922175412	0.500345064807678	0.87753423198884	0.38019653391392	0.999995081145425
8.95591691892174	-0.0434373743532828	0.73806381122028	-0.0588531420900659	0.95306908051185	0.999995081145425
66.2972654692529	0.451723447360027	0.319489053626797	1.41389334699303	0.157393219657951	0.999995081145425
14.4292957025153	0.131876554669007	0.589764380114777	0.223608883675447	0.823061650523172	0.999995081145425
50.8685547979082	-0.0450601375350258	0.349069070033855	-0.129086594611936	0.897289129207028	0.999995081145425
39.5694423388724	0.129931576109052	0.371982345512068	0.349295007348236	0.726867846259721	0.999995081145425
71.0535451302063	0.191402209815938	0.29888248411188	0.640392863384697	0.521917221376202	0.999995081145425
146.696514798497	-0.144451675046709	0.217255812241757	-0.664892108322363	0.50611950365041	0.999995081145425
411.398715819796	-0.0500383043815694	0.154597746511216	-0.323667747498113	0.746189591250526	0.999995081145425
96.8623945756922	0.182502987488865	0.244016663170337	0.747911987311572	0.454513246585236	0.999995081145425
34.0924751987386	-0.204291594247146	0.40859362342697	-0.499987230671162	0.617084068756537	0.999995081145425
22.069297140492	0.654993167752949	0.479895333568046	1.36486671558784	0.172294945266786	0.999995081145425
4.08120360640035	-0.269792903846047	1.06531949076656	-0.253250697264456	0.800074492286744	0.999995081145425
15.1373869893774	-0.603773779403813	0.584022463837853	-1.03381944495108	0.301220579465102	0.999995081145425
8.22500039372944	-0.745977695743743	0.837988900892834	-0.890199971561607	0.373358519938985	0.999995081145425
3.79537828360899	1.32487852194431	1.19959774122673	1.10443565906473	0.269404199463263	0.999995081145425
34.3912468671465	-0.733841844528978	0.398285613287065	-1.84250151159756	0.0654018256182373	0.999995081145425
6.96912128570761	0.745733493759675	0.903460306795599	0.825419211171157	0.409133631792087	0.999995081145425
21.7676412477738	-0.0931013496655415	0.510334871052473	-0.182431879431513	0.855243809398665	0.999995081145425
1365.59619860116	0.12818939287632	0.138310796385929	0.926821305537369	0.354019321084179	0.999995081145425
5.72892712897724	0.243038099533637	0.949973848255112	0.255836621165987	0.798076995075807	0.999995081145425
5.14392353017627	-1.71062178971753	1.10164469311563	-1.55278902572445	0.120473545346282	0.999995081145425
16.9868154069803	-0.407012636712404	0.535792167290785	-0.759646485260228	0.447465924861516	0.999995081145425
6.78882691917417	-0.716582288009902	0.857276982215166	-0.835881871175737	0.403221362093885	0.999995081145425
6.77802726938913	-1.74393503046202	0.880248476254402	-1.98118494664455	0.0475705367366824	0.961999409571851
8.65335328634556	-0.29998332101671	0.832286282164894	-0.360432855190657	0.718523460500667	0.999995081145425
11.3257675570267	-0.572227145125391	0.742434777593334	-0.77074399313609	0.440858690191119	0.999995081145425
8.34372954210851	-1.67498730261797	0.816608665531219	-2.05115053674866	0.0402522891160382	0.911733132654216
3.99869266588498	0.219594250055815	1.09729461792053	0.20012332738127	0.841384129768727	0.999995081145425
9.61128104119884	0.0341137399568254	0.726241752433473	0.0469729808875872	0.962534761878655	0.999995081145425
15.296550379539	-0.0690063635793216	0.582075992801726	-0.118552155444809	0.905630172354132	0.999995081145425
6.33841104683788	-1.04188302957887	0.949341970533898	-1.09747916126886	0.272431985353134	0.999995081145425
4.24836625638188	1.03489041814773	1.10895937427948	0.933208593705361	0.350712278516392	0.999995081145425
10.7803407511559	-1.8103843503308	1.45752043294784	-1.24209877913635	0.214200118964101	0.999995081145425
20.0444678367057	0.116624430960148	0.540902159930506	0.215610954437918	0.82929101623185	0.999995081145425
333.396801589168	0.202499492961997	0.151490524633504	1.33671391957944	0.181316036556341	0.999995081145425
9.1778531356355	0.020625050679088	0.739006619233136	0.0279091555370512	0.97773460622645	0.999995081145425
78.2191604488792	-0.136371412754209	0.287305717491041	-0.474656104810936	0.635032109668187	0.999995081145425
8.29868350088779	0.29214100872724	0.765424932665965	0.381671665318918	0.702704919636752	0.999995081145425
327.990475713059	0.265644615583084	0.162984080589225	1.62988075045561	0.103126702780615	0.999995081145425
10.2349104781833	1.02663901443923	0.741979836435013	1.38364813169576	0.166466222774559	0.999995081145425
60.7337681672187	-0.426857001163801	0.300671939748746	-1.41967687946039	0.155701772156263	0.999995081145425
64.3671585321036	-0.00742040056326007	0.328373189033337	-0.0225974617023522	0.981971368579992	0.999995081145425
6.68992467439765	-0.504059578111365	0.92583606694238	-0.544437180737673	0.586140665986525	0.999995081145425
5.28367509045074	-0.682605339950871	0.955014095748046	-0.714759439666908	0.474757701977929	0.999995081145425
17.6431421486912	0.291937491957855	0.582222546623066	0.501419077036975	0.616076216552875	0.999995081145425
140.702223115149	0.250073989661942	0.206968586751986	1.20827026741797	0.226943321152203	0.999995081145425
27.5715930400082	-0.143989070336302	0.430868293571735	-0.334183490603792	0.738241101162771	0.999995081145425
332.292951568406	0.231499523536366	0.182067433721169	1.27150429269466	0.203549301266434	0.999995081145425
389.662464422788	0.399094653796113	0.152745662192816	2.61280515640649	0.00898024828525463	0.484404734396969
334.513194995474	0.0820452142308849	0.152098959477027	0.539419957329012	0.589597113372096	0.999995081145425
50.0046288108184	0.215820876805925	0.32056057402499	0.673260825859078	0.500781370324135	0.999995081145425
448.039839586483	0.104581106395316	0.141918961356682	0.736907213775856	0.461178776859634	0.999995081145425
28.0451709984324	0.203079046507474	0.455454817388355	0.445881871822015	0.655682577733894	0.999995081145425
149.40691512363	-0.0119820143892918	0.207856091677515	-0.0576457215787629	0.95403082964747	0.999995081145425
469.877701168115	0.00669142500052059	0.137162387738158	0.0487846931718225	0.961090880728831	0.999995081145425
142.236059170936	0.0286809442101253	0.216120582304576	0.132708064656727	0.89442426461013	0.999995081145425
63.983296652957	0.477124835148527	0.303337915572621	1.57291525606959	0.115738442048298	0.999995081145425
30.6622796222178	-0.041480556902614	0.409827628936099	-0.101214642385865	0.919380073466619	0.999995081145425
35.3155159469927	-0.113613522496666	0.377032388725606	-0.30133624031794	0.7631581086412	0.999995081145425
41.2255191421846	-0.32498089227491	0.385447417261135	-0.843126397328381	0.399157756827201	0.999995081145425
100.662599722181	0.211845298589996	0.235738189823591	0.898646497406827	0.368840983517073	0.999995081145425
174.871961188301	0.5114392900997	0.19798250665538	2.58325494883212	0.00978729681126134	0.506050209138426
315.803688915138	0.261932528456062	0.154781192697378	1.69227619900941	0.0905933237093824	0.999995081145425
557.939031742174	0.141753307055975	0.133918954352729	1.05850070097331	0.289827231364446	0.999995081145425
663.29990124922	0.0563682974789266	0.124620725333058	0.452318804342361	0.651039331122789	0.999995081145425
94.6509170922032	0.315050169899013	0.263486040345175	1.19569966396052	0.231813782552836	0.999995081145425
97.4323914868244	0.0890961130836969	0.258244787873688	0.345006432916955	0.73008953456143	0.999995081145425
281.012043731319	0.178263576206159	0.167954806110445	1.06137823819662	0.288518042644153	0.999995081145425
737.015290437353	-0.0512117593955723	0.124160943551491	-0.412462711145025	0.680000306536257	0.999995081145425
13.2938820874909	-0.209137508597043	0.617513812575421	-0.338676648745407	0.734853333722355	0.999995081145425
87.0052403742784	-0.105460813712593	0.262989253992238	-0.401008072047332	0.688414180912145	0.999995081145425
30.3124789429425	0.247433100879351	0.412908342452352	0.599244615426736	0.54900977500235	0.999995081145425
79.7597208945509	0.0446491391414605	0.292691879491706	0.152546559265665	0.87875587111873	0.999995081145425
48.6257451834929	-0.280118839565961	0.346074054094144	-0.809418782633613	0.41827430195619	0.999995081145425
30.0326192310219	0.621797505393344	0.417430550442628	1.4895831288199	0.136333880778056	0.999995081145425
26.7989016885211	-0.277647015609935	0.433912986280774	-0.639867955992165	0.522258448061171	0.999995081145425
218.122345143205	0.163098700936175	0.179785471923746	0.907185097833442	0.364308922860052	0.999995081145425
72.4040747545343	-0.0922523015008225	0.310692530987578	-0.296924748102525	0.766523961516696	0.999995081145425
36.8340674546426	0.561613982138589	0.378682703799646	1.48307270573342	0.138055094834045	0.999995081145425
4.13571128335005	1.45617351116138	1.1612968524908	1.25392013940115	0.209871034084871	0.999995081145425
368.626917310764	-0.0667901461422608	0.148536244849919	-0.449655545080903	0.652958830392601	0.999995081145425
101.254079195811	0.241038225710893	0.243714178774344	0.989020117430558	0.32265329901977	0.999995081145425
54.0129241362504	0.114494516322412	0.339188464984197	0.337554274812222	0.735699104921178	0.999995081145425
45.8990931164335	0.358977274408639	0.347618388511221	1.03267630905852	0.301755403941317	0.999995081145425
25.8007888510091	-0.0271203572941764	0.444971857059863	-0.060948477670865	0.951400241580608	0.999995081145425
31.5636848544228	-0.0881740907594347	0.402521357019153	-0.219054440769063	0.826607639831562	0.999995081145425
7.51146459495539	-0.755001992199516	0.866236302103953	-0.871588953690505	0.383432658998186	0.999995081145425
9.40859023483523	-1.36786929020761	0.738951534839138	-1.85109472775557	0.0641559264531699	0.999995081145425
14.5310566589586	-0.488176282721797	0.596877136991119	-0.817884037547011	0.413423405818254	0.999995081145425
6.43906481798658	-0.331556070720875	0.904721584816064	-0.366473041303952	0.714012125448513	0.999995081145425
4.15309200352109	0.408762639241719	1.09396575578892	0.373652134062404	0.708663141359969	0.999995081145425
5.77099317207988	-0.0496996063970934	0.93665905333451	-0.0530605092858097	0.95768369612833	0.999995081145425
21.0170235940835	0.010401120103409	0.534770560435858	0.0194496871610353	0.98448237326929	0.999995081145425
9.67895901278818	0.579089771610283	0.782565757693542	0.739988641104149	0.459306886693101	0.999995081145425
7.11876468721541	-0.535802121308973	0.845201943971478	-0.633933848745448	0.526123994257111	0.999995081145425
1.85121852206278	1.51086391552298	1.79751166194051	0.840530800168452	0.400610839789665	0.999995081145425
11.1370265145408	1.09475782948038	0.695185779622664	1.57477017161455	0.115309503844775	0.999995081145425
46.2972085500929	0.285814466780668	0.339076672000226	0.84291987736767	0.399273255808679	0.999995081145425
34.3051278951707	0.342148807832277	0.398105895572483	0.859441700405519	0.390096871493092	0.999995081145425
9.55043938039505	0.096047892411228	0.720696221783238	0.133270980904512	0.893979076735041	0.999995081145425
54.7376898277842	-0.0523703721653597	0.31292161134372	-0.167359396944415	0.867087271079945	0.999995081145425
10.3768853613773	0.331608744257454	0.743607079617852	0.445946190329268	0.655636115658257	0.999995081145425
4.5140186166575	0.483326561526043	1.09702151520947	0.440580749625276	0.65951654168613	0.999995081145425
6.9499692643273	0.306649670810749	0.925387273932712	0.33137441960656	0.740361684608807	0.999995081145425
8.83720196821556	-0.509785549714734	0.738279103972324	-0.690505185602333	0.489876550033951	0.999995081145425
5.73790417749036	0.614467855327613	0.990872030581091	0.620128368107496	0.535173276857122	0.999995081145425
82.3314193696968	-0.236093527727317	0.277379005768684	-0.85115860543607	0.394681253868834	0.999995081145425
43.3711555092283	-0.545357329097805	0.372609715837111	-1.46361542900887	0.143299054471007	0.999995081145425
21.7547996844947	-0.357597612098749	0.490775224063873	-0.728638273826572	0.466222959877364	0.999995081145425
14.7526747079935	-0.708844725713687	0.582676818353903	-1.21653153752747	0.223782504743302	0.999995081145425
2.95104468116979	-0.170479281632761	1.25077804009223	-0.136298588692994	0.891585239533329	0.999995081145425
6.35452373934159	0.059653205168364	0.913073555174969	0.0653323106668366	0.947909417096962	0.999995081145425
11.397545471474	-0.348688722472276	0.692994237726721	-0.503162513466352	0.614850018147197	0.999995081145425
28.8643637079399	0.48717168435987	0.42713006655165	1.14056986971897	0.254048961637221	0.999995081145425
17.7588715178679	0.0961183906634766	0.550440782080172	0.174620765380493	0.861377630867643	0.999995081145425
9.1096018246614	1.00933159751207	0.773502475882643	1.30488476634845	0.19193208922109	0.999995081145425
122.749592737568	0.0756364950612099	0.224855531260292	0.336378183081711	0.736585699319463	0.999995081145425
7.42603658360126	-0.0844756835359671	0.849901768351402	-0.0993946438066941	0.920824935329578	0.999995081145425
18.9696198099606	-0.614673176280748	0.530080961418775	-1.15958357499873	0.246218391485107	0.999995081145425
6.37630267828785	0.110797175363401	1.00377811914188	0.110380146020837	0.912107898086737	0.999995081145425
5.16891539357007	1.63960626757374	1.0746630210536	1.52569338988353	0.127086241490465	0.999995081145425
5.31227611128643	0.632280722578939	1.03488845315255	0.610965095467863	0.54122268823762	0.999995081145425
7.84293114578128	-1.49592996165728	0.94569630407452	-1.58182912972387	0.113688583157309	0.999995081145425
18.0487885501955	-0.0867532491951536	0.532456413964175	-0.162930236015507	0.870573364016205	0.999995081145425
10.6538549533301	0.0162210228964905	0.667469017298694	0.0243022859130427	0.980611489775795	0.999995081145425
10.2282187707289	0.161837108082625	0.694515469109423	0.233021603233904	0.815744630517157	0.999995081145425
5.87418046557747	1.57286095378835	0.987130527321357	1.59336674356167	0.111077941745221	0.999995081145425
4.91733295139491	-0.546903922753937	0.983505209796344	-0.556076284402382	0.578158706662802	0.999995081145425
6.94573539874434	-0.95534290111125	0.829488377175831	-1.15172548211455	0.249433897564894	0.999995081145425
25.626059219304	-0.319454884160816	0.439443961172426	-0.726952495395585	0.467255057197125	0.999995081145425
4.71411293592246	0.303311723631778	1.03415153042732	0.293295242242157	0.769296489973207	0.999995081145425
11.8324311161455	0.400563218844971	0.691047510671404	0.579646424680401	0.562153079255208	0.999995081145425
5.0414634280205	0.118872131983982	1.03164974480333	0.11522528123791	0.90826656060268	0.999995081145425
9.29567654805482	0.163554387209522	0.791030598398453	0.206761138621768	0.83619640718111	0.999995081145425
7.05912107393745	0.158029954436231	0.853382685253175	0.1851806430656	0.85308735110884	0.999995081145425
2.91070226695781	-0.377540799306269	1.31236854509327	-0.287678945611607	0.773592507995218	0.999995081145425
9.15023801989021	-0.239553935785992	0.776958998632501	-0.308322493474717	0.757836951887275	0.999995081145425
8.53124226099618	-0.194807186097988	0.776143913812054	-0.250993640008315	0.801819026372418	0.999995081145425
23.8096939401778	-0.20111313011471	0.45941820359949	-0.437756119672689	0.661563083170888	0.999995081145425
316.850247725372	-0.249056453515532	0.166916060956246	-1.49210598482082	0.13567136319514	0.999995081145425
36.8097540155137	-0.0391978999866729	0.379373570887905	-0.103322695608268	0.917706863525447	0.999995081145425
8.05918134121539	-0.541108059297348	0.78679052904522	-0.68774094161249	0.491615932869279	0.999995081145425
8.96876648167351	0.777354609918075	0.773983644643501	1.0043553443253	0.315207366153096	0.999995081145425
67.0518069060213	0.26853927953869	0.28136279060961	0.954423571634557	0.339869279297003	0.999995081145425
5.18326841208117	-0.411720749655109	0.947072167959862	-0.434730069770732	0.663758369372207	0.999995081145425
9.19984869942315	0.126561460422164	0.723020761262787	0.175045402847242	0.861043957984289	0.999995081145425
35.7506791149106	-0.184441827119523	0.418913699492418	-0.440285976187944	0.659729996448227	0.999995081145425
12.930776127316	-0.452362054341913	0.644657437498184	-0.701709199381086	0.482860534796363	0.999995081145425
10.1347392279058	0.482685318930892	0.746452695880226	0.646638858155243	0.517865702730562	0.999995081145425
9.78790325431741	-0.230848227889786	0.700911226867175	-0.329354444672824	0.741887796524133	0.999995081145425
191.971903831501	0.0667850680192044	0.186103394502572	0.358860020784207	0.71969980897057	0.999995081145425
13.4207804572696	0.463724945000559	0.642541692380435	0.721704055160358	0.470476448381205	0.999995081145425
11.2115813476785	0.0170870058989547	0.69909360814138	0.0244416565964356	0.980500321080993	0.999995081145425
13.1201032998552	0.061933451812246	0.642149394063129	0.0964471077678186	0.923165479889369	0.999995081145425
42.7767776573334	-0.417026831686179	0.344697505418193	-1.2098342028331	0.226342519009797	0.999995081145425
10.3263598516536	-0.550827489967271	0.766969460448718	-0.718186992276077	0.47264199726204	0.999995081145425
7.68762403706392	-1.34323497485742	0.858205571301404	-1.56516692477363	0.117543774639943	0.999995081145425
39.4123522954819	-0.0161462376342226	0.375654341252217	-0.0429816346069641	0.965716173783493	0.999995081145425
34.060335947213	-0.425514995169025	0.38855594837461	-1.09511898337683	0.273464513039522	0.999995081145425
9.75580828121549	0.400924625781	0.754241924661766	0.531559719331157	0.595030969385814	0.999995081145425
5.56521634235474	-0.382201697504835	1.01116077527131	-0.377983112925128	0.705443138927826	0.999995081145425
3.59998856918647	1.38240843346043	1.30227292027281	1.06153511444501	0.288446783669064	0.999995081145425
12.539560878332	-0.360607203218816	0.640384520252314	-0.563110431021561	0.573359688985051	0.999995081145425
4.77334050389853	-0.225390658597466	1.08200718888214	-0.208307912288757	0.834988554041739	0.999995081145425
16.8458146222891	-0.488609471668197	0.561441528990003	-0.87027668321432	0.384149218111529	0.999995081145425
7.25387445300222	-0.957106162780312	0.809607621731724	-1.18218521798633	0.237132216643589	0.999995081145425
8.48717397724545	1.09998679315441	0.807166465380398	1.3627756359229	0.172953231934712	0.999995081145425
15.5655369507136	0.296449819259713	0.583508325294581	0.508047282975872	0.611420184187274	0.999995081145425
20.5652990808707	0.289822501361114	0.508287662920515	0.570193853802893	0.568546224281778	0.999995081145425
134.026708723676	0.135658850863102	0.216008994512479	0.628024083762239	0.529988163086311	0.999995081145425
43.0651295183051	0.439538189591151	0.364180049404037	1.2069255037733	0.227460834802911	0.999995081145425
171.871485760491	0.0546824800414129	0.196562006408054	0.278194555706226	0.780863013893041	0.999995081145425
10.7901393578144	0.283470567773156	0.694533890449592	0.408145047593945	0.683167189385973	0.999995081145425
5.84571699521076	0.377840764270052	0.925402512055879	0.408298831424867	0.683054297117052	0.999995081145425
10.298057254883	0.425182413211324	0.726838645258402	0.584974967945143	0.558564548407644	0.999995081145425
9.8394334661348	-0.548558750370226	0.791618471410189	-0.692958502336389	0.488335594157864	0.999995081145425
20.6672254790172	-0.152443223531324	0.51808144893426	-0.294245670917021	0.768570184134246	0.999995081145425
12.4420372982912	0.470251530740252	0.712539208527961	0.659965830809153	0.509275756903012	0.999995081145425
31.1754227151323	0.159598410904105	0.4018593138976	0.397149961154745	0.691256879343046	0.999995081145425
18.0410140378614	0.575529380365301	0.529588015554023	1.08674925312125	0.27714764045931	0.999995081145425
6.10004400741199	0.585183005406615	0.923643366745433	0.633559473791899	0.526368355851697	0.999995081145425
3.60990385047136	0.428485993672274	1.16582678876948	0.367538297970093	0.713217530031382	0.999995081145425
6.62692710660691	0.936743017809794	0.940473704637663	0.996033183267675	0.31923402245343	0.999995081145425
6.69102023872273	0.365278695158588	0.947256432600723	0.385617539862679	0.699779941174364	0.999995081145425
3.7303424300682	1.13904799361067	1.18044243565136	0.964933112542794	0.334578314946847	0.999995081145425
20.2129685007433	-0.446241973308095	0.507598165303209	-0.879124480368318	0.379333785700798	0.999995081145425
226.686497724754	0.181889997370133	0.174634457400776	1.04154701241294	0.297621746120668	0.999995081145425
7.09950300660042	-1.33906113553089	0.898180881393309	-1.49085909449962	0.135998492863398	0.999995081145425
9.62367854476999	0.43935017364822	0.729884386349358	0.60194488588214	0.547210824640447	0.999995081145425
12.756553403144	0.105705725018201	0.671078413355652	0.157516205132619	0.874838037464814	0.999995081145425
27.9169336679872	0.332929792103157	0.444192738147817	0.749516512789918	0.453545949738006	0.999995081145425
11.884620917754	-0.841462741580958	0.687419236621633	-1.22408960464415	0.220918427120152	0.999995081145425
17.5311888855809	-0.34434587499082	0.531015552948361	-0.648466646746796	0.516683176410484	0.999995081145425
3.8256552610167	-0.0391700728948607	1.13126868368047	-0.0346249069384867	0.972378840539977	0.999995081145425
4.20620124089797	-0.32087351948715	1.04771577519223	-0.306260082252058	0.759406629590635	0.999995081145425
31.3825375589135	-0.298187605878518	0.403523830757719	-0.738959097703335	0.459931834731883	0.999995081145425
12.3408989711498	-0.545410649561411	0.654741568692626	-0.833016682674471	0.404835320644085	0.999995081145425
52.4876215421568	-0.0156382265108309	0.318259880438433	-0.0491366567764928	0.9608103907936	0.999995081145425
47.3040736636562	-0.0601350117184918	0.355681355717808	-0.169069901336639	0.865741659335767	0.999995081145425
16.6224297919214	0.62112899694186	0.568644877067394	1.09229683057225	0.274702652997016	0.999995081145425
85.7771766196539	-0.116392720380278	0.256912256683337	-0.453044638207903	0.650516598857042	0.999995081145425
36.6284458526555	-0.378418178733059	0.395441086311854	-0.956952101923548	0.338591431538462	0.999995081145425
8.76467372491759	-0.924641817721004	0.742600771032771	-1.24513985682382	0.213080345602626	0.999995081145425
14.037376702241	-0.179777378242338	0.613541416775506	-0.293015880145738	0.769510013565656	0.999995081145425
25.0111983536116	-0.223343703609681	0.450549842147219	-0.49571364301289	0.620096460076258	0.999995081145425
7.53802733004103	-1.22759519355099	0.803256342822311	-1.52827326484311	0.126444704921972	0.999995081145425
7.23293221023748	-0.994074357735552	0.871157960985544	-1.14109541811562	0.253830217795528	0.999995081145425
7.32445526653421	-0.673969059834029	0.81251515528026	-0.829484909240318	0.406830072536547	0.999995081145425
4.8910695495143	-0.149359177010565	1.04883811478601	-0.142404413898553	0.886760576132269	0.999995081145425
81.3637661681712	0.0599599180847432	0.260805441145653	0.229902864838074	0.818167250133119	0.999995081145425
6.16392499709239	-0.126536018116507	0.877047408579608	-0.144275003698414	0.885283315940118	0.999995081145425
27.167947815617	-0.268797656535689	0.474137717320733	-0.566918949318389	0.570769249229982	0.999995081145425
4.52482177726202	0.178322843824889	1.04281324121777	0.171001706515203	0.864222423755709	0.999995081145425
183.77823277711	0.149375634734913	0.204756729714782	0.729527351520935	0.465679143099358	0.999995081145425
17.7324031495858	0.338821409237696	0.540451305865661	0.62692310215625	0.530709642966506	0.999995081145425
14.0401770922062	0.600422340846361	0.597987939742552	1.00407098695813	0.315344398689359	0.999995081145425
49.778045253676	0.0110926307019468	0.331527348293294	0.0334591724002613	0.973308423292988	0.999995081145425
5.53520174391007	-0.0411221668139236	0.95264312205327	-0.0431663923897244	0.965568895093023	0.999995081145425
8.57620302964426	-0.483975642394553	0.792081936587252	-0.611017143604866	0.541188230879081	0.999995081145425
94.6972473314392	-0.27532555603184	0.241045111151118	-1.14221588945329	0.253364292849896	0.999995081145425
10.4852436584713	0.178992715006093	0.679979429882827	0.26323254372112	0.792371348771352	0.999995081145425
6.45785209412763	0.234868343902085	0.867846444600234	0.27063352666067	0.786672907215952	0.999995081145425
8.03522211486736	-0.329076454068603	0.769422413675565	-0.427692835846294	0.668874766439675	0.999995081145425
6.92081464772072	-0.375003183543475	0.839868673662582	-0.446502167902184	0.655234546975168	0.999995081145425
4.5267773234252	0.0345200825737412	1.03866347265048	0.0332350982610876	0.973487109208933	0.999995081145425
6.80689976341878	1.18717732319969	0.901437949500752	1.31698174439759	0.187844743865871	0.999995081145425
5.97832112988298	-1.01173681906749	0.897406733481861	-1.12740052121299	0.259573178804593	0.999995081145425
7.16600728610275	-0.681463563037005	0.85766758297807	-0.794554413110458	0.426872745063622	0.999995081145425
7.48640275142009	-0.939054193061712	0.921604298889793	-1.01893425865411	0.308234178122959	0.999995081145425
3.74063517856727	1.34444680144036	1.19791706951143	1.12232043073624	0.261726222383633	0.999995081145425
6.28710003031809	-0.844867220583571	0.874845812508574	-0.965732713700668	0.334177945443268	0.999995081145425
5.58584853383781	-1.45365223914364	0.974297780496911	-1.49199994934018	0.135699158618527	0.999995081145425
110.832844792399	0.46595998532999	0.228560329129574	2.03867393394341	0.0414825809113593	0.921317553884392
453.754217180711	0.222564294926666	0.141962658248964	1.56776646529363	0.116935643780174	0.999995081145425
43.2630957048929	0.688836760544957	0.359664382329719	1.91522095149659	0.055464331632767	0.995617880851788
281.143860868224	-0.107254006486747	0.162538943139535	-0.659866518232943	0.509339492050741	0.999995081145425
13.597764968343	0.940346962474018	0.633114600530433	1.48527132636995	0.137471964299751	0.999995081145425
108.08399794266	0.262308020981516	0.248267296426362	1.05655486951871	0.290714786643384	0.999995081145425
16.0686332556795	-1.1752713237227	0.590117430202069	-1.99158890006056	0.0464161822540932	0.956448899338872
14.3876492155341	-0.487742831434837	0.612477914602555	-0.796343541221955	0.425832384370461	0.999995081145425
6.12976738904883	0.13993963663859	0.889290981197784	0.157360908406049	0.874960420143813	0.999995081145425
8.51103072039274	1.02654592975544	0.785426404696822	1.30699187551721	0.19121547076924	0.999995081145425
68.8767484120961	-0.200293006289655	0.302872109090711	-0.661312152152204	0.508412149831312	0.999995081145425
2.61863283846272	1.38595084946408	1.46901769570529	0.943454155464529	0.345448654042308	0.999995081145425
10.873054716415	0.777080108453249	0.68214477863808	1.139171819221	0.254631497030399	0.999995081145425
6.32242416066195	0.051455537351942	0.910907904432134	0.0564881884343947	0.95495290476538	0.999995081145425
69.3431824557376	-0.361563692935844	0.276791388938491	-1.30626785147637	0.191461485757046	0.999995081145425
199.721211840185	0.191416295024154	0.183683269938675	1.04209977908201	0.297365421002803	0.999995081145425
113.642620651562	-0.147466530585096	0.238257988305514	-0.618936353966031	0.535958288185623	0.999995081145425
5.57605917580522	0.891822633028893	0.974406643480923	0.9152468725408	0.360062042751257	0.999995081145425
5.23684502604582	0.518891101554182	0.981220245482176	0.528822253661507	0.596928758787668	0.999995081145425
28.193229293105	0.284294504380867	0.441824456659338	0.643455789048969	0.519928393305895	0.999995081145425
9.10239158870437	0.475884100167555	0.739212777099205	0.643771475426878	0.519723633290473	0.999995081145425
14.8691088062941	0.639024126838874	0.61151214019102	1.04499009069429	0.296027549415621	0.999995081145425
13.617532566163	-0.22218913584188	0.640074960238201	-0.347129867038063	0.728493756314534	0.999995081145425
98.5235595323367	-0.099010150888778	0.246011757950988	-0.402461051916483	0.687344746657941	0.999995081145425
212.494316755598	-0.12833420244636	0.17720474259397	-0.724214265192733	0.468934202102396	0.999995081145425
32.7312410773973	-0.505203670254832	0.396823134986428	-1.27312050561798	0.202975283536596	0.999995081145425
7.01972040331672	-1.67362423339091	0.92298803734404	-1.81326752425402	0.0697905696392017	0.999995081145425
20.1889553726532	-0.741853203675344	0.522465967825706	-1.41990722718772	0.155634691619588	0.999995081145425
5.05468136375554	-0.780058436423121	0.982400529486824	-0.794032996735659	0.427176222209198	0.999995081145425
19.5851144468017	0.31287067938015	0.540414206783438	0.578946066652034	0.562625565311988	0.999995081145425
5.06619544543702	-1.10304432164167	0.971781105576004	-1.13507487983918	0.256343945669585	0.999995081145425
9.65684564214543	-0.745206393611781	0.787041127185952	-0.946845555932064	0.343717484138886	0.999995081145425
5.0076741929602	-1.8162399208515	1.06565653946318	-1.70433892496585	0.0883177869055606	0.999995081145425
4.24404614039257	-1.85915061243303	1.17799303145971	-1.5782356625058	0.114511480189806	0.999995081145425
3.12562509771883	-1.73855113476519	1.3460990939916	-1.29154765984564	0.196513839912288	0.999995081145425
5.20196483223816	-1.36752254972711	1.08297805203137	-1.26274262637365	0.206681689600881	0.999995081145425
13.6496797859381	-0.490953969549319	0.600847582822401	-0.81710234606109	0.41386994235358	0.999995081145425
5.06259440439233	0.368791499658671	1.00299229744075	0.367691258048228	0.713103459689275	0.999995081145425
7.64993646287541	-0.347211784224779	0.822054790906212	-0.422370610895682	0.672754525822992	0.999995081145425
14.8507412031989	-0.574845155912085	0.580612881017916	-0.990066143390207	0.32214179046748	0.999995081145425
23.545682469206	-0.647128626201754	0.470474914392364	-1.37547955566886	0.168982819693319	0.999995081145425
30.946808988637	-0.533311704317488	0.39936993602806	-1.33538270211711	0.18175112326809	0.999995081145425
43.1877858374099	-0.329612224878179	0.345758215841363	-0.9533026542149	0.340436747079731	0.999995081145425
4.94488510239043	-2.076345789243	1.06560903033644	-1.94850618766571	0.0513544251618819	0.978122365266313
7.31108000549308	-0.271717637058047	0.829473254246254	-0.327578539352614	0.743230350489678	0.999995081145425
14.0576405519641	1.20276828181906	0.63332962491604	1.89911893349141	0.0575488402433548	0.999995081145425
2.98584213539058	-0.459435317657897	1.26737620710215	-0.362509028560977	0.716971677886375	0.999995081145425
5.18718762080474	-1.06265224816621	0.979284732985613	-1.08513102713899	0.277863627042671	0.999995081145425
6.20403549403184	-0.254740810925572	0.900578199837615	-0.282863621361815	0.777281382103655	0.999995081145425
15.0341808926292	-0.723158747790972	0.65400764292317	-1.10573439869712	0.26884149657348	0.999995081145425
40.7340698637915	0.114971165149362	0.357080768814672	0.321975236949915	0.747471454445504	0.999995081145425
34.9902748155445	0.171357562899234	0.390671980493318	0.438622607853406	0.660935012852832	0.999995081145425
9.39915301699151	-0.758510399560243	0.811707925241495	-0.934462232008607	0.350065509259814	0.999995081145425
11.8873655190033	-0.520779725221521	0.667738140398636	-0.779916098413396	0.435440262105301	0.999995081145425
37.1115555438748	0.00930037017459262	0.375620390357727	0.0247600247838923	0.98024637687596	0.999995081145425
5.68657337988625	-0.976727209887894	0.913217476233362	-1.06954502657624	0.28482415114024	0.999995081145425
31.5931189062256	-0.201625351346644	0.417531844848092	-0.482898140188565	0.629168062404853	0.999995081145425
6.10437114504025	-0.0944982576302923	0.928941314815019	-0.101726832603101	0.91897350328795	0.999995081145425
6.30088782584164	-0.529219114360809	0.911977333708874	-0.580298539009248	0.561713312496158	0.999995081145425
3.16083508642204	-0.351974214876463	1.22238714347157	-0.287940049726685	0.773392629286254	0.999995081145425
40.4827776918136	-0.229261222161476	0.361620840967689	-0.633982326759649	0.526092355982849	0.999995081145425
7.69466991982868	-0.130001950892877	0.861149697384829	-0.150963242845782	0.880004711489631	0.999995081145425
13.1627301085154	-0.665485866552603	0.644376535494584	-1.032759310582	0.301716549803729	0.999995081145425
9.52480321964128	-0.339260716168296	0.744859315400409	-0.455469521765895	0.64877148951923	0.999995081145425
7.55013105259535	0.793041968350834	0.819470269811923	0.967749529867441	0.333169475221318	0.999995081145425
4.85710067507783	0.562157424928654	1.0552306487931	0.532734171028498	0.594217608343358	0.999995081145425
47.2597481293604	-0.303073842620721	0.341686055279802	-0.886995058585396	0.375081560887193	0.999995081145425
10.5672441868813	0.174230302619823	0.693293440900856	0.251308165260341	0.801575862735157	0.999995081145425
4.81390671898584	0.659846281757815	1.04001025043636	0.634461325242672	0.525779798808677	0.999995081145425
9.00200465394868	-0.706183758003817	0.752594995733244	-0.938331721586577	0.348073962649911	0.999995081145425
512.589227078101	0.26210986368569	0.161147380894263	1.62652264176527	0.103838520770264	0.999995081145425
438.33750838135	0.181036020470181	0.153954138210583	1.17590876461245	0.239631336107689	0.999995081145425
11.5592610390873	-0.641052772227501	0.645001167018448	-0.99387846876433	0.320282037906703	0.999995081145425
100.252854809799	-0.184497733605533	0.258525960855424	-0.713652636644527	0.475442000643934	0.999995081145425
7.04026732222715	-0.612851904913352	0.816357057434393	-0.750715510244247	0.452823886561135	0.999995081145425
6.23016595102119	0.21824921608172	0.931086554750891	0.234402714729472	0.81467235130038	0.999995081145425
5.10541089327014	-0.345291563893462	1.00878734565853	-0.342283797848453	0.732137327461058	0.999995081145425
42.4585464010184	0.104373846431041	0.348953700363757	0.299105142952317	0.764859822309386	0.999995081145425
131.784469411548	0.333602006610887	0.224549967505227	1.48564709368359	0.137372491501014	0.999995081145425
5.82815916864931	-1.02839962082712	1.0551151031131	-0.974680030446766	0.329719001598979	0.999995081145425
39.513361151081	-0.316840814651912	0.372660839316921	-0.850212260651466	0.395207086385394	0.999995081145425
10.583085406191	-0.343976681545549	0.677778435288225	-0.507506086999172	0.611799766518401	0.999995081145425
7.54179385025946	0.581735261028285	0.804655055557836	0.722962289256966	0.469703052915572	0.999995081145425
7.89615358443555	-0.871585822561226	0.782983185940483	-1.11316033116895	0.265639576309628	0.999995081145425
3.24344039374095	-0.665919631141827	1.21615416368784	-0.547561856074648	0.583992786628255	0.999995081145425
2.2662788557542	-0.963031535447762	1.41980176626766	-0.678285911687064	0.497590429550393	0.999995081145425
9.62884237857977	0.0452755336548929	0.726683454218812	0.0623043408956714	0.950320471660335	0.999995081145425
9.44832884797194	0.641473454914978	0.77364702738752	0.829155198955691	0.407016592283145	0.999995081145425
414.957155090117	0.35935952193384	0.142416670307782	2.52329675421574	0.0116260244911161	0.55379253768252
221.441128376907	0.583628653154535	0.186840833219173	3.12366757897033	0.00178612122680247	0.198999465783683
299.362755685916	0.149195119229739	0.154667352988596	0.96461933528234	0.334735511261893	0.999995081145425
378.450654224213	0.295262643734936	0.145337184848293	2.03156985628378	0.0421972209019855	0.925461022695816
40.993623668305	0.0781812886142206	0.35959550964596	0.21741452970643	0.827885308935888	0.999995081145425
49.7855665982025	0.075019574109548	0.328691392638976	0.228237111739482	0.8194619117233	0.999995081145425
61.1994155996024	0.925570621828393	0.304849560060541	3.03615534706555	0.0023961587478011	0.233427104302527
36.734231582672	0.971996219769361	0.386654963523608	2.51385941334234	0.0119418027409019	0.561610807602941
161.148819051901	0.307652634167189	0.201907212726263	1.52373275829572	0.127575482788307	0.999995081145425
53.4076476621891	-0.0456616700242611	0.312883401360032	-0.145938294667536	0.883970100431986	0.999995081145425
14.0257961449903	-0.210196822201643	0.601364841060633	-0.349532942150253	0.72668924418634	0.999995081145425
26.015387470286	1.00348401486963	0.454968703432559	2.20561108335308	0.0274112423829818	0.80181839495122
6.34352467534327	1.06016414722759	0.918046894779079	1.15480391389234	0.2481707339873	0.999995081145425
375.840294091439	0.272570104733518	0.14959913257845	1.82200324317108	0.0684544935561633	0.999995081145425
19.0204528005097	0.300937914525526	0.517392819247602	0.581643005720785	0.560807168894055	0.999995081145425
7.01404249843426	-1.18334190542843	0.830940004004736	-1.42410029571965	0.154417440836087	0.999995081145425
13.3435044254638	0.275479483694648	0.643477470219122	0.42811053446959	0.6685706474948	0.999995081145425
18.689171435001	-0.0908768907752392	0.509253800466228	-0.178451080172677	0.858368736835461	0.999995081145425
34.1003206752951	-0.21835205381872	0.382988946742412	-0.570126254754755	0.568592069060078	0.999995081145425
16.8387814927225	-0.103381408533781	0.540474864015997	-0.191278846467727	0.848307133176987	0.999995081145425
12.5405224030076	-0.552097663115318	0.642953610452053	-0.858689731483341	0.390511717210253	0.999995081145425
54.8358181929812	-0.0881733236834524	0.320127216632894	-0.275432137919611	0.782984256060572	0.999995081145425
14.4826555372436	-0.836636743665063	0.654028025515024	-1.27920625879333	0.200824432439633	0.999995081145425
36.0606677462875	0.129647243868206	0.399256342912714	0.324721813866209	0.74539162350861	0.999995081145425
80.4219476807034	0.0115252863440089	0.263868657460021	0.0436781179506138	0.965160981912964	0.999995081145425
19.6011641745557	0.156399928993301	0.509957006097709	0.30669238214826	0.759077528703556	0.999995081145425
224.953083499613	0.525181591588305	0.184142714573497	2.85203567681028	0.0043440224785066	0.32632500371028
33.4017707507937	0.358041984932007	0.436002504047023	0.821192496851789	0.411536629679218	0.999995081145425
14.1289869493074	-0.177462260650465	0.58909832181928	-0.301243874031788	0.763228536072847	0.999995081145425
12.7828528126562	-0.286737181619153	0.632072302062301	-0.453646174153807	0.650083513905892	0.999995081145425
9.42212282742966	-0.573294461490724	0.724897862858568	-0.790862397124459	0.429024293476703	0.999995081145425
11.9568158553369	0.638889351208484	0.655170948576929	0.975149085282537	0.329486313452123	0.999995081145425
62.0454732601029	-0.220461492892379	0.293506901047039	-0.751128822204582	0.45257513136766	0.999995081145425
61.8746917436597	0.203339210857665	0.295077296551689	0.689104899746314	0.490757256848748	0.999995081145425
18.8112905767476	-0.246031917387102	0.511984843896848	-0.480545313635634	0.630839690323161	0.999995081145425
89.0313538216018	-0.100348995432205	0.261339161663176	-0.383979939300253	0.700993316032314	0.999995081145425
75.7368759262611	0.0426534596801976	0.2812297530647	0.151667663948717	0.879449062501349	0.999995081145425
11.4313696256548	-0.162224504791992	0.720286406371702	-0.225222221823074	0.821806402990493	0.999995081145425
174.104174291287	0.053891330385777	0.189723595460896	0.284051808394515	0.776370677693047	0.999995081145425
22.9496916192416	0.0581308246363922	0.461128026793581	0.126062224065192	0.899682669690409	0.999995081145425
14.944068057517	0.356534950798008	0.587105775757194	0.607275495353769	0.543668097766727	0.999995081145425
25.419961657691	-0.0931749431755083	0.481663947377131	-0.193443880703313	0.846611352541522	0.999995081145425
16.3974065740124	0.263337660321995	0.564239975449469	0.466712164646297	0.640705825301835	0.999995081145425
25.4944525857156	-0.719512014703965	0.473065603754613	-1.52095609782948	0.128270854823807	0.999995081145425
10.0771850460455	-0.0306998910976835	0.700623942731335	-0.0438179303122329	0.965049534488388	0.999995081145425
31.221039562752	-0.0313779900599221	0.408700608703108	-0.0767750020228524	0.938802537524148	0.999995081145425
9.02319141903635	0.249341005079687	0.792610273762042	0.314582100855463	0.753078971114596	0.999995081145425
6.844594507394	-1.01754258677336	0.839395265383615	-1.2122329357056	0.225423227281142	0.999995081145425
8.00613857940775	0.0575712348685598	0.800857357938574	0.0718870024703893	0.942691833813157	0.999995081145425
21.6183114083672	0.255127681101245	0.478324293691073	0.533378054316472	0.593771905836184	0.999995081145425
17.6477244892486	-0.263384052299475	0.524129488572394	-0.50251714135923	0.615303797806858	0.999995081145425
71.3497861036023	-0.224522149848252	0.319701802824849	-0.702286154986927	0.482500725702898	0.999995081145425
206.477603279532	0.227372076902585	0.187525740672909	1.21248462257337	0.225326925436809	0.999995081145425
6.65376384787227	-1.41897365173348	0.87402954967861	-1.62348475775819	0.104485819088776	0.999995081145425
10.5365581858106	-0.626894155369699	0.683111068065778	-0.917704579351559	0.358773549577365	0.999995081145425
7.92160912797943	-0.818622269937799	0.816887299238575	-1.00212388012501	0.316283765734518	0.999995081145425
16.1991104756045	0.151765638153216	0.600695362053879	0.252649924970793	0.800538746690986	0.999995081145425
32.0289930264437	0.0914966874705638	0.419456961067944	0.218131288696728	0.82732681947117	0.999995081145425
12.2730952619264	0.722980257835552	0.658973051370217	1.09713175118807	0.272583802207285	0.999995081145425
224.057393710098	0.284468273820175	0.177416815839979	1.60338957991868	0.108848670120326	0.999995081145425
9.22431022147943	-0.0395951158788831	0.768583837624652	-0.0515169769914156	0.958913574130948	0.999995081145425
15.069387370513	0.073360445957938	0.568566628444244	0.129026999278295	0.897336285058051	0.999995081145425
13.0438157435959	-0.0778086229195892	0.617704516620197	-0.12596414762405	0.899760304520799	0.999995081145425
14.2588815812218	-9.92017782269714e-05	0.587586898596626	-0.00016882911866126	0.999865293853446	0.999998562260768
84.8224152116877	0.0879025923075864	0.256464624901682	0.342747434821798	0.731788473973824	0.999995081145425
13.0039792840594	0.00430642517257727	0.690093963119039	0.00624034610172995	0.995020956506969	0.999995081145425
108.680836261361	-0.0769515101319503	0.236998512856535	-0.324691953567373	0.745414225119163	0.999995081145425
23.9848558812025	0.387670932997036	0.455483127420117	0.851120293286881	0.394702533631752	0.999995081145425
43.1635039922003	-0.0994848995614367	0.360508230505835	-0.275957360035436	0.782580816741359	0.999995081145425
318.054328331892	0.0255831212004827	0.166499834176889	0.153652532610352	0.877883713691657	0.999995081145425
74.1813458473027	-0.330176508419391	0.269145764038674	-1.22675721685126	0.219913855405477	0.999995081145425
77.9610195217077	-0.110805120694037	0.29184388303946	-0.379672582272539	0.704188474987053	0.999995081145425
31.786580025356	-0.0555875006562936	0.396565809213424	-0.140172196807762	0.888523938731457	0.999995081145425
18.2884606090012	0.0693110304948128	0.521243391736992	0.132972487696853	0.894215138886336	0.999995081145425
103.038052670393	-0.0919858261239974	0.237477533101415	-0.387345383467138	0.698500531549388	0.999995081145425
32.1297554727461	-0.521836088061083	0.392544210492875	-1.32936895797258	0.183726273929358	0.999995081145425
23.0394199655007	-0.0973905732046925	0.47752104948616	-0.203950324932252	0.838392317873275	0.999995081145425
18.0146039912809	-0.194672620438852	0.515999419393138	-0.377272944740527	0.705970776159824	0.999995081145425
55.0345045118014	0.31983840016686	0.319797744104226	1.00012713054855	0.317248988031803	0.999995081145425
84.9966174775401	0.0201439085690733	0.28204299493396	0.0714214106746029	0.94306236986697	0.999995081145425
16.6166565424017	-0.24258840041345	0.537155587524451	-0.451616637800324	0.651545181959045	0.999995081145425
4.19697250027522	-1.31487219567667	1.19586420829415	-1.09951630507638	0.271542925944503	0.999995081145425
16.0206773196539	0.201901292340698	0.561316958535969	0.359692129857074	0.719077378142558	0.999995081145425
7.18492750713507	-0.887920686849357	0.820963176119151	-1.08155970045664	0.279448219575921	0.999995081145425
19.3723231363656	-0.733672614935203	0.516986012094423	-1.41913436296455	0.155859847375846	0.999995081145425
6.83298605890897	-0.907616129506508	0.83856347083279	-1.08234637099699	0.279098648467163	0.999995081145425
8.8440707445899	-0.757893760897198	0.784611341464035	-0.96594800615935	0.334070198837927	0.999995081145425
34.5205062959318	0.0808833067102309	0.39148796419323	0.206604836184207	0.836318483028374	0.999995081145425
10.3277303999922	0.512007918871358	0.718242335845981	0.712862349263066	0.475930939362764	0.999995081145425
63.6102220076193	-0.195465308113248	0.292684491900191	-0.66783623158245	0.504238136140521	0.999995081145425
622.888710667546	0.215710249399165	0.144441307314131	1.49341108447626	0.135329613222924	0.999995081145425
61.7983518408105	-0.600770830709209	0.292374245542654	-2.05480078997438	0.0398982498896494	0.909295292028217
15.693582030485	-0.0723571273774106	0.560130097414962	-0.129179145543765	0.897215897381219	0.999995081145425
9.22217405810635	-0.349007557975816	0.723199937896889	-0.482587925810326	0.629388353939702	0.999995081145425
7.30559800400443	-0.400579301445911	0.861491732520863	-0.464983337998789	0.641943388676632	0.999995081145425
20.765589420454	-0.0845504189190651	0.537781844368034	-0.157220664484171	0.875070942924139	0.999995081145425
162.873745021653	0.252582765721075	0.216656117897305	1.16582337102892	0.243685865976722	0.999995081145425
101.695312075399	0.0823206821504178	0.239332967542153	0.343958807663716	0.730877264794447	0.999995081145425
16.234022071466	0.202011232667305	0.563327830521227	0.358603324249738	0.719891859598806	0.999995081145425
135.476640828391	-0.111938025053127	0.22447132336113	-0.498674055006311	0.618009025249945	0.999995081145425
45.5239219805688	-0.454163048591312	0.340299362016465	-1.33459858960693	0.18200775989288	0.999995081145425
71.780323034536	-0.259427328101037	0.277380331147111	-0.935276582258631	0.349645780456755	0.999995081145425
12.6938425947312	1.36189887834982	0.666242116055836	2.04415008527573	0.0409387225052487	0.916721109385612
9.61310715329024	-0.300631156493768	0.74169579796152	-0.405329458950723	0.685235355179349	0.999995081145425
87.2494461297363	-0.359527477711988	0.276768647684529	-1.29901808141864	0.193937724013777	0.999995081145425
95.7310015578338	-0.057778164635797	0.241833938444027	-0.238916692204349	0.811170181824887	0.999995081145425
14.0683772057761	-0.0255660292118878	0.597805189274859	-0.0427664892686855	0.9658876772269	0.999995081145425
25.1338172580807	0.656193820722623	0.468795612595048	1.39974394617351	0.161590008792691	0.999995081145425
605.970608796454	0.342917777848077	0.142296271435907	2.40988589783629	0.0159575102941864	0.639891289998052
5.89948585360197	0.130136753213062	0.936802515472451	0.138915887888528	0.889516615980017	0.999995081145425
5.46214685571226	0.346888482545544	1.06027280662423	0.327169083634232	0.743540002957331	0.999995081145425
12.8161260521996	-1.18905008342981	0.683760456276833	-1.73898632556838	0.0820371682550536	0.999995081145425
8.10324260332717	0.15918202863452	0.867206598096327	0.183557215759143	0.854360829600255	0.999995081145425
5.44169173939638	1.57145016092694	1.10159775126748	1.42651903484629	0.153718576431092	0.999995081145425
18.0335556206142	-0.262018638455925	0.53017845823115	-0.49420838283416	0.621159020121523	0.999995081145425
10.3296813405776	-0.162331361585438	0.700669970732444	-0.231680203756621	0.816786408195712	0.999995081145425
7.19531111161821	0.433979960026285	0.846209344616326	0.512851769821868	0.608055013057706	0.999995081145425
115.62736285023	0.394166306199339	0.227805888991181	1.73027268059167	0.0835815681719112	0.999995081145425
152.987543543932	-0.217935554929898	0.200052149426942	-1.08939371835886	0.275980300305259	0.999995081145425
37.762205850154	-0.259362164084011	0.378608262561613	-0.685040950583595	0.493318080339487	0.999995081145425
84.8841330933712	0.0672380880645666	0.26035146152122	0.258258923040793	0.79620708579553	0.999995081145425
1307.23394566911	0.0476966622330927	0.113498010775254	0.420242274796696	0.674308474823162	0.999995081145425
12.9022030039618	-0.335544513550268	0.636606179308194	-0.527083343606415	0.598135712979757	0.999995081145425
16.5074803523767	-0.592595369696769	0.558934617784228	-1.06022305801344	0.289043133475833	0.999995081145425
13.5189403414449	-0.558860245260326	0.593986949093945	-0.940862835644451	0.346775155017174	0.999995081145425
35.7151697555319	-0.850087451144843	0.377062119735507	-2.25450239271222	0.0241645803141926	0.766192194860634
261.376515024706	0.0606231793048885	0.164628366197998	0.368242610340779	0.712692340661304	0.999995081145425
17.5873223137983	0.264021070656333	0.544230516779795	0.485127280657731	0.627586061552348	0.999995081145425
5.01564302231283	0.789198886100814	0.994624785469714	0.793463924919298	0.427507579417962	0.999995081145425
2.94713358884343	0.284332842740705	1.27399089944744	0.223182789503462	0.823393246129449	0.999995081145425
7.57683024339173	-1.36552060519413	0.826933885768842	-1.65130565900627	0.0986761773508714	0.999995081145425
21.4758665781293	0.375750356588201	0.50764138293737	0.740188584338798	0.459185573379354	0.999995081145425
10.181993485233	0.66570931531264	0.75787252313023	0.878392203167717	0.379730914104048	0.999995081145425
3.51458290312566	2.89459012678212	1.59430179498864	1.81558481328985	0.0694340849606154	0.999995081145425
62.3444033797983	-0.0860441611913438	0.310849097415224	-0.27680363850762	0.78193088717447	0.999995081145425
3.93735222019242	-1.72298522410895	1.17337106182893	-1.46840609945105	0.141993945768103	0.999995081145425
7.54179845583718	1.88768457418878	0.993061649068122	1.90087350162012	0.0573185836768176	0.999995081145425
16.0684572752705	-0.312428991939493	0.600310331659126	-0.520445801883849	0.602752893878815	0.999995081145425
5.37427968881279	0.762819930317982	1.00807104388065	0.756712470761433	0.449222141847265	0.999995081145425
7.12395290144002	-0.104011828658959	0.872989312202257	-0.119144446793481	0.905160918058135	0.999995081145425
6.54250731441327	0.0851074088972241	0.852296000609749	0.0998566329495113	0.920458146093288	0.999995081145425
36.9466710589181	-0.362175357194862	0.373793912734063	-0.968917215761436	0.332586495102528	0.999995081145425
145.763789402372	0.281922707092995	0.204820300449634	1.37643928103855	0.168685673666293	0.999995081145425
7.06382933774713	0.315383931417305	0.894218900049103	0.352692088480781	0.724319291180697	0.999995081145425
68.3331404690759	0.032705699863999	0.286301769985933	0.114235059970485	0.909051459975142	0.999995081145425
38.207905304813	-0.74088598599329	0.366592746265096	-2.0210055805565	0.0432791874095229	0.934309927671967
201.657364389612	-0.15101907121186	0.192158305278132	-0.785909674803144	0.431920406146303	0.999995081145425
285.606097853995	0.112106037071219	0.15780433365004	0.710411650163136	0.477448900754367	0.999995081145425
18.7944893084602	-0.660447731649748	0.590836951254664	-1.11781724255273	0.26364505577781	0.999995081145425
16.3404283332163	-0.331560380536159	0.541426728268577	-0.612382734772724	0.540284562103287	0.999995081145425
10.4220141421848	-0.264923467282269	0.72822286392692	-0.363794492600352	0.716011475540451	0.999995081145425
101.800481219919	0.448271705978154	0.256507365290902	1.74759779497861	0.080533697441087	0.999995081145425
100.45297125406	0.394234548358223	0.242440497184533	1.62610847996303	0.103926580403157	0.999995081145425
343.721641370271	0.22241446709417	0.159741793546135	1.39233735991536	0.163820263289557	0.999995081145425
460.436371306176	0.585821990430849	0.185495938901769	3.15813916951075	0.00158779737341084	0.187064747110161
86.7712247297238	-0.0336424691521122	0.253030473480214	-0.132958171754529	0.894226460827307	0.999995081145425
6.92751798239179	-0.56298480107089	0.821091347711337	-0.68565428516586	0.492931140758789	0.999995081145425
5.95943948693838	-1.69765354410843	0.996991288857466	-1.70277670736111	0.0886098634354466	0.999995081145425
34.9098172988153	0.00396333587885718	0.382962221382249	0.0103491562811393	0.991742715385667	0.999995081145425
17.3924592442756	-0.0657641032614884	0.534786481953704	-0.12297263577276	0.902128766961657	0.999995081145425
20.5974894780639	-0.332820355263481	0.518504899769158	-0.64188468693672	0.520948057574812	0.999995081145425
11.0177930041088	-0.185374307972471	0.683174334568597	-0.271342611384149	0.786127536171943	0.999995081145425
9.46027777820593	-0.57497207595085	0.719706342132444	-0.798898164836569	0.424349463156862	0.999995081145425
21.3502665870311	-0.17769880215716	0.512074302694509	-0.34701761291695	0.728578086830844	0.999995081145425
6.05168606936247	-0.342762799538214	0.900137215362404	-0.380789499298965	0.703359451659198	0.999995081145425
6.62152320790418	-0.405117753463205	0.894567828764119	-0.452864210445497	0.650646523586736	0.999995081145425
21.580576991546	0.5654603380454	0.513089425213118	1.10206975676906	0.270431346301738	0.999995081145425
15.5502726128313	0.0800494648990515	0.565679943734881	0.141510169815334	0.887466926538165	0.999995081145425
4.46756953028624	0.839287618204421	1.15256414504965	0.728191677495107	0.4664962597372	0.999995081145425
17.1997385675494	-0.30661384845413	0.561259182143688	-0.54629636041417	0.584862237670656	0.999995081145425
6.16694104031242	0.433691435186209	0.965804087335704	0.449047007434606	0.653397746865484	0.999995081145425
6.1881861583249	0.956139632737569	0.943089457742145	1.01383768516156	0.310660209904661	0.999995081145425
9.58467063379457	-0.511194511279194	0.734104875696944	-0.696350791559416	0.486209171976161	0.999995081145425
61.4108540389692	0.483156953005983	0.326046081390063	1.48186707518794	0.13837566725561	0.999995081145425
25.9434386476485	-0.175390434210655	0.460171188839621	-0.381141710877041	0.703098098311086	0.999995081145425
12.4453506333475	-0.815971048435356	0.638100826500249	-1.27874939907328	0.200985317933688	0.999995081145425
16.8684744126688	-0.00359962451854629	0.543278563842666	-0.00662574369414794	0.994713460082904	0.999995081145425
6.6108144141032	-0.128759209812713	0.854722756172548	-0.15064441525963	0.880256222865393	0.999995081145425
13.3031387255952	0.806407517213856	0.629869941127295	1.28027623571083	0.200448002403635	0.999995081145425
31.7008922367182	0.517299995303341	0.405505678626826	1.27569112485696	0.202064727150354	0.999995081145425
3.7375049937066	-0.131316223144065	1.21289361746785	-0.108266892704254	0.913783984003629	0.999995081145425
10.4183547419681	0.0898762612691107	0.703993147756241	0.127666386463509	0.898412992082713	0.999995081145425
5.38677152796426	-0.720527756681637	0.9368925833405	-0.769061223766538	0.441856966135564	0.999995081145425
10.6941973675421	0.0741077012603037	0.673408002490613	0.110048738634253	0.912370721776162	0.999995081145425
32.2975976729741	0.285745116000949	0.416560201086551	0.685963554020797	0.492736091392409	0.999995081145425
5.06832809799062	1.09877585615979	1.01950504333199	1.07775421352377	0.281143457552086	0.999995081145425
8.13887214815175	-0.604093100635716	0.772218097691489	-0.78228301362222	0.434048267333774	0.999995081145425
20.1348450921497	0.0933600262086172	0.517233275650002	0.180498878559761	0.856760934716766	0.999995081145425
7.36290143411832	-0.622483394543703	0.846155947554425	-0.735660366558688	0.461937415167222	0.999995081145425
12.866031644978	1.13854997649176	0.715390591478222	1.59150817756655	0.111495256537472	0.999995081145425
21.0079863056718	0.187409759553095	0.541185559113841	0.346294826972041	0.729121155879881	0.999995081145425
161.063087039318	0.151623974531884	0.198741371515427	0.762921043443212	0.445510485454895	0.999995081145425
35.9186984152818	0.641945522635521	0.383748233334676	1.67282991000942	0.0943607849396607	0.999995081145425
36.7712935333322	0.383938750817889	0.417619701585874	0.919350187167692	0.357912435111485	0.999995081145425
30.445951330245	0.310119491943828	0.416222656271588	0.74508075730859	0.456222901130523	0.999995081145425
16.2852538966888	0.329723636455146	0.569421447273456	0.579050258879346	0.562555261449277	0.999995081145425
31.1854565954878	0.0137205042255762	0.411708178104838	0.0333257995717598	0.973414780100057	0.999995081145425
95.390588076716	0.497048312587565	0.253201855933508	1.96305161648614	0.0496401767033432	0.972547272097917
5.49248773823301	0.510768695274241	0.967368793022917	0.527997904168634	0.59750079059841	0.999995081145425
94.2307925181193	0.185366006466658	0.273515697294062	0.677716154138561	0.497951681940844	0.999995081145425
301.933058433846	0.026529819613804	0.166992178925141	0.158868635552667	0.873772372017595	0.999995081145425
7.83728370258934	-1.4643253550106	0.821605050703649	-1.78227404244474	0.0747045535431632	0.999995081145425
32.120307568049	-0.204568978410173	0.394415825903318	-0.518663210183454	0.603995621210188	0.999995081145425
8.88513925538546	-0.254864965913946	0.755965522117421	-0.337138346204046	0.736012611706914	0.999995081145425
7.59513851572835	-0.661285433968398	0.835786720775717	-0.791213137909921	0.428819626179903	0.999995081145425
4.02428115432012	-0.899440737956288	1.14305126907358	-0.786876986441095	0.431353880634375	0.999995081145425
4.27049476506079	-0.101117120608369	1.04141219689103	-0.097096155499463	0.922650033904437	0.999995081145425
5.92486583359292	-0.997608830250536	0.924654497793807	-1.07889901863971	0.28063274638081	0.999995081145425
8.88401689458432	0.813047753298178	0.800117450056526	1.01616050648657	0.309552959746023	0.999995081145425
8.1706068646676	-0.170666256080702	0.793195012473	-0.215163047418319	0.8296402000645	0.999995081145425
6.69415853998061	0.984792543000633	0.969565459354658	1.01570505993078	0.309769857771972	0.999995081145425
28.6593849650853	0.209563255579783	0.451982405015899	0.463653569816309	0.64289596733388	0.999995081145425
6.4536228341224	-0.231997178768407	0.870232771262241	-0.266592096309937	0.789783241698877	0.999995081145425
50.8390856725899	-0.18783857537392	0.330241812132484	-0.56879101456288	0.569497973207161	0.999995081145425
7.46438026798463	0.114331712957874	0.859773848875269	0.132978821241702	0.894210129930527	0.999995081145425
13.82165318293	-0.13621483136075	0.638888086631808	-0.213206090723758	0.831166217777061	0.999995081145425
10.0327463167196	-0.902878448031298	0.712564474922185	-1.2670831620253	0.205125555560979	0.999995081145425
28.1558659366479	-0.12885818968953	0.427466662976764	-0.30144617311721	0.763074289652227	0.999995081145425
11.717108729263	0.20249339266815	0.652354992777552	0.310403683439269	0.756253993406484	0.999995081145425
76.7430518199729	0.135055729263969	0.308473519041547	0.437819523969508	0.661517116748076	0.999995081145425
6.03272632363194	0.16700562166542	0.925936276480394	0.180364055181238	0.856866771328281	0.999995081145425
112.923905770265	0.149056170659948	0.224893779845898	0.662784763376222	0.507468413362102	0.999995081145425
6.94280209511118	0.0367677065504892	0.875833901100287	0.041980227648529	0.966514460270639	0.999995081145425
53.2573086257883	-0.0186855579943663	0.323785038186523	-0.0577097635487472	0.95397981647232	0.999995081145425
6.05303683661666	-0.301745611699421	0.917221329959868	-0.328977970576223	0.742172339042064	0.999995081145425
3.92410639322308	-0.225161734483538	1.10719120823886	-0.203363007950262	0.838851311026008	0.999995081145425
20.5575946656026	-0.0179676485201603	0.516251166278593	-0.0348040831552603	0.972235964718636	0.999995081145425
8.40733301478971	0.198152971562708	0.775707526226659	0.255448045639831	0.79837706625053	0.999995081145425
5.11408603812201	1.06204486296859	1.00882823396858	1.05275093143524	0.292455159216309	0.999995081145425
32.5720751480027	-0.307934091305991	0.434346772557097	-0.708959086982767	0.478349866220041	0.999995081145425
19.6580003762296	0.15319020779273	0.51762094205192	0.29595056024098	0.767267838094672	0.999995081145425
4.32687173776733	0.614871377446189	1.10960188977367	0.554136923443421	0.579485142315436	0.999995081145425
51.7347806824715	0.202855554490233	0.340753735072587	0.595314250765355	0.551633431838047	0.999995081145425
3.09598796648834	-0.0032601055488187	1.23885845688786	-0.00263153997189349	0.997900337308652	0.999995081145425
9.62255157839112	0.769444048309446	0.726093417307434	1.05970393060822	0.289279314055204	0.999995081145425
60.1230198869052	0.0449458290156258	0.308694021477895	0.145599933553764	0.884237220442362	0.999995081145425
10.944777634362	-0.959534310872213	0.707828881008257	-1.35560209058638	0.175225806325676	0.999995081145425
8.44896674857282	-0.677303486821063	0.76528306287798	-0.885036556635588	0.37613691512079	0.999995081145425
38.5440450834035	-0.571441218704297	0.390339980299688	-1.4639576972504	0.143205507108087	0.999995081145425
40.9450186437236	0.0239117824894701	0.362708202715106	0.0659256733387194	0.947437000672973	0.999995081145425
14.4216190678043	0.463235156933068	0.66202901812267	0.699720320789977	0.484101983409058	0.999995081145425
6.61322918923372	-0.667086674885647	0.858615109714812	-0.776933304967367	0.437198120509978	0.999995081145425
8.06875056358711	-1.20082122166843	0.798672699259728	-1.50352105785191	0.132704730894977	0.999995081145425
10.5978626176244	-0.506609706942783	0.775769705254808	-0.653041364610111	0.513729611797487	0.999995081145425
23.4053216788398	-0.296678892416072	0.46661998338128	-0.635804086799371	0.524904123420435	0.999995081145425
3.20974201466472	-0.944847427505993	1.32801299191183	-0.711474536213514	0.476790224754395	0.999995081145425
9.08506107383773	-0.894158253249452	0.722754765952752	-1.23715303637016	0.216030273040437	0.999995081145425
15.1948198535631	-0.537459590849558	0.624451363711559	-0.860690875355052	0.389408319940076	0.999995081145425
37.2362953987399	-0.0129188343667003	0.436305460048159	-0.0296096096649222	0.976378401270761	0.999995081145425
13.4471939834464	-0.0573872382262319	0.636308229722751	-0.0901877982172827	0.928137980423617	0.999995081145425
16.3440572717425	-0.30593191807939	0.57668886077489	-0.530497359821227	0.59576713905782	0.999995081145425
14.379169974076	-1.27071057282467	0.599150908525829	-2.12085228402836	0.0339342351992502	0.865652276696642
19.4852344445552	0.789585852826675	0.519325539752278	1.52040635860758	0.128408877361544	0.999995081145425
28.7108405849363	0.0924386883821557	0.440066001082021	0.210056419161831	0.83362363905671	0.999995081145425
4.44213373035624	-1.99599762289832	1.13123023154201	-1.76444862172533	0.0776564782611296	0.999995081145425
28.204039592273	-0.434797692195354	0.42840636910849	-1.01491883302334	0.310144520006024	0.999995081145425
12.1672298365015	-0.882742351442466	0.679849361614105	-1.29843815598598	0.194136814778469	0.999995081145425
10.0828466869103	-1.19008559644833	0.709107797685363	-1.67828586899334	0.0932913053433517	0.999995081145425
3.75758358941878	-1.19180141103778	1.18904908034604	-1.00231473261889	0.316191609280053	0.999995081145425
6.82974270399413	-0.801746617743479	0.868227778982844	-0.923428894065968	0.355783739929564	0.999995081145425
56.2956282687757	-0.144093184803759	0.310487310033062	-0.464087195023898	0.642585275553966	0.999995081145425
18.7037203631531	-0.344982822526925	0.554476684517319	-0.622177328929959	0.533825271673281	0.999995081145425
62.2337013512502	-0.226507682237471	0.295917660195034	-0.765441582932846	0.444008639543221	0.999995081145425
8.40545557141244	-0.647804099459625	0.820979960762943	-0.789062011766543	0.43007576347564	0.999995081145425
22.1902451543605	-0.133886469821521	0.46710647284449	-0.286629446614615	0.774396064915129	0.999995081145425
52.9692806390786	-0.0716411671263945	0.329899503131176	-0.217160579044304	0.82808320494945	0.999995081145425
7.95853923475382	0.438661972011416	0.792273432201806	0.55367497404568	0.579801305376825	0.999995081145425
48.1545569987483	-0.137850998498628	0.335063027511758	-0.411418112951273	0.680765974604796	0.999995081145425
7.55359103235158	0.786063710136088	0.843456122399793	0.931955663442915	0.351359438945658	0.999995081145425
4.88057995101094	-0.251078369971641	0.983102337216304	-0.255393930485996	0.798418858168095	0.999995081145425
6.75630317879543	-0.0717205872481603	0.838042958787875	-0.0855810391294203	0.931799471734311	0.999995081145425
5.59882753066136	0.171788956254809	1.02686875764331	0.167293974985732	0.867138744599861	0.999995081145425
5.78370881210667	-0.858426934249039	0.92756142761598	-0.925466398980571	0.354723354054638	0.999995081145425
19.2804307667224	-0.0158908410929891	0.519793124108542	-0.0305714722953335	0.975611293321886	0.999995081145425
8.94645275020698	0.141370650539664	0.741251402213063	0.190718897957686	0.848745832025467	0.999995081145425
12.8739633344705	-0.518732055767205	0.607272356905721	-0.854200013994278	0.392994175445786	0.999995081145425
367.763510880809	0.332676373574885	0.147340153424751	2.25787991828574	0.0239531469326334	0.764038070693718
5.02780857738822	-1.32847415647551	0.992816347693788	-1.33808650468077	0.180868239459208	0.999995081145425
21.3976244223174	0.52654009652084	0.512567415862547	1.02726018124812	0.304297966776831	0.999995081145425
18.3299029217965	-0.135968706924268	0.620736549781971	-0.219044145172418	0.826615659793249	0.999995081145425
154.425457397612	0.205785494134624	0.201776309940775	1.01986944946622	0.307790380273676	0.999995081145425
10.128975072617	0.620766220338372	0.73315877767564	0.846700931967846	0.397161839133202	0.999995081145425
5.49778912251177	-0.0624762220367249	0.958230583873372	-0.0651995700076516	0.948015103486422	0.999995081145425
8.23159773438028	0.190865816610438	0.79917846777062	0.2388275264008	0.811239324788847	0.999995081145425
45.8230312480234	0.395430187652455	0.349006050788501	1.13301814326448	0.25720663425192	0.999995081145425
6.39910001913653	2.16942144933208	1.11082114560518	1.95298897389116	0.0508209017294779	0.97647904063411
16.2739052567106	0.437582473354862	0.56315192380344	0.777023845358636	0.437144702024418	0.999995081145425
28.0041609574862	-0.231907242068529	0.453106589064814	-0.511816088455417	0.608779729454212	0.999995081145425
4.80281679900345	-0.0222382098221532	1.00321886570503	-0.0221668576841653	0.982314854827874	0.999995081145425
7.08862065469896	-0.628621595254813	0.890094761647266	-0.706241203005674	0.480038151082014	0.999995081145425
35.6563080275534	-0.426169150333309	0.388903256746466	-1.09582304323858	0.27315622218679	0.999995081145425
47.1798685950641	-0.134037301135102	0.338563160749807	-0.395900430626455	0.692178483369968	0.999995081145425
6.92718818749624	0.197188121364181	0.840915150484943	0.234492292415549	0.814602816171199	0.999995081145425
8.56917801647485	0.0574256456843123	0.742641369466334	0.0773262143012296	0.938364037339969	0.999995081145425
25.4120746213147	-0.348477089944459	0.453526199571333	-0.768372566510677	0.442265873853677	0.999995081145425
7.37527916285236	-0.257990643227661	0.813548241078107	-0.317117818220311	0.751154205139687	0.999995081145425
3.92182456298383	-0.61172189999802	1.13861902462636	-0.537248971576561	0.59109564818342	0.999995081145425
38.4029922064342	-0.191075492308039	0.419469323686527	-0.455517201183539	0.648737195486884	0.999995081145425
8.88337244282937	-0.00137383974437241	0.735031350161769	-0.00186908999741311	0.998508682816632	0.999995081145425
9.56176472846945	-0.230995820475149	0.705606369043373	-0.327372074019573	0.743386485506769	0.999995081145425
5.84363201497579	0.0402688043686945	0.937247441116296	0.0429649659226947	0.965729461194693	0.999995081145425
19.717132488891	-0.257264601941206	0.556227034154118	-0.462517256703355	0.643710430125084	0.999995081145425
4.13302503502558	-0.913280454978105	1.11744340488971	-0.817294594949305	0.413760094879742	0.999995081145425
4.25488897384305	-0.280634025711313	1.23509189722919	-0.227217121528275	0.820254914795523	0.999995081145425
7.07973446216991	0.27092394507437	0.848063186419403	0.319461980443031	0.749376217316361	0.999995081145425
10.8439792973526	0.946063615695417	0.716461532582452	1.32046672803964	0.186679237587729	0.999995081145425
59.0451080214497	-0.491187013141847	0.311030899022021	-1.57922256176571	0.114285016670242	0.999995081145425
18.0742826718271	-0.37742472039333	0.536200705169653	-0.703887027291232	0.481503130918806	0.999995081145425
25.0598510192885	-0.288872692182221	0.447487961412838	-0.645542935434897	0.518575403797666	0.999995081145425
12.8829961716994	0.173308018712092	0.634608983015376	0.273094178227056	0.784780821799279	0.999995081145425
13.4154151366546	-0.605675372583889	0.678227303344101	-0.893027115831986	0.371842651754541	0.999995081145425
23.3772925591613	0.536753195269345	0.528954770367807	1.01474308454788	0.310228310667755	0.999995081145425
8.64932087634461	-0.675953250900908	0.742611203976035	-0.91023842258475	0.362696785055047	0.999995081145425
17.2487805070281	0.531613504666979	0.581321031776753	0.914492123297435	0.360458314856788	0.999995081145425
28.4654663889811	0.22390266333747	0.453683333622226	0.493521905576345	0.621643865648492	0.999995081145425
16.513301274215	0.77874628500707	0.620646811164077	1.25473340231373	0.209575555819504	0.999995081145425
7.34131028841588	0.186056434334103	0.848569089863607	0.219259028588949	0.826448275794113	0.999995081145425
7.00284658443165	-0.367358469531112	0.841037344582826	-0.436792101917103	0.662262127393065	0.999995081145425
21.5376488940133	-0.466725271895677	0.499678772178394	-0.934050629889572	0.350277776969444	0.999995081145425
12.4723691178042	0.302943689081706	0.632968103955011	0.478608143425877	0.632217423965701	0.999995081145425
34.6182104619593	-0.445127692640148	0.397256701602002	-1.12050392314365	0.262499081733875	0.999995081145425
219.975829273473	-0.0675870214230975	0.185187521138941	-0.364965311957435	0.715137299889475	0.999995081145425
69.4624033923425	-0.098793280184517	0.287438382681607	-0.343702463334374	0.731070058448931	0.999995081145425
28.4349679955361	-0.913378341516986	0.428323962379498	-2.13244745038973	0.032970080122805	0.857889163585784
27.2901624189253	0.154313542326488	0.43622549752438	0.353747186265433	0.723528356584702	0.999995081145425
12.5205418330661	-0.0254320860034833	0.652846337647176	-0.0389556998897156	0.968925708148851	0.999995081145425
19.0081603443483	-0.555370845048696	0.508072548777773	-1.09309358749002	0.274352711188836	0.999995081145425
18.7157611209577	-0.0808893420534703	0.513184870354803	-0.157622226854711	0.874754488019462	0.999995081145425
16.2868526970854	0.411454816811313	0.584985756204008	0.703358692835971	0.481832242089339	0.999995081145425
23.8294148435129	-0.493575572742223	0.500043456492341	-0.98706535668822	0.323610599669763	0.999995081145425
54.2980150979132	-0.203580585719179	0.334704215384114	-0.608240280109843	0.54302812295199	0.999995081145425
16.1301229102809	-0.535390599149671	0.597808640540033	-0.895588592807931	0.37047253034047	0.999995081145425
20.594531794016	-0.29619851383296	0.487455802442388	-0.607641784852827	0.543425081192944	0.999995081145425
28.4614095985653	-0.139776943297403	0.423077455980154	-0.330381449830689	0.741111756257322	0.999995081145425
4.72562701760395	0.00890649787208974	0.999933674649991	0.00890708863786121	0.992893265464524	0.999995081145425
51.2420935043356	-0.131469754756059	0.32432059673255	-0.405369736244275	0.685205753166109	0.999995081145425
7.76956624377225	0.985625163812701	0.814036980190125	1.21078671829196	0.225977156771149	0.999995081145425
13.8869549262533	-0.834429261721882	0.607637659690713	-1.37323493436303	0.16967932263593	0.999995081145425
13.3290839597969	0.250266797318411	0.610347091342185	0.410040124493853	0.681776513929641	0.999995081145425
10.3985978247543	0.176662037651767	0.707358496727475	0.2497489440914	0.802781505355854	0.999995081145425
13.7303600087843	-0.779963487211608	0.603896688333288	-1.29155119125467	0.196512616240945	0.999995081145425
28.7646993277251	0.0675170113679914	0.429570054342923	0.157173459102652	0.875108144870836	0.999995081145425
64.7710227411982	-0.508380122238155	0.290838355505807	-1.74798169709774	0.0804671967869821	0.999995081145425
16.1708697113549	-0.81130103269081	0.562100396932857	-1.443338302406	0.148925195011378	0.999995081145425
21.4600790749434	-0.505375182477541	0.490125907004471	-1.03111297577855	0.302487843567623	0.999995081145425
32.1171972811972	-0.127275620861242	0.472777304700261	-0.269208398110256	0.787769318005624	0.999995081145425
115.923379309989	0.0149822584869584	0.233399643130794	0.0641914369961677	0.948817795621385	0.999995081145425
1369.74081314704	0.313838342977328	0.136657107998923	2.29653874264484	0.0216450966032347	0.733065050688026
123.205519411767	-0.0564098976446249	0.215804538697228	-0.261393472005552	0.793789090680384	0.999995081145425
136.316345383294	-0.0838237052011624	0.210605964459063	-0.398012019348369	0.690621325966977	0.999995081145425
40.5626267706666	-0.105718916300816	0.355505650736752	-0.297376191016158	0.766179318769011	0.999995081145425
137.895180096087	-0.412086803434502	0.215609833215319	-1.91126164001515	0.0559709660525745	0.996813549920863
7.4283138082628	-0.633171534691188	0.81698469366675	-0.775010278160071	0.438333586218051	0.999995081145425
22.0198112582299	-0.259257562105849	0.473083897146121	-0.54801603620377	0.583680891764425	0.999995081145425
26.8970976490216	0.382998002598464	0.432895563937145	0.884735336890804	0.376299392229872	0.999995081145425
9.09739210808686	0.254282364277185	0.750644714100852	0.338751954820295	0.734796597901896	0.999995081145425
54.6050962630409	0.0595496539801991	0.323089184409669	0.184313362544168	0.8537676317143	0.999995081145425
23.7089960137772	-0.685626545898887	0.484272731444376	-1.4157859845917	0.15683817429417	0.999995081145425
51.8126112191883	-0.128164924481533	0.362993323524953	-0.353077911287596	0.724030032046429	0.999995081145425
581.15318793357	0.309682711106103	0.130122214901892	2.37993728695437	0.0173155846533996	0.663703304653116
5.15298331827626	0.844512153198522	1.01057071025651	0.835678438556928	0.403335828255979	0.999995081145425
7.08871151068303	0.560580332482269	0.832238833627366	0.673581080131701	0.500577685048254	0.999995081145425
14.382053103628	0.206330637302329	0.584826055319558	0.352806848165454	0.724233249417532	0.999995081145425
8.76904404621129	-1.40633343176018	0.764908350225154	-1.8385646219527	0.0659792488286501	0.999995081145425
71.7274888061485	-0.11251873659639	0.290275241308944	-0.387627742858834	0.698291535275319	0.999995081145425
10.7413537472463	1.04620427224714	0.725393964124306	1.44225665498902	0.149229983166471	0.999995081145425
3.77069647149686	-1.41231641412414	1.14555489761241	-1.23286663700511	0.217625524650067	0.999995081145425
19.6951694219154	-0.0752942865601049	0.505276161363132	-0.149016107067027	0.881540923269926	0.999995081145425
28.7968466956479	0.317701791439621	0.508565857459023	0.624701376979911	0.532167069224625	0.999995081145425
8.71053539878486	-0.987348590404483	0.848887103912292	-1.16310942391993	0.24478510905709	0.999995081145425
11.1721142077358	-0.548641284459793	0.677467911728747	-0.809840990195066	0.418031570572935	0.999995081145425
26.3687683210107	-0.278992742237949	0.443568717375072	-0.628972989549303	0.529366739509899	0.999995081145425
11.6046506062355	0.310647720014397	0.653865934093137	0.475093905060587	0.634720042558028	0.999995081145425
62.5735183991921	-0.0545619973120771	0.31641211036992	-0.172439661833071	0.863091893524921	0.999995081145425
93.2948768229761	0.198956766672158	0.252063051081868	0.789313490486706	0.429928803780365	0.999995081145425
13.0891460112088	0.906755783100007	0.645903691078404	1.40385601696452	0.160361729210231	0.999995081145425
12.7715230071518	0.25756707750556	0.652759584470679	0.394581839368043	0.693151518343968	0.999995081145425
88.2965764406108	-0.188107087478629	0.248710873899858	-0.756328360433363	0.449452348385691	0.999995081145425
223.532556308258	0.519257623532608	0.201141915472259	2.58154856641118	0.00983581509841017	0.507145613008787
62.751178782803	-0.101349649356679	0.340729259828862	-0.29744921057729	0.766123578165133	0.999995081145425
12.6625050890434	0.245170706145695	0.660700950581545	0.371076666273746	0.710580429899948	0.999995081145425
12.3401064052442	-0.275961160054473	0.652208508635519	-0.423118000456341	0.672209169816863	0.999995081145425
11.3928569825014	-0.365825218343173	0.648641747847358	-0.563986545049304	0.572763289077745	0.999995081145425
33.2656725094602	0.433855658699701	0.393389729455403	1.10286473238719	0.270085911787719	0.999995081145425
31.9987689729443	-0.0634816156046254	0.401769394861674	-0.158005105457278	0.874452775681798	0.999995081145425
165.784005761889	0.0650989726868252	0.195972533679527	0.332184166140758	0.739750199164609	0.999995081145425
47.6090184735454	-0.64752963838496	0.327175831544752	-1.97914875107879	0.0477992610037835	0.962646924957909
208.082565597002	0.0272487773053439	0.19242443693264	0.141607675925707	0.887389903526564	0.999995081145425
17.4525118812165	0.395678152073481	0.536460352437255	0.737572031699696	0.460774556282201	0.999995081145425
22.5907449389304	0.742584773612194	0.512523287946145	1.44888006277331	0.147371079834093	0.999995081145425
6.38888888424286	-0.96302869634379	0.905723704047144	-1.0632698382968	0.287659599158382	0.999995081145425
4.19385046303497	-0.102632565549924	1.1418252930772	-0.0898846488794539	0.928378880187866	0.999995081145425
61.6728143478211	0.105762321976911	0.292935800709498	0.361042664367933	0.718067553495672	0.999995081145425
365.481708349833	0.112590111521731	0.166001288630296	0.678248418736569	0.497614197509131	0.999995081145425
74.1276803392687	0.0584399364933395	0.301629346526828	0.193747515506226	0.846373584717183	0.999995081145425
108.35766840799	-0.277062283735153	0.236568491509607	-1.17117153669597	0.241529833817433	0.999995081145425
10.2200424107658	0.268863523773289	0.744684926165441	0.361043327622771	0.718067057686107	0.999995081145425
64.0641618817494	-0.151593305726711	0.295938078388718	-0.512246705635467	0.608478359061767	0.999995081145425
14.5860189592979	-0.638836285159847	0.577291753901947	-1.10660906004965	0.268462988465947	0.999995081145425
8.39226809736792	-0.58863199849479	0.776597963637238	-0.757962325497095	0.448473537004632	0.999995081145425
26.8446956737544	0.427879454882306	0.440361970634392	0.97165396518209	0.331222725763472	0.999995081145425
7.17463475863599	-1.00748647281746	0.834394567966795	-1.20744610702877	0.227260388155429	0.999995081145425
13.493795789546	-0.500164321521389	0.598151202195168	-0.836183760369996	0.403051532888927	0.999995081145425
88.4602379685394	0.0773707234015155	0.262087576995239	0.295209426896724	0.767833901118225	0.999995081145425
3.21534627419122	-0.787632573888294	1.30794874854665	-0.602189171986659	0.547048222495271	0.999995081145425
79.2699305020579	-0.0343158884370241	0.296008610453069	-0.115928683238303	0.907709063017656	0.999995081145425
10.0001992906842	0.238311289828301	0.747753615734134	0.318702958854074	0.749951770729472	0.999995081145425
11.3126197558281	0.124704684804625	0.660579527074132	0.188780729183316	0.850264676143867	0.999995081145425
6.01073887624149	-0.304655286698543	0.886724063689764	-0.343573947267018	0.731166720315122	0.999995081145425
11.364648721311	-0.547299798681018	0.683713636685206	-0.800481033747473	0.423432147970374	0.999995081145425
10.2334850877395	-0.284886728422267	0.699698974766123	-0.407156132417504	0.683893318376948	0.999995081145425
13.0910502260861	-0.00943608865737314	0.652117977505005	-0.0144699103273851	0.988455084830778	0.999995081145425
13.9354818542961	0.548309417843467	0.631962971089444	0.867629027216948	0.385597450489049	0.999995081145425
104.877070538889	-0.101291772715158	0.252205808440902	-0.401623473072757	0.687961152162429	0.999995081145425
3.49506953040103	0.0181840912113089	1.17218588044522	0.0155129758126777	0.987622932537484	0.999995081145425
82.7837011501422	-0.0874606394091213	0.261594747084323	-0.334336374808509	0.738125744978288	0.999995081145425
108.850037555835	0.488130924721968	0.244665374093051	1.99509606347616	0.0460324036277423	0.954476459156104
8.9660325610304	-1.25300696954592	0.754910847177461	-1.65980787563298	0.0969531088818758	0.999995081145425
13.1426794102847	0.258342922601655	0.622778091134258	0.414823395812043	0.6782711912938	0.999995081145425
9.72421560382182	1.15613021787627	0.815340601396904	1.41797209153512	0.156198912967155	0.999995081145425
10.249186340519	1.56350975767692	0.792760374135481	1.97223500150592	0.0485827857412713	0.966853427050468
25.8903573015059	-0.10446808843303	0.436286998976653	-0.239448089624647	0.810758144183826	0.999995081145425
14.0111716532853	-0.39859687073308	0.595082046168215	-0.669818344041262	0.50297359823826	0.999995081145425
41.519890330151	0.0943278322505026	0.354175505535704	0.266330761941959	0.789984483764266	0.999995081145425
2.25761185852276	0.791239606225142	1.57445999522221	0.502546656394067	0.615283041725491	0.999995081145425
3.29538314004077	-0.0917161359723014	1.2507382639387	-0.073329599498682	0.941543838104791	0.999995081145425
4.30538658608512	-0.119909883668564	1.07467446131262	-0.111577866586785	0.911158122322197	0.999995081145425
4.36739476918921	1.76304557163701	1.1797035631478	1.4944818568935	0.135049720546874	0.999995081145425
45.7758900063553	-0.202197303333653	0.344480061417078	-0.586963734568204	0.557228063240813	0.999995081145425
220.502699962939	-0.365719134446011	0.17330596050724	-2.1102513345508	0.0348367129545832	0.873843159566107
22.593351921017	-0.658887356546159	0.472645196090105	-1.39404221601471	0.163304856817432	0.999995081145425
6.96503308699084	-0.700486183048477	0.860983476015029	-0.813588416691344	0.415880775866817	0.999995081145425
7.64665710032907	0.171274402741801	0.814616052950812	0.210251691114345	0.833471237402492	0.999995081145425
12.4196875529459	-0.462990409499348	0.632935312188996	-0.731497201346064	0.46447551334345	0.999995081145425
9.06940047173788	0.0841117504448103	0.736791396465956	0.114159517671155	0.909111342270541	0.999995081145425
9.79596086706214	-1.07570858149449	0.774652158168285	-1.38863433110168	0.164943972288794	0.999995081145425
5.82131828350927	-0.871363606142915	0.920440670922957	-0.946680903690587	0.343801404138786	0.999995081145425
17.3908255247585	0.343724171308559	0.59479139292588	0.577890291279639	0.563338190463295	0.999995081145425
10.2524880483587	0.64645656558302	0.701128305063455	0.922023203049138	0.356516472829557	0.999995081145425
12.4304279031957	0.144602619064632	0.642605616662997	0.225025451560076	0.821959474492476	0.999995081145425
38.0471731093042	0.078428989454446	0.362603189322573	0.216294262609686	0.828758380998212	0.999995081145425
10.9685086086519	-0.286523533622541	0.668728971125749	-0.4284598783573	0.668316338174426	0.999995081145425
7.51552233198165	1.28970953286866	0.857702950771515	1.50367855410612	0.132664153784123	0.999995081145425
10.5085107607458	-1.43498807236744	0.693248203541587	-2.06994849036253	0.0384571683461387	0.899636673473663
63.5988566057593	0.223437423002722	0.3107014346785	0.71913869092341	0.47205547013061	0.999995081145425
13.2637264277578	0.500102718701776	0.627010805620922	0.797598245865205	0.425103669303694	0.999995081145425
7.80704179244987	-0.643383914594673	0.87771931154148	-0.733017840822872	0.463547548082402	0.999995081145425
24.583049518257	0.256923986396458	0.459721742047634	0.558868469548775	0.576251489505727	0.999995081145425
58.6997159293098	0.603931088146719	0.316053964346217	1.9108480078584	0.0560241161780094	0.996823307562201
12.4087108342409	-0.199349667989775	0.716551088570641	-0.278207194392005	0.780853312464043	0.999995081145425
102.686782618545	-0.0798023862342596	0.233520536056686	-0.34173605277648	0.732549537582726	0.999995081145425
9.14539681118927	0.225541972140677	0.735849568427579	0.306505543820094	0.75921975947246	0.999995081145425
7.26207871044685	-0.0763496876441438	0.831089762684892	-0.0918669571834105	0.926803744759343	0.999995081145425
30.2481493736777	-0.386125252176726	0.404894770719297	-0.953643465166946	0.340264146326984	0.999995081145425
87.3943121669309	-0.155463552213694	0.251324596585527	-0.618576750249708	0.536195222144028	0.999995081145425
11.4544724122074	0.664908390624817	0.691041788749135	0.962182608129065	0.335957883858799	0.999995081145425
19.2142878385643	0.00516488419728703	0.536138867707557	0.0096334821225912	0.992313712234144	0.999995081145425
3.67593723631923	-1.00639664356821	1.19796528706403	-0.840088318447591	0.400858869297436	0.999995081145425
16.1350289707054	-0.240237051565347	0.562479284589332	-0.427103820793586	0.669303710154618	0.999995081145425
19.5500302269558	-0.336042156868343	0.535071918791764	-0.628031756230365	0.529983137020836	0.999995081145425
44.8176989259285	-0.309238612423501	0.348335950986713	-0.887759680123562	0.374670035655585	0.999995081145425
87.6481089064883	0.0395998392964937	0.277997928695324	0.142446526426798	0.886727314271464	0.999995081145425
35.8527186768641	-0.86993321670338	0.392093123508224	-2.21869031754425	0.026507800201411	0.792533655401696
6.92938727814862	-1.09721872117296	0.857321616036679	-1.27982159862632	0.200607885919125	0.999995081145425
28.1901574986396	0.684972643284154	0.462410695169639	1.48130795943824	0.138524528465495	0.999995081145425
23.909452655973	-0.209436243630134	0.466242901241449	-0.449199854995059	0.653287492092457	0.999995081145425
5.68880039924339	1.12197935390425	0.971125383198034	1.15533933446311	0.247951494216553	0.999995081145425
8.70499043879367	-1.23746286866696	1.6479598216188	-0.750905970177961	0.452709247096491	0.999995081145425
10.8354568722291	-0.163887927936464	0.660190950621693	-0.248243220816846	0.803946227316408	0.999995081145425
40.7244580413199	-0.922573076899923	0.354449131891906	-2.60283632795375	0.00924560804878187	0.492170005135345
21.7935082310419	-0.452442108289791	0.485424479146874	-0.932054578469037	0.351308320109951	0.999995081145425
7.51147271135259	-1.03771017948597	0.796358077923159	-1.30306982280163	0.192550925035135	0.999995081145425
13.0898056009999	0.00672632674072769	0.61454820760387	0.0109451572024817	0.991267202412643	0.999995081145425
8.68310199500771	0.764673642770883	0.812232391800387	0.941446869751051	0.34647590428229	0.999995081145425
6.41507512994803	0.557997895107914	0.982239633419595	0.568087334416843	0.569975667513176	0.999995081145425
2.41568682917	-2.14428249567004	1.4812915384707	-1.4475762805503	0.147735588755952	0.999995081145425
15.0301953627314	0.628675497737884	0.601932741953119	1.04442814607159	0.296287347150754	0.999995081145425
4.75308480179593	-1.73757484368413	1.11082913949517	-1.56421431695048	0.117767246082783	0.999995081145425
6.51693045319481	-0.697444642780177	0.865807890540972	-0.805542026585598	0.420506964549723	0.999995081145425
4.15783979202897	0.187483913114993	1.06831127742074	0.175495585488568	0.860690239223568	0.999995081145425
5.24775066985108	0.0877722954802675	0.972726801628202	0.0902332446616559	0.928101866652495	0.999995081145425
5.40619865028254	0.106098297412726	0.951663052071518	0.111487250851841	0.91122997491973	0.999995081145425
16.6019934726089	-0.0360815857969268	0.554607946578871	-0.0650578233137444	0.948127961373629	0.999995081145425
18.7483873757604	0.302017113108121	0.524866757883689	0.575416729239781	0.565009492649713	0.999995081145425
6.14826790581201	0.0761838822583705	0.910764676496328	0.08364826197635	0.933336093858242	0.999995081145425
13.0070276759437	-0.0905044041924032	0.634367757071428	-0.14266867000022	0.886551861269688	0.999995081145425
29.0368428802363	-0.0683203573469068	0.415143135161917	-0.164570606039915	0.86928196869382	0.999995081145425
10.0026931401872	-0.122261026601475	0.710960377309128	-0.171966020194	0.863464242950364	0.999995081145425
325.858930032737	0.0422451457173741	0.160014220866709	0.264008695530655	0.791773218341464	0.999995081145425
16.5062357585137	0.166428855394175	0.581146125633046	0.286380392216989	0.77458679083968	0.999995081145425
49.1370685711662	0.347071890847775	0.344261737091314	1.00816284080887	0.313376293660918	0.999995081145425
10.2017036767387	0.12251138231514	0.712545988545352	0.171934702159007	0.863488864432352	0.999995081145425
16.9042054940837	-0.663045997312198	0.558478751421658	-1.18723585386974	0.235134602176562	0.999995081145425
6.1808734079439	-1.66316664250762	0.962444915212486	-1.72806424161993	0.0839767075132678	0.999995081145425
209.363770870695	0.0338772728666039	0.179872378651718	0.188340606381814	0.85060965559701	0.999995081145425
14.4849222294467	0.50226951656737	0.587223551436989	0.855329312556131	0.392368864339785	0.999995081145425
52.8111173766563	-0.332609764379383	0.326984117559554	-1.01720464853711	0.309056085116348	0.999995081145425
11.300658072396	-0.34353533310267	0.660667311170801	-0.519982337999855	0.603075885300084	0.999995081145425
34.3813526410751	0.699405752209116	0.400669225309744	1.74559389149099	0.0808815444563598	0.999995081145425
21.4520914485874	-0.359585178352718	0.488724540316182	-0.73576247699795	0.46187526037238	0.999995081145425
9.48144476220927	-0.750538500401128	0.708642851229388	-1.05912096495302	0.289544693204633	0.999995081145425
46.8349171551857	0.245383847288355	0.382880150682691	0.640889445041289	0.521594513975831	0.999995081145425
13.7220462465	-0.078119543643992	0.673763139750407	-0.115945113401322	0.907696041452787	0.999995081145425
13.2525421409719	0.172679082219435	0.607394328098978	0.284294854645558	0.776184428939913	0.999995081145425
7.35222310200786	-0.887967216449803	0.829391019236801	-1.070625550379	0.284337830287346	0.999995081145425
5.4395976649305	-1.75860244300942	0.981129714525111	-1.79242603396292	0.0730647476335974	0.999995081145425
8.67573092292512	1.00353830979695	0.783742301525064	1.28044423255474	0.200388946017984	0.999995081145425
11.4392512579906	0.365925702774963	0.665067828094421	0.550208095050136	0.58217665190788	0.999995081145425
28.3728989577446	0.292672530313283	0.440443819249528	0.664494579154199	0.506373817296788	0.999995081145425
260.001946954288	0.432663442742614	0.186705710420523	2.31735516695292	0.0204843924404215	0.715651567233445
55.1688977668526	-0.318981454541452	0.32210102152434	-0.990314942286974	0.322020205307994	0.999995081145425
16.662850457067	0.785668829195258	0.590883202502379	1.32965165682146	0.183633069801225	0.999995081145425
5.7188581813535	0.788991954473396	0.977199553174358	0.807401059395101	0.419435456787916	0.999995081145425
9.52942621087833	1.54231418633856	0.778297432769048	1.98165138596343	0.0475182716999704	0.961698324262493
206.293807840064	-0.0838317794787945	0.180317663172737	-0.464911634300002	0.641994738571962	0.999995081145425
76.2127267313709	-0.155704985741577	0.273789032327719	-0.568704248003631	0.569556864485174	0.999995081145425
30.8783780382868	0.151877854276238	0.412348601601192	0.368323922250446	0.712631717024627	0.999995081145425
29.2150198866473	-0.0620452462382418	0.425087604976995	-0.14595872829931	0.883953969473336	0.999995081145425
19.1547806809971	-0.407905824884797	0.518419163822529	-0.786826285272965	0.431383564090247	0.999995081145425
23.9397540200427	0.274767768535621	0.479397014064971	0.573152857598698	0.566541200653895	0.999995081145425
88.7385302446467	-0.393153011181804	0.252284373091309	-1.55837242855907	0.119144988586783	0.999995081145425
260.095975200712	-0.073618559263691	0.170345303386953	-0.432172521343077	0.665616029253752	0.999995081145425
96.1403011988251	0.200196856853548	0.27019583504672	0.740932430801283	0.458734410534152	0.999995081145425
254.920234437522	0.11372738965688	0.170721450978394	0.666157585968931	0.50531037990589	0.999995081145425
6.86732077334295	0.473720217274396	0.846125355202583	0.559870017322642	0.575568101014096	0.999995081145425
4.6937161725314	0.355656696110577	1.07965668497908	0.329416471975504	0.741840919113442	0.999995081145425
17.7051375723499	-0.781171551162563	0.548113494401179	-1.42520036295768	0.154099291462349	0.999995081145425
20.4368612102307	-0.236164420872595	0.493959827116899	-0.478104509532725	0.632575822593821	0.999995081145425
43.375954629022	-0.324775358031146	0.388561379562069	-0.835840552134097	0.40324460965237	0.999995081145425
75.7084414106637	-0.0284218373731766	0.293646470864691	-0.0967893034419376	0.922893718666491	0.999995081145425
11.9779584589254	-0.117255255147352	0.632300008578845	-0.185442438014344	0.852882024891176	0.999995081145425
161.319939129952	-0.00247299506653781	0.198284696812567	-0.0124719411345973	0.990049088702372	0.999995081145425
29.7624301236684	-0.0525787080765825	0.423566433729059	-0.124133320985051	0.901209715854236	0.999995081145425
5.47705444782796	1.47849859367196	1.0160494804919	1.45514428387501	0.145629321675528	0.999995081145425
33.8780033323999	-0.379366064280009	0.410419293409609	-0.924337793987166	0.355310471176204	0.999995081145425
9.10523403635346	-1.26125483323109	0.729480517507367	-1.72897672105184	0.0838132615012713	0.999995081145425
76.1293955193339	0.356145141231144	0.280928043674048	1.26774506586594	0.204889005542578	0.999995081145425
14.4164496818063	-0.0470793430390538	0.680556816867687	-0.0691776819689206	0.944848187750287	0.999995081145425
8.05181030035602	1.4915601509493	0.902427008497705	1.65283190430253	0.0983650789918683	0.999995081145425
3.84136353543519	-0.103321426480364	1.16493875767803	-0.0886925821631226	0.929326227879409	0.999995081145425
27.4437771901285	0.359338934716108	0.436805958340245	0.82265117463486	0.410706388245163	0.999995081145425
20.765424919114	-0.299761072008901	0.486762540499088	-0.61582608986622	0.538009306181953	0.999995081145425
81.7497977772851	-0.0785582063213546	0.256926688669019	-0.305761175408896	0.759786491115003	0.999995081145425
36.2144844709369	-0.510922473065912	0.827271989615444	-0.617599144512814	0.536839608658708	0.999995081145425
12.0608656636583	-1.31195939188752	0.667580994572313	-1.96524377199807	0.0493860299859046	0.972279850935638
8.70351038561545	-0.465233323547818	0.760690347379821	-0.611593567803644	0.540806694819958	0.999995081145425
110.4407480139	-0.510529148299591	0.236337413214656	-2.16017067020995	0.030759459788411	0.836382840084964
11.2285890892886	0.208193184001717	0.699244131691926	0.297740337838749	0.765901353735502	0.999995081145425
61.3250742246482	-0.324146386854198	0.298778551028662	-1.08490514375345	0.27796366957289	0.999995081145425
7.80381010222216	1.1528397121765	0.823318071859092	1.40023613179452	0.161442619324565	0.999995081145425
36.2208600458339	-0.133129013320777	0.39032499069017	-0.341072225699357	0.733049209604896	0.999995081145425
14.7831495132392	0.0992893222172581	0.586097440423685	0.169407534258267	0.865476097678209	0.999995081145425
162.54307434944	-0.110539596815409	0.198027952356664	-0.558201988658239	0.576706463063006	0.999995081145425
5.6625755754505	0.360995062509282	0.918677903298629	0.392950631786269	0.694355944479914	0.999995081145425
31.8016438480195	-0.270562862952628	0.40710646355086	-0.664599772238266	0.506306514975341	0.999995081145425
6.09680416331663	-0.549427906453366	0.926355243630612	-0.593107137063341	0.553109454362345	0.999995081145425
14.2721471892754	0.2877361737703	0.608755597978551	0.472662879365322	0.636453713957772	0.999995081145425
66.7265333946855	0.306089558747326	0.310319188410552	0.986370067268835	0.323951547990909	0.999995081145425
129.052120738008	-0.132323341151187	0.216909700516949	-0.610038835680601	0.541836081975675	0.999995081145425
13.8537481560319	-0.544854845578517	0.605227789992985	-0.900247567258655	0.367988517379423	0.999995081145425
157.568436091507	0.0334322966395926	0.222908091336054	0.149982427462404	0.880778479283533	0.999995081145425
43.9402972047424	0.198218651284378	0.359251632259729	0.551754351226083	0.581116666583914	0.999995081145425
22.8764956385321	-0.0823338381611093	0.474159340186554	-0.173641708984823	0.862147050888215	0.999995081145425
504.923723630374	0.308969596014345	0.144374800027067	2.14005211405605	0.0323505553761126	0.852289223308359
63.3928027881224	0.170669787014995	0.291436493380793	0.58561570321942	0.558133793312382	0.999995081145425
40.0272526546492	-0.433409750905972	0.361369991291538	-1.1993518038312	0.230391179671569	0.999995081145425
17.6868876591854	-0.833561899674341	0.541844909927941	-1.5383772817672	0.123956393696405	0.999995081145425
43.6954971716107	-0.0760482523632057	0.341799875855005	-0.222493504928791	0.823929728885507	0.999995081145425
11.3511126178971	-0.549058548811646	0.660109927101186	-0.831768355950634	0.405539708606204	0.999995081145425
5.47674439654628	0.20669646684742	0.97302050605599	0.212427657547771	0.831773410513122	0.999995081145425
25.5808548749435	-0.382810303220157	0.442759044022863	-0.864601883096462	0.3872573386077	0.999995081145425
50.2766276368267	0.0363200178596573	0.386811603940894	0.0938958849466345	0.925191862733935	0.999995081145425
4.93629269712543	-1.16594179092867	1.03707006973409	-1.12426520150912	0.260900536258285	0.999995081145425
8.67684162528636	-0.495555740476693	0.773008008012293	-0.641074523601588	0.521474265518554	0.999995081145425
4.02743825882861	-1.96042925985845	1.20727713153053	-1.62384361358116	0.104409189240676	0.999995081145425
39.9608555013957	0.130684793290263	0.384761374210655	0.339651540018447	0.734118959733246	0.999995081145425
7.28498812659145	-1.4747877434974	0.832338187596273	-1.77186120434588	0.0764175997700982	0.999995081145425
81.1321178665248	0.0298443157946976	0.269288841620482	0.110826410834943	0.911754001541269	0.999995081145425
62.5730136017213	0.552049748686468	0.314764446642492	1.75385039376281	0.0794561454788024	0.999995081145425
21.8809872813442	0.521788144426849	0.491363700620023	1.06191837892875	0.288272740717862	0.999995081145425
27.1261183265878	0.545541554319346	0.448414441802084	1.21660121410659	0.22375598058342	0.999995081145425
11.7120869345754	1.70245498246769	0.757253385680269	2.24819725426293	0.0245636146946223	0.770042264718088
44.8386502629242	0.0141620287774214	0.341976133294793	0.0414123308576431	0.966967182628084	0.999995081145425
14.8162152221721	0.317617337667873	0.581083570340192	0.546594937251324	0.584657048049718	0.999995081145425
6.43018213627701	-0.546787293728382	0.863113330439136	-0.633505791701985	0.526403399916838	0.999995081145425
27.8184134647793	0.287152612837478	0.462187581616552	0.621290195277705	0.5344087036353	0.999995081145425
58.8346763317927	0.14404685776524	0.298105682985728	0.483207352246742	0.628948515482173	0.999995081145425
14.1519405581744	1.27226884564933	0.640414657950006	1.98663292580142	0.0469630897136632	0.958627796714862
31.1321388496667	0.0260761625057263	0.398318727647055	0.0654655698961563	0.947803318750609	0.999995081145425
78.8038596967345	0.174590299563865	0.273787767191965	0.637684807303504	0.523678877267962	0.999995081145425
217.113391463646	0.0619204334928252	0.17621939628867	0.3513826218732	0.725301317980022	0.999995081145425
19.1876551233372	1.09127542537511	0.571976497326368	1.9079025632629	0.0564038109369909	0.998244459196919
79.0158634902289	0.487569579852992	0.275481623958738	1.76988059256548	0.0767470344792249	0.999995081145425
31.316854720632	0.244747077984826	0.418030969339359	0.58547594780266	0.558227734653946	0.999995081145425
301.690936923677	0.481600026026776	0.192201126221503	2.50570865787619	0.0122206268807694	0.568237320084706
11.7896532053554	0.178599818435349	0.643731284763722	0.277444677092093	0.781438680163785	0.999995081145425
11.4216853150319	-0.18258906698555	0.647319105861655	-0.282069639737426	0.777890112360991	0.999995081145425
4.68183274003294	-0.469730201007456	1.05576424869684	-0.444919594111336	0.65637786201501	0.999995081145425
9.6821997972468	0.939369898731821	0.755441443632463	1.24347149160226	0.213694139943443	0.999995081145425
13.7226403385555	0.211709834156163	0.615863961691826	0.343760712308249	0.73102624856636	0.999995081145425
34.5809505602893	-0.568728952382732	0.397156874182495	-1.4320007769056	0.152143598975625	0.999995081145425
5.537259773274	-0.346633426104092	0.922571209510828	-0.375725388491026	0.707121061259054	0.999995081145425
3.93016176531972	-0.271911464718807	1.09861839828886	-0.247503104938275	0.804518888844114	0.999995081145425
49.6197743421645	-0.189882133063868	0.321588173595853	-0.590451231277234	0.554888172422382	0.999995081145425
20.0907082977082	0.0490016469054613	0.497693799722763	0.0984574188642844	0.921569082445179	0.999995081145425
103.029873919344	0.168747408323455	0.235939496637674	0.71521475093505	0.474476355574995	0.999995081145425
35.0963010770949	0.558511640706231	0.403144576596321	1.38538795541204	0.165933871942298	0.999995081145425
85.9781009409801	0.457913512861024	0.273282467735981	1.67560515921356	0.0938155575835707	0.999995081145425
18.3973455822183	0.390127461245155	0.543581300791418	0.717698457759962	0.47294323443083	0.999995081145425
94.821264829876	0.253102515155171	0.25059993403182	1.00998635986486	0.312501825106218	0.999995081145425
10.0624032290344	-0.437314803491334	0.714112875153579	-0.612388907562105	0.540280479024642	0.999995081145425
11.9920293548596	0.27719603849347	0.640154554985581	0.433014240599622	0.665004424258924	0.999995081145425
9.23238055619908	-0.577450690115533	0.769092559107672	-0.750820799495852	0.452760510032894	0.999995081145425
89.5502746464421	0.120959041430393	0.254979810154285	0.474386742060881	0.635224145569155	0.999995081145425
9.09251488550719	0.0671302136204648	0.729126875104194	0.0920693173062257	0.926642966125651	0.999995081145425
6.78034865554981	0.0956865672127194	0.874571151057411	0.109409699939254	0.912877540497402	0.999995081145425
4.92307827220987	-1.87398412125379	1.06658206646829	-1.75699946602235	0.0789179002172138	0.999995081145425
13.7397505321431	-0.626592325535011	0.625185626260452	-1.00225005056974	0.316222840160609	0.999995081145425
25.6882910551356	-0.276375136845854	0.47023066466256	-0.587743755597441	0.556704301284269	0.999995081145425
25.2115139032957	0.0221541613230151	0.445434620710309	0.0497360561863987	0.96033272332111	0.999995081145425
12.5670070353073	-0.225611356372921	0.639659745478561	-0.352705259268942	0.724309416126202	0.999995081145425
13.3679309971763	-0.229079915805717	0.689353124321882	-0.332311420262384	0.739654117318334	0.999995081145425
12.3373922969087	0.116833652358131	0.645684793106829	0.180945336804302	0.856410482531721	0.999995081145425
40.9443590539325	0.296210167677002	0.358335860871428	0.826627195382166	0.408448398214088	0.999995081145425
25.5449232783099	-0.337900791056814	0.454428322314954	-0.743573352416672	0.457134629458314	0.999995081145425
14.1015875180402	0.0288014256489181	0.603788792693165	0.047701159739072	0.961954409818685	0.999995081145425
174.474508730359	0.116306326401845	0.210936128745122	0.551381724381508	0.581372026119442	0.999995081145425
331.592398759866	-0.163830690971129	0.149021878200643	-1.09937341381879	0.271605222307959	0.999995081145425
139.264669695481	-0.13212936544718	0.211446895082764	-0.624882031942165	0.532048485975801	0.999995081145425
180.057603789014	-0.366522610914528	0.189422457268854	-1.93494803202933	0.0529966731691215	0.984935649185054
26.4227376571502	-0.753199798390802	0.437300747527756	-1.72238397178362	0.0849999852404862	0.999995081145425
56.5088121844622	-0.034304652868757	0.306957041699356	-0.111757178394872	0.911015941440284	0.999995081145425
104.817438763421	0.186510051733182	0.232020784249186	0.803850621989425	0.421483250087577	0.999995081145425
385.901524620437	-0.136640020405784	0.162135004113516	-0.842754599186478	0.399365704272634	0.999995081145425
22.6002511965523	0.0215418730505675	0.49193849210028	0.0437897692424854	0.965071982224718	0.999995081145425
135.32649806919	-0.178983368345384	0.221738337879705	-0.807182781547161	0.419561184343338	0.999995081145425
94.307561363104	-0.663494009123562	0.244927753193528	-2.70893763761964	0.00674990257679251	0.417847135151555
246.840832908484	-0.0473464170194588	0.195648777816035	-0.241996998642015	0.808782488861666	0.999995081145425
96.8957072542325	0.206507352033707	0.24404330274579	0.846191432873768	0.39744596040177	0.999995081145425
9.64165589622958	-1.08044462757316	0.736590138508429	-1.46681929486732	0.142425219428392	0.999995081145425
8.38119444140316	0.0457137576469957	0.761139909902884	0.0600595988362093	0.952108167303826	0.999995081145425
15.0564048628699	-0.0399173345963996	0.592190528693049	-0.067406236105289	0.946258304788282	0.999995081145425
5.79754427994885	1.18554505803522	0.957095682088427	1.23869021689483	0.215460243085372	0.999995081145425
41.8512965241538	0.188661243731198	0.356759728771569	0.528818777783062	0.596931170242706	0.999995081145425
34.6819621719629	-0.121150988047518	0.399641418888171	-0.303149229087836	0.761776138768792	0.999995081145425
298.929860056895	0.0839500624144267	0.162693844754948	0.516000236769089	0.605854243852165	0.999995081145425
249.325057137906	-0.135665747508854	0.167786862200046	-0.808560013161843	0.418768273163954	0.999995081145425
48.4697129872489	0.238239075122622	0.348601359510648	0.683414073476511	0.494345229579168	0.999995081145425
7.0138421376105	-0.0528371535468517	0.859930420136389	-0.0614435218357218	0.95100599240196	0.999995081145425
7.24106093535241	0.645873119394384	0.837078680632716	0.771579941453285	0.440363258227755	0.999995081145425
84.2949631930676	-0.076179158854969	0.252560216590391	-0.301627706387813	0.76293588449176	0.999995081145425
66.1501941057352	0.182970309740712	0.28505694412799	0.641872838076025	0.520955751539337	0.999995081145425
3.82338154717465	-0.930111949106494	1.10835468496617	-0.839182584530589	0.401366858587414	0.999995081145425
7.47807369670463	0.310801310716903	0.855370751576454	0.363352745162368	0.716341396814863	0.999995081145425
27.543797307053	-0.359877983788739	0.433553704735921	-0.830065525579909	0.406501737223833	0.999995081145425
4.97297922194016	-2.08107162194785	1.06610620424845	-1.95203030772614	0.0509346064268028	0.97674692089272
15.2481584689795	0.376936525682093	0.585563648277459	0.643715720384829	0.519759794015431	0.999995081145425
7.48141141842301	0.247950378928775	0.803069801643646	0.308753209772418	0.757509264368118	0.999995081145425
18.8970809172797	0.586970402006184	0.525217781230104	1.11757526683779	0.263748437022403	0.999995081145425
9.70498438489734	0.05285115156368	0.752800756775323	0.0702060287373671	0.944029675929531	0.999995081145425
23.715759773965	0.33079270313879	0.480822089508273	0.687973182507244	0.491469669316604	0.999995081145425
59.7331506452027	-0.33192459822638	0.298767567210865	-1.11097935202623	0.266577237079451	0.999995081145425
340.876824596365	0.176416276047059	0.153153662381635	1.15189067831402	0.249365999225603	0.999995081145425
26.9140541762703	-0.0604205173544917	0.437694388452932	-0.138042705020855	0.890206666879848	0.999995081145425
22.1788254394826	-0.030645340873153	0.470078431734819	-0.0651919739437027	0.948021151401604	0.999995081145425
5.18107743782599	1.00284971801045	0.992130541960109	1.01080419924293	0.312110152894468	0.999995081145425
159.772290270109	-0.239350880091459	0.212596391191548	-1.12584639254674	0.260230543391897	0.999995081145425
16.6759120078592	0.0791097883647182	0.554648136089543	0.142630585441914	0.886581940746187	0.999995081145425
26.37912863359	-0.00373984525364626	0.443699890612343	-0.00842877208846042	0.993274892514165	0.999995081145425
15.3928221647069	-0.29307256427168	0.581108274969169	-0.504333833978236	0.614026805516824	0.999995081145425
84.9447482284485	-0.165889883044245	0.270606068526733	-0.613030904840394	0.539855905163471	0.999995081145425
8.90262245875724	-0.756586155377464	0.771068392047896	-0.981217960923065	0.326485268833098	0.999995081145425
11.2625974884232	-0.258998443721198	0.676151426383665	-0.383047988386903	0.701684182998398	0.999995081145425
70.1045567549184	0.0187647744901106	0.282755497545322	0.066363959862895	0.947088062785924	0.999995081145425
14.8725013388946	-0.09026311060296	0.577053509881602	-0.156420694194339	0.875701426337463	0.999995081145425
14.5361342735852	-0.0461266795626013	0.604164465098058	-0.0763478857617268	0.939142329659121	0.999995081145425
71.0575884589655	0.088151325171397	0.292958862546668	0.300900011711899	0.763490741384687	0.999995081145425
13.7250981492037	-0.712546339936578	0.635311997358459	-1.12156915483927	0.262045672634226	0.999995081145425
16.366044719133	-0.132170168679528	0.565504018865928	-0.233721006872037	0.815201578250052	0.999995081145425
6.12418385096992	0.992017146820767	0.957001504439451	1.03658891048643	0.299927483676457	0.999995081145425
42.8844459029458	-0.101532380971027	0.353635641623223	-0.287110146774188	0.774027983111752	0.999995081145425
8.74876957832853	1.09662328223464	0.808879646628941	1.35573108657745	0.175184744699112	0.999995081145425
13.933503845915	1.08479592715458	0.668062529417108	1.62379400039257	0.10441978095032	0.999995081145425
14.3688107874781	0.0403521970264677	0.586862160895173	0.0687592414629634	0.945181261866147	0.999995081145425
22.7098003339151	-0.498107550176152	0.508185321437604	-0.980169102025728	0.327002653602239	0.999995081145425
5.4703511131569	2.14142132326737	1.09134760087806	1.9621808134681	0.0497414368919362	0.973011431209041
8.13886052093508	0.567304753523933	0.883638000482683	0.642010363083124	0.520866454359377	0.999995081145425
44.8281625576418	0.192674495351506	0.36817251843126	0.523326662653883	0.600746949615843	0.999995081145425
13.5843060211045	0.00045000009664978	0.612549165976731	0.000734635065468156	0.999413846076162	0.999995081145425
25.7080911560149	-0.318427217461979	0.435674044288245	-0.730884067197966	0.464849968674233	0.999995081145425
23.4153216179085	0.60336592523141	0.484084476901489	1.24640626589271	0.212615282038294	0.999995081145425
10.1472436721076	0.388099286263066	0.738820408631117	0.525295838784604	0.599377549689513	0.999995081145425
72.2105552949736	0.17772629622115	0.290083437544774	0.612673021684384	0.540092564434772	0.999995081145425
29.2844188854479	-0.273507206621612	0.410298780468925	-0.666604970916618	0.505024493073061	0.999995081145425
6.73230537435968	1.15395107886638	0.897120707790184	1.28628295930079	0.198344327441629	0.999995081145425
68.1070612739865	0.20321164949323	0.296795486870294	0.684685780218881	0.493542224026232	0.999995081145425
152.118962384664	0.59015145263736	0.207320209386416	2.84656982734085	0.00441930358915521	0.329826486678953
40.9667311071006	-0.0135461560835652	0.356543817550709	-0.0379929630434235	0.969693292656942	0.999995081145425
27.6952724040636	0.0110748734106938	0.426430372121434	0.025971117759736	0.97928037536643	0.999995081145425
406.64947505487	0.281875214820321	0.14474360307143	1.94741051652015	0.0514855382592209	0.978777506516969
64.7744792725814	-0.0227373515701732	0.301075016341253	-0.0755205524738779	0.939800545720577	0.999995081145425
150.529949798238	-0.0800977921407696	0.222651750807696	-0.359744721746877	0.719038044826526	0.999995081145425
203.64564587001	0.0719080939517994	0.193084221866998	0.372418280771444	0.709581445155797	0.999995081145425
446.410251005744	0.0867799482774895	0.137810034215267	0.629707036730972	0.528886277810918	0.999995081145425
220.950086508035	0.308386779061406	0.172670657497968	1.7859825376818	0.0741020855759453	0.999995081145425
44.4794016477285	0.167674189459788	0.338996306515167	0.494619517196085	0.620868722655904	0.999995081145425
137.010311714629	0.369069591893632	0.212265743304546	1.73871481166941	0.0820849393780188	0.999995081145425
31.0071970038849	0.272070872399132	0.412582649158136	0.659433626097185	0.509617355032817	0.999995081145425
11.8593973227058	0.332103137785521	0.675229489296045	0.491837431643799	0.6228342726167	0.999995081145425
69.234585399103	0.182617184072849	0.288802888018274	0.632324646494856	0.527174761726375	0.999995081145425
15.8886626714596	0.655922608613598	0.587928088192241	1.11565108350313	0.264571516781752	0.999995081145425
9.87608858889575	-0.0169523308222097	0.718529467550686	-0.0235930905937604	0.981177183526178	0.999995081145425
7.01394813163072	-1.3131443231318	0.832162038257928	-1.57799113965926	0.114567645339041	0.999995081145425
29.1824071772583	-0.219398601697549	0.435970392137015	-0.503241976185844	0.614794155811557	0.999995081145425
7.53664515448584	-1.33832180469485	0.84512820645349	-1.5835725212758	0.113291031234394	0.999995081145425
5.97426897626816	0.424437177856109	0.939561323214748	0.451739729349309	0.651456493440873	0.999995081145425
5.42461642745885	-1.99034025079642	1.07754542327291	-1.8471056605215	0.0647318282727097	0.999995081145425
5.78385085122885	0.893993010859215	0.999523917968501	0.894418827591666	0.371097842608099	0.999995081145425
4.23601547851887	1.24955247916688	1.1235019428107	1.11219431987881	0.266054609611671	0.999995081145425
6.69210051061668	1.24693074127945	0.909502040726967	1.37100378607482	0.170373775799234	0.999995081145425
6.47403122473013	-1.84255757800074	0.901615120368845	-2.04361876412073	0.0409912241009823	0.917134379632127
8.48722067173036	0.0531429911715527	0.782268025548748	0.0679345051004402	0.945837771091709	0.999995081145425
9.40810775143454	1.09765977918582	0.769926647707231	1.42566799376869	0.15396419940159	0.999995081145425
16.3036718220129	0.258128631271986	0.567616934296646	0.454758509965602	0.649282982198676	0.999995081145425
30.1631292912283	-0.23893641266576	0.404643040948769	-0.590486894586213	0.554864269417202	0.999995081145425
656.172718622246	-0.0801157433247328	0.131332131161506	-0.610023934098885	0.541845953031934	0.999995081145425
15.728623029195	-0.649984180237486	0.559311063767119	-1.16211572118681	0.245188462321896	0.999995081145425
58.859690286168	-0.723017203891868	0.3112972794856	-2.3225940332232	0.0202009715665956	0.710752513763501
6.50826345596337	-0.0837449562146681	0.849526803034156	-0.0985783566987716	0.921473055156452	0.999995081145425
6.39541974932445	-0.151991095406457	0.887452970697729	-0.171266647839332	0.864014104127501	0.999995081145425
8.59433071599422	1.34850655343305	0.822057734866003	1.64040370431265	0.10092125564628	0.999995081145425
7.29813705377148	1.08612081097642	0.861641512328628	1.26052516671478	0.207479975055455	0.999995081145425
11.0502853361865	-0.609675161166459	0.683482749916439	-0.892012506886233	0.372386228756202	0.999995081145425
5.79591041228402	0.543086226676682	0.936171183864751	0.580114231282665	0.561837587354174	0.999995081145425
20.9040855581115	1.06581221429998	0.528483232759556	2.01673799324659	0.0437228628251455	0.938009300581973
12.345745732039	-0.0746332063360289	0.65268619657278	-0.114347762719549	0.908962121593874	0.999995081145425
16.1936624466259	-0.627432858244444	0.558785717679255	-1.12285056398774	0.261500966291138	0.999995081145425
6.86494457630014	0.0847158848415248	0.852232358507306	0.0994046799512583	0.920816967106362	0.999995081145425
6.72186247034123	-0.189599114807044	0.916726333134	-0.206821935788474	0.836148924242235	0.999995081145425
22.5602360067797	-0.106615460130229	0.48872027198573	-0.218152317883271	0.827310435114265	0.999995081145425
11.7072015643753	0.280503399565088	0.678502257159031	0.413415573206181	0.679302166714867	0.999995081145425
4.25921611147131	-1.157101962894	1.09714054101951	-1.05465245302007	0.291584304889503	0.999995081145425
10.9439653248425	0.44234567566581	0.66910607197499	0.661099479130634	0.508548519310015	0.999995081145425
5.84776690817749	0.404835925877591	0.909157477696229	0.445286912123772	0.656112424840556	0.999995081145425
15.8374415330901	0.140390434395127	0.557374080135514	0.25187829753582	0.801135134934074	0.999995081145425
21.088639577647	-0.223887526463609	0.494904549332548	-0.452385266543931	0.650991459119366	0.999995081145425
283.841492938213	0.145007945322201	0.162715216011179	0.891176307151496	0.372834592956732	0.999995081145425
10.2572277204693	0.715344850351663	0.738705910174556	0.968375696605198	0.332856772575811	0.999995081145425
4.93704317412383	0.921394222420301	1.01120046063388	0.911188491590196	0.362196066708857	0.999995081145425
7.28128554270928	-0.977080828280206	0.856988325226113	-1.1401331844543	0.254230818619141	0.999995081145425
14.707124335943	-0.186389992878706	0.66121176092125	-0.281891526882423	0.778026686756435	0.999995081145425
14.7769242420093	0.3746727360563	0.620876734990436	0.603457522147406	0.546204365654995	0.999995081145425
55.1714032872899	-0.0124623870205592	0.340805979064082	-0.03656739548638	0.970829940766946	0.999995081145425
8.48476731851213	1.52453837784803	0.902388375491771	1.68944815697256	0.0911335789554587	0.999995081145425
6.93380527176095	-0.402801428000858	0.825270166945443	-0.488084319698287	0.625490117213011	0.999995081145425
14.3520546210532	0.27157311883297	0.628700959470863	0.431959128965758	0.665771118514235	0.999995081145425
7.78423742996223	0.225872264976043	0.847870400097135	0.266399516895702	0.789931537249862	0.999995081145425
8.80934788233556	-0.652483974448831	0.782791919843033	-0.83353437600591	0.404543418789091	0.999995081145425
20.4825238369481	-0.494462318450128	0.538713398918156	-0.917857843230013	0.35869329461448	0.999995081145425
11.8062332432236	0.355421743852206	0.651199270323763	0.545795672767719	0.585206398116296	0.999995081145425
4.93746733582292	-0.0711161243284449	0.987400856505041	-0.0720235594894704	0.942583158776416	0.999995081145425
16.9110428684042	-0.275225907953812	0.545280090882913	-0.504742264673864	0.613739871706037	0.999995081145425
7.29949944824236	-0.328206130473533	0.828887401924253	-0.395959848963328	0.692134648431132	0.999995081145425
41.3621944193405	-0.141074790680642	0.358270556283452	-0.393766074846039	0.693753753387607	0.999995081145425
11.6993540526973	-0.436055723002336	0.664635822818293	-0.656082185208291	0.511771246132179	0.999995081145425
7.38566978897445	-1.00827709771865	0.86272919249691	-1.16870636404512	0.242521957016188	0.999995081145425
5.68448839965128	-1.3353325868889	0.983162948154568	-1.35820068219146	0.174400014194461	0.999995081145425
7.01125025608957	-1.17333829308273	0.857067911417222	-1.36901437733508	0.170994780783349	0.999995081145425
17.896561383564	-0.124355460368899	0.528982586148341	-0.235084223233818	0.814143363637035	0.999995081145425
21.4565688898828	0.270377046501381	0.496940576506371	0.544083255189597	0.58638418271155	0.999995081145425
29.2693144433279	-0.434457606832335	0.451523187464257	-0.962204420269616	0.335946929174127	0.999995081145425
31.9472666523612	0.00760985587192844	0.397222553555879	0.0191576631382234	0.984715331319806	0.999995081145425
29.4210114230169	-0.349268333212357	0.500402048229763	-0.697975426855144	0.485192561788177	0.999995081145425
31.776609933189	0.348605959872882	0.40619049146027	0.858232694270195	0.390763986123559	0.999995081145425
24.618488736852	0.825289011711306	0.490232383471372	1.68346490263938	0.0922851282029433	0.999995081145425
10.1987262116064	-0.752330751537008	0.704839716710969	-1.06737848861249	0.285800958224643	0.999995081145425
12.6723304921779	0.715948789271707	0.639089884674226	1.12026305914177	0.262601679025095	0.999995081145425
23.5853338915731	0.196189248688906	0.472214085753258	0.41546674402131	0.677800255373369	0.999995081145425
14.7012470106	0.294157923880047	0.60264517224804	0.488111308985937	0.625471001150654	0.999995081145425
15.8360080262491	-0.528895088088502	0.573935437295287	-0.921523665764495	0.356777091355787	0.999995081145425
17.2894876352561	-0.226184003881997	0.545032524089524	-0.414991755326595	0.678147938662898	0.999995081145425
11.2302508544349	1.35391183916054	0.700595010218329	1.9325171024821	0.0532957132140435	0.986239496244518
96.3433101041739	0.0365328241955144	0.240423131201745	0.151952201990327	0.879224635055308	0.999995081145425
1187.91881803396	0.148893519760481	0.116507260083601	1.27797632227932	0.201257775055447	0.999995081145425
112.240121398757	0.286589746044906	0.229954253229146	1.24629025999934	0.212657852373163	0.999995081145425
5.91411034530703	0.609160090140221	0.906959892379901	0.671650527502114	0.501806203399812	0.999995081145425
10.7120849889991	0.313854842962002	0.680703822456536	0.461074012820079	0.644745505501708	0.999995081145425
13.3991309211719	-0.308256376709892	0.611231700980909	-0.504320008623898	0.614036519243466	0.999995081145425
5.09405764771422	-1.23505293649938	1.01647019250728	-1.21504097769255	0.224350462836275	0.999995081145425
3.72460873646991	0.125930953996092	1.12015298461744	0.112422995542078	0.910488023099353	0.999995081145425
27.2102864204246	0.295608145546143	0.489686165576376	0.60366856637292	0.546064016654246	0.999995081145425
43.0419966447544	-0.611222063598552	0.384000615848022	-1.59172157119784	0.111447279227488	0.999995081145425
180.89142773709	0.0800704681504642	0.187324070397205	0.427443563342829	0.669056283210752	0.999995081145425
6.50066858300544	-0.353821107135201	0.852431983310355	-0.415072538410823	0.678088802040806	0.999995081145425
13.3956790578129	-0.429505820180235	0.652914528312699	-0.657828554206306	0.510648303971217	0.999995081145425
11.3464429633984	-0.0641514338914162	0.682021349715591	-0.094060741526886	0.925060905793542	0.999995081145425
31.4771612787436	-0.0979979780039881	0.41882559468448	-0.23398278244627	0.8149983453037	0.999995081145425
280.910210815812	0.289348539428095	0.169664227884007	1.70541865563972	0.0881163714318381	0.999995081145425
54.2967810427559	-0.23210038890933	0.328340813471196	-0.706888633355021	0.479635688203215	0.999995081145425
22.1437449160744	0.471089390701147	0.52560469527107	0.896280788470111	0.370102817046929	0.999995081145425
7.79932469267732	0.82842386591998	0.884537449909411	0.936561663957611	0.348984079378459	0.999995081145425
1.74867568032014	0.578267231040224	1.77109420451182	0.32650280801953	0.744043965116336	0.999995081145425
8.08563808228081	0.159552298124554	0.826473291185429	0.193051971341632	0.846918266319176	0.999995081145425
12.4580079516727	0.201067013819339	0.647359165447911	0.310595762833171	0.756107948755532	0.999995081145425
403.423279826083	0.64112533018569	0.180986313197293	3.54239676392988	0.00039650859140134	0.0860019414842622
36.7982129829612	-0.0974123552390928	0.368175291975472	-0.264581457154334	0.791331906253955	0.999995081145425
19.0160617577684	0.245513208950781	0.533064126167341	0.460569745550104	0.645107321815263	0.999995081145425
124.049153837271	-0.114547546245751	0.220507059145908	-0.519473375090253	0.60343067501506	0.999995081145425
9.48122096133394	-1.10444586546585	0.723661808446431	-1.52619062188302	0.126962398336777	0.999995081145425
11.5176937808735	0.14916613532453	0.69157543362304	0.215690332641048	0.829229137294187	0.999995081145425
7.21301351028759	-0.540444768775386	0.849364650027917	-0.63629298530098	0.524585476175369	0.999995081145425
28.2351254058512	-0.0931653765119343	0.425791407585561	-0.21880520567624	0.826801791589382	0.999995081145425
8.52009398184175	-1.0386678032711	0.782284953410467	-1.32773588286838	0.184265374989483	0.999995081145425
3.59318275131466	2.64159614635997	1.45458820778438	1.81604397191123	0.0693636271961959	0.999995081145425
140.686826323992	-0.0498629148890733	0.216347212950398	-0.230476344987653	0.817721642717442	0.999995081145425
154.720196097653	0.116223710720982	0.207574873390341	0.55991223225956	0.575539304805707	0.999995081145425
216.841303351021	0.151929290677342	0.183773065258079	0.826722297220118	0.408394480375782	0.999995081145425
21.0836096665622	0.51650074728576	0.494171212895839	1.04518582589842	0.295937093105444	0.999995081145425
6.17062833176345	-0.350111344947399	0.881245834235876	-0.397291347483054	0.691152627182693	0.999995081145425
10.2809982132103	0.400182949078888	0.69099927133608	0.579136571743579	0.562497024925955	0.999995081145425
11.8284561187061	0.0500042296260453	0.634717646280556	0.0787818487780668	0.937206141744404	0.999995081145425
89.6989077624446	-0.10239943405518	0.261981739514394	-0.390864776472537	0.695897191224316	0.999995081145425
7.80334989542111	-0.745904225431382	0.790787619375271	-0.943242164085285	0.345557051147283	0.999995081145425
125.917623676656	-0.0440422310847864	0.213810911623837	-0.205986826164752	0.836801201841736	0.999995081145425
15.8488449839504	-0.531983536640881	0.576249525422912	-0.923182602624195	0.355912053553213	0.999995081145425
7.87471719983022	2.22949784881959	0.966325116283836	2.30719228057892	0.0210441032499385	0.724923608909838
34.5164379952239	-0.00686943208153008	0.411750515267886	-0.0166834814452164	0.986689125225556	0.999995081145425
2.98887795344771	1.05508009408282	1.32945897917311	0.793616133037106	0.427418937528522	0.999995081145425
33.9636527223209	-0.0735416018457723	0.403348602767662	-0.182327647452231	0.855325602789442	0.999995081145425
8.76652327706055	0.00110561232543243	0.749714036349818	0.00147471205263195	0.998823350448067	0.999995081145425
8.01799872000241	0.328724448389885	0.852867306309907	0.385434458511693	0.699915556730963	0.999995081145425
20.980519272854	-1.00611549674715	0.533836621347475	-1.88468804220958	0.0594719677315734	0.999995081145425
45.854533069433	0.0561753095752732	0.338007908607154	0.166195252077851	0.868003295781278	0.999995081145425
66.7219172394692	-0.616405469354241	0.280468073410575	-2.19777410618816	0.0279652075590253	0.80739444904813
11.2331014184812	-0.423140986248431	0.712399725212597	-0.593965678639412	0.552535068731408	0.999995081145425
14.9500199685792	-0.724900893763607	0.606371127708106	-1.19547396081259	0.231901903949061	0.999995081145425
11.4349195147846	0.186579577178081	0.6585178235464	0.283332615316728	0.776921877764999	0.999995081145425
10.2131538533072	-0.474606332829948	0.734246874943277	-0.646385226857945	0.518029905384914	0.999995081145425
8.88551321178017	1.10951134500228	0.769371214565533	1.44210145115557	0.1492737557531	0.999995081145425
10.9786765286569	0.0914606464251507	0.708770880800115	0.12904120203401	0.897325046846041	0.999995081145425
12.323290939284	0.0863714260136245	0.638152068355962	0.135346150700629	0.892338197765127	0.999995081145425
35.6792885498209	-0.407656726820969	0.388532635585121	-1.04922132527438	0.294076265935834	0.999995081145425
57.8607058708245	-0.130231217170483	0.304590995639594	-0.427560955625157	0.668970797372913	0.999995081145425
7.52511944558767	0.182218155544107	0.803067637784375	0.226902625595571	0.820499460370883	0.999995081145425
59.6645550098384	-0.563196453604363	0.32376166764593	-1.73954025409914	0.0819397780199372	0.999995081145425
14.2416931054773	-0.193515634804779	0.617457744781822	-0.313407089699972	0.753971398556833	0.999995081145425
57.1412147296228	-0.141342527035849	0.344244772805055	-0.410587286145637	0.681375187854579	0.999995081145425
25.6948651038827	-0.0706076644676803	0.43777316104439	-0.161288244119928	0.871866381873483	0.999995081145425
10.2051078677791	-0.565126754542144	0.68516118626182	-0.824808477002947	0.409480333230815	0.999995081145425
37.722394748866	0.395971798748686	0.393558813947037	1.00613119238126	0.314352465728011	0.999995081145425
35.552748850253	-0.127483097764838	0.385184209070912	-0.330966573298357	0.740669734606564	0.999995081145425
32.9649593381671	0.0813670794587992	0.391745074509289	0.207704154444627	0.835459973645124	0.999995081145425
8.49053959019813	0.974494713517834	0.790551204229973	1.23267753980216	0.217696094734491	0.999995081145425
21.5887137955877	0.00126853187364197	0.49885193850239	0.00254290256433652	0.997971059490931	0.999995081145425
12.398301373645	-0.155884134493828	0.6375304141619	-0.244512467218924	0.806833947513964	0.999995081145425
15.0431660575395	-0.687879122364804	0.594690420663623	-1.15670119857857	0.247394459838306	0.999995081145425
175.618636914169	0.554682870794502	0.218175794168494	2.54236668604093	0.0110104594810279	0.536641866458887
82.599796281609	0.911158451104477	0.266246493085628	3.42223644167	0.000621082785052703	0.110906486786895
170.0246517957	0.560978209180916	0.199024154993168	2.81864384350821	0.00482269969337919	0.347751364646575
12.3992979655888	-0.231768273386187	0.641957339460997	-0.361033762120058	0.718074208294128	0.999995081145425
106.692915232193	0.560201191726151	0.27094581232399	2.0675764903732	0.0386798646664571	0.901370503751935
8.63696658766213	0.348543625222923	0.769787181478865	0.452779201328507	0.650707741717986	0.999995081145425
24.5113022136479	0.372867444894293	0.481327067281319	0.774665441111303	0.438537376976595	0.999995081145425
15.618780073345	-0.522457178445743	0.565414482093149	-0.924025108999014	0.355473242977075	0.999995081145425
4.52799865660761	-0.444705904584958	1.01646986900816	-0.437500331435194	0.661748535769838	0.999995081145425
7.21324640539384	3.14233812723791	1.10111430144047	2.85378014174108	0.0043202418590387	0.325422524611763
9.36632831956202	0.630463911115651	0.775510861231465	0.812965933339104	0.416237590226191	0.999995081145425
232.059361558341	0.85873372499948	0.203162434119625	4.22683321707913	2.37003201107642e-05	0.018979534272791
34.3517317426391	0.770047752995607	0.414939996082067	1.85580508089489	0.0634813461087991	0.999995081145425
11.4406450607624	-0.458277649283135	0.662536134029062	-0.691702121205411	0.489124414610727	0.999995081145425
10.5330982060544	-0.587822304052848	0.669872013825908	-0.877514348891154	0.380207328602505	0.999995081145425
5.99576832562326	-1.15574220096419	0.988634675232448	-1.16902859055844	0.242392112485766	0.999995081145425
110.079606567491	0.47804550827107	0.24431978190348	1.95663856830031	0.0503899771466708	0.974944539519103
3.33018871065876	-0.969657758983672	1.30175627686719	-0.744884258455242	0.456341692145674	0.999995081145425
59.8323980397523	-0.0213586451637337	0.304252742797566	-0.0702003372832193	0.944034205876267	0.999995081145425
75.9747829507513	0.261329383189393	0.28600048683707	0.91373754667162	0.360854769843931	0.999995081145425
34.5134371212633	-0.249401399118353	0.386141737926756	-0.645880449125807	0.518356782078848	0.999995081145425
11.9122827592074	-0.230625642394251	0.638944612009577	-0.360947784924422	0.718138480904345	0.999995081145425
32.2301981962176	0.00561172547571371	0.393497645101546	0.014261141192511	0.988621641313085	0.999995081145425
21.9799515130368	0.118857653674215	0.548575983290199	0.216665798895061	0.828468803380095	0.999995081145425
29.3875980625483	0.0679707947115338	0.41356063898373	0.164355086786216	0.869451618251065	0.999995081145425
13.4485528670978	-0.175390323769709	0.640421855375265	-0.273866861815539	0.784186938720774	0.999995081145425
17.8457293396254	-0.894309041019396	0.532738032911249	-1.67870320076882	0.0932099018458579	0.999995081145425
64.606024145824	-0.554234456358642	0.285726884800425	-1.93973506114332	0.0524118962653382	0.982654720898993
11.1382315837056	0.00102552883464545	0.675950326388372	0.00151716597301592	0.998789477158351	0.999995081145425
11.4986127174684	0.0429931412626236	0.677259330788063	0.0634810615493425	0.949383439517657	0.999995081145425
26.0483890884877	-0.353588200623681	0.439384725975589	-0.804734847891198	0.420972705584591	0.999995081145425
15.0944887387465	0.00818797761179742	0.623885391932445	0.0131241694671447	0.989528728411645	0.999995081145425
163.973366034988	0.107335069235787	0.22128746495664	0.485048121712717	0.627642210694406	0.999995081145425
1488.87465664686	0.153296254138875	0.113634462542053	1.34902960518817	0.177327457099659	0.999995081145425
34.8374731835467	-0.214393150136791	0.38921742171848	-0.55083133018609	0.581749304821397	0.999995081145425
20.8787710383857	-0.423762131452793	0.542823247497669	-0.780663196365062	0.435000612097041	0.999995081145425
27.5977792794661	-0.11156223415229	0.461850388138795	-0.24155492128495	0.809125055332749	0.999995081145425
175.664727757555	0.0240760300868664	0.19366303507563	0.124319181910291	0.901062560149008	0.999995081145425
38.2933481419572	0.334399986917912	0.367458347113348	0.910035081649028	0.362804008856222	0.999995081145425
27.6689892585692	0.542832449650569	0.432024746613977	1.25648462016367	0.208940318623849	0.999995081145425
31.1055795941773	-0.505676615826391	0.407782342663227	-1.24006501243731	0.214951348671651	0.999995081145425
10.2738823440568	0.0372184658939608	0.720041929491361	0.0516893035941003	0.958776260342536	0.999995081145425
11.613533287945	0.407427354911315	0.659979033024939	0.617333785656671	0.537014586494245	0.999995081145425
14.4522913690663	-0.393471028211079	0.600559508772665	-0.655174087602405	0.512355675755907	0.999995081145425
8.3246205874691	-1.6876757988927	0.795241161731026	-2.12221886907751	0.0338193627287789	0.864603546607566
10.9425668852697	-0.413204332528451	0.661020196297979	-0.625100919521957	0.531904824490226	0.999995081145425
27.0558240930627	-0.221783550246056	0.427971018478885	-0.518220955788853	0.604304115339875	0.999995081145425
13.2291400212142	-0.421081596474489	0.634918833796779	-0.66320539580854	0.507199016187714	0.999995081145425
47.0519070783183	0.178189936468879	0.336541237303051	0.529474301267933	0.59647646711733	0.999995081145425
15.2179865452288	0.366131639545424	0.597614735737038	0.612654972595135	0.540104501225481	0.999995081145425
91.9265518963786	0.0930339302797213	0.250094793079289	0.371994671037499	0.709896817000851	0.999995081145425
33.2065859965254	0.0161869636219817	0.407920893597434	0.0396816242463817	0.968346951864219	0.999995081145425
29.4734899022002	-0.315644350588195	0.461852828716107	-0.683430588626353	0.494334796789094	0.999995081145425
334.726421581899	0.362611028826348	0.162099173823993	2.23697024649904	0.0252882847326204	0.778894205104363
12.9729097407461	0.66750090828954	0.637417572576311	1.04719564851599	0.295009351843686	0.999995081145425
7.82521602513698	-0.953966420311151	0.824590417786856	-1.15689729074409	0.247314325762241	0.999995081145425
5.31143129870771	0.864876316168958	0.993524998355837	0.870512888553608	0.384020178862568	0.999995081145425
9.88126517590368	1.62532407965289	0.781656568898899	2.07933272017716	0.0375867797007245	0.892553256476394
24.0272050247158	0.422139890532441	0.464905171585552	0.908012894528014	0.363871409055016	0.999995081145425
18.5931908666409	0.127037754772161	0.515158713541525	0.246599254623539	0.805218381460378	0.999995081145425
5.39036094179227	-0.332649353106827	0.933707284689041	-0.356267278366165	0.721640411846353	0.999995081145425
3.16051691874316	-1.7249767132131	1.26469218196441	-1.36394985104893	0.172583349601371	0.999995081145425
4.27017659738191	-1.05728437243605	1.10336200143152	-0.958238883579748	0.337942314123122	0.999995081145425
4.30022626309482	-1.10758671146991	1.06952967697635	-1.03558296259825	0.300396743760442	0.999995081145425
5.79125699057968	0.905270334498893	0.933479742440544	0.969780374807172	0.332155977130382	0.999995081145425
3.88008019837954	-1.13699667145278	1.12617752275541	-1.00960696557937	0.312683631071377	0.999995081145425
16.8215069147195	0.154475586176173	0.596490286099594	0.258974185793163	0.795655157947648	0.999995081145425
4.07164507088204	-0.067232770444707	1.10636127643649	-0.0607692730002795	0.951542961671887	0.999995081145425
7.48360239267819	-0.645288644740127	0.795513341114187	-0.811160054005308	0.4172737621575	0.999995081145425
25.8539889443701	0.194180436153112	0.457742351048799	0.424213393644257	0.671410193784378	0.999995081145425
10.576739763897	0.0181567266671443	0.712630141870317	0.0254784713701437	0.979673320270533	0.999995081145425
4.02491748967787	1.32247179585009	1.19199411001708	1.10946168671181	0.267231063774806	0.999995081145425
5.66216304096808	-0.528849761787095	0.911935006261237	-0.579920452834989	0.561968262451833	0.999995081145425
20.7651859802025	0.408651750550126	0.502247319585487	0.813646453877331	0.41584751751478	0.999995081145425
245.638437412644	-0.00329531668900799	0.166712584915772	-0.0197664542882163	0.984229678252508	0.999995081145425
4.77430663415183	0.440613250392763	1.0062965022515	0.437856287293983	0.661490464903524	0.999995081145425
7.37919837157592	-0.700017560916315	0.834646673076673	-0.838699276588394	0.401638084395465	0.999995081145425
9.17265774537696	-0.619714109763229	0.747193393298359	-0.829389171962035	0.406884226626487	0.999995081145425
84.7229683654543	-0.244392081952489	0.274147127894617	-0.891463222063861	0.372680713602014	0.999995081145425
8.63131914447019	0.263829851428243	0.772394809324688	0.341573827585548	0.732671636319445	0.999995081145425
14.3177361394136	-0.661223413260493	0.610167256623703	-1.08367567430495	0.278508624901523	0.999995081145425
19.5127693849226	-0.308022126642841	0.503249492029909	-0.612066443227595	0.54049379826418	0.999995081145425
37.0068835916213	-0.193959440421707	0.375526463207895	-0.516500059049977	0.605505197708899	0.999995081145425
5.39678117605269	-1.03158003196301	0.97338538236451	-1.05978582651111	0.289242046317652	0.999995081145425
6.62446114833828	1.62531021012038	0.95975236571674	1.6934683030519	0.0903663632858821	0.999995081145425
50.9520597911344	0.212650625646348	0.336762193650254	0.631456350077103	0.527742181277425	0.999995081145425
37.1795210670575	-0.115583945974859	0.37870304184427	-0.305209975108649	0.760206235610433	0.999995081145425
63.749641356937	0.317057136483756	0.306538349781422	1.0343147495569	0.300989043734415	0.999995081145425
1052.8376022829	0.591737974254425	0.148970758190064	3.97217535470592	7.12192607623648e-05	0.0335505645519314
151.591153017136	0.100268987114391	0.210922944471192	0.475382075505234	0.634514668046536	0.999995081145425
12.2697377653709	0.676398046331042	0.689151522764158	0.981493944347737	0.326349219208937	0.999995081145425
6.48744253087321	0.726141738807986	0.896954807257109	0.809563350274614	0.418191179220768	0.999995081145425
35.4967834654184	-0.177483890385897	0.385372438175142	-0.460551593223268	0.645120347840989	0.999995081145425
10.008783579552	0.0243509764076358	0.698587886924066	0.0348574271948158	0.972193428143189	0.999995081145425
50.9353881050665	0.283703978663836	0.332045223167822	0.854413672803979	0.392875822769265	0.999995081145425
93.176861447153	-0.570860319224208	0.246205747234163	-2.31863116778208	0.0204150436367677	0.714770637504519
52.9097735127346	0.015039815524534	0.316796100582728	0.0474747495214404	0.962134854600799	0.999995081145425
40.8495430834285	0.0619944351349136	0.373166817667003	0.166130620944531	0.868054156954179	0.999995081145425
18.7175009826427	-0.397547851770774	0.507342681724257	-0.783588422759281	0.433281651171276	0.999995081145425
6.983435726131	0.246098538941687	0.85487204661566	0.287877630244155	0.773440410872667	0.999995081145425
11.5986814845452	0.589597621023215	0.654862453956078	0.900338105294337	0.367940348406526	0.999995081145425
4.4453933492887	-0.210117613154259	1.03844043889696	-0.202339590489607	0.839651251276789	0.999995081145425
4.16855670222714	-0.677828740302883	1.17590676883803	-0.576430681637011	0.564324111025343	0.999995081145425
8.27483026855998	-0.569607672220069	0.793951677320304	-0.717433678259328	0.473106545294156	0.999995081145425
31.0601326456909	-0.453834682660979	0.418906401152937	-1.08337967959408	0.278639931379867	0.999995081145425
22.3601091907027	-0.300561057379668	0.468208599856951	-0.641938352844216	0.520913210772482	0.999995081145425
12.9515387307046	0.578147715468807	0.634791144100625	0.910768401295089	0.362417415004137	0.999995081145425
9.19984869942315	0.126561460422164	0.723020761262787	0.175045402847242	0.861043957984289	0.999995081145425
4.15783979202897	0.187483913114993	1.06831127742074	0.175495585488568	0.860690239223568	0.999995081145425
635.367201177812	0.265436686123183	0.125007863551352	2.12335991178783	0.0337237037826818	0.863633308526132
20.5929267641959	-0.304749546127811	0.577835415161228	-0.527398525828985	0.597916867020779	0.999995081145425
47.9994386236381	-0.104473099614435	0.327628302894051	-0.318876906212281	0.749819857038813	0.999995081145425
5.08758974113516	-2.51986253995819	1.13339344197895	-2.22329020676033	0.0261962374581179	0.789262368744291
8.96006343934011	-0.888203393012915	0.738265656974491	-1.20309455630496	0.228939731730815	0.999995081145425
4.71402668551612	-0.272300780174355	1.05371446989097	-0.258419892632328	0.796082865757135	0.999995081145425
26.8295841787723	0.358001801563899	0.469816633469017	0.762003249907302	0.44605806450171	0.999995081145425
98.5639334717742	-0.11937724100897	0.244597625408144	-0.488055600743355	0.625510458646402	0.999995081145425
7.40337679322156	-1.19304682382352	0.806306816912593	-1.47964372717545	0.138968350481064	0.999995081145425
8.64595526339193	-0.534230782163741	0.736841770959397	-0.725027819023005	0.468434964119049	0.999995081145425
9.87409797546433	-0.121506150841668	0.702249199109641	-0.173024264030093	0.86263235532185	0.999995081145425
45.5590137332463	0.956049752390288	0.359569929959607	2.65887014661567	0.00784031747770229	0.450232445699935
11.5701713196936	0.826383447876438	0.665023847879432	1.24263731370166	0.214001513323068	0.999995081145425
22.1603365499361	-0.442662935657724	0.466308655901869	-0.949291697795289	0.342472274880096	0.999995081145425
7.63204072502121	-0.413494352556774	0.79570921282997	-0.5196551025043	0.603303985036728	0.999995081145425
4.31927686480941	0.162356464597595	1.20681468243575	0.134533053799036	0.892981075504221	0.999995081145425
26.6012686907238	-1.03717361297738	0.459439165313389	-2.2574775754477	0.023978249159678	0.764172043231938
6.92336795115394	2.29600065866149	1.00535197497054	2.28377793630809	0.0223845849954639	0.742469894483161
9.41181845171391	0.372055053677544	0.775161635850996	0.479970933119118	0.631248061619939	0.999995081145425
6.50499220981423	0.222864884883089	0.877852602996302	0.253875062991672	0.799592080604013	0.999995081145425
186.293069877952	0.0604892898538993	0.18952185115167	0.319167892706425	0.74959920259995	0.999995081145425
21.1968343512348	0.305511055559114	0.497666829386633	0.613886716009688	0.539290188970011	0.999995081145425
62.7169070081428	-0.145463711430447	0.298579912158445	-0.48718519065427	0.626127099189212	0.999995081145425
7.84574222259982	-0.633428158529254	0.792274774538117	-0.799505649916131	0.423997271885721	0.999995081145425
40.3145231114983	-0.536913772668575	0.361337638746333	-1.48590602000779	0.137303981055633	0.999995081145425
5.66845033033724	-0.328557801456671	0.907130838806101	-0.362194500948832	0.717206688602189	0.999995081145425
241.905801314526	-0.12733441494776	0.17056614507974	-0.746539794800609	0.455341401688089	0.999995081145425
26.9209964498528	-0.624150177752623	0.427623485872476	-1.45957880793001	0.14440586704091	0.999995081145425
7.5336093364287	-1.97456885712304	0.841957624505018	-2.34521168245715	0.0190162797165269	0.69155476226389
6.44461789437497	-0.414440108400645	0.877888569627147	-0.472087372747847	0.636864425134124	0.999995081145425
4.24630822701795	1.43785192759426	1.1730860203165	1.22570033458103	0.220311464267856	0.999995081145425
9.97565951769429	0.229388517135757	0.718982853718055	0.319045879814138	0.749691722222528	0.999995081145425
19.5175999130174	0.183226405135037	0.510719406422464	0.358761391932448	0.719773597251093	0.999995081145425
9.51223675730015	-0.813371918881362	0.733639570006801	-1.10868054578057	0.267568017250347	0.999995081145425
14.9667466511473	0.472190687053485	0.60750584804375	0.777261138430193	0.437004717848634	0.999995081145425
119.24250759077	-0.134747104063933	0.22022667016266	-0.611856429397987	0.540632750970129	0.999995081145425
73.0220587959428	0.430014413502503	0.27254155724442	1.5777939256319	0.114612959781501	0.999995081145425
35.4670646893593	0.0578261457614153	0.381154395414525	0.151713180950009	0.879413160624786	0.999995081145425
10.8090909871477	0.135022637012853	0.665539656976424	0.20287692190465	0.839231232823191	0.999995081145425
97.0337118937125	0.267822358950143	0.245455311155955	1.09112472526609	0.27521800453447	0.999995081145425
31.301444832808	0.0803527488114562	0.414166291955621	0.194010836642559	0.846167396708698	0.999995081145425
7.49065990265963	-0.720089654461308	0.852341522850688	-0.844836999203021	0.398201853658628	0.999995081145425
6.06645976997641	0.713044183308575	0.927245668320221	0.768991657410825	0.441898263094744	0.999995081145425
3.71441035477438	0.161891784862618	1.12262212377026	0.144208617873051	0.885335736000901	0.999995081145425
11.3717924816988	-0.333734663063395	0.659972973809779	-0.505679287345463	0.613081811033946	0.999995081145425
34.7484208080209	-0.27051400239558	0.428991604602963	-0.630581110429757	0.528314453070201	0.999995081145425
28.0410630248785	-0.17209324574335	0.460827234500268	-0.373444173563161	0.708817887766222	0.999995081145425
12.1182950170245	-0.596529032815864	0.632266114360528	-0.94347778453886	0.345436573180326	0.999995081145425
12.5010796434796	-0.526400285747506	0.633251805895347	-0.831265352655781	0.40582374296857	0.999995081145425
5.23353520180897	3.37368928296767	1.36427841635543	2.4728744826003	0.0134031207947614	0.593776894626532
5.19053349014354	1.03674153213434	1.0166252122145	1.01978735101013	0.307829323423098	0.999995081145425
10.7262618789535	-0.0787823797268784	0.672748450540887	-0.117105256301278	0.906776644472604	0.999995081145425
10.1895290274324	-0.293728139116014	0.736789699340957	-0.398659399525737	0.690144187523751	0.999995081145425
17.9421584875698	0.203661979979412	0.522859547490018	0.389515656655959	0.696894731028177	0.999995081145425
317.298586470742	-0.27285147309381	0.158387458518654	-1.72268357384922	0.0849457623853197	0.999995081145425
30.4253972353006	-0.031509723132357	0.411882502877623	-0.0765017278282371	0.939019939397515	0.999995081145425
25.2446774898517	-0.130834451857373	0.444504130045025	-0.294337989264848	0.768499646406441	0.999995081145425
66.7436085147576	-0.0407806850203124	0.29452153346999	-0.138464188135391	0.889873570676042	0.999995081145425
6.87002215970358	-0.756679309959322	0.881285993876308	-0.858608119517585	0.390556756965471	0.999995081145425
41.2369542976414	-0.124925359431884	0.372188202336498	-0.335651046023588	0.737134025704396	0.999995081145425
29.7587849211245	-0.351784951148206	0.440102998695014	-0.799324140465556	0.424102484613677	0.999995081145425
14.8671441659	-0.359007190606254	0.582637103919573	-0.616176326895603	0.537778150818873	0.999995081145425
3.75861716682782	2.97314055985614	1.50458610106967	1.97605212339953	0.0481488740702814	0.964703606902234
9.84069081319594	-0.183151792980433	0.708501614367623	-0.258505823086806	0.796016555444981	0.999995081145425
264.016816000949	0.298283289371692	0.182300515469163	1.6362174764237	0.10179408007588	0.999995081145425
97.8987905176757	-0.326059892605196	0.243021222234121	-1.34169308181274	0.179695531101878	0.999995081145425
221.151403690658	0.0866547439994566	0.173631883049926	0.499071613331176	0.617728934616232	0.999995081145425
7.89810561977926	0.00740419072917957	0.819523831349702	0.00903474730806223	0.992791412681092	0.999995081145425
12.6743210743861	-0.221232113385856	0.727632182667262	-0.304043881861975	0.761094459774642	0.999995081145425
5.80569625949713	-0.336684038974264	0.90583796564705	-0.371682410919669	0.710129322353065	0.999995081145425
16.649203722832	0.177523096750987	0.570339958886799	0.311258388939608	0.755604197957897	0.999995081145425
146.310083297421	0.0912785933243961	0.203156950363518	0.449300863992431	0.653214634605469	0.999995081145425
13.5944576770919	-0.332587008118671	0.624501420324706	-0.532564053970837	0.594335390628903	0.999995081145425
7.99160845450623	-0.15994004522862	0.790886120032254	-0.202228919154755	0.839737765951445	0.999995081145425
104.187387378327	0.269946043395577	0.281640429193389	0.958477602696087	0.3378219801482	0.999995081145425
75.4110046576553	-0.122790719557043	0.268177624776032	-0.457870859508103	0.647045223681504	0.999995081145425
13.2592606136791	-1.19588058364376	0.649399849769666	-1.84151656959564	0.0655458946899727	0.999995081145425
55.6476631535332	0.343641029718645	0.31325047902196	1.09701677325944	0.272634059861801	0.999995081145425
15.9129309712556	-0.158925947657034	0.552095376877905	-0.287859587877296	0.773454222312	0.999995081145425
10.2422536215612	-1.21653560626723	0.724634659177678	-1.67882613791586	0.0931859329624111	0.999995081145425
95.2738831118187	-0.339356519429364	0.250940938695908	-1.3523362158161	0.176267783913304	0.999995081145425
29.8635710150187	-0.0445588976206151	0.418752336627722	-0.106408713989407	0.915258079568811	0.999995081145425
4.78772956751158	2.32314760775574	1.20421610102669	1.92917833084534	0.0537087273033611	0.988599568589718
29.7891292832415	-1.00360284904146	0.410152013828137	-2.4469045992835	0.0144088972504447	0.610808673762456
12.3426469867025	0.536718648874466	0.657716975443138	0.816032836179803	0.414481355605346	0.999995081145425
62.940419556788	-0.180198924173469	0.30055671052432	-0.599550493679255	0.548805849022149	0.999995081145425
5.54177213368987	0.665397802265645	0.958580129509945	0.69414937967243	0.487588534045359	0.999995081145425
41.2372581194997	0.0643766218998922	0.383493779866105	0.167868751149938	0.866686534197842	0.999995081145425
6.56444357866562	0.379628487753493	0.902199376364441	0.420781146273086	0.673914900202818	0.999995081145425
42.9866482317163	-0.118436550855603	0.38827697445899	-0.30503109544579	0.76034246943134	0.999995081145425
9.71723619037908	-0.737899359116777	0.701851587354296	-1.05136096065319	0.29309283871562	0.999995081145425
15.755732221488	0.195270787954049	0.601324360070483	0.324734537498465	0.745381992908649	0.999995081145425
16.410549917781	-0.0225873421712471	0.543318673222048	-0.0415729171193347	0.966839163578007	0.999995081145425
594.605775141361	-0.0279499541156735	0.131886361551331	-0.211924521890729	0.832165919377121	0.999995081145425
4.39582219445396	-1.33831397227255	1.0910035540069	-1.2266815881189	0.219942290516068	0.999995081145425
12.8761157306379	-0.59786397897776	0.6185257197204	-0.966595179337118	0.333746445419402	0.999995081145425
16.1121967107362	-0.328753914250751	0.553203979525824	-0.594272504208195	0.552329865819522	0.999995081145425
25.4849057086372	-0.565000611021938	0.441951820713727	-1.27842127702856	0.201100925804856	0.999995081145425
9.19333760917865	-0.363844192277175	0.745442046181115	-0.488091856558322	0.625484778955394	0.999995081145425
32.8602964489212	-0.0832557124793881	0.418383218554413	-0.198993909858648	0.842267508556895	0.999995081145425
22.867914891707	0.210907476561559	0.473239822579841	0.445667220927876	0.655837645796318	0.999995081145425
48.3467536322541	0.270408022094758	0.340246616633432	0.794741252008053	0.426764030823081	0.999995081145425
16.8893744121314	-0.316724726549862	0.63088939429103	-0.502028928392092	0.615647172159067	0.999995081145425
4.55077512786095	-1.5832154073854	1.04022313537624	-1.52199595792758	0.128010093501005	0.999995081145425
125.440254855069	-0.112003695995384	0.221117642472795	-0.506534416443793	0.61248153536277	0.999995081145425
20.6306683882743	0.143882975877759	0.501234320110816	0.287057310532823	0.774068438403559	0.999995081145425
52.947710246047	0.389813595153087	0.314997318254729	1.23751401222361	0.215896315539401	0.999995081145425
736.197780180804	0.409836709416247	0.150174279105836	2.72907392568479	0.00635124642436231	0.40340609946082
10.041947166108	-0.345736147709668	0.68880063295345	-0.501939358312166	0.615710178535962	0.999995081145425
15.6045204438037	-0.925334187020897	0.566666879469562	-1.63294206975193	0.102481181003676	0.999995081145425
3.75257342194786	-0.417091255673087	1.14636958399259	-0.363836638285917	0.7159800015947	0.999995081145425
65.243581910533	-0.171883678171839	0.30624021245763	-0.561270764516662	0.574612968496295	0.999995081145425
17.5218236892474	0.124056197476538	0.537690305483408	0.230720539707342	0.817531915610068	0.999995081145425
15.9274402265617	-0.890158549600988	0.593606760622622	-1.49957616498053	0.133724225626244	0.999995081145425
18.6396246605811	-0.00722963426325716	0.541298113616578	-0.0133561046702228	0.989343687114111	0.999995081145425
22.0251963224588	-0.122519465791828	0.486913325284072	-0.251624795276137	0.801331091290124	0.999995081145425
5.82368636415487	-0.102230339809119	0.905049251487003	-0.112955554232163	0.910065792205187	0.999995081145425
18.1593315921213	-0.463241400022204	0.533840952857997	-0.867751710583784	0.385530270720297	0.999995081145425
7.2858410867906	-0.267371826280293	0.814336239068938	-0.328330993332667	0.742661412583269	0.999995081145425
25.0029053127749	0.387102465702928	0.45489414422111	0.850972628732652	0.394784557623234	0.999995081145425
24.1505176084104	0.236565218714975	0.455456090906429	0.519402909387321	0.603479802898459	0.999995081145425
46.2704408486058	0.40277512917055	0.363708664238669	1.10741142230873	0.268116089692971	0.999995081145425
7.16222913866765	-1.18751990745023	0.860036892301587	-1.38077786904263	0.167347270143773	0.999995081145425
8.57062666135207	-0.694556188280776	0.757813266619871	-0.91652682642883	0.359390643743204	0.999995081145425
11.5670959769382	0.58372511447412	0.690211694002231	0.845718957743757	0.397709544812004	0.999995081145425
30.9384099537801	0.233427477993265	0.404646470268092	0.576867698459377	0.564028832759044	0.999995081145425
61.9314239614589	0.476184860341909	0.352053240005803	1.35259331893682	0.176185588012809	0.999995081145425
13.4102127247571	0.0750348864328657	0.625972212192613	0.119869356772306	0.904586639164351	0.999995081145425
18.6037622581207	0.517660726494181	0.531693939252931	0.973606596346635	0.33025190985135	0.999995081145425
10.8579547317249	-0.0772761396685262	0.752084619618421	-0.102749262054758	0.918161975049093	0.999995081145425
6.73444867629624	-1.23774127127311	0.855309740474112	-1.44712635984598	0.147861536499749	0.999995081145425
20.4649893022904	-0.745593762394308	0.534196812622147	-1.39572858687513	0.162796242401531	0.999995081145425
5.84325805858109	-1.88188509023551	0.984712726139103	-1.91110060861514	0.0559916529677303	0.996813549920863
16.7869133321419	-0.757484185471254	0.552089800808902	-1.37203075362272	0.170053864270193	0.999995081145425
13.7954121263427	-0.138931050748724	0.600087731794731	-0.231517898779919	0.816912481904173	0.999995081145425
8.18146132533476	-0.547973334398813	0.818404020732287	-0.669563345874695	0.503136186676191	0.999995081145425
6.70770630183442	1.32498903453521	0.91208696723002	1.45270032589015	0.146306976479269	0.999995081145425
17.8516239068197	0.133641904746148	0.538731244138764	0.248067856097325	0.804081905526149	0.999995081145425
4.1678620451678	1.70321428194642	1.31365685465906	1.29654428087955	0.194788034662341	0.999995081145425
58.3331578889344	-0.25473593965087	0.316923534103357	-0.803777290858412	0.42152560716119	0.999995081145425
8.36354224803817	-1.01434700364033	0.762807544507244	-1.32975481292018	0.183599068572469	0.999995081145425
13.4051314823864	0.412488699073341	0.647452379881593	0.63709503878691	0.524062939958898	0.999995081145425
106.107660516656	-0.144574861114594	0.246360620918764	-0.586842412457902	0.557309549150277	0.999995081145425
7.0485101577595	-0.538023336188892	0.812901253985881	-0.661855709473708	0.5080636989908	0.999995081145425
19.8490781285304	0.567478969237814	0.529452165189173	1.07182292669453	0.283799573358041	0.999995081145425
8.22776474483983	-0.588936675483201	0.777301875274294	-0.757667894825775	0.448649823474077	0.999995081145425
3.48741886872728	-2.46660919072684	1.31050938417795	-1.88217590847248	0.05981213555011	0.999995081145425
8.753108460098	-0.869677550494379	0.879759128928045	-0.988540524216043	0.322887997977164	0.999995081145425
5.41965201410958	-1.85778356823922	0.989550590864168	-1.87740130256183	0.060463113109698	0.999995081145425
12.0803592615459	-0.751814513618096	0.640934927267041	-1.17299663606077	0.240797154687143	0.999995081145425
11.1969882642745	-0.216453081738118	0.689820002407222	-0.31378197353335	0.753686636461838	0.999995081145425
75.0609290255898	0.10029658179344	0.271685662353473	0.369164058657429	0.712005443745094	0.999995081145425
44.979297781445	-0.362996147106669	0.348009701246473	-1.04306329911643	0.296918977080314	0.999995081145425
140.830441156127	-0.151960115796589	0.212363245303804	-0.715566931458391	0.47425879865628	0.999995081145425
92.6208315667259	0.158341885475821	0.258114445164977	0.613456117787654	0.539574789854778	0.999995081145425
284.833955160879	-0.0708350155120176	0.166770003457975	-0.424746741279931	0.671021306163363	0.999995081145425
156.985154641596	0.00895792951246728	0.206115017261371	0.0434608289657414	0.965334188961456	0.999995081145425
286.289310650143	-0.0650191319919617	0.166207260003316	-0.391193092231137	0.695654513905748	0.999995081145425
53.9109464380412	0.323939807978731	0.319554364891645	1.01372362129547	0.310714649490026	0.999995081145425
[truncated: 267,383 more rows]
