# Supplementary material for: Systematic identification of post-transcriptional regulatory modules
Source: Nat Commun. 2024 Sep 9;15:7872. doi: 10.1038/s41467-024-52215-7 (PMC11385195; doi:10.1038/s41467-024-52215-7)
Supplement: Supplementary file 20 — Source Data [file 41467_2024_52215_MOESM20_ESM.zip › Source_data/Fig5E.tsv]

Gene	Diff.translation	Alt.splicing	Diff.stability
ENSG00000004779	+	-	-
ENSG00000008282	+	-	-
ENSG00000239672	+	-	-
ENSG00000012061	+	-	+
ENSG00000042062	+	-	-
ENSG00000050344	+	-	-
ENSG00000070526	+	+	-
ENSG00000013275	+	-	-
ENSG00000072849	+	-	-
ENSG00000074855	+	-	-
ENSG00000070669	+	-	-
ENSG00000064763	+	-	-
ENSG00000089009	+	-	-
ENSG00000010256	+	-	-
ENSG00000092094	+	-	-
ENSG00000096092	+	-	-
ENSG00000099341	+	-	-
ENSG00000099795	+	-	-
ENSG00000099949	+	+	+
ENSG00000100028	+	-	+
ENSG00000100030	+	-	-
ENSG00000100075	+	-	-
ENSG00000100297	+	-	-
ENSG00000100316	+	-	-
ENSG00000100345	+	-	+
ENSG00000100353	+	-	-
ENSG00000100380	+	-	-
ENSG00000100442	+	-	-
ENSG00000100473	+	-	-
ENSG00000100567	+	-	-
ENSG00000100883	+	-	-
ENSG00000100889	+	-	+
ENSG00000100983	+	-	+
ENSG00000100994	+	-	-
ENSG00000101057	+	-	-
ENSG00000101138	+	-	-
ENSG00000101160	+	-	-
ENSG00000103005	+	-	-
ENSG00000103035	+	-	-
ENSG00000104408	+	-	-
ENSG00000088038	+	+	-
ENSG00000104889	+	-	-
ENSG00000105401	+	+	-
ENSG00000187266	+	-	+
ENSG00000105640	+	-	-
ENSG00000105643	+	-	-
ENSG00000105723	+	-	-
ENSG00000106588	+	-	-
ENSG00000106803	+	-	-
ENSG00000107223	+	-	-
ENSG00000005100	+	-	+
ENSG00000011260	+	-	-
ENSG00000108256	+	-	-
ENSG00000108298	+	-	-
ENSG00000108561	+	-	-
ENSG00000108691	+	-	-
ENSG00000060138	+	-	+
ENSG00000075415	+	-	-
ENSG00000111596	+	-	-
ENSG00000111640	+	-	+
ENSG00000111669	+	-	+
ENSG00000111775	+	-	-
ENSG00000111911	+	-	-
ENSG00000112306	+	-	-
ENSG00000112312	+	-	-
ENSG00000112578	+	-	-
ENSG00000113312	+	-	-
ENSG00000113643	+	-	-
ENSG00000113734	+	-	-
ENSG00000114902	+	-	+
ENSG00000115902	+	-	-
ENSG00000115944	+	-	-
ENSG00000074800	+	-	+
ENSG00000016490	+	-	-
ENSG00000116251	+	-	-
ENSG00000114942	+	-	+
ENSG00000138363	+	-	+
ENSG00000118680	+	-	-
ENSG00000118705	+	-	-
ENSG00000119013	+	-	-
ENSG00000119777	+	-	+
ENSG00000120690	+	-	-
ENSG00000122705	+	-	+
ENSG00000123144	+	-	-
ENSG00000077312	+	-	+
ENSG00000124562	+	-	-
ENSG00000124608	+	-	-
ENSG00000125656	+	-	-
ENSG00000125730	+	-	-
ENSG00000125827	+	-	-
ENSG00000126088	+	+	+
ENSG00000105671	+	-	+
ENSG00000127022	+	-	+
ENSG00000127184	+	-	-
ENSG00000054148	+	-	-
ENSG00000197562	+	-	-
ENSG00000128159	+	-	-
ENSG00000128311	+	-	-
ENSG00000128340	+	-	-
ENSG00000128534	+	-	-
ENSG00000105429	+	-	-
ENSG00000109805	+	-	+
ENSG00000130203	+	-	-
ENSG00000130402	+	-	+
ENSG00000130513	+	-	-
ENSG00000130706	+	-	-
ENSG00000130726	+	-	-
ENSG00000130811	+	-	-
ENSG00000130935	+	-	-
ENSG00000131143	+	+	-
ENSG00000089280	+	-	+
ENSG00000132182	+	-	+
ENSG00000132386	+	-	-
ENSG00000132475	+	-	+
ENSG00000133028	+	-	-
ENSG00000241973	+	-	-
ENSG00000134107	+	-	-
ENSG00000134809	+	-	-
ENSG00000135404	+	-	-
ENSG00000135624	+	-	+
ENSG00000135900	+	-	-
ENSG00000135940	+	-	-
ENSG00000136261	+	-	+
ENSG00000136490	+	-	-
ENSG00000136536	+	-	-
ENSG00000204568	+	-	-
ENSG00000137806	+	-	-
ENSG00000137814	+	-	-
ENSG00000137818	+	-	-
ENSG00000137876	+	-	-
ENSG00000138018	+	-	-
ENSG00000138385	+	-	-
ENSG00000053254	+	-	-
ENSG00000054983	+	-	-
ENSG00000113368	+	-	+
ENSG00000100902	+	+	-
ENSG00000124422	+	-	+
ENSG00000065150	+	-	-
ENSG00000103257	+	-	-
ENSG00000089248	+	-	-
ENSG00000086666	+	-	+
ENSG00000090861	+	-	-
ENSG00000166986	+	-	-
ENSG00000110955	+	-	-
ENSG00000104738	+	-	+
ENSG00000105383	+	-	-
ENSG00000062716	+	-	-
ENSG00000100726	+	-	+
ENSG00000103126	+	-	-
ENSG00000108523	+	-	-
ENSG00000070770	+	-	-
ENSG00000080603	+	-	-
ENSG00000161016	+	-	+
ENSG00000078747	+	-	-
ENSG00000086758	+	-	+
ENSG00000170471	+	-	-
ENSG00000074842	+	-	-
ENSG00000070010	+	-	+
ENSG00000099917	+	+	-
ENSG00000141002	+	-	-
ENSG00000090013	+	-	-
ENSG00000084234	+	-	+
ENSG00000121879	+	-	-
ENSG00000108953	+	-	-
ENSG00000138686	+	-	-
ENSG00000108106	+	-	-
ENSG00000112992	+	-	-
ENSG00000124275	+	-	-
ENSG00000084774	+	-	+
ENSG00000111846	+	-	-
ENSG00000090520	+	-	-
ENSG00000075785	+	-	-
ENSG00000113387	+	-	+
ENSG00000106028	+	-	-
ENSG00000115425	+	-	-
ENSG00000126432	+	+	-
ENSG00000114316	+	-	-
ENSG00000114650	+	-	-
ENSG00000078081	+	-	-
ENSG00000110719	+	-	-
ENSG00000106682	+	-	-
ENSG00000048405	+	-	-
ENSG00000119912	+	-	-
ENSG00000101161	+	-	-
ENSG00000139343	+	-	-
ENSG00000139579	+	-	-
ENSG00000139641	+	-	-
ENSG00000196943	+	-	+
ENSG00000187790	+	-	+
ENSG00000140416	+	-	-
ENSG00000141577	+	-	-
ENSG00000141873	+	-	+
ENSG00000142168	+	-	-
ENSG00000142444	+	-	-
ENSG00000104980	+	-	-
ENSG00000142534	+	-	+
ENSG00000142657	+	-	-
ENSG00000143106	+	-	-
ENSG00000213064	+	-	-
ENSG00000163191	+	-	+
ENSG00000143727	+	-	-
ENSG00000143761	+	-	+
ENSG00000143819	+	-	-
ENSG00000143933	+	-	+
ENSG00000257727	+	-	+
ENSG00000167996	+	-	-
ENSG00000145494	+	-	-
ENSG00000145495	+	-	+
ENSG00000145592	+	-	-
ENSG00000145604	+	-	+
ENSG00000146530	+	-	-
ENSG00000147140	+	-	-
ENSG00000147465	+	-	-
ENSG00000147586	+	-	-
ENSG00000148840	+	-	-
ENSG00000124920	+	-	+
ENSG00000149516	+	-	-
ENSG00000150753	+	-	+
ENSG00000139726	+	-	-
ENSG00000151012	+	-	+
ENSG00000151366	+	-	-
ENSG00000100629	+	-	-
ENSG00000123066	+	-	-
ENSG00000152234	+	-	-
ENSG00000152601	+	-	+
ENSG00000153339	+	-	-
ENSG00000154518	+	-	-
ENSG00000013288	+	-	-
ENSG00000155858	+	-	-
ENSG00000148175	+	-	-
ENSG00000156261	+	-	-
ENSG00000156709	+	-	-
ENSG00000103512	+	-	-
ENSG00000158373	+	-	-
ENSG00000159377	+	+	+
ENSG00000159479	+	-	-
ENSG00000160213	+	-	-
ENSG00000161618	+	-	-
ENSG00000161960	+	-	+
ENSG00000161970	+	-	+
ENSG00000162378	+	-	-
ENSG00000163093	+	-	-
ENSG00000152795	+	-	+
ENSG00000163399	+	-	+
ENSG00000163468	+	-	+
ENSG00000163479	+	-	+
ENSG00000163528	+	-	+
ENSG00000163682	+	-	+
ENSG00000163902	+	-	-
ENSG00000164032	+	-	+
ENSG00000164062	+	-	+
ENSG00000164104	+	-	-
ENSG00000164236	+	-	-
ENSG00000186468	+	-	-
ENSG00000131711	+	-	-
ENSG00000181163	+	-	+
ENSG00000164548	+	+	+
ENSG00000164603	+	-	-
ENSG00000113013	+	-	+
ENSG00000164933	+	-	+
ENSG00000164967	+	-	-
ENSG00000165502	+	-	-
ENSG00000165672	+	-	-
ENSG00000165819	+	-	+
ENSG00000165916	+	-	+
ENSG00000166226	+	-	-
ENSG00000166340	+	-	+
ENSG00000166477	+	-	-
ENSG00000166598	+	-	-
ENSG00000166794	+	-	-
ENSG00000166803	+	-	-
ENSG00000166902	+	-	-
ENSG00000089154	+	-	+
ENSG00000167283	+	-	-
ENSG00000103335	+	-	+
ENSG00000167522	+	-	+
ENSG00000167552	+	-	-
ENSG00000167862	+	-	-
ENSG00000167863	+	-	-
ENSG00000167969	+	-	+
ENSG00000170365	+	-	+
ENSG00000170315	+	-	-
ENSG00000168872	+	-	+
ENSG00000150093	+	-	+
ENSG00000169607	+	-	-
ENSG00000116521	+	-	-
ENSG00000170889	+	-	-
ENSG00000170515	+	-	+
ENSG00000011028	+	-	-
ENSG00000169564	+	-	-
ENSG00000166508	+	-	+
ENSG00000168090	+	-	-
ENSG00000277075	+	-	-
ENSG00000169567	+	-	+
ENSG00000168298	+	-	-
ENSG00000169180	+	-	-
ENSG00000146223	+	-	-
ENSG00000143742	+	-	-
ENSG00000170191	+	-	-
ENSG00000170606	+	-	-
ENSG00000171863	+	-	-
ENSG00000171960	+	-	-
ENSG00000174231	+	-	-
ENSG00000172037	+	-	-
ENSG00000168159	+	-	-
ENSG00000196793	+	-	+
ENSG00000170175	+	-	-
ENSG00000168938	+	-	-
ENSG00000171150	+	-	-
ENSG00000171017	+	-	-
ENSG00000169710	+	-	+
ENSG00000168209	+	-	+
ENSG00000171860	+	-	-
ENSG00000168256	+	-	-
ENSG00000172009	+	-	+
ENSG00000174748	+	-	+
ENSG00000174444	+	-	+
ENSG00000105968	+	-	-
ENSG00000106404	+	-	-
ENSG00000090006	+	-	-
ENSG00000173020	+	-	-
ENSG00000175548	+	-	-
ENSG00000063244	+	-	-
ENSG00000167658	+	-	-
ENSG00000077454	+	-	-
ENSG00000169733	+	-	-
ENSG00000115677	+	-	-
ENSG00000174840	+	-	-
ENSG00000137309	+	+	+
ENSG00000167526	+	-	+
ENSG00000055483	+	-	+
ENSG00000115875	+	-	+
ENSG00000161202	+	+	-
ENSG00000013810	+	-	+
ENSG00000178952	+	-	-
ENSG00000144591	+	-	+
ENSG00000176340	+	-	-
ENSG00000166441	+	-	-
ENSG00000087269	+	-	+
ENSG00000180596	+	-	-
ENSG00000141076	+	-	+
ENSG00000109111	+	-	-
ENSG00000112276	+	-	-
ENSG00000137076	+	-	-
ENSG00000140983	+	-	-
ENSG00000127507	+	-	-
ENSG00000182196	+	-	+
ENSG00000146701	+	-	+
ENSG00000180667	+	-	-
ENSG00000135506	+	-	-
ENSG00000198034	+	-	-
ENSG00000156508	+	-	-
ENSG00000105053	+	-	-
ENSG00000120992	+	-	+
ENSG00000175193	+	-	+
ENSG00000005022	+	-	-
ENSG00000177058	+	-	-
ENSG00000179091	+	-	+
ENSG00000100342	+	-	-
ENSG00000112773	+	-	+
ENSG00000083123	+	-	-
ENSG00000177084	+	-	-
ENSG00000147274	+	-	+
ENSG00000115419	+	-	-
ENSG00000206172	+	-	-
ENSG00000151692	+	-	+
ENSG00000179010	+	-	+
ENSG00000170275	+	-	-
ENSG00000090273	+	-	-
ENSG00000065978	+	-	-
ENSG00000164506	+	-	-
ENSG00000038274	+	-	-
ENSG00000105568	+	-	-
ENSG00000198755	+	+	-
ENSG00000179855	+	-	-
ENSG00000167565	+	-	-
ENSG00000087365	+	-	-
ENSG00000115053	+	-	+
ENSG00000173436	+	-	-
ENSG00000167792	+	+	-
ENSG00000136167	+	-	+
ENSG00000148303	+	-	+
ENSG00000163516	+	-	-
ENSG00000004399	+	-	-
ENSG00000171853	+	-	-
ENSG00000044574	+	-	-
ENSG00000117713	+	-	+
ENSG00000159069	+	-	-
ENSG00000176619	+	-	+
ENSG00000099783	+	-	+
ENSG00000128591	+	-	+
ENSG00000124614	+	-	+
ENSG00000159363	+	-	-
ENSG00000167615	+	-	+
ENSG00000151338	+	-	-
ENSG00000185262	+	-	-
ENSG00000183087	+	-	-
ENSG00000196230	+	-	-
ENSG00000188153	+	-	-
ENSG00000182199	+	-	+
ENSG00000254772	+	-	-
ENSG00000197172	+	-	-
ENSG00000175130	+	-	-
ENSG00000100300	+	-	-
ENSG00000182628	+	-	-
ENSG00000185883	+	-	-
ENSG00000183258	+	-	-
ENSG00000128951	+	-	-
ENSG00000184260	+	-	-
ENSG00000182307	+	-	+
ENSG00000184357	+	-	-
ENSG00000185624	+	-	+
ENSG00000184110	+	-	-
ENSG00000184903	+	-	-
ENSG00000075624	+	+	+
ENSG00000184009	+	-	+
ENSG00000182934	+	-	-
ENSG00000183186	+	-	-
ENSG00000172270	+	-	-
ENSG00000165195	+	-	-
ENSG00000122873	+	-	-
ENSG00000176438	+	-	-
ENSG00000123349	+	-	+
ENSG00000080824	+	-	-
ENSG00000155506	+	-	+
ENSG00000132507	+	-	-
ENSG00000083312	+	-	-
ENSG00000084090	+	-	+
ENSG00000115310	+	-	+
ENSG00000169813	+	-	-
ENSG00000180917	+	-	-
ENSG00000198056	+	-	-
ENSG00000116288	+	-	+
ENSG00000135390	+	-	-
ENSG00000187840	+	-	-
ENSG00000188846	+	-	-
ENSG00000164056	+	-	-
ENSG00000180008	+	-	-
ENSG00000136938	+	-	-
ENSG00000105193	+	-	-
ENSG00000124635	+	-	-
ENSG00000110321	+	+	+
ENSG00000186063	+	-	-
ENSG00000081189	+	+	-
ENSG00000188375	+	-	-
ENSG00000101558	+	-	-
ENSG00000068366	+	-	-
ENSG00000135486	+	-	+
ENSG00000196866	+	-	-
ENSG00000034677	+	-	-
ENSG00000135387	+	-	+
ENSG00000139990	+	-	-
ENSG00000188186	+	-	-
ENSG00000187010	+	-	-
ENSG00000187601	+	-	-
ENSG00000140988	+	+	-
ENSG00000140943	+	-	-
ENSG00000187837	+	-	-
ENSG00000115241	+	-	-
ENSG00000213699	+	-	-
ENSG00000135776	+	-	-
ENSG00000127616	+	-	-
ENSG00000158019	+	-	-
ENSG00000144381	+	-	-
ENSG00000138413	+	-	-
ENSG00000089597	+	-	-
ENSG00000011021	+	-	-
ENSG00000161405	+	+	+
ENSG00000130255	+	-	-
ENSG00000235173	+	-	-
ENSG00000068438	+	-	+
ENSG00000136942	+	-	-
ENSG00000141959	+	-	+
ENSG00000132780	+	+	-
ENSG00000099977	+	-	-
ENSG00000111716	+	-	-
ENSG00000120784	+	-	-
ENSG00000160200	+	-	+
ENSG00000114867	+	-	+
ENSG00000132432	+	-	-
ENSG00000147604	+	-	-
ENSG00000164924	+	-	+
ENSG00000006007	+	-	-
ENSG00000166913	+	-	+
ENSG00000096384	+	-	-
ENSG00000196497	+	-	+
ENSG00000119574	+	-	-
ENSG00000122566	+	-	+
ENSG00000197157	+	-	-
ENSG00000078618	+	-	+
ENSG00000146963	+	-	+
ENSG00000197238	+	-	+
ENSG00000197386	+	-	-
ENSG00000065000	+	-	+
ENSG00000140105	+	-	-
ENSG00000196387	+	-	-
ENSG00000101966	+	-	-
ENSG00000136238	+	-	+
ENSG00000198301	+	-	+
ENSG00000125826	+	-	+
ENSG00000165698	+	-	-
ENSG00000197409	+	-	-
ENSG00000111676	+	-	-
ENSG00000160752	+	-	+
ENSG00000169045	+	-	+
ENSG00000197226	+	-	-
ENSG00000188219	+	-	-
ENSG00000011304	+	-	-
ENSG00000197903	+	-	-
ENSG00000116560	+	-	-
ENSG00000105726	+	-	+
ENSG00000141552	+	-	-
ENSG00000100092	+	-	-
ENSG00000215271	+	-	+
ENSG00000139675	+	-	-
ENSG00000010704	+	-	-
ENSG00000102158	+	-	-
ENSG00000091732	+	-	+
ENSG00000197451	+	-	+
ENSG00000006015	+	-	-
ENSG00000196747	+	-	+
ENSG00000168439	+	-	-
ENSG00000165280	+	-	-
ENSG00000198373	+	-	-
ENSG00000196787	+	-	+
ENSG00000148690	+	-	-
ENSG00000121578	+	-	-
ENSG00000197111	+	-	+
ENSG00000160299	+	-	-
ENSG00000197324	+	-	+
ENSG00000278677	+	-	+
ENSG00000182871	+	-	-
ENSG00000074370	+	-	+
ENSG00000161547	+	-	+
ENSG00000196419	+	-	+
ENSG00000147065	+	-	-
ENSG00000188191	+	-	+
ENSG00000197714	+	-	-
ENSG00000158985	+	-	-
ENSG00000196365	+	-	+
ENSG00000106263	+	-	+
ENSG00000060762	+	-	+
ENSG00000198791	+	-	+
ENSG00000198700	+	-	+
ENSG00000198918	+	-	-
ENSG00000100804	+	-	-
ENSG00000093010	+	-	-
ENSG00000010165	+	-	+
ENSG00000143621	+	-	-
ENSG00000082641	+	-	+
ENSG00000143641	+	-	-
ENSG00000181218	+	-	-
ENSG00000143799	+	-	+
ENSG00000182827	+	-	-
ENSG00000163041	+	-	-
ENSG00000136628	+	-	-
ENSG00000196550	+	-	-
ENSG00000198625	+	-	-
ENSG00000116857	+	-	+
ENSG00000047410	+	-	+
ENSG00000121481	+	-	-
ENSG00000143333	+	-	+
ENSG00000143324	+	-	-
ENSG00000116191	+	-	-
ENSG00000116161	+	-	-
ENSG00000198771	+	-	-
ENSG00000143256	+	-	-
ENSG00000122218	+	-	-
ENSG00000158710	+	-	-
ENSG00000198945	+	-	-
ENSG00000047932	+	-	-
ENSG00000177954	+	-	-
ENSG00000159352	+	-	+
ENSG00000163131	+	-	-
ENSG00000143382	+	-	-
ENSG00000107581	+	-	+
ENSG00000203811	+	-	+
ENSG00000203812	+	-	-
ENSG00000278828	+	-	-
ENSG00000164414	+	-	-
ENSG00000135316	+	-	+
ENSG00000155380	+	-	-
ENSG00000116459	+	-	-
ENSG00000064886	+	-	-
ENSG00000196924	+	-	-
ENSG00000143028	+	-	-
ENSG00000031698	+	-	-
ENSG00000152078	+	-	-
ENSG00000122406	+	+	-
ENSG00000099194	+	-	-
ENSG00000143162	+	-	-
ENSG00000162613	+	-	-
ENSG00000172380	+	-	-
ENSG00000142864	+	-	+
ENSG00000087460	+	-	+
ENSG00000112077	+	-	-
ENSG00000131721	+	-	-
ENSG00000203989	+	-	+
ENSG00000125352	+	-	-
ENSG00000162385	+	-	-
ENSG00000117862	+	-	-
ENSG00000130560	+	-	-
ENSG00000160271	+	-	+
ENSG00000165678	+	-	-
ENSG00000142945	+	-	-
ENSG00000171793	+	-	+
ENSG00000119335	+	-	+
ENSG00000084073	+	-	-
ENSG00000131236	+	-	+
ENSG00000025772	+	-	-
ENSG00000172586	+	-	-
ENSG00000168653	+	-	-
ENSG00000183520	+	-	-
ENSG00000183431	+	-	+
ENSG00000134697	+	-	+
ENSG00000180817	+	-	-
ENSG00000134684	+	-	-
ENSG00000162521	+	-	+
ENSG00000204116	+	-	-
ENSG00000137193	+	-	-
ENSG00000160062	+	-	-
ENSG00000084623	+	-	-
ENSG00000084652	+	-	-
ENSG00000171448	+	-	-
ENSG00000102309	+	-	-
ENSG00000137168	+	-	+
ENSG00000112081	+	-	+
ENSG00000147162	+	-	-
ENSG00000116350	+	-	+
ENSG00000204152	+	-	-
ENSG00000204161	+	-	-
ENSG00000148154	+	-	-
ENSG00000169504	+	-	-
ENSG00000242372	+	+	+
ENSG00000070061	+	-	+
ENSG00000204227	+	-	-
ENSG00000157637	+	-	-
ENSG00000125977	+	-	-
ENSG00000131061	+	-	-
ENSG00000179051	+	-	+
ENSG00000157303	+	-	-
ENSG00000117118	+	-	+
ENSG00000196305	+	-	+
ENSG00000204388	+	-	+
ENSG00000204389	+	-	+
ENSG00000204394	+	-	-
ENSG00000204444	+	-	-
ENSG00000204498	+	-	-
ENSG00000165119	+	-	+
ENSG00000137312	+	-	-
ENSG00000204560	+	-	-
ENSG00000204569	+	-	-
ENSG00000102145	+	-	-
ENSG00000167799	+	-	-
ENSG00000187626	+	-	-
ENSG00000274997	+	-	+
ENSG00000132664	+	-	-
ENSG00000162408	+	-	-
ENSG00000278705	+	-	-
ENSG00000180573	+	-	-
ENSG00000197061	+	-	-
ENSG00000204899	+	-	-
ENSG00000168003	+	-	-
ENSG00000198931	+	-	-
ENSG00000165282	+	-	-
ENSG00000221829	+	-	-
ENSG00000145476	+	-	-
ENSG00000132646	+	-	-
ENSG00000152683	+	-	+
ENSG00000102760	+	-	-
ENSG00000188157	+	-	-
ENSG00000095951	+	-	-
ENSG00000165572	+	-	-
ENSG00000173674	+	-	+
ENSG00000124802	+	-	-
ENSG00000205339	+	-	+
ENSG00000086062	+	-	-
ENSG00000164292	+	-	-
ENSG00000138080	+	-	-
ENSG00000139219	+	-	-
ENSG00000145741	+	-	-
ENSG00000088882	+	-	-
ENSG00000170542	+	-	-
ENSG00000205609	+	-	-
ENSG00000198743	+	-	-
ENSG00000182162	+	-	-
ENSG00000214026	+	-	-
ENSG00000205777	+	-	-
ENSG00000104763	+	-	-
ENSG00000139496	+	-	-
ENSG00000111641	+	-	-
ENSG00000114646	+	-	+
ENSG00000188266	+	-	-
ENSG00000106105	+	-	-
ENSG00000130559	+	-	-
ENSG00000070182	+	-	-
ENSG00000176396	+	-	-
ENSG00000167393	+	-	-
ENSG00000104960	+	-	+
ENSG00000142541	+	-	+
ENSG00000079246	+	-	-
ENSG00000141526	+	-	-
ENSG00000132341	+	-	+
ENSG00000170035	+	-	-
ENSG00000170144	+	-	-
ENSG00000203485	+	-	+
ENSG00000243678	+	-	-
ENSG00000011052	+	-	-
ENSG00000114554	+	-	-
ENSG00000186635	+	-	-
ENSG00000167261	+	-	-
ENSG00000065911	+	-	-
ENSG00000114391	+	-	-
ENSG00000080822	+	-	+
ENSG00000166965	+	-	-
ENSG00000125691	+	-	-
ENSG00000133706	+	-	-
ENSG00000115484	+	-	-
ENSG00000125651	+	-	-
ENSG00000109475	+	-	-
ENSG00000010244	+	-	-
ENSG00000110911	+	-	+
ENSG00000197746	+	-	-
ENSG00000126777	+	-	-
ENSG00000106153	+	-	-
ENSG00000109016	+	-	-
ENSG00000168488	+	-	-
ENSG00000204371	+	-	-
ENSG00000198563	+	-	-
ENSG00000142937	+	-	-
ENSG00000100201	+	-	-
ENSG00000132388	+	-	-
ENSG00000099331	+	-	-
ENSG00000088247	+	-	+
ENSG00000084207	+	-	-
ENSG00000185686	+	+	-
ENSG00000184743	+	-	-
ENSG00000004487	+	-	-
ENSG00000075702	+	-	-
ENSG00000183010	+	+	+
ENSG00000091513	+	-	-
ENSG00000203852	+	-	-
ENSG00000143870	+	-	+
ENSG00000137266	+	-	-
ENSG00000104805	+	-	-
ENSG00000215274	+	-	-
ENSG00000107566	+	-	-
ENSG00000068796	+	-	+
ENSG00000100142	+	-	-
ENSG00000071082	+	-	+
ENSG00000160949	+	-	-
ENSG00000196604	+	-	-
ENSG00000161203	+	-	+
ENSG00000136045	+	-	-
ENSG00000162066	+	-	+
ENSG00000182944	+	-	-
ENSG00000128805	+	-	-
ENSG00000067560	+	-	-
ENSG00000011007	+	-	-
ENSG00000023734	+	-	-
ENSG00000063046	+	-	-
ENSG00000092199	+	-	+
ENSG00000110880	+	-	+
ENSG00000101255	+	-	-
ENSG00000198242	+	-	-
ENSG00000104529	+	+	-
ENSG00000163931	+	-	-
ENSG00000139644	+	-	-
ENSG00000173559	+	-	+
ENSG00000117632	+	-	+
ENSG00000184640	+	-	+
ENSG00000237649	+	-	-
ENSG00000230797	+	-	-
ENSG00000099901	+	-	+
ENSG00000030419	+	-	-
ENSG00000103342	+	-	+
ENSG00000198833	+	-	-
ENSG00000132361	+	-	+
ENSG00000093009	+	-	+
ENSG00000099899	+	-	+
ENSG00000120063	+	-	-
ENSG00000228716	+	+	+
ENSG00000231500	+	-	-
ENSG00000213347	+	-	-
ENSG00000138326	+	-	+
ENSG00000169714	+	-	+
ENSG00000260916	+	-	-
ENSG00000134759	+	-	-
ENSG00000168028	+	-	-
ENSG00000114737	+	-	+
ENSG00000167635	+	-	+
ENSG00000104341	+	-	+
ENSG00000132912	+	-	-
ENSG00000225921	+	-	+
ENSG00000119414	+	-	-
ENSG00000145833	+	-	+
ENSG00000181061	+	-	-
ENSG00000133103	+	-	-
ENSG00000113407	+	-	+
ENSG00000184702	+	-	-
ENSG00000229676	+	-	-
ENSG00000144589	+	-	-
ENSG00000119314	+	+	-
ENSG00000092108	+	-	-
ENSG00000145113	+	-	-
ENSG00000105948	+	-	-
ENSG00000196262	+	-	+
ENSG00000114054	+	-	+
ENSG00000173812	+	-	+
ENSG00000117481	+	-	+
ENSG00000124164	+	-	-
ENSG00000120333	+	-	-
ENSG00000128595	+	-	-
ENSG00000112655	+	-	-
ENSG00000131174	+	-	-
ENSG00000197756	+	-	-
ENSG00000163636	+	-	+
ENSG00000130294	+	-	+
ENSG00000171566	+	-	-
ENSG00000143322	+	-	-
ENSG00000248592	+	-	-
ENSG00000183684	+	-	-
ENSG00000186010	+	-	-
ENSG00000138758	+	-	+
ENSG00000163291	+	-	-
ENSG00000204628	+	+	+
ENSG00000156467	+	-	-
ENSG00000147689	+	-	-
ENSG00000008988	+	+	+
ENSG00000253626	+	-	-
ENSG00000082515	+	-	-
ENSG00000104660	+	-	-
ENSG00000149182	+	-	-
ENSG00000074201	+	-	-
ENSG00000110700	+	-	-
ENSG00000196535	+	+	-
ENSG00000185122	+	-	-
ENSG00000149806	+	-	-
ENSG00000117410	+	-	-
ENSG00000123444	+	-	-
ENSG00000044090	+	-	-
ENSG00000108465	+	-	-
ENSG00000148337	+	-	+
ENSG00000120645	+	-	-
ENSG00000060982	+	-	+
ENSG00000167553	+	-	+
ENSG00000273802	+	-	-
ENSG00000105281	+	-	-
ENSG00000111358	+	-	-
ENSG00000111642	+	-	-
ENSG00000173113	+	-	-
ENSG00000092841	+	-	-
ENSG00000111602	+	-	+
ENSG00000139977	+	-	-
ENSG00000119705	+	-	-
ENSG00000140374	+	-	-
ENSG00000066427	+	-	-
ENSG00000166710	+	-	-
ENSG00000213614	+	-	-
ENSG00000270882	+	-	+
ENSG00000265681	+	-	+
ENSG00000270276	+	-	-
ENSG00000065268	+	-	-
ENSG00000129353	+	-	-
ENSG00000125746	+	-	-
ENSG00000167900	+	-	+
ENSG00000130208	+	-	-
ENSG00000160633	+	-	-
ENSG00000267041	+	-	-
ENSG00000130175	+	-	-
ENSG00000115268	+	-	-
ENSG00000183207	+	-	-
ENSG00000104983	+	-	-
ENSG00000062822	+	-	-
ENSG00000104852	+	-	+
ENSG00000105372	+	-	-
ENSG00000233927	+	-	-
ENSG00000178980	+	-	-
ENSG00000271601	+	-	-
ENSG00000270647	+	-	+
ENSG00000272196	+	-	+
ENSG00000137288	+	-	-
ENSG00000161847	+	-	+
ENSG00000120254	+	-	-
ENSG00000087087	+	-	+
ENSG00000100519	+	-	-
ENSG00000124570	+	-	+
ENSG00000276903	+	-	-
ENSG00000213625	+	-	+
ENSG00000276966	+	-	-
ENSG00000276180	+	-	+
ENSG00000145687	+	-	-
ENSG00000071894	+	-	-
ENSG00000274641	+	-	+
ENSG00000054116	+	-	-
ENSG00000112118	+	-	+
ENSG00000133112	+	-	-
ENSG00000183648	+	-	-
ENSG00000149428	+	-	-
ENSG00000278637	+	-	-
ENSG00000277775	+	-	-
ENSG00000275700	+	-	-
ENSG00000275713	+	-	-
ENSG00000274267	+	-	-
ENSG00000185728	+	-	+
ENSG00000197183	+	-	-
ENSG00000274276	+	-	-
ENSG00000156931	+	-	-
ENSG00000100023	+	-	+
ENSG00000215301	+	-	+
ENSG00000112941	+	-	-
ENSG00000153187	+	-	+
ENSG00000150527	+	-	-
ENSG00000092621	+	-	-
ENSG00000149925	+	-	-
ENSG00000142676	+	-	-
ENSG00000284981	+	-	-
ENSG00000120265	+	-	+
ENSG00000143549	+	-	+
ENSG00000148334	-	-	+
ENSG00000133835	-	-	+
ENSG00000275895	-	-	+
ENSG00000168036	-	-	+
ENSG00000167460	-	-	+
ENSG00000198836	-	-	+
ENSG00000070814	-	-	+
ENSG00000159023	-	-	+
ENSG00000131467	-	-	+
ENSG00000101246	-	-	+
ENSG00000168385	-	-	+
ENSG00000131051	-	-	+
ENSG00000204843	-	-	+
ENSG00000276043	-	-	+
ENSG00000164081	-	-	+
ENSG00000161526	-	-	+
ENSG00000140332	-	-	+
ENSG00000100650	-	-	+
ENSG00000162783	-	-	+
ENSG00000184182	-	-	+
ENSG00000106348	-	-	+
ENSG00000136279	-	-	+
ENSG00000160201	-	-	+
ENSG00000099968	-	-	+
ENSG00000029363	-	-	+
ENSG00000121057	-	-	+
ENSG00000185787	-	-	+
ENSG00000129351	-	-	+
ENSG00000148019	-	-	+
ENSG00000166197	-	-	+
ENSG00000143569	-	-	+
ENSG00000187109	-	-	+
ENSG00000151967	-	-	+
ENSG00000100413	-	-	+
ENSG00000163374	-	+	+
ENSG00000172757	-	-	+
ENSG00000110931	-	-	+
ENSG00000168397	-	-	+
ENSG00000087470	-	-	+
ENSG00000112531	-	-	+
ENSG00000166411	-	-	+
ENSG00000249624	-	-	+
ENSG00000173110	-	-	+
ENSG00000130429	-	-	+
ENSG00000048740	-	-	+
ENSG00000145725	-	-	+
ENSG00000103653	-	-	+
ENSG00000108654	-	+	+
ENSG00000169398	-	-	+
ENSG00000113163	-	-	+
ENSG00000131238	-	-	+
ENSG00000087266	-	-	+
ENSG00000143774	-	-	+
ENSG00000168214	-	-	+
ENSG00000079819	-	-	+
ENSG00000153234	-	-	+
ENSG00000068078	-	-	+
ENSG00000134138	-	-	+
ENSG00000077380	-	-	+
ENSG00000079459	-	+	+
ENSG00000149273	-	+	+
ENSG00000028310	-	-	+
ENSG00000111325	-	-	+
ENSG00000160193	-	-	+
ENSG00000172053	-	-	+
ENSG00000164402	-	-	+
ENSG00000001631	-	-	+
ENSG00000160818	-	-	+
ENSG00000142208	-	+	+
ENSG00000124222	-	-	+
ENSG00000176542	-	-	+
ENSG00000126214	-	-	+
ENSG00000173933	-	-	+
ENSG00000160014	-	-	+
ENSG00000043514	-	-	+
ENSG00000125740	-	-	+
ENSG00000125630	-	-	+
ENSG00000172775	-	-	+
ENSG00000173638	-	-	+
ENSG00000166845	-	-	+
ENSG00000168066	-	-	+
ENSG00000080345	-	-	+
ENSG00000009307	-	-	+
ENSG00000110075	-	-	+
ENSG00000155366	-	-	+
ENSG00000071054	-	-	+
ENSG00000115694	-	-	+
ENSG00000241506	-	-	+
ENSG00000135632	-	-	+
ENSG00000011376	-	-	+
ENSG00000132330	-	-	+
ENSG00000100106	-	-	+
ENSG00000129292	-	-	+
ENSG00000096746	-	-	+
ENSG00000135679	-	-	+
ENSG00000138668	-	-	+
ENSG00000221978	-	-	+
ENSG00000015475	-	-	+
ENSG00000148248	-	-	+
ENSG00000092439	-	-	+
ENSG00000076067	-	-	+
ENSG00000132466	-	-	+
ENSG00000104884	-	-	+
ENSG00000171848	-	-	+
ENSG00000128609	-	-	+
ENSG00000136811	-	-	+
ENSG00000214078	-	-	+
ENSG00000090316	-	-	+
ENSG00000258289	-	-	+
ENSG00000114491	-	-	+
ENSG00000147526	-	-	+
ENSG00000101361	-	-	+
ENSG00000136450	-	-	+
ENSG00000109332	-	-	+
ENSG00000159692	-	-	+
ENSG00000140632	-	-	+
ENSG00000131504	-	-	+
ENSG00000109685	-	-	+
ENSG00000100897	-	-	+
ENSG00000099139	-	-	+
ENSG00000164031	-	-	+
ENSG00000163728	-	-	+
ENSG00000124813	-	-	+
ENSG00000101557	-	-	+
ENSG00000071564	-	-	+
ENSG00000116001	-	+	+
ENSG00000123992	-	-	+
ENSG00000099817	-	-	+
ENSG00000132002	-	-	+
ENSG00000068654	-	-	+
ENSG00000064607	-	+	+
ENSG00000106133	-	-	+
ENSG00000006744	-	-	+
ENSG00000172046	-	-	+
ENSG00000148296	-	-	+
ENSG00000175575	-	-	+
ENSG00000137074	-	-	+
ENSG00000241553	-	-	+
ENSG00000244687	-	-	+
ENSG00000088833	-	-	+
ENSG00000095002	-	-	+
ENSG00000105364	-	-	+
ENSG00000138092	-	-	+
ENSG00000105993	-	-	+
ENSG00000178761	-	-	+
ENSG00000006125	-	-	+
ENSG00000089157	-	-	+
ENSG00000110583	-	-	+
ENSG00000197586	-	-	+
ENSG00000151090	-	-	+
ENSG00000100350	-	-	+
ENSG00000143401	-	+	+
ENSG00000146918	-	+	+
ENSG00000015171	-	-	+
ENSG00000134294	-	-	+
ENSG00000163939	-	-	+
ENSG00000162065	-	-	+
ENSG00000148411	-	-	+
ENSG00000249915	-	-	+
ENSG00000119408	-	-	+
ENSG00000197713	-	-	+
ENSG00000117859	-	-	+
ENSG00000185515	-	-	+
ENSG00000132530	-	-	+
ENSG00000081059	-	-	+
ENSG00000090857	-	-	+
ENSG00000114098	-	-	+
ENSG00000168724	-	-	+
ENSG00000129187	-	-	+
ENSG00000134369	-	-	+
ENSG00000160087	-	-	+
ENSG00000148396	-	-	+
ENSG00000103319	-	-	+
ENSG00000214160	-	-	+
ENSG00000131323	-	-	+
ENSG00000114209	-	-	+
ENSG00000131844	-	-	+
ENSG00000185813	-	-	+
ENSG00000090621	-	-	+
ENSG00000198231	-	-	+
ENSG00000128059	-	-	+
ENSG00000109180	-	-	+
ENSG00000179115	-	-	+
ENSG00000188529	-	-	+
ENSG00000110697	-	-	+
ENSG00000197858	-	-	+
ENSG00000051825	-	-	+
ENSG00000033627	-	-	+
ENSG00000175455	-	-	+
ENSG00000072736	-	-	+
ENSG00000112983	-	-	+
ENSG00000187446	-	-	+
ENSG00000048140	-	-	+
ENSG00000090372	-	-	+
ENSG00000160789	-	-	+
ENSG00000129197	-	-	+
ENSG00000134779	-	-	+
ENSG00000109519	-	-	+
ENSG00000156253	-	-	+
ENSG00000007392	-	-	+
ENSG00000164187	-	-	+
ENSG00000163811	-	-	+
ENSG00000106638	-	-	+
ENSG00000120800	-	-	+
ENSG00000184787	-	-	+
ENSG00000173334	-	-	+
ENSG00000012048	-	-	+
ENSG00000163714	-	-	+
ENSG00000126247	-	-	+
ENSG00000093144	-	-	+
ENSG00000197343	-	-	+
ENSG00000141564	-	-	+
ENSG00000165891	-	-	+
ENSG00000136270	-	-	+
ENSG00000160072	-	-	+
ENSG00000154310	-	-	+
ENSG00000163938	-	-	+
ENSG00000125944	-	-	+
ENSG00000021574	-	-	+
ENSG00000113648	-	-	+
ENSG00000187514	-	-	+
ENSG00000100836	-	+	+
ENSG00000155090	-	-	+
ENSG00000120129	-	-	+
ENSG00000177606	-	-	+
ENSG00000163918	-	-	+
ENSG00000112308	-	-	+
ENSG00000142207	-	-	+
ENSG00000153113	-	-	+
ENSG00000215193	-	-	+
ENSG00000177239	-	-	+
ENSG00000122591	-	-	+
ENSG00000180822	-	-	+
ENSG00000116062	-	-	+
ENSG00000040275	-	-	+
ENSG00000161513	-	-	+
ENSG00000048162	-	-	+
ENSG00000136731	-	-	+
ENSG00000129103	-	-	+
ENSG00000071994	-	-	+
ENSG00000278996	-	-	+
ENSG00000219329	-	-	+
ENSG00000148341	-	-	+
ENSG00000197785	-	-	+
ENSG00000234420	-	-	+
ENSG00000114648	-	-	+
ENSG00000244968	-	-	+
ENSG00000178104	-	-	+
ENSG00000075391	-	-	+
ENSG00000198431	-	-	+
ENSG00000138674	-	-	+
ENSG00000173442	-	-	+
ENSG00000095906	-	-	+
ENSG00000115966	-	-	+
ENSG00000163463	-	-	+
ENSG00000157193	-	-	+
ENSG00000147536	-	-	+
ENSG00000106290	-	-	+
ENSG00000168395	-	-	+
ENSG00000167491	-	-	+
ENSG00000159267	-	-	+
ENSG00000101040	-	-	+
ENSG00000160957	-	-	+
ENSG00000143353	-	-	+
ENSG00000090266	-	-	+
ENSG00000116649	-	-	+
ENSG00000132382	-	+	+
ENSG00000127922	-	-	+
ENSG00000108349	-	-	+
ENSG00000124733	-	-	+
ENSG00000105576	-	-	+
ENSG00000116133	-	-	+
ENSG00000048991	-	-	+
ENSG00000182473	-	-	+
ENSG00000112851	-	-	+
ENSG00000170345	-	-	+
ENSG00000075711	-	-	+
ENSG00000076248	-	-	+
ENSG00000110492	-	-	+
ENSG00000151576	-	-	+
ENSG00000123505	-	-	+
ENSG00000101191	-	-	+
ENSG00000177646	-	-	+
ENSG00000113739	-	-	+
ENSG00000100084	-	-	+
ENSG00000164733	-	-	+
ENSG00000063978	-	-	+
ENSG00000169375	-	-	+
ENSG00000106603	-	-	+
ENSG00000111605	-	-	+
ENSG00000162772	-	-	+
ENSG00000164574	-	-	+
ENSG00000111142	-	-	+
ENSG00000063177	-	-	+
ENSG00000184470	-	-	+
ENSG00000254996	-	-	+
ENSG00000140350	-	-	+
ENSG00000124532	-	-	+
ENSG00000145907	-	-	+
ENSG00000100285	-	-	+
ENSG00000010322	-	-	+
ENSG00000074054	-	-	+
ENSG00000164889	-	-	+
ENSG00000248333	-	-	+
ENSG00000118515	-	-	+
ENSG00000114030	-	-	+
ENSG00000152455	-	-	+
ENSG00000148843	-	-	+
ENSG00000116171	-	-	+
ENSG00000270800	-	-	+
ENSG00000105221	-	-	+
ENSG00000162777	-	-	+
ENSG00000082516	-	-	+
ENSG00000169288	-	-	+
ENSG00000174238	-	-	+
ENSG00000138074	-	-	+
ENSG00000114353	-	-	+
ENSG00000110801	-	-	+
ENSG00000144283	-	-	+
ENSG00000179409	-	-	+
ENSG00000065989	-	-	+
ENSG00000164919	-	-	+
ENSG00000261236	-	-	+
ENSG00000070614	-	-	+
ENSG00000186193	-	-	+
ENSG00000092531	-	-	+
ENSG00000116353	-	-	+
ENSG00000007923	-	-	+
ENSG00000186575	-	-	+
ENSG00000112419	-	-	+
ENSG00000112576	-	-	+
ENSG00000185252	-	-	+
ENSG00000013573	-	-	+
ENSG00000053372	-	-	+
ENSG00000196367	-	-	+
ENSG00000166181	-	-	+
ENSG00000072609	-	-	+
ENSG00000244462	-	-	+
ENSG00000004897	-	-	+
ENSG00000119707	-	-	+
ENSG00000140525	-	-	+
ENSG00000168883	-	-	+
ENSG00000048828	-	-	+
ENSG00000070413	-	-	+
ENSG00000128191	-	-	+
ENSG00000280987	-	-	+
ENSG00000107929	-	-	+
ENSG00000186960	-	-	+
ENSG00000106443	-	-	+
ENSG00000064201	-	-	+
ENSG00000167986	-	-	+
ENSG00000130414	-	-	+
ENSG00000215012	-	-	+
ENSG00000182087	-	-	+
ENSG00000163875	-	-	+
ENSG00000116127	-	-	+
ENSG00000124356	-	-	+
ENSG00000175166	-	-	+
ENSG00000145901	-	-	+
ENSG00000185049	-	-	+
ENSG00000137497	-	-	+
ENSG00000060237	-	-	+
ENSG00000154920	-	-	+
ENSG00000153786	-	-	+
ENSG00000117877	-	-	+
ENSG00000213672	-	-	+
ENSG00000023228	-	-	+
ENSG00000198721	-	-	+
ENSG00000124783	-	-	+
ENSG00000134255	-	-	+
ENSG00000084754	-	-	+
ENSG00000117395	-	-	+
ENSG00000073111	-	-	+
ENSG00000121766	-	-	+
ENSG00000133872	-	-	+
ENSG00000109065	-	-	+
ENSG00000168386	-	-	+
ENSG00000096063	-	-	+
ENSG00000105771	-	-	+
ENSG00000121579	-	-	+
ENSG00000171316	-	-	+
ENSG00000136271	-	-	+
ENSG00000245532	-	-	+
ENSG00000169554	-	-	+
ENSG00000114439	-	-	+
ENSG00000179912	-	-	+
ENSG00000186918	-	-	+
ENSG00000147804	-	-	+
ENSG00000133422	-	-	+
ENSG00000129003	-	-	+
ENSG00000284770	-	-	+
ENSG00000114857	-	-	+
ENSG00000047849	-	-	+
ENSG00000167721	-	-	+
ENSG00000124193	-	-	+
ENSG00000186815	-	-	+
ENSG00000205176	-	-	+
ENSG00000103275	-	-	+
ENSG00000196628	-	+	+
ENSG00000100697	-	-	+
ENSG00000150907	-	-	+
ENSG00000101199	-	-	+
ENSG00000149532	-	-	+
ENSG00000099860	-	-	+
ENSG00000173599	-	-	+
ENSG00000112096	-	-	+
ENSG00000239264	-	-	+
ENSG00000165209	-	-	+
ENSG00000270066	-	-	+
ENSG00000165238	-	-	+
ENSG00000178927	-	-	+
ENSG00000143321	-	+	+
ENSG00000211460	-	-	+
ENSG00000055917	-	-	+
ENSG00000259953	-	-	+
ENSG00000196642	-	-	+
ENSG00000164209	-	-	+
ENSG00000157570	-	-	+
ENSG00000129480	-	-	+
ENSG00000006634	-	-	+
ENSG00000070756	-	-	+
ENSG00000092847	-	-	+
ENSG00000134014	-	-	+
ENSG00000099889	-	-	+
ENSG00000187741	-	-	+
ENSG00000116337	-	-	+
ENSG00000013561	-	-	+
ENSG00000168291	-	-	+
ENSG00000118513	-	-	+
ENSG00000165699	-	-	+
ENSG00000198336	-	-	+
ENSG00000138443	-	-	+
ENSG00000037474	-	-	+
ENSG00000119403	-	-	+
ENSG00000116455	-	-	+
ENSG00000161013	-	-	+
ENSG00000101019	-	-	+
ENSG00000100418	-	-	+
ENSG00000197471	-	-	+
ENSG00000138398	-	-	+
ENSG00000081320	-	-	+
ENSG00000074211	-	-	+
ENSG00000176890	-	-	+
ENSG00000261226	-	-	+
ENSG00000134644	-	+	+
ENSG00000113552	-	-	+
ENSG00000136925	-	-	+
ENSG00000089685	-	-	+
ENSG00000134905	-	-	+
ENSG00000272325	-	-	+
ENSG00000111906	-	+	+
ENSG00000120948	-	-	+
ENSG00000130713	-	-	+
ENSG00000148308	-	-	+
ENSG00000054611	-	-	+
ENSG00000140464	-	-	+
ENSG00000136143	-	-	+
ENSG00000100034	-	-	+
ENSG00000148229	-	-	+
ENSG00000167770	-	-	+
ENSG00000149554	-	-	+
ENSG00000124214	-	-	+
ENSG00000091039	-	-	+
ENSG00000168802	-	-	+
ENSG00000151532	-	-	+
ENSG00000004455	-	-	+
ENSG00000160214	-	-	+
ENSG00000164828	-	-	+
ENSG00000103356	-	-	+
ENSG00000160310	-	-	+
ENSG00000080608	-	-	+
ENSG00000103148	-	-	+
ENSG00000279662	-	-	+
ENSG00000145220	-	-	+
ENSG00000161888	-	-	+
ENSG00000137124	-	-	+
ENSG00000093000	-	-	+
ENSG00000160991	-	-	+
ENSG00000105323	-	-	+
ENSG00000178028	-	-	+
ENSG00000154814	-	-	+
ENSG00000135720	-	-	+
ENSG00000180957	-	-	+
ENSG00000184007	-	-	+
ENSG00000129250	-	-	+
ENSG00000273899	-	-	+
ENSG00000085511	-	-	+
ENSG00000241878	-	-	+
ENSG00000154743	-	-	+
ENSG00000134470	-	-	+
ENSG00000106070	-	-	+
ENSG00000196263	-	-	+
ENSG00000171552	-	-	+
ENSG00000088682	-	-	+
ENSG00000164934	-	-	+
ENSG00000131374	-	+	+
ENSG00000143793	-	-	+
ENSG00000163681	-	-	+
ENSG00000133019	-	-	+
ENSG00000203666	-	-	+
ENSG00000129071	-	-	+
ENSG00000113810	-	-	+
ENSG00000160799	-	-	+
ENSG00000067082	-	-	+
ENSG00000168268	-	-	+
ENSG00000140391	-	-	+
ENSG00000279417	-	-	+
ENSG00000166435	-	-	+
ENSG00000161021	-	-	+
ENSG00000171453	-	-	+
ENSG00000163075	-	-	+
ENSG00000077782	-	-	+
ENSG00000136718	-	-	+
ENSG00000109572	-	-	+
ENSG00000093183	-	-	+
ENSG00000015676	-	-	+
ENSG00000148335	-	-	+
ENSG00000111196	-	-	+
ENSG00000116741	-	-	+
ENSG00000144043	-	-	+
ENSG00000185803	-	-	+
ENSG00000074695	-	-	+
ENSG00000203635	-	-	+
ENSG00000095319	-	-	+
ENSG00000129911	-	-	+
ENSG00000132274	-	-	+
ENSG00000169925	-	-	+
ENSG00000165283	-	-	+
ENSG00000178636	-	-	+
ENSG00000015479	-	-	+
ENSG00000106355	-	-	+
ENSG00000047579	-	-	+
ENSG00000079999	-	-	+
ENSG00000180921	-	-	+
ENSG00000002834	-	-	+
ENSG00000259380	-	-	+
ENSG00000163832	-	-	+
ENSG00000132436	-	-	+
ENSG00000113558	-	-	+
ENSG00000141252	-	-	+
ENSG00000094916	-	-	+
ENSG00000116793	-	-	+
ENSG00000075790	-	-	+
ENSG00000105953	-	-	+
ENSG00000198105	-	-	+
ENSG00000115687	-	-	+
ENSG00000090615	-	-	+
ENSG00000109846	-	-	+
ENSG00000236901	-	-	+
ENSG00000089250	-	-	+
ENSG00000123374	-	-	+
ENSG00000051108	-	-	+
ENSG00000227372	-	-	+
ENSG00000142002	-	-	+
ENSG00000137692	-	-	+
ENSG00000138434	-	-	+
ENSG00000168411	-	-	+
ENSG00000124782	-	-	+
ENSG00000231419	-	-	+
ENSG00000075914	-	-	+
ENSG00000082258	-	-	+
ENSG00000188938	-	-	+
ENSG00000111361	-	-	+
ENSG00000157020	-	-	+
ENSG00000143179	-	-	+
ENSG00000075292	-	-	+
ENSG00000159720	-	-	+
ENSG00000132300	-	-	+
ENSG00000183148	-	-	+
ENSG00000085999	-	-	+
ENSG00000273079	-	-	+
ENSG00000115761	-	-	+
ENSG00000130204	-	-	+
ENSG00000173166	-	-	+
ENSG00000169016	-	-	+
ENSG00000132967	-	-	+
ENSG00000083168	-	-	+
ENSG00000123297	-	-	+
ENSG00000125676	-	-	+
ENSG00000101266	-	-	+
ENSG00000138073	-	-	+
ENSG00000055118	-	-	+
ENSG00000129691	-	-	+
ENSG00000049541	-	-	+
ENSG00000162585	-	-	+
ENSG00000281392	-	-	+
ENSG00000092853	-	-	+
ENSG00000122644	-	-	+
ENSG00000155115	-	-	+
ENSG00000010803	-	-	+
ENSG00000108848	-	-	+
ENSG00000073578	-	-	+
ENSG00000115355	-	-	+
ENSG00000162813	-	-	+
ENSG00000214706	-	-	+
ENSG00000143977	-	-	+
ENSG00000065183	-	-	+
ENSG00000173692	-	-	+
ENSG00000131473	-	-	+
ENSG00000108443	-	-	+
ENSG00000143183	-	-	+
ENSG00000114767	-	-	+
ENSG00000085788	-	-	+
ENSG00000166938	-	-	+
ENSG00000100372	-	-	+
ENSG00000151835	-	-	+
ENSG00000132716	-	+	+
ENSG00000153395	-	-	+
ENSG00000143476	-	-	+
ENSG00000167136	-	-	+
ENSG00000173898	-	-	+
ENSG00000249267	-	-	+
ENSG00000133265	-	-	+
ENSG00000146350	-	-	+
ENSG00000103194	-	-	+
ENSG00000131558	-	-	+
ENSG00000124444	-	-	+
ENSG00000103160	-	-	+
ENSG00000175756	-	-	+
ENSG00000175768	-	-	+
ENSG00000144785	-	-	+
ENSG00000198498	-	-	+
ENSG00000203667	-	-	+
ENSG00000177225	-	-	+
ENSG00000105483	-	-	+
ENSG00000189306	-	-	+
ENSG00000241685	-	-	+
ENSG00000141905	-	-	+
ENSG00000177189	-	-	+
ENSG00000168393	-	-	+
ENSG00000164077	-	-	+
ENSG00000163029	-	-	+
ENSG00000182841	-	-	+
ENSG00000089063	-	-	+
ENSG00000147457	-	-	+
ENSG00000049167	-	-	+
ENSG00000170037	-	-	+
ENSG00000058673	-	-	+
ENSG00000002549	-	-	+
ENSG00000179295	-	-	+
ENSG00000138166	-	-	+
ENSG00000163956	-	-	+
ENSG00000140479	-	-	+
ENSG00000127603	-	-	+
ENSG00000160298	-	-	+
ENSG00000117523	-	-	+
ENSG00000116750	-	-	+
ENSG00000176046	-	-	+
ENSG00000055070	-	-	+
ENSG00000084072	-	-	+
ENSG00000177192	-	-	+
ENSG00000167515	-	-	+
ENSG00000075151	-	-	+
ENSG00000104290	-	-	+
ENSG00000141646	-	-	+
ENSG00000133612	-	-	+
ENSG00000168924	-	-	+
ENSG00000277161	-	-	+
ENSG00000147654	-	-	+
ENSG00000130517	-	-	+
ENSG00000172115	-	-	+
ENSG00000078668	-	-	+
ENSG00000250151	-	+	+
ENSG00000197912	-	-	+
ENSG00000177200	-	-	+
ENSG00000148824	-	-	+
ENSG00000153560	-	-	+
ENSG00000135164	-	-	+
ENSG00000169230	-	-	+
ENSG00000157216	-	-	+
ENSG00000113593	-	-	+
ENSG00000142687	-	-	+
ENSG00000225506	-	-	+
ENSG00000112200	-	-	+
ENSG00000110107	-	-	+
ENSG00000185420	-	-	+
ENSG00000167967	-	-	+
ENSG00000139324	-	-	+
ENSG00000253729	-	-	+
ENSG00000178188	-	-	+
ENSG00000188976	-	-	+
ENSG00000183579	-	-	+
ENSG00000214021	-	-	+
ENSG00000163006	-	-	+
ENSG00000176087	-	-	+
ENSG00000179041	-	-	+
ENSG00000074603	-	-	+
ENSG00000170854	-	-	+
ENSG00000214114	-	-	+
ENSG00000163848	-	-	+
ENSG00000136861	-	-	+
ENSG00000258643	-	-	+
ENSG00000143418	-	-	+
ENSG00000184436	-	-	+
ENSG00000074966	-	-	+
ENSG00000125637	-	-	+
ENSG00000165060	-	-	+
ENSG00000104129	-	-	+
ENSG00000126215	-	-	+
ENSG00000226259	-	-	+
ENSG00000089022	-	-	+
ENSG00000160219	-	-	+
ENSG00000180398	-	-	+
ENSG00000115504	-	-	+
ENSG00000170846	-	-	+
ENSG00000160208	-	-	+
ENSG00000135821	-	-	+
ENSG00000102910	-	-	+
ENSG00000131788	-	-	+
ENSG00000081913	-	-	+
ENSG00000188511	-	-	+
ENSG00000164045	-	-	+
ENSG00000187699	-	-	+
ENSG00000168259	-	-	+
ENSG00000100304	-	-	+
ENSG00000116984	-	-	+
ENSG00000181690	-	-	+
ENSG00000174469	-	-	+
ENSG00000127483	-	-	+
ENSG00000213160	-	-	+
ENSG00000106628	-	+	+
ENSG00000284196	-	-	+
ENSG00000144579	-	-	+
ENSG00000128563	-	-	+
ENSG00000132254	-	-	+
ENSG00000279278	-	-	+
ENSG00000099364	-	-	+
ENSG00000167613	-	-	+
ENSG00000225778	-	-	+
ENSG00000113108	-	-	+
ENSG00000155368	-	-	+
ENSG00000148399	-	-	+
ENSG00000071655	-	-	+
ENSG00000053900	-	-	+
ENSG00000171298	-	-	+
ENSG00000156853	-	-	+
ENSG00000160216	-	-	+
ENSG00000211456	-	-	+
ENSG00000172534	-	-	+
ENSG00000219545	-	-	+
ENSG00000176393	-	-	+
ENSG00000219626	-	-	+
ENSG00000109814	-	-	+
ENSG00000196405	-	-	+
ENSG00000130723	-	-	+
ENSG00000085415	-	-	+
ENSG00000119812	-	-	+
ENSG00000126001	-	-	+
ENSG00000269858	-	-	+
ENSG00000096060	-	-	+
ENSG00000103266	-	-	+
ENSG00000067334	-	-	+
ENSG00000196482	-	-	+
ENSG00000198925	-	-	+
ENSG00000102898	-	-	+
ENSG00000206195	-	-	+
ENSG00000136819	-	-	+
ENSG00000145425	-	-	+
ENSG00000176978	-	-	+
ENSG00000119772	-	-	+
ENSG00000182606	-	-	+
ENSG00000100321	-	-	+
ENSG00000180376	-	-	+
ENSG00000144354	-	-	+
ENSG00000128908	-	-	+
ENSG00000128050	-	-	+
ENSG00000116497	-	-	+
ENSG00000157978	-	-	+
ENSG00000043093	-	-	+
ENSG00000125885	-	-	+
ENSG00000068024	-	-	+
ENSG00000112242	-	-	+
ENSG00000174197	-	-	+
ENSG00000114631	-	-	+
ENSG00000108107	-	-	+
ENSG00000077157	-	-	+
ENSG00000068001	-	-	+
ENSG00000183283	-	-	+
ENSG00000153207	-	-	+
ENSG00000184216	-	-	+
ENSG00000031823	-	-	+
ENSG00000155100	-	-	+
ENSG00000169756	-	-	+
ENSG00000017483	-	-	+
ENSG00000233270	-	-	+
ENSG00000214022	-	-	+
ENSG00000091140	-	-	+
ENSG00000179958	-	-	+
ENSG00000135775	-	-	+
ENSG00000119333	-	-	+
ENSG00000117298	-	-	+
ENSG00000135317	-	-	+
ENSG00000071626	-	-	+
ENSG00000153914	-	-	+
ENSG00000176695	-	-	+
ENSG00000171608	-	-	+
ENSG00000118482	-	+	+
ENSG00000185504	-	-	+
ENSG00000185800	-	-	+
ENSG00000100968	-	-	+
ENSG00000033867	-	-	+
ENSG00000125107	-	-	+
ENSG00000117450	-	-	+
ENSG00000206560	-	-	+
ENSG00000107164	-	-	+
ENSG00000178177	-	-	+
ENSG00000272578	-	-	+
ENSG00000104635	-	-	+
ENSG00000139428	-	-	+
ENSG00000069011	-	-	+
ENSG00000164627	-	-	+
ENSG00000051341	-	-	+
ENSG00000086015	-	-	+
ENSG00000131368	-	-	+
ENSG00000100280	-	-	+
ENSG00000136048	-	-	+
ENSG00000221867	-	-	+
ENSG00000015153	-	-	+
ENSG00000213585	-	-	+
ENSG00000111011	-	+	+
ENSG00000167487	-	-	+
ENSG00000113621	-	-	+
ENSG00000148773	-	-	+
ENSG00000108468	-	-	+
ENSG00000180228	-	-	+
ENSG00000127952	-	-	+
ENSG00000110958	-	-	+
ENSG00000049618	-	-	+
ENSG00000214087	-	-	+
ENSG00000197114	-	-	+
ENSG00000128973	-	-	+
ENSG00000175164	-	-	+
ENSG00000272655	-	-	+
ENSG00000178950	-	-	+
ENSG00000126953	-	-	+
ENSG00000279912	-	-	+
ENSG00000284540	-	-	+
ENSG00000157106	-	-	+
ENSG00000166135	-	-	+
ENSG00000148200	-	-	+
ENSG00000251379	-	-	+
ENSG00000120798	-	-	+
ENSG00000107077	-	-	+
ENSG00000163864	-	-	+
ENSG00000119969	-	-	+
ENSG00000285437	-	-	+
ENSG00000177479	-	-	+
ENSG00000134453	-	-	+
ENSG00000123143	-	-	+
ENSG00000150779	-	+	+
ENSG00000142856	-	-	+
ENSG00000077549	-	-	+
ENSG00000127837	-	-	+
ENSG00000136104	-	-	+
ENSG00000119004	-	-	+
ENSG00000156968	-	-	+
ENSG00000266985	-	-	+
ENSG00000168495	-	-	+
ENSG00000020129	-	-	+
ENSG00000101574	-	-	+
ENSG00000104442	-	-	+
ENSG00000135622	-	-	+
ENSG00000125354	-	-	+
ENSG00000262814	-	-	+
ENSG00000158417	-	-	+
ENSG00000108395	-	-	+
ENSG00000197798	-	-	+
ENSG00000100427	-	-	+
ENSG00000124198	-	-	+
ENSG00000130826	-	-	+
ENSG00000081307	-	-	+
ENSG00000105443	-	-	+
ENSG00000143811	-	-	+
ENSG00000143436	-	-	+
ENSG00000185627	-	-	+
ENSG00000102858	-	-	+
ENSG00000118363	-	-	+
ENSG00000141556	-	-	+
ENSG00000064419	-	-	+
ENSG00000116586	-	-	+
ENSG00000139197	-	-	+
ENSG00000106799	-	-	+
ENSG00000144485	-	-	+
ENSG00000172000	-	-	+
ENSG00000176871	-	-	+
ENSG00000174606	-	-	+
ENSG00000249773	-	-	+
ENSG00000106852	-	-	+
ENSG00000125633	-	-	+
ENSG00000116754	-	-	+
ENSG00000279442	-	-	+
ENSG00000281344	-	-	+
ENSG00000177666	-	-	+
ENSG00000185298	-	-	+
ENSG00000162735	-	-	+
ENSG00000075142	-	-	+
ENSG00000059691	-	-	+
ENSG00000139269	-	-	+
ENSG00000132463	-	-	+
ENSG00000087157	-	-	+
ENSG00000113845	-	-	+
ENSG00000150990	-	-	+
ENSG00000151718	-	-	+
ENSG00000138663	-	-	+
ENSG00000172057	-	-	+
ENSG00000005007	-	-	+
ENSG00000160796	-	-	+
ENSG00000168137	-	-	+
ENSG00000189403	-	-	+
ENSG00000197894	-	-	+
ENSG00000198586	-	-	+
ENSG00000130810	-	-	+
ENSG00000161813	-	-	+
ENSG00000105650	-	-	+
ENSG00000136231	-	-	+
ENSG00000167632	-	-	+
ENSG00000136527	-	+	+
ENSG00000003756	-	-	+
ENSG00000167670	-	-	+
ENSG00000116030	-	-	+
ENSG00000065328	-	-	+
ENSG00000187555	-	-	+
ENSG00000112290	-	-	+
ENSG00000110104	-	-	+
ENSG00000156504	-	-	+
ENSG00000141384	-	-	+
ENSG00000163812	-	-	+
ENSG00000008952	-	-	+
ENSG00000157916	-	-	+
ENSG00000083099	-	-	+
ENSG00000149970	-	-	+
ENSG00000134057	-	-	+
ENSG00000118495	-	+	+
ENSG00000101144	-	-	+
ENSG00000165689	-	-	+
ENSG00000007202	-	-	+
ENSG00000163866	-	-	+
ENSG00000090905	-	-	+
ENSG00000100395	-	+	+
ENSG00000151923	-	-	+
ENSG00000100416	-	-	+
ENSG00000167815	-	-	+
ENSG00000141179	-	-	+
ENSG00000106462	-	-	+
ENSG00000185324	-	-	+
ENSG00000112787	-	-	+
ENSG00000132768	-	-	+
ENSG00000125779	-	-	+
ENSG00000176986	-	-	+
ENSG00000123329	-	-	+
ENSG00000104679	-	-	+
ENSG00000101901	-	+	+
ENSG00000164597	-	-	+
ENSG00000100227	-	-	+
ENSG00000101546	-	-	+
ENSG00000165138	-	-	+
ENSG00000134077	-	-	+
ENSG00000085063	-	-	+
ENSG00000131503	-	-	+
ENSG00000104964	-	-	+
ENSG00000213121	-	-	+
ENSG00000118894	-	-	+
ENSG00000048707	-	-	+
ENSG00000097046	-	-	+
ENSG00000157895	-	-	+
ENSG00000164109	-	-	+
ENSG00000217555	-	-	+
ENSG00000147419	-	-	+
ENSG00000197943	-	-	+
ENSG00000183049	-	-	+
ENSG00000063245	-	-	+
ENSG00000104517	-	-	+
ENSG00000158805	-	-	+
ENSG00000135917	-	-	+
ENSG00000132773	-	-	+
ENSG00000160948	-	-	+
ENSG00000125817	-	-	+
ENSG00000197622	-	-	+
ENSG00000132485	-	-	+
ENSG00000167114	-	-	+
ENSG00000183196	-	-	+
ENSG00000164329	-	-	+
ENSG00000196700	-	-	+
ENSG00000145191	-	+	+
ENSG00000113758	-	-	+
ENSG00000145730	-	-	+
ENSG00000215160	-	-	+
ENSG00000175866	-	-	+
ENSG00000099326	-	-	+
ENSG00000125166	-	-	+
ENSG00000107949	-	-	+
ENSG00000113712	-	-	+
ENSG00000228021	-	-	+
ENSG00000175602	-	-	+
ENSG00000159259	-	-	+
ENSG00000240849	-	-	+
ENSG00000060971	-	-	+
ENSG00000169592	-	-	+
ENSG00000100014	-	-	+
ENSG00000189120	-	-	+
ENSG00000179195	-	+	+
ENSG00000137106	-	-	+
ENSG00000073969	-	-	+
ENSG00000260975	-	-	+
ENSG00000156469	-	-	+
ENSG00000118971	-	-	+
ENSG00000204390	-	-	+
ENSG00000169228	-	-	+
ENSG00000141425	-	-	+
ENSG00000131023	-	-	+
ENSG00000232973	-	-	+
ENSG00000134982	-	-	+
ENSG00000063601	-	-	+
ENSG00000237094	-	-	+
ENSG00000153107	-	-	+
ENSG00000051596	-	-	+
ENSG00000115561	-	-	+
ENSG00000101407	-	-	+
ENSG00000165732	-	-	+
ENSG00000138756	-	-	+
ENSG00000171421	-	-	+
ENSG00000134247	-	-	+
ENSG00000076984	-	-	+
ENSG00000157212	-	-	+
ENSG00000158234	-	-	+
ENSG00000125743	-	-	+
ENSG00000110917	-	-	+
ENSG00000185684	-	-	+
ENSG00000238113	-	-	+
ENSG00000122966	-	-	+
ENSG00000169679	-	-	+
ENSG00000068028	-	-	+
ENSG00000172890	-	-	+
ENSG00000141759	-	-	+
ENSG00000141956	-	-	+
ENSG00000030066	-	-	+
ENSG00000077684	-	-	+
ENSG00000169692	-	-	+
ENSG00000144524	-	-	+
ENSG00000083444	-	-	+
ENSG00000152620	-	-	+
ENSG00000175792	-	-	+
ENSG00000134287	-	-	+
ENSG00000078140	-	-	+
ENSG00000165392	-	-	+
ENSG00000126883	-	-	+
ENSG00000158863	-	-	+
ENSG00000129347	-	-	+
ENSG00000117724	-	-	+
ENSG00000150477	-	-	+
ENSG00000092068	-	-	+
ENSG00000235823	-	-	+
ENSG00000127418	-	-	+
ENSG00000134326	-	-	+
ENSG00000196510	-	-	+
ENSG00000088992	-	-	+
ENSG00000186300	-	-	+
ENSG00000115275	-	-	+
ENSG00000003436	-	-	+
ENSG00000204104	-	-	+
ENSG00000182149	-	-	+
ENSG00000160049	-	-	+
ENSG00000164338	-	-	+
ENSG00000136936	-	-	+
ENSG00000166471	-	-	+
ENSG00000159399	-	-	+
ENSG00000232164	-	-	+
ENSG00000115163	-	-	+
ENSG00000164897	-	-	+
ENSG00000140905	-	-	+
ENSG00000116809	-	-	+
ENSG00000198920	-	-	+
ENSG00000161671	-	-	+
ENSG00000117411	-	-	+
ENSG00000158604	-	-	+
ENSG00000136937	-	-	+
ENSG00000097007	-	-	+
ENSG00000171823	-	-	+
ENSG00000078674	-	-	+
ENSG00000108826	-	-	+
[truncated: 810 more rows]
