# Supplementary material for: Systematic identification of post-transcriptional regulatory modules
Source: Nat Commun. 2024 Sep 9;15:7872. doi: 10.1038/s41467-024-52215-7 (PMC11385195; doi:10.1038/s41467-024-52215-7)
Supplement: Supplementary file 20 — Source Data [file 41467_2024_52215_MOESM20_ESM.zip › Source_data/Fig4E.tsv]

Gene	Cell	Expr.ratio
CDC37	CTRL	0.9130594934
CDC37	CTRL	1.084314886
CDC37	CTRL	1.010056118
CDC37	TAF15-KD	3.486808717
CDC37	TAF15-KD	3.782136764
CDC37	TAF15-KD	3.488159655
ZWINT	CTRL	1.032
ZWINT	CTRL	1.030757974
ZWINT	CTRL	0.9402002623
ZWINT	TAF15-KD	3.419879496
ZWINT	TAF15-KD	3.828840203
ZWINT	TAF15-KD	4.330790491
