# Supplementary material for: Systematic identification of post-transcriptional regulatory modules
Source: Nat Commun. 2024 Sep 9;15:7872. doi: 10.1038/s41467-024-52215-7 (PMC11385195; doi:10.1038/s41467-024-52215-7)
Supplement: Supplementary file 20 — Source Data [file 41467_2024_52215_MOESM20_ESM.zip › Source_data/FigS7C.tsv]

ZC3H11A	TAF15
WT.Rep1	7.01315492535123	117.470344999633
WT.Rep2	7.49826758775941	131.636253207332
TAF15.Rep1	11.8745556617881	18.0033585840014
TAF15.Rep2	10.0210051402189	13.9180626947485
ZC3H11A.Rep1	1.26369889088308	150.696092737807
ZC3H11A.Rep2	1.34556768323184	152.721932046814
