# Supplementary material for: Systematic identification of post-transcriptional regulatory modules
Source: Nat Commun. 2024 Sep 9;15:7872. doi: 10.1038/s41467-024-52215-7 (PMC11385195; doi:10.1038/s41467-024-52215-7)
Supplement: Supplementary file 20 — Source Data [file 41467_2024_52215_MOESM20_ESM.zip › Source_data/FigS6G.tsv]

AGGF1	GO:0000786 nucleosome	5.511	0.727	-0.359	0.25	0.25	-0.359	0.25	-0.359	-0.359	-0.359	-0.359	-0.359	-0.359	-0.359	-0.371
BUD13	GO:0000786 nucleosome	3.176	0.25	-0.359	-0.359	0.25	0.25	-0.359	0.25	0.25	-0.359	-0.359	-0.359	0.727	-0.359	-0.371
HNRNPC	GO:0000786 nucleosome	3.176	1.389	0.25	0.727	-0.359	-0.359	0.25	-0.359	-0.359	-0.359	-0.359	-0.359	-0.359	-0.359	-0.371
HNRNPC	GO:0006768 biotin metabolic process	7.094	-0.18	-0.18	-0.18	-0.18	-0.18	-0.18	-0.18	-0.18	-0.18	-0.18	-0.18	-0.18	-0.18	-0.185
ZC3H11A	GO:0000786 nucleosome	10.099	0.25	-0.359	-0.359	-0.359	-0.359	-0.359	-0.359	-0.359	-0.359	-0.359	0.25	-0.359	-0.359	-0.371
U2AF1	GO:0000786 nucleosome	2.211	1.389	-0.359	0.25	0.25	-0.359	0.25	0.25	-0.359	-0.359	-0.359	-0.359	0.25	-0.359	-0.371
TBRG4	GO:0006766 vitamin metabolic process	3.272	-0.164	-0.164	-0.51	0.503	-0.51	-0.164	-0.51	-0.164	-0.51	-0.51	-0.164	0.503	-0.51	0.485
TAF15	GO:0006766 vitamin metabolic process	2.402	-0.51	-0.51	0.503	-0.51	1.643	-0.51	-0.51	-0.164	-0.164	-0.51	-0.164	-0.164	-0.164	-0.172
SUPV3L1	GO:0006768 biotin metabolic process	3.591	-0.18	-0.18	-0.18	-0.18	-0.18	0.47	-0.18	0.47	-0.18	-0.18	-0.18	-0.18	-0.18	-0.185
SUPV3L1	GO:0000786 nucleosome	2.211	0.25	0.727	0.25	-0.359	-0.359	-0.359	-0.359	-0.359	-0.359	0.25	-0.359	-0.359	0.727	0.241
