# Supplementary material for: Systematic identification of post-transcriptional regulatory modules
Source: Nat Commun. 2024 Sep 9;15:7872. doi: 10.1038/s41467-024-52215-7 (PMC11385195; doi:10.1038/s41467-024-52215-7)
Supplement: Supplementary file 20 — Source Data [file 41467_2024_52215_MOESM20_ESM.zip › Source_data/FigS7B.tsv]

WT.Rep1	WT.Rep2	TAF15.Rep1	TAF15.Rep2	ZC3H11A.Rep1	ZC3H11A.Rep2
ENSG00000223972.5	-0.90713589702977	-0.43142761195167	-0.126119990460889	-0.907135897029768	0.403871534683749	-0.201519382814332
ENSG00000227232.5	1.92194919225998	1.26772008938954	2.81661789491131	1.95366535404921	1.0792003084783	2.5645019816567
ENSG00000278267.1	1.0257800538416	1.26772008938954	1.50158757427314	1.13973692256043	0.845542399741076	-0.90713589702977
ENSG00000243485.5	-0.351604120900507	-0.43142761195167	0.377781442164142	0.124281243256747	-0.907135897029768	-0.90713589702977
ENSG00000284332.1	-0.90713589702977	-0.90713589702977	-0.907135897029768	-0.907135897029768	-0.907135897029768	-0.90713589702977
ENSG00000237613.2	-0.90713589702977	-0.90713589702977	-0.126119990460889	-0.907135897029768	-0.907135897029768	-0.90713589702977
ENSG00000268020.3	-0.90713589702977	-0.90713589702977	-0.907135897029768	-0.907135897029768	-0.907135897029768	-0.90713589702977
ENSG00000240361.2	-0.90713589702977	-0.90713589702977	-0.907135897029768	-0.907135897029768	-0.907135897029768	-0.90713589702977
ENSG00000186092.7	-0.90713589702977	-0.43142761195167	-0.907135897029768	-0.907135897029768	-0.532814751677728	-0.90713589702977
ENSG00000238009.6	-0.90713589702977	-0.43142761195167	-0.907135897029768	-0.907135897029768	-0.907135897029768	-0.90713589702977
ENSG00000239945.1	-0.90713589702977	-0.90713589702977	-0.907135897029768	-0.907135897029768	-0.907135897029768	-0.90713589702977
ENSG00000233750.3	-0.90713589702977	-0.43142761195167	-0.907135897029768	-0.907135897029768	-0.907135897029768	-0.90713589702977
ENSG00000268903.1	-0.90713589702977	-0.43142761195167	-0.126119990460889	-0.907135897029768	-0.907135897029768	-0.90713589702977
ENSG00000269981.1	0.0484897674743331	-0.90713589702977	-0.907135897029768	1.46473638286691	-0.532814751677728	-0.90713589702977
ENSG00000239906.1	-0.90713589702977	-0.90713589702977	-0.907135897029768	-0.907135897029768	-0.907135897029768	-0.90713589702977
ENSG00000241860.7	0.618352248030893	1.38741357734475	1.68463522639408	1.46473638286691	0.845542399741076	0.27026074957928
ENSG00000222623.1	-0.90713589702977	-0.90713589702977	-0.907135897029768	-0.907135897029768	-0.907135897029768	-0.90713589702977
ENSG00000241599.1	-0.90713589702977	-0.90713589702977	-0.907135897029768	-0.907135897029768	-0.907135897029768	-0.90713589702977
ENSG00000279928.2	-0.90713589702977	-0.90713589702977	-0.907135897029768	-0.907135897029768	-0.907135897029768	-0.90713589702977
ENSG00000279457.4	0.836401189232046	2.35487875845678	2.89300073300779	2.47085956706733	1.18321766076713	1.83218792082241
ENSG00000273874.1	-0.90713589702977	-0.90713589702977	-0.907135897029768	-0.907135897029768	-0.907135897029768	-0.90713589702977
ENSG00000228463.10	-0.351604120900507	0.211756873491884	0.750513878477817	0.124281243256747	0.0102488250682365	-0.90713589702977
ENSG00000286448.1	-0.90713589702977	-0.90713589702977	-0.907135897029768	-0.907135897029768	-0.532814751677728	-0.90713589702977
ENSG00000236679.2	-0.351604120900507	-0.90713589702977	-0.907135897029768	-0.907135897029768	-0.907135897029768	-0.90713589702977
ENSG00000236601.2	-0.90713589702977	-0.90713589702977	-0.907135897029768	-0.907135897029768	-0.907135897029768	-0.90713589702977
ENSG00000237094.12	1.82329173254618	2.02647695337576	3.10052154863206	3.32156956908782	2.39838004633715	1.96242252620385
ENSG00000269732.1	-0.90713589702977	-0.90713589702977	-0.907135897029768	-0.907135897029768	-0.907135897029768	-0.90713589702977
ENSG00000284733.2	-0.90713589702977	-0.90713589702977	-0.907135897029768	-0.907135897029768	-0.907135897029768	-0.90713589702977
ENSG00000233653.3	3.93649153796659	4.17226201309895	1.04645037699309	2.14740311082162	4.12393078475924	3.45435767736173
ENSG00000250575.1	-0.90713589702977	-0.90713589702977	-0.907135897029768	-0.907135897029768	-0.907135897029768	-0.90713589702977
ENSG00000278757.1	-0.90713589702977	-0.90713589702977	-0.907135897029768	-0.907135897029768	-0.907135897029768	-0.90713589702977
ENSG00000230021.10	0.0484897674743331	0.655047320564928	-0.126119990460889	1.13973692256043	1.28023714594669	0.27026074957928
ENSG00000235146.2	-0.90713589702977	-0.90713589702977	-0.907135897029768	-0.907135897029768	-0.907135897029768	-0.90713589702977
ENSG00000225972.1	3.46636137179499	3.24633164363901	2.89300073300779	1.46473638286691	3.36833514286155	3.1054501495387
ENSG00000225630.1	6.05868890469169	6.20651739404333	6.42548183473769	6.1657842941052	6.87947530119672	6.3682931416179
ENSG00000237973.1	6.73785346948964	6.82822525229898	7.34145430770427	7.31972368747943	7.30829748314823	7.07777565802551
ENSG00000278791.1	0.618352248030893	-0.0742851459353472	0.750513878477817	1.46473638286691	0.403871534683749	-0.201519382814332
ENSG00000229344.1	4.63394200180404	4.68570059205895	5.26510567641505	5.40215548488407	5.33976726679738	4.44134477204825
ENSG00000240409.1	2.1829323510944	-0.43142761195167	0.750513878477817	2.47085956706733	2.59977467232241	2.79174789053472
ENSG00000248527.1	7.55754339810963	8.12632680608997	9.11981904588465	8.85192299562046	8.85796332391664	9.10732856636026
ENSG00000198744.5	4.67695551611585	4.95153422423364	5.29356434048484	4.90878909170327	5.6385791798355	5.10889200135623
ENSG00000268663.1	-0.90713589702977	-0.90713589702977	-0.907135897029768	-0.907135897029768	-0.907135897029768	-0.90713589702977
ENSG00000284662.1	-0.90713589702977	-0.90713589702977	-0.907135897029768	-0.907135897029768	-0.532814751677728	-0.90713589702977
ENSG00000229376.3	0.618352248030893	0.993665362382894	0.377781442164142	-0.907135897029768	0.0102488250682365	-0.90713589702977
ENSG00000228327.3	1.71738918844204	2.29490813298856	3.03460982100461	2.47085956706733	2.30922976632177	2.71990423005262
ENSG00000223181.1	-0.90713589702977	-0.90713589702977	-0.126119990460889	-0.907135897029768	-0.532814751677728	-0.90713589702977
ENSG00000229905.1	-0.90713589702977	-0.90713589702977	-0.907135897029768	-0.907135897029768	-0.907135897029768	-0.90713589702977
ENSG00000237491.10	2.47057166406116	-0.0742851459353472	-0.907135897029768	1.13973692256043	1.28023714594669	1.83218792082241
ENSG00000285268.1	-0.90713589702977	-0.90713589702977	-0.907135897029768	-0.907135897029768	-0.907135897029768	-0.90713589702977
ENSG00000230092.7	-0.90713589702977	0.450361522054344	1.04645037699309	-0.907135897029768	-0.532814751677728	-0.201519382814332
ENSG00000177757.2	-0.90713589702977	-0.90713589702977	-0.907135897029768	-0.907135897029768	-0.907135897029768	-0.90713589702977
ENSG00000228794.10	2.96289316614696	2.67021090903104	3.71960897871035	1.95366535404921	3.41180897065769	3.69818851856863
ENSG00000225880.5	1.82329173254618	2.23233609274099	2.55972171962282	3.23890809027674	2.4823404969557	2.39031674310098
ENSG00000288531.1	-0.90713589702977	-0.90713589702977	-0.907135897029768	-0.907135897029768	-0.907135897029768	-0.90713589702977
ENSG00000230368.2	-0.90713589702977	-0.43142761195167	-0.907135897029768	-0.907135897029768	-0.907135897029768	-0.201519382814332
ENSG00000234711.1	-0.90713589702977	-0.90713589702977	-0.126119990460889	-0.907135897029768	-0.907135897029768	-0.90713589702977
ENSG00000283040.1	-0.90713589702977	-0.90713589702977	-0.907135897029768	-0.907135897029768	-0.907135897029768	-0.90713589702977
ENSG00000272438.1	-0.90713589702977	-0.43142761195167	1.04645037699309	0.124281243256747	-0.907135897029768	0.625193179925577
ENSG00000230699.2	3.17779143752694	3.72668159670969	3.28191144720924	2.6089184573953	3.59269415675236	3.84049311496889
ENSG00000241180.1	-0.90713589702977	-0.90713589702977	-0.907135897029768	-0.907135897029768	-0.907135897029768	-0.90713589702977
ENSG00000223764.2	-0.351604120900507	-0.43142761195167	-0.907135897029768	0.719565905736834	0.712796496889716	0.909818337890862
ENSG00000187634.13	1.34312299140097	1.49793294595999	2.1255652777929	0.719565905736834	2.21420554230086	1.96242252620385
ENSG00000188976.11	6.6826409884879	6.86478020624663	6.87483905329746	6.61411464818815	6.91955932870416	6.90226482776017
ENSG00000187961.14	4.52829014758971	4.67397703349024	5.6312094749237	5.59727274321239	3.92824965254133	4.14479790306083
ENSG00000187583.11	-0.90713589702977	-0.0742851459353472	-0.907135897029768	0.124281243256747	-0.532814751677728	-0.201519382814332
ENSG00000187642.9	-0.90713589702977	-0.90713589702977	-0.126119990460889	-0.907135897029768	-0.907135897029768	-0.90713589702977
ENSG00000272512.1	-0.90713589702977	-0.90713589702977	0.377781442164142	0.124281243256747	-0.907135897029768	-0.90713589702977
ENSG00000188290.11	1.71738918844204	1.49793294595999	1.99301875124744	1.13973692256043	2.67306876391555	3.1054501495387
ENSG00000187608.10	2.10107380165293	2.46782264176424	2.1255652777929	1.95366535404921	2.84150114966944	3.1054501495387
ENSG00000231702.2	-0.90713589702977	-0.90713589702977	-0.907135897029768	-0.907135897029768	-0.907135897029768	-0.90713589702977
ENSG00000224969.1	0.0484897674743331	-0.43142761195167	-0.126119990460889	-0.907135897029768	-0.907135897029768	-0.90713589702977
ENSG00000188157.15	5.54286596376555	6.27796036358487	6.84630682568067	6.70159782986134	6.46532513677939	6.73921322399943
ENSG00000242590.1	-0.90713589702977	-0.90713589702977	-0.907135897029768	-0.907135897029768	-0.907135897029768	-0.90713589702977
ENSG00000217801.10	-0.90713589702977	1.38741357734475	1.50158757427314	0.719565905736834	1.68643326526134	1.68901961063584
ENSG00000273443.1	-0.90713589702977	-0.90713589702977	-0.126119990460889	-0.907135897029768	-0.907135897029768	-0.201519382814332
ENSG00000237330.3	-0.90713589702977	-0.90713589702977	-0.126119990460889	-0.907135897029768	-0.907135897029768	-0.90713589702977
ENSG00000131591.18	2.65398688507274	3.42481557491871	3.10052154863206	4.01091016334855	3.04847861030357	3.16076399147911
ENSG00000285812.1	-0.90713589702977	-0.90713589702977	-0.907135897029768	-0.907135897029768	-0.907135897029768	-0.90713589702977
ENSG00000223823.1	-0.90713589702977	-0.90713589702977	-0.907135897029768	-0.907135897029768	-0.907135897029768	-0.90713589702977
ENSG00000207730.3	-0.90713589702977	-0.90713589702977	-0.907135897029768	-0.907135897029768	-0.907135897029768	-0.90713589702977
ENSG00000207607.3	-0.90713589702977	-0.90713589702977	-0.907135897029768	-0.907135897029768	-0.907135897029768	-0.90713589702977
ENSG00000198976.1	-0.90713589702977	-0.90713589702977	-0.907135897029768	-0.907135897029768	-0.907135897029768	-0.90713589702977
ENSG00000272141.1	0.0484897674743331	-0.90713589702977	-0.907135897029768	-0.907135897029768	-0.907135897029768	-0.90713589702977
ENSG00000205231.1	-0.351604120900507	0.211756873491884	-0.126119990460889	-0.907135897029768	0.0102488250682365	0.27026074957928
ENSG00000162571.14	-0.351604120900507	1.60058496223108	0.750513878477817	0.719565905736834	1.61383229843226	1.68901961063584
ENSG00000186891.14	-0.90713589702977	-0.90713589702977	-0.907135897029768	-0.907135897029768	-0.907135897029768	-0.90713589702977
ENSG00000186827.11	-0.90713589702977	-0.90713589702977	1.04645037699309	1.13973692256043	0.566587047238564	-0.201519382814332
ENSG00000078808.19	6.55009901792543	6.87761428221134	6.71043150765919	6.72456411689242	7.17271590074726	7.11676162895072
ENSG00000176022.7	2.26039457616666	3.00566986133952	2.96554205160584	2.47085956706733	3.71920733074964	4.08885642230198
ENSG00000184163.3	-0.90713589702977	-0.0742851459353472	0.750513878477817	-0.907135897029768	0.0102488250682365	-0.201519382814332
ENSG00000260179.1	0.361376828809375	-0.43142761195167	-0.126119990460889	0.719565905736834	-0.235879712963622	0.27026074957928
ENSG00000160087.21	5.13331859467497	5.32579619826842	5.26510567641505	5.26267116215898	5.32846860315421	5.60398934018378
ENSG00000230415.1	0.0484897674743331	-0.43142761195167	-0.126119990460889	2.14740311082162	-0.532814751677728	-0.90713589702977
ENSG00000162572.21	1.60309250978697	0.655047320564928	2.1255652777929	2.6089184573953	1.18321766076713	1.35139767770977
ENSG00000131584.19	4.75931645692371	5.31828449824303	6.01128440149036	6.1657842941052	4.97699742375531	5.1908968849673
ENSG00000278073.1	-0.90713589702977	-0.90713589702977	-0.907135897029768	-0.907135897029768	-0.907135897029768	-0.90713589702977
ENSG00000169972.12	2.76446961237372	3.04260708562886	2.89300073300779	2.6089184573953	3.18002069254795	2.39031674310098
ENSG00000127054.21	6.11190559379275	6.4596437101427	6.5778757169228	6.6058921654411	6.10376848655334	6.39737073209094
ENSG00000283712.1	-0.90713589702977	-0.90713589702977	-0.907135897029768	-0.907135897029768	-0.907135897029768	-0.90713589702977
ENSG00000240731.1	-0.351604120900507	-0.43142761195167	1.29189320478245	-0.907135897029768	0.220443174091156	0.27026074957928
ENSG00000224051.7	1.0257800538416	2.09841027773571	1.99301875124744	0.719565905736834	2.84150114966944	2.64429452086471
ENSG00000169962.5	-0.90713589702977	-0.0742851459353472	-0.907135897029768	-0.907135897029768	0.0102488250682365	-0.90713589702977
ENSG00000107404.20	5.71095626919428	6.01535972228711	6.30484769865864	6.18798724350211	6.00076722411759	6.02503815629708
ENSG00000284372.1	-0.90713589702977	-0.90713589702977	-0.907135897029768	-0.907135897029768	-0.907135897029768	-0.90713589702977
ENSG00000162576.17	4.73238187669196	4.77620961647744	4.43302487709709	4.15312613647002	5.19174513308002	5.38920212693372
ENSG00000175756.13	5.38752517537111	5.93904927100823	5.49079525982971	5.32410847060761	5.90513490249113	6.27736943249402
ENSG00000223663.2	-0.90713589702977	-0.43142761195167	-0.907135897029768	-0.907135897029768	-0.907135897029768	-0.90713589702977
ENSG00000221978.12	7.08785815019142	7.12154434493313	7.61952105466968	7.35939365507592	7.02830533468829	7.38120267132334
ENSG00000224870.7	2.10107380165293	3.14806240201227	3.03460982100461	3.15122098265931	3.3005648199807	3.69818851856863
ENSG00000242485.6	4.17521409469038	4.45855238803976	5.08144926601675	4.82626059888881	4.80015970607564	4.99175573890314
ENSG00000264293.2	-0.90713589702977	-0.90713589702977	-0.907135897029768	-0.907135897029768	-0.907135897029768	-0.90713589702977
ENSG00000272455.1	1.82329173254618	0.655047320564928	0.377781442164142	-0.907135897029768	2.00303040674238	2.71990423005262
ENSG00000235098.9	0.0484897674743331	-0.90713589702977	-0.126119990460889	-0.907135897029768	-0.532814751677728	-0.90713589702977
ENSG00000225905.1	-0.90713589702977	-0.90713589702977	-0.907135897029768	-0.907135897029768	-0.907135897029768	-0.90713589702977
ENSG00000205116.4	0.0484897674743331	-0.43142761195167	0.750513878477817	1.13973692256043	0.0102488250682365	1.14743726402658
ENSG00000225285.1	-0.90713589702977	-0.43142761195167	0.377781442164142	-0.907135897029768	-0.907135897029768	0.909818337890862
ENSG00000179403.12	2.91578668098568	3.24633164363901	3.71960897871035	3.0578573675669	3.98691832599319	4.19865094368139
ENSG00000215915.10	-0.351604120900507	1.26772008938954	1.29189320478245	1.72981473906492	0.845542399741076	0.27026074957928
ENSG00000160072.20	4.64842280115897	4.98986521216297	5.5030327525957	4.98685095136062	4.75867047094158	5.25584428056721
ENSG00000284740.1	-0.90713589702977	-0.90713589702977	-0.907135897029768	-0.907135897029768	-0.532814751677728	-0.90713589702977
ENSG00000197785.14	4.75931645692371	5.39169745961997	5.44078006600405	5.59727274321239	5.54893485960419	5.70977429906228
ENSG00000205090.9	-0.351604120900507	-0.43142761195167	-0.126119990460889	0.124281243256747	0.220443174091156	0.625193179925577
ENSG00000160075.12	6.72424717678371	6.9278384656743	6.5778757169228	6.24204416438503	6.93640303233218	7.02658303701575
ENSG00000215014.5	1.47895556557446	0.655047320564928	-0.126119990460889	0.124281243256747	1.18321766076713	1.14743726402658
ENSG00000274481.1	-0.90713589702977	-0.90713589702977	-0.907135897029768	-0.907135897029768	-0.532814751677728	-0.90713589702977
ENSG00000228594.4	1.0257800538416	2.29490813298856	0.750513878477817	1.13973692256043	2.44097096573684	3.36297449237112
ENSG00000286989.1	-0.90713589702977	0.211756873491884	1.04645037699309	1.46473638286691	0.566587047238564	0.27026074957928
ENSG00000272106.1	2.76446961237372	2.57256287018993	1.68463522639408	1.95366535404921	2.63688711847145	3.36297449237112
ENSG00000197530.13	4.91114746111606	5.22495423887775	5.77942548374777	5.45803913810445	4.80015970607564	5.66264944763225
ENSG00000189409.14	-0.90713589702977	0.211756873491884	-0.907135897029768	-0.907135897029768	-0.907135897029768	-0.90713589702977
ENSG00000248333.9	5.7450433354011	5.75655591525616	6.10257630463545	5.78377067707172	5.74439092526694	5.69110866598638
ENSG00000272004.1	-0.90713589702977	-0.90713589702977	-0.907135897029768	0.124281243256747	-0.235879712963622	-0.201519382814332
ENSG00000189339.12	5.37015659181071	5.5085173984993	5.87668412558252	5.8268574827248	5.77800448724363	5.80832971016034
ENSG00000269737.2	-0.351604120900507	-0.90713589702977	-0.126119990460889	-0.907135897029768	-0.235879712963622	0.625193179925577
ENSG00000215914.4	-0.90713589702977	-0.90713589702977	-0.907135897029768	-0.907135897029768	-0.907135897029768	-0.90713589702977
ENSG00000008128.23	1.47895556557446	2.41245566895351	3.16355310428358	2.6089184573953	2.4823404969557	2.64429452086471
ENSG00000268575.1	-0.351604120900507	2.09841027773571	1.04645037699309	0.719565905736834	2.16423840070038	2.64429452086471
ENSG00000227775.3	0.0484897674743331	-0.0742851459353472	0.750513878477817	-0.907135897029768	0.220443174091156	-0.90713589702977
ENSG00000215790.8	2.1829323510944	1.78627537852371	2.2469522785359	1.13973692256043	2.39838004633715	3.1054501495387
ENSG00000008130.15	5.57354171518549	5.89428167081649	6.21098880967102	6.02487336604905	6.15583634449183	6.28361257307436
ENSG00000078369.18	7.8778866265282	8.09149739209387	7.37845782336135	7.33472804425687	8.18186717242279	8.21543884116404
ENSG00000231050.1	1.19315954494187	0.211756873491884	0.377781442164142	1.13973692256043	-0.532814751677728	-0.90713589702977
ENSG00000169885.10	-0.351604120900507	-0.90713589702977	-0.126119990460889	-0.907135897029768	-0.907135897029768	0.27026074957928
ENSG00000178821.13	0.618352248030893	0.211756873491884	-0.126119990460889	-0.907135897029768	0.0102488250682365	-0.201519382814332
ENSG00000142609.19	-0.351604120900507	-0.43142761195167	0.750513878477817	0.124281243256747	0.0102488250682365	-0.201519382814332
ENSG00000233542.2	-0.90713589702977	-0.90713589702977	-0.126119990460889	0.124281243256747	-0.235879712963622	-0.90713589702977
ENSG00000187730.9	-0.90713589702977	-0.90713589702977	-0.907135897029768	0.124281243256747	-0.907135897029768	-0.90713589702977
ENSG00000226969.1	-0.90713589702977	-0.90713589702977	-0.907135897029768	-0.907135897029768	-0.907135897029768	-0.90713589702977
ENSG00000067606.17	0.836401189232046	1.13719040362696	1.04645037699309	1.46473638286691	0.845542399741076	0.909818337890862
ENSG00000271806.1	-0.90713589702977	-0.0742851459353472	-0.126119990460889	-0.907135897029768	-0.532814751677728	-0.90713589702977
ENSG00000182873.5	-0.90713589702977	-0.43142761195167	-0.126119990460889	0.719565905736834	0.220443174091156	0.27026074957928
ENSG00000162585.17	3.78744593176461	4.34485097354175	4.38092893320152	3.90766102213035	4.81642698313247	4.81338876309372
ENSG00000234396.3	-0.90713589702977	-0.90713589702977	-0.907135897029768	-0.907135897029768	-0.907135897029768	-0.90713589702977
ENSG00000157933.10	4.64842280115897	5.39169745961997	5.3352266613182	4.90878909170327	5.7862869176739	6.07628466253726
ENSG00000287356.1	0.361376828809375	0.450361522054344	-0.126119990460889	-0.907135897029768	0.220443174091156	1.53006254598459
ENSG00000116151.14	2.10107380165293	2.09841027773571	2.55972171962282	2.9580311126411	2.4823404969557	2.29464514476322
ENSG00000272161.1	-0.90713589702977	-0.90713589702977	-0.907135897029768	-0.907135897029768	-0.907135897029768	-0.90713589702977
ENSG00000269896.2	0.361376828809375	0.211756873491884	-0.126119990460889	0.124281243256747	-0.532814751677728	-0.90713589702977
ENSG00000272420.1	0.361376828809375	-0.90713589702977	-0.907135897029768	-0.907135897029768	-0.532814751677728	-0.90713589702977
ENSG00000157916.20	4.88692616709919	5.1675863708986	5.03163443532974	4.67726742293482	5.42179926413495	5.25584428056721
ENSG00000157911.11	1.0257800538416	2.09841027773571	1.99301875124744	1.95366535404921	2.59977467232241	2.5645019816567
ENSG00000149527.18	1.19315954494187	0.655047320564928	1.04645037699309	1.46473638286691	0.712796496889716	-0.201519382814332
ENSG00000224387.1	-0.90713589702977	-0.90713589702977	-0.907135897029768	0.719565905736834	-0.907135897029768	-0.90713589702977
ENSG00000229393.1	-0.90713589702977	-0.90713589702977	-0.907135897029768	-0.907135897029768	-0.235879712963622	-0.90713589702977
ENSG00000157881.16	4.94673359240945	5.31073348214946	5.57435480163886	5.58058586599629	4.78370691161822	5.20412237614779
ENSG00000197921.6	-0.90713589702977	-0.90713589702977	-0.907135897029768	-0.907135897029768	0.0102488250682365	-0.90713589702977
ENSG00000272449.2	-0.90713589702977	-0.90713589702977	-0.126119990460889	1.46473638286691	-0.907135897029768	-0.201519382814332
ENSG00000238164.6	1.47895556557446	2.29490813298856	1.84705117106983	1.95366535404921	1.0792003084783	1.14743726402658
ENSG00000157873.18	1.0257800538416	2.09841027773571	1.99301875124744	2.31817740179029	2.05879203721465	1.96242252620385
ENSG00000225931.3	-0.351604120900507	-0.90713589702977	-0.907135897029768	-0.907135897029768	-0.907135897029768	-0.90713589702977
ENSG00000228037.1	-0.90713589702977	-0.90713589702977	-0.907135897029768	-0.907135897029768	-0.907135897029768	-0.90713589702977
ENSG00000157870.17	1.0257800538416	1.38741357734475	1.50158757427314	1.13973692256043	1.45665549085077	1.83218792082241
ENSG00000142606.16	-0.90713589702977	-0.0742851459353472	-0.907135897029768	-0.907135897029768	-0.907135897029768	-0.90713589702977
ENSG00000237058.1	-0.90713589702977	-0.90713589702977	-0.907135897029768	-0.907135897029768	-0.907135897029768	-0.90713589702977
ENSG00000215912.12	0.0484897674743331	0.834268341337064	0.377781442164142	0.124281243256747	0.403871534683749	1.68901961063584
ENSG00000285945.1	-0.90713589702977	-0.90713589702977	-0.907135897029768	-0.907135897029768	-0.907135897029768	-0.90713589702977
ENSG00000283259.1	0.361376828809375	-0.90713589702977	-0.907135897029768	-0.907135897029768	-0.907135897029768	-0.90713589702977
ENSG00000233234.1	-0.90713589702977	-0.90713589702977	0.377781442164142	-0.907135897029768	-0.907135897029768	-0.90713589702977
ENSG00000287396.1	-0.90713589702977	-0.90713589702977	-0.907135897029768	-0.907135897029768	-0.907135897029768	-0.90713589702977
ENSG00000231630.1	-0.90713589702977	-0.90713589702977	-0.907135897029768	-0.907135897029768	-0.907135897029768	-0.90713589702977
ENSG00000284745.1	-0.90713589702977	-0.90713589702977	-0.126119990460889	0.719565905736834	-0.907135897029768	-0.90713589702977
ENSG00000169717.7	-0.90713589702977	-0.90713589702977	-0.907135897029768	-0.907135897029768	-0.907135897029768	-0.90713589702977
ENSG00000177133.12	-0.90713589702977	-0.90713589702977	-0.907135897029768	0.719565905736834	-0.907135897029768	-0.90713589702977
ENSG00000142611.17	0.0484897674743331	-0.90713589702977	-0.907135897029768	-0.907135897029768	-0.235879712963622	-0.90713589702977
ENSG00000283572.1	-0.90713589702977	-0.90713589702977	-0.907135897029768	-0.907135897029768	-0.907135897029768	-0.90713589702977
ENSG00000226286.1	-0.90713589702977	-0.90713589702977	-0.907135897029768	-0.907135897029768	-0.907135897029768	-0.90713589702977
ENSG00000279839.1	-0.90713589702977	-0.43142761195167	0.377781442164142	-0.907135897029768	-0.907135897029768	-0.90713589702977
ENSG00000272235.1	0.618352248030893	0.450361522054344	-0.126119990460889	-0.907135897029768	-0.907135897029768	-0.90713589702977
ENSG00000287828.1	-0.90713589702977	-0.90713589702977	-0.907135897029768	-0.907135897029768	-0.907135897029768	-0.201519382814332
ENSG00000286518.1	-0.351604120900507	-0.0742851459353472	-0.126119990460889	-0.907135897029768	-0.907135897029768	-0.90713589702977
ENSG00000130762.15	0.361376828809375	0.993665362382894	1.04645037699309	0.124281243256747	1.88459265276946	2.39031674310098
ENSG00000272088.1	-0.90713589702977	-0.90713589702977	-0.907135897029768	-0.907135897029768	-0.907135897029768	-0.90713589702977
ENSG00000162591.16	-0.351604120900507	-0.43142761195167	-0.126119990460889	-0.907135897029768	-0.532814751677728	0.27026074957928
ENSG00000207776.1	-0.90713589702977	-0.90713589702977	-0.907135897029768	-0.907135897029768	-0.907135897029768	-0.90713589702977
ENSG00000238260.1	-0.90713589702977	-0.0742851459353472	0.750513878477817	-0.907135897029768	-0.532814751677728	0.625193179925577
ENSG00000158109.15	1.92194919225998	2.23233609274099	1.68463522639408	1.46473638286691	2.26249986842736	2.5645019816567
ENSG00000116213.16	3.67877625171534	4.17226201309895	4.75294534707674	4.15312613647002	4.237017329814	3.90670590214125
ENSG00000078900.15	0.836401189232046	1.87086476244179	1.99301875124744	1.13973692256043	1.88459265276946	2.08186787379338
ENSG00000227589.1	-0.90713589702977	-0.43142761195167	-0.907135897029768	-0.907135897029768	-0.907135897029768	-0.90713589702977
ENSG00000235131.1	-0.90713589702977	-0.90713589702977	-0.126119990460889	-0.907135897029768	-0.907135897029768	-0.90713589702977
ENSG00000227372.12	5.58863841340451	5.75655591525616	6.03676055755172	5.96184034400372	5.61086756625504	5.72820151693991
ENSG00000276189.1	-0.90713589702977	-0.90713589702977	-0.907135897029768	-0.907135897029768	-0.907135897029768	-0.90713589702977
ENSG00000162592.10	-0.90713589702977	0.211756873491884	0.377781442164142	-0.907135897029768	-0.907135897029768	-0.90713589702977
ENSG00000235169.11	1.82329173254618	2.67021090903104	1.99301875124744	2.47085956706733	1.68643326526134	1.83218792082241
ENSG00000130764.10	5.03754980124198	5.0725584308683	5.06503470038288	4.76849636491736	5.56827579590212	5.84256196452814
ENSG00000266075.2	-0.90713589702977	-0.0742851459353472	0.377781442164142	-0.907135897029768	-0.532814751677728	0.27026074957928
ENSG00000272153.1	-0.90713589702977	-0.90713589702977	-0.907135897029768	-0.907135897029768	-0.907135897029768	-0.90713589702977
ENSG00000116198.14	5.36139325289525	5.59809092322034	5.79940882260852	5.86869470861522	5.62016403983849	5.50058921470561
ENSG00000169598.17	3.73413403043752	3.53260959052836	3.63317376410544	3.15122098265931	3.66633979858532	3.84049311496889
ENSG00000198912.12	3.95990141564764	4.62610624695996	4.55558483334596	4.51109600905194	3.95788219644207	4.00065397984734
ENSG00000236423.6	0.0484897674743331	-0.43142761195167	0.750513878477817	0.124281243256747	-0.907135897029768	-0.201519382814332
ENSG00000233304.7	-0.90713589702977	-0.43142761195167	-0.126119990460889	-0.907135897029768	0.0102488250682365	-0.90713589702977
ENSG00000226374.3	-0.351604120900507	-0.0742851459353472	-0.907135897029768	-0.907135897029768	-0.235879712963622	-0.90713589702977
ENSG00000284668.2	-0.351604120900507	-0.43142761195167	0.750513878477817	-0.907135897029768	-0.235879712963622	0.27026074957928
ENSG00000284703.1	-0.90713589702977	-0.90713589702977	-0.126119990460889	0.719565905736834	-0.532814751677728	-0.201519382814332
ENSG00000229280.1	0.618352248030893	0.834268341337064	-0.907135897029768	0.719565905736834	0.566587047238564	0.909818337890862
ENSG00000235054.4	-0.90713589702977	-0.90713589702977	-0.126119990460889	0.719565905736834	-0.532814751677728	-0.90713589702977
ENSG00000284694.1	0.0484897674743331	-0.43142761195167	0.750513878477817	-0.907135897029768	-0.907135897029768	-0.90713589702977
ENSG00000227169.2	-0.90713589702977	-0.90713589702977	-0.907135897029768	-0.907135897029768	-0.907135897029768	-0.90713589702977
ENSG00000232596.3	-0.90713589702977	-0.90713589702977	-0.907135897029768	0.124281243256747	-0.907135897029768	-0.90713589702977
ENSG00000196581.11	0.361376828809375	0.655047320564928	0.377781442164142	1.72981473906492	0.220443174091156	1.14743726402658
ENSG00000287586.1	-0.90713589702977	-0.0742851459353472	-0.126119990460889	-0.907135897029768	-0.907135897029768	-0.90713589702977
ENSG00000284739.1	-0.90713589702977	-0.43142761195167	-0.126119990460889	-0.907135897029768	-0.907135897029768	-0.90713589702977
ENSG00000284674.1	-0.90713589702977	-0.90713589702977	-0.126119990460889	0.719565905736834	-0.907135897029768	-0.201519382814332
ENSG00000231510.1	-0.90713589702977	-0.90713589702977	-0.907135897029768	-0.907135897029768	-0.907135897029768	-0.90713589702977
ENSG00000284616.1	-0.90713589702977	-0.90713589702977	-0.907135897029768	-0.907135897029768	-0.907135897029768	-0.90713589702977
ENSG00000284692.2	-0.90713589702977	-0.90713589702977	-0.907135897029768	-0.907135897029768	0.0102488250682365	-0.90713589702977
ENSG00000284666.1	-0.90713589702977	-0.90713589702977	-0.907135897029768	-0.907135897029768	-0.532814751677728	-0.90713589702977
ENSG00000260972.1	-0.90713589702977	-0.90713589702977	-0.907135897029768	-0.907135897029768	-0.907135897029768	-0.90713589702977
ENSG00000283356.1	-0.90713589702977	-0.90713589702977	-0.907135897029768	-0.907135897029768	-0.907135897029768	-0.90713589702977
ENSG00000236948.2	0.361376828809375	-0.90713589702977	-0.907135897029768	-0.907135897029768	-0.907135897029768	-0.90713589702977
ENSG00000264341.1	-0.90713589702977	-0.90713589702977	-0.907135897029768	-0.907135897029768	-0.907135897029768	-0.90713589702977
ENSG00000264101.1	-0.90713589702977	-0.90713589702977	-0.907135897029768	-0.907135897029768	-0.907135897029768	-0.90713589702977
ENSG00000131697.18	3.62120928394065	3.58362943996098	4.27072938011639	3.32156956908782	3.18002069254795	2.98802239882635
ENSG00000069424.15	1.47895556557446	1.9507679248422	2.3589138141228	2.73491198170583	2.30922976632177	2.71990423005262
ENSG00000116254.18	-0.351604120900507	0.993665362382894	1.99301875124744	1.95366535404921	1.18321766076713	0.27026074957928
ENSG00000285629.1	-0.90713589702977	-0.90713589702977	-0.907135897029768	-0.907135897029768	-0.532814751677728	-0.201519382814332
ENSG00000116251.11	5.91636833076732	6.2545369501383	5.95002990534622	5.01196035006515	5.97925417220094	6.09770218813944
ENSG00000226944.1	0.0484897674743331	-0.0742851459353472	1.50158757427314	0.124281243256747	-0.235879712963622	1.35139767770977
ENSG00000158286.13	1.71738918844204	2.92883120530363	3.98688723026518	4.05988980006567	3.18002069254795	3.49796646821993
ENSG00000116237.16	4.96997919301322	5.0179595743135	4.69011130063951	4.43887003986869	5.42710571977653	5.71901732863755
ENSG00000225077.3	-0.90713589702977	-0.90713589702977	-0.126119990460889	0.124281243256747	-0.532814751677728	-0.90713589702977
ENSG00000173673.8	-0.90713589702977	-0.90713589702977	-0.126119990460889	-0.907135897029768	-0.907135897029768	-0.90713589702977
ENSG00000158292.7	2.01428972076305	3.04260708562886	2.1255652777929	2.31817740179029	2.59977467232241	2.19217566678142
ENSG00000097021.20	4.30884124705328	4.9708270165341	4.48330500719872	3.96020904768102	4.80015970607564	4.88082836726872
ENSG00000271746.1	-0.90713589702977	0.450361522054344	-0.126119990460889	0.719565905736834	-0.907135897029768	-0.201519382814332
ENSG00000069812.11	0.361376828809375	0.211756873491884	0.377781442164142	0.124281243256747	-0.235879712963622	-0.90713589702977
ENSG00000187017.17	0.836401189232046	0.655047320564928	0.377781442164142	0.719565905736834	0.712796496889716	-0.201519382814332
ENSG00000265392.1	-0.90713589702977	-0.90713589702977	-0.907135897029768	-0.907135897029768	-0.907135897029768	-0.90713589702977
ENSG00000231868.1	-0.90713589702977	-0.90713589702977	-0.907135897029768	-0.907135897029768	-0.907135897029768	-0.90713589702977
ENSG00000215788.11	-0.351604120900507	0.211756873491884	-0.126119990460889	0.719565905736834	-0.235879712963622	-0.201519382814332
ENSG00000171680.23	-0.351604120900507	0.834268341337064	1.04645037699309	0.719565905736834	0.403871534683749	0.909818337890862
ENSG00000162408.11	5.47948551183893	5.46155492494609	5.14530133157495	5.70897020341958	6.38579953523231	6.62092633057009
ENSG00000253022.1	-0.90713589702977	-0.90713589702977	-0.907135897029768	-0.907135897029768	-0.907135897029768	-0.90713589702977
ENSG00000229519.2	1.60309250978697	1.60058496223108	-0.126119990460889	1.13973692256043	1.18321766076713	0.27026074957928
ENSG00000173662.21	-0.90713589702977	-0.90713589702977	-0.907135897029768	-0.907135897029768	-0.907135897029768	0.27026074957928
ENSG00000204859.13	3.59154084093319	3.8568200936488	4.21230334502374	3.0578573675669	4.07067685297598	4.17197568763187
ENSG00000162413.16	5.69011062139638	5.86879711373586	5.36234780209906	4.82626059888881	5.03375467354163	5.30577590654233
ENSG00000116273.6	3.32927943062236	3.72668159670969	3.10052154863206	3.47391144100007	4.48104218913079	4.70592270091708
ENSG00000041988.15	3.46636137179499	4.22141595343584	3.80115707809229	3.73745386541932	3.83551519618039	3.87397933141607
ENSG00000007923.16	6.43369891402597	6.53286562208602	7.25726575307527	7.18270163520557	6.50851706223972	6.56564104141205
ENSG00000228750.7	-0.90713589702977	-0.90713589702977	-0.907135897029768	-0.907135897029768	-0.907135897029768	-0.90713589702977
ENSG00000284744.1	-0.90713589702977	-0.90713589702977	-0.907135897029768	-0.907135897029768	-0.907135897029768	-0.90713589702977
ENSG00000237436.1	-0.90713589702977	-0.90713589702977	-0.126119990460889	-0.907135897029768	-0.235879712963622	-0.90713589702977
ENSG00000171735.19	3.67877625171534	4.22141595343584	4.32688109331344	4.19757794850633	3.94314200365242	4.34910655586162
ENSG00000227950.1	0.0484897674743331	-0.0742851459353472	0.377781442164142	-0.907135897029768	-0.907135897029768	-0.90713589702977
ENSG00000237365.1	-0.90713589702977	-0.90713589702977	-0.907135897029768	-0.907135897029768	-0.907135897029768	0.27026074957928
ENSG00000207056.1	0.0484897674743331	0.655047320564928	1.29189320478245	1.46473638286691	0.220443174091156	0.625193179925577
ENSG00000237402.1	-0.90713589702977	-0.43142761195167	-0.907135897029768	0.719565905736834	-0.907135897029768	-0.90713589702977
ENSG00000237728.2	-0.90713589702977	-0.90713589702977	-0.907135897029768	-0.907135897029768	-0.907135897029768	-0.90713589702977
ENSG00000225126.1	-0.90713589702977	-0.90713589702977	-0.126119990460889	-0.907135897029768	-0.907135897029768	-0.90713589702977
ENSG00000270171.1	-0.90713589702977	-0.90713589702977	-0.126119990460889	-0.907135897029768	-0.907135897029768	-0.90713589702977
ENSG00000270035.1	-0.90713589702977	-0.90713589702977	-0.907135897029768	-0.907135897029768	-0.907135897029768	-0.90713589702977
ENSG00000269978.1	-0.90713589702977	-0.90713589702977	-0.907135897029768	-0.907135897029768	-0.907135897029768	-0.90713589702977
ENSG00000049245.13	4.27190811471164	4.18883343821486	3.80115707809229	3.90766102213035	4.88744173585228	4.86426170436502
ENSG00000269925.1	0.0484897674743331	-0.90713589702977	-0.907135897029768	0.124281243256747	-0.907135897029768	0.27026074957928
ENSG00000049246.15	3.39944794490914	4.22141595343584	3.87834125502509	3.23890809027674	4.28456638304969	4.25056588222302
ENSG00000236266.1	0.0484897674743331	-0.43142761195167	-0.126119990460889	-0.907135897029768	-0.235879712963622	-0.201519382814332
ENSG00000049247.14	-0.90713589702977	-0.0742851459353472	-0.126119990460889	0.124281243256747	-0.532814751677728	-0.90713589702977
ENSG00000049249.9	1.47895556557446	0.655047320564928	1.99301875124744	2.31817740179029	2.35449341879999	3.36297449237112
ENSG00000270330.1	-0.90713589702977	-0.90713589702977	0.377781442164142	-0.907135897029768	-0.532814751677728	-0.201519382814332
ENSG00000116288.13	6.07486103438125	6.57444839893592	6.03676055755172	6.01248515688754	6.44454324332131	6.71169624897074
ENSG00000200344.1	-0.90713589702977	-0.90713589702977	-0.907135897029768	-0.907135897029768	-0.907135897029768	-0.90713589702977
ENSG00000284747.1	0.618352248030893	-0.0742851459353472	0.750513878477817	0.124281243256747	1.0792003084783	0.27026074957928
ENSG00000284716.1	-0.351604120900507	-0.43142761195167	-0.907135897029768	-0.907135897029768	-0.907135897029768	-0.90713589702977
ENSG00000116285.13	0.618352248030893	0.450361522054344	1.68463522639408	1.72981473906492	1.18321766076713	1.14743726402658
ENSG00000238290.1	-0.351604120900507	-0.43142761195167	-0.907135897029768	-0.907135897029768	-0.907135897029768	-0.90713589702977
ENSG00000232848.1	2.96289316614696	2.16692667427717	1.68463522639408	1.46473638286691	2.30922976632177	2.39031674310098
ENSG00000229305.1	-0.90713589702977	-0.90713589702977	-0.907135897029768	-0.907135897029768	-0.532814751677728	-0.90713589702977
ENSG00000227634.3	-0.90713589702977	-0.90713589702977	-0.907135897029768	-0.907135897029768	-0.907135897029768	-0.201519382814332
ENSG00000200975.1	3.76103622138812	2.71666333338626	3.49296019107544	2.6089184573953	3.20494876091637	2.5645019816567
ENSG00000233645.1	-0.90713589702977	-0.90713589702977	-0.907135897029768	-0.907135897029768	-0.907135897029768	-0.90713589702977
ENSG00000251977.1	-0.90713589702977	-0.90713589702977	-0.907135897029768	-0.907135897029768	-0.907135897029768	-0.90713589702977
ENSG00000162426.16	-0.90713589702977	0.211756873491884	-0.907135897029768	0.124281243256747	-0.907135897029768	-0.201519382814332
ENSG00000252254.1	-0.351604120900507	-0.90713589702977	-0.907135897029768	-0.907135897029768	-0.907135897029768	-0.90713589702977
ENSG00000142599.19	6.73446390768937	7.20333977651736	7.3982485466883	7.2943643537558	6.95855969705736	7.15812364310427
ENSG00000232912.6	-0.90713589702977	-0.90713589702977	-0.907135897029768	-0.907135897029768	-0.907135897029768	-0.90713589702977
ENSG00000221083.1	-0.90713589702977	-0.43142761195167	-0.126119990460889	0.719565905736834	-0.235879712963622	-0.90713589702977
ENSG00000270282.1	-0.90713589702977	-0.90713589702977	-0.907135897029768	-0.907135897029768	-0.907135897029768	-0.90713589702977
ENSG00000234619.1	2.33390872631608	-0.0742851459353472	-0.126119990460889	1.95366535404921	0.403871534683749	0.27026074957928
ENSG00000224315.2	3.05272866894899	2.16692667427717	2.3589138141228	1.72981473906492	1.75555510409981	2.48003657101173
ENSG00000222511.2	-0.90713589702977	-0.90713589702977	-0.907135897029768	-0.907135897029768	-0.907135897029768	-0.90713589702977
ENSG00000226545.1	-0.90713589702977	-0.90713589702977	-0.126119990460889	-0.907135897029768	-0.907135897029768	-0.90713589702977
ENSG00000228423.2	-0.90713589702977	-0.90713589702977	-0.126119990460889	-0.907135897029768	-0.532814751677728	-0.201519382814332
ENSG00000229716.2	0.0484897674743331	-0.90713589702977	-0.907135897029768	0.124281243256747	-0.907135897029768	-0.90713589702977
ENSG00000074800.16	8.99644444909949	9.2040122374577	8.59630332102481	8.41702452461131	9.21200854220651	9.24806134501638
ENSG00000274258.1	-0.90713589702977	-0.90713589702977	-0.907135897029768	-0.907135897029768	-0.907135897029768	-0.90713589702977
ENSG00000230679.1	-0.90713589702977	-0.90713589702977	-0.907135897029768	-0.907135897029768	-0.907135897029768	-0.90713589702977
ENSG00000201725.1	-0.90713589702977	-0.90713589702977	-0.907135897029768	-0.907135897029768	-0.235879712963622	-0.90713589702977
ENSG00000238249.2	-0.90713589702977	-0.90713589702977	-0.126119990460889	-0.907135897029768	-0.532814751677728	-0.90713589702977
ENSG00000232208.2	0.361376828809375	0.211756873491884	0.750513878477817	-0.907135897029768	-0.235879712963622	-0.201519382814332
ENSG00000232663.2	-0.90713589702977	-0.90713589702977	-0.907135897029768	-0.907135897029768	-0.532814751677728	-0.90713589702977
ENSG00000131686.15	-0.90713589702977	-0.90713589702977	-0.907135897029768	-0.907135897029768	-0.532814751677728	-0.90713589702977
ENSG00000265141.2	0.836401189232046	1.60058496223108	1.68463522639408	1.72981473906492	0.220443174091156	-0.90713589702977
ENSG00000197241.4	-0.90713589702977	-0.90713589702977	-0.907135897029768	-0.907135897029768	-0.907135897029768	-0.90713589702977
ENSG00000142583.18	-0.90713589702977	-0.90713589702977	-0.126119990460889	-0.907135897029768	-0.532814751677728	-0.201519382814332
ENSG00000252404.1	0.361376828809375	-0.90713589702977	0.377781442164142	0.124281243256747	-0.907135897029768	0.625193179925577
ENSG00000180758.12	0.361376828809375	-0.43142761195167	-0.907135897029768	-0.907135897029768	0.0102488250682365	-0.90713589702977
ENSG00000228526.7	-0.351604120900507	0.211756873491884	-0.126119990460889	0.719565905736834	-0.235879712963622	-0.90713589702977
ENSG00000284357.1	-0.90713589702977	-0.90713589702977	-0.907135897029768	-0.907135897029768	-0.907135897029768	-0.90713589702977
ENSG00000234546.4	0.361376828809375	-0.43142761195167	-0.907135897029768	-0.907135897029768	-0.907135897029768	-0.90713589702977
ENSG00000049239.13	3.39944794490914	2.92883120530363	3.03460982100461	2.85078054977999	3.92824965254133	4.08885642230198
ENSG00000171621.14	0.0484897674743331	0.450361522054344	-0.907135897029768	-0.907135897029768	-0.907135897029768	-0.201519382814332
ENSG00000284652.1	-0.90713589702977	-0.43142761195167	-0.907135897029768	-0.907135897029768	-0.907135897029768	-0.90713589702977
ENSG00000284693.1	-0.90713589702977	-0.0742851459353472	-0.907135897029768	-0.907135897029768	-0.235879712963622	-0.201519382814332
ENSG00000252956.1	-0.90713589702977	-0.90713589702977	-0.907135897029768	-0.907135897029768	-0.907135897029768	-0.90713589702977
ENSG00000235263.1	-0.90713589702977	-0.90713589702977	-0.907135897029768	-0.907135897029768	-0.907135897029768	-0.90713589702977
ENSG00000171612.7	3.21718060353779	3.36773967807374	3.49296019107544	1.95366535404921	3.59269415675236	3.45435767736173
ENSG00000231181.1	0.836401189232046	0.211756873491884	-0.907135897029768	0.124281243256747	1.18321766076713	0.625193179925577
ENSG00000188807.13	3.25552286700645	3.8568200936488	3.87834125502509	3.23890809027674	4.04329411649587	4.58980254957798
ENSG00000171608.16	6.66494458772912	6.90545369116536	7.02665750966544	6.81293901919176	6.93081028636534	7.26295365953524
ENSG00000179840.5	-0.90713589702977	-0.43142761195167	-0.126119990460889	1.13973692256043	-0.235879712963622	-0.90713589702977
ENSG00000233268.3	-0.90713589702977	-0.90713589702977	-0.907135897029768	-0.907135897029768	-0.907135897029768	-0.90713589702977
ENSG00000231789.2	1.0257800538416	2.35487875845678	2.2469522785359	1.95366535404921	1.61383229843226	2.19217566678142
ENSG00000171603.18	6.56162131373212	6.98351422845827	6.86539087039611	6.69386043137921	7.09816452387217	7.08494282693247
ENSG00000271264.1	-0.90713589702977	-0.90713589702977	-0.907135897029768	-0.907135897029768	-0.907135897029768	-0.90713589702977
ENSG00000280113.2	-0.90713589702977	-0.90713589702977	-0.907135897029768	-0.907135897029768	-0.907135897029768	-0.90713589702977
ENSG00000178585.15	4.54386528593153	3.79321774298365	3.58793330107399	3.0578573675669	4.12393078475924	4.77844870532923
ENSG00000223989.1	-0.90713589702977	-0.90713589702977	-0.126119990460889	-0.907135897029768	-0.907135897029768	-0.90713589702977
ENSG00000285701.1	-0.90713589702977	-0.90713589702977	-0.126119990460889	-0.907135897029768	-0.907135897029768	-0.90713589702977
ENSG00000162441.12	5.58863841340451	5.25673992156121	5.09767917053582	4.82626059888881	5.70997547557331	5.80832971016034
ENSG00000228150.1	-0.90713589702977	-0.43142761195167	-0.126119990460889	-0.907135897029768	-0.532814751677728	-0.201519382814332
ENSG00000173614.14	3.98293749060167	3.53260959052836	3.63317376410544	3.61169208797275	3.78681242187271	3.93870652962675
ENSG00000202415.1	3.00851005300365	2.41245566895351	2.73596380926248	2.47085956706733	3.04847861030357	2.64429452086471
ENSG00000283611.2	-0.90713589702977	-0.90713589702977	-0.126119990460889	-0.907135897029768	-0.907135897029768	-0.90713589702977
ENSG00000265521.1	-0.90713589702977	-0.90713589702977	-0.907135897029768	-0.907135897029768	-0.907135897029768	-0.90713589702977
ENSG00000241326.1	-0.90713589702977	-0.90713589702977	-0.907135897029768	-0.907135897029768	-0.907135897029768	-0.90713589702977
ENSG00000162444.12	-0.90713589702977	-0.90713589702977	-0.907135897029768	-0.907135897029768	-0.907135897029768	-0.90713589702977
ENSG00000130939.20	5.75845580531318	5.91435007403022	6.35971169483188	6.07338908116005	6.3885222403916	6.48666621700141
ENSG00000224340.1	0.361376828809375	-0.90713589702977	-0.907135897029768	-0.907135897029768	-0.907135897029768	-0.90713589702977
ENSG00000233623.2	-0.90713589702977	-0.0742851459353472	-0.126119990460889	-0.907135897029768	-0.532814751677728	0.27026074957928
ENSG00000201746.1	-0.351604120900507	-0.43142761195167	-0.907135897029768	-0.907135897029768	-0.907135897029768	0.27026074957928
ENSG00000054523.19	6.97749159518797	6.9929813840588	6.87483905329746	6.62229053324623	7.37708541623837	7.41571957263547
ENSG00000264881.1	-0.90713589702977	-0.90713589702977	-0.907135897029768	-0.907135897029768	-0.907135897029768	-0.90713589702977
ENSG00000199562.1	8.74259655472675	8.07487706560188	6.28372359236467	6.10873432409677	8.18969356685225	8.91463134428656
ENSG00000264501.2	-0.90713589702977	-0.90713589702977	-0.907135897029768	-0.907135897029768	-0.907135897029768	-0.90713589702977
ENSG00000284735.1	-0.90713589702977	-0.0742851459353472	-0.126119990460889	-0.907135897029768	-0.907135897029768	-0.201519382814332
ENSG00000284642.1	-0.90713589702977	-0.90713589702977	-0.907135897029768	-0.907135897029768	-0.907135897029768	-0.201519382814332
ENSG00000142657.21	7.29991912873564	7.64736367138435	6.82696694828499	6.76942815789031	7.4929447711285	7.51191926734365
ENSG00000271989.1	-0.90713589702977	-0.90713589702977	-0.907135897029768	-0.907135897029768	-0.907135897029768	-0.90713589702977
ENSG00000251503.8	-0.90713589702977	-0.0742851459353472	-0.907135897029768	-0.907135897029768	-0.907135897029768	-0.90713589702977
ENSG00000175279.22	-0.90713589702977	-0.90713589702977	-0.907135897029768	-0.907135897029768	0.220443174091156	-0.90713589702977
ENSG00000241563.4	-0.90713589702977	-0.90713589702977	-0.126119990460889	0.124281243256747	-0.532814751677728	-0.90713589702977
ENSG00000160049.12	5.98072523449628	6.15684433102269	6.16552008038963	5.7543142217682	6.08710422384491	6.32657407053952
ENSG00000203469.2	-0.90713589702977	-0.90713589702977	-0.907135897029768	-0.907135897029768	-0.907135897029768	-0.90713589702977
ENSG00000142655.13	4.61931437899627	4.95153422423364	4.79336408958715	4.10726102953551	4.41847684707609	4.64903060002726
ENSG00000287727.1	-0.351604120900507	-0.90713589702977	-0.907135897029768	-0.907135897029768	-0.235879712963622	0.27026074957928
ENSG00000243267.3	0.361376828809375	0.211756873491884	0.750513878477817	-0.907135897029768	-0.532814751677728	-0.201519382814332
ENSG00000130940.15	0.618352248030893	0.211756873491884	0.377781442164142	-0.907135897029768	1.0792003084783	1.35139767770977
ENSG00000272078.1	-0.90713589702977	-0.90713589702977	-0.907135897029768	-0.907135897029768	-0.235879712963622	-0.90713589702977
ENSG00000225158.2	-0.90713589702977	-0.90713589702977	-0.907135897029768	-0.907135897029768	-0.907135897029768	-0.90713589702977
ENSG00000175262.14	0.361376828809375	-0.43142761195167	-0.126119990460889	-0.907135897029768	-0.907135897029768	0.27026074957928
ENSG00000215785.2	-0.90713589702977	-0.90713589702977	-0.907135897029768	-0.907135897029768	-0.907135897029768	-0.90713589702977
ENSG00000120948.19	6.90697738061152	6.98588684791875	6.78248035788686	6.94265599687657	7.03700808293493	7.17836829283096
ENSG00000009724.17	-0.90713589702977	-0.90713589702977	-0.907135897029768	-0.907135897029768	-0.907135897029768	-0.90713589702977
ENSG00000116649.10	5.12298620314488	5.75655591525616	5.55097037661617	5.03664019748759	5.8469343886167	5.91673794690842
ENSG00000171824.14	6.58439345320411	6.99062041297935	7.37180012189748	7.19371640099112	6.58171948174527	6.77510466475417
ENSG00000226849.1	0.0484897674743331	-0.90713589702977	1.50158757427314	1.13973692256043	-0.235879712963622	-0.90713589702977
ENSG00000230337.1	-0.90713589702977	-0.90713589702977	-0.126119990460889	-0.907135897029768	-0.907135897029768	-0.90713589702977
ENSG00000198793.13	6.97749159518797	7.13870518364786	7.43064147997855	7.23161900759713	7.37434102069676	7.27866653103538
ENSG00000225602.5	-0.90713589702977	-0.90713589702977	-0.907135897029768	-0.907135897029768	-0.907135897029768	-0.90713589702977
ENSG00000253086.1	-0.90713589702977	-0.43142761195167	-0.126119990460889	1.13973692256043	0.220443174091156	-0.90713589702977
ENSG00000171819.5	-0.90713589702977	-0.90713589702977	0.377781442164142	-0.907135897029768	-0.532814751677728	-0.201519382814332
ENSG00000207451.1	0.361376828809375	1.13719040362696	-0.907135897029768	-0.907135897029768	-0.532814751677728	-0.201519382814332
ENSG00000238173.1	-0.351604120900507	-0.90713589702977	-0.907135897029768	-0.907135897029768	-0.907135897029768	-0.201519382814332
ENSG00000120942.14	2.96289316614696	3.83592931851084	2.81661789491131	2.85078054977999	3.88262740156281	3.90670590214125
ENSG00000238199.1	-0.351604120900507	-0.0742851459353472	-0.907135897029768	-0.907135897029768	0.0102488250682365	-0.90713589702977
ENSG00000284646.1	-0.90713589702977	-0.90713589702977	-0.907135897029768	-0.907135897029768	-0.907135897029768	-0.90713589702977
ENSG00000224338.2	-0.90713589702977	-0.90713589702977	-0.907135897029768	-0.907135897029768	-0.907135897029768	-0.90713589702977
ENSG00000204624.8	-0.90713589702977	-0.43142761195167	-0.126119990460889	-0.907135897029768	-0.907135897029768	-0.90713589702977
ENSG00000285833.1	-0.90713589702977	-0.90713589702977	-0.907135897029768	-0.907135897029768	-0.907135897029768	-0.90713589702977
ENSG00000235643.2	-0.90713589702977	-0.43142761195167	-0.126119990460889	0.719565905736834	-0.532814751677728	-0.90713589702977
ENSG00000284708.1	-0.90713589702977	0.450361522054344	-0.907135897029768	0.124281243256747	-0.907135897029768	-0.90713589702977
ENSG00000116661.11	0.0484897674743331	-0.90713589702977	-0.126119990460889	0.124281243256747	0.0102488250682365	-0.201519382814332
ENSG00000132879.14	2.7102855972185	3.68055582083512	3.84026527414328	4.05988980006567	3.45401099918748	3.54029566668945
ENSG00000116663.11	3.43329256131375	3.50640671117471	2.73596380926248	2.47085956706733	3.49501352969479	3.5814182300666
ENSG00000116670.15	5.64749336395061	5.99194340778334	5.52720066334321	5.19850071772405	6.08374814792404	6.20685033058466
ENSG00000162490.7	0.618352248030893	-0.0742851459353472	0.377781442164142	1.72981473906492	-0.235879712963622	0.27026074957928
ENSG00000177674.16	2.47057166406116	3.39655986264831	3.67703859145399	2.9580311126411	3.88262740156281	4.14479790306083
ENSG00000215910.7	0.618352248030893	1.38741357734475	2.65053234697815	2.73491198170583	0.566587047238564	2.48003657101173
ENSG00000177553.6	-0.90713589702977	-0.43142761195167	-0.126119990460889	-0.907135897029768	-0.907135897029768	-0.90713589702977
ENSG00000177000.13	6.1782765079742	6.53934150389272	6.16552008038963	6.14323429525866	6.56737312888959	6.65503589174783
ENSG00000011021.23	4.78575738085666	5.22495423887775	6.09451167340092	5.93583525438001	4.91035720202171	4.99175573890314
ENSG00000276470.1	-0.90713589702977	-0.90713589702977	-0.907135897029768	-0.907135897029768	-0.907135897029768	-0.90713589702977
ENSG00000278852.1	-0.90713589702977	-0.90713589702977	-0.907135897029768	-0.907135897029768	-0.907135897029768	-0.90713589702977
ENSG00000175206.10	-0.90713589702977	-0.0742851459353472	-0.126119990460889	0.719565905736834	-0.907135897029768	-0.90713589702977
ENSG00000275915.1	-0.90713589702977	-0.90713589702977	-0.907135897029768	-0.907135897029768	-0.907135897029768	-0.90713589702977
ENSG00000120937.9	-0.90713589702977	-0.90713589702977	-0.907135897029768	-0.907135897029768	-0.907135897029768	-0.90713589702977
ENSG00000224904.1	-0.90713589702977	-0.90713589702977	-0.907135897029768	-0.907135897029768	-0.907135897029768	0.27026074957928
ENSG00000285646.2	1.0257800538416	0.834268341337064	1.04645037699309	1.46473638286691	0.220443174091156	-0.201519382814332
ENSG00000199347.1	-0.90713589702977	-0.90713589702977	-0.907135897029768	-0.907135897029768	-0.907135897029768	-0.90713589702977
ENSG00000201801.1	8.44578429645651	8.34170294270482	8.6090971347619	8.64479211206979	8.08364122603128	7.70569886775973
ENSG00000116685.16	4.15507254534301	4.48563075221632	4.29907840739617	2.73491198170583	4.88744173585228	5.1367481058801
ENSG00000083444.17	4.63394200180404	5.0179595743135	5.03163443532974	4.82626059888881	5.31135294183552	5.38920212693372
ENSG00000287384.1	-0.90713589702977	-0.90713589702977	0.750513878477817	-0.907135897029768	0.220443174091156	-0.90713589702977
ENSG00000116688.18	6.15310927493536	6.33117991381066	6.18083610064101	5.99998964998947	6.37210839612316	6.39160190989299
ENSG00000270914.1	0.361376828809375	-0.90713589702977	-0.907135897029768	-0.907135897029768	-0.907135897029768	-0.90713589702977
ENSG00000116691.11	4.44778775390527	4.76520167895629	5.09767917053582	4.96129678348741	4.58914082492356	4.76065614140372
ENSG00000202461.1	-0.90713589702977	-0.90713589702977	-0.907135897029768	-0.907135897029768	-0.907135897029768	-0.90713589702977
ENSG00000276869.1	-0.90713589702977	-0.90713589702977	-0.907135897029768	-0.907135897029768	-0.907135897029768	-0.90713589702977
ENSG00000243539.3	1.19315954494187	1.49793294595999	0.750513878477817	0.124281243256747	-0.235879712963622	-0.90713589702977
ENSG00000120949.15	1.0257800538416	-0.0742851459353472	-0.126119990460889	1.13973692256043	0.403871534683749	0.625193179925577
ENSG00000201135.1	-0.90713589702977	-0.90713589702977	0.377781442164142	-0.907135897029768	-0.532814751677728	-0.90713589702977
ENSG00000227875.2	0.618352248030893	0.655047320564928	-0.907135897029768	0.124281243256747	0.0102488250682365	-0.90713589702977
ENSG00000285604.1	-0.90713589702977	-0.90713589702977	-0.907135897029768	0.124281243256747	-0.907135897029768	-0.90713589702977
ENSG00000283789.1	-0.90713589702977	-0.90713589702977	-0.907135897029768	-0.907135897029768	-0.907135897029768	-0.90713589702977
ENSG00000028137.19	0.836401189232046	1.38741357734475	2.55972171962282	0.124281243256747	3.1288339290754	2.98802239882635
ENSG00000263676.1	-0.90713589702977	-0.90713589702977	-0.907135897029768	-0.907135897029768	-0.907135897029768	-0.90713589702977
ENSG00000225196.2	-0.90713589702977	-0.90713589702977	-0.907135897029768	-0.907135897029768	-0.907135897029768	-0.90713589702977
ENSG00000252969.1	-0.90713589702977	-0.90713589702977	-0.907135897029768	-0.907135897029768	-0.907135897029768	-0.90713589702977
ENSG00000048707.15	6.72082545813286	6.91295394015026	7.80886323577895	7.49469097707537	7.86158139585576	8.05681422342382
ENSG00000239149.1	-0.90713589702977	-0.43142761195167	-0.907135897029768	0.124281243256747	-0.907135897029768	-0.90713589702977
ENSG00000229484.1	-0.90713589702977	-0.90713589702977	-0.907135897029768	-0.907135897029768	-0.907135897029768	-0.90713589702977
ENSG00000162496.9	3.93649153796659	4.18883343821486	3.84026527414328	2.6089184573953	3.64827782507371	3.84049311496889
ENSG00000221340.1	-0.351604120900507	-0.90713589702977	-0.126119990460889	-0.907135897029768	-0.907135897029768	-0.201519382814332
ENSG00000276830.1	-0.351604120900507	-0.90713589702977	-0.907135897029768	-0.907135897029768	-0.907135897029768	-0.90713589702977
ENSG00000272482.1	0.618352248030893	-0.0742851459353472	-0.907135897029768	0.124281243256747	-0.907135897029768	-0.90713589702977
ENSG00000204518.3	-0.90713589702977	-0.90713589702977	-0.126119990460889	-0.907135897029768	-0.907135897029768	-0.90713589702977
ENSG00000226166.2	-0.90713589702977	-0.90713589702977	-0.907135897029768	-0.907135897029768	-0.907135897029768	-0.90713589702977
ENSG00000188984.12	-0.90713589702977	-0.90713589702977	-0.907135897029768	-0.907135897029768	-0.907135897029768	-0.90713589702977
ENSG00000157330.10	-0.90713589702977	-0.43142761195167	0.750513878477817	-0.907135897029768	-0.235879712963622	-0.90713589702977
ENSG00000116726.5	-0.351604120900507	-0.90713589702977	0.377781442164142	-0.907135897029768	-0.532814751677728	-0.90713589702977
ENSG00000116721.9	-0.90713589702977	-0.90713589702977	0.377781442164142	-0.907135897029768	-0.235879712963622	-0.90713589702977
ENSG00000228338.1	-0.90713589702977	-0.43142761195167	-0.907135897029768	-0.907135897029768	-0.907135897029768	-0.90713589702977
ENSG00000239810.3	-0.90713589702977	-0.43142761195167	-0.907135897029768	-0.907135897029768	-0.907135897029768	-0.201519382814332
ENSG00000231103.2	-0.90713589702977	-0.90713589702977	-0.907135897029768	-0.907135897029768	-0.532814751677728	-0.90713589702977
ENSG00000179172.10	3.05272866894899	2.80530841105071	2.46280874251708	1.72981473906492	2.70836515856116	2.86018293592946
ENSG00000120952.4	-0.90713589702977	-0.90713589702977	0.750513878477817	0.124281243256747	-0.907135897029768	-0.90713589702977
ENSG00000243073.4	-0.90713589702977	-0.90713589702977	-0.907135897029768	-0.907135897029768	-0.907135897029768	-0.90713589702977
ENSG00000187545.5	-0.90713589702977	-0.90713589702977	-0.907135897029768	0.719565905736834	-0.907135897029768	-0.90713589702977
ENSG00000204510.5	-0.90713589702977	-0.90713589702977	-0.907135897029768	-0.907135897029768	-0.907135897029768	-0.90713589702977
ENSG00000207434.1	-0.90713589702977	-0.90713589702977	-0.907135897029768	-0.907135897029768	-0.907135897029768	-0.201519382814332
ENSG00000234064.1	-0.90713589702977	-0.90713589702977	-0.907135897029768	-0.907135897029768	-0.907135897029768	-0.90713589702977
ENSG00000232423.6	-0.90713589702977	-0.90713589702977	-0.907135897029768	-0.907135897029768	-0.907135897029768	-0.90713589702977
ENSG00000274178.2	-0.351604120900507	-0.90713589702977	-0.126119990460889	-0.907135897029768	-0.907135897029768	-0.90713589702977
ENSG00000274764.6	-0.90713589702977	-0.90713589702977	-0.907135897029768	-0.907135897029768	-0.907135897029768	-0.90713589702977
ENSG00000277058.3	0.0484897674743331	-0.43142761195167	-0.126119990460889	-0.907135897029768	-0.235879712963622	-0.90713589702977
ENSG00000229571.7	-0.90713589702977	-0.90713589702977	-0.907135897029768	-0.907135897029768	-0.907135897029768	-0.90713589702977
ENSG00000277862.1	-0.90713589702977	-0.90713589702977	-0.907135897029768	-0.907135897029768	-0.907135897029768	-0.90713589702977
ENSG00000236179.1	-0.90713589702977	-0.90713589702977	-0.907135897029768	-0.907135897029768	-0.907135897029768	-0.90713589702977
ENSG00000275774.3	0.618352248030893	-0.90713589702977	-0.126119990460889	-0.907135897029768	-0.532814751677728	-0.90713589702977
ENSG00000229978.1	-0.90713589702977	-0.90713589702977	-0.907135897029768	-0.907135897029768	-0.907135897029768	-0.90713589702977
ENSG00000233336.1	-0.90713589702977	-0.90713589702977	-0.907135897029768	-0.907135897029768	-0.907135897029768	-0.90713589702977
ENSG00000280267.4	-0.90713589702977	-0.90713589702977	-0.907135897029768	-0.907135897029768	-0.907135897029768	-0.90713589702977
ENSG00000179412.11	1.82329173254618	0.450361522054344	-0.907135897029768	-0.907135897029768	0.566587047238564	0.909818337890862
ENSG00000204505.5	-0.351604120900507	-0.90713589702977	-0.907135897029768	-0.907135897029768	-0.907135897029768	-0.90713589702977
ENSG00000279169.3	0.0484897674743331	-0.43142761195167	-0.907135897029768	-0.907135897029768	-0.532814751677728	0.27026074957928
ENSG00000279804.2	-0.90713589702977	-0.43142761195167	-0.907135897029768	-0.907135897029768	-0.907135897029768	-0.90713589702977
ENSG00000250894.1	-0.90713589702977	-0.90713589702977	-0.907135897029768	-0.907135897029768	-0.907135897029768	-0.90713589702977
ENSG00000270601.4	-0.90713589702977	-0.90713589702977	-0.907135897029768	-0.907135897029768	-0.907135897029768	-0.90713589702977
ENSG00000231219.1	-0.90713589702977	-0.90713589702977	-0.907135897029768	0.719565905736834	-0.907135897029768	-0.90713589702977
ENSG00000207511.1	2.76446961237372	1.49793294595999	1.50158757427314	1.72981473906492	2.11247838695129	1.35139767770977
ENSG00000182330.10	-0.351604120900507	-0.90713589702977	-0.907135897029768	-0.907135897029768	-0.907135897029768	-0.90713589702977
ENSG00000237700.2	-0.90713589702977	-0.90713589702977	-0.907135897029768	-0.907135897029768	-0.907135897029768	-0.90713589702977
ENSG00000204501.7	-0.90713589702977	-0.90713589702977	-0.907135897029768	-0.907135897029768	-0.907135897029768	-0.90713589702977
ENSG00000228229.2	-0.90713589702977	-0.90713589702977	-0.907135897029768	-0.907135897029768	-0.907135897029768	-0.90713589702977
ENSG00000204481.8	-0.90713589702977	-0.90713589702977	0.750513878477817	-0.907135897029768	-0.907135897029768	-0.90713589702977
ENSG00000204480.8	-0.90713589702977	-0.90713589702977	-0.907135897029768	-0.907135897029768	-0.907135897029768	-0.90713589702977
ENSG00000204479.4	-0.90713589702977	-0.90713589702977	-0.907135897029768	-0.907135897029768	-0.907135897029768	-0.90713589702977
ENSG00000204478.10	-0.90713589702977	-0.90713589702977	-0.907135897029768	-0.907135897029768	-0.907135897029768	-0.90713589702977
ENSG00000162494.6	-0.90713589702977	-0.90713589702977	0.377781442164142	-0.907135897029768	-0.532814751677728	-0.90713589702977
ENSG00000259961.1	-0.90713589702977	-0.90713589702977	-0.907135897029768	-0.907135897029768	-0.907135897029768	-0.90713589702977
ENSG00000215909.3	-0.90713589702977	-0.43142761195167	-0.126119990460889	-0.907135897029768	-0.907135897029768	-0.90713589702977
ENSG00000162493.17	-0.90713589702977	-0.90713589702977	-0.907135897029768	0.124281243256747	-0.907135897029768	-0.90713589702977
ENSG00000222952.1	-0.90713589702977	0.450361522054344	-0.907135897029768	-0.907135897029768	-0.235879712963622	-0.201519382814332
ENSG00000237445.2	-0.90713589702977	-0.90713589702977	-0.907135897029768	-0.907135897029768	-0.532814751677728	-0.90713589702977
ENSG00000253085.1	-0.90713589702977	-0.90713589702977	-0.907135897029768	-0.907135897029768	-0.907135897029768	-0.90713589702977
ENSG00000116731.22	5.8922352670105	5.94393877024599	5.89537310304515	5.43965072935137	6.4807174295344	6.56564104141205
ENSG00000189337.17	2.1829323510944	1.87086476244179	2.65053234697815	1.95366535404921	1.82151607007173	2.29464514476322
ENSG00000252151.1	-0.90713589702977	-0.90713589702977	-0.126119990460889	-0.907135897029768	-0.907135897029768	-0.90713589702977
ENSG00000231606.2	-0.90713589702977	-0.90713589702977	-0.126119990460889	-0.907135897029768	-0.907135897029768	-0.90713589702977
ENSG00000234593.3	-0.90713589702977	0.211756873491884	-0.907135897029768	0.719565905736834	-0.235879712963622	-0.90713589702977
ENSG00000235829.1	-0.90713589702977	-0.90713589702977	-0.907135897029768	-0.907135897029768	-0.532814751677728	-0.90713589702977
ENSG00000287756.1	-0.90713589702977	-0.90713589702977	-0.907135897029768	-0.907135897029768	-0.235879712963622	-0.90713589702977
ENSG00000175147.13	-0.90713589702977	0.655047320564928	0.377781442164142	2.6089184573953	0.220443174091156	0.27026074957928
ENSG00000171729.14	-0.90713589702977	0.450361522054344	0.750513878477817	-0.907135897029768	0.845542399741076	2.08186787379338
ENSG00000204464.7	-0.90713589702977	-0.90713589702977	-0.126119990460889	-0.907135897029768	-0.907135897029768	-0.90713589702977
ENSG00000215720.4	-0.351604120900507	-0.90713589702977	-0.907135897029768	0.124281243256747	-0.907135897029768	-0.90713589702977
ENSG00000278480.1	-0.90713589702977	-0.90713589702977	-0.907135897029768	-0.907135897029768	-0.907135897029768	-0.201519382814332
ENSG00000142621.20	4.25308082943992	4.17226201309895	5.36234780209906	5.0847683213099	4.77540961355486	5.0368036492244
ENSG00000233485.1	0.0484897674743331	-0.0742851459353472	0.377781442164142	1.46473638286691	-0.532814751677728	-0.90713589702977
ENSG00000236045.1	-0.90713589702977	-0.90713589702977	-0.907135897029768	-0.907135897029768	-0.907135897029768	-0.90713589702977
ENSG00000228140.2	0.361376828809375	-0.43142761195167	-0.126119990460889	-0.907135897029768	-0.532814751677728	0.27026074957928
ENSG00000142634.13	4.66275969524874	5.2878403672428	4.90824009913205	4.43887003986869	5.65676222106638	5.76436453758334
ENSG00000162438.12	-0.90713589702977	-0.43142761195167	0.377781442164142	-0.907135897029768	-0.907135897029768	-0.90713589702977
ENSG00000142615.8	-0.351604120900507	-0.90713589702977	-0.126119990460889	0.719565905736834	-0.907135897029768	-0.90713589702977
ENSG00000215704.10	-0.90713589702977	-0.90713589702977	-0.907135897029768	-0.907135897029768	-0.907135897029768	-0.90713589702977
ENSG00000132906.18	2.81669206084545	3.27765484679984	3.10052154863206	3.47391144100007	3.83551519618039	3.21403514275521
ENSG00000116138.13	4.11392570420547	4.81942019372354	4.24181210839922	4.64552914250851	4.78370691161822	4.76065614140372
ENSG00000251866.1	1.60309250978697	2.29490813298856	2.3589138141228	2.14740311082162	1.88459265276946	1.68901961063584
ENSG00000272510.1	-0.90713589702977	-0.90713589702977	-0.907135897029768	-0.907135897029768	-0.907135897029768	-0.90713589702977
ENSG00000116771.6	-0.351604120900507	-0.43142761195167	-0.907135897029768	-0.907135897029768	-0.907135897029768	-0.90713589702977
ENSG00000237301.1	-0.351604120900507	-0.0742851459353472	0.377781442164142	-0.907135897029768	-0.907135897029768	-0.90713589702977
ENSG00000235084.3	0.361376828809375	0.211756873491884	0.750513878477817	0.124281243256747	0.566587047238564	0.27026074957928
ENSG00000252417.1	-0.90713589702977	-0.90713589702977	-0.907135897029768	-0.907135897029768	-0.907135897029768	-0.90713589702977
ENSG00000236500.1	-0.90713589702977	-0.90713589702977	-0.907135897029768	-0.907135897029768	-0.907135897029768	-0.90713589702977
ENSG00000197312.12	5.38752517537111	5.77313497799805	5.42800056677023	5.26267116215898	6.40205921965169	6.27736943249402
ENSG00000215695.1	-0.90713589702977	-0.90713589702977	-0.907135897029768	-0.907135897029768	-0.907135897029768	-0.90713589702977
ENSG00000271742.1	-0.351604120900507	-0.90713589702977	-0.907135897029768	-0.907135897029768	-0.907135897029768	-0.90713589702977
ENSG00000116786.13	5.83007507181041	6.51326171701427	6.21098880967102	6.1989618810959	5.98646089238887	6.16688118899955
ENSG00000237938.5	-0.351604120900507	-0.90713589702977	-0.907135897029768	-0.907135897029768	-0.235879712963622	-0.90713589702977
ENSG00000162461.8	0.0484897674743331	-0.90713589702977	-0.126119990460889	-0.907135897029768	0.712796496889716	-0.90713589702977
ENSG00000224459.1	-0.90713589702977	-0.90713589702977	-0.126119990460889	0.124281243256747	-0.907135897029768	-0.90713589702977
ENSG00000162460.7	-0.90713589702977	-0.90713589702977	-0.907135897029768	-0.907135897029768	-0.907135897029768	-0.90713589702977
ENSG00000162458.13	0.0484897674743331	1.60058496223108	1.29189320478245	0.124281243256747	1.82151607007173	1.68901961063584
ENSG00000224321.1	0.836401189232046	1.49793294595999	-0.126119990460889	-0.907135897029768	1.45665549085077	0.625193179925577
ENSG00000233954.6	7.75279265498918	7.64586408203175	7.09696770014672	7.08551673149608	7.67791944246128	7.58955995399266
ENSG00000178715.8	1.92194919225998	2.46782264176424	0.750513878477817	0.719565905736834	1.82151607007173	2.39031674310098
ENSG00000179743.4	3.00851005300365	2.92883120530363	3.03460982100461	2.9580311126411	2.93386366671811	2.98802239882635
ENSG00000065526.12	8.49669161542326	8.84356016796275	9.00726850775597	8.82561036923613	9.15158297542976	9.21169069122858
ENSG00000270620.1	-0.90713589702977	-0.90713589702977	-0.907135897029768	-0.907135897029768	-0.907135897029768	-0.90713589702977
ENSG00000116809.12	5.24234358458393	5.78952568114576	5.79940882260852	5.52933495783454	4.80831627243127	5.02194342307222
ENSG00000234607.2	-0.90713589702977	-0.43142761195167	-0.126119990460889	-0.907135897029768	-0.907135897029768	-0.90713589702977
ENSG00000231353.1	-0.90713589702977	-0.90713589702977	-0.907135897029768	-0.907135897029768	-0.907135897029768	-0.90713589702977
ENSG00000275503.1	-0.90713589702977	-0.0742851459353472	0.377781442164142	0.124281243256747	-0.907135897029768	-0.90713589702977
ENSG00000224966.4	-0.90713589702977	-0.90713589702977	-0.907135897029768	-0.907135897029768	-0.907135897029768	-0.90713589702977
ENSG00000183888.4	-0.351604120900507	-0.90713589702977	-0.907135897029768	-0.907135897029768	-0.907135897029768	-0.90713589702977
ENSG00000233078.1	-0.90713589702977	-0.90713589702977	-0.907135897029768	-0.907135897029768	-0.907135897029768	-0.90713589702977
ENSG00000173641.18	-0.90713589702977	-0.0742851459353472	-0.126119990460889	1.46473638286691	-0.907135897029768	-0.90713589702977
ENSG00000186510.12	0.0484897674743331	-0.90713589702977	0.750513878477817	-0.907135897029768	-0.907135897029768	-0.90713589702977
ENSG00000232456.1	-0.90713589702977	-0.90713589702977	-0.907135897029768	-0.907135897029768	-0.907135897029768	-0.90713589702977
ENSG00000184908.19	-0.351604120900507	0.211756873491884	1.04645037699309	0.124281243256747	-0.235879712963622	0.27026074957928
ENSG00000185519.9	-0.90713589702977	-0.90713589702977	-0.907135897029768	-0.907135897029768	-0.907135897029768	-0.90713589702977
ENSG00000142627.13	-0.90713589702977	-0.43142761195167	-0.907135897029768	0.124281243256747	-0.532814751677728	-0.90713589702977
ENSG00000227959.1	-0.90713589702977	-0.90713589702977	-0.907135897029768	-0.907135897029768	-0.907135897029768	-0.90713589702977
ENSG00000224621.1	-0.90713589702977	-0.90713589702977	-0.907135897029768	-0.907135897029768	-0.907135897029768	-0.90713589702977
ENSG00000234166.1	-0.90713589702977	-0.90713589702977	-0.907135897029768	-0.907135897029768	-0.907135897029768	-0.90713589702977
ENSG00000142632.17	-0.351604120900507	0.450361522054344	0.750513878477817	1.46473638286691	0.712796496889716	-0.90713589702977
ENSG00000237276.8	0.361376828809375	0.211756873491884	0.377781442164142	-0.907135897029768	0.220443174091156	-0.201519382814332
ENSG00000288398.1	1.60309250978697	2.02647695337576	1.29189320478245	-0.907135897029768	2.35449341879999	0.625193179925577
ENSG00000132881.12	1.0257800538416	0.450361522054344	1.04645037699309	1.46473638286691	1.61383229843226	1.96242252620385
ENSG00000233929.1	-0.90713589702977	-0.90713589702977	-0.907135897029768	0.124281243256747	-0.907135897029768	-0.90713589702977
ENSG00000037637.11	4.21467273701957	4.89205781074803	4.38092893320152	4.73872312979247	4.34188022818038	4.88082836726872
ENSG00000055070.17	5.9043522598283	6.07005521561939	5.51516731473872	5.61376881711541	6.14299448971578	6.18700417099007
ENSG00000226457.1	3.17779143752694	2.09841027773571	2.1255652777929	0.719565905736834	2.39838004633715	1.53006254598459
ENSG00000187144.11	-0.90713589702977	-0.0742851459353472	0.750513878477817	1.13973692256043	-0.907135897029768	-0.201519382814332
ENSG00000157191.20	5.81089247815196	5.67656346941528	5.72822153028522	5.30391867937759	5.61552329113929	5.77326541043253
ENSG00000226029.1	-0.351604120900507	0.211756873491884	0.377781442164142	1.72981473906492	0.0102488250682365	1.35139767770977
ENSG00000080947.15	3.39944794490914	3.77137821646227	4.62441551690501	4.64552914250851	3.3005648199807	3.40938951311817
ENSG00000206652.1	1.71738918844204	2.02647695337576	3.03460982100461	2.31817740179029	2.00303040674238	0.27026074957928
ENSG00000261135.1	-0.90713589702977	-0.90713589702977	-0.907135897029768	-0.907135897029768	-0.235879712963622	-0.90713589702977
ENSG00000285853.1	-0.351604120900507	-0.90713589702977	-0.907135897029768	-0.907135897029768	-0.907135897029768	-0.90713589702977
ENSG00000224174.2	-0.90713589702977	-0.90713589702977	-0.907135897029768	-0.907135897029768	-0.907135897029768	-0.90713589702977
ENSG00000233421.5	2.53433637648642	2.41245566895351	0.377781442164142	1.72981473906492	2.74281858845324	2.5645019816567
ENSG00000277344.1	-0.90713589702977	-0.90713589702977	-0.907135897029768	-0.907135897029768	-0.907135897029768	-0.90713589702977
ENSG00000225710.1	-0.90713589702977	-0.90713589702977	-0.907135897029768	-0.907135897029768	-0.532814751677728	-0.90713589702977
ENSG00000219481.10	4.29049286412454	5.0725584308683	5.08144926601675	4.51109600905194	4.87196001360001	5.15047702434038
ENSG00000271732.1	-0.90713589702977	-0.90713589702977	-0.907135897029768	-0.907135897029768	-0.907135897029768	-0.90713589702977
ENSG00000215908.10	7.21247477197522	7.52707727822895	7.99149487905049	8.01908434912695	6.43140087924383	6.84431501500588
ENSG00000283773.1	-0.90713589702977	-0.90713589702977	-0.907135897029768	-0.907135897029768	-0.907135897029768	-0.90713589702977
ENSG00000186301.8	-0.90713589702977	-0.90713589702977	-0.907135897029768	1.13973692256043	-0.532814751677728	0.27026074957928
ENSG00000282143.1	0.0484897674743331	-0.0742851459353472	0.377781442164142	-0.907135897029768	-0.907135897029768	-0.201519382814332
ENSG00000207513.1	2.01428972076305	2.84766871517642	2.73596380926248	2.6089184573953	1.68643326526134	1.14743726402658
ENSG00000280114.1	-0.90713589702977	-0.90713589702977	-0.126119990460889	-0.907135897029768	-0.532814751677728	-0.90713589702977
ENSG00000236698.1	2.59540168348599	0.993665362382894	1.04645037699309	1.13973692256043	2.00303040674238	1.96242252620385
ENSG00000268869.6	-0.90713589702977	-0.90713589702977	-0.126119990460889	0.124281243256747	-0.907135897029768	-0.90713589702977
ENSG00000279151.1	-0.90713589702977	-0.90713589702977	-0.907135897029768	-0.907135897029768	-0.907135897029768	-0.90713589702977
ENSG00000282740.1	-0.90713589702977	-0.43142761195167	-0.907135897029768	0.124281243256747	-0.235879712963622	-0.90713589702977
ENSG00000058453.17	3.95990141564764	4.73166476052053	5.11372852257474	5.30391867937759	4.21264191131766	4.56950691630525
ENSG00000227684.2	-0.90713589702977	-0.0742851459353472	-0.907135897029768	-0.907135897029768	-0.907135897029768	-0.90713589702977
ENSG00000207389.1	2.59540168348599	2.35487875845678	3.10052154863206	2.14740311082162	2.05879203721465	2.39031674310098
ENSG00000186715.11	1.0257800538416	-0.43142761195167	1.29189320478245	0.719565905736834	0.566587047238564	-0.201519382814332
ENSG00000223643.6	-0.90713589702977	-0.90713589702977	-0.907135897029768	-0.907135897029768	-0.532814751677728	-0.90713589702977
ENSG00000230239.1	-0.351604120900507	-0.90713589702977	-0.907135897029768	-0.907135897029768	-0.532814751677728	-0.90713589702977
ENSG00000263811.1	-0.90713589702977	-0.90713589702977	-0.907135897029768	-0.907135897029768	-0.907135897029768	-0.90713589702977
ENSG00000228549.5	5.44671958950382	5.0179595743135	3.71960897871035	3.0578573675669	5.72728582043522	5.3179933889482
ENSG00000277234.1	-0.90713589702977	-0.90713589702977	-0.907135897029768	-0.907135897029768	-0.907135897029768	-0.90713589702977
ENSG00000238142.2	-0.90713589702977	-0.0742851459353472	0.750513878477817	-0.907135897029768	-0.235879712963622	-0.90713589702977
ENSG00000235241.1	-0.90713589702977	-0.43142761195167	-0.907135897029768	-0.907135897029768	-0.907135897029768	-0.90713589702977
ENSG00000207005.1	1.92194919225998	1.87086476244179	2.73596380926248	2.47085956706733	1.45665549085077	0.625193179925577
ENSG00000272426.1	-0.351604120900507	-0.0742851459353472	0.377781442164142	0.124281243256747	-0.907135897029768	0.27026074957928
ENSG00000117122.14	-0.90713589702977	0.450361522054344	-0.907135897029768	-0.907135897029768	-0.907135897029768	-0.90713589702977
ENSG00000286898.1	-0.90713589702977	-0.90713589702977	-0.907135897029768	-0.907135897029768	-0.907135897029768	-0.90713589702977
ENSG00000226526.1	-0.90713589702977	-0.90713589702977	-0.907135897029768	0.124281243256747	-0.907135897029768	-0.90713589702977
ENSG00000159363.19	4.02793468760522	4.3299869158288	3.84026527414328	4.19757794850633	4.88744173585228	5.15047702434038
ENSG00000288636.1	-0.90713589702977	-0.90713589702977	-0.907135897029768	-0.907135897029768	-0.907135897029768	-0.90713589702977
ENSG00000117118.10	5.73150500117573	5.86879711373586	5.19140162653192	5.0847683213099	5.7862869176739	5.95635637355991
ENSG00000117115.13	-0.90713589702977	-0.43142761195167	0.750513878477817	-0.907135897029768	0.220443174091156	-0.90713589702977
ENSG00000204362.6	-0.90713589702977	-0.90713589702977	-0.126119990460889	-0.907135897029768	-0.907135897029768	-0.90713589702977
ENSG00000282843.1	-0.90713589702977	-0.90713589702977	-0.126119990460889	-0.907135897029768	-0.532814751677728	-0.90713589702977
ENSG00000142623.11	-0.90713589702977	-0.90713589702977	-0.126119990460889	-0.907135897029768	-0.907135897029768	-0.90713589702977
ENSG00000142619.4	-0.90713589702977	-0.43142761195167	0.750513878477817	-0.907135897029768	-0.532814751677728	-0.90713589702977
ENSG00000266634.1	-0.90713589702977	-0.90713589702977	-0.907135897029768	-0.907135897029768	-0.907135897029768	-0.90713589702977
ENSG00000159339.13	-0.90713589702977	-0.90713589702977	-0.126119990460889	-0.907135897029768	-0.907135897029768	-0.201519382814332
ENSG00000276747.1	0.618352248030893	-0.90713589702977	-0.907135897029768	0.124281243256747	-0.907135897029768	-0.90713589702977
ENSG00000227751.1	-0.90713589702977	-0.90713589702977	-0.126119990460889	-0.907135897029768	-0.907135897029768	-0.201519382814332
ENSG00000179051.14	7.35393123339306	7.73318922177171	7.28941491556987	7.3247424984699	7.87620465779229	8.03662569331045
ENSG00000074964.17	-0.90713589702977	-0.0742851459353472	-0.126119990460889	-0.907135897029768	-0.235879712963622	0.27026074957928
ENSG00000236648.2	-0.90713589702977	-0.90713589702977	-0.907135897029768	-0.907135897029768	-0.907135897029768	-0.90713589702977
ENSG00000117148.8	-0.351604120900507	-0.43142761195167	-0.907135897029768	-0.907135897029768	0.403871534683749	1.35139767770977
ENSG00000284653.1	-0.90713589702977	-0.90713589702977	-0.907135897029768	0.124281243256747	-0.532814751677728	-0.90713589702977
ENSG00000261781.1	0.0484897674743331	0.993665362382894	-0.126119990460889	-0.907135897029768	-0.532814751677728	-0.201519382814332
ENSG00000117154.12	-0.90713589702977	-0.90713589702977	-0.907135897029768	0.124281243256747	-0.907135897029768	-0.90713589702977
ENSG00000280222.1	-0.90713589702977	-0.0742851459353472	-0.907135897029768	-0.907135897029768	-0.235879712963622	-0.201519382814332
ENSG00000230035.2	-0.90713589702977	-0.90713589702977	-0.907135897029768	-0.907135897029768	-0.907135897029768	-0.90713589702977
ENSG00000225387.1	-0.90713589702977	-0.90713589702977	-0.907135897029768	-0.907135897029768	-0.907135897029768	-0.90713589702977
ENSG00000179023.9	-0.351604120900507	-0.90713589702977	-0.126119990460889	0.124281243256747	-0.907135897029768	-0.201519382814332
ENSG00000235282.3	0.0484897674743331	-0.90713589702977	0.377781442164142	-0.907135897029768	-0.907135897029768	-0.90713589702977
ENSG00000225478.2	-0.90713589702977	-0.90713589702977	-0.907135897029768	-0.907135897029768	-0.907135897029768	-0.90713589702977
ENSG00000009709.12	0.618352248030893	-0.0742851459353472	-0.126119990460889	-0.907135897029768	-0.907135897029768	-0.90713589702977
ENSG00000179002.5	0.361376828809375	-0.43142761195167	0.377781442164142	-0.907135897029768	-0.907135897029768	-0.90713589702977
ENSG00000159423.17	3.39944794490914	3.95696380005175	3.71960897871035	2.6089184573953	3.10254299602219	4.03065796253321
ENSG00000265606.1	-0.90713589702977	-0.90713589702977	-0.907135897029768	-0.907135897029768	-0.907135897029768	-0.90713589702977
ENSG00000221662.1	-0.90713589702977	-0.90713589702977	-0.907135897029768	-0.907135897029768	-0.907135897029768	-0.90713589702977
ENSG00000169991.11	-0.351604120900507	-0.0742851459353472	1.29189320478245	0.719565905736834	-0.532814751677728	0.625193179925577
ENSG00000272084.1	-0.90713589702977	0.211756873491884	0.750513878477817	0.719565905736834	-0.235879712963622	-0.201519382814332
ENSG00000127481.15	8.35378878340505	8.6970383383932	9.25077055376751	9.21025402753364	9.7081685527906	9.84162196130899
ENSG00000230424.1	1.71738918844204	0.993665362382894	0.377781442164142	0.124281243256747	1.37114127984254	1.35139767770977
ENSG00000127463.15	6.45032340948753	6.40040289396724	6.63459449365548	6.34443653401823	6.7200066856566	6.66463516967836
ENSG00000053372.5	5.05938789724895	4.90214238584398	4.88971813218008	5.30391867937759	5.70124178735636	5.65303690403651
ENSG00000286064.1	-0.90713589702977	-0.90713589702977	-0.907135897029768	-0.907135897029768	-0.907135897029768	-0.90713589702977
ENSG00000211454.15	-0.90713589702977	-0.90713589702977	-0.126119990460889	0.719565905736834	0.0102488250682365	-0.201519382814332
ENSG00000162482.5	0.618352248030893	-0.43142761195167	-0.907135897029768	1.13973692256043	-0.907135897029768	0.625193179925577
ENSG00000270728.1	-0.90713589702977	-0.90713589702977	-0.907135897029768	-0.907135897029768	-0.907135897029768	-0.90713589702977
ENSG00000053371.13	3.39944794490914	4.20521667626012	3.03460982100461	3.23890809027674	4.67193129761293	4.54892168805919
ENSG00000200403.1	1.0257800538416	1.26772008938954	-0.907135897029768	0.124281243256747	1.18321766076713	-0.201519382814332
ENSG00000040487.13	1.19315954494187	1.38741357734475	1.68463522639408	1.72981473906492	1.88459265276946	2.08186787379338
ENSG00000077549.19	6.56544171945041	6.80153560151283	6.75715968233065	6.22066383411423	6.75207379756165	6.69773841060816
ENSG00000240490.3	3.78744593176461	2.92883120530363	3.76095913832091	4.15312613647002	3.10254299602219	2.79174789053472
ENSG00000173436.15	2.01428972076305	2.84766871517642	2.81661789491131	3.0578573675669	2.52255674349113	3.21403514275521
ENSG00000201609.1	-0.90713589702977	-0.90713589702977	-0.126119990460889	1.13973692256043	-0.907135897029768	-0.90713589702977
ENSG00000235185.1	-0.90713589702977	-0.90713589702977	-0.907135897029768	-0.907135897029768	-0.907135897029768	-0.90713589702977
ENSG00000158747.15	-0.90713589702977	-0.43142761195167	0.750513878477817	-0.907135897029768	-0.907135897029768	-0.201519382814332
ENSG00000270136.6	-0.90713589702977	-0.90713589702977	-0.907135897029768	-0.907135897029768	-0.907135897029768	-0.90713589702977
ENSG00000226396.1	4.13464581249301	4.18883343821486	3.44302130769915	3.23890809027674	3.78681242187271	4.37272484032653
ENSG00000158748.4	-0.90713589702977	-0.90713589702977	-0.126119990460889	-0.907135897029768	-0.907135897029768	-0.90713589702977
ENSG00000162542.14	0.0484897674743331	0.993665362382894	1.99301875124744	-0.907135897029768	1.28023714594669	-0.201519382814332
ENSG00000178828.7	-0.90713589702977	-0.90713589702977	-0.907135897029768	-0.907135897029768	-0.907135897029768	-0.90713589702977
ENSG00000235434.1	-0.90713589702977	-0.90713589702977	-0.907135897029768	-0.907135897029768	-0.907135897029768	-0.90713589702977
ENSG00000169914.6	5.07018422197004	4.79797667561904	5.27940517941531	4.90878909170327	5.20416212475471	5.35403705467236
ENSG00000188784.4	-0.90713589702977	-0.90713589702977	-0.907135897029768	-0.907135897029768	-0.907135897029768	-0.90713589702977
ENSG00000242688.3	-0.351604120900507	-0.90713589702977	-0.907135897029768	-0.907135897029768	-0.907135897029768	-0.90713589702977
ENSG00000188257.12	-0.351604120900507	-0.90713589702977	-0.907135897029768	-0.907135897029768	-0.907135897029768	-0.90713589702977
ENSG00000127472.11	-0.351604120900507	-0.43142761195167	-0.126119990460889	0.719565905736834	-0.907135897029768	-0.90713589702977
ENSG00000117215.15	-0.90713589702977	-0.90713589702977	0.377781442164142	-0.907135897029768	-0.907135897029768	-0.90713589702977
ENSG00000158786.5	0.0484897674743331	-0.90713589702977	-0.126119990460889	1.13973692256043	-0.907135897029768	-0.90713589702977
ENSG00000227066.2	-0.90713589702977	-0.90713589702977	-0.126119990460889	-0.907135897029768	-0.907135897029768	0.27026074957928
ENSG00000187980.7	-0.90713589702977	-0.43142761195167	-0.126119990460889	0.719565905736834	-0.532814751677728	0.625193179925577
ENSG00000162543.6	2.33390872631608	2.96776203100312	1.68463522639408	1.46473638286691	3.27724831585489	3.31501640539618
ENSG00000228105.2	-0.90713589702977	-0.90713589702977	-0.907135897029768	-0.907135897029768	-0.907135897029768	-0.90713589702977
ENSG00000284710.1	-0.351604120900507	-0.43142761195167	-0.126119990460889	-0.907135897029768	-0.907135897029768	-0.90713589702977
ENSG00000158816.16	-0.351604120900507	0.211756873491884	1.50158757427314	0.719565905736834	0.220443174091156	-0.90713589702977
ENSG00000226664.1	-0.90713589702977	-0.90713589702977	-0.907135897029768	-0.907135897029768	-0.907135897029768	-0.90713589702977
ENSG00000236963.7	-0.90713589702977	-0.90713589702977	0.377781442164142	-0.907135897029768	-0.907135897029768	-0.90713589702977
ENSG00000226487.1	-0.90713589702977	-0.90713589702977	-0.907135897029768	-0.907135897029768	-0.907135897029768	-0.90713589702977
ENSG00000284641.1	0.618352248030893	-0.90713589702977	-0.907135897029768	-0.907135897029768	-0.235879712963622	-0.90713589702977
ENSG00000284743.1	-0.90713589702977	-0.90713589702977	-0.907135897029768	-0.907135897029768	-0.907135897029768	-0.90713589702977
ENSG00000162545.6	3.17779143752694	3.30831240014115	1.68463522639408	-0.907135897029768	3.45401099918748	3.1054501495387
ENSG00000090432.7	3.32927943062236	3.9761846011058	3.76095913832091	3.39975039546206	4.05705045021556	4.56950691630525
ENSG00000215520.3	-0.351604120900507	-0.90713589702977	-0.907135897029768	-0.907135897029768	-0.235879712963622	0.27026074957928
ENSG00000183114.8	-0.90713589702977	0.211756873491884	-0.907135897029768	-0.907135897029768	-0.532814751677728	-0.90713589702977
ENSG00000158825.6	-0.90713589702977	-0.90713589702977	-0.907135897029768	-0.907135897029768	-0.907135897029768	-0.90713589702977
ENSG00000158828.8	2.86709001967552	3.27765484679984	2.73596380926248	2.85078054977999	3.70179919449127	3.69818851856863
ENSG00000284005.1	-0.90713589702977	-0.90713589702977	-0.907135897029768	-0.907135897029768	-0.907135897029768	-0.90713589702977
ENSG00000117242.7	1.60309250978697	0.834268341337064	0.750513878477817	0.124281243256747	1.5373833229325	2.39031674310098
ENSG00000244038.11	5.84272321789094	6.46645595483227	5.98535026959169	5.64620566683816	6.52097831996384	6.45382467446771
ENSG00000117245.13	1.34312299140097	1.69641565542851	1.99301875124744	2.31817740179029	0.96709657757539	1.14743726402658
ENSG00000235432.1	-0.90713589702977	0.450361522054344	-0.126119990460889	-0.907135897029768	-0.532814751677728	-0.90713589702977
ENSG00000189410.12	-0.90713589702977	-0.0742851459353472	-0.907135897029768	0.124281243256747	-0.907135897029768	-0.90713589702977
ENSG00000233069.1	-0.90713589702977	-0.90713589702977	-0.907135897029768	-0.907135897029768	-0.907135897029768	-0.90713589702977
ENSG00000127483.19	7.58791189323946	7.86405790614165	8.24020204219254	8.06179260863558	7.58839463676787	7.66801523838492
ENSG00000075151.23	7.30221047079318	7.528705491821	7.61952105466968	7.53422441735517	7.84977511975388	7.76267708324057
ENSG00000251914.1	-0.90713589702977	-0.90713589702977	-0.907135897029768	-0.907135897029768	-0.907135897029768	-0.90713589702977
ENSG00000221808.1	-0.90713589702977	-0.90713589702977	-0.907135897029768	-0.907135897029768	-0.907135897029768	-0.90713589702977
ENSG00000233072.1	-0.90713589702977	-0.90713589702977	-0.907135897029768	-0.907135897029768	-0.907135897029768	-0.201519382814332
ENSG00000236073.2	-0.90713589702977	-0.90713589702977	-0.907135897029768	-0.907135897029768	-0.907135897029768	-0.90713589702977
ENSG00000235112.1	-0.90713589702977	-0.90713589702977	-0.907135897029768	-0.907135897029768	-0.907135897029768	-0.201519382814332
ENSG00000287192.1	-0.351604120900507	0.211756873491884	-0.907135897029768	0.719565905736834	-0.532814751677728	-0.201519382814332
ENSG00000117298.16	4.11392570420547	4.23743535515794	4.92652728380912	4.40135423382515	4.45009865035339	4.11709829181356
ENSG00000236936.1	-0.351604120900507	-0.43142761195167	-0.907135897029768	-0.907135897029768	-0.907135897029768	-0.90713589702977
ENSG00000231105.2	0.0484897674743331	-0.90713589702977	-0.907135897029768	-0.907135897029768	-0.907135897029768	-0.90713589702977
ENSG00000236216.5	0.361376828809375	-0.90713589702977	0.377781442164142	-0.907135897029768	-0.532814751677728	0.27026074957928
ENSG00000228823.1	-0.90713589702977	-0.0742851459353472	-0.907135897029768	0.124281243256747	-0.907135897029768	-0.90713589702977
ENSG00000236009.1	-0.90713589702977	-0.90713589702977	-0.907135897029768	-0.907135897029768	-0.907135897029768	-0.90713589702977
ENSG00000227001.3	-0.90713589702977	-0.43142761195167	0.377781442164142	1.13973692256043	0.403871534683749	-0.90713589702977
ENSG00000187952.9	1.34312299140097	1.60058496223108	1.04645037699309	-0.907135897029768	1.82151607007173	1.68901961063584
ENSG00000186543.7	-0.90713589702977	-0.90713589702977	-0.126119990460889	-0.907135897029768	-0.235879712963622	-0.90713589702977
ENSG00000142794.19	0.836401189232046	0.655047320564928	2.1255652777929	1.95366535404921	1.0792003084783	1.83218792082241
ENSG00000176378.8	-0.90713589702977	-0.90713589702977	-0.907135897029768	-0.907135897029768	-0.907135897029768	-0.90713589702977
ENSG00000162551.14	-0.351604120900507	-0.90713589702977	-0.126119990460889	-0.907135897029768	-0.907135897029768	-0.90713589702977
ENSG00000233431.1	-0.90713589702977	-0.90713589702977	-0.907135897029768	0.124281243256747	-0.235879712963622	-0.90713589702977
ENSG00000076864.20	5.10209673693396	5.31828449824303	4.83268124712261	4.73872312979247	5.02678093316265	5.3658542388308
ENSG00000090686.16	7.76447271750668	7.81952513531592	7.97621407945128	7.74358536729055	7.63499827800886	7.65121399342891
ENSG00000231978.2	-0.90713589702977	-0.90713589702977	-0.907135897029768	-0.907135897029768	-0.907135897029768	-0.90713589702977
ENSG00000187942.12	-0.351604120900507	0.450361522054344	-0.126119990460889	-0.907135897029768	-0.235879712963622	-0.201519382814332
ENSG00000142798.20	7.31588262198587	7.93944045796951	8.24749399325797	8.00038655220934	7.74319239937689	8.00863252386617
ENSG00000232037.3	1.19315954494187	0.211756873491884	-0.126119990460889	-0.907135897029768	0.712796496889716	-0.90713589702977
ENSG00000283234.1	-0.90713589702977	-0.90713589702977	0.377781442164142	-0.907135897029768	-0.907135897029768	-0.90713589702977
ENSG00000219073.8	-0.90713589702977	-0.90713589702977	-0.907135897029768	-0.907135897029768	-0.907135897029768	-0.90713589702977
ENSG00000285959.1	-0.90713589702977	-0.90713589702977	-0.907135897029768	-0.907135897029768	-0.907135897029768	-0.90713589702977
ENSG00000273610.1	-0.90713589702977	-0.90713589702977	-0.126119990460889	-0.907135897029768	-0.532814751677728	-0.90713589702977
ENSG00000201919.1	-0.90713589702977	-0.90713589702977	-0.907135897029768	-0.907135897029768	-0.907135897029768	-0.90713589702977
ENSG00000142789.20	-0.90713589702977	-0.90713589702977	-0.907135897029768	-0.907135897029768	-0.907135897029768	-0.90713589702977
ENSG00000278124.1	-0.90713589702977	-0.90713589702977	-0.907135897029768	-0.907135897029768	-0.907135897029768	-0.90713589702977
ENSG00000201273.1	-0.90713589702977	-0.90713589702977	-0.907135897029768	-0.907135897029768	-0.907135897029768	-0.90713589702977
ENSG00000228397.3	-0.351604120900507	-0.43142761195167	-0.126119990460889	0.124281243256747	0.403871534683749	-0.90713589702977
ENSG00000218510.9	1.60309250978697	2.35487875845678	2.1255652777929	2.31817740179029	1.68643326526134	1.68901961063584
ENSG00000070831.17	5.99212418685622	5.93904927100823	5.09767917053582	5.47619611720185	6.16856489791198	6.18700417099007
ENSG00000285752.1	0.0484897674743331	-0.90713589702977	-0.907135897029768	-0.907135897029768	-0.907135897029768	-0.90713589702977
ENSG00000285794.1	-0.90713589702977	-0.90713589702977	-0.907135897029768	-0.907135897029768	-0.907135897029768	-0.90713589702977
ENSG00000230068.2	-0.351604120900507	-0.90713589702977	-0.907135897029768	-0.907135897029768	-0.907135897029768	-0.90713589702977
ENSG00000271428.1	-0.90713589702977	-0.90713589702977	-0.907135897029768	-0.907135897029768	-0.907135897029768	-0.90713589702977
ENSG00000162552.15	0.0484897674743331	-0.90713589702977	-0.126119990460889	-0.907135897029768	-0.907135897029768	-0.90713589702977
ENSG00000285873.1	-0.90713589702977	-0.90713589702977	-0.907135897029768	-0.907135897029768	-0.907135897029768	-0.90713589702977
ENSG00000266564.1	-0.90713589702977	-0.90713589702977	-0.907135897029768	-0.907135897029768	-0.907135897029768	-0.90713589702977
ENSG00000234397.3	-0.90713589702977	-0.90713589702977	-0.907135897029768	-0.907135897029768	0.220443174091156	-0.201519382814332
ENSG00000279625.1	-0.90713589702977	-0.43142761195167	-0.907135897029768	0.124281243256747	-0.907135897029768	-0.90713589702977
ENSG00000184677.18	6.33420174880385	6.7183697362166	6.50064177336508	6.5976225508007	6.39665966065434	6.55535752517908
ENSG00000237200.1	-0.351604120900507	-0.0742851459353472	1.50158757427314	1.13973692256043	-0.235879712963622	-0.201519382814332
ENSG00000070886.12	-0.90713589702977	-0.43142761195167	-0.126119990460889	-0.907135897029768	-0.532814751677728	0.27026074957928
ENSG00000276835.2	-0.90713589702977	-0.90713589702977	-0.907135897029768	-0.907135897029768	-0.907135897029768	-0.90713589702977
ENSG00000173372.17	-0.90713589702977	-0.43142761195167	-0.907135897029768	-0.907135897029768	-0.907135897029768	-0.90713589702977
ENSG00000159189.12	-0.90713589702977	-0.90713589702977	-0.126119990460889	-0.907135897029768	-0.907135897029768	-0.201519382814332
ENSG00000173369.17	-0.351604120900507	-0.90713589702977	-0.907135897029768	-0.907135897029768	-0.907135897029768	-0.90713589702977
ENSG00000133216.17	0.618352248030893	0.211756873491884	-0.126119990460889	0.719565905736834	-0.235879712963622	-0.90713589702977
ENSG00000265422.1	-0.90713589702977	-0.90713589702977	-0.907135897029768	-0.907135897029768	-0.907135897029768	-0.90713589702977
ENSG00000225952.1	-0.90713589702977	-0.90713589702977	-0.907135897029768	-0.907135897029768	-0.907135897029768	-0.90713589702977
ENSG00000264014.1	-0.90713589702977	-0.90713589702977	-0.907135897029768	-0.907135897029768	-0.907135897029768	-0.90713589702977
ENSG00000215906.8	-0.90713589702977	-0.90713589702977	0.377781442164142	-0.907135897029768	-0.907135897029768	-0.90713589702977
ENSG00000227868.6	0.361376828809375	-0.90713589702977	-0.907135897029768	-0.907135897029768	0.0102488250682365	-0.90713589702977
ENSG00000004487.17	7.82149535510302	8.09259863549952	7.66651924596346	7.53422441735517	8.01305765365622	8.11748669380017
ENSG00000240553.1	-0.90713589702977	-0.90713589702977	-0.907135897029768	-0.907135897029768	-0.532814751677728	-0.90713589702977
ENSG00000263793.1	-0.90713589702977	-0.90713589702977	-0.907135897029768	-0.907135897029768	-0.907135897029768	-0.201519382814332
ENSG00000266802.1	-0.90713589702977	-0.90713589702977	-0.126119990460889	-0.907135897029768	-0.907135897029768	-0.90713589702977
ENSG00000169641.13	5.97499180512094	5.87904502034957	6.14223679336627	5.92265478908226	6.203000206098	6.42021807677786
ENSG00000229010.1	-0.90713589702977	-0.90713589702977	-0.907135897029768	-0.907135897029768	-0.907135897029768	-0.90713589702977
ENSG00000206935.1	-0.90713589702977	-0.90713589702977	-0.126119990460889	-0.907135897029768	-0.907135897029768	-0.90713589702977
ENSG00000252578.1	-0.90713589702977	-0.90713589702977	-0.907135897029768	-0.907135897029768	-0.907135897029768	-0.90713589702977
ENSG00000179546.5	-0.351604120900507	-0.90713589702977	-0.126119990460889	-0.907135897029768	-0.907135897029768	-0.90713589702977
ENSG00000215381.3	0.618352248030893	0.450361522054344	-0.126119990460889	1.72981473906492	-0.235879712963622	0.625193179925577
ENSG00000261326.4	2.26039457616666	2.16692667427717	1.68463522639408	2.47085956706733	3.41180897065769	3.21403514275521
ENSG00000284726.1	-0.90713589702977	-0.90713589702977	-0.126119990460889	-0.907135897029768	-0.907135897029768	-0.90713589702977
ENSG00000125944.21	7.8086588913378	7.87049242895037	7.33119551550407	7.3544941540246	8.12095704920398	8.10872271951913
ENSG00000125945.15	2.76446961237372	3.30831240014115	2.2469522785359	1.72981473906492	3.07576404334024	3.16076399147911
ENSG00000249087.7	2.7102855972185	3.45252850231052	3.39129161602902	3.15122098265931	2.39838004633715	2.92551821118137
ENSG00000201405.1	-0.90713589702977	-0.90713589702977	-0.907135897029768	-0.907135897029768	-0.907135897029768	-0.90713589702977
ENSG00000271420.1	-0.90713589702977	-0.90713589702977	-0.907135897029768	-0.907135897029768	-0.907135897029768	-0.90713589702977
ENSG00000204219.11	0.361376828809375	-0.43142761195167	-0.126119990460889	-0.907135897029768	-0.235879712963622	-0.201519382814332
ENSG00000232482.2	-0.90713589702977	-0.90713589702977	-0.907135897029768	-0.907135897029768	-0.907135897029768	-0.90713589702977
ENSG00000088280.19	3.83885780206028	3.95696380005175	4.53189165271628	3.73745386541932	4.51133595001323	4.37272484032653
ENSG00000007968.7	4.17521409469038	4.18883343821486	4.45838397349862	3.8531264269795	4.69850497226863	5.23021510049827
ENSG00000235052.1	-0.90713589702977	-0.90713589702977	-0.907135897029768	-0.907135897029768	-0.907135897029768	-0.90713589702977
ENSG00000117318.9	0.361376828809375	1.78627537852371	1.50158757427314	1.13973692256043	1.75555510409981	1.53006254598459
ENSG00000285802.1	-0.90713589702977	-0.90713589702977	-0.907135897029768	-0.907135897029768	-0.907135897029768	-0.90713589702977
ENSG00000197880.9	-0.351604120900507	-0.90713589702977	-0.126119990460889	-0.907135897029768	0.845542399741076	-0.201519382814332
ENSG00000229239.2	-0.90713589702977	-0.90713589702977	-0.126119990460889	1.13973692256043	-0.907135897029768	-0.90713589702977
ENSG00000142676.14	9.30084359848448	9.47453725890626	9.03386973799574	8.96392512008629	9.26852739700636	9.29979928039151
ENSG00000236810.6	2.01428972076305	2.46782264176424	2.89300073300779	2.47085956706733	2.44097096573684	2.29464514476322
ENSG00000011007.12	5.67604428590159	5.84285427599893	5.78945175254152	5.47619611720185	5.75286802237997	6.00250558505109
ENSG00000057757.10	5.12298620314488	5.34809944354399	5.03163443532974	4.64552914250851	5.54405883864236	5.70047166938107
ENSG00000011009.11	3.56124944514541	3.95696380005175	3.76095913832091	3.96020904768102	4.16261963433174	4.39596269080653
ENSG00000117308.15	2.81669206084545	2.23233609274099	3.22394569664694	2.9580311126411	2.93386366671811	3.21403514275521
ENSG00000117305.15	3.49868914773774	3.95696380005175	3.28191144720924	3.8531264269795	4.13694268928741	4.54892168805919
ENSG00000179163.12	4.00561151301639	4.51221022415267	3.49296019107544	3.90766102213035	4.75022749958401	4.60981662306815
ENSG00000188822.8	-0.90713589702977	-0.90713589702977	-0.907135897029768	-0.907135897029768	-0.532814751677728	-0.90713589702977
ENSG00000229106.1	-0.90713589702977	-0.90713589702977	-0.907135897029768	-0.907135897029768	-0.235879712963622	-0.90713589702977
ENSG00000232557.3	-0.90713589702977	-0.90713589702977	-0.907135897029768	0.124281243256747	-0.907135897029768	-0.90713589702977
ENSG00000264926.1	-0.90713589702977	-0.90713589702977	-0.907135897029768	-0.907135897029768	-0.907135897029768	-0.90713589702977
ENSG00000230228.2	0.0484897674743331	-0.43142761195167	-0.907135897029768	-0.907135897029768	-0.235879712963622	1.35139767770977
ENSG00000189266.13	5.60357877081857	5.7113904129034	5.11372852257474	5.2202095570289	6.10045099727255	6.32657407053952
ENSG00000188529.15	7.50480094435344	7.45183803794259	7.2427440025857	7.19919240751382	7.57650464149308	7.68226219636455
ENSG00000215905.4	-0.351604120900507	-0.90713589702977	-0.907135897029768	0.124281243256747	-0.235879712963622	-0.90713589702977
ENSG00000225315.2	-0.351604120900507	-0.90713589702977	-0.907135897029768	-0.907135897029768	-0.907135897029768	-0.90713589702977
ENSG00000142661.19	0.618352248030893	-0.0742851459353472	1.68463522639408	1.95366535404921	0.0102488250682365	0.27026074957928
ENSG00000230703.1	-0.90713589702977	-0.90713589702977	-0.907135897029768	-0.907135897029768	-0.907135897029768	-0.90713589702977
ENSG00000142677.4	-0.90713589702977	-0.90713589702977	-0.907135897029768	1.46473638286691	-0.907135897029768	-0.90713589702977
ENSG00000185436.12	-0.90713589702977	-0.90713589702977	-0.907135897029768	-0.907135897029768	-0.907135897029768	-0.90713589702977
ENSG00000230023.2	-0.351604120900507	-0.90713589702977	-0.907135897029768	-0.907135897029768	-0.907135897029768	-0.90713589702977
ENSG00000232298.2	-0.90713589702977	-0.90713589702977	-0.907135897029768	-0.907135897029768	-0.532814751677728	-0.90713589702977
ENSG00000158055.16	0.0484897674743331	-0.90713589702977	-0.126119990460889	-0.907135897029768	-0.235879712963622	-0.90713589702977
ENSG00000001460.18	2.26039457616666	2.46782264176424	2.46280874251708	2.6089184573953	2.52255674349113	2.08186787379338
ENSG00000001461.17	4.13464581249301	3.87741267520575	4.1514109480039	3.54444593531368	4.57964161161478	4.46351146691366
ENSG00000286061.1	-0.90713589702977	-0.90713589702977	-0.907135897029768	0.124281243256747	-0.907135897029768	-0.90713589702977
ENSG00000117602.13	0.361376828809375	0.450361522054344	0.750513878477817	1.46473638286691	0.845542399741076	0.27026074957928
ENSG00000264443.1	-0.90713589702977	-0.90713589702977	-0.907135897029768	0.124281243256747	-0.907135897029768	-0.90713589702977
ENSG00000184454.7	-0.90713589702977	-0.90713589702977	-0.907135897029768	0.124281243256747	-0.532814751677728	-0.90713589702977
ENSG00000227312.2	-0.90713589702977	-0.90713589702977	-0.907135897029768	-0.907135897029768	-0.907135897029768	-0.90713589702977
ENSG00000239106.1	-0.90713589702977	-0.90713589702977	-0.907135897029768	-0.907135897029768	-0.907135897029768	-0.90713589702977
ENSG00000133226.17	8.22927463712636	8.43755606789892	8.82431622651546	8.76781956618476	7.97913921831202	8.1296674991845
ENSG00000284699.1	-0.90713589702977	-0.90713589702977	0.377781442164142	-0.907135897029768	-0.907135897029768	-0.90713589702977
ENSG00000169504.15	5.4631955695148	5.42704897643419	4.79336408958715	4.28257233530913	5.93151198775546	6.00250558505109
ENSG00000238482.1	-0.90713589702977	-0.90713589702977	-0.907135897029768	-0.907135897029768	-0.907135897029768	-0.90713589702977
ENSG00000020633.19	0.0484897674743331	-0.43142761195167	-0.126119990460889	1.95366535404921	-0.907135897029768	-0.90713589702977
ENSG00000278034.1	-0.90713589702977	-0.90713589702977	-0.907135897029768	-0.907135897029768	-0.907135897029768	-0.90713589702977
ENSG00000229162.1	-0.90713589702977	-0.0742851459353472	-0.907135897029768	-0.907135897029768	-0.235879712963622	-0.90713589702977
ENSG00000261025.1	-0.90713589702977	-0.90713589702977	-0.907135897029768	-0.907135897029768	-0.907135897029768	-0.90713589702977
ENSG00000264371.1	-0.90713589702977	-0.90713589702977	-0.907135897029768	-0.907135897029768	-0.907135897029768	-0.90713589702977
ENSG00000285823.1	-0.90713589702977	-0.90713589702977	-0.126119990460889	-0.907135897029768	-0.532814751677728	-0.90713589702977
ENSG00000233755.1	-0.351604120900507	-0.90713589702977	-0.126119990460889	0.719565905736834	-0.907135897029768	-0.90713589702977
ENSG00000233419.3	-0.90713589702977	-0.90713589702977	-0.907135897029768	-0.907135897029768	-0.907135897029768	-0.90713589702977
ENSG00000231953.2	-0.90713589702977	-0.90713589702977	-0.907135897029768	-0.907135897029768	-0.907135897029768	-0.90713589702977
ENSG00000117614.10	6.50704536669701	6.76608409574733	5.97660091480787	5.47619611720185	6.5982785529476	6.3021815133688
ENSG00000284602.1	1.82329173254618	1.60058496223108	1.84705117106983	1.95366535404921	1.68643326526134	2.19217566678142
ENSG00000284657.1	-0.90713589702977	-0.90713589702977	0.377781442164142	-0.907135897029768	0.0102488250682365	0.909818337890862
ENSG00000117616.18	6.5956461340471	6.75777776680424	7.23909061012546	7.00651439948116	6.90632134598681	7.03400842678144
ENSG00000272432.1	-0.90713589702977	-0.90713589702977	-0.126119990460889	-0.907135897029768	-0.235879712963622	-0.201519382814332
ENSG00000261349.1	0.361376828809375	-0.0742851459353472	0.377781442164142	0.719565905736834	1.28023714594669	0.909818337890862
ENSG00000187010.21	0.0484897674743331	0.655047320564928	1.68463522639408	0.719565905736834	1.61383229843226	1.53006254598459
ENSG00000224183.1	-0.90713589702977	-0.90713589702977	-0.126119990460889	-0.907135897029768	0.566587047238564	-0.201519382814332
ENSG00000259984.1	-0.90713589702977	-0.90713589702977	-0.907135897029768	-0.907135897029768	-0.907135897029768	-0.201519382814332
ENSG00000183726.11	5.1938055672836	5.2723739475418	4.81315660094265	4.57987785225406	5.60151079909659	5.74639633341688
ENSG00000188672.19	1.0257800538416	2.23233609274099	1.50158757427314	1.72981473906492	2.35449341879999	2.71990423005262
ENSG00000238084.4	-0.90713589702977	-0.90713589702977	-0.907135897029768	-0.907135897029768	-0.532814751677728	-0.90713589702977
ENSG00000204178.11	5.71095626919428	5.57306090526712	5.41510685331677	4.64552914250851	5.65676222106638	5.68168450011013
ENSG00000157978.12	3.49868914773774	3.58362943996098	4.40721204146127	3.61169208797275	3.88262740156281	4.19865094368139
ENSG00000225643.1	-0.351604120900507	0.211756873491884	0.750513878477817	0.124281243256747	-0.532814751677728	-0.201519382814332
ENSG00000117643.15	-0.351604120900507	0.450361522054344	-0.126119990460889	0.124281243256747	-0.907135897029768	0.625193179925577
ENSG00000233478.1	-0.90713589702977	0.834268341337064	-0.126119990460889	0.124281243256747	-0.907135897029768	0.27026074957928
ENSG00000162430.18	4.49662616802551	4.94179020844768	4.38092893320152	4.73872312979247	5.12800466439186	5.1908968849673
ENSG00000255054.3	-0.90713589702977	-0.90713589702977	-0.907135897029768	-0.907135897029768	-0.907135897029768	-0.90713589702977
ENSG00000228172.5	-0.90713589702977	0.211756873491884	0.377781442164142	1.95366535404921	0.220443174091156	0.27026074957928
ENSG00000117640.18	4.27190811471164	4.60156170988683	4.45838397349862	4.51109600905194	4.72459801364937	4.50684854063532
ENSG00000272478.1	-0.90713589702977	-0.90713589702977	-0.907135897029768	-0.907135897029768	-0.907135897029768	-0.90713589702977
ENSG00000127423.11	4.27190811471164	4.58913105340156	3.98688723026518	4.15312613647002	4.74173482708066	4.54892168805919
ENSG00000236528.1	1.0257800538416	0.450361522054344	0.750513878477817	1.72981473906492	-0.532814751677728	0.27026074957928
ENSG00000182749.6	3.73413403043752	3.60847833351284	2.96554205160584	2.47085956706733	3.39023580430731	3.66030560010646
ENSG00000207302.1	-0.90713589702977	-0.90713589702977	-0.907135897029768	-0.907135897029768	-0.907135897029768	-0.90713589702977
ENSG00000117632.23	9.15887174870452	9.12710079095586	8.25836327638672	8.31226915156897	8.94561753491264	8.93757790775804
ENSG00000229786.1	0.0484897674743331	-0.90713589702977	-0.907135897029768	-0.907135897029768	-0.907135897029768	0.27026074957928
ENSG00000223624.1	-0.90713589702977	-0.43142761195167	-0.907135897029768	-0.907135897029768	-0.532814751677728	-0.90713589702977
ENSG00000283938.1	-0.351604120900507	-0.90713589702977	-0.907135897029768	-0.907135897029768	-0.907135897029768	-0.90713589702977
ENSG00000158006.14	3.09563219165261	3.36773967807374	3.63317376410544	3.54444593531368	3.89799567835046	3.90670590214125
ENSG00000207237.1	-0.90713589702977	-0.0742851459353472	-0.907135897029768	-0.907135897029768	-0.235879712963622	-0.201519382814332
ENSG00000252190.1	-0.90713589702977	-0.90713589702977	-0.907135897029768	-0.907135897029768	-0.907135897029768	-0.90713589702977
ENSG00000252691.1	-0.90713589702977	-0.90713589702977	-0.907135897029768	-0.907135897029768	-0.907135897029768	-0.90713589702977
ENSG00000158008.10	-0.351604120900507	1.49793294595999	1.04645037699309	1.72981473906492	0.566587047238564	1.14743726402658
ENSG00000158014.15	0.618352248030893	1.26772008938954	1.99301875124744	1.46473638286691	1.37114127984254	1.14743726402658
ENSG00000284309.1	-0.90713589702977	-0.43142761195167	-0.907135897029768	-0.907135897029768	0.0102488250682365	-0.201519382814332
ENSG00000158022.7	0.836401189232046	1.26772008938954	1.29189320478245	0.124281243256747	1.37114127984254	1.35139767770977
ENSG00000175087.10	3.76103622138812	4.20521667626012	3.44302130769915	3.32156956908782	4.47080124288529	4.275839198773
ENSG00000197245.6	0.361376828809375	-0.0742851459353472	0.750513878477817	-0.907135897029768	-0.235879712963622	-0.201519382814332
ENSG00000282872.2	-0.90713589702977	-0.0742851459353472	-0.126119990460889	-0.907135897029768	-0.907135897029768	-0.201519382814332
ENSG00000236782.7	0.836401189232046	-0.90713589702977	0.377781442164142	-0.907135897029768	-0.235879712963622	-0.90713589702977
ENSG00000142684.9	4.29049286412454	4.62610624695996	4.29907840739617	3.61169208797275	4.43963487229944	4.86426170436502
ENSG00000142675.18	0.0484897674743331	1.38741357734475	2.1255652777929	2.47085956706733	0.845542399741076	1.83218792082241
ENSG00000188782.9	-0.90713589702977	-0.90713589702977	-0.126119990460889	0.124281243256747	-0.907135897029768	-0.201519382814332
ENSG00000236155.6	0.0484897674743331	-0.90713589702977	0.750513878477817	1.13973692256043	-0.907135897029768	-0.90713589702977
ENSG00000278572.1	-0.90713589702977	-0.43142761195167	-0.126119990460889	-0.907135897029768	-0.907135897029768	-0.90713589702977
ENSG00000130695.16	6.5384839562257	6.63314530626269	7.19828056604652	7.03741398885108	6.55772901890665	6.55018814799587
ENSG00000270733.1	-0.90713589702977	-0.90713589702977	-0.126119990460889	-0.907135897029768	-0.907135897029768	-0.90713589702977
ENSG00000142669.15	4.00561151301639	4.38854579508453	3.95160493782188	3.23890809027674	4.84842139652543	5.06607264197769
ENSG00000158062.20	2.59540168348599	3.24633164363901	3.80115707809229	3.47391144100007	3.10254299602219	3.21403514275521
ENSG00000169442.9	2.01428972076305	1.87086476244179	1.84705117106983	1.95366535404921	2.11247838695129	1.83218792082241
ENSG00000176092.17	0.0484897674743331	0.211756873491884	-0.126119990460889	0.124281243256747	-0.532814751677728	0.27026074957928
ENSG00000225854.2	-0.90713589702977	-0.43142761195167	-0.907135897029768	-0.907135897029768	-0.235879712963622	-0.90713589702977
ENSG00000176083.18	-0.90713589702977	-0.90713589702977	-0.126119990460889	0.719565905736834	-0.907135897029768	-0.201519382814332
ENSG00000131914.11	1.19315954494187	0.450361522054344	0.750513878477817	0.719565905736834	0.566587047238564	0.625193179925577
ENSG00000117682.17	3.43329256131375	4.17226201309895	4.11997302718822	3.54444593531368	4.13694268928741	4.46351146691366
ENSG00000223583.1	2.10107380165293	0.655047320564928	-0.126119990460889	-0.907135897029768	0.403871534683749	1.53006254598459
ENSG00000225891.2	0.0484897674743331	-0.43142761195167	0.377781442164142	0.719565905736834	0.220443174091156	0.27026074957928
ENSG00000198830.11	6.76136000504119	6.93522353443931	6.80242171803547	6.64654381007397	6.94197418117819	7.15472174234844
ENSG00000224129.1	-0.90713589702977	-0.90713589702977	-0.907135897029768	-0.907135897029768	-0.907135897029768	-0.90713589702977
ENSG00000117676.14	4.93496881111499	5.58563019580737	5.44078006600405	5.06090494360758	5.41112743754558	5.71901732863755
ENSG00000238705.1	-0.90713589702977	-0.90713589702977	-0.907135897029768	-0.907135897029768	-0.907135897029768	-0.90713589702977
ENSG00000243905.3	5.20364469125228	4.57659235941287	3.80115707809229	4.28257233530913	4.17528874227495	4.32509517339462
ENSG00000252802.1	2.40385780833521	2.09841027773571	-0.126119990460889	1.72981473906492	2.59977467232241	2.64429452086471
ENSG00000252429.2	-0.90713589702977	-0.90713589702977	-0.907135897029768	-0.907135897029768	-0.907135897029768	-0.90713589702977
ENSG00000229247.2	-0.90713589702977	-0.90713589702977	-0.907135897029768	-0.907135897029768	-0.907135897029768	-0.90713589702977
ENSG00000238316.1	-0.90713589702977	-0.90713589702977	-0.907135897029768	-0.907135897029768	-0.907135897029768	-0.90713589702977
ENSG00000235069.2	-0.90713589702977	-0.90713589702977	-0.907135897029768	-0.907135897029768	-0.907135897029768	-0.90713589702977
ENSG00000260063.1	0.361376828809375	1.49793294595999	1.29189320478245	1.13973692256043	-0.907135897029768	-0.201519382814332
ENSG00000117713.20	7.82468670428856	8.21495564352382	8.19942387386103	7.92307354441565	8.13885494691004	8.40346697622741
ENSG00000060642.11	1.92194919225998	3.14806240201227	3.22394569664694	2.47085956706733	3.07576404334024	3.40938951311817
ENSG00000241188.3	-0.351604120900507	-0.43142761195167	-0.126119990460889	-0.907135897029768	-0.907135897029768	-0.90713589702977
ENSG00000287810.1	-0.90713589702977	-0.43142761195167	-0.907135897029768	-0.907135897029768	-0.907135897029768	-0.90713589702977
ENSG00000204160.12	3.21718060353779	4.31496811836751	3.71960897871035	4.2407009672817	4.31922717916526	4.81338876309372
ENSG00000175793.12	0.0484897674743331	-0.90713589702977	-0.907135897029768	-0.907135897029768	-0.907135897029768	-0.90713589702977
ENSG00000142751.15	2.59540168348599	3.9177364806499	3.71960897871035	3.67594289714868	3.88262740156281	4.22484191824655
ENSG00000226698.1	-0.90713589702977	-0.90713589702977	-0.907135897029768	-0.907135897029768	-0.907135897029768	-0.90713589702977
ENSG00000198746.13	4.17521409469038	4.52531855491519	4.32688109331344	4.36283676246265	4.53118407026644	4.22484191824655
ENSG00000090273.14	7.75446703601598	7.98640811274115	7.72776200782163	7.55145300047341	7.91920560181236	7.97044280513361
ENSG00000131910.5	-0.90713589702977	-0.90713589702977	-0.907135897029768	0.719565905736834	-0.532814751677728	-0.201519382814332
ENSG00000175707.9	-0.351604120900507	-0.43142761195167	-0.126119990460889	0.124281243256747	-0.532814751677728	0.27026074957928
ENSG00000172746.6	-0.90713589702977	0.211756873491884	0.377781442164142	-0.907135897029768	-0.532814751677728	0.909818337890862
ENSG00000224064.1	-0.351604120900507	-0.90713589702977	-0.907135897029768	-0.907135897029768	-0.235879712963622	-0.90713589702977
ENSG00000225294.1	-0.90713589702977	0.993665362382894	-0.126119990460889	-0.907135897029768	-0.532814751677728	0.27026074957928
ENSG00000253368.4	0.361376828809375	-0.0742851459353472	1.04645037699309	0.124281243256747	0.712796496889716	0.27026074957928
ENSG00000158246.8	0.836401189232046	1.38741357734475	1.99301875124744	1.72981473906492	0.566587047238564	0.625193179925577
ENSG00000090020.11	4.09290367042405	3.5583450384262	4.02132722340543	3.96020904768102	4.07067685297598	4.44134477204825
ENSG00000229985.2	1.92194919225998	0.834268341337064	0.750513878477817	1.13973692256043	0.845542399741076	0.909818337890862
ENSG00000214973.3	1.71738918844204	1.49793294595999	2.1255652777929	0.124281243256747	1.45665549085077	1.35139767770977
ENSG00000225159.1	2.65398688507274	2.62221288884119	1.84705117106983	1.13973692256043	2.4823404969557	2.71990423005262
ENSG00000225990.2	1.47895556557446	-0.43142761195167	0.750513878477817	-0.907135897029768	0.220443174091156	-0.201519382814332
ENSG00000224311.1	-0.90713589702977	-0.90713589702977	-0.907135897029768	-0.907135897029768	-0.907135897029768	-0.90713589702977
ENSG00000142784.16	5.26131059398178	5.4818691716625	5.03163443532974	4.82626059888881	5.54893485960419	5.58389369628843
ENSG00000252098.1	-0.90713589702977	-0.90713589702977	-0.907135897029768	-0.907135897029768	-0.907135897029768	-0.90713589702977
ENSG00000243659.1	0.0484897674743331	-0.90713589702977	-0.907135897029768	0.124281243256747	-0.235879712963622	-0.90713589702977
ENSG00000186501.15	2.33390872631608	2.80530841105071	3.03460982100461	2.9580311126411	3.47465792506941	4.03065796253321
ENSG00000206888.1	2.7102855972185	2.16692667427717	2.73596380926248	1.72981473906492	2.44097096573684	3.1054501495387
ENSG00000241547.1	1.82329173254618	1.78627537852371	1.50158757427314	2.14740311082162	1.94502657900467	1.83218792082241
ENSG00000142765.18	2.10107380165293	1.87086476244179	2.96554205160584	2.85078054977999	2.56168226691394	3.16076399147911
ENSG00000142733.17	0.361376828809375	2.41245566895351	2.96554205160584	3.32156956908782	2.16423840070038	2.19217566678142
ENSG00000142748.13	-0.90713589702977	-0.90713589702977	-0.126119990460889	-0.907135897029768	-0.907135897029768	-0.90713589702977
ENSG00000174950.11	-0.351604120900507	-0.43142761195167	-0.907135897029768	-0.907135897029768	0.0102488250682365	0.625193179925577
ENSG00000231207.1	-0.90713589702977	-0.43142761195167	-0.907135897029768	-0.907135897029768	-0.907135897029768	-0.90713589702977
ENSG00000181773.7	-0.90713589702977	-0.90713589702977	-0.126119990460889	-0.907135897029768	0.712796496889716	0.909818337890862
ENSG00000158195.11	7.52456070803017	7.74304123332892	7.05602490156597	6.70159782986134	7.5931233322344	7.61453862587527
ENSG00000241169.1	-0.90713589702977	-0.90713589702977	-0.907135897029768	-0.907135897029768	-0.907135897029768	-0.90713589702977
ENSG00000237429.1	-0.90713589702977	-0.0742851459353472	-0.907135897029768	-0.907135897029768	-0.532814751677728	-0.201519382814332
ENSG00000126705.15	4.63394200180404	4.75410910332871	5.12960129515229	4.96129678348741	4.88744173585228	5.00692853735279
ENSG00000000938.13	0.361376828809375	-0.0742851459353472	0.377781442164142	-0.907135897029768	-0.532814751677728	-0.201519382814332
ENSG00000235912.1	0.836401189232046	0.655047320564928	1.68463522639408	0.719565905736834	0.220443174091156	0.625193179925577
ENSG00000233975.2	-0.90713589702977	-0.90713589702977	-0.907135897029768	-0.907135897029768	-0.907135897029768	-0.90713589702977
ENSG00000126709.16	-0.351604120900507	-0.43142761195167	1.04645037699309	-0.907135897029768	1.37114127984254	1.68901961063584
ENSG00000225886.3	-0.90713589702977	-0.90713589702977	-0.907135897029768	-0.907135897029768	-0.907135897029768	-0.90713589702977
ENSG00000206767.1	-0.351604120900507	-0.43142761195167	-0.907135897029768	0.124281243256747	-0.907135897029768	-0.90713589702977
ENSG00000226662.2	-0.90713589702977	-0.90713589702977	-0.907135897029768	-0.907135897029768	-0.907135897029768	-0.90713589702977
ENSG00000207095.1	-0.90713589702977	-0.90713589702977	-0.907135897029768	-0.907135897029768	-0.907135897029768	-0.90713589702977
ENSG00000287244.1	0.0484897674743331	0.834268341337064	0.750513878477817	-0.907135897029768	-0.907135897029768	-0.90713589702977
ENSG00000009780.16	2.76446961237372	2.41245566895351	2.73596380926248	3.32156956908782	3.1288339290754	2.48003657101173
ENSG00000231344.1	-0.90713589702977	-0.0742851459353472	-0.907135897029768	-0.907135897029768	-0.235879712963622	-0.90713589702977
ENSG00000230833.1	-0.351604120900507	-0.0742851459353472	-0.126119990460889	-0.907135897029768	-0.907135897029768	-0.90713589702977
ENSG00000117758.14	4.23400459419805	4.68570059205895	4.21230334502374	3.79644913672677	4.62652430409085	4.52803848069979
ENSG00000269971.1	0.361376828809375	-0.0742851459353472	-0.907135897029768	0.719565905736834	-0.907135897029768	-0.90713589702977
ENSG00000270031.1	-0.90713589702977	-0.90713589702977	-0.907135897029768	-0.907135897029768	-0.907135897029768	-0.90713589702977
ENSG00000223062.1	0.361376828809375	0.834268341337064	1.29189320478245	1.46473638286691	1.18321766076713	-0.201519382814332
ENSG00000286433.1	-0.90713589702977	-0.90713589702977	-0.907135897029768	0.124281243256747	-0.907135897029768	-0.90713589702977
ENSG00000117751.18	4.89908764468661	5.31073348214946	4.77329626083351	4.15312613647002	5.44813849011543	5.42353042131508
ENSG00000252947.1	5.21341716706013	5.75098695073974	5.95894139423136	5.92265478908226	5.34538358830456	5.33010827566458
ENSG00000130775.16	3.98293749060167	4.35956344760592	4.02132722340543	3.0578573675669	4.4912109522828	5.1367481058801
ENSG00000117748.10	5.81731505762071	5.61044494681518	5.11372852257474	4.40135423382515	5.8469343886167	6.16011066812673
ENSG00000130768.15	0.0484897674743331	0.834268341337064	0.377781442164142	1.95366535404921	1.28023714594669	1.35139767770977
ENSG00000227050.1	-0.90713589702977	-0.90713589702977	-0.907135897029768	-0.907135897029768	-0.907135897029768	-0.90713589702977
ENSG00000158156.9	0.361376828809375	0.655047320564928	0.750513878477817	0.719565905736834	-0.532814751677728	-0.90713589702977
ENSG00000158161.16	6.73785346948964	6.95715459196905	6.31182088838686	5.8268574827248	6.94197418117819	6.84853237411414
ENSG00000238231.2	0.618352248030893	-0.90713589702977	-0.126119990460889	-0.907135897029768	0.403871534683749	-0.90713589702977
ENSG00000240750.3	2.7102855972185	1.87086476244179	1.50158757427314	0.124281243256747	1.18321766076713	2.48003657101173
ENSG00000228589.3	3.95990141564764	3.5583450384262	3.28191144720924	3.8531264269795	3.55441183183452	3.66030560010646
ENSG00000228943.1	-0.90713589702977	-0.90713589702977	-0.907135897029768	-0.907135897029768	-0.907135897029768	-0.90713589702977
ENSG00000214812.3	0.618352248030893	1.78627537852371	1.68463522639408	1.46473638286691	1.94502657900467	1.83218792082241
ENSG00000253005.1	-0.90713589702977	-0.90713589702977	-0.907135897029768	-0.907135897029768	-0.907135897029768	-0.90713589702977
ENSG00000169403.12	-0.90713589702977	-0.0742851459353472	-0.126119990460889	-0.907135897029768	0.0102488250682365	0.27026074957928
ENSG00000126698.11	7.08519943581441	7.07103850570905	6.65118423652179	6.12032622514676	7.18842525803266	7.22777087701879
ENSG00000130770.18	6.98891602466946	7.30565119507392	7.21325449001993	6.94917054422451	7.42561222339567	7.40430545204198
ENSG00000270605.1	1.34312299140097	0.655047320564928	0.377781442164142	-0.907135897029768	1.61383229843226	0.909818337890862
ENSG00000271398.1	-0.351604120900507	0.211756873491884	-0.126119990460889	-0.907135897029768	-0.235879712963622	-0.90713589702977
ENSG00000130766.5	3.98293749060167	4.01387462461113	3.33763788689794	2.6089184573953	5.04069486615488	5.57373992126848
ENSG00000130772.14	2.01428972076305	2.02647695337576	2.1255652777929	1.95366535404921	2.59977467232241	2.71990423005262
ENSG00000204138.13	4.92310730193484	5.75655591525616	5.71775899189996	5.52933495783454	5.94637087379045	6.04722421020431
ENSG00000206779.1	0.0484897674743331	1.13719040362696	-0.907135897029768	0.124281243256747	0.845542399741076	1.14743726402658
ENSG00000229820.2	1.0257800538416	-0.0742851459353472	-0.126119990460889	-0.907135897029768	0.0102488250682365	-0.201519382814332
ENSG00000221216.1	0.0484897674743331	-0.43142761195167	-0.907135897029768	0.124281243256747	0.220443174091156	-0.201519382814332
ENSG00000180198.17	6.27477219943717	6.27408277584794	5.95894139423136	5.63007840183989	6.05661472476704	6.15330822354401
ENSG00000242125.3	4.44778775390527	4.74293057796812	5.06503470038288	4.90878909170327	5.0749036966833	5.40073588875942
ENSG00000274266.1	-0.90713589702977	-0.90713589702977	-0.907135897029768	-0.907135897029768	-0.907135897029768	-0.90713589702977
ENSG00000200087.1	11.0109832484399	11.2325557531558	11.7489695205999	11.7196445968608	10.7975151281905	10.754526384323
ENSG00000231468.2	0.0484897674743331	-0.43142761195167	-0.907135897029768	-0.907135897029768	-0.907135897029768	0.27026074957928
ENSG00000279443.1	-0.351604120900507	-0.0742851459353472	-0.126119990460889	-0.907135897029768	0.220443174091156	-0.201519382814332
ENSG00000180098.9	3.05272866894899	3.58362943996098	4.21230334502374	4.05988980006567	3.32351047380391	3.5814182300666
ENSG00000197989.14	4.27190811471164	4.58913105340156	4.81315660094265	4.01091016334855	4.4912109522828	4.30067738584372
ENSG00000221539.1	9.41904496240469	9.14631878664136	9.21215891005228	9.32364803270858	8.93587856967138	8.60511607014312
ENSG00000278274.1	-0.90713589702977	-0.90713589702977	-0.907135897029768	-0.907135897029768	-0.907135897029768	-0.90713589702977
ENSG00000273544.1	-0.90713589702977	-0.90713589702977	-0.907135897029768	-0.907135897029768	-0.907135897029768	-0.90713589702977
ENSG00000280498.1	-0.90713589702977	-0.90713589702977	-0.907135897029768	-0.907135897029768	-0.907135897029768	-0.90713589702977
ENSG00000274582.1	-0.90713589702977	-0.90713589702977	-0.907135897029768	-0.907135897029768	-0.907135897029768	-0.90713589702977
ENSG00000120656.13	4.51254502539316	5.05458742603319	5.16083235102269	4.43887003986869	4.80015970607564	4.88082836726872
ENSG00000188060.8	-0.90713589702977	-0.43142761195167	-0.126119990460889	-0.907135897029768	-0.532814751677728	-0.90713589702977
ENSG00000229388.1	0.836401189232046	1.38741357734475	1.50158757427314	2.47085956706733	0.566587047238564	0.909818337890862
ENSG00000270103.3	-0.90713589702977	-0.90713589702977	-0.907135897029768	-0.907135897029768	-0.907135897029768	-0.90713589702977
ENSG00000274978.1	-0.90713589702977	-0.90713589702977	-0.907135897029768	-0.907135897029768	-0.907135897029768	-0.90713589702977
ENSG00000162419.13	4.13464581249301	4.53830885497408	4.43302487709709	4.2407009672817	4.11080045480949	4.30067738584372
ENSG00000252777.1	-0.90713589702977	-0.90713589702977	-0.907135897029768	-0.907135897029768	-0.907135897029768	-0.201519382814332
ENSG00000198492.16	5.81089247815196	6.22270215429365	5.85774986623447	5.47619611720185	6.2122507386307	6.29601838417033
ENSG00000116329.11	0.361376828809375	-0.43142761195167	0.750513878477817	1.13973692256043	-0.907135897029768	-0.90713589702977
ENSG00000233427.1	-0.90713589702977	-0.90713589702977	-0.907135897029768	-0.907135897029768	-0.532814751677728	0.27026074957928
ENSG00000199756.1	-0.90713589702977	-0.90713589702977	-0.907135897029768	-0.907135897029768	-0.907135897029768	-0.90713589702977
ENSG00000159023.22	9.68224396401183	9.89510166100811	9.5995892880133	9.38619933827325	9.857134081374	9.90322998087317
ENSG00000225616.2	4.67695551611585	4.12137410139642	3.33763788689794	2.85078054977999	4.39700390195215	4.70592270091708
ENSG00000206704.1	-0.90713589702977	-0.90713589702977	-0.907135897029768	-0.907135897029768	-0.907135897029768	-0.90713589702977
ENSG00000277958.1	-0.351604120900507	0.450361522054344	1.68463522639408	1.46473638286691	-0.235879712963622	0.27026074957928
ENSG00000253304.2	-0.90713589702977	0.450361522054344	-0.126119990460889	0.124281243256747	-0.907135897029768	-0.201519382814332
ENSG00000225750.1	-0.90713589702977	-0.0742851459353472	-0.907135897029768	-0.907135897029768	-0.907135897029768	-0.201519382814332
ENSG00000116350.17	9.09091829702512	9.2501413343804	8.64543221897018	8.42872607895522	8.80136753167979	8.91161122604773
ENSG00000277916.1	-0.90713589702977	-0.90713589702977	-0.907135897029768	-0.907135897029768	-0.907135897029768	-0.90713589702977
ENSG00000116353.16	3.56124944514541	4.06862539447298	4.99744254744284	5.10824339306217	4.20029800162988	4.48534272279149
ENSG00000237934.1	-0.90713589702977	-0.90713589702977	-0.126119990460889	1.13973692256043	0.0102488250682365	0.27026074957928
ENSG00000060656.20	1.19315954494187	2.80530841105071	1.68463522639408	1.72981473906492	1.94502657900467	2.64429452086471
ENSG00000230523.1	-0.90713589702977	-0.43142761195167	-0.126119990460889	1.13973692256043	-0.532814751677728	-0.90713589702977
ENSG00000225011.4	-0.90713589702977	-0.90713589702977	-0.907135897029768	-0.907135897029768	-0.907135897029768	-0.201519382814332
ENSG00000228176.1	-0.90713589702977	-0.90713589702977	-0.907135897029768	-0.907135897029768	-0.907135897029768	-0.90713589702977
ENSG00000284676.1	-0.90713589702977	-0.90713589702977	-0.126119990460889	0.719565905736834	-0.907135897029768	-0.90713589702977
ENSG00000270927.1	-0.90713589702977	-0.90713589702977	-0.907135897029768	-0.907135897029768	-0.907135897029768	-0.90713589702977
ENSG00000233399.2	-0.90713589702977	-0.90713589702977	-0.126119990460889	-0.907135897029768	-0.907135897029768	-0.90713589702977
ENSG00000233372.1	-0.90713589702977	-0.90713589702977	-0.907135897029768	-0.907135897029768	-0.907135897029768	-0.90713589702977
ENSG00000231251.1	-0.90713589702977	-0.90713589702977	-0.907135897029768	-0.907135897029768	-0.907135897029768	-0.90713589702977
ENSG00000236335.1	-0.351604120900507	-0.90713589702977	-0.126119990460889	0.124281243256747	-0.532814751677728	-0.201519382814332
ENSG00000231949.1	-0.90713589702977	-0.90713589702977	-0.907135897029768	-0.907135897029768	-0.907135897029768	-0.90713589702977
ENSG00000162510.6	-0.90713589702977	0.211756873491884	-0.126119990460889	1.46473638286691	-0.235879712963622	0.27026074957928
ENSG00000186056.10	1.60309250978697	2.29490813298856	1.84705117106983	2.6089184573953	2.30922976632177	2.19217566678142
ENSG00000287510.1	-0.351604120900507	0.211756873491884	0.377781442164142	1.95366535404921	0.712796496889716	0.909818337890862
ENSG00000162511.8	8.06896988801009	8.312699500603	7.38838712061479	7.08551673149608	8.38707488839179	8.39195511494602
ENSG00000264773.1	-0.90713589702977	-0.90713589702977	-0.126119990460889	0.124281243256747	-0.532814751677728	0.27026074957928
ENSG00000229607.1	-0.90713589702977	-0.90713589702977	-0.907135897029768	-0.907135897029768	-0.907135897029768	-0.90713589702977
ENSG00000223382.5	-0.351604120900507	-0.90713589702977	-0.907135897029768	-0.907135897029768	-0.907135897029768	-0.201519382814332
ENSG00000222784.1	2.10107380165293	1.87086476244179	2.96554205160584	0.124281243256747	1.28023714594669	1.68901961063584
ENSG00000235143.1	-0.90713589702977	-0.43142761195167	-0.907135897029768	-0.907135897029768	-0.907135897029768	-0.90713589702977
ENSG00000162512.16	2.7102855972185	2.71666333338626	2.46280874251708	1.95366535404921	4.0012201447554	3.40938951311817
ENSG00000266210.2	-0.90713589702977	-0.90713589702977	-0.907135897029768	-0.907135897029768	-0.907135897029768	-0.90713589702977
ENSG00000134644.16	7.86399410223111	7.8181943095943	8.16132527508598	8.14643108175322	7.98274736550991	8.07672413723104
ENSG00000237329.2	-0.90713589702977	-0.90713589702977	-0.907135897029768	-0.907135897029768	-0.907135897029768	-0.90713589702977
ENSG00000232768.1	-0.90713589702977	-0.90713589702977	-0.907135897029768	-0.907135897029768	-0.907135897029768	-0.90713589702977
ENSG00000215900.4	-0.90713589702977	-0.43142761195167	-0.907135897029768	-0.907135897029768	-0.907135897029768	-0.90713589702977
ENSG00000225142.2	0.0484897674743331	0.211756873491884	-0.907135897029768	-0.907135897029768	0.403871534683749	-0.201519382814332
ENSG00000084628.10	1.0257800538416	-0.90713589702977	0.377781442164142	-0.907135897029768	-0.907135897029768	-0.90713589702977
ENSG00000060688.13	6.4667585174768	6.41456234101104	6.39953246060355	6.10873432409677	6.49594723210722	6.49744933834974
ENSG00000229447.2	0.0484897674743331	0.655047320564928	1.29189320478245	-0.907135897029768	0.566587047238564	1.53006254598459
ENSG00000121766.16	5.7450433354011	5.62269407854104	5.12960129515229	5.15407777075971	6.37485703796118	6.23933237093812
ENSG00000229044.1	-0.90713589702977	-0.90713589702977	-0.907135897029768	-0.907135897029768	-0.907135897029768	-0.201519382814332
ENSG00000121769.8	-0.90713589702977	-0.90713589702977	1.29189320478245	-0.907135897029768	0.0102488250682365	-0.201519382814332
ENSG00000168528.12	1.0257800538416	0.655047320564928	0.377781442164142	0.719565905736834	-0.907135897029768	-0.201519382814332
ENSG00000215899.3	2.96289316614696	1.78627537852371	0.377781442164142	1.13973692256043	2.26249986842736	1.35139767770977
ENSG00000206981.1	3.98293749060167	3.45252850231052	3.28191144720924	3.39975039546206	3.59269415675236	3.84049311496889
ENSG00000260386.6	0.0484897674743331	-0.0742851459353472	-0.126119990460889	-0.907135897029768	-0.907135897029768	-0.90713589702977
ENSG00000265961.1	0.361376828809375	0.450361522054344	-0.126119990460889	1.46473638286691	0.220443174091156	-0.90713589702977
ENSG00000284543.1	1.60309250978697	0.450361522054344	1.04645037699309	-0.907135897029768	-0.907135897029768	0.625193179925577
ENSG00000229167.2	-0.90713589702977	-0.43142761195167	-0.907135897029768	-0.907135897029768	-0.907135897029768	-0.90713589702977
ENSG00000142910.16	-0.351604120900507	-0.90713589702977	0.377781442164142	-0.907135897029768	0.0102488250682365	0.625193179925577
ENSG00000121764.11	-0.90713589702977	-0.43142761195167	-0.907135897029768	0.124281243256747	-0.907135897029768	-0.90713589702977
ENSG00000162517.13	4.15507254534301	4.67397703349024	4.48330500719872	4.05988980006567	4.64485895036924	4.86426170436502
ENSG00000235790.7	-0.90713589702977	-0.90713589702977	-0.126119990460889	1.13973692256043	-0.907135897029768	-0.90713589702977
ENSG00000264078.1	-0.90713589702977	-0.90713589702977	-0.907135897029768	-0.907135897029768	-0.907135897029768	-0.90713589702977
ENSG00000084636.18	0.0484897674743331	0.834268341337064	1.68463522639408	1.13973692256043	-0.235879712963622	1.14743726402658
ENSG00000121753.13	0.0484897674743331	-0.43142761195167	1.29189320478245	-0.907135897029768	1.37114127984254	1.14743726402658
ENSG00000266580.1	-0.90713589702977	-0.90713589702977	-0.907135897029768	-0.907135897029768	-0.907135897029768	-0.90713589702977
ENSG00000254545.1	0.361376828809375	-0.90713589702977	-0.907135897029768	-0.907135897029768	-0.532814751677728	-0.90713589702977
ENSG00000134668.12	-0.351604120900507	0.450361522054344	1.50158757427314	0.124281243256747	0.220443174091156	0.27026074957928
ENSG00000203620.2	1.19315954494187	0.450361522054344	1.68463522639408	1.72981473906492	0.845542399741076	0.27026074957928
ENSG00000269967.1	2.81669206084545	2.46782264176424	3.33763788689794	2.9580311126411	2.00303040674238	1.96242252620385
ENSG00000184007.22	8.13086772912914	8.15507390980522	7.60823654399222	7.24226790903687	8.72533241287057	8.84034413299768
ENSG00000288678.1	-0.90713589702977	-0.90713589702977	-0.907135897029768	-0.907135897029768	-0.907135897029768	-0.90713589702977
ENSG00000228634.1	0.0484897674743331	-0.90713589702977	-0.126119990460889	-0.907135897029768	-0.907135897029768	-0.90713589702977
ENSG00000284702.1	-0.90713589702977	-0.90713589702977	-0.907135897029768	-0.907135897029768	-0.907135897029768	-0.90713589702977
ENSG00000121774.18	8.08635794549002	8.22402884571178	7.59114253411866	7.49469097707537	8.22820107616226	8.35092445089523
ENSG00000203325.3	-0.90713589702977	-0.43142761195167	0.377781442164142	0.719565905736834	-0.907135897029768	-0.90713589702977
ENSG00000121775.18	3.78744593176461	3.74920299478786	3.87834125502509	3.67594289714868	3.51508591970626	3.69818851856863
ENSG00000266203.1	-0.90713589702977	-0.90713589702977	-0.907135897029768	-0.907135897029768	-0.907135897029768	-0.90713589702977
ENSG00000276493.1	-0.90713589702977	-0.90713589702977	-0.907135897029768	-0.907135897029768	-0.907135897029768	-0.90713589702977
ENSG00000025800.14	7.23423788137783	7.56882483192836	7.30697077576035	7.25809531685797	7.59430308831996	7.61206013057189
ENSG00000250135.1	-0.90713589702977	-0.90713589702977	-0.907135897029768	-0.907135897029768	-0.907135897029768	-0.90713589702977
ENSG00000084652.16	7.05833928137258	7.30565119507392	7.74331983865679	7.69014014398873	7.68679502832868	8.0254935197967
ENSG00000160050.16	3.46636137179499	3.8568200936488	4.18217838633884	3.23890809027674	4.12393078475924	4.37272484032653
ENSG00000224066.1	0.0484897674743331	0.211756873491884	-0.907135897029768	-0.907135897029768	0.566587047238564	0.909818337890862
ENSG00000160051.12	2.91578668098568	3.27765484679984	3.58793330107399	3.15122098265931	3.73640791537572	3.93870652962675
ENSG00000222046.3	-0.90713589702977	0.450361522054344	0.377781442164142	-0.907135897029768	-0.235879712963622	-0.90713589702977
ENSG00000160055.20	2.1829323510944	2.29490813298856	3.58793330107399	3.54444593531368	2.84150114966944	3.16076399147911
ENSG00000084623.12	7.60099970475485	7.80347362540414	7.36511155419708	7.19371640099112	7.86451793008109	7.83034119870072
ENSG00000220785.7	1.60309250978697	1.26772008938954	0.377781442164142	1.46473638286691	0.845542399741076	1.14743726402658
ENSG00000183615.6	-0.90713589702977	-0.90713589702977	-0.126119990460889	-0.907135897029768	-0.907135897029768	-0.90713589702977
ENSG00000182866.17	0.0484897674743331	-0.0742851459353472	0.750513878477817	0.124281243256747	-0.907135897029768	-0.90713589702977
ENSG00000277617.1	-0.90713589702977	-0.90713589702977	-0.907135897029768	-0.907135897029768	-0.907135897029768	-0.201519382814332
ENSG00000252450.1	-0.90713589702977	-0.90713589702977	-0.907135897029768	-0.907135897029768	-0.907135897029768	-0.90713589702977
ENSG00000116478.12	7.40599397603345	7.65035818199293	7.64735210742216	7.52988493121195	7.61188462994823	7.61453862587527
ENSG00000175130.7	6.16826223677007	6.44592195465685	6.39953246060355	6.39303051780188	6.7541864736595	7.03400842678144
ENSG00000233775.1	-0.90713589702977	-0.90713589702977	0.750513878477817	-0.907135897029768	-0.532814751677728	-0.201519382814332
ENSG00000162526.7	-0.90713589702977	-0.0742851459353472	-0.126119990460889	1.13973692256043	1.0792003084783	-0.201519382814332
ENSG00000225828.1	2.33390872631608	2.35487875845678	3.22394569664694	2.31817740179029	3.61146100029178	3.5814182300666
ENSG00000160058.19	6.32521657567973	6.63918725562866	6.79248549211362	6.91629959403987	6.7626063753682	6.92640517875311
ENSG00000224333.1	-0.351604120900507	-0.0742851459353472	1.29189320478245	0.719565905736834	-0.235879712963622	-0.90713589702977
ENSG00000270850.1	-0.90713589702977	-0.90713589702977	-0.907135897029768	-0.907135897029768	-0.907135897029768	-0.201519382814332
ENSG00000229259.1	-0.90713589702977	-0.90713589702977	-0.907135897029768	-0.907135897029768	-0.907135897029768	-0.90713589702977
ENSG00000263529.2	1.71738918844204	1.49793294595999	2.2469522785359	1.13973692256043	0.712796496889716	1.35139767770977
ENSG00000254553.1	-0.90713589702977	-0.90713589702977	-0.907135897029768	-0.907135897029768	-0.532814751677728	-0.90713589702977
ENSG00000273274.2	-0.90713589702977	0.655047320564928	-0.126119990460889	1.46473638286691	-0.907135897029768	0.27026074957928
ENSG00000160062.15	0.618352248030893	1.13719040362696	0.750513878477817	0.124281243256747	1.5373833229325	1.14743726402658
ENSG00000176261.16	5.08090035277587	5.2723739475418	4.90824009913205	5.26267116215898	5.87826656402043	5.90058083819167
ENSG00000200591.1	-0.90713589702977	-0.90713589702977	-0.907135897029768	-0.907135897029768	-0.235879712963622	-0.90713589702977
ENSG00000162521.19	7.75780997950003	8.05806303370535	7.8525557674895	7.30963338190758	8.19514689019158	8.26991171016004
ENSG00000162520.15	0.618352248030893	0.211756873491884	1.29189320478245	1.46473638286691	0.0102488250682365	0.27026074957928
ENSG00000224409.1	-0.90713589702977	-0.90713589702977	-0.907135897029768	-0.907135897029768	-0.532814751677728	-0.90713589702977
ENSG00000162522.11	7.29071719422845	7.84327243157302	7.01388614846193	6.83421204480828	7.50554067418488	7.8661426944314
ENSG00000134684.12	8.75937100963834	9.0049155308219	8.86755016184379	8.68242333647421	9.06275146618059	9.21414413633657
ENSG00000116497.18	6.00343377994439	6.03382291652996	5.99404688281603	6.03715610450761	6.08374814792404	6.06182760633992
ENSG00000160097.20	0.0484897674743331	0.450361522054344	-0.126119990460889	1.72981473906492	0.0102488250682365	0.27026074957928
ENSG00000121905.10	-0.90713589702977	-0.0742851459353472	-0.126119990460889	-0.907135897029768	-0.235879712963622	-0.90713589702977
ENSG00000121900.19	3.49868914773774	3.65692785596707	2.96554205160584	3.23890809027674	3.92824965254133	4.25056588222302
ENSG00000287691.1	-0.90713589702977	-0.0742851459353472	-0.907135897029768	-0.907135897029768	-0.907135897029768	-0.201519382814332
ENSG00000116514.17	4.29049286412454	4.43095604454294	3.33763788689794	4.40135423382515	4.86415640241693	4.88082836726872
ENSG00000278966.2	-0.351604120900507	-0.0742851459353472	-0.126119990460889	-0.907135897029768	-0.907135897029768	-0.90713589702977
ENSG00000217644.5	0.361376828809375	-0.90713589702977	-0.907135897029768	-0.907135897029768	0.566587047238564	-0.90713589702977
ENSG00000239670.1	-0.90713589702977	-0.90713589702977	-0.907135897029768	-0.907135897029768	-0.907135897029768	-0.90713589702977
ENSG00000236065.2	0.836401189232046	-0.90713589702977	-0.907135897029768	-0.907135897029768	-0.907135897029768	-0.201519382814332
ENSG00000004455.17	7.16542315470254	7.45012066663764	7.11302492504098	6.63042034578871	7.45967127436015	7.63176988441676
ENSG00000276645.1	0.618352248030893	-0.43142761195167	-0.126119990460889	0.124281243256747	0.0102488250682365	-0.201519382814332
ENSG00000142920.17	0.618352248030893	0.211756873491884	2.1255652777929	1.46473638286691	0.566587047238564	0.625193179925577
ENSG00000278997.1	-0.90713589702977	-0.43142761195167	-0.907135897029768	-0.907135897029768	-0.907135897029768	-0.90713589702977
ENSG00000116525.14	1.0257800538416	1.13719040362696	2.1255652777929	1.72981473906492	2.05879203721465	1.53006254598459
ENSG00000279179.1	-0.90713589702977	-0.90713589702977	0.377781442164142	0.719565905736834	-0.907135897029768	-0.90713589702977
ENSG00000284721.1	-0.90713589702977	-0.43142761195167	-0.907135897029768	-0.907135897029768	-0.907135897029768	-0.90713589702977
ENSG00000160094.15	3.65027988116924	3.95696380005175	3.33763788689794	3.73745386541932	4.30776585719438	4.58980254957798
ENSG00000270115.1	-0.90713589702977	-0.90713589702977	-0.907135897029768	-0.907135897029768	-0.907135897029768	1.35139767770977
ENSG00000184389.9	-0.351604120900507	-0.90713589702977	-0.907135897029768	0.124281243256747	-0.907135897029768	-0.90713589702977
ENSG00000225313.5	-0.90713589702977	-0.90713589702977	1.04645037699309	-0.907135897029768	-0.907135897029768	0.27026074957928
ENSG00000134686.19	4.77259749238754	5.2723739475418	4.64664817151542	4.64552914250851	5.75286802237997	5.70047166938107
ENSG00000284154.1	-0.90713589702977	-0.90713589702977	-0.907135897029768	-0.907135897029768	-0.907135897029768	-0.90713589702977
ENSG00000222112.1	-0.90713589702977	-0.90713589702977	-0.907135897029768	-0.907135897029768	0.0102488250682365	-0.201519382814332
ENSG00000233246.1	-0.90713589702977	-0.90713589702977	-0.126119990460889	-0.907135897029768	0.0102488250682365	-0.90713589702977
ENSG00000234512.1	-0.90713589702977	-0.90713589702977	-0.907135897029768	-0.907135897029768	-0.907135897029768	-0.90713589702977
ENSG00000121903.15	3.78744593176461	4.20521667626012	4.24181210839922	4.05988980006567	4.38614637732862	4.17197568763187
ENSG00000235907.2	-0.90713589702977	-0.90713589702977	-0.907135897029768	-0.907135897029768	-0.907135897029768	-0.201519382814332
ENSG00000121904.18	1.71738918844204	1.13719040362696	1.99301875124744	2.14740311082162	0.220443174091156	-0.201519382814332
ENSG00000227000.2	-0.90713589702977	-0.43142761195167	-0.907135897029768	-0.907135897029768	-0.532814751677728	-0.90713589702977
ENSG00000176256.11	-0.90713589702977	-0.90713589702977	-0.907135897029768	-0.907135897029768	-0.907135897029768	-0.90713589702977
ENSG00000231163.6	-0.90713589702977	-0.90713589702977	0.377781442164142	1.13973692256043	-0.907135897029768	-0.90713589702977
ENSG00000201148.1	5.62570315198911	5.48857751619255	5.7693290476703	5.66215464327851	4.89512073838534	4.72439886601861
ENSG00000142698.15	-0.90713589702977	-0.90713589702977	-0.907135897029768	-0.907135897029768	-0.907135897029768	-0.90713589702977
ENSG00000270241.1	-0.90713589702977	-0.90713589702977	-0.907135897029768	-0.907135897029768	-0.907135897029768	-0.90713589702977
ENSG00000287703.1	0.361376828809375	-0.0742851459353472	1.04645037699309	1.13973692256043	-0.907135897029768	0.27026074957928
ENSG00000207941.1	-0.90713589702977	-0.90713589702977	-0.907135897029768	-0.907135897029768	-0.907135897029768	-0.90713589702977
ENSG00000163866.9	4.7459120232203	4.67397703349024	4.43302487709709	4.43887003986869	5.10169847624288	5.3658542388308
ENSG00000189280.3	-0.351604120900507	-0.90713589702977	-0.907135897029768	-0.907135897029768	-0.907135897029768	-0.90713589702977
ENSG00000189433.7	-0.90713589702977	-0.90713589702977	-0.907135897029768	-0.907135897029768	-0.907135897029768	-0.90713589702977
ENSG00000255811.1	-0.90713589702977	-0.90713589702977	-0.907135897029768	-0.907135897029768	-0.907135897029768	-0.90713589702977
ENSG00000188910.8	-0.90713589702977	-0.90713589702977	-0.126119990460889	-0.907135897029768	-0.907135897029768	-0.90713589702977
ENSG00000187513.9	-0.351604120900507	0.211756873491884	-0.907135897029768	-0.907135897029768	-0.907135897029768	-0.90713589702977
ENSG00000230163.1	-0.90713589702977	-0.90713589702977	-0.907135897029768	-0.907135897029768	-0.907135897029768	-0.90713589702977
ENSG00000116544.12	0.0484897674743331	0.211756873491884	1.04645037699309	1.72981473906492	0.403871534683749	-0.201519382814332
ENSG00000284773.1	-0.90713589702977	-0.43142761195167	-0.907135897029768	-0.907135897029768	0.220443174091156	-0.90713589702977
ENSG00000241014.2	-0.90713589702977	-0.90713589702977	-0.907135897029768	-0.907135897029768	0.566587047238564	-0.201519382814332
ENSG00000271741.1	-0.90713589702977	-0.90713589702977	-0.907135897029768	-0.907135897029768	-0.907135897029768	-0.90713589702977
ENSG00000243749.1	-0.90713589702977	-0.0742851459353472	-0.907135897029768	-0.907135897029768	-0.235879712963622	-0.90713589702977
ENSG00000163867.17	3.9126955259048	4.12137410139642	3.54122811905488	3.23890809027674	3.97247330875766	4.30067738584372
ENSG00000197056.11	4.29049286412454	4.3299869158288	3.54122811905488	3.79644913672677	4.89512073838534	4.96092286803261
ENSG00000233940.1	-0.90713589702977	-0.90713589702977	-0.907135897029768	-0.907135897029768	-0.907135897029768	-0.90713589702977
ENSG00000228348.1	-0.90713589702977	-0.43142761195167	-0.907135897029768	-0.907135897029768	-0.907135897029768	-0.90713589702977
ENSG00000284640.1	-0.90713589702977	-0.90713589702977	0.750513878477817	0.719565905736834	0.0102488250682365	-0.90713589702977
ENSG00000116560.11	9.27132455860613	9.13994119039356	9.34640682154766	9.12363484671597	9.43646489748175	9.46684794871043
ENSG00000201868.1	0.361376828809375	0.211756873491884	-0.907135897029768	0.124281243256747	1.37114127984254	0.909818337890862
ENSG00000146463.12	7.32942642018345	7.48240618780854	7.18694724072265	7.00025426360151	7.61421272994664	7.7979965398241
ENSG00000240374.3	-0.90713589702977	-0.0742851459353472	-0.126119990460889	-0.907135897029768	-0.532814751677728	-0.201519382814332
ENSG00000201542.1	1.60309250978697	1.87086476244179	1.04645037699309	1.46473638286691	1.18321766076713	0.625193179925577
ENSG00000229994.1	3.00851005300365	2.62221288884119	2.3589138141228	3.15122098265931	2.80935117153548	2.29464514476322
ENSG00000227409.1	-0.90713589702977	-0.90713589702977	-0.126119990460889	0.124281243256747	-0.235879712963622	-0.90713589702977
ENSG00000278702.1	-0.90713589702977	-0.90713589702977	-0.907135897029768	-0.907135897029768	-0.907135897029768	-0.90713589702977
ENSG00000142687.18	5.81731505762071	6.55859654366626	6.5836489965911	6.62229053324623	6.49594723210722	6.57585177532692
ENSG00000236274.1	-0.90713589702977	-0.90713589702977	-0.907135897029768	-0.907135897029768	-0.907135897029768	-0.90713589702977
ENSG00000020129.16	3.73413403043752	4.20521667626012	5.16083235102269	4.54589679672218	5.15383976101664	5.30577590654233
ENSG00000239636.1	-0.90713589702977	0.655047320564928	1.50158757427314	1.72981473906492	0.403871534683749	-0.201519382814332
ENSG00000116819.9	0.361376828809375	0.450361522054344	0.377781442164142	0.124281243256747	-0.235879712963622	-0.90713589702977
ENSG00000126067.12	6.29792033586818	6.50004287324341	6.28372359236467	5.78377067707172	6.66267722889857	6.72552034047763
ENSG00000142686.8	3.09563219165261	3.33833200741771	4.11997302718822	3.8531264269795	4.36418307313607	4.88082836726872
ENSG00000092853.14	7.8389610531637	7.94188661618483	7.90422095492927	7.77692616154652	8.25156963801576	8.32391772337184
ENSG00000232335.1	-0.90713589702977	-0.90713589702977	0.377781442164142	-0.907135897029768	-0.532814751677728	-0.90713589702977
ENSG00000134698.11	5.35257635749041	5.47512948842416	4.79336408958715	4.43887003986869	5.8469343886167	6.03986670294491
ENSG00000092847.13	7.36493366079369	7.67996632191629	7.54157975484011	7.28923855363281	8.06928908966321	8.19405508137821
ENSG00000271164.1	0.0484897674743331	-0.90713589702977	-0.907135897029768	-0.907135897029768	-0.907135897029768	-0.90713589702977
ENSG00000286899.1	-0.90713589702977	-0.43142761195167	-0.126119990460889	-0.907135897029768	-0.532814751677728	-0.90713589702977
ENSG00000271914.1	-0.90713589702977	-0.90713589702977	-0.907135897029768	-0.907135897029768	-0.532814751677728	-0.201519382814332
ENSG00000126070.20	6.193168772584	6.12705839555541	6.45097269929008	6.33451819023429	6.67388049494389	7.00785061925164
ENSG00000271554.1	-0.351604120900507	-0.90713589702977	-0.907135897029768	0.124281243256747	-0.907135897029768	-0.90713589702977
ENSG00000232862.5	-0.90713589702977	-0.90713589702977	-0.126119990460889	-0.907135897029768	-0.907135897029768	-0.90713589702977
ENSG00000092850.12	1.60309250978697	2.41245566895351	2.46280874251708	1.72981473906492	1.45665549085077	2.19217566678142
ENSG00000116863.11	3.25552286700645	4.01387462461113	3.39129161602902	3.54444593531368	4.18784756351789	4.275839198773
ENSG00000171812.13	-0.90713589702977	-0.90713589702977	-0.907135897029768	-0.907135897029768	-0.907135897029768	-0.90713589702977
ENSG00000054116.12	5.47136353243914	5.78408277807677	5.20644674653964	5.01196035006515	5.65223790031729	5.99491583852377
ENSG00000116871.16	7.65399023734112	7.88962557816869	7.41777145290797	7.16602018291747	7.94625326956493	8.18073654962488
ENSG00000264592.2	-0.90713589702977	-0.90713589702977	-0.907135897029768	-0.907135897029768	-0.907135897029768	-0.90713589702977
ENSG00000054118.15	8.56697952033753	8.6970383383932	8.39432504062722	8.42639334858164	8.66989802204997	8.56979077918978
ENSG00000231849.1	-0.90713589702977	-0.90713589702977	-0.907135897029768	-0.907135897029768	-0.907135897029768	-0.90713589702977
ENSG00000214193.11	2.53433637648642	2.80530841105071	3.71960897871035	3.96020904768102	3.51508591970626	3.69818851856863
ENSG00000142694.7	3.09563219165261	3.33833200741771	2.46280874251708	3.39975039546206	2.96338229380722	3.1054501495387
ENSG00000286379.1	0.0484897674743331	0.450361522054344	1.29189320478245	-0.907135897029768	0.220443174091156	1.96242252620385
ENSG00000196182.11	6.42531427210882	6.68371290317643	6.25506819846527	5.73935734346863	6.93081028636534	7.01161661156573
ENSG00000181817.6	4.73238187669196	4.67397703349024	4.1514109480039	4.28257233530913	4.91791551288775	4.68720684410087
ENSG00000222821.1	-0.90713589702977	-0.43142761195167	-0.907135897029768	-0.907135897029768	-0.235879712963622	-0.90713589702977
ENSG00000116885.18	-0.351604120900507	-0.0742851459353472	1.04645037699309	2.31817740179029	0.0102488250682365	-0.201519382814332
ENSG00000201448.1	-0.351604120900507	-0.0742851459353472	-0.126119990460889	-0.907135897029768	-0.235879712963622	-0.201519382814332
ENSG00000116898.12	7.16037989844151	7.35787709109725	6.99234604865707	6.69386043137921	7.17113551571973	7.35179401726708
ENSG00000119535.18	5.03754980124198	5.72849360224698	6.08640170752983	6.13182572841917	5.47912365125037	5.90058083819167
ENSG00000230214.1	-0.90713589702977	-0.90713589702977	-0.907135897029768	-0.907135897029768	-0.907135897029768	-0.90713589702977
ENSG00000284705.1	-0.90713589702977	-0.90713589702977	-0.126119990460889	1.13973692256043	-0.907135897029768	-0.90713589702977
ENSG00000284720.1	-0.90713589702977	-0.90713589702977	-0.907135897029768	0.124281243256747	-0.907135897029768	-0.90713589702977
ENSG00000234481.2	-0.90713589702977	-0.90713589702977	-0.907135897029768	0.124281243256747	-0.907135897029768	-0.90713589702977
ENSG00000163873.10	0.618352248030893	0.211756873491884	0.750513878477817	0.124281243256747	-0.532814751677728	-0.201519382814332
ENSG00000284650.1	0.361376828809375	-0.90713589702977	-0.907135897029768	-0.907135897029768	-0.907135897029768	-0.90713589702977
ENSG00000223944.2	0.361376828809375	-0.0742851459353472	1.04645037699309	-0.907135897029768	-0.532814751677728	-0.90713589702977
ENSG00000264698.1	-0.90713589702977	-0.90713589702977	-0.907135897029768	-0.907135897029768	-0.907135897029768	-0.90713589702977
ENSG00000207328.1	-0.351604120900507	0.211756873491884	-0.907135897029768	-0.907135897029768	-0.235879712963622	-0.90713589702977
ENSG00000252368.1	1.0257800538416	0.450361522054344	2.2469522785359	1.13973692256043	0.566587047238564	-0.90713589702977
ENSG00000230451.2	-0.90713589702977	-0.90713589702977	-0.907135897029768	-0.907135897029768	-0.907135897029768	-0.90713589702977
ENSG00000233621.2	0.361376828809375	-0.0742851459353472	1.29189320478245	1.46473638286691	0.0102488250682365	-0.90713589702977
ENSG00000163874.11	2.65398688507274	3.47971910590154	3.33763788689794	2.31817740179029	3.32351047380391	3.90670590214125
ENSG00000283724.1	-0.90713589702977	-0.90713589702977	-0.907135897029768	-0.907135897029768	-0.907135897029768	-0.90713589702977
ENSG00000163875.16	6.747974633296	6.95473420644615	6.60083149784964	6.45842438343523	6.97495670751388	6.89820187031287
ENSG00000263675.1	-0.90713589702977	-0.43142761195167	-0.907135897029768	-0.907135897029768	0.566587047238564	-0.90713589702977
ENSG00000163877.11	4.48052969860377	5.12516611823606	5.01463978252927	4.76849636491736	5.53425707654093	5.64335988310537
ENSG00000232273.1	1.0257800538416	0.993665362382894	-0.907135897029768	-0.907135897029768	0.403871534683749	1.68901961063584
ENSG00000237749.4	0.618352248030893	2.16692667427717	-0.126119990460889	1.13973692256043	2.05879203721465	1.53006254598459
ENSG00000163879.11	1.60309250978697	-0.0742851459353472	-0.126119990460889	-0.907135897029768	-0.235879712963622	1.14743726402658
ENSG00000134697.13	7.68241413073763	7.73882717813204	7.22807459280604	6.98765190586083	7.74956016357039	7.78705180920207
ENSG00000284748.1	-0.90713589702977	-0.43142761195167	-0.126119990460889	-0.907135897029768	-0.907135897029768	-0.201519382814332
ENSG00000169218.14	0.0484897674743331	-0.0742851459353472	-0.126119990460889	0.124281243256747	-0.907135897029768	-0.90713589702977
ENSG00000116922.15	3.81338086892641	3.60847833351284	3.76095913832091	4.10726102953551	4.65393962946114	4.41883216903301
ENSG00000134690.11	5.71783841798832	5.93904927100823	5.91382307239321	5.64620566683816	6.54802000599082	6.68364421210818
ENSG00000183317.17	0.0484897674743331	0.655047320564928	1.29189320478245	1.13973692256043	0.403871534683749	0.27026074957928
ENSG00000200421.1	-0.90713589702977	-0.90713589702977	-0.126119990460889	-0.907135897029768	-0.907135897029768	-0.90713589702977
ENSG00000214141.4	0.618352248030893	-0.43142761195167	-0.907135897029768	0.124281243256747	-0.907135897029768	-0.90713589702977
ENSG00000227416.2	-0.90713589702977	-0.90713589702977	-0.907135897029768	-0.907135897029768	-0.907135897029768	-0.90713589702977
ENSG00000185090.15	3.21718060353779	2.7616666046125	2.46280874251708	2.31817740179029	3.1288339290754	3.62140104860317
ENSG00000233728.1	0.836401189232046	-0.43142761195167	-0.126119990460889	-0.907135897029768	0.403871534683749	0.27026074957928
ENSG00000196449.4	4.17521409469038	4.23743535515794	3.91543811072005	3.90766102213035	4.77540961355486	4.79602450654793
ENSG00000197982.14	2.01428972076305	3.53260959052836	3.16355310428358	2.14740311082162	3.34609688966025	4.03065796253321
ENSG00000188786.10	3.98293749060167	4.31496811836751	3.87834125502509	3.23890809027674	4.26098774070364	4.46351146691366
ENSG00000235673.1	-0.90713589702977	-0.43142761195167	-0.907135897029768	-0.907135897029768	0.220443174091156	-0.90713589702977
ENSG00000230955.1	-0.90713589702977	-0.90713589702977	-0.907135897029768	-0.907135897029768	0.220443174091156	-0.90713589702977
ENSG00000204084.13	6.14802271228528	6.10539981378926	6.45727565754405	6.2526166726901	6.27833408988676	6.4427092313357
ENSG00000252448.1	-0.90713589702977	-0.90713589702977	-0.907135897029768	-0.907135897029768	-0.907135897029768	-0.90713589702977
ENSG00000222282.1	0.361376828809375	-0.90713589702977	-0.907135897029768	-0.907135897029768	-0.907135897029768	-0.90713589702977
ENSG00000277168.1	-0.90713589702977	-0.90713589702977	-0.907135897029768	-0.907135897029768	-0.907135897029768	-0.90713589702977
ENSG00000183431.12	8.19515897534106	8.06144155349672	7.74073848989186	7.62653258930391	8.19514689019158	8.25727836816248
ENSG00000212541.1	0.361376828809375	-0.0742851459353472	2.1255652777929	1.95366535404921	0.403871534683749	-0.201519382814332
ENSG00000183386.10	4.00561151301639	4.79797667561904	3.67703859145399	3.73745386541932	4.86415640241693	4.89720695063412
ENSG00000183520.12	5.68309459699918	6.06108209098319	5.37571954480784	5.63007840183989	6.44976684912756	6.44827765793351
ENSG00000185668.8	0.361376828809375	0.655047320564928	1.50158757427314	-0.907135897029768	0.220443174091156	-0.90713589702977
ENSG00000224592.5	-0.90713589702977	-0.90713589702977	-0.126119990460889	-0.907135897029768	-0.907135897029768	-0.90713589702977
ENSG00000223589.2	-0.90713589702977	-0.90713589702977	-0.907135897029768	-0.907135897029768	-0.907135897029768	-0.90713589702977
ENSG00000265596.1	-0.90713589702977	-0.90713589702977	-0.907135897029768	-0.907135897029768	-0.907135897029768	-0.90713589702977
ENSG00000284623.1	-0.351604120900507	-0.90713589702977	-0.126119990460889	-0.907135897029768	-0.907135897029768	-0.90713589702977
ENSG00000286552.1	-0.90713589702977	-0.90713589702977	-0.126119990460889	-0.907135897029768	-0.907135897029768	-0.90713589702977
ENSG00000287987.1	-0.90713589702977	-0.90713589702977	-0.126119990460889	-0.907135897029768	-0.907135897029768	-0.90713589702977
ENSG00000237290.2	0.0484897674743331	-0.43142761195167	-0.126119990460889	-0.907135897029768	-0.532814751677728	-0.90713589702977
ENSG00000275350.1	-0.90713589702977	-0.43142761195167	-0.907135897029768	-0.907135897029768	-0.907135897029768	-0.90713589702977
ENSG00000200796.1	0.0484897674743331	-0.43142761195167	-0.907135897029768	-0.907135897029768	-0.532814751677728	0.27026074957928
ENSG00000238063.3	-0.351604120900507	-0.0742851459353472	0.750513878477817	-0.907135897029768	-0.235879712963622	-0.90713589702977
ENSG00000215895.4	2.65398688507274	2.09841027773571	2.1255652777929	0.719565905736834	1.94502657900467	0.625193179925577
ENSG00000284632.1	-0.90713589702977	-0.0742851459353472	0.377781442164142	-0.907135897029768	-0.532814751677728	-0.90713589702977
ENSG00000116954.8	4.00561151301639	3.83592931851084	2.96554205160584	2.9580311126411	3.32351047380391	3.31501640539618
ENSG00000273637.1	-0.90713589702977	-0.90713589702977	-0.907135897029768	-0.907135897029768	-0.907135897029768	-0.90713589702977
ENSG00000228436.3	1.82329173254618	2.41245566895351	2.2469522785359	1.13973692256043	1.18321766076713	0.909818337890862
ENSG00000214114.9	4.34485244027928	4.01387462461113	3.91543811072005	3.8531264269795	4.52129414285323	4.58980254957798
ENSG00000274944.4	-0.90713589702977	-0.90713589702977	-0.907135897029768	-0.907135897029768	-0.907135897029768	-0.90713589702977
ENSG00000131233.10	-0.90713589702977	-0.90713589702977	-0.907135897029768	-0.907135897029768	-0.907135897029768	-0.90713589702977
ENSG00000158315.11	-0.90713589702977	-0.0742851459353472	0.750513878477817	-0.907135897029768	-0.532814751677728	-0.90713589702977
ENSG00000199963.1	-0.351604120900507	-0.90713589702977	1.04645037699309	0.719565905736834	0.220443174091156	-0.90713589702977
ENSG00000207466.1	0.361376828809375	-0.90713589702977	-0.907135897029768	-0.907135897029768	-0.907135897029768	-0.90713589702977
ENSG00000235549.1	-0.90713589702977	-0.90713589702977	-0.907135897029768	-0.907135897029768	-0.532814751677728	-0.90713589702977
ENSG00000174574.16	5.8983064844969	6.38250589384773	5.03163443532974	5.19850071772405	6.32171574493686	6.27109915778852
ENSG00000168653.11	6.82648506385462	7.12800360429266	6.93929852967853	6.18798724350211	7.1031457762159	7.15812364310427
ENSG00000127603.31	10.5460118481807	10.7505745282686	11.3395616102768	11.1686856772434	11.38489236336	11.4812203939445
ENSG00000206654.1	-0.90713589702977	-0.90713589702977	-0.907135897029768	-0.907135897029768	-0.532814751677728	-0.90713589702977
ENSG00000222378.1	3.62120928394065	3.07862216904154	3.63317376410544	3.67594289714868	2.90372842798796	2.5645019816567
ENSG00000287422.1	-0.90713589702977	-0.90713589702977	-0.907135897029768	1.13973692256043	-0.907135897029768	-0.90713589702977
ENSG00000226438.1	-0.90713589702977	-0.90713589702977	-0.907135897029768	0.124281243256747	-0.907135897029768	0.27026074957928
ENSG00000217897.2	0.618352248030893	-0.43142761195167	-0.907135897029768	0.719565905736834	-0.235879712963622	-0.201519382814332
ENSG00000183682.8	-0.351604120900507	-0.90713589702977	-0.126119990460889	0.124281243256747	-0.235879712963622	-0.90713589702977
ENSG00000237624.1	-0.351604120900507	-0.90713589702977	0.750513878477817	-0.907135897029768	-0.532814751677728	-0.201519382814332
ENSG00000243970.3	2.10107380165293	1.60058496223108	2.1255652777929	2.31817740179029	1.0792003084783	1.68901961063584
ENSG00000090621.15	7.4396871502589	7.62318116083039	7.27877793157548	7.13778184072786	7.84878688833341	7.88474276718737
ENSG00000228060.3	-0.90713589702977	-0.90713589702977	-0.907135897029768	-0.907135897029768	-0.907135897029768	-0.201519382814332
ENSG00000201457.1	-0.90713589702977	-0.90713589702977	-0.907135897029768	-0.907135897029768	-0.907135897029768	-0.90713589702977
ENSG00000163909.8	-0.90713589702977	0.655047320564928	-0.907135897029768	1.46473638286691	1.18321766076713	-0.201519382814332
ENSG00000225903.1	-0.90713589702977	-0.90713589702977	-0.907135897029768	-0.907135897029768	-0.907135897029768	-0.90713589702977
ENSG00000116981.4	0.618352248030893	0.655047320564928	1.29189320478245	-0.907135897029768	1.0792003084783	-0.90713589702977
ENSG00000116983.13	0.0484897674743331	-0.43142761195167	-0.907135897029768	-0.907135897029768	0.0102488250682365	-0.201519382814332
ENSG00000084072.17	5.81089247815196	6.04296665555898	5.69660350095412	5.56370371987799	6.10707836473829	6.01005561221825
ENSG00000225333.6	1.0257800538416	-0.43142761195167	1.04645037699309	0.719565905736834	-0.235879712963622	-0.90713589702977
ENSG00000252413.1	-0.90713589702977	-0.90713589702977	-0.907135897029768	-0.907135897029768	-0.907135897029768	-0.90713589702977
ENSG00000116985.12	-0.90713589702977	0.834268341337064	1.50158757427314	1.13973692256043	0.566587047238564	1.35139767770977
ENSG00000198754.5	0.0484897674743331	-0.90713589702977	0.750513878477817	0.124281243256747	-0.532814751677728	-0.90713589702977
ENSG00000285905.1	-0.90713589702977	-0.90713589702977	-0.907135897029768	-0.907135897029768	-0.907135897029768	-0.90713589702977
ENSG00000261798.1	0.0484897674743331	0.834268341337064	-0.126119990460889	0.719565905736834	0.220443174091156	1.68901961063584
ENSG00000229213.1	-0.90713589702977	-0.90713589702977	-0.907135897029768	0.124281243256747	-0.907135897029768	-0.90713589702977
ENSG00000284719.1	-0.90713589702977	0.211756873491884	-0.907135897029768	-0.907135897029768	0.220443174091156	-0.201519382814332
ENSG00000284678.1	-0.351604120900507	-0.90713589702977	-0.126119990460889	-0.907135897029768	-0.907135897029768	-0.201519382814332
ENSG00000043514.17	4.96997919301322	5.57935923903001	5.51516731473872	4.98685095136062	5.6385791798355	5.9086820108781
ENSG00000202222.1	0.361376828809375	0.450361522054344	-0.126119990460889	-0.907135897029768	0.566587047238564	-0.201519382814332
ENSG00000116990.11	3.78744593176461	3.87741267520575	3.54122811905488	3.8531264269795	4.66296350983373	5.1367481058801
ENSG00000236546.1	-0.90713589702977	-0.43142761195167	-0.907135897029768	-0.907135897029768	-0.907135897029768	-0.90713589702977
ENSG00000207356.1	-0.90713589702977	-0.90713589702977	-0.907135897029768	-0.907135897029768	-0.907135897029768	-0.90713589702977
ENSG00000168389.18	-0.90713589702977	-0.43142761195167	0.750513878477817	-0.907135897029768	-0.907135897029768	-0.90713589702977
ENSG00000228477.1	1.0257800538416	0.450361522054344	-0.907135897029768	0.124281243256747	1.18321766076713	-0.201519382814332
ENSG00000131236.18	8.19639138557791	8.55406229539649	8.0151852645703	7.83083703922321	8.6788229410875	8.61999464900942
ENSG00000131238.18	7.09580502097655	7.24751390750859	6.40606369246176	6.4400409157286	7.16161667651587	7.27866653103538
ENSG00000226745.2	-0.351604120900507	-0.43142761195167	1.04645037699309	-0.907135897029768	0.220443174091156	-0.201519382814332
ENSG00000117000.9	6.56162131373212	6.56812854241774	6.21842953704965	6.45842438343523	6.78137338411287	6.75727055513514
ENSG00000207508.1	-0.351604120900507	0.450361522054344	-0.126119990460889	-0.907135897029768	-0.907135897029768	-0.90713589702977
ENSG00000188800.6	-0.90713589702977	-0.90713589702977	-0.126119990460889	-0.907135897029768	-0.907135897029768	-0.90713589702977
ENSG00000259943.1	3.73413403043752	3.95696380005175	4.18217838633884	3.54444593531368	5.37314184364154	5.57373992126848
ENSG00000084073.10	5.47948551183893	5.21689717693941	4.81315660094265	4.51109600905194	5.77800448724363	5.67219836742496
ENSG00000231296.1	-0.90713589702977	-0.90713589702977	0.750513878477817	-0.907135897029768	-0.907135897029768	-0.90713589702977
ENSG00000049089.15	3.09563219165261	3.5583450384262	4.1514109480039	2.6089184573953	4.11080045480949	4.14479790306083
ENSG00000227311.3	1.34312299140097	1.69641565542851	1.29189320478245	1.72981473906492	1.82151607007173	0.909818337890862
ENSG00000084070.12	7.18542170909735	7.54488735180795	7.01388614846193	6.76942815789031	7.40559070593115	7.67039952312108
ENSG00000213172.3	-0.90713589702977	-0.43142761195167	-0.126119990460889	0.124281243256747	-0.532814751677728	-0.90713589702977
ENSG00000284677.1	-0.90713589702977	-0.90713589702977	-0.907135897029768	-0.907135897029768	-0.532814751677728	-0.90713589702977
ENSG00000187801.15	0.836401189232046	1.38741357734475	2.1255652777929	1.72981473906492	2.44097096573684	2.64429452086471
ENSG00000260920.2	0.361376828809375	0.450361522054344	0.377781442164142	0.719565905736834	1.61383229843226	0.909818337890862
ENSG00000279667.1	-0.90713589702977	-0.90713589702977	-0.907135897029768	-0.907135897029768	-0.532814751677728	-0.90713589702977
ENSG00000187815.10	2.86709001967552	2.84766871517642	1.84705117106983	1.46473638286691	3.1288339290754	3.36297449237112
ENSG00000238287.1	1.34312299140097	-0.0742851459353472	1.04645037699309	0.124281243256747	0.845542399741076	1.35139767770977
ENSG00000164002.12	2.81669206084545	3.30831240014115	3.33763788689794	3.32156956908782	4.04329411649587	4.275839198773
ENSG00000227278.1	-0.90713589702977	-0.90713589702977	-0.907135897029768	-0.907135897029768	-0.907135897029768	-0.90713589702977
ENSG00000238186.1	-0.90713589702977	-0.90713589702977	-0.907135897029768	-0.907135897029768	-0.907135897029768	-0.90713589702977
ENSG00000117010.17	2.96289316614696	2.46782264176424	2.3589138141228	2.6089184573953	2.84150114966944	2.08186787379338
ENSG00000286838.1	-0.90713589702977	-0.90713589702977	-0.126119990460889	-0.907135897029768	-0.907135897029768	-0.90713589702977
ENSG00000236505.1	-0.90713589702977	-0.90713589702977	-0.907135897029768	-0.907135897029768	-0.235879712963622	-0.90713589702977
ENSG00000233910.1	-0.90713589702977	-0.90713589702977	-0.907135897029768	0.124281243256747	-0.907135897029768	-0.90713589702977
ENSG00000117016.10	3.46636137179499	3.60847833351284	4.18217838633884	4.05988980006567	4.16261963433174	4.34910655586162
ENSG00000287743.1	-0.90713589702977	-0.90713589702977	-0.907135897029768	0.719565905736834	-0.907135897029768	-0.90713589702977
ENSG00000237899.1	-0.90713589702977	-0.43142761195167	-0.907135897029768	-0.907135897029768	-0.532814751677728	-0.90713589702977
ENSG00000272145.1	3.49868914773774	4.01387462461113	3.87834125502509	4.51109600905194	3.10254299602219	3.90670590214125
ENSG00000066136.20	5.93420684456542	6.31993983374514	6.17319841526935	6.02487336604905	6.06344607196387	6.38580992759551
ENSG00000198974.3	-0.90713589702977	-0.0742851459353472	-0.907135897029768	-0.907135897029768	-0.907135897029768	-0.90713589702977
ENSG00000207962.1	0.0484897674743331	-0.90713589702977	-0.907135897029768	0.124281243256747	-0.907135897029768	-0.90713589702977
ENSG00000117013.17	4.00561151301639	4.45855238803976	4.60183487629605	3.90766102213035	3.85139082218108	4.50684854063532
ENSG00000264582.2	0.618352248030893	0.993665362382894	2.65053234697815	0.719565905736834	0.0102488250682365	-0.90713589702977
ENSG00000179862.7	-0.351604120900507	-0.43142761195167	0.750513878477817	-0.907135897029768	0.566587047238564	0.909818337890862
ENSG00000229528.1	-0.90713589702977	-0.90713589702977	-0.907135897029768	-0.907135897029768	-0.907135897029768	-0.90713589702977
ENSG00000228940.1	-0.90713589702977	-0.0742851459353472	-0.907135897029768	-0.907135897029768	-0.907135897029768	-0.90713589702977
ENSG00000286668.1	-0.351604120900507	-0.43142761195167	0.377781442164142	-0.907135897029768	0.220443174091156	-0.201519382814332
ENSG00000233118.2	-0.90713589702977	-0.90713589702977	-0.907135897029768	-0.907135897029768	-0.532814751677728	-0.90713589702977
ENSG00000171793.16	6.6826409884879	6.72973944270477	6.83666929404448	6.73967434578641	6.86781514495731	7.03770683904791
ENSG00000281207.1	1.82329173254618	2.02647695337576	2.55972171962282	3.15122098265931	3.1288339290754	3.04793069430034
ENSG00000171790.15	1.0257800538416	-0.43142761195167	0.750513878477817	0.124281243256747	1.0792003084783	-0.90713589702977
ENSG00000010803.16	6.16826223677007	6.34972093972793	6.18843356464029	6.08526730456976	6.31600634201632	6.083459223997
ENSG00000215893.3	-0.90713589702977	-0.90713589702977	-0.126119990460889	-0.907135897029768	-0.532814751677728	-0.90713589702977
ENSG00000287400.1	0.361376828809375	-0.90713589702977	0.377781442164142	-0.907135897029768	-0.907135897029768	-0.90713589702977
ENSG00000235358.2	-0.90713589702977	1.78627537852371	-0.907135897029768	-0.907135897029768	-0.532814751677728	-0.90713589702977
ENSG00000213987.4	0.0484897674743331	-0.90713589702977	-0.126119990460889	-0.907135897029768	-0.907135897029768	-0.90713589702977
ENSG00000286640.1	-0.351604120900507	-0.90713589702977	0.377781442164142	-0.907135897029768	-0.532814751677728	-0.90713589702977
ENSG00000204060.7	1.71738918844204	2.29490813298856	1.50158757427314	1.46473638286691	2.05879203721465	1.96242252620385
ENSG00000229901.1	-0.90713589702977	-0.90713589702977	-0.907135897029768	-0.907135897029768	-0.907135897029768	-0.90713589702977
ENSG00000252563.1	2.53433637648642	2.46782264176424	2.1255652777929	2.47085956706733	1.5373833229325	-0.90713589702977
ENSG00000127129.10	-0.90713589702977	-0.90713589702977	-0.907135897029768	0.124281243256747	-0.907135897029768	-0.90713589702977
ENSG00000127124.16	5.26131059398178	5.31828449824303	5.5030327525957	5.54662168064025	5.19796698770092	5.42353042131508
ENSG00000230881.1	-0.90713589702977	-0.90713589702977	-0.907135897029768	-0.907135897029768	-0.907135897029768	-0.90713589702977
ENSG00000230638.4	-0.351604120900507	-0.90713589702977	-0.126119990460889	-0.907135897029768	-0.907135897029768	-0.90713589702977
ENSG00000284895.1	-0.90713589702977	-0.90713589702977	-0.907135897029768	-0.907135897029768	-0.907135897029768	-0.90713589702977
ENSG00000287587.1	-0.351604120900507	-0.90713589702977	1.04645037699309	-0.907135897029768	-0.907135897029768	-0.201519382814332
ENSG00000227538.1	-0.351604120900507	-0.90713589702977	0.377781442164142	0.124281243256747	-0.532814751677728	-0.90713589702977
ENSG00000228776.2	-0.351604120900507	-0.90713589702977	-0.907135897029768	-0.907135897029768	-0.907135897029768	-0.90713589702977
ENSG00000044012.4	-0.90713589702977	-0.90713589702977	-0.907135897029768	-0.907135897029768	-0.907135897029768	-0.90713589702977
ENSG00000197273.4	-0.90713589702977	-0.90713589702977	-0.907135897029768	-0.907135897029768	-0.532814751677728	-0.90713589702977
ENSG00000198815.9	6.63617094206351	6.64820299902704	6.67841679444047	6.40255594359926	6.808057431618	6.61598703023197
ENSG00000227527.2	-0.90713589702977	-0.90713589702977	-0.907135897029768	-0.907135897029768	-0.907135897029768	-0.90713589702977
ENSG00000177181.15	1.34312299140097	-0.43142761195167	1.29189320478245	0.719565905736834	-0.235879712963622	0.909818337890862
ENSG00000235002.1	-0.90713589702977	-0.90713589702977	-0.907135897029768	-0.907135897029768	-0.532814751677728	-0.90713589702977
ENSG00000066185.13	-0.90713589702977	-0.90713589702977	-0.907135897029768	-0.907135897029768	-0.907135897029768	-0.90713589702977
ENSG00000127125.9	4.71872363701419	4.81942019372354	4.79336408958715	3.39975039546206	4.95512426455534	5.26849013187203
ENSG00000186409.18	4.04991770685654	3.63290646810215	5.23607431961589	5.2202095570289	3.66633979858532	3.40938951311817
ENSG00000230116.1	1.19315954494187	-0.0742851459353472	-0.126119990460889	0.124281243256747	0.403871534683749	-0.201519382814332
ENSG00000236876.3	0.618352248030893	1.13719040362696	0.377781442164142	0.124281243256747	0.845542399741076	0.909818337890862
ENSG00000200254.1	-0.90713589702977	-0.90713589702977	-0.126119990460889	-0.907135897029768	-0.907135897029768	-0.90713589702977
ENSG00000236180.2	-0.351604120900507	-0.90713589702977	-0.907135897029768	-0.907135897029768	-0.907135897029768	-0.90713589702977
ENSG00000171960.12	5.39613167878378	5.51510324940787	5.45344735671387	5.54662168064025	5.46371425369555	5.82554736778869
ENSG00000285728.2	0.618352248030893	0.993665362382894	1.68463522639408	2.14740311082162	0.96709657757539	0.625193179925577
ENSG00000234917.2	0.0484897674743331	-0.0742851459353472	-0.126119990460889	0.719565905736834	0.845542399741076	0.27026074957928
ENSG00000065978.19	9.8907383642862	10.38960122626	10.0960870798985	9.82653253901256	10.3914711824236	10.6295977019595
ENSG00000164007.11	0.0484897674743331	-0.90713589702977	0.377781442164142	-0.907135897029768	-0.907135897029768	0.27026074957928
ENSG00000117385.16	5.78491236370989	6.07452093555814	6.11059610525766	6.1545533526132	6.22449323234074	6.3386174147256
ENSG00000164008.16	2.86709001967552	2.80530841105071	1.04645037699309	1.13973692256043	3.15465431195065	2.79174789053472
ENSG00000283580.3	-0.90713589702977	-0.0742851459353472	-0.907135897029768	0.124281243256747	-0.907135897029768	-0.90713589702977
ENSG00000228452.1	-0.90713589702977	-0.90713589702977	-0.907135897029768	-0.907135897029768	-0.532814751677728	-0.90713589702977
ENSG00000274386.5	0.618352248030893	0.211756873491884	0.750513878477817	0.719565905736834	0.566587047238564	0.27026074957928
ENSG00000177868.12	5.30766504637493	5.41301214721648	4.60183487629605	4.85429793669595	5.13450694059621	5.2172277269663
ENSG00000164010.15	5.6402664667555	5.88414180453573	5.11372852257474	5.19850071772405	5.27060859288066	5.34212227543652
ENSG00000228192.8	-0.90713589702977	1.13719040362696	1.99301875124744	1.13973692256043	1.94502657900467	1.14743726402658
ENSG00000164011.18	2.7102855972185	3.27765484679984	3.10052154863206	2.73491198170583	3.77020582241602	4.08885642230198
ENSG00000233708.1	1.19315954494187	1.49793294595999	1.29189320478245	-0.907135897029768	0.712796496889716	-0.201519382814332
ENSG00000237090.1	-0.351604120900507	-0.90713589702977	-0.907135897029768	1.72981473906492	0.403871534683749	0.625193179925577
ENSG00000225099.1	2.01428972076305	1.69641565542851	1.04645037699309	0.719565905736834	1.68643326526134	1.68901961063584
ENSG00000117394.24	6.2607029152735	6.57129193126218	6.02831839329629	5.84093846171498	6.64684504456317	6.58599074993158
ENSG00000284138.1	0.618352248030893	0.450361522054344	1.68463522639408	1.13973692256043	-0.532814751677728	0.625193179925577
ENSG00000227533.6	2.10107380165293	2.09841027773571	2.55972171962282	2.73491198170583	2.52255674349113	2.71990423005262
ENSG00000283973.2	-0.90713589702977	-0.43142761195167	0.750513878477817	-0.907135897029768	0.566587047238564	-0.90713589702977
ENSG00000207256.1	2.10107380165293	-0.90713589702977	0.377781442164142	-0.907135897029768	0.566587047238564	-0.201519382814332
ENSG00000283136.1	-0.90713589702977	-0.90713589702977	-0.907135897029768	-0.907135897029768	-0.907135897029768	-0.90713589702977
ENSG00000277513.1	-0.90713589702977	-0.90713589702977	-0.907135897029768	0.124281243256747	-0.907135897029768	-0.90713589702977
ENSG00000186973.11	-0.90713589702977	-0.90713589702977	-0.126119990460889	0.719565905736834	0.0102488250682365	-0.201519382814332
ENSG00000117395.13	6.11712087041986	5.93414314419105	5.90462758104934	5.76911762709639	6.54314088678991	6.5960589668157
ENSG00000284410.1	-0.90713589702977	-0.90713589702977	-0.907135897029768	-0.907135897029768	-0.907135897029768	-0.90713589702977
ENSG00000243710.8	-0.351604120900507	-0.43142761195167	1.04645037699309	-0.907135897029768	-0.907135897029768	-0.90713589702977
ENSG00000199240.1	-0.90713589702977	-0.90713589702977	-0.907135897029768	-0.907135897029768	-0.532814751677728	-0.90713589702977
ENSG00000179178.11	-0.90713589702977	-0.90713589702977	-0.907135897029768	-0.907135897029768	-0.907135897029768	-0.90713589702977
ENSG00000253313.6	-0.90713589702977	-0.0742851459353472	-0.907135897029768	-0.907135897029768	-0.907135897029768	-0.90713589702977
ENSG00000066056.14	-0.90713589702977	-0.0742851459353472	1.29189320478245	-0.907135897029768	-0.532814751677728	0.909818337890862
ENSG00000117400.18	-0.90713589702977	-0.90713589702977	0.750513878477817	1.46473638286691	-0.907135897029768	-0.90713589702977
ENSG00000287113.1	-0.351604120900507	-0.90713589702977	-0.126119990460889	-0.907135897029768	-0.907135897029768	0.27026074957928
ENSG00000234694.1	-0.351604120900507	0.211756873491884	1.04645037699309	0.719565905736834	0.712796496889716	-0.90713589702977
ENSG00000117399.14	4.93496881111499	5.64688468688547	5.04843122314044	4.79766756620133	5.64769934656037	5.86771343098144
ENSG00000066322.15	3.43329256131375	4.29979132545143	3.84026527414328	4.05988980006567	4.09754952396961	4.52803848069979
ENSG00000283836.1	-0.90713589702977	-0.90713589702977	-0.907135897029768	-0.907135897029768	-0.907135897029768	-0.90713589702977
ENSG00000159479.17	5.53509401677641	5.90435076697393	5.14530133157495	5.34401961096142	5.28236772524494	5.80832971016034
ENSG00000229431.1	-0.90713589702977	-0.90713589702977	-0.907135897029768	-0.907135897029768	-0.907135897029768	-0.90713589702977
ENSG00000198198.17	5.88613839232976	6.31993983374514	7.18314959427729	7.07959087117908	6.37210839612316	6.56050844587664
ENSG00000229372.1	-0.90713589702977	-0.90713589702977	-0.126119990460889	-0.907135897029768	-0.532814751677728	-0.90713589702977
ENSG00000274975.1	-0.90713589702977	-0.90713589702977	-0.907135897029768	-0.907135897029768	-0.907135897029768	-0.90713589702977
ENSG00000178922.18	4.02793468760522	3.36773967807374	2.96554205160584	3.54444593531368	2.80935117153548	3.5814182300666
ENSG00000229348.1	-0.90713589702977	0.211756873491884	-0.907135897029768	-0.907135897029768	-0.907135897029768	-0.90713589702977
ENSG00000142949.17	6.12749520321487	6.62707794700051	6.56041595120067	6.30434735198047	6.56496813860986	6.92240973384069
ENSG00000066135.13	4.93496881111499	4.80873827505881	4.90824009913205	4.57987785225406	5.33412899582635	5.17754903030957
ENSG00000284989.1	-0.90713589702977	-0.90713589702977	-0.907135897029768	-0.907135897029768	-0.907135897029768	-0.90713589702977
ENSG00000236200.6	0.618352248030893	-0.0742851459353472	1.68463522639408	1.46473638286691	1.28023714594669	1.35139767770977
ENSG00000126091.21	3.00851005300365	3.39655986264831	4.02132722340543	4.05988980006567	3.68417843649739	3.66030560010646
ENSG00000229444.1	-0.90713589702977	-0.90713589702977	-0.907135897029768	0.124281243256747	-0.907135897029768	-0.90713589702977
ENSG00000283414.1	1.60309250978697	1.38741357734475	1.29189320478245	0.719565905736834	1.28023714594669	1.53006254598459
ENSG00000233674.2	0.0484897674743331	-0.90713589702977	-0.126119990460889	-0.907135897029768	-0.907135897029768	-0.201519382814332
ENSG00000283477.1	-0.90713589702977	-0.90713589702977	-0.907135897029768	-0.907135897029768	-0.907135897029768	-0.90713589702977
ENSG00000224751.2	-0.90713589702977	-0.90713589702977	-0.126119990460889	-0.907135897029768	-0.532814751677728	-0.90713589702977
ENSG00000117407.17	0.0484897674743331	-0.90713589702977	-0.907135897029768	-0.907135897029768	-0.907135897029768	-0.201519382814332
ENSG00000237950.3	1.71738918844204	0.834268341337064	1.29189320478245	0.124281243256747	2.30922976632177	1.83218792082241
ENSG00000288573.1	0.361376828809375	0.450361522054344	0.750513878477817	-0.907135897029768	0.220443174091156	0.625193179925577
ENSG00000117408.11	3.76103622138812	4.41695736283948	4.71136150760452	4.2407009672817	4.59857790097007	4.76065614140372
ENSG00000285649.1	-0.351604120900507	-0.90713589702977	-0.126119990460889	0.719565905736834	-0.907135897029768	-0.90713589702977
ENSG00000132768.14	4.11392570420547	4.23743535515794	3.44302130769915	3.61169208797275	4.0012201447554	4.58980254957798
ENSG00000117410.14	4.48052969860377	5.35545788993585	4.71136150760452	4.05988980006567	5.22868002337269	5.44597039577668
ENSG00000117411.18	2.91578668098568	3.8568200936488	4.32688109331344	3.54444593531368	4.57007943734695	4.66824499468669
ENSG00000159214.13	-0.90713589702977	0.834268341337064	1.04645037699309	-0.907135897029768	-0.532814751677728	1.53006254598459
ENSG00000196517.13	2.53433637648642	2.7616666046125	3.16355310428358	2.73491198170583	4.21264191131766	3.84049311496889
ENSG00000230615.7	0.0484897674743331	-0.0742851459353472	1.04645037699309	1.13973692256043	0.712796496889716	1.14743726402658
ENSG00000227163.2	-0.90713589702977	-0.90713589702977	-0.907135897029768	-0.907135897029768	-0.907135897029768	-0.90713589702977
ENSG00000271647.1	-0.90713589702977	-0.90713589702977	-0.126119990460889	-0.907135897029768	-0.907135897029768	-0.90713589702977
ENSG00000239560.3	6.02023365302134	5.57306090526712	3.10052154863206	3.15122098265931	5.24078447137675	5.83407974897359
ENSG00000171872.5	-0.90713589702977	-0.0742851459353472	-0.907135897029768	0.124281243256747	-0.235879712963622	-0.90713589702977
ENSG00000233514.1	5.02650552779655	4.53830885497408	3.98688723026518	4.05988980006567	4.20029800162988	4.58980254957798
ENSG00000283039.1	-0.90713589702977	-0.43142761195167	-0.907135897029768	0.124281243256747	-0.907135897029768	-0.90713589702977
ENSG00000226804.4	-0.90713589702977	-0.90713589702977	-0.907135897029768	-0.907135897029768	-0.907135897029768	-0.90713589702977
ENSG00000200171.1	0.0484897674743331	-0.0742851459353472	-0.907135897029768	-0.907135897029768	-0.235879712963622	0.909818337890862
ENSG00000238037.1	-0.90713589702977	-0.90713589702977	-0.907135897029768	-0.907135897029768	-0.907135897029768	-0.90713589702977
ENSG00000227994.1	-0.90713589702977	-0.43142761195167	-0.907135897029768	-0.907135897029768	-0.907135897029768	-0.90713589702977
ENSG00000271329.1	0.361376828809375	-0.90713589702977	-0.907135897029768	-0.907135897029768	-0.907135897029768	-0.90713589702977
ENSG00000178028.14	3.98293749060167	4.3299869158288	5.01463978252927	4.64552914250851	4.53118407026644	4.81338876309372
ENSG00000117419.16	4.69101301301524	4.63822368016426	4.50780285607914	4.28257233530913	4.27282523094322	5.15047702434038
ENSG00000233602.1	0.836401189232046	0.655047320564928	-0.126119990460889	0.124281243256747	-0.907135897029768	-0.90713589702977
ENSG00000199385.1	-0.90713589702977	-0.90713589702977	-0.907135897029768	-0.907135897029768	-0.907135897029768	-0.90713589702977
ENSG00000187147.18	5.64749336395061	5.88922064606229	5.93204006972996	6.2526166726901	6.24567075370916	6.39737073209094
ENSG00000263381.1	-0.90713589702977	-0.90713589702977	-0.907135897029768	-0.907135897029768	-0.907135897029768	-0.90713589702977
ENSG00000126106.14	0.0484897674743331	1.38741357734475	1.50158757427314	0.124281243256747	2.26249986842736	1.83218792082241
ENSG00000198520.12	0.836401189232046	0.834268341337064	-0.126119990460889	-0.907135897029768	-0.907135897029768	-0.201519382814332
ENSG00000199377.1	9.00561282660547	8.96698761183216	9.2018732182041	9.2477301992809	9.10018928400482	8.80497391900543
ENSG00000200169.1	9.48608408164411	9.28379530572645	9.50540590390581	9.50038725630077	9.4954325779455	9.0689872363679
ENSG00000142945.13	7.07719376750394	7.36153615451314	6.9571986402528	7.08551673149608	7.35080044055788	7.33986062217483
ENSG00000225721.5	-0.351604120900507	-0.0742851459353472	1.04645037699309	0.124281243256747	-0.532814751677728	0.27026074957928
ENSG00000142937.12	9.88883388095235	10.2669298434022	9.7477127985306	9.49594462959744	10.0770891903795	10.2470293142972
ENSG00000264294.1	-0.90713589702977	-0.90713589702977	-0.907135897029768	-0.907135897029768	-0.907135897029768	-0.90713589702977
ENSG00000200913.1	8.05816443793494	7.78588055826467	7.87626954563907	8.00664611533261	7.45578217200556	7.27553761764761
ENSG00000202031.1	5.72468789238508	5.04551727419114	5.46600439222232	5.40215548488407	4.65393962946114	4.64903060002726
ENSG00000207421.1	-0.90713589702977	-0.90713589702977	-0.907135897029768	-0.907135897029768	-0.907135897029768	-0.90713589702977
ENSG00000281859.1	-0.90713589702977	-0.90713589702977	-0.907135897029768	-0.907135897029768	-0.907135897029768	-0.90713589702977
ENSG00000234093.3	1.82329173254618	1.13719040362696	-0.126119990460889	1.46473638286691	1.0792003084783	1.14743726402658
ENSG00000142959.5	-0.90713589702977	-0.90713589702977	-0.907135897029768	0.124281243256747	-0.907135897029768	-0.90713589702977
ENSG00000173846.13	2.33390872631608	2.46782264176424	2.46280874251708	2.9580311126411	2.74281858845324	3.21403514275521
ENSG00000188396.4	-0.90713589702977	-0.0742851459353472	-0.907135897029768	-0.907135897029768	0.566587047238564	-0.90713589702977
ENSG00000222009.8	-0.90713589702977	0.211756873491884	1.29189320478245	-0.907135897029768	0.96709657757539	-0.90713589702977
ENSG00000117425.14	1.47895556557446	0.834268341337064	0.750513878477817	1.95366535404921	0.0102488250682365	1.53006254598459
ENSG00000202444.1	-0.90713589702977	-0.90713589702977	-0.907135897029768	-0.907135897029768	-0.907135897029768	-0.90713589702977
ENSG00000226499.1	-0.351604120900507	0.450361522054344	0.377781442164142	0.124281243256747	0.0102488250682365	-0.201519382814332
ENSG00000070785.17	5.6402664667555	5.72281503812269	5.60873575197655	5.28344232715742	5.80678732541747	5.57373992126848
ENSG00000253039.1	-0.90713589702977	-0.90713589702977	-0.907135897029768	-0.907135897029768	-0.907135897029768	-0.90713589702977
ENSG00000229815.1	-0.351604120900507	0.211756873491884	-0.126119990460889	0.124281243256747	0.403871534683749	0.27026074957928
ENSG00000232369.1	-0.90713589702977	-0.90713589702977	-0.126119990460889	-0.907135897029768	-0.907135897029768	-0.90713589702977
ENSG00000268949.1	1.60309250978697	0.211756873491884	-0.126119990460889	0.719565905736834	0.403871534683749	0.625193179925577
ENSG00000126107.15	4.52829014758971	5.05458742603319	4.71136150760452	4.73872312979247	5.30560229879381	5.64335988310537
ENSG00000126088.14	5.58863841340451	5.98721418867397	5.62001637383452	5.45803913810445	6.23057574032532	6.06182760633992
ENSG00000162415.7	-0.90713589702977	0.211756873491884	1.50158757427314	0.124281243256747	0.845542399741076	-0.201519382814332
ENSG00000234315.1	-0.351604120900507	-0.43142761195167	-0.907135897029768	-0.907135897029768	0.220443174091156	-0.201519382814332
ENSG00000281912.1	-0.351604120900507	-0.43142761195167	0.750513878477817	0.124281243256747	0.712796496889716	0.625193179925577
ENSG00000186603.7	-0.351604120900507	-0.90713589702977	-0.907135897029768	-0.907135897029768	-0.907135897029768	-0.90713589702977
ENSG00000132781.20	1.19315954494187	2.46782264176424	1.29189320478245	2.14740311082162	2.26249986842736	1.83218792082241
ENSG00000288208.1	-0.90713589702977	-0.90713589702977	-0.907135897029768	-0.907135897029768	-0.907135897029768	-0.90713589702977
ENSG00000132773.12	3.59154084093319	3.83592931851084	3.58793330107399	3.0578573675669	4.0012201447554	4.14479790306083
ENSG00000070759.17	2.59540168348599	2.96776203100312	1.50158757427314	1.95366535404921	1.94502657900467	2.5645019816567
ENSG00000236872.1	0.0484897674743331	-0.43142761195167	-0.126119990460889	-0.907135897029768	-0.907135897029768	-0.201519382814332
ENSG00000280670.3	1.60309250978697	0.450361522054344	2.3589138141228	2.47085956706733	1.61383229843226	1.83218792082241
ENSG00000132763.15	3.09563219165261	2.57256287018993	2.3589138141228	2.73491198170583	2.4823404969557	2.29464514476322
ENSG00000117450.15	7.51668924925574	7.63834266486477	7.09292531312102	7.0676656255287	7.94810006631335	7.85360807177622
ENSG00000234379.1	-0.90713589702977	-0.43142761195167	-0.907135897029768	0.124281243256747	-0.532814751677728	-0.90713589702977
ENSG00000117448.14	5.63300318550434	5.96814074476814	5.79940882260852	5.58058586599629	6.09712586181165	6.27109915778852
ENSG00000281133.1	-0.90713589702977	-0.90713589702977	-0.907135897029768	-0.907135897029768	-0.907135897029768	-0.90713589702977
ENSG00000280836.1	-0.90713589702977	-0.90713589702977	-0.907135897029768	-0.907135897029768	-0.235879712963622	-0.90713589702977
ENSG00000132780.17	8.99785876670023	9.08511559350315	8.85208694370622	8.73048827874273	9.17621531075965	9.17689702786778
ENSG00000281112.1	-0.90713589702977	-0.90713589702977	-0.907135897029768	-0.907135897029768	-0.907135897029768	-0.90713589702977
ENSG00000281825.1	-0.90713589702977	-0.90713589702977	-0.907135897029768	-0.907135897029768	-0.907135897029768	-0.90713589702977
ENSG00000159588.15	0.836401189232046	1.26772008938954	-0.126119990460889	1.46473638286691	1.45665549085077	1.96242252620385
ENSG00000159592.11	7.05562555517951	7.11071422848857	6.94827634654159	6.93611189934319	7.33958819051919	7.33986062217483
ENSG00000225447.1	-0.90713589702977	0.450361522054344	0.377781442164142	1.46473638286691	-0.235879712963622	1.53006254598459
ENSG00000234329.1	1.82329173254618	2.16692667427717	2.1255652777929	1.72981473906492	1.18321766076713	2.08186787379338
ENSG00000159596.7	4.43113384438371	5.02720408609585	4.43302487709709	4.36283676246265	4.95512426455534	4.89720695063412
ENSG00000197429.11	3.36479024492404	2.41245566895351	2.65053234697815	2.14740311082162	3.3005648199807	3.26540911516377
ENSG00000230896.1	-0.90713589702977	-0.43142761195167	-0.907135897029768	0.124281243256747	0.0102488250682365	-0.90713589702977
ENSG00000236111.5	0.0484897674743331	-0.43142761195167	-0.126119990460889	-0.907135897029768	0.0102488250682365	0.625193179925577
ENSG00000086015.22	6.1782765079742	6.72973944270477	7.4112931275269	7.28409447692599	6.54069512535836	6.78393972291722
ENSG00000232467.2	0.361376828809375	0.655047320564928	0.750513878477817	-0.907135897029768	0.712796496889716	1.68901961063584
ENSG00000117461.15	3.46636137179499	4.03235671320586	2.55972171962282	2.31817740179029	3.53488286800742	3.49796646821993
ENSG00000278139.1	-0.90713589702977	-0.90713589702977	-0.907135897029768	-0.907135897029768	-0.907135897029768	-0.90713589702977
ENSG00000226957.1	-0.90713589702977	-0.90713589702977	-0.907135897029768	-0.907135897029768	-0.907135897029768	-0.90713589702977
ENSG00000233114.2	-0.351604120900507	-0.90713589702977	-0.907135897029768	-0.907135897029768	-0.907135897029768	-0.90713589702977
ENSG00000227857.2	-0.90713589702977	-0.43142761195167	-0.126119990460889	-0.907135897029768	-0.907135897029768	-0.90713589702977
ENSG00000117472.10	0.361376828809375	-0.90713589702977	-0.126119990460889	-0.907135897029768	-0.532814751677728	-0.90713589702977
ENSG00000250719.2	-0.90713589702977	-0.90713589702977	-0.907135897029768	-0.907135897029768	-0.907135897029768	-0.90713589702977
ENSG00000085998.14	4.63394200180404	5.0363897377923	5.95894139423136	5.2202095570289	5.04069486615488	5.28102609925736
ENSG00000171357.6	0.836401189232046	0.450361522054344	1.84705117106983	0.719565905736834	0.403871534683749	0.909818337890862
ENSG00000085999.13	4.44778775390527	4.75410910332871	5.40209686568587	5.2202095570289	5.16658586436977	5.10889200135623
ENSG00000132128.17	6.21278897207403	6.60255007715359	6.15780066099367	5.88237511440034	6.56496813860986	6.85273744075022
ENSG00000173660.12	8.18526160903725	8.42799058981683	7.92710711262116	7.85184968353775	8.32589262312127	8.40489952153913
ENSG00000117481.11	4.82453177402035	5.31073348214946	5.01463978252927	5.0847683213099	5.32846860315421	5.66264944763225
ENSG00000225779.1	-0.351604120900507	-0.90713589702977	-0.907135897029768	-0.907135897029768	-0.532814751677728	-0.90713589702977
ENSG00000117480.16	2.1829323510944	3.21431324215942	4.35415809846469	4.19757794850633	2.52255674349113	3.04793069430034
ENSG00000232022.7	0.361376828809375	-0.43142761195167	0.377781442164142	0.719565905736834	0.566587047238564	-0.90713589702977
ENSG00000224863.3	-0.90713589702977	-0.90713589702977	-0.126119990460889	0.124281243256747	-0.907135897029768	-0.201519382814332
ENSG00000197587.11	1.47895556557446	1.38741357734475	1.50158757427314	-0.907135897029768	1.5373833229325	2.79174789053472
ENSG00000282881.2	0.618352248030893	-0.0742851459353472	0.750513878477817	0.719565905736834	-0.532814751677728	-0.90713589702977
ENSG00000269956.2	-0.90713589702977	-0.90713589702977	-0.126119990460889	0.124281243256747	-0.907135897029768	-0.90713589702977
ENSG00000162456.10	0.0484897674743331	0.834268341337064	-0.126119990460889	-0.907135897029768	-0.907135897029768	-0.90713589702977
ENSG00000079277.22	4.78575738085666	5.04551727419114	5.26510567641505	5.13134259385522	5.14742423001429	5.0368036492244
ENSG00000142961.15	2.47057166406116	3.11376003498435	3.10052154863206	2.6089184573953	2.26249986842736	3.45435767736173
ENSG00000123472.12	4.78575738085666	5.11653031088076	4.62441551690501	4.40135423382515	5.45334911816887	5.4570608374139
ENSG00000233647.2	-0.90713589702977	-0.90713589702977	-0.126119990460889	-0.907135897029768	-0.907135897029768	-0.90713589702977
ENSG00000186118.9	-0.90713589702977	-0.90713589702977	-0.907135897029768	-0.907135897029768	-0.907135897029768	-0.90713589702977
ENSG00000228237.5	0.0484897674743331	-0.90713589702977	-0.907135897029768	-0.907135897029768	-0.532814751677728	-0.90713589702977
ENSG00000159658.15	5.71783841798832	5.75655591525616	5.45344735671387	5.58058586599629	6.27539506609794	6.37999459848688
ENSG00000236476.2	-0.90713589702977	-0.90713589702977	-0.907135897029768	-0.907135897029768	-0.907135897029768	-0.90713589702977
ENSG00000142973.14	-0.90713589702977	-0.90713589702977	0.377781442164142	0.124281243256747	-0.907135897029768	-0.90713589702977
ENSG00000154198.14	-0.90713589702977	-0.43142761195167	-0.126119990460889	-0.907135897029768	-0.235879712963622	-0.90713589702977
ENSG00000238145.2	-0.90713589702977	-0.90713589702977	-0.907135897029768	-0.907135897029768	-0.907135897029768	-0.90713589702977
ENSG00000187048.13	0.836401189232046	-0.90713589702977	0.377781442164142	0.124281243256747	-0.907135897029768	-0.90713589702977
ENSG00000259832.1	-0.90713589702977	-0.90713589702977	-0.907135897029768	-0.907135897029768	-0.907135897029768	-0.90713589702977
ENSG00000261196.1	-0.90713589702977	-0.90713589702977	-0.907135897029768	-0.907135897029768	-0.907135897029768	-0.90713589702977
ENSG00000261593.1	-0.90713589702977	-0.90713589702977	-0.907135897029768	-0.907135897029768	-0.907135897029768	-0.90713589702977
ENSG00000261290.1	-0.90713589702977	-0.90713589702977	-0.907135897029768	-0.907135897029768	-0.907135897029768	-0.90713589702977
ENSG00000186377.8	-0.90713589702977	-0.90713589702977	-0.126119990460889	-0.907135897029768	-0.907135897029768	-0.90713589702977
ENSG00000186160.5	-0.90713589702977	-0.90713589702977	-0.907135897029768	-0.907135897029768	-0.907135897029768	-0.90713589702977
ENSG00000225154.2	-0.90713589702977	-0.90713589702977	-0.907135897029768	0.124281243256747	-0.907135897029768	-0.90713589702977
ENSG00000225506.2	0.361376828809375	-0.90713589702977	1.04645037699309	-0.907135897029768	-0.532814751677728	-0.201519382814332
ENSG00000162365.12	-0.90713589702977	-0.90713589702977	0.377781442164142	-0.907135897029768	-0.907135897029768	-0.90713589702977
ENSG00000225514.1	-0.90713589702977	-0.90713589702977	-0.907135897029768	-0.907135897029768	-0.907135897029768	-0.90713589702977
ENSG00000224805.2	1.0257800538416	1.13719040362696	1.29189320478245	0.719565905736834	-0.235879712963622	0.27026074957928
ENSG00000162366.8	0.361376828809375	-0.43142761195167	-0.907135897029768	1.13973692256043	-0.907135897029768	-0.90713589702977
ENSG00000162367.11	5.87386679749191	6.09224685380669	5.5391344728823	5.8268574827248	6.23360740465684	6.4031165786701
ENSG00000226252.1	-0.351604120900507	-0.0742851459353472	-0.126119990460889	1.72981473906492	0.403871534683749	-0.201519382814332
ENSG00000123473.17	5.79145138484459	5.69408202977027	5.60873575197655	5.26267116215898	5.93151198775546	5.88424073051859
ENSG00000162368.14	6.43787303183505	6.38969135780069	5.69660350095412	5.86869470861522	6.52097831996384	6.47033889441898
ENSG00000225762.1	-0.90713589702977	-0.90713589702977	-0.126119990460889	0.124281243256747	-0.907135897029768	-0.201519382814332
ENSG00000186790.6	1.71738918844204	1.69641565542851	-0.126119990460889	0.124281243256747	0.96709657757539	0.909818337890862
ENSG00000237424.1	1.47895556557446	2.46782264176424	2.2469522785359	2.31817740179029	3.83551519618039	4.08885642230198
ENSG00000186564.6	-0.351604120900507	-0.0742851459353472	0.750513878477817	0.719565905736834	-0.235879712963622	-0.201519382814332
ENSG00000271355.1	-0.90713589702977	-0.90713589702977	-0.907135897029768	-0.907135897029768	-0.907135897029768	-0.90713589702977
ENSG00000229554.2	-0.351604120900507	0.450361522054344	-0.907135897029768	-0.907135897029768	-0.532814751677728	-0.90713589702977
ENSG00000227883.1	-0.90713589702977	-0.90713589702977	-0.907135897029768	-0.907135897029768	-0.907135897029768	-0.90713589702977
ENSG00000227947.2	-0.90713589702977	-0.90713589702977	-0.907135897029768	-0.907135897029768	-0.907135897029768	-0.90713589702977
ENSG00000269113.4	0.836401189232046	0.450361522054344	0.377781442164142	0.719565905736834	-0.907135897029768	-0.90713589702977
ENSG00000223814.1	-0.90713589702977	-0.90713589702977	-0.907135897029768	-0.907135897029768	-0.907135897029768	-0.90713589702977
ENSG00000225028.1	-0.90713589702977	-0.90713589702977	-0.907135897029768	-0.907135897029768	-0.907135897029768	-0.90713589702977
ENSG00000226133.6	0.361376828809375	-0.0742851459353472	-0.907135897029768	0.124281243256747	-0.532814751677728	-0.90713589702977
ENSG00000231413.1	-0.90713589702977	-0.90713589702977	-0.907135897029768	-0.907135897029768	-0.907135897029768	-0.90713589702977
ENSG00000237180.1	-0.90713589702977	-0.90713589702977	-0.907135897029768	-0.907135897029768	-0.907135897029768	-0.90713589702977
ENSG00000242267.6	-0.90713589702977	-0.90713589702977	-0.126119990460889	-0.907135897029768	-0.907135897029768	-0.90713589702977
ENSG00000279096.2	-0.90713589702977	-0.90713589702977	-0.907135897029768	-0.907135897029768	-0.907135897029768	-0.90713589702977
ENSG00000223720.2	-0.90713589702977	-0.90713589702977	-0.907135897029768	-0.907135897029768	-0.907135897029768	-0.90713589702977
ENSG00000117834.13	-0.90713589702977	-0.90713589702977	0.377781442164142	0.124281243256747	-0.532814751677728	-0.90713589702977
ENSG00000272491.1	-0.90713589702977	-0.43142761195167	-0.907135897029768	-0.907135897029768	-0.907135897029768	-0.90713589702977
ENSG00000279214.1	-0.90713589702977	-0.90713589702977	-0.907135897029768	-0.907135897029768	-0.907135897029768	-0.90713589702977
ENSG00000132122.12	-0.351604120900507	-0.0742851459353472	1.04645037699309	1.95366535404921	0.96709657757539	-0.201519382814332
ENSG00000224986.2	-0.90713589702977	0.211756873491884	-0.126119990460889	0.124281243256747	-0.907135897029768	-0.90713589702977
ENSG00000206700.1	-0.90713589702977	-0.43142761195167	-0.907135897029768	-0.907135897029768	-0.235879712963622	-0.90713589702977
ENSG00000235105.1	-0.90713589702977	-0.43142761195167	-0.907135897029768	0.124281243256747	-0.532814751677728	0.27026074957928
ENSG00000223175.1	-0.90713589702977	-0.90713589702977	-0.907135897029768	-0.907135897029768	-0.907135897029768	-0.90713589702977
ENSG00000232514.1	-0.90713589702977	-0.90713589702977	-0.907135897029768	-0.907135897029768	-0.907135897029768	-0.90713589702977
ENSG00000186094.17	-0.90713589702977	0.450361522054344	1.29189320478245	0.719565905736834	-0.907135897029768	0.625193179925577
ENSG00000287661.1	-0.90713589702977	-0.90713589702977	-0.907135897029768	-0.907135897029768	-0.907135897029768	-0.90713589702977
ENSG00000162373.13	-0.351604120900507	-0.90713589702977	-0.126119990460889	-0.907135897029768	-0.907135897029768	-0.90713589702977
ENSG00000286597.1	-0.90713589702977	-0.90713589702977	-0.907135897029768	-0.907135897029768	-0.907135897029768	-0.90713589702977
ENSG00000229846.2	-0.90713589702977	-0.90713589702977	-0.907135897029768	-0.907135897029768	-0.907135897029768	-0.90713589702977
ENSG00000230114.1	-0.90713589702977	-0.90713589702977	-0.907135897029768	-0.907135897029768	-0.907135897029768	-0.90713589702977
ENSG00000225623.1	-0.90713589702977	-0.90713589702977	-0.907135897029768	-0.907135897029768	-0.907135897029768	-0.201519382814332
ENSG00000237478.2	-0.90713589702977	-0.43142761195167	-0.907135897029768	-0.907135897029768	-0.907135897029768	-0.90713589702977
ENSG00000215887.5	0.0484897674743331	-0.90713589702977	-0.907135897029768	0.124281243256747	-0.907135897029768	-0.90713589702977
ENSG00000279324.1	-0.90713589702977	-0.43142761195167	-0.907135897029768	1.13973692256043	-0.907135897029768	-0.90713589702977
ENSG00000233595.2	-0.90713589702977	-0.90713589702977	-0.126119990460889	0.124281243256747	-0.907135897029768	-0.201519382814332
ENSG00000162374.18	0.0484897674743331	-0.0742851459353472	0.377781442164142	2.14740311082162	-0.907135897029768	0.27026074957928
ENSG00000230828.1	-0.90713589702977	-0.90713589702977	-0.907135897029768	-0.907135897029768	-0.907135897029768	-0.90713589702977
ENSG00000237337.1	-0.351604120900507	-0.90713589702977	0.750513878477817	-0.907135897029768	-0.907135897029768	-0.90713589702977
ENSG00000233407.1	-0.90713589702977	-0.90713589702977	-0.907135897029768	-0.907135897029768	-0.907135897029768	-0.90713589702977
ENSG00000284696.2	0.618352248030893	-0.90713589702977	-0.126119990460889	0.719565905736834	-0.532814751677728	-0.90713589702977
ENSG00000284645.1	-0.90713589702977	-0.90713589702977	-0.126119990460889	-0.907135897029768	-0.907135897029768	0.625193179925577
ENSG00000234080.3	-0.351604120900507	0.450361522054344	-0.907135897029768	0.124281243256747	0.403871534683749	0.625193179925577
ENSG00000229316.1	-0.351604120900507	0.655047320564928	1.04645037699309	-0.907135897029768	0.0102488250682365	-0.90713589702977
ENSG00000225671.2	-0.351604120900507	-0.0742851459353472	-0.126119990460889	-0.907135897029768	0.0102488250682365	-0.90713589702977
ENSG00000142700.12	0.836401189232046	0.993665362382894	0.377781442164142	0.124281243256747	1.68643326526134	1.53006254598459
ENSG00000284700.1	0.361376828809375	-0.90713589702977	0.377781442164142	-0.907135897029768	-0.907135897029768	-0.201519382814332
ENSG00000185104.20	7.72573485009063	7.86147603989579	7.56219457423959	7.27375096914878	7.51802755590437	7.47147366432802
ENSG00000225767.1	-0.90713589702977	-0.90713589702977	-0.907135897029768	-0.907135897029768	-0.907135897029768	-0.90713589702977
ENSG00000207194.1	-0.90713589702977	-0.90713589702977	-0.907135897029768	0.124281243256747	-0.907135897029768	-0.90713589702977
ENSG00000230585.2	-0.90713589702977	-0.90713589702977	-0.907135897029768	-0.907135897029768	-0.907135897029768	-0.90713589702977
ENSG00000237130.1	-0.351604120900507	-0.90713589702977	-0.907135897029768	-0.907135897029768	-0.907135897029768	-0.90713589702977
ENSG00000123080.12	4.69101301301524	4.94179020844768	5.06503470038288	4.57987785225406	4.64485895036924	4.70592270091708
ENSG00000265538.1	-0.90713589702977	-0.90713589702977	-0.907135897029768	-0.907135897029768	-0.907135897029768	-0.90713589702977
ENSG00000275816.1	-0.90713589702977	-0.90713589702977	-0.907135897029768	-0.907135897029768	-0.907135897029768	-0.90713589702977
ENSG00000204006.10	-0.90713589702977	-0.90713589702977	-0.907135897029768	-0.907135897029768	-0.907135897029768	-0.90713589702977
ENSG00000200262.1	-0.90713589702977	-0.90713589702977	-0.907135897029768	-0.907135897029768	-0.907135897029768	-0.90713589702977
ENSG00000213478.2	1.82329173254618	-0.0742851459353472	0.750513878477817	0.124281243256747	1.94502657900467	1.14743726402658
ENSG00000203356.2	-0.90713589702977	-0.43142761195167	0.750513878477817	-0.907135897029768	-0.907135897029768	-0.201519382814332
ENSG00000123091.5	3.81338086892641	4.3299869158288	3.58793330107399	3.47391144100007	4.29621275244786	4.17197568763187
ENSG00000233406.5	1.34312299140097	1.60058496223108	1.99301875124744	1.72981473906492	1.68643326526134	2.39031674310098
ENSG00000236434.2	-0.90713589702977	-0.90713589702977	-0.907135897029768	-0.907135897029768	-0.907135897029768	-0.90713589702977
ENSG00000085831.16	0.361376828809375	-0.90713589702977	1.04645037699309	1.46473638286691	0.566587047238564	-0.90713589702977
ENSG00000261664.5	-0.90713589702977	-0.90713589702977	-0.907135897029768	-0.907135897029768	-0.907135897029768	-0.90713589702977
ENSG00000085832.17	8.23408310824941	8.21394397855931	7.76126110214367	7.55572818980368	8.19125376377024	8.20889291665683
ENSG00000232027.2	-0.90713589702977	-0.0742851459353472	-0.907135897029768	0.124281243256747	0.220443174091156	-0.90713589702977
ENSG00000206595.1	-0.90713589702977	-0.90713589702977	-0.907135897029768	-0.907135897029768	-0.907135897029768	-0.90713589702977
ENSG00000238140.1	-0.90713589702977	0.211756873491884	-0.907135897029768	0.719565905736834	-0.907135897029768	-0.90713589702977
ENSG00000227070.1	1.34312299140097	2.16692667427717	3.33763788689794	1.95366535404921	1.61383229843226	1.96242252620385
ENSG00000252032.1	-0.90713589702977	-0.90713589702977	-0.907135897029768	-0.907135897029768	-0.907135897029768	-0.90713589702977
ENSG00000227742.2	-0.90713589702977	-0.90713589702977	-0.126119990460889	0.719565905736834	-0.907135897029768	-0.90713589702977
ENSG00000117859.19	6.71395757773608	6.85443010353051	6.26228558258062	5.98738497043253	6.96587027434481	6.90226482776017
ENSG00000236973.2	-0.90713589702977	-0.43142761195167	0.377781442164142	-0.907135897029768	-0.907135897029768	-0.90713589702977
ENSG00000232846.1	0.0484897674743331	-0.43142761195167	-0.126119990460889	-0.907135897029768	-0.907135897029768	-0.90713589702977
ENSG00000212624.1	0.0484897674743331	0.450361522054344	1.04645037699309	1.46473638286691	0.220443174091156	0.909818337890862
ENSG00000078618.22	8.60737986562177	8.6861366392735	8.78100336835534	8.60202483170537	8.6301889747593	8.6420287080336
ENSG00000266993.3	-0.90713589702977	-0.90713589702977	-0.126119990460889	-0.907135897029768	-0.907135897029768	-0.90713589702977
ENSG00000272175.1	-0.90713589702977	-0.90713589702977	-0.907135897029768	-0.907135897029768	-0.907135897029768	-0.90713589702977
ENSG00000283899.1	-0.90713589702977	-0.90713589702977	-0.907135897029768	-0.907135897029768	-0.907135897029768	-0.90713589702977
ENSG00000230604.2	-0.90713589702977	-0.90713589702977	-0.126119990460889	-0.907135897029768	-0.907135897029768	-0.90713589702977
ENSG00000169213.7	-0.351604120900507	-0.0742851459353472	0.750513878477817	1.95366535404921	0.0102488250682365	0.27026074957928
ENSG00000200839.1	4.36252647253833	4.49898169813508	5.12960129515229	4.96129678348741	3.71920733074964	3.36297449237112
ENSG00000229032.1	-0.351604120900507	-0.90713589702977	-0.907135897029768	-0.907135897029768	-0.907135897029768	-0.90713589702977
ENSG00000264613.2	-0.351604120900507	-0.90713589702977	-0.907135897029768	-0.907135897029768	-0.907135897029768	-0.90713589702977
ENSG00000117862.13	4.15507254534301	4.53830885497408	3.91543811072005	3.96020904768102	4.74173482708066	4.79602450654793
ENSG00000285839.1	-0.90713589702977	-0.90713589702977	-0.907135897029768	-0.907135897029768	-0.532814751677728	-0.90713589702977
ENSG00000198841.4	2.1829323510944	2.02647695337576	0.377781442164142	1.72981473906492	2.21420554230086	2.71990423005262
ENSG00000223390.1	-0.90713589702977	-0.43142761195167	-0.907135897029768	-0.907135897029768	-0.532814751677728	0.27026074957928
ENSG00000228369.2	-0.90713589702977	-0.90713589702977	-0.907135897029768	-0.907135897029768	-0.907135897029768	-0.90713589702977
ENSG00000134717.18	4.89908764468661	4.62610624695996	4.24181210839922	4.54589679672218	5.27650013983552	5.29345407591873
ENSG00000157077.16	5.37015659181071	5.80035026809958	5.88605887672434	5.72424377659672	5.31135294183552	5.53239473736819
ENSG00000241745.3	1.71738918844204	1.60058496223108	1.99301875124744	1.46473638286691	1.61383229843226	1.35139767770977
ENSG00000228407.2	-0.90713589702977	-0.43142761195167	-0.907135897029768	0.124281243256747	0.220443174091156	0.27026074957928
ENSG00000223429.1	-0.90713589702977	-0.43142761195167	-0.907135897029768	-0.907135897029768	-0.907135897029768	-0.201519382814332
ENSG00000224255.2	-0.351604120900507	0.655047320564928	-0.907135897029768	0.719565905736834	-0.235879712963622	0.27026074957928
ENSG00000236004.2	-0.90713589702977	-0.90713589702977	-0.907135897029768	-0.907135897029768	-0.907135897029768	-0.90713589702977
ENSG00000237663.2	-0.90713589702977	-0.90713589702977	-0.126119990460889	-0.907135897029768	-0.907135897029768	-0.90713589702977
ENSG00000213735.2	0.361376828809375	-0.90713589702977	0.377781442164142	0.124281243256747	-0.532814751677728	-0.90713589702977
ENSG00000154222.15	5.03754980124198	5.24093461684027	5.67513316610719	5.69353319970099	5.15383976101664	5.38920212693372
ENSG00000272100.1	-0.90713589702977	-0.43142761195167	-0.907135897029768	-0.907135897029768	-0.907135897029768	-0.201519382814332
ENSG00000287078.1	0.836401189232046	-0.90713589702977	1.04645037699309	-0.907135897029768	0.712796496889716	-0.201519382814332
ENSG00000224680.4	-0.351604120900507	-0.90713589702977	-0.126119990460889	-0.907135897029768	-0.235879712963622	-0.90713589702977
ENSG00000085840.13	5.40468714379003	5.69408202977027	5.42800056677023	5.13134259385522	5.70561524038003	5.38920212693372
ENSG00000134748.13	6.16322891269864	6.54256857661178	6.09451167340092	6.28387712642315	6.56014609708586	6.5960589668157
ENSG00000134744.14	7.5225968659838	7.55130961484331	7.791507806622	7.73607048828213	7.45318360045671	7.49587683384216
ENSG00000272371.1	-0.90713589702977	-0.90713589702977	-0.126119990460889	1.46473638286691	0.403871534683749	-0.201519382814332
ENSG00000236290.1	-0.351604120900507	-0.90713589702977	-0.907135897029768	-0.907135897029768	-0.532814751677728	-0.90713589702977
ENSG00000116157.6	-0.90713589702977	-0.90713589702977	-0.907135897029768	-0.907135897029768	-0.907135897029768	-0.90713589702977
ENSG00000182183.15	-0.90713589702977	-0.90713589702977	-0.126119990460889	-0.907135897029768	-0.907135897029768	-0.90713589702977
ENSG00000162377.6	5.47948551183893	5.76210346558022	5.36234780209906	5.34401961096142	5.98286203227241	5.74639633341688
ENSG00000233664.1	-0.90713589702977	-0.90713589702977	-0.126119990460889	-0.907135897029768	-0.532814751677728	-0.90713589702977
ENSG00000239640.3	2.40385780833521	0.834268341337064	1.84705117106983	1.72981473906492	1.0792003084783	-0.201519382814332
ENSG00000162378.13	5.0153760543962	5.06360091036287	4.35415809846469	4.43887003986869	5.59209295117014	5.72820151693991
ENSG00000252018.1	-0.351604120900507	-0.90713589702977	-0.907135897029768	-0.907135897029768	-0.907135897029768	-0.90713589702977
ENSG00000228929.1	3.62120928394065	3.04260708562886	1.68463522639408	1.95366535404921	2.80935117153548	3.66030560010646
ENSG00000206627.1	0.618352248030893	1.9507679248422	1.50158757427314	1.46473638286691	1.18321766076713	-0.201519382814332
ENSG00000203995.10	4.55927407153303	4.98037751827076	5.26510567641505	4.76849636491736	5.11491152806388	5.3179933889482
ENSG00000242391.2	-0.90713589702977	-0.90713589702977	-0.907135897029768	-0.907135897029768	-0.907135897029768	-0.90713589702977
ENSG00000121310.17	0.361376828809375	0.211756873491884	0.750513878477817	-0.907135897029768	0.845542399741076	0.27026074957928
ENSG00000230953.2	-0.351604120900507	-0.90713589702977	-0.907135897029768	-0.907135897029768	-0.532814751677728	0.27026074957928
ENSG00000231866.2	-0.90713589702977	-0.90713589702977	-0.907135897029768	-0.907135897029768	-0.907135897029768	-0.90713589702977
ENSG00000116171.19	6.15310927493536	5.96814074476814	5.41510685331677	5.64620566683816	5.88599442769	6.01756633358791
ENSG00000264834.1	0.361376828809375	0.655047320564928	-0.126119990460889	-0.907135897029768	0.845542399741076	0.625193179925577
ENSG00000266188.1	-0.90713589702977	-0.90713589702977	-0.907135897029768	-0.907135897029768	-0.907135897029768	-0.90713589702977
ENSG00000265815.1	-0.90713589702977	-0.90713589702977	-0.907135897029768	-0.907135897029768	-0.907135897029768	-0.90713589702977
ENSG00000237279.2	-0.90713589702977	-0.90713589702977	-0.907135897029768	-0.907135897029768	-0.907135897029768	-0.90713589702977
ENSG00000236360.2	2.40385780833521	1.78627537852371	1.50158757427314	0.124281243256747	1.61383229843226	1.96242252620385
ENSG00000226147.1	-0.90713589702977	-0.90713589702977	-0.907135897029768	-0.907135897029768	-0.907135897029768	-0.90713589702977
ENSG00000174348.14	-0.90713589702977	0.450361522054344	1.04645037699309	1.72981473906492	-0.532814751677728	-0.90713589702977
ENSG00000232993.1	-0.90713589702977	-0.43142761195167	-0.907135897029768	-0.907135897029768	-0.907135897029768	-0.90713589702977
ENSG00000227644.2	-0.90713589702977	-0.90713589702977	-0.907135897029768	-0.907135897029768	-0.907135897029768	-0.90713589702977
ENSG00000162383.13	-0.90713589702977	-0.43142761195167	1.29189320478245	1.72981473906492	-0.907135897029768	-0.90713589702977
ENSG00000235563.1	-0.90713589702977	-0.90713589702977	-0.907135897029768	-0.907135897029768	-0.907135897029768	-0.90713589702977
ENSG00000277397.1	-0.351604120900507	-0.90713589702977	0.377781442164142	-0.907135897029768	-0.907135897029768	-0.201519382814332
ENSG00000157184.7	3.67877625171534	3.14806240201227	2.73596380926248	2.9580311126411	4.12393078475924	4.41883216903301
ENSG00000236723.2	-0.90713589702977	-0.43142761195167	-0.907135897029768	-0.907135897029768	0.566587047238564	-0.201519382814332
ENSG00000162384.14	5.27070140169303	5.12516611823606	4.64664817151542	4.73872312979247	4.93291436747947	5.3658542388308
ENSG00000259818.1	-0.90713589702977	-0.0742851459353472	0.377781442164142	1.72981473906492	-0.907135897029768	-0.201519382814332
ENSG00000162385.11	4.81172241872689	5.0179595743135	4.66854340304336	4.93528180525803	5.28236772524494	5.24308660192213
ENSG00000226754.2	0.618352248030893	-0.0742851459353472	0.377781442164142	0.124281243256747	-0.235879712963622	-0.90713589702977
ENSG00000157193.18	5.21341716706013	5.36277899505031	6.28372359236467	6.37378888878709	5.61552329113929	5.77326541043253
ENSG00000234578.1	0.0484897674743331	-0.90713589702977	-0.907135897029768	-0.907135897029768	-0.907135897029768	-0.90713589702977
ENSG00000228838.1	-0.90713589702977	-0.90713589702977	-0.907135897029768	-0.907135897029768	-0.907135897029768	-0.90713589702977
ENSG00000232762.1	-0.90713589702977	-0.90713589702977	-0.126119990460889	-0.907135897029768	-0.907135897029768	-0.90713589702977
ENSG00000225675.2	-0.90713589702977	-0.90713589702977	-0.907135897029768	-0.907135897029768	-0.532814751677728	-0.90713589702977
ENSG00000285954.1	-0.90713589702977	-0.90713589702977	-0.907135897029768	-0.907135897029768	-0.907135897029768	-0.90713589702977
ENSG00000226938.1	-0.90713589702977	-0.90713589702977	-0.126119990460889	-0.907135897029768	-0.907135897029768	-0.90713589702977
ENSG00000230138.2	-0.90713589702977	-0.90713589702977	-0.126119990460889	0.124281243256747	-0.907135897029768	-0.90713589702977
ENSG00000236253.7	-0.90713589702977	-0.43142761195167	-0.126119990460889	-0.907135897029768	-0.907135897029768	-0.90713589702977
ENSG00000288527.1	-0.90713589702977	-0.90713589702977	-0.907135897029768	-0.907135897029768	-0.907135897029768	-0.90713589702977
ENSG00000143006.7	-0.90713589702977	-0.90713589702977	0.377781442164142	0.124281243256747	-0.907135897029768	-0.90713589702977
ENSG00000174332.5	-0.351604120900507	-0.90713589702977	0.377781442164142	0.124281243256747	-0.532814751677728	-0.201519382814332
ENSG00000239007.1	-0.90713589702977	-0.90713589702977	-0.907135897029768	-0.907135897029768	-0.907135897029768	-0.90713589702977
ENSG00000058804.12	6.26540793812326	5.72849360224698	5.17619795383728	4.67726742293482	6.05661472476704	6.3083184259095
ENSG00000201003.1	0.836401189232046	0.993665362382894	0.750513878477817	0.124281243256747	1.68643326526134	1.35139767770977
ENSG00000229687.2	-0.351604120900507	-0.90713589702977	-0.126119990460889	-0.907135897029768	-0.907135897029768	-0.90713589702977
ENSG00000058799.15	3.21718060353779	3.00566986133952	3.76095913832091	2.6089184573953	3.89799567835046	3.93870652962675
ENSG00000211452.11	0.0484897674743331	-0.90713589702977	-0.907135897029768	-0.907135897029768	-0.907135897029768	-0.90713589702977
ENSG00000081870.12	3.98293749060167	3.77137821646227	3.44302130769915	3.32156956908782	3.92824965254133	4.32509517339462
ENSG00000116212.15	3.93649153796659	4.49898169813508	3.98688723026518	3.32156956908782	4.48104218913079	4.39596269080653
ENSG00000219102.3	2.01428972076305	2.09841027773571	1.68463522639408	1.72981473906492	2.11247838695129	1.35139767770977
ENSG00000203985.11	0.361376828809375	-0.90713589702977	-0.907135897029768	-0.907135897029768	-0.907135897029768	-0.90713589702977
ENSG00000116209.12	6.35200593757502	6.63011481621951	5.7693290476703	5.84093846171498	6.4807174295344	6.39160190989299
ENSG00000280378.1	1.60309250978697	1.13719040362696	0.377781442164142	2.14740311082162	0.220443174091156	0.909818337890862
ENSG00000116205.14	4.37998660323318	4.43095604454294	5.11372852257474	4.40135423382515	5.12800466439186	5.3179933889482
ENSG00000283749.1	-0.90713589702977	-0.90713589702977	-0.907135897029768	-0.907135897029768	-0.907135897029768	-0.90713589702977
ENSG00000225183.1	-0.90713589702977	-0.90713589702977	-0.907135897029768	-0.907135897029768	-0.532814751677728	-0.90713589702977
ENSG00000279049.1	-0.90713589702977	-0.90713589702977	-0.907135897029768	-0.907135897029768	-0.907135897029768	-0.90713589702977
ENSG00000256407.2	-0.90713589702977	-0.90713589702977	-0.126119990460889	-0.907135897029768	-0.907135897029768	-0.90713589702977
ENSG00000157211.11	-0.90713589702977	-0.43142761195167	-0.907135897029768	-0.907135897029768	-0.907135897029768	-0.90713589702977
ENSG00000280425.2	-0.90713589702977	-0.43142761195167	-0.126119990460889	-0.907135897029768	-0.907135897029768	-0.90713589702977
ENSG00000215883.11	2.59540168348599	2.88882063535826	3.28191144720924	2.6089184573953	3.89799567835046	3.93870652962675
ENSG00000116221.15	5.97499180512094	6.38969135780069	5.94106302812182	5.64620566683816	6.31600634201632	6.56564104141205
ENSG00000157216.16	6.27009766647356	6.57129193126218	6.33938141111126	6.14323429525866	6.54802000599082	6.61598703023197
ENSG00000198711.5	-0.90713589702977	-0.43142761195167	-0.907135897029768	-0.907135897029768	-0.532814751677728	-0.201519382814332
ENSG00000225632.1	0.618352248030893	-0.43142761195167	-0.907135897029768	-0.907135897029768	-0.907135897029768	-0.90713589702977
ENSG00000232245.1	-0.90713589702977	-0.90713589702977	-0.907135897029768	-0.907135897029768	-0.907135897029768	-0.90713589702977
ENSG00000287582.1	-0.90713589702977	-0.90713589702977	-0.907135897029768	-0.907135897029768	-0.907135897029768	0.625193179925577
ENSG00000235741.1	-0.90713589702977	-0.90713589702977	-0.907135897029768	-0.907135897029768	-0.907135897029768	-0.90713589702977
ENSG00000237173.1	-0.351604120900507	-0.90713589702977	-0.126119990460889	-0.907135897029768	-0.907135897029768	-0.90713589702977
ENSG00000227453.1	1.34312299140097	0.655047320564928	0.377781442164142	0.719565905736834	0.96709657757539	0.27026074957928
ENSG00000162390.18	2.7102855972185	3.07862216904154	3.10052154863206	3.61169208797275	2.80935117153548	2.39031674310098
ENSG00000162391.12	-0.90713589702977	-0.90713589702977	0.377781442164142	-0.907135897029768	-0.235879712963622	-0.90713589702977
ENSG00000230728.1	-0.90713589702977	-0.90713589702977	-0.907135897029768	-0.907135897029768	-0.907135897029768	-0.90713589702977
ENSG00000184313.20	0.0484897674743331	-0.43142761195167	-0.126119990460889	1.13973692256043	-0.907135897029768	-0.90713589702977
ENSG00000271723.5	-0.90713589702977	-0.90713589702977	-0.907135897029768	-0.907135897029768	-0.907135897029768	-0.90713589702977
ENSG00000243725.7	2.01428972076305	2.41245566895351	3.03460982100461	2.6089184573953	1.94502657900467	2.08186787379338
ENSG00000162396.6	3.09563219165261	2.62221288884119	2.73596380926248	1.13973692256043	3.43306429228357	3.97001272207355
ENSG00000006555.11	0.361376828809375	-0.0742851459353472	-0.126119990460889	0.124281243256747	-0.235879712963622	0.909818337890862
ENSG00000237453.1	-0.90713589702977	-0.90713589702977	-0.907135897029768	-0.907135897029768	-0.907135897029768	-0.90713589702977
ENSG00000162398.12	-0.90713589702977	-0.90713589702977	-0.907135897029768	-0.907135897029768	-0.907135897029768	-0.90713589702977
ENSG00000116133.13	6.86729251314202	7.14932796529808	6.79248549211362	6.43076058514731	7.40155284249189	7.47693237488073
ENSG00000287724.1	-0.90713589702977	-0.90713589702977	0.377781442164142	-0.907135897029768	-0.907135897029768	-0.90713589702977
ENSG00000242396.1	-0.90713589702977	-0.0742851459353472	0.377781442164142	-0.907135897029768	-0.532814751677728	0.27026074957928
ENSG00000233203.6	-0.90713589702977	-0.43142761195167	-0.907135897029768	-0.907135897029768	-0.907135897029768	-0.90713589702977
ENSG00000284601.1	-0.90713589702977	-0.90713589702977	-0.907135897029768	0.719565905736834	-0.907135897029768	-0.90713589702977
ENSG00000143001.5	-0.90713589702977	-0.43142761195167	-0.907135897029768	-0.907135897029768	-0.907135897029768	-0.90713589702977
ENSG00000233271.1	-0.90713589702977	-0.90713589702977	-0.907135897029768	-0.907135897029768	-0.907135897029768	-0.90713589702977
ENSG00000162399.9	0.0484897674743331	-0.0742851459353472	0.377781442164142	0.719565905736834	-0.532814751677728	-0.90713589702977
ENSG00000169174.11	2.01428972076305	2.71666333338626	3.16355310428358	1.95366535404921	2.4823404969557	1.83218792082241
ENSG00000162402.14	8.0486428217897	8.17496537814281	8.28163617147993	8.17727957758301	8.58817214761858	8.70501850852395
ENSG00000231090.2	-0.351604120900507	-0.90713589702977	-0.907135897029768	-0.907135897029768	-0.532814751677728	-0.90713589702977
ENSG00000231095.1	-0.351604120900507	-0.43142761195167	-0.907135897029768	-0.907135897029768	-0.907135897029768	-0.90713589702977
ENSG00000265822.1	-0.90713589702977	-0.90713589702977	-0.907135897029768	-0.907135897029768	-0.907135897029768	-0.90713589702977
ENSG00000234810.4	0.618352248030893	-0.90713589702977	0.377781442164142	0.124281243256747	-0.907135897029768	-0.90713589702977
ENSG00000231900.3	-0.90713589702977	-0.90713589702977	-0.907135897029768	-0.907135897029768	-0.907135897029768	-0.90713589702977
ENSG00000232198.2	-0.90713589702977	-0.90713589702977	-0.907135897029768	-0.907135897029768	-0.907135897029768	-0.201519382814332
ENSG00000199831.1	1.60309250978697	1.78627537852371	0.377781442164142	2.14740311082162	1.28023714594669	1.83218792082241
ENSG00000252162.1	-0.90713589702977	-0.90713589702977	-0.907135897029768	-0.907135897029768	-0.907135897029768	-0.90713589702977
ENSG00000272051.1	-0.351604120900507	-0.0742851459353472	-0.907135897029768	-0.907135897029768	-0.907135897029768	-0.90713589702977
ENSG00000233079.3	-0.90713589702977	-0.90713589702977	-0.907135897029768	-0.907135897029768	-0.907135897029768	-0.90713589702977
ENSG00000230250.3	-0.90713589702977	-0.90713589702977	-0.907135897029768	-0.907135897029768	-0.907135897029768	-0.90713589702977
ENSG00000227104.3	-0.90713589702977	-0.90713589702977	-0.907135897029768	-0.907135897029768	-0.907135897029768	-0.90713589702977
ENSG00000235612.1	-0.90713589702977	-0.90713589702977	-0.126119990460889	-0.907135897029768	-0.907135897029768	-0.90713589702977
ENSG00000260971.4	0.0484897674743331	-0.90713589702977	0.377781442164142	1.95366535404921	-0.235879712963622	-0.201519382814332
ENSG00000284686.1	-0.90713589702977	0.211756873491884	-0.907135897029768	-0.907135897029768	-0.907135897029768	-0.90713589702977
ENSG00000229871.1	-0.90713589702977	-0.90713589702977	-0.907135897029768	-0.907135897029768	-0.907135897029768	-0.201519382814332
ENSG00000223956.3	-0.90713589702977	-0.90713589702977	-0.907135897029768	-0.907135897029768	-0.532814751677728	-0.90713589702977
ENSG00000162407.9	-0.90713589702977	-0.90713589702977	-0.907135897029768	-0.907135897029768	-0.532814751677728	-0.90713589702977
ENSG00000236776.1	-0.90713589702977	-0.90713589702977	-0.907135897029768	-0.907135897029768	-0.907135897029768	-0.90713589702977
ENSG00000224980.1	-0.351604120900507	-0.90713589702977	-0.907135897029768	-0.907135897029768	-0.532814751677728	-0.90713589702977
ENSG00000225475.1	1.92194919225998	0.450361522054344	-0.907135897029768	-0.907135897029768	0.566587047238564	-0.90713589702977
ENSG00000162409.11	0.361376828809375	-0.43142761195167	-0.907135897029768	0.719565905736834	-0.532814751677728	-0.201519382814332
ENSG00000187889.13	-0.90713589702977	-0.90713589702977	0.377781442164142	0.124281243256747	-0.907135897029768	-0.201519382814332
ENSG00000229913.1	-0.90713589702977	-0.90713589702977	-0.907135897029768	-0.907135897029768	-0.907135897029768	-0.90713589702977
ENSG00000157131.11	-0.90713589702977	-0.90713589702977	-0.907135897029768	0.124281243256747	-0.907135897029768	-0.90713589702977
ENSG00000021852.13	-0.90713589702977	-0.0742851459353472	0.377781442164142	1.13973692256043	-0.235879712963622	0.27026074957928
ENSG00000236341.1	-0.90713589702977	-0.90713589702977	-0.126119990460889	-0.907135897029768	-0.907135897029768	-0.90713589702977
ENSG00000173406.16	-0.351604120900507	-0.90713589702977	1.29189320478245	0.124281243256747	-0.532814751677728	-0.90713589702977
ENSG00000227935.1	-0.90713589702977	-0.90713589702977	-0.907135897029768	-0.907135897029768	-0.907135897029768	-0.90713589702977
ENSG00000236888.1	1.34312299140097	0.993665362382894	-0.126119990460889	0.124281243256747	1.0792003084783	1.14743726402658
ENSG00000226759.8	-0.90713589702977	-0.43142761195167	-0.907135897029768	-0.907135897029768	-0.907135897029768	-0.201519382814332
ENSG00000229887.4	2.76446961237372	2.62221288884119	1.29189320478245	2.14740311082162	2.39838004633715	2.19217566678142
ENSG00000223416.3	-0.90713589702977	-0.0742851459353472	-0.907135897029768	-0.907135897029768	-0.235879712963622	-0.90713589702977
ENSG00000235038.1	-0.351604120900507	-0.90713589702977	-0.907135897029768	-0.907135897029768	-0.907135897029768	-0.90713589702977
ENSG00000230546.1	-0.90713589702977	-0.0742851459353472	-0.907135897029768	-0.907135897029768	-0.907135897029768	-0.90713589702977
ENSG00000233216.1	-0.90713589702977	-0.90713589702977	-0.907135897029768	-0.907135897029768	-0.532814751677728	-0.90713589702977
ENSG00000162600.12	4.83722839819291	4.57659235941287	4.0878347494188	4.10726102953551	4.85631035143922	5.05151236946864
ENSG00000286918.1	-0.90713589702977	-0.90713589702977	-0.907135897029768	-0.907135897029768	-0.907135897029768	-0.90713589702977
ENSG00000270209.1	-0.90713589702977	-0.90713589702977	-0.907135897029768	-0.907135897029768	-0.907135897029768	-0.90713589702977
ENSG00000264128.2	-0.351604120900507	-0.43142761195167	-0.126119990460889	-0.907135897029768	-0.532814751677728	-0.201519382814332
ENSG00000184292.7	-0.90713589702977	-0.90713589702977	-0.126119990460889	-0.907135897029768	-0.907135897029768	-0.90713589702977
ENSG00000185839.3	2.76446961237372	2.35487875845678	1.68463522639408	2.31817740179029	2.16423840070038	2.71990423005262
ENSG00000162601.11	6.24649507392944	6.41456234101104	6.50673187598173	6.34443653401823	6.6146497159719	6.77066676278964
ENSG00000283445.1	3.43329256131375	2.62221288884119	3.84026527414328	2.9580311126411	1.37114127984254	2.29464514476322
ENSG00000177606.8	5.24234358458393	5.7113904129034	5.70722002374784	5.42102491506669	5.49941678483311	5.67219836742496
ENSG00000234807.7	1.0257800538416	-0.43142761195167	1.50158757427314	1.95366535404921	-0.532814751677728	0.27026074957928
ENSG00000272226.1	-0.90713589702977	-0.90713589702977	-0.907135897029768	0.124281243256747	-0.907135897029768	-0.90713589702977
ENSG00000231740.1	-0.90713589702977	-0.90713589702977	-0.907135897029768	-0.907135897029768	-0.907135897029768	-0.90713589702977
ENSG00000232453.7	1.0257800538416	-0.43142761195167	-0.907135897029768	0.719565905736834	-0.532814751677728	0.27026074957928
ENSG00000237352.4	0.836401189232046	-0.90713589702977	0.377781442164142	-0.907135897029768	-0.907135897029768	-0.201519382814332
ENSG00000228121.1	0.0484897674743331	-0.90713589702977	-0.907135897029768	-0.907135897029768	-0.235879712963622	-0.201519382814332
ENSG00000241042.1	-0.90713589702977	-0.90713589702977	-0.907135897029768	-0.907135897029768	-0.907135897029768	-0.90713589702977
ENSG00000235215.2	-0.90713589702977	-0.90713589702977	-0.907135897029768	-0.907135897029768	-0.907135897029768	-0.90713589702977
ENSG00000224609.8	-0.90713589702977	-0.90713589702977	-0.907135897029768	-0.907135897029768	0.0102488250682365	-0.90713589702977
ENSG00000270457.1	-0.90713589702977	-0.90713589702977	-0.907135897029768	-0.907135897029768	-0.907135897029768	-0.90713589702977
ENSG00000172456.18	1.0257800538416	2.71666333338626	2.73596380926248	0.719565905736834	2.00303040674238	1.83218792082241
ENSG00000266150.1	-0.90713589702977	-0.90713589702977	-0.907135897029768	-0.907135897029768	-0.907135897029768	-0.90713589702977
ENSG00000226883.1	-0.90713589702977	-0.43142761195167	-0.907135897029768	-0.907135897029768	-0.907135897029768	-0.90713589702977
ENSG00000134709.12	5.27070140169303	5.10784249912263	4.94458556392875	4.73872312979247	5.15383976101664	5.20412237614779
ENSG00000134716.11	-0.90713589702977	-0.90713589702977	-0.126119990460889	-0.907135897029768	-0.907135897029768	-0.90713589702977
ENSG00000265535.2	-0.90713589702977	-0.43142761195167	-0.907135897029768	-0.907135897029768	-0.532814751677728	0.27026074957928
ENSG00000162598.13	-0.351604120900507	-0.0742851459353472	0.377781442164142	-0.907135897029768	-0.907135897029768	-0.201519382814332
ENSG00000229332.2	-0.90713589702977	-0.90713589702977	-0.907135897029768	0.124281243256747	-0.907135897029768	-0.90713589702977
ENSG00000238242.2	-0.90713589702977	-0.90713589702977	-0.907135897029768	0.719565905736834	-0.907135897029768	-0.90713589702977
ENSG00000226476.6	3.25552286700645	2.88882063535826	3.16355310428358	2.14740311082162	3.02066716846504	3.31501640539618
ENSG00000231252.3	-0.90713589702977	-0.43142761195167	-0.907135897029768	0.124281243256747	-0.907135897029768	-0.90713589702977
ENSG00000162599.17	5.66183945158484	5.67656346941528	5.93204006972996	5.73935734346863	5.38954400093195	5.44597039577668
ENSG00000237928.6	-0.90713589702977	-0.43142761195167	-0.126119990460889	-0.907135897029768	-0.907135897029768	-0.90713589702977
ENSG00000237853.6	-0.90713589702977	-0.90713589702977	-0.126119990460889	-0.907135897029768	-0.907135897029768	-0.90713589702977
ENSG00000284808.1	-0.351604120900507	-0.43142761195167	-0.126119990460889	-0.907135897029768	-0.907135897029768	-0.90713589702977
ENSG00000287224.1	-0.351604120900507	0.450361522054344	-0.126119990460889	0.124281243256747	0.220443174091156	-0.90713589702977
ENSG00000223920.2	-0.90713589702977	-0.43142761195167	-0.126119990460889	-0.907135897029768	-0.907135897029768	-0.90713589702977
ENSG00000162604.12	4.79879831252572	4.74293057796812	4.73230324727827	4.70832248674757	4.97699742375531	5.12288728460633
ENSG00000271200.1	-0.90713589702977	-0.90713589702977	-0.907135897029768	-0.907135897029768	-0.907135897029768	-0.90713589702977
ENSG00000132849.21	0.836401189232046	0.655047320564928	1.84705117106983	2.14740311082162	1.0792003084783	0.625193179925577
ENSG00000200575.1	0.0484897674743331	-0.0742851459353472	0.377781442164142	0.124281243256747	-0.532814751677728	-0.90713589702977
ENSG00000212360.1	-0.90713589702977	-0.90713589702977	-0.907135897029768	-0.907135897029768	-0.907135897029768	-0.90713589702977
ENSG00000236646.1	-0.351604120900507	-0.90713589702977	-0.907135897029768	-0.907135897029768	-0.532814751677728	-0.90713589702977
ENSG00000242860.3	-0.90713589702977	-0.90713589702977	-0.907135897029768	-0.907135897029768	-0.907135897029768	-0.90713589702977
ENSG00000263908.1	-0.90713589702977	-0.90713589702977	-0.907135897029768	-0.907135897029768	-0.907135897029768	-0.90713589702977
ENSG00000283690.1	-0.90713589702977	-0.90713589702977	-0.907135897029768	-0.907135897029768	-0.907135897029768	-0.90713589702977
ENSG00000234204.1	-0.90713589702977	-0.90713589702977	-0.907135897029768	-0.907135897029768	-0.532814751677728	-0.90713589702977
ENSG00000234088.1	-0.90713589702977	-0.90713589702977	-0.907135897029768	-0.907135897029768	-0.907135897029768	-0.90713589702977
ENSG00000240563.2	0.618352248030893	-0.90713589702977	0.750513878477817	-0.907135897029768	0.220443174091156	-0.201519382814332
ENSG00000237227.1	-0.90713589702977	-0.90713589702977	-0.907135897029768	-0.907135897029768	-0.907135897029768	-0.90713589702977
ENSG00000200174.1	-0.90713589702977	-0.90713589702977	-0.907135897029768	-0.907135897029768	-0.907135897029768	-0.90713589702977
ENSG00000132854.19	-0.90713589702977	0.211756873491884	-0.126119990460889	-0.907135897029768	-0.907135897029768	-0.90713589702977
ENSG00000201153.1	-0.90713589702977	-0.90713589702977	-0.907135897029768	-0.907135897029768	-0.907135897029768	-0.90713589702977
ENSG00000162607.13	5.11257927827109	5.06360091036287	4.55558483334596	3.8531264269795	5.86268553292228	5.99491583852377
ENSG00000116641.18	5.8983064844969	6.14415415623553	6.25506819846527	5.99998964998947	6.37485703796118	6.42587382229644
ENSG00000270549.1	-0.90713589702977	-0.90713589702977	-0.126119990460889	-0.907135897029768	-0.907135897029768	-0.90713589702977
ENSG00000132855.5	0.618352248030893	-0.90713589702977	-0.126119990460889	-0.907135897029768	-0.532814751677728	-0.90713589702977
ENSG00000278967.1	-0.351604120900507	-0.90713589702977	-0.907135897029768	-0.907135897029768	-0.907135897029768	-0.90713589702977
ENSG00000213703.2	2.01428972076305	0.450361522054344	-0.126119990460889	-0.907135897029768	0.0102488250682365	-0.90713589702977
ENSG00000235545.1	-0.90713589702977	0.211756873491884	-0.907135897029768	-0.907135897029768	0.220443174091156	-0.90713589702977
ENSG00000125703.15	3.70672064206574	3.74920299478786	3.80115707809229	3.39975039546206	4.35307474811871	3.31501640539618
ENSG00000234318.1	-0.90713589702977	-0.90713589702977	-0.126119990460889	-0.907135897029768	-0.907135897029768	-0.90713589702977
ENSG00000237163.1	-0.90713589702977	-0.90713589702977	-0.907135897029768	-0.907135897029768	-0.907135897029768	-0.90713589702977
ENSG00000229537.7	-0.90713589702977	-0.90713589702977	-0.907135897029768	-0.907135897029768	-0.907135897029768	-0.90713589702977
ENSG00000286455.1	-0.90713589702977	-0.90713589702977	-0.907135897029768	-0.907135897029768	-0.907135897029768	-0.90713589702977
ENSG00000227485.1	-0.90713589702977	-0.90713589702977	-0.907135897029768	-0.907135897029768	-0.907135897029768	-0.90713589702977
ENSG00000229225.1	-0.90713589702977	-0.90713589702977	-0.907135897029768	-0.907135897029768	-0.907135897029768	-0.90713589702977
ENSG00000203605.3	-0.90713589702977	-0.90713589702977	-0.907135897029768	-0.907135897029768	-0.907135897029768	-0.90713589702977
ENSG00000224209.8	-0.90713589702977	-0.90713589702977	-0.126119990460889	-0.907135897029768	0.403871534683749	-0.90713589702977
ENSG00000252259.1	1.82329173254618	1.49793294595999	2.2469522785359	1.46473638286691	0.566587047238564	-0.90713589702977
ENSG00000228734.2	-0.90713589702977	-0.90713589702977	-0.907135897029768	-0.907135897029768	-0.907135897029768	-0.90713589702977
ENSG00000223683.1	-0.90713589702977	-0.90713589702977	-0.907135897029768	-0.907135897029768	-0.907135897029768	-0.90713589702977
ENSG00000230798.5	1.47895556557446	2.52114307003083	1.29189320478245	1.46473638286691	2.59977467232241	2.79174789053472
ENSG00000187140.6	1.60309250978697	2.16692667427717	1.29189320478245	0.719565905736834	0.845542399741076	1.68901961063584
ENSG00000275836.1	-0.90713589702977	-0.90713589702977	-0.907135897029768	-0.907135897029768	-0.907135897029768	-0.90713589702977
ENSG00000252784.1	-0.90713589702977	-0.90713589702977	-0.907135897029768	-0.907135897029768	-0.907135897029768	-0.90713589702977
ENSG00000236674.1	1.60309250978697	0.211756873491884	1.29189320478245	-0.907135897029768	0.712796496889716	0.625193179925577
ENSG00000088035.18	2.81669206084545	3.04260708562886	3.16355310428358	3.32156956908782	3.25354877677649	3.1054501495387
ENSG00000142856.17	4.75931645692371	4.89205781074803	4.27072938011639	4.28257233530913	5.16658586436977	4.77844870532923
ENSG00000286429.1	-0.90713589702977	-0.90713589702977	0.377781442164142	-0.907135897029768	-0.907135897029768	-0.90713589702977
ENSG00000203965.13	2.53433637648642	2.62221288884119	3.03460982100461	3.0578573675669	2.63688711847145	3.31501640539618
ENSG00000264271.2	-0.90713589702977	-0.90713589702977	-0.907135897029768	0.124281243256747	-0.907135897029768	-0.90713589702977
ENSG00000251720.1	-0.90713589702977	-0.90713589702977	-0.907135897029768	-0.907135897029768	-0.907135897029768	-0.90713589702977
ENSG00000116652.6	0.361376828809375	0.211756873491884	0.750513878477817	-0.907135897029768	0.403871534683749	-0.201519382814332
ENSG00000276884.1	-0.90713589702977	-0.90713589702977	-0.907135897029768	-0.907135897029768	-0.907135897029768	-0.90713589702977
ENSG00000278287.1	-0.90713589702977	-0.90713589702977	-0.907135897029768	-0.907135897029768	-0.907135897029768	-0.90713589702977
ENSG00000277565.1	-0.90713589702977	-0.90713589702977	-0.907135897029768	-0.907135897029768	-0.907135897029768	-0.90713589702977
ENSG00000275823.1	-0.90713589702977	-0.90713589702977	-0.907135897029768	-0.907135897029768	-0.907135897029768	-0.90713589702977
ENSG00000277689.1	-0.90713589702977	-0.90713589702977	-0.907135897029768	-0.907135897029768	-0.907135897029768	-0.90713589702977
ENSG00000274199.1	-0.90713589702977	-0.90713589702977	-0.907135897029768	-0.907135897029768	-0.907135897029768	-0.90713589702977
ENSG00000079739.17	-0.90713589702977	-0.43142761195167	0.750513878477817	-0.907135897029768	-0.907135897029768	-0.201519382814332
ENSG00000244256.3	2.47057166406116	2.02647695337576	2.65053234697815	2.73491198170583	2.44097096573684	1.96242252620385
ENSG00000185483.12	0.0484897674743331	-0.90713589702977	0.377781442164142	-0.907135897029768	-0.907135897029768	-0.90713589702977
ENSG00000177452.7	1.60309250978697	1.69641565542851	1.50158757427314	-0.907135897029768	1.45665549085077	0.27026074957928
ENSG00000228056.3	0.0484897674743331	0.211756873491884	-0.126119990460889	0.124281243256747	-0.532814751677728	0.27026074957928
ENSG00000207190.1	-0.90713589702977	-0.90713589702977	0.377781442164142	-0.907135897029768	-0.907135897029768	-0.201519382814332
ENSG00000200508.1	-0.90713589702977	-0.90713589702977	-0.907135897029768	-0.907135897029768	-0.907135897029768	-0.90713589702977
ENSG00000223949.8	-0.351604120900507	-0.43142761195167	-0.907135897029768	-0.907135897029768	-0.235879712963622	-0.90713589702977
ENSG00000284928.1	-0.90713589702977	-0.90713589702977	-0.907135897029768	-0.907135897029768	-0.235879712963622	-0.90713589702977
ENSG00000177414.14	-0.90713589702977	-0.43142761195167	0.377781442164142	0.124281243256747	-0.907135897029768	-0.90713589702977
ENSG00000238653.1	-0.90713589702977	-0.90713589702977	-0.907135897029768	-0.907135897029768	-0.907135897029768	-0.90713589702977
ENSG00000158966.16	-0.351604120900507	-0.90713589702977	-0.907135897029768	0.124281243256747	-0.532814751677728	-0.201519382814332
ENSG00000264470.1	-0.90713589702977	-0.90713589702977	-0.907135897029768	-0.907135897029768	-0.907135897029768	-0.90713589702977
ENSG00000162437.14	2.59540168348599	2.80530841105071	3.22394569664694	2.47085956706733	2.56168226691394	2.79174789053472
ENSG00000162434.13	6.68615436881985	6.83350443932838	6.52484943636696	6.52970163004702	6.87947530119672	6.83158845887369
ENSG00000234784.2	-0.90713589702977	-0.90713589702977	-0.907135897029768	-0.907135897029768	-0.907135897029768	-0.90713589702977
ENSG00000233877.2	-0.90713589702977	-0.43142761195167	-0.907135897029768	-0.907135897029768	-0.907135897029768	-0.90713589702977
ENSG00000226891.9	-0.90713589702977	0.211756873491884	0.377781442164142	0.719565905736834	-0.532814751677728	0.625193179925577
ENSG00000185031.6	-0.351604120900507	0.211756873491884	-0.126119990460889	-0.907135897029768	-0.532814751677728	-0.201519382814332
ENSG00000272506.1	-0.90713589702977	-0.0742851459353472	-0.907135897029768	-0.907135897029768	-0.907135897029768	-0.201519382814332
ENSG00000212257.1	-0.90713589702977	-0.90713589702977	-0.907135897029768	-0.907135897029768	-0.907135897029768	-0.90713589702977
ENSG00000265996.1	-0.90713589702977	-0.0742851459353472	-0.907135897029768	-0.907135897029768	-0.907135897029768	-0.90713589702977
ENSG00000199135.1	-0.90713589702977	-0.90713589702977	-0.126119990460889	-0.907135897029768	-0.532814751677728	-0.90713589702977
ENSG00000235804.2	0.361376828809375	-0.0742851459353472	-0.907135897029768	-0.907135897029768	-0.235879712963622	-0.201519382814332
ENSG00000234496.2	0.836401189232046	1.78627537852371	0.750513878477817	1.13973692256043	2.30922976632177	1.53006254598459
ENSG00000162433.15	2.65398688507274	2.80530841105071	2.65053234697815	3.23890809027674	3.78681242187271	3.73510209002821
ENSG00000231622.1	-0.90713589702977	-0.90713589702977	-0.907135897029768	-0.907135897029768	-0.532814751677728	-0.90713589702977
ENSG00000116675.16	6.36521635464398	6.34972093972793	5.90462758104934	5.85488333500989	6.20917381355414	6.3386174147256
ENSG00000229294.1	-0.90713589702977	-0.43142761195167	-0.907135897029768	-0.907135897029768	-0.907135897029768	-0.90713589702977
ENSG00000234144.1	-0.90713589702977	-0.90713589702977	-0.907135897029768	-0.907135897029768	-0.907135897029768	-0.90713589702977
ENSG00000222624.1	1.34312299140097	-0.0742851459353472	-0.126119990460889	-0.907135897029768	0.712796496889716	-0.90713589702977
ENSG00000213625.9	3.17779143752694	3.68055582083512	2.81661789491131	3.23890809027674	4.60795364739188	4.54892168805919
ENSG00000116678.20	6.04780588522042	6.09224685380669	5.73860873948121	5.2202095570289	6.33023770648173	6.48124428138267
ENSG00000237852.1	-0.90713589702977	-0.90713589702977	-0.907135897029768	-0.907135897029768	-0.907135897029768	-0.90713589702977
ENSG00000224570.1	-0.90713589702977	-0.90713589702977	-0.907135897029768	0.124281243256747	-0.532814751677728	-0.90713589702977
ENSG00000285079.1	0.0484897674743331	-0.43142761195167	-0.907135897029768	-0.907135897029768	-0.907135897029768	-0.90713589702977
ENSG00000239319.3	-0.90713589702977	-0.90713589702977	-0.907135897029768	-0.907135897029768	-0.907135897029768	-0.201519382814332
ENSG00000184588.18	-0.90713589702977	0.211756873491884	0.377781442164142	0.719565905736834	-0.907135897029768	-0.201519382814332
ENSG00000227466.1	-0.90713589702977	-0.90713589702977	-0.907135897029768	-0.907135897029768	-0.907135897029768	-0.90713589702977
ENSG00000223152.1	-0.90713589702977	-0.90713589702977	-0.907135897029768	-0.907135897029768	-0.907135897029768	-0.90713589702977
ENSG00000118473.23	1.47895556557446	0.211756873491884	0.377781442164142	0.719565905736834	0.566587047238564	-0.201519382814332
ENSG00000264720.3	-0.90713589702977	-0.90713589702977	-0.907135897029768	-0.907135897029768	-0.907135897029768	-0.90713589702977
ENSG00000248458.2	-0.90713589702977	-0.90713589702977	-0.907135897029768	-0.907135897029768	-0.907135897029768	-0.201519382814332
ENSG00000152760.10	-0.90713589702977	-0.90713589702977	-0.126119990460889	-0.907135897029768	-0.907135897029768	-0.90713589702977
ENSG00000172410.5	-0.90713589702977	-0.90713589702977	-0.907135897029768	-0.907135897029768	-0.907135897029768	-0.90713589702977
ENSG00000152763.17	0.836401189232046	-0.90713589702977	1.50158757427314	1.95366535404921	0.220443174091156	-0.201519382814332
ENSG00000231080.1	-0.90713589702977	-0.90713589702977	-0.907135897029768	-0.907135897029768	-0.907135897029768	-0.90713589702977
ENSG00000198160.15	6.25598249783859	6.22270215429365	5.67513316610719	5.85488333500989	6.22753769186806	6.42587382229644
ENSG00000116704.8	4.32695920043056	4.28445317753121	3.67703859145399	4.28257233530913	5.01977331911301	4.96092286803261
ENSG00000203963.12	-0.90713589702977	-0.90713589702977	-0.907135897029768	0.124281243256747	-0.907135897029768	-0.90713589702977
ENSG00000252433.1	1.47895556557446	1.26772008938954	-0.126119990460889	1.13973692256043	0.220443174091156	0.27026074957928
ENSG00000275678.1	-0.90713589702977	-0.90713589702977	-0.126119990460889	-0.907135897029768	-0.907135897029768	-0.90713589702977
ENSG00000162594.16	0.361376828809375	-0.90713589702977	-0.907135897029768	-0.907135897029768	0.220443174091156	-0.90713589702977
ENSG00000253074.1	-0.90713589702977	-0.90713589702977	-0.907135897029768	-0.907135897029768	-0.907135897029768	-0.90713589702977
ENSG00000252116.1	-0.90713589702977	-0.90713589702977	-0.907135897029768	-0.907135897029768	-0.532814751677728	-0.90713589702977
ENSG00000228523.1	0.0484897674743331	-0.43142761195167	-0.907135897029768	-0.907135897029768	-0.907135897029768	-0.201519382814332
ENSG00000081985.13	-0.351604120900507	-0.43142761195167	0.377781442164142	-0.907135897029768	-0.907135897029768	-0.90713589702977
ENSG00000142864.15	9.0182120749471	9.28668497332791	8.70358644711983	8.4123171980713	9.22767821769079	9.32876719891778
ENSG00000223263.1	-0.90713589702977	-0.90713589702977	-0.907135897029768	-0.907135897029768	-0.907135897029768	-0.201519382814332
ENSG00000235200.3	-0.90713589702977	-0.90713589702977	-0.907135897029768	-0.907135897029768	-0.907135897029768	-0.90713589702977
ENSG00000207504.1	-0.90713589702977	-0.90713589702977	-0.907135897029768	-0.907135897029768	0.0102488250682365	-0.90713589702977
ENSG00000238139.2	0.361376828809375	-0.90713589702977	-0.907135897029768	-0.907135897029768	-0.907135897029768	-0.90713589702977
ENSG00000242482.3	-0.90713589702977	-0.90713589702977	-0.126119990460889	-0.907135897029768	-0.907135897029768	-0.90713589702977
ENSG00000232048.2	1.60309250978697	0.211756873491884	0.377781442164142	0.719565905736834	0.220443174091156	0.909818337890862
ENSG00000116717.13	6.27943163516659	6.51654758942934	6.06179463246161	5.78377067707172	6.3387096244858	6.12577309334664
ENSG00000172380.6	3.65027988116924	4.01387462461113	3.10052154863206	3.8531264269795	4.30776585719438	3.97001272207355
ENSG00000238778.1	-0.90713589702977	-0.43142761195167	-0.907135897029768	-0.907135897029768	-0.907135897029768	-0.90713589702977
ENSG00000232284.7	-0.90713589702977	-0.0742851459353472	-0.907135897029768	-0.907135897029768	-0.235879712963622	-0.90713589702977
ENSG00000235055.3	-0.90713589702977	-0.90713589702977	-0.907135897029768	-0.907135897029768	-0.907135897029768	-0.90713589702977
ENSG00000162595.7	-0.90713589702977	-0.90713589702977	-0.907135897029768	-0.907135897029768	-0.907135897029768	-0.90713589702977
ENSG00000228431.1	-0.90713589702977	-0.90713589702977	-0.907135897029768	-0.907135897029768	-0.532814751677728	-0.90713589702977
ENSG00000116729.14	-0.351604120900507	-0.90713589702977	0.750513878477817	0.124281243256747	-0.532814751677728	-0.90713589702977
ENSG00000234383.1	-0.90713589702977	-0.90713589702977	-0.907135897029768	-0.907135897029768	-0.907135897029768	-0.90713589702977
ENSG00000221203.1	-0.90713589702977	-0.90713589702977	-0.907135897029768	-0.907135897029768	-0.907135897029768	-0.90713589702977
ENSG00000229133.1	3.65027988116924	3.00566986133952	1.50158757427314	3.23890809027674	3.36833514286155	3.1054501495387
ENSG00000225242.2	-0.90713589702977	-0.90713589702977	-0.907135897029768	-0.907135897029768	-0.907135897029768	-0.90713589702977
ENSG00000237622.1	-0.90713589702977	-0.90713589702977	-0.907135897029768	-0.907135897029768	-0.907135897029768	-0.90713589702977
ENSG00000229440.1	-0.90713589702977	-0.90713589702977	-0.907135897029768	-0.907135897029768	-0.907135897029768	-0.90713589702977
ENSG00000116745.7	-0.90713589702977	-0.90713589702977	-0.907135897029768	-0.907135897029768	-0.907135897029768	-0.90713589702977
ENSG00000024526.17	4.78575738085666	4.52531855491519	3.76095913832091	4.01091016334855	5.01273150071551	5.1367481058801
ENSG00000233589.1	-0.90713589702977	-0.90713589702977	-0.907135897029768	-0.907135897029768	-0.907135897029768	-0.90713589702977
ENSG00000234264.1	-0.351604120900507	-0.90713589702977	-0.907135897029768	-0.907135897029768	-0.907135897029768	-0.90713589702977
ENSG00000225167.1	-0.90713589702977	-0.90713589702977	-0.907135897029768	-0.907135897029768	-0.907135897029768	-0.90713589702977
ENSG00000285041.1	-0.90713589702977	-0.43142761195167	-0.907135897029768	-0.907135897029768	-0.907135897029768	-0.90713589702977
ENSG00000285407.1	-0.90713589702977	0.211756873491884	-0.907135897029768	-0.907135897029768	-0.532814751677728	-0.90713589702977
ENSG00000285473.1	-0.90713589702977	-0.90713589702977	-0.126119990460889	-0.907135897029768	-0.907135897029768	-0.90713589702977
ENSG00000223883.2	0.0484897674743331	-0.90713589702977	1.29189320478245	-0.907135897029768	-0.907135897029768	-0.90713589702977
ENSG00000235446.2	-0.90713589702977	0.211756873491884	-0.907135897029768	-0.907135897029768	-0.907135897029768	-0.90713589702977
ENSG00000229639.1	-0.90713589702977	-0.90713589702977	-0.907135897029768	-0.907135897029768	-0.907135897029768	-0.90713589702977
ENSG00000287453.1	-0.90713589702977	-0.90713589702977	-0.126119990460889	-0.907135897029768	0.220443174091156	0.27026074957928
ENSG00000033122.21	0.361376828809375	-0.0742851459353472	1.50158757427314	1.46473638286691	-0.532814751677728	-0.201519382814332
ENSG00000270615.1	-0.90713589702977	-0.43142761195167	-0.126119990460889	-0.907135897029768	-0.907135897029768	-0.90713589702977
ENSG00000287283.1	-0.90713589702977	-0.43142761195167	-0.907135897029768	-0.907135897029768	-0.907135897029768	-0.90713589702977
ENSG00000240692.3	1.71738918844204	1.38741357734475	2.1255652777929	0.719565905736834	0.96709657757539	-0.201519382814332
ENSG00000229359.2	-0.90713589702977	-0.90713589702977	-0.907135897029768	-0.907135897029768	-0.907135897029768	-0.90713589702977
ENSG00000237919.5	-0.90713589702977	-0.90713589702977	-0.907135897029768	-0.907135897029768	-0.907135897029768	-0.90713589702977
ENSG00000066557.6	4.96997919301322	5.13375054007247	5.30758588763251	4.82626059888881	4.75867047094158	4.74264140125941
ENSG00000244389.3	6.39127974086352	6.15262666336673	6.0026913865304	5.73935734346863	5.49437019919257	5.97190404788923
ENSG00000116754.13	8.65835321111694	8.63263021104309	8.66326225524111	8.65079953015998	8.53878008558675	8.42621873666151
ENSG00000228988.1	-0.90713589702977	-0.43142761195167	-0.126119990460889	-0.907135897029768	-0.907135897029768	-0.90713589702977
ENSG00000118454.13	5.0153760543962	4.84054964818611	5.19140162653192	4.2407009672817	4.9403557218277	5.02194342307222
ENSG00000197568.14	2.91578668098568	2.09841027773571	2.2469522785359	2.14740311082162	2.26249986842736	3.31501640539618
ENSG00000226088.1	-0.90713589702977	-0.90713589702977	-0.907135897029768	0.124281243256747	-0.907135897029768	-0.90713589702977
ENSG00000116761.12	4.36252647253833	4.55118323093128	4.38092893320152	4.47543496040291	5.48930589847523	5.44597039577668
ENSG00000278636.1	-0.90713589702977	-0.90713589702977	-0.907135897029768	-0.907135897029768	-0.907135897029768	-0.90713589702977
ENSG00000271992.1	0.361376828809375	-0.43142761195167	0.377781442164142	-0.907135897029768	0.220443174091156	2.08186787379338
ENSG00000233020.1	-0.351604120900507	-0.90713589702977	0.377781442164142	-0.907135897029768	-0.907135897029768	-0.90713589702977
ENSG00000237033.2	-0.90713589702977	-0.90713589702977	-0.907135897029768	-0.907135897029768	-0.532814751677728	-0.90713589702977
ENSG00000229051.2	-0.351604120900507	-0.90713589702977	-0.907135897029768	-0.907135897029768	-0.907135897029768	-0.90713589702977
ENSG00000226208.1	-0.90713589702977	-0.90713589702977	-0.907135897029768	-0.907135897029768	-0.907135897029768	-0.90713589702977
ENSG00000050628.20	4.43113384438371	4.94179020844768	4.35415809846469	4.05988980006567	4.33059816519653	4.52803848069979
ENSG00000235782.1	-0.90713589702977	-0.90713589702977	-0.907135897029768	-0.907135897029768	-0.907135897029768	-0.90713589702977
ENSG00000269933.1	-0.90713589702977	-0.43142761195167	-0.907135897029768	-0.907135897029768	-0.907135897029768	-0.201519382814332
ENSG00000235079.1	-0.90713589702977	-0.90713589702977	-0.126119990460889	-0.907135897029768	-0.907135897029768	-0.90713589702977
ENSG00000132485.14	7.40386179523242	7.24355350443318	7.7329666152173	7.81665663462916	7.64414103827699	7.56670329919471
ENSG00000207721.1	-0.90713589702977	-0.90713589702977	-0.126119990460889	-0.907135897029768	-0.907135897029768	-0.201519382814332
ENSG00000229956.11	-0.351604120900507	-0.90713589702977	1.68463522639408	-0.907135897029768	0.845542399741076	0.27026074957928
ENSG00000226324.1	-0.90713589702977	-0.90713589702977	-0.907135897029768	-0.907135897029768	-0.907135897029768	-0.201519382814332
ENSG00000172260.15	0.836401189232046	0.450361522054344	0.750513878477817	0.719565905736834	0.96709657757539	-0.90713589702977
ENSG00000231985.1	-0.90713589702977	-0.90713589702977	-0.907135897029768	-0.907135897029768	-0.907135897029768	-0.90713589702977
ENSG00000271618.1	-0.90713589702977	-0.90713589702977	-0.907135897029768	-0.907135897029768	-0.907135897029768	-0.90713589702977
[truncated: 58,709 more rows]
