# Supplementary material for: Systematic identification of post-transcriptional regulatory modules
Source: Nat Commun. 2024 Sep 9;15:7872. doi: 10.1038/s41467-024-52215-7 (PMC11385195; doi:10.1038/s41467-024-52215-7)
Supplement: Supplementary file 20 — Source Data [file 41467_2024_52215_MOESM20_ESM.zip › Source_data/Fig4D.tsv]

event	event_name	diff	bayes_factor
A3SS	chr1:100266524:100266624:+@chr1:100268074|100268152:100268295:+	-0.06	0.37
A3SS	chr1:101021641:101021765:-@chr1:101001544|101001587:101001467:-	-0.38	1.55
A3SS	chr1:10399629:10399704:+@chr1:10400376|10400393:10400572:+	-0.33	1.25
A3SS	chr1:109283063:109283168:-@chr1:109282731|109282736:109282680:-	-0.01	0.69
A3SS	chr1:109283063:109283168:-@chr1:109282731|109282789:109282680:-	0.09	0.58
A3SS	chr1:109283063:109283168:-@chr1:109282736|109282789:109282680:-	0.13	0.56
A3SS	chr1:11059777:11060024:-@chr1:11059345|11059380:11059225:-	0.03	0.33
A3SS	chr1:111140038:111140216:-@chr1:111139666|111139711:111139501:-	-0.22	0.86
A3SS	chr1:114399457:114399609:-@chr1:114397860|114397990:114397608:-	-0.03	0.41
A3SS	chr1:1218458:1218633:-@chr1:1217688|1217804:1216908:-	0.04	0.26
A3SS	chr1:1223244:1223357:-@chr1:1218927|1219005:1218769:-	-0.02	0.27
A3SS	chr1:1314301:1314365:-@chr1:1313921|1314105:1313732:-	0.06	0.22
A3SS	chr1:1320456:1320529:-@chr1:1319433|1319524:1319296:-	-0.03	0.3
A3SS	chr1:1320456:1320529:-@chr1:1319524|1319843:1319381:-	0.06	0.2
A3SS	chr1:1320996:1321093:-@chr1:1320529|1320682:1320456:-	-0.26	1.22
A3SS	chr1:1398233:1398342:-@chr1:1395514|1395537:1395394:-	-0.17	1.13
A3SS	chr1:1405809:1405886:-@chr1:1402256|1402601:1401909:-	0.11	0.49
A3SS	chr1:150223186:150223240:-@chr1:150220758|150220761:150218417:-	-0.1	0.56
A3SS	chr1:150226608:150226795:-@chr1:150223240|150223294:150223186:-	0.08	0.35
A3SS	chr1:150974619:150975003:-@chr1:150969091|150969131:150968918:-	-0.02	0.3
A3SS	chr1:154170400:154170469:-@chr1:154157721|154159048:154155304:-	0.05	0.21
A3SS	chr1:154273336:154273598:+@chr1:154273750|154273774:154273961:+	0.01	0.41
A3SS	chr1:155172565:155172628:-@chr1:155169857|155172489:155169791:-	0.15	0.39
A3SS	chr1:155270808:155270977:-@chr1:155269713|155269716:155269488:-	0.29	1.67
A3SS	chr1:155308748:155308965:+@chr1:155310043|155310064:155310205:+	0.12	0.49
A3SS	chr1:155670320:155670464:-@chr1:155668717|155668777:155668627:-	-0.16	0.58
A3SS	chr1:155917499:155917672:-@chr1:155916709|155916737:155916625:-	-0.34	5.11
A3SS	chr1:156014961:156015069:-@chr1:156011887|156012565:156011810:-	0.14	0.38
A3SS	chr1:156018270:156018368:-@chr1:156015069|156015073:156014961:-	0.15	0.5
A3SS	chr1:156745008:156745146:-@chr1:156744348|156744369:156744163:-	-0.08	1.22
A3SS	chr1:161177423:161177968:-@chr1:161176579|161177106:161176434:-	0.15	0.83
A3SS	chr1:161749770:161750145:+@chr1:161751655|161751668:161751781:+	-0.23	0.82
A3SS	chr1:1625286:1625428:+@chr1:1625546|1626650:1626754:+	-0.14	0.66
A3SS	chr1:16625775:16626005:-@chr1:16620024|16620038:16619845:-	-0.06	0.28
A3SS	chr1:16625775:16626005:-@chr1:16620024|16620245:16619845:-	0	0.15
A3SS	chr1:16625775:16626005:-@chr1:16620038|16620245:16619845:-	0.05	0.22
A3SS	chr1:171512032:171512200:+@chr1:171512995|171513001:171513172:+	0.26	1.42
A3SS	chr1:171557240:171558143:+@chr1:171561018|171561021:171561103:+	-0.04	0.37
A3SS	chr1:173864257:173864304:-@chr1:173864075|173864079:173863899:-	0.01	0.2
A3SS	chr1:173864257:173864304:-@chr1:173864075|173864098:173863899:-	-0.06	0.26
A3SS	chr1:183515874:183515991:+@chr1:183517626|183517688:183517820:+	0.07	0.39
A3SS	chr1:183635517:183635757:-@chr1:183633154|183633163:183633082:-	-0.14	0.62
A3SS	chr1:186355410:186355558:-@chr1:186353850|186353880:186353688:-	0.05	0.2
A3SS	chr1:193023844:193023946:-@chr1:193023036|193023039:193022926:-	0.06	0.72
A3SS	chr1:202729707:202730027:-@chr1:202729173|202729474:202727445:-	0.04	0.23
A3SS	chr1:203795537:203795775:+@chr1:203796293|203796451:203796601:+	0.28	2.5
A3SS	chr1:203795537:203795794:+@chr1:203796293|203796451:203796601:+	0.24	1.83
A3SS	chr1:203795537:203795794:+@chr1:203796451|203801575:203803016:+	0.02	0.09
A3SS	chr1:206731839:206731919:+@chr1:206732038|206732575:206734285:+	-0.24	1.15
A3SS	chr1:212432887:212433120:+@chr1:212442546|212442565:212442625:+	-0.02	0.65
A3SS	chr1:212782372:212782426:-@chr1:212727179|212738686:212726153:-	-0.2	0.63
A3SS	chr1:21606066:21606197:-@chr1:21602913|21603912:21602804:-	-0.02	0.1
A3SS	chr1:21715389:21715457:-@chr1:21706868|21706907:21706744:-	-0.09	0.47
A3SS	chr1:224431477:224431581:-@chr1:224424654|224424719:224424518:-	-0.02	0.56
A3SS	chr1:224431525:224431581:-@chr1:224424654|224424719:224424518:-	-0.03	0.69
A3SS	chr1:229342099:229342513:-@chr1:229327006|229327558:229326738:-	0.12	0.33
A3SS	chr1:23321528:23321663:-@chr1:23318688|23318697:23318483:-	0.04	0.36
A3SS	chr1:23344211:23344364:-@chr1:23341017|23341020:23340852:-	-0.14	0.63
A3SS	chr1:23691806:23691829:+@chr1:23692609|23692612:23692759:+	-0.05	0.3
A3SS	chr1:23971573:23971626:-@chr1:23967723|23967956:23964347:-	0	0.31
A3SS	chr1:23971573:23971626:-@chr1:23967723|23971439:23964347:-	0	0.15
A3SS	chr1:243164284:243166116:-@chr1:243156347|243156455:243156221:-	-0.04	0.26
A3SS	chr1:244863674:244864560:-@chr1:244860474|244862534:244860335:-	0	0
A3SS	chr1:24646667:24646789:+@chr1:24647079|24648859:24649029:+	0.11	0.48
A3SS	chr1:24649971:24650086:+@chr1:24651409|24651499:24651612:+	-0.01	0.38
A3SS	chr1:247159006:247159066:-@chr1:247157217|247157403:247154989:-	0.09	0.55
A3SS	chr1:247171848:247172017:-@chr1:247159813|247159867:247159687:-	-0.07	0.61
A3SS	chr1:247210691:247210856:-@chr1:247202080|247202095:247201568:-	-0.04	0.26
A3SS	chr1:247329966:247330081:-@chr1:247329568|247329615:247329189:-	-0.1	0.44
A3SS	chr1:248856288:248856422:-@chr1:248855943|248855946:248855725:-	-0.1	0.33
A3SS	chr1:248858918:248859116:-@chr1:248858321|248858419:248858131:-	0.01	0.34
A3SS	chr1:25245150:25245301:-@chr1:25243633|25244224:25243550:-	0.04	0.23
A3SS	chr1:25245150:25245301:-@chr1:25243633|25244498:25243550:-	-0.03	0.22
A3SS	chr1:25245150:25245301:-@chr1:25244224|25244498:25243550:-	-0.25	1.23
A3SS	chr1:25245150:25245301:-@chr1:25244224|25244498:25244181:-	-0.12	0.63
A3SS	chr1:2526464:2526596:-@chr1:2521315|2521941:2521101:-	0.03	0.2
A3SS	chr1:26276535:26276760:+@chr1:26277133|26277136:26278810:+	0.22	1.01
A3SS	chr1:28581590:28581873:-@chr1:28580646|28581229:28580560:-	0	0
A3SS	chr1:28887091:28887210:+@chr1:28987431|28987448:28987905:+	-0.07	0.37
A3SS	chr1:29039254:29039426:+@chr1:29053104|29053107:29053312:+	-0.18	0.94
A3SS	chr1:29230731:29230958:-@chr1:29216685|29216812:29216588:-	0.02	0.47
A3SS	chr1:30967167:30967310:-@chr1:30966197|30966278:30965982:-	0.14	0.99
A3SS	chr1:32386779:32386895:-@chr1:32383997|32384048:32383830:-	-0.12	0.49
A3SS	chr1:32634768:32634792:-@chr1:32634072|32634110:32633951:-	0.16	0.55
A3SS	chr1:32651148:32651322:+@chr1:32651914|32651917:32652061:+	0.02	0.09
A3SS	chr1:32826098:32826930:+@chr1:32827993|32827996:32828081:+	-0.13	0.58
A3SS	chr1:35177319:35177399:-@chr1:35176471|35176474:35176378:-	0.03	0.42
A3SS	chr1:36140069:36140166:-@chr1:36139819|36139843:36139720:-	0.1	0.47
A3SS	chr1:36177873:36178201:+@chr1:36178419|36178446:36178596:+	0.11	0.75
A3SS	chr1:36300886:36301084:+@chr1:36301553|36301556:36301696:+	0.14	0.48
A3SS	chr1:36361221:36361340:-@chr1:36358822|36358837:36358737:-	0.27	1.39
A3SS	chr1:37880085:37880194:-@chr1:37878323|37878492:37878188:-	-0.27	1.92
A3SS	chr1:37880085:37880194:-@chr1:37878323|37878570:37878188:-	-0.23	1.12
A3SS	chr1:40040583:40040783:+@chr1:40059334|40059337:40059458:+	0.02	0.79
A3SS	chr1:40040583:40040801:+@chr1:40059334|40059337:40059458:+	0.13	0.85
A3SS	chr1:40059334:40059458:+@chr1:40060067|40060070:40060170:+	0.08	0.39
A3SS	chr1:40997394:40997526:+@chr1:40999830|41001029:41001117:+	-0.02	0.05
A3SS	chr1:40997394:40997526:+@chr1:41000973|41001029:41001117:+	-0.04	0.21
A3SS	chr1:41116922:41117010:-@chr1:41113526|41113553:41113283:-	-0.08	0.69
A3SS	chr1:42758852:42758983:-@chr1:42757922|42757945:42757783:-	0.43	8.06
A3SS	chr1:43389759:43389808:-@chr1:43388428|43388489:43388310:-	-0.03	0.17
A3SS	chr1:45602255:45602365:+@chr1:45604917|45604936:45605016:+	0.03	0.18
A3SS	chr1:52438220:52438335:-@chr1:52436963|52436975:52436755:-	0.24	1.28
A3SS	chr1:52438220:52438335:-@chr1:52436963|52436978:52436755:-	0.54	19.44
A3SS	chr1:52438220:52438335:-@chr1:52436975|52436978:52436755:-	0.23	1.15
A3SS	chr1:54041724:54041805:-@chr1:54040837|54040840:54040756:-	0.31	1.13
A3SS	chr1:6595485:6595557:-@chr1:6593658|6594110:6590724:-	0.26	1.35
A3SS	chr1:67424888:67424977:-@chr1:67424277|67424322:67424200:-	-0.04	0.33
A3SS	chr1:67425083:67425223:-@chr1:67424959|67424977:67424888:-	-0.14	0.63
A3SS	chr1:70221351:70221839:+@chr1:70228422|70228465:70228555:+	0.1	0.5
A3SS	chr1:70246818:70246907:+@chr1:70249931|70249952:70250047:+	-0.08	0.32
A3SS	chr1:70250365:70250503:+@chr1:70250608|70250611:70253049:+	-0.06	0.28
A3SS	chr1:77949155:77949300:-@chr1:77948774|77948914:77948405:-	0.15	0.61
A3SS	chr1:7977652:7977738:+@chr1:7984864|7984894:7985282:+	-0.02	0.45
A3SS	chr1:86352859:86352984:-@chr1:86348878|86352208:86346837:-	0.08	0.38
A3SS	chr1:955923:956013:-@chr1:954082|954523:954004:-	0.26	0.77
A3SS	chr10:100280124:100280228:-@chr10:100275490|100275493:100273278:-	-0.29	1.07
A3SS	chr10:100526399:100526554:-@chr10:100523929|100524139:100523729:-	-0.01	0.25
A3SS	chr10:1048864:1049366:-@chr10:1043393|1044171:1043301:-	0.09	0.48
A3SS	chr10:110298648:110298790:-@chr10:110297728|110297745:110297567:-	-0.23	1.38
A3SS	chr10:119576611:119576750:-@chr10:119575791|119575812:119573466:-	-0.19	0.67
A3SS	chr10:119588152:119588248:-@chr10:119582557|119582608:119582459:-	-0.05	0.29
A3SS	chr10:22316409:22316556:+@chr10:22317857|22317884:22317995:+	0.02	0.22
A3SS	chr10:27048801:27048979:-@chr10:27046520|27046523:27046353:-	-0.18	0.78
A3SS	chr10:35206895:35207051:+@chr10:35211254|35211656:35212958:+	0.03	0.36
A3SS	chr10:56358805:56358947:-@chr10:56358687|56358724:56358556:-	-0.07	0.59
A3SS	chr10:5956379:5956454:-@chr10:5953206|5953326:5952371:-	-0.03	0.82
A3SS	chr10:71825837:71825893:-@chr10:71822007|71822016:71821876:-	0.1	0.39
A3SS	chr10:73773190:73773815:+@chr10:73775419|73775541:73776218:+	-0.04	0.69
A3SS	chr10:78037194:78037304:+@chr10:78037439|78040201:78040225:+	0	0
A3SS	chr10:78037194:78037304:+@chr10:78037439|78040204:78040225:+	0	0
A3SS	chr10:78037194:78037304:+@chr10:78040201|78040204:78040225:+	-0.04	0.14
A3SS	chr10:97468252:97468406:-@chr10:97467583|97467603:97467505:-	-0.16	0.74
A3SS	chr11:116859265:116859604:-@chr11:116858519|116858699:116857810:-	0.04	0.34
A3SS	chr11:119017958:119018053:-@chr11:119017433|119017545:119017362:-	-0.14	0.74
A3SS	chr11:119049556:119049635:-@chr11:119049203|119049370:119049018:-	-0.07	0.43
A3SS	chr11:123060593:123060798:-@chr11:123060211|123060268:123060116:-	-0.14	0.78
A3SS	chr11:123062064:123062136:-@chr11:123061258|123061329:123061120:-	-0.09	0.37
A3SS	chr11:125572458:125572569:+@chr11:125575251|125575263:125575408:+	-0.12	0.34
A3SS	chr11:125572458:125572569:+@chr11:125575251|125575305:125575408:+	-0.17	0.94
A3SS	chr11:125572458:125572569:+@chr11:125575251|125575309:125575408:+	-0.1	0.5
A3SS	chr11:125572458:125572569:+@chr11:125575263|125575305:125575408:+	-0.1	0.55
A3SS	chr11:125572458:125572569:+@chr11:125575263|125575309:125575408:+	-0.06	0.32
A3SS	chr11:126269040:126269291:+@chr11:126271220|126271437:126271657:+	0.02	0.51
A3SS	chr11:129885435:129885609:-@chr11:129884846|129884882:129884745:-	0.37	3.16
A3SS	chr11:1995876:1995998:-@chr11:1995788|1995794:1995176:-	0.08	0.4
A3SS	chr11:1996079:1996191:-@chr11:1995794|1995998:1995176:-	-0.04	0.21
A3SS	chr11:2883999:2884134:-@chr11:2883910|2883915:2883218:-	-0.16	0.51
A3SS	chr11:3057343:3057451:-@chr11:3042256|3042330:3042165:-	-0.11	0.35
A3SS	chr11:313506:313691:+@chr11:313997|314164:314356:+	0.01	0.09
A3SS	chr11:32583825:32583929:+@chr11:32586934|32587012:32587144:+	0	0.06
A3SS	chr11:32583825:32583929:+@chr11:32586934|32587046:32587144:+	0.17	3.86
A3SS	chr11:32583825:32583929:+@chr11:32587012|32587046:32587144:+	0.09	0.34
A3SS	chr11:45948886:45948946:-@chr11:45946003|45946098:45945840:-	-0.05	0.24
A3SS	chr11:47175015:47175098:-@chr11:47173840|47173882:47173759:-	-0.12	0.86
A3SS	chr11:47175015:47175098:-@chr11:47173840|47173915:47173759:-	-0.27	1.44
A3SS	chr11:47378309:47378576:-@chr11:47375729|47375732:47375633:-	-0.28	1.73
A3SS	chr11:47426117:47426216:-@chr11:47425946|47425950:47425867:-	-0.04	0.18
A3SS	chr11:47477297:47477425:-@chr11:47476956|47476959:47476846:-	0.08	0.64
A3SS	chr11:57425989:57426352:-@chr11:57425670|57425709:57425541:-	-0.08	0.64
A3SS	chr11:57426588:57426652:-@chr11:57426352|57426389:57425989:-	0.04	0.47
A3SS	chr11:57427062:57427121:-@chr11:57426652|57426750:57426588:-	0.06	0.39
A3SS	chr11:57530658:57530765:-@chr11:57530234|57530293:57530119:-	-0.04	0.15
A3SS	chr11:61965369:61965515:-@chr11:61965105|61965112:61964987:-	0	0
A3SS	chr11:61967312:61967631:-@chr11:61965515|61965577:61965369:-	0	0.03
A3SS	chr11:62337448:62337574:+@chr11:62337890|62337967:62338167:+	0.05	0.5
A3SS	chr11:62616506:62616796:-@chr11:62615799|62616236:62615296:-	-0.11	0.49
A3SS	chr11:62616506:62616796:-@chr11:62615799|62616240:62615296:-	-0.07	0.45
A3SS	chr11:62634821:62635000:-@chr11:62633514|62633567:62633445:-	0.02	0.29
A3SS	chr11:62771303:62771490:+@chr11:62775650|62775771:62775930:+	-0.14	0.62
A3SS	chr11:62831954:62832091:-@chr11:62831110|62831262:62831019:-	0.08	0.25
A3SS	chr11:64237187:64237222:+@chr11:64237420|64237521:64237655:+	0.14	0.56
A3SS	chr11:64766900:64767079:-@chr11:64765518|64766155:64764606:-	0.17	2.22
A3SS	chr11:65096998:65097127:+@chr11:65107187|65107581:65107727:+	-0.01	0.06
A3SS	chr11:65536586:65536750:+@chr11:65536986|65537037:65537128:+	-0.23	1.03
A3SS	chr11:67290322:67290446:+@chr11:67290592|67291476:67291521:+	-0.17	0.49
A3SS	chr11:67401728:67401931:-@chr11:67401199|67401232:67401068:-	-0.16	5.43
A3SS	chr11:67441125:67441244:-@chr11:67440439|67440484:67440335:-	-0.04	0.67
A3SS	chr11:67584685:67584772:+@chr11:67585038|67585138:67585241:+	-0.05	0.22
A3SS	chr11:67585138:67585241:+@chr11:67586104|67586389:67586653:+	-0.05	0.17
A3SS	chr11:67606958:67607076:+@chr11:67608400|67608552:67608722:+	-0.12	0.46
A3SS	chr11:68548067:68548204:+@chr11:68550990|68551121:68551186:+	-0.2	1.74
A3SS	chr11:68897927:68898012:-@chr11:68896678|68896838:68896515:-	0.12	0.71
A3SS	chr11:75401640:75401733:+@chr11:75402304|75402352:75402446:+	0.02	0.1
A3SS	chr11:75404672:75404868:+@chr11:75405583|75405614:75406913:+	0.2	153.11
A3SS	chr11:755879:756002:+@chr11:758950|759009:759057:+	0.18	0.61
A3SS	chr11:85983866:85983973:-@chr11:85981988|85982003:85981872:-	-0.24	1.15
A3SS	chr11:8684006:8684081:+@chr11:8684686|8684718:8684892:+	-0.03	0.13
A3SS	chr11:88328112:88328196:-@chr11:88326399|88326443:88320811:-	-0.1	0.56
A3SS	chr11:93739237:93739331:-@chr11:93738440|93738499:93738109:-	0.28	6.58
A3SS	chr12:105034300:105034398:-@chr12:105031890|105031934:105031769:-	0.16	0.77
A3SS	chr12:105052090:105052217:-@chr12:105050058|105050707:105049908:-	0.08	0.35
A3SS	chr12:108562601:108562736:+@chr12:108564060|108564279:108564392:+	-0.08	0.23
A3SS	chr12:109093247:109093472:-@chr12:109092787|109092937:109092507:-	-0.15	0.7
A3SS	chr12:109093350:109093488:-@chr12:109092787|109092937:109092507:-	0.1	0.77
A3SS	chr12:109951167:109951316:-@chr12:109947504|109948846:109947256:-	0.23	0.79
A3SS	chr12:109953092:109953234:-@chr12:109947504|109948846:109947256:-	0.18	0.6
A3SS	chr12:110436557:110436683:-@chr12:110436201|110436204:110436110:-	-0.02	0.11
A3SS	chr12:111841327:111842902:-@chr12:111840003|111840477:111839767:-	-0.37	4.52
A3SS	chr12:115975515:115975738:-@chr12:115975313|115975349:115975171:-	0.15	0.52
A3SS	chr12:116003003:116003102:-@chr12:115997227|115997230:115997010:-	0.03	0.3
A3SS	chr12:119735160:119735357:-@chr12:119734357|119734406:119734164:-	0.14	0.48
A3SS	chr12:120198854:120199000:-@chr12:120198739|120198770:120198554:-	0	0.03
A3SS	chr12:120198895:120199000:-@chr12:120198739|120198770:120198554:-	0.04	0.14
A3SS	chr12:120200730:120200831:-@chr12:120199425|120199485:120199310:-	0	0
A3SS	chr12:120201083:120201110:-@chr12:120200831|120200891:120200730:-	-0.04	0.21
A3SS	chr12:120496113:120496216:+@chr12:120496402|120496416:120496553:+	-0.09	0.35
A3SS	chr12:120562945:120563070:+@chr12:120563332|120563347:120563623:+	-0.24	0.85
A3SS	chr12:121330583:121330672:-@chr12:121328458|121328497:121328316:-	0.09	0.46
A3SS	chr12:122511109:122511188:-@chr12:122508447|122508450:122508218:-	-0.14	0.67
A3SS	chr12:122521385:122521428:-@chr12:122519029|122519051:122518839:-	-0.24	45.45
A3SS	chr12:122526848:122527013:-@chr12:122522299|122522329:122522143:-	0.01	0.12
A3SS	chr12:122981129:122981266:+@chr12:122981571|122981595:122981879:+	-0.08	0.35
A3SS	chr12:122981129:122981299:+@chr12:122981571|122981595:122981879:+	-0.12	0.43
A3SS	chr12:122981129:122981299:+@chr12:122981595|122981656:122981809:+	-0.05	0.42
A3SS	chr12:123223038:123223127:-@chr12:123221723|123221895:123221372:-	0.2	0.82
A3SS	chr12:123230261:123230522:-@chr12:123227572|123227616:123227463:-	-0.11	0.88
A3SS	chr12:124333130:124333279:-@chr12:124332464|124332467:124332319:-	-0.02	0.29
A3SS	chr12:124341823:124342074:-@chr12:124340694|124340751:124340602:-	-0.19	0.77
A3SS	chr12:124362126:124362297:-@chr12:124356782|124356806:124356642:-	-0.22	1.19
A3SS	chr12:124914587:124914762:-@chr12:124913765|124913774:124913587:-	0	0
A3SS	chr12:130873003:130873128:+@chr12:130874546|130874551:130874733:+	0.07	0.27
A3SS	chr12:14423909:14425473:+@chr12:14434337|14434340:14434423:+	-0.05	0.34
A3SS	chr12:2873977:2874525:-@chr12:2872244|2872247:2872096:-	-0.12	0.66
A3SS	chr12:32753918:32754085:-@chr12:32750839|32750874:32750719:-	0.01	0.51
A3SS	chr12:45922463:45922582:-@chr12:45919309|45922194:45919131:-	-0.01	0.19
A3SS	chr12:47793369:47793588:-@chr12:47792004|47792669:47791871:-	0.12	0.37
A3SS	chr12:48843940:48844050:-@chr12:48840106|48840151:48840013:-	-0.13	0.84
A3SS	chr12:49013062:49013110:-@chr12:49005852|49005881:49005743:-	-0.05	0.53
A3SS	chr12:49069734:49070025:-@chr12:49069106|49069174:49069035:-	-0.15	0.62
A3SS	chr12:51048299:51048478:+@chr12:51049013|51049034:51049185:+	-0.1	0.36
A3SS	chr12:51240343:51240461:+@chr12:51240871|51240899:51241116:+	-0.06	0.65
A3SS	chr12:53019910:53020026:+@chr12:53021716|53021806:53021860:+	0.01	0.3
A3SS	chr12:53295839:53295941:+@chr12:53296430|53297850:53297924:+	-0.05	0.13
A3SS	chr12:53297850:53297924:+@chr12:53298019|53298045:53298150:+	-0.38	8.65
A3SS	chr12:53442695:53442733:+@chr12:53443391|53443541:53443773:+	-0.04	0.15
A3SS	chr12:53442695:53442733:+@chr12:53443487|53443541:53443773:+	-0.09	0.42
A3SS	chr12:53459272:53459403:+@chr12:53459800|53461015:53461143:+	0	0
A3SS	chr12:53461015:53461143:+@chr12:53462481|53462493:53462567:+	-0.12	0.66
A3SS	chr12:53672576:53672645:-@chr12:53669948|53670114:53669871:-	0.05	0.29
A3SS	chr12:54391235:54391298:-@chr12:54384560|54384564:54384428:-	-0.21	0.83
A3SS	chr12:56314851:56314966:-@chr12:56311414|56311453:56311211:-	0.24	0.88
A3SS	chr12:56601180:56601402:-@chr12:56601086|56601098:56600943:-	0.15	0.76
A3SS	chr12:56606633:56606733:-@chr12:56606312|56606395:56606247:-	0.01	0.2
A3SS	chr12:56611573:56611633:-@chr12:56610517|56610539:56610409:-	-0.37	10.93
A3SS	chr12:56724452:56724523:-@chr12:56714675|56714687:56714602:-	-0.01	0.06
A3SS	chr12:56724452:56724523:-@chr12:56714675|56714703:56714602:-	0	0.06
A3SS	chr12:56724452:56724523:-@chr12:56714687|56714703:56714602:-	-0.08	0.33
A3SS	chr12:56724962:56725292:-@chr12:56724523|56724549:56724452:-	-0.07	0.55
A3SS	chr12:56725263:56725542:-@chr12:56724523|56724549:56724452:-	-0.05	0.25
A3SS	chr12:57229711:57229811:+@chr12:57230803|57231713:57231913:+	-0.13	0.62
A3SS	chr12:57232211:57232292:+@chr12:57232425|57232453:57232575:+	0.01	0.39
A3SS	chr12:57546028:57546096:-@chr12:57535845|57535846:57535749:-	-0.02	0.28
A3SS	chr12:57715760:57715970:+@chr12:57716089|57716092:57716193:+	-0.41	5.45
A3SS	chr12:57752175:57752521:-@chr12:57751659|57751736:57751500:-	0	0.07
A3SS	chr12:57752175:57752521:-@chr12:57751659|57751752:57751500:-	-0.02	0.1
A3SS	chr12:57752175:57752521:-@chr12:57751696|57751736:57751500:-	0.04	0.3
A3SS	chr12:57752175:57752521:-@chr12:57751696|57751752:57751500:-	0.06	0.39
A3SS	chr12:57752175:57752521:-@chr12:57751736|57751752:57751500:-	-0.03	0.24
A3SS	chr12:62389605:62389699:+@chr12:62389783|62389797:62389988:+	-0.09	0.33
A3SS	chr12:6521798:6522037:+@chr12:6522828|6522884:6523002:+	0.15	0.57
A3SS	chr12:6581649:6581814:-@chr12:6581385|6581388:6581291:-	-0.04	0.16
A3SS	chr12:6600534:6600669:-@chr12:6600356|6600395:6600217:-	0.1	0.79
A3SS	chr12:6602376:6602497:-@chr12:6602154|6602175:6601960:-	-0.15	0.84
A3SS	chr12:68610908:68611043:+@chr12:68648670|68648699:68648781:+	0.02	0.11
A3SS	chr12:68610908:68611043:+@chr12:68648699|68648706:68648781:+	-0.01	0.46
A3SS	chr12:6914327:6914659:+@chr12:6915436|6915818:6915917:+	0.27	1.23
A3SS	chr12:6914327:6914659:+@chr12:6915436|6915821:6915917:+	0.09	0.56
A3SS	chr12:6943817:6944173:+@chr12:6944380|6944476:6944652:+	-0.04	0.35
A3SS	chr12:76059798:76059878:-@chr12:76056158|76056161:76056033:-	0	0.06
A3SS	chr12:76487510:76487618:-@chr12:76450979|76450988:76450851:-	0.26	1.34
A3SS	chr12:7933810:7933902:-@chr12:7933147|7933179:7932987:-	0.12	0.39
A3SS	chr12:8943801:8943910:-@chr12:8943535|8943584:8943405:-	0.2	0.81
A3SS	chr12:95296051:95296258:+@chr12:95299094|95300165:95302790:+	-0.26	0.99
A3SS	chr12:95474046:95474330:+@chr12:95476071|95476074:95476178:+	0	0.21
A3SS	chr13:110637129:110637249:+@chr13:110638242|110638378:110639995:+	-0.17	0.96
A3SS	chr13:110644385:110644483:-@chr13:110642521|110644182:110642315:-	0.06	0.18
A3SS	chr13:113178174:113178287:-@chr13:113177976|113178008:113177539:-	-0.47	10.03
A3SS	chr13:27621779:27622009:+@chr13:27622841|27622875:27623452:+	0.07	0.4
A3SS	chr13:37024035:37024193:-@chr13:37022317|37023044:37022011:-	-0.06	0.55
A3SS	chr13:45338660:45338776:-@chr13:45337388|45337553:45333471:-	0.05	0.3
A3SS	chr13:45341042:45341284:-@chr13:45340785|45340820:45340712:-	-0.08	6.25
A3SS	chr13:45967504:45968028:-@chr13:45965429|45965432:45965280:-	0.23	0.78
A3SS	chr13:46052404:46052778:-@chr13:46045513|46045516:46045391:-	-0.14	0.74
A3SS	chr13:49580505:49580584:-@chr13:49567320|49567323:49567154:-	-0.02	0.49
A3SS	chr13:79366055:79366195:-@chr13:79365718|79365733:79365578:-	-0.08	0.39
A3SS	chr14:103334389:103334597:+@chr14:103335653|103335792:103335932:+	0.15	0.5
A3SS	chr14:103677415:103677523:+@chr14:103679309|103679384:103679545:+	-0.05	0.38
A3SS	chr14:105464032:105464147:+@chr14:105464416|105464463:105464567:+	0.07	0.39
A3SS	chr14:20354085:20354247:+@chr14:20354809|20354835:20354947:+	0.13	0.69
A3SS	chr14:20990464:20990598:+@chr14:20992092|20992124:20992205:+	-0.24	1.24
A3SS	chr14:20996527:20996711:+@chr14:20996785|20996812:20997030:+	0.06	0.47
A3SS	chr14:21211810:21211923:-@chr14:21211563|21211566:21211406:-	0.01	0.07
A3SS	chr14:21269298:21269425:-@chr14:21263336|21263582:21263311:-	-0.01	0.05
A3SS	chr14:21269298:21269425:-@chr14:21263336|21263829:21263311:-	0	0
A3SS	chr14:21503173:21503577:-@chr14:21501824|21501903:21501728:-	0.01	0.22
A3SS	chr14:22904261:22904326:-@chr14:22902382|22904190:22902187:-	0.06	0.16
A3SS	chr14:22950314:22950410:-@chr14:22948013|22948033:22947868:-	0.14	0.52
A3SS	chr14:23064355:23064488:-@chr14:23064221|23064257:23064105:-	-0.03	0.22
A3SS	chr14:23564333:23564388:-@chr14:23564159|23564221:23564046:-	0.26	0.73
A3SS	chr14:23567739:23567788:-@chr14:23567315|23567319:23567111:-	-0.11	0.46
A3SS	chr14:24114627:24114924:+@chr14:24115382|24115543:24115749:+	-0.18	0.84
A3SS	chr14:24115543:24115749:+@chr14:24116917|24116988:24117044:+	0.12	0.53
A3SS	chr14:24211680:24211829:-@chr14:24211512|24211592:24211411:-	0.13	0.5
A3SS	chr14:24235967:24236140:+@chr14:24237042|24237071:24237152:+	-0.08	0.28
A3SS	chr14:31133238:31133414:-@chr14:31129307|31129448:31128612:-	-0.08	0.4
A3SS	chr14:35121902:35122101:-@chr14:35110629|35110650:35110525:-	-0.05	0.31
A3SS	chr14:35310740:35310895:+@chr14:35312863|35312881:35313059:+	0.02	0.08
A3SS	chr14:35402771:35402859:-@chr14:35402534|35402663:35402394:-	0.01	0.31
A3SS	chr14:36316693:36316812:-@chr14:36314915|36314936:36314691:-	-0.15	0.92
A3SS	chr14:37247103:37247240:+@chr14:37247799|37247829:37247907:+	0.1	0.5
A3SS	chr14:49829054:49829262:-@chr14:49828787|49828807:49828616:-	-0.17	0.71
A3SS	chr14:75775484:75775630:+@chr14:75776705|75776747:75776850:+	-0.2	0.86
A3SS	chr14:77715772:77715879:+@chr14:77717480|77717502:77717601:+	0.32	1.46
A3SS	chr14:77715772:77715879:+@chr14:77717496|77717502:77717598:+	0.22	0.68
A3SS	chr14:77715772:77715879:+@chr14:77717496|77717502:77717601:+	0.18	0.78
A3SS	chr14:77761114:77761156:-@chr14:77755098|77755120:77754967:-	0.07	0.32
A3SS	chr14:81526733:81526964:-@chr14:81506178|81506241:81506074:-	0.18	0.8
A3SS	chr14:93115772:93115919:-@chr14:93115184|93115217:93115069:-	0.08	0.49
A3SS	chr14:93115772:93115919:-@chr14:93115184|93115305:93115069:-	0.06	0.47
A3SS	chr15:40039093:40039202:-@chr15:40038394|40038948:40038282:-	0.07	6.52
A3SS	chr15:43792975:43793083:+@chr15:43793576|43793710:43796089:+	-0.01	0.16
A3SS	chr15:43792975:43793083:+@chr15:43793687|43793710:43794046:+	0.01	0.14
A3SS	chr15:43792975:43793083:+@chr15:43793687|43793710:43796089:+	0.03	0.18
A3SS	chr15:44711487:44711613:+@chr15:44715423|44715434:44715701:+	0.03	0.09
A3SS	chr15:50300789:50300902:-@chr15:50289665|50289668:50289483:-	-0.19	0.81
A3SS	chr15:58851771:58851965:+@chr15:58854482|58854485:58861899:+	0.27	0.99
A3SS	chr15:58889430:58889554:-@chr15:58888555|58888573:58888385:-	0.18	0.47
A3SS	chr15:60476063:60476167:-@chr15:60468162|60468322:60468061:-	0.01	0.34
A3SS	chr15:61878607:61878746:-@chr15:61877054|61877086:61876973:-	-0.11	0.66
A3SS	chr15:68787770:68787919:-@chr15:68787495|68787535:68787413:-	-0.08	0.24
A3SS	chr15:69452784:69453020:+@chr15:69453647|69455170:69455287:+	0.01	0.3
A3SS	chr15:74619197:74619348:+@chr15:74619967|74620009:74620225:+	0.05	0.32
A3SS	chr15:75362343:75362453:-@chr15:75361947|75362025:75361855:-	-0.18	1.36
A3SS	chr15:75368073:75368198:-@chr15:75367634|75367645:75367511:-	-0.01	0.19
A3SS	chr15:75368073:75368198:-@chr15:75367634|75367977:75367511:-	0	0.04
A3SS	chr15:78160092:78160206:+@chr15:78161581|78161686:78161768:+	-0.23	0.96
A3SS	chr15:78939140:78939171:-@chr15:78937423|78937496:78937318:-	0.13	0.39
A3SS	chr15:89327167:89327349:-@chr15:89327063|89327079:89326912:-	0.14	0.7
A3SS	chr16:11897840:11897881:-@chr16:11896782|11896785:11896558:-	0.09	0.49
A3SS	chr16:15133264:15133423:-@chr16:15132873|15133106:15132720:-	-0.11	0.55
A3SS	chr16:1772604:1772646:-@chr16:1772513|1772534:1771890:-	-0.14	0.54
A3SS	chr16:18788981:18789118:-@chr16:18788142|18788159:18788063:-	-0.01	0.09
A3SS	chr16:19521704:19522145:-@chr16:19517185|19517189:19517014:-	0.13	0.73
A3SS	chr16:1962736:1962909:-@chr16:1962270|1962656:1962061:-	0.05	0.26
A3SS	chr16:1963149:1963256:-@chr16:1962656|1962909:1962497:-	-0.01	0.03
A3SS	chr16:1964276:1964365:-@chr16:1962909|1963256:1962736:-	-0.01	0
A3SS	chr16:20799263:20799351:-@chr16:20798211|20799067:20796344:-	0.16	0.74
A3SS	chr16:21158377:21158746:+@chr16:21160978|21161085:21161278:+	0.11	0.42
A3SS	chr16:21624931:21625115:+@chr16:21655227|21655230:21657473:+	0.18	0.87
A3SS	chr16:229279:229482:-@chr16:227336|228402:227242:-	-0.22	3.83
A3SS	chr16:24191090:24191230:+@chr16:24214658|24219961:24220611:+	-0.21	1.47
A3SS	chr16:2776993:2777127:-@chr16:2775556|2775625:2775451:-	-0.04	0.26
A3SS	chr16:2817801:2817966:+@chr16:2818677|2818683:2818969:+	0.33	1.37
A3SS	chr16:28830615:28830790:+@chr16:28830962|28830985:28831072:+	0.06	0.63
A3SS	chr16:28830962:28831072:+@chr16:28832187|28832205:28832399:+	0.06	0.31
A3SS	chr16:28834343:28834415:+@chr16:28834506|28834523:28834693:+	0.03	0.23
A3SS	chr16:28835278:28835399:+@chr16:28835549|28835555:28835758:+	-0.17	0.65
A3SS	chr16:2980286:2980539:-@chr16:2979912|2979936:2979648:-	0.04	0.51
A3SS	chr16:30076315:30076475:+@chr16:30081200|30081259:30081310:+	0.01	0.09
A3SS	chr16:31182513:31182664:+@chr16:31183858|31183861:31184002:+	-0.52	9.64
A3SS	chr16:3675324:3675397:-@chr16:3674494|3674597:3674339:-	-0.09	0.36
A3SS	chr16:397192:397313:+@chr16:398208|398990:399123:+	-0.08	0.24
A3SS	chr16:4683843:4683932:+@chr16:4686259|4688796:4690974:+	-0.12	0.5
A3SS	chr16:46971896:46971955:-@chr16:46971572|46971659:46971349:-	0.08	0.33
A3SS	chr16:67227113:67227224:+@chr16:67227614|67227836:67227931:+	-0.07	0.23
A3SS	chr16:67227113:67227224:+@chr16:67227719|67227836:67227931:+	-0.05	0.21
A3SS	chr16:67729280:67729484:-@chr16:67728511|67728601:67728390:-	0	0.28
A3SS	chr16:67832455:67832545:-@chr16:67832315|67832350:67832228:-	0.27	1.06
A3SS	chr16:67832455:67832545:-@chr16:67832315|67832354:67832228:-	0.06	0.67
A3SS	chr16:68304026:68304232:-@chr16:68302501|68302509:68302381:-	0.28	1.78
A3SS	chr16:69370483:69370629:-@chr16:69368482|69368595:69368376:-	0.08	0.53
A3SS	chr16:70042351:70042416:-@chr16:70038985|70039100:70038905:-	0.05	0.43
A3SS	chr16:70264958:70265102:-@chr16:70262484|70262524:70262346:-	-0.03	0.11
A3SS	chr16:70497221:70497387:-@chr16:70496379|70496431:70496266:-	-0.07	0.31
A3SS	chr16:84186901:84187070:-@chr16:84184899|84185060:84184851:-	-0.02	0.69
A3SS	chr16:85799567:85799752:+@chr16:85801184|85801205:85801278:+	-0.27	1.03
A3SS	chr16:85805733:85805864:+@chr16:85806456|85806738:85807003:+	-0.02	0.08
A3SS	chr16:85805733:85805864:+@chr16:85806456|85806760:85807003:+	-0.14	43.79
A3SS	chr16:85805733:85805864:+@chr16:85806738|85806760:85807003:+	-0.04	0.24
A3SS	chr16:87709265:87709667:-@chr16:87708466|87708548:87708350:-	0.35	6.09
A3SS	chr16:87765792:87765992:-@chr16:87762040|87762150:87761949:-	-0.2	6.73
A3SS	chr16:88810070:88810148:-@chr16:88809706|88809840:88809469:-	-0.06	0.46
A3SS	chr16:89560657:89560712:+@chr16:89560940|89560954:89561063:+	0.02	0.08
A3SS	chr17:10697235:10697568:-@chr17:10695831|10695834:10695741:-	-0.15	0.7
A3SS	chr17:16108786:16108912:-@chr17:16101757|16101805:16101250:-	0.07	0.51
A3SS	chr17:16137311:16137412:-@chr17:16126206|16126209:16126082:-	-0.07	0.35
A3SS	chr17:16439327:16439414:+@chr17:16439528|16439581:16439703:+	-0.18	0.78
A3SS	chr17:16439327:16439414:+@chr17:16439528|16439660:16439703:+	-0.26	1.24
A3SS	chr17:16439327:16439414:+@chr17:16439581|16439660:16439703:+	-0.26	1.23
A3SS	chr17:16439327:16439414:+@chr17:16439581|16440185:16440253:+	-0.1	0.51
A3SS	chr17:16439327:16439414:+@chr17:16440111|16440185:16440253:+	-0.01	0.06
A3SS	chr17:16439528:16439703:+@chr17:16440111|16440185:16440253:+	-0.01	0.09
A3SS	chr17:17281132:17281303:-@chr17:17276164|17276183:17276035:-	0.07	0.44
A3SS	chr17:1769852:1770050:+@chr17:1770834|1771029:1771184:+	0.03	0.21
A3SS	chr17:18251999:18252146:-@chr17:18251813|18251816:18251680:-	0.3	1.68
A3SS	chr17:27294114:27294435:+@chr17:27301767|27301788:27301956:+	0.16	0.54
A3SS	chr17:27306782:27306882:+@chr17:27307744|27309100:27309272:+	-0.03	0.32
A3SS	chr17:27617295:27617428:+@chr17:27621929|27623314:27626435:+	-0.06	0.24
A3SS	chr17:28598510:28598635:-@chr17:28592474|28593066:28591982:-	-0.01	0.19
A3SS	chr17:28598510:28598635:-@chr17:28592477|28593066:28591982:-	-0.04	0.12
A3SS	chr17:28766586:28766707:-@chr17:28759764|28759876:28755978:-	-0.08	0.61
A3SS	chr17:32350138:32350326:+@chr17:32351743|32351786:32351912:+	0.14	1.49
A3SS	chr17:32350138:32350326:+@chr17:32351776|32351786:32351912:+	0.19	3.75
A3SS	chr17:34980494:34980622:+@chr17:34983002|34983232:34983552:+	-0.39	39.56
A3SS	chr17:35605705:35605840:+@chr17:35608142|35608256:35608387:+	0.07	0.29
A3SS	chr17:39461511:39463117:+@chr17:39470879|39470882:39471763:+	-0.33	4.07
A3SS	chr17:39653481:39653750:+@chr17:39656898|39657008:39657085:+	0.09	0.33
A3SS	chr17:39653481:39653750:+@chr17:39656910|39657008:39657085:+	0.07	0.35
A3SS	chr17:39909756:39909924:-@chr17:39906271|39906987:39906111:-	-0.23	1.12
A3SS	chr17:40029748:40029859:-@chr17:40028968|40029004:40028826:-	-0.02	0.17
A3SS	chr17:40054361:40054405:-@chr17:40053635|40053657:40053469:-	0.41	3.94
A3SS	chr17:40054361:40054405:-@chr17:40053635|40053679:40053469:-	0.2	0.83
A3SS	chr17:40054361:40054405:-@chr17:40053635|40053768:40053469:-	0.04	0.2
A3SS	chr17:40089206:40089333:+@chr17:40093020|40093137:40093867:+	0.01	0.42
A3SS	chr17:40630208:40630286:-@chr17:40628993|40629568:40627761:-	-0.01	0.28
A3SS	chr17:40630714:40630924:-@chr17:40628993|40629013:40627743:-	0.03	0.15
A3SS	chr17:40630714:40630924:-@chr17:40628993|40629568:40627761:-	-0.03	0.14
A3SS	chr17:40632195:40632367:-@chr17:40631693|40631711:40631592:-	-0.05	0.61
A3SS	chr17:40636395:40636526:-@chr17:40636098|40636102:40635931:-	-0.13	0.48
A3SS	chr17:41786588:41786698:-@chr17:41771859|41771862:41771647:-	-0.01	0.23
A3SS	chr17:41918880:41919022:-@chr17:41913896|41913900:41913715:-	0.06	0.31
A3SS	chr17:41996311:41996424:-@chr17:41994944|41994983:41994870:-	-0.02	0.25
A3SS	chr17:42020069:42020204:+@chr17:42021545|42021564:42021671:+	-0.04	0.42
A3SS	chr17:42470090:42470218:+@chr17:42477639|42477660:42477742:+	0.26	0.97
A3SS	chr17:42957138:42957195:-@chr17:42956504|42956560:42956404:-	-0.36	10.37
A3SS	chr17:44181623:44181720:-@chr17:44176642|44177816:44175974:-	0.24	1.22
A3SS	chr17:44321058:44321231:-@chr17:44320731|44320749:44320622:-	0.02	0.23
A3SS	chr17:44324711:44324823:-@chr17:44323577|44323800:44323478:-	0.43	3.79
A3SS	chr17:47154672:47154786:-@chr17:47151918|47151936:47151806:-	0.38	1.78
A3SS	chr17:47603915:47604049:+@chr17:47605333|47605466:47605552:+	0.32	2.33
A3SS	chr17:48050607:48051628:+@chr17:48056386|48056419:48056598:+	-0.02	0.34
A3SS	chr17:4889647:4889763:+@chr17:4890222|4890517:4890735:+	-0.17	0.68
A3SS	chr17:50141269:50141373:-@chr17:50140228|50140359:50140093:-	0.08	2.25
A3SS	chr17:50746542:50746702:+@chr17:50749219|50749224:50749344:+	-0.3	1.4
A3SS	chr17:51159980:51160081:+@chr17:51161098|51161160:51161272:+	-0.05	0.24
A3SS	chr17:59707465:59707748:+@chr17:59731383|59731421:59731522:+	-0.13	0.59
A3SS	chr17:63800468:63800617:+@chr17:63805044|63805071:63805175:+	0.02	0.61
A3SS	chr17:64506076:64506289:-@chr17:64504842|64504880:64504677:-	-0.2	129.35
A3SS	chr17:68035519:68035840:+@chr17:68037080|68037110:68037207:+	0	0.12
A3SS	chr17:68037110:68037207:+@chr17:68037330|68037358:68037495:+	-0.37	1.68
A3SS	chr17:68248640:68248705:+@chr17:68250188|68250360:68250470:+	0.27	1.34
A3SS	chr17:7307373:7307752:+@chr17:7309597|7309615:7309800:+	-0.13	3.52
A3SS	chr17:75130753:75130867:-@chr17:75130637|75130642:75130225:-	-0.28	1.14
A3SS	chr17:75261674:75261983:+@chr17:75262463|75262497:75262688:+	-0.09	0.43
A3SS	chr17:7575119:7575258:+@chr17:7576524|7576530:7576692:+	0.12	0.48
A3SS	chr17:75904809:75905413:-@chr17:75904673|75904719:75904540:-	-0.02	0.15
A3SS	chr17:76063976:76064171:-@chr17:76061574|76061653:76061492:-	-0.27	4.14
A3SS	chr17:78168545:78168715:+@chr17:78170612|78170817:78171054:+	-0.02	0.15
A3SS	chr17:78214680:78214789:+@chr17:78215966|78216664:78216781:+	-0.38	1
A3SS	chr17:7903825:7903991:+@chr17:7904129|7904442:7904619:+	-0.17	5.56
A3SS	chr17:81511903:81512142:-@chr17:81511626|81511803:81511188:-	0.02	0.65
A3SS	chr17:81512232:81512360:-@chr17:81512115|81512142:81511903:-	0	0.05
A3SS	chr17:81909514:81909602:-@chr17:81909037|81909321:81908876:-	0.02	0.46
A3SS	chr17:82037450:82037547:-@chr17:82037013|82037088:82036859:-	-0.16	0.71
A3SS	chr17:82051865:82051964:+@chr17:82053234|82053274:82053366:+	-0.15	0.77
A3SS	chr17:82051865:82051964:+@chr17:82053254|82053274:82053366:+	-0.06	0.55
A3SS	chr17:8207571:8207625:-@chr17:8207367|8207370:8207176:-	0.09	0.37
A3SS	chr17:82080692:82080922:-@chr17:82080535|82080590:82080370:-	-0.23	1.71
A3SS	chr17:82098121:82098332:-@chr17:82096447|82096452:82096319:-	0.06	0.35
A3SS	chr17:8210530:8210626:-@chr17:8207840|8207901:8207738:-	-0.19	0.99
A3SS	chr17:82253016:82253244:-@chr17:82252527|82252604:82252434:-	-0.06	0.21
A3SS	chr17:8383157:8383193:-@chr17:8382315|8382338:8382143:-	0	0.03
A3SS	chr18:35339829:35339976:-@chr18:35337770|35339073:35332227:-	0.18	2.32
A3SS	chr18:36164475:36164667:+@chr18:36167101|36167153:36167222:+	0.18	0.65
A3SS	chr18:46098172:46098296:-@chr18:46095131|46095147:46095053:-	0.07	0.32
A3SS	chr18:49492458:49492565:-@chr18:49491584|49491833:49491532:-	-0.01	0.05
A3SS	chr18:57620569:57620651:-@chr18:57615975|57616022:57615817:-	0.01	0.21
A3SS	chr18:57621708:57622173:-@chr18:57620648|57620651:57620569:-	0.1	0.47
A3SS	chr19:1014192:1014473:-@chr19:1013340|1013358:1013241:-	-0.1	0.39
A3SS	chr19:1020772:1021179:-@chr19:1014317|1014473:1014192:-	-0.04	0.2
A3SS	chr19:1032559:1032696:+@chr19:1036067|1036130:1036246:+	-0.07	0.39
A3SS	chr19:10395928:10396203:-@chr19:10395543|10395696:10395435:-	-0.04	0.15
A3SS	chr19:10565906:10566010:-@chr19:10565034|10565790:10564929:-	0.05	0.56
A3SS	chr19:10682537:10682704:+@chr19:10683125|10683137:10683262:+	0.1	0.44
A3SS	chr19:10960932:10961174:+@chr19:10984121|10984124:10984373:+	0.03	0.34
A3SS	chr19:11034914:11035132:+@chr19:11041298|11041307:11041560:+	0.08	0.36
A3SS	chr19:11041307:11041560:+@chr19:11058255|11058258:11058363:+	0.09	0.63
A3SS	chr19:11155617:11155812:-@chr19:11149238|11149351:11149094:-	-0.15	0.91
A3SS	chr19:11197485:11197547:-@chr19:11195820|11195881:11195556:-	0.12	0.54
A3SS	chr19:11513804:11514221:-@chr19:11513279|11513284:11513056:-	0.15	0.51
A3SS	chr19:1222985:1223172:+@chr19:1223638|1226454:1226663:+	0.03	0.14
A3SS	chr19:12676017:12676142:-@chr19:12675933|12675949:12675721:-	0	0.19
A3SS	chr19:12680161:12680325:-@chr19:12679922|12680030:12679801:-	0.06	0.25
A3SS	chr19:1269332:1269410:+@chr19:1270867|1270928:1271036:+	-0.13	0.8
A3SS	chr19:12706196:12706367:-@chr19:12705768|12705830:12705682:-	-0.25	1.22
A3SS	chr19:1270928:1271036:+@chr19:1271121|1271140:1271246:+	-0.02	0.26
A3SS	chr19:12734313:12734775:-@chr19:12731421|12731557:12731344:-	-0.17	2.88
A3SS	chr19:12897703:12897863:+@chr19:12899468|12899700:12899999:+	-0.12	0.54
A3SS	chr19:13102531:13102867:-@chr19:13101048|13101195:13100837:-	-0.02	0.27
A3SS	chr19:13115626:13115768:-@chr19:13115402|13115466:13115279:-	0.21	0.84
A3SS	chr19:13116653:13116771:-@chr19:13116340|13116431:13116146:-	-0.07	0.44
A3SS	chr19:13149728:13149897:-@chr19:13149593|13149604:13149499:-	-0.03	0.28
A3SS	chr19:1393242:1393330:+@chr19:1394418|1395391:1395589:+	-0.02	0.12
A3SS	chr19:1432514:1432690:+@chr19:1434737|1434740:1435687:+	-0.16	0.62
A3SS	chr19:1438807:1438892:+@chr19:1439961|1440019:1440253:+	0.02	0.13
A3SS	chr19:1438807:1438892:+@chr19:1439961|1440026:1440253:+	0.11	0.62
A3SS	chr19:1438807:1438892:+@chr19:1439968|1440019:1440253:+	0.03	0.13
A3SS	chr19:1438807:1438892:+@chr19:1439968|1440026:1440253:+	0.13	0.6
A3SS	chr19:1439606:1439826:+@chr19:1440019|1440026:1440253:+	0.01	0.1
A3SS	chr19:14410216:14410334:-@chr19:14409873|14409981:14409742:-	0.06	0.41
A3SS	chr19:15403475:15403715:-@chr19:15401293|15401603:15401150:-	0.14	0.9
A3SS	chr19:15831255:15831356:+@chr19:15834502|15834576:15835114:+	-0.01	0.19
A3SS	chr19:15834502:15835114:+@chr19:15835179|15835218:15835418:+	-0.06	0.68
A3SS	chr19:15834502:15835114:+@chr19:15835188|15835218:15835419:+	-0.04	0.62
A3SS	chr19:1599412:1599560:-@chr19:1598215|1598326:1598049:-	-0.06	0.32
A3SS	chr19:1615686:1615821:-@chr19:1612430|1612433:1612207:-	0.36	1.9
A3SS	chr19:17267376:17267527:+@chr19:17268756|17268794:17269091:+	0.02	0.43
A3SS	chr19:17766669:17766810:+@chr19:17770425|17770464:17770577:+	0.05	0.34
A3SS	chr19:1817707:1817780:-@chr19:1817329|1817458:1817219:-	-0.09	0.61
A3SS	chr19:1820264:1820395:-@chr19:1820057|1820180:1819934:-	0.11	0.52
A3SS	chr19:18437599:18437760:-@chr19:18436479|18437105:18436330:-	0.03	0.38
A3SS	chr19:18533270:18533347:-@chr19:18532795|18532814:18532664:-	0.06	0.51
A3SS	chr19:18539371:18539459:-@chr19:18538433|18538436:18538216:-	0.11	0.51
A3SS	chr19:18574870:18574972:+@chr19:18575057|18575103:18575241:+	0.17	146.12
A3SS	chr19:18588995:18589683:+@chr19:18590274|18590854:18590933:+	0.15	0.82
A3SS	chr19:19385803:19386138:+@chr19:19465340|19465345:19465614:+	0.09	0.34
A3SS	chr19:19516230:19516332:+@chr19:19526025|19526182:19526260:+	0.02	0.08
A3SS	chr19:2040134:2040177:-@chr19:2037829|2039856:2037465:-	0.13	0.5
A3SS	chr19:2113336:2113413:-@chr19:2112931|2112967:2112860:-	-0.07	0.46
A3SS	chr19:2117222:2117367:-@chr19:2116746|2116796:2116605:-	-0.01	0.27
A3SS	chr19:2269520:2269744:+@chr19:2271385|2271391:2271530:+	0.15	0.77
A3SS	chr19:2269520:2269744:+@chr19:2271385|2271782:2271954:+	0	0.05
A3SS	chr19:2328387:2328477:-@chr19:2324192|2324196:2324125:-	0.09	0.57
A3SS	chr19:2739945:2740017:-@chr19:2737300|2737379:2737048:-	0.08	0.38
A3SS	chr19:30012285:30012531:+@chr19:30014887|30015536:30016612:+	0.05	0.38
A3SS	chr19:3054120:3054194:-@chr19:3054037|3054040:3052910:-	-0.12	0.43
A3SS	chr19:35269581:35269699:+@chr19:35269803|35270447:35270597:+	0.08	0.61
A3SS	chr19:3574383:3574586:+@chr19:3575502|3575540:3575660:+	-0.14	0.79
A3SS	chr19:3783814:3784033:-@chr19:3783219|3783297:3783126:-	0.06	0.39
A3SS	chr19:38899506:38899862:-@chr19:38893867|38893971:38893819:-	-0.02	0.52
A3SS	chr19:38899506:38899862:-@chr19:38893867|38893998:38893819:-	-0.01	0.75
A3SS	chr19:39386482:39386572:-@chr19:39386219|39386403:39385630:-	-0.01	0.15
A3SS	chr19:40083111:40083237:-@chr19:40081914|40081917:40081819:-	0.14	0.72
A3SS	chr19:40256926:40257054:-@chr19:40255269|40255299:40255158:-	-0.19	1.14
A3SS	chr19:40757332:40757504:+@chr19:40759431|40759440:40759579:+	-0.12	0.62
A3SS	chr19:41303972:41304261:+@chr19:41305646|41305676:41305867:+	-0.15	0.56
A3SS	chr19:41433537:41433673:-@chr19:41432408|41433434:41431319:-	0.06	0.31
A3SS	chr19:4496302:4496405:+@chr19:4496919|4497958:4498031:+	-0.02	0.07
A3SS	chr19:45691887:45691992:-@chr19:45688466|45688566:45688387:-	0.01	0.1
A3SS	chr19:45816798:45816974:-@chr19:45816577|45816614:45816482:-	-0.06	0.31
A3SS	chr19:45863058:45863290:-@chr19:45854507|45854585:45854391:-	0.33	3.03
A3SS	chr19:47755348:47755523:+@chr19:47755756|47756528:47756604:+	-0.58	291.62
A3SS	chr19:48153872:48153967:-@chr19:48151336|48151339:48151232:-	0.06	0.6
A3SS	chr19:48153872:48153967:-@chr19:48151336|48151385:48151232:-	-0.09	0.4
A3SS	chr19:48153872:48153967:-@chr19:48151339|48151385:48151232:-	-0.08	0.39
A3SS	chr19:48616726:48616824:-@chr19:48616202|48616220:48616079:-	-0.04	0.18
A3SS	chr19:49451485:49451578:-@chr19:49450848|49450939:49450782:-	0.09	0.37
A3SS	chr19:49496434:49496471:+@chr19:49497173|49497194:49497325:+	-0.06	0.5
A3SS	chr19:49558897:49558978:-@chr19:49557249|49557945:49557090:-	0.04	0.15
A3SS	chr19:49558897:49558978:-@chr19:49557249|49558199:49557090:-	0.03	0.09
A3SS	chr19:50025893:50026122:+@chr19:50030892|50031014:50031091:+	-0.39	1.86
A3SS	chr19:52638312:52638391:-@chr19:52635153|52635204:52635066:-	-0.03	0.4
A3SS	chr19:54115410:54115797:+@chr19:54118241|54118271:54118455:+	-0.05	0.6
A3SS	chr19:54115410:54115797:+@chr19:54118248|54118271:54118455:+	-0.04	0.52
A3SS	chr19:54137762:54137993:+@chr19:54142926|54142929:54143003:+	-0.18	0.75
A3SS	chr19:54206276:54206462:+@chr19:54206553|54207398:54207647:+	-0.01	0.04
A3SS	chr19:55137103:55137212:-@chr19:55134156|55134204:55134066:-	-0.05	0.24
A3SS	chr19:5657241:5657347:+@chr19:5661488|5661521:5661808:+	-0.35	1.55
A3SS	chr19:5713134:5713253:-@chr19:5712002|5712070:5711771:-	0	0.11
A3SS	chr19:572454:572701:+@chr19:579500|579524:579656:+	-0.02	0.11
A3SS	chr19:572454:572701:+@chr19:579509|579524:579656:+	-0.07	0.34
A3SS	chr19:5896905:5896997:-@chr19:5896575|5896650:5896453:-	-0.1	0.49
A3SS	chr19:652233:652296:-@chr19:651855|651915:651611:-	0.06	0.53
A3SS	chr19:695352:695461:-@chr19:694967|694970:694814:-	0.08	0.61
A3SS	chr19:7935065:7935145:-@chr19:7934238|7934241:7934089:-	0.03	0.27
A3SS	chr19:7938027:7938197:-@chr19:7935145|7935253:7935065:-	0.18	1.11
A3SS	chr19:804292:804438:+@chr19:804532|804541:804702:+	0.04	0.44
A3SS	chr19:8308149:8308356:-@chr19:8305156|8305805:8305031:-	0.04	0.13
A3SS	chr19:9656547:9656653:-@chr19:9653878|9653881:9648662:-	-0.27	0.71
A3SS	chr2:127289689:127289824:-@chr2:127289501|127289519:127289337:-	-0.13	0.55
A3SS	chr2:144401199:144401307:-@chr2:144400270|144400345:144398301:-	0.29	1.55
A3SS	chr2:144429769:144430026:-@chr2:144424867|144424953:144424796:-	-0.07	0.46
A3SS	chr2:169630774:169630987:+@chr2:169631766|169631775:169631933:+	0.08	0.29
A3SS	chr2:175080660:175080765:-@chr2:175074835|175074867:175072250:-	-0.09	0.73
A3SS	chr2:175181656:175181710:-@chr2:175181466|175181483:175181355:-	0.26	2.63
A3SS	chr2:182736249:182736386:+@chr2:182739545|182740299:182740388:+	-0.08	0.7
A3SS	chr2:201160432:201160942:+@chr2:201162996|201163835:201172688:+	0.08	0.28
A3SS	chr2:203394700:203394846:+@chr2:203395656|203395659:203395780:+	-0.07	0.4
A3SS	chr2:206159594:206159684:+@chr2:206159913|206159959:206160059:+	0.03	0.5
A3SS	chr2:206159959:206160059:+@chr2:206160557|206160588:206160710:+	-0.04	0.13
A3SS	chr2:215312498:215312624:+@chr2:215318131|215318157:215318233:+	0.22	1.02
A3SS	chr2:216113016:216113129:+@chr2:216116638|216116659:216116842:+	-0.09	0.34
A3SS	chr2:218269966:218270257:-@chr2:218269534|218269537:218269382:-	-0.01	0.14
A3SS	chr2:229795179:229795330:-@chr2:229793130|229793145:229792973:-	-0.04	0.22
A3SS	chr2:229807705:229807864:-@chr2:229805802|229805883:229805730:-	-0.05	0.43
A3SS	chr2:229807708:229807864:-@chr2:229805802|229805883:229805730:-	0.05	0.46
A3SS	chr2:231711348:231711419:+@chr2:231711887|231711890:231711983:+	-0.23	6.04
A3SS	chr2:232787150:232787329:+@chr2:232790698|232790716:232790915:+	-0.14	0.58
A3SS	chr2:240025227:240025402:-@chr2:240022340|240022341:240022172:-	0.06	0.29
A3SS	chr2:241097243:241097427:-@chr2:241094432|241096438:241094277:-	0	0.3
A3SS	chr2:241229833:241229961:-@chr2:241228410|241229687:241227264:-	-0.01	0.05
A3SS	chr2:241235490:241235594:-@chr2:241235255|241235275:241235121:-	0.02	0.14
A3SS	chr2:241236615:241236769:-@chr2:241235594|241235629:241235490:-	-0.11	0.54
A3SS	chr2:241242460:241242678:-@chr2:241240122|241240164:241239901:-	-0.01	0.15
A3SS	chr2:241501478:241501708:-@chr2:241500796|241501077:241500740:-	0.02	0.12
A3SS	chr2:241508006:241508135:-@chr2:241501708|241501799:241501478:-	-0.03	0.2
A3SS	chr2:24814376:24814493:+@chr2:24815497|24815598:24815756:+	-0.02	0.64
A3SS	chr2:25243898:25243982:-@chr2:25241707|25241777:25241562:-	-0.1	0.78
A3SS	chr2:26215053:26215175:-@chr2:26214561|26214576:26214443:-	0.03	0.17
A3SS	chr2:27071326:27071463:-@chr2:27070721|27070742:27070472:-	0.01	0.17
A3SS	chr2:27369414:27369549:-@chr2:27369209|27369212:27369006:-	-0.12	0.63
A3SS	chr2:27662179:27662281:-@chr2:27661388|27661601:27660984:-	0.15	1.41
A3SS	chr2:3575205:3575350:+@chr2:3575557|3575592:3575684:+	0.17	0.71
A3SS	chr2:38298144:38298575:-@chr2:38296113|38296590:38293957:-	-0.33	3.1
A3SS	chr2:44361380:44361546:-@chr2:44359750|44360038:44359497:-	-0.31	1.25
A3SS	chr2:47795894:47796063:+@chr2:47798611|47798615:47801155:+	0.04	0.13
A3SS	chr2:63983864:63984019:-@chr2:63981851|63981887:63981646:-	-0.16	0.79
A3SS	chr2:69935351:69935465:+@chr2:69937019|69937235:69937394:+	0.39	4.54
A3SS	chr2:70301925:70302088:-@chr2:70300980|70301603:70300840:-	0	0.06
A3SS	chr2:73737302:73737406:-@chr2:73734588|73734591:73734429:-	-0.1	0.45
A3SS	chr2:74178661:74178868:-@chr2:74172749|74172752:74172586:-	0.05	0.34
A3SS	chr2:74527248:74527363:-@chr2:74527059|74527121:74526941:-	-0.01	0.13
A3SS	chr2:86173650:86173761:-@chr2:86171345|86171381:86171208:-	-0.01	0.45
A3SS	chr2:9527786:9527954:-@chr2:9526244|9526264:9526111:-	0.3	2
A3SS	chr20:1164318:1164476:+@chr20:1165029|1166227:1172246:+	0.06	0.33
A3SS	chr20:1452493:1452630:-@chr20:1445830|1446149:1445666:-	0.22	2.63
A3SS	chr20:17955365:17955475:-@chr20:17954117|17954223:17953996:-	0	0.17
A3SS	chr20:17955365:17955475:-@chr20:17954117|17954231:17953996:-	0	0.15
A3SS	chr20:18567420:18567596:+@chr20:18569236|18569239:18569563:+	0.09	0.57
A3SS	chr20:2462636:2462761:-@chr20:2461793|2461939:2461634:-	0.06	0.39
A3SS	chr20:2654749:2654947:+@chr20:2655238|2655325:2655512:+	0.15	2.69
A3SS	chr20:2839192:2839271:-@chr20:2838929|2839082:2838844:-	0.15	0.79
A3SS	chr20:31722618:31723098:-@chr20:31722330|31722348:31721655:-	-0.18	0.86
A3SS	chr20:31723864:31723999:-@chr20:31722330|31722348:31721655:-	-0.2	0.82
A3SS	chr20:33401428:33401561:-@chr20:33396852|33397084:33396761:-	0.15	0.64
A3SS	chr20:33401428:33401561:-@chr20:33396936|33397084:33396761:-	-0.14	0.61
A3SS	chr20:34929401:34929590:-@chr20:34928951|34929237:34928473:-	0.14	0.64
A3SS	chr20:35035123:35035308:-@chr20:35021332|35021356:35021190:-	0.18	0.76
A3SS	chr20:35632311:35632385:-@chr20:35632234|35632248:35632163:-	0.19	0.85
A3SS	chr20:35713019:35713096:-@chr20:35709256|35709274:35709224:-	-0.03	0.62
A3SS	chr20:35713019:35713096:-@chr20:35709274|35709309:35709224:-	0.03	0.25
A3SS	chr20:35731941:35732135:-@chr20:35729527|35729551:35729462:-	0.01	0.14
A3SS	chr20:36773662:36773827:-@chr20:36771193|36771473:36770873:-	-0.12	0.83
A3SS	chr20:44624202:44624329:-@chr20:44622930|44623078:44622829:-	-0.05	0.36
A3SS	chr20:45420332:45420429:+@chr20:45420508|45420528:45420693:+	-0.1	0.34
A3SS	chr20:47310056:47310204:-@chr20:47298872|47298947:47298729:-	-0.2	0.98
A3SS	chr20:47639008:47639202:+@chr20:47639577|47639622:47639822:+	0.07	0.42
A3SS	chr20:49135833:49135931:-@chr20:49124587|49124605:49124375:-	0.07	0.37
A3SS	chr20:51542370:51542719:-@chr20:51523596|51524110:51523081:-	-0.03	0.44
A3SS	chr20:57503436:57503601:-@chr20:57498698|57498701:57497168:-	-0.22	1.32
A3SS	chr20:59038466:59038634:-@chr20:59037280|59037299:59037191:-	0.03	0.46
A3SS	chr20:62138171:62138290:-@chr20:62137426|62137465:62137364:-	-0.21	1.24
A3SS	chr20:62798587:62798668:+@chr20:62798853|62798975:62799049:+	-0.14	0.72
A3SS	chr20:63865228:63865384:+@chr20:63869296|63869365:63869441:+	-0.15	0.61
A3SS	chr20:63946161:63946267:-@chr20:63945914|63945975:63945805:-	-0.1	0.63
A3SS	chr20:63946161:63946267:-@chr20:63945914|63945988:63945805:-	-0.13	0.65
A3SS	chr21:10464862:10464976:+@chr21:10473010|10473028:10473729:+	-0.03	0.26
A3SS	chr21:32603161:32603292:-@chr21:32601973|32602367:32601669:-	-0.07	0.28
A3SS	chr21:32612105:32612871:-@chr21:32609954|32610005:32609838:-	-0.02	0.13
A3SS	chr21:33602234:33602345:-@chr21:33599248|33599285:33599150:-	0.21	0.78
A3SS	chr21:33767713:33767828:+@chr21:33772039|33772061:33772323:+	0.18	2.75
A3SS	chr21:33903935:33904021:-@chr21:33903639|33903656:33903456:-	0.04	0.19
A3SS	chr21:36060347:36060818:-@chr21:36058924|36058973:36058816:-	-0.12	0.6
A3SS	chr21:44325153:44325264:+@chr21:44325732|44325961:44326060:+	-0.03	0.29
A3SS	chr22:17743803:17744013:-@chr22:17739488|17740176:17739349:-	0.01	0.09
A3SS	chr22:19068100:19068225:-@chr22:19065058|19065067:19064848:-	0.23	0.97
A3SS	chr22:19068100:19068225:-@chr22:19065058|19065075:19064848:-	0.25	1.62
A3SS	chr22:19961199:19961289:+@chr22:19962233|19962527:19962815:+	-0.02	0.09
A3SS	chr22:19963566:19963759:+@chr22:19964110|19964168:19964299:+	-0.05	0.2
A3SS	chr22:20112911:20113007:-@chr22:20112794|20112816:20111866:-	-0.2	0.86
A3SS	chr22:20113686:20113808:-@chr22:20113507|20113561:20113432:-	0.18	0.59
A3SS	chr22:20126303:20126368:+@chr22:20126952|20126955:20127357:+	0.18	1.16
A3SS	chr22:20568521:20568631:+@chr22:20582611|20582662:20582747:+	0.04	0.41
A3SS	chr22:20994558:20994727:+@chr22:20994870|20994915:20995026:+	0.03	0.47
A3SS	chr22:21477790:21477915:-@chr22:21476160|21476764:21476002:-	-0.08	0.47
A3SS	chr22:21963923:21964028:-@chr22:21962893|21963020:21962747:-	-0.09	0.84
A3SS	chr22:22557545:22557580:-@chr22:22556909|22556930:22556812:-	0.22	1.58
A3SS	chr22:22557545:22557580:-@chr22:22556909|22556977:22556812:-	0.21	2.14
A3SS	chr22:22557545:22557580:-@chr22:22556909|22557086:22556812:-	0.16	2.17
A3SS	chr22:22557545:22557580:-@chr22:22556930|22556977:22556812:-	-0.01	0.18
A3SS	chr22:22557545:22557580:-@chr22:22556930|22557086:22556812:-	0.03	0.13
A3SS	chr22:22557545:22557580:-@chr22:22556977|22557086:22556812:-	0.12	0.47
A3SS	chr22:23803295:23803422:+@chr22:23816625|23816770:23816936:+	-0.11	0.4
A3SS	chr22:29351705:29351825:-@chr22:29351266|29351419:29351171:-	0.19	0.8
A3SS	chr22:30579137:30579303:-@chr22:30578995|30578998:30578837:-	-0.05	0.42
A3SS	chr22:31095534:31095609:+@chr22:31095852|31096733:31096897:+	-0.05	0.63
A3SS	chr22:32474676:32475124:+@chr22:32478981|32479133:32479275:+	0.12	0.83
A3SS	chr22:36481564:36482030:-@chr22:36480748|36480787:36480575:-	-0.02	0.11
A3SS	chr22:36481564:36482030:-@chr22:36480748|36480837:36480575:-	0.01	0.08
A3SS	chr22:36481564:36482030:-@chr22:36480787|36480837:36480575:-	0.04	0.22
A3SS	chr22:36518763:36518910:-@chr22:36517431|36517493:36517301:-	0.04	0.24
A3SS	chr22:38116075:38116211:-@chr22:38115681|38115849:38115527:-	0.09	0.8
A3SS	chr22:39317461:39317629:-@chr22:39316841|39317021:39316706:-	0	0
A3SS	chr22:40360402:40360492:+@chr22:40361088|40361273:40361342:+	0	0.05
A3SS	chr22:42518005:42518147:-@chr22:42516136|42516296:42516011:-	-0.04	0.27
A3SS	chr22:42602770:42603160:-@chr22:42602056|42602107:42601970:-	0.13	0.55
A3SS	chr22:49794034:49794294:-@chr22:49787494|49787887:49787390:-	-0.03	0.37
A3SS	chr22:50197241:50197351:+@chr22:50197437|50197449:50197588:+	0.2	0.64
A3SS	chr22:50579974:50580082:-@chr22:50579802|50579830:50579727:-	-0.14	0.74
A3SS	chr3:101574094:101574279:+@chr3:101579589|101579790:101580004:+	0.01	0.09
A3SS	chr3:101574094:101574279:+@chr3:101579589|101579842:101580004:+	0.02	0.21
A3SS	chr3:101574094:101574279:+@chr3:101579790|101579842:101580004:+	0.04	0.32
A3SS	chr3:10249195:10249614:+@chr3:10260137|10260186:10260670:+	-0.05	0.39
A3SS	chr3:113745942:113746249:-@chr3:113724092|113724095:113723959:-	0.14	0.59
A3SS	chr3:123931102:123931234:-@chr3:123915289|123915718:123913427:-	0.02	0.13
A3SS	chr3:125375102:125375354:-@chr3:125331233|125331238:125331158:-	-0.05	0.2
A3SS	chr3:127604608:127604783:+@chr3:127604877|127604896:127605156:+	-0.05	0.23
A3SS	chr3:12840142:12840242:-@chr3:12839530|12839584:12839349:-	-0.05	1.26
A3SS	chr3:12841494:12841582:-@chr3:12840242|12840341:12840142:-	-0.03	3.93
A3SS	chr3:12841494:12841582:-@chr3:12840242|12840353:12840142:-	-0.03	5.42
A3SS	chr3:129171446:129171538:-@chr3:129171277|129171280:129171079:-	-0.13	1
A3SS	chr3:129171446:129171538:-@chr3:129171277|129171283:129171079:-	-0.03	0.14
A3SS	chr3:129171446:129171538:-@chr3:129171280|129171283:129171079:-	0.13	0.36
A3SS	chr3:129171634:129171771:-@chr3:129171508|129171538:129171446:-	-0.15	0.65
A3SS	chr3:133575039:133575115:+@chr3:133584002|133584005:133584150:+	-0.16	0.77
A3SS	chr3:133584002:133584150:+@chr3:133586563|133586569:133586722:+	0.15	0.51
A3SS	chr3:133586563:133586722:+@chr3:133587159|133587896:133590274:+	-0.1	0.44
A3SS	chr3:133586563:133586722:+@chr3:133587162|133587896:133590274:+	-0.11	0.42
A3SS	chr3:138591854:138591956:-@chr3:138572932|138572984:138572859:-	0.2	0.86
A3SS	chr3:138755754:138755979:-@chr3:138742755|138742781:138742558:-	-0.06	0.4
A3SS	chr3:139344027:139344198:+@chr3:139346851|139346878:139347044:+	0.07	0.49
A3SS	chr3:139344027:139344198:+@chr3:139346878|139346881:139347044:+	0.11	0.41
A3SS	chr3:141978520:141978682:-@chr3:141974191|141974194:141974048:-	-0.19	0.89
A3SS	chr3:15330504:15330566:-@chr3:15304231|15304299:15304103:-	0.1	0.35
A3SS	chr3:160399650:160399749:+@chr3:160400600|160400822:160400965:+	-0.19	0.83
A3SS	chr3:160399650:160399749:+@chr3:160400628|160400822:160400965:+	-0.1	0.58
A3SS	chr3:169121056:169121209:-@chr3:169115767|169116739:169115383:-	0.03	0.57
A3SS	chr3:170868298:170868390:-@chr3:170868134|170868201:170868013:-	-0.42	5.88
A3SS	chr3:179604787:179604939:+@chr3:179614952|179614971:179615059:+	-0.09	0.38
A3SS	chr3:184166126:184166265:+@chr3:184166446|184166606:184166673:+	-0.06	0.64
A3SS	chr3:184301537:184301658:+@chr3:184301771|184301847:184302071:+	0	0.22
A3SS	chr3:184301537:184301658:+@chr3:184301794|184301847:184302071:+	-0.09	0.28
A3SS	chr3:184323083:184323241:+@chr3:184323405|184323408:184323593:+	0.04	0.41
A3SS	chr3:184331472:184331606:+@chr3:184331697|184331728:184331809:+	0.05	0.2
A3SS	chr3:185696612:185696663:-@chr3:185692762|185692780:185692699:-	-0.07	0.64
A3SS	chr3:185925464:185925626:-@chr3:185923984|185924008:185923796:-	-0.36	19.53
A3SS	chr3:186787127:186787264:+@chr3:186787479|186787495:186787584:+	-0.07	0.25
A3SS	chr3:186797535:186797614:-@chr3:186794777|186794781:186794658:-	0.04	0.32
A3SS	chr3:196248207:196248323:-@chr3:196247518|196247643:196247367:-	0.19	0.76
A3SS	chr3:23916545:23917173:+@chr3:23917837|23917850:23918031:+	-0.09	0.65
A3SS	chr3:24146675:24146822:-@chr3:24143706|24144896:24143501:-	-0.14	5.05
A3SS	chr3:25664229:25664499:-@chr3:25645455|25645470:25645300:-	0.02	0.38
A3SS	chr3:3149094:3149233:+@chr3:3150540|3152414:3153435:+	0.01	0.52
A3SS	chr3:3179621:3179710:-@chr3:3175266|3175269:3175163:-	0.02	0.14
A3SS	chr3:33411581:33411687:-@chr3:33409587|33409601:33409449:-	0.04	0.37
A3SS	chr3:36993350:36993663:+@chr3:36996619|36996624:36996709:+	-0.22	1.13
A3SS	chr3:41239134:41239354:+@chr3:41239660|41239819:41240443:+	-0.02	0.36
A3SS	chr3:42555930:42555995:-@chr3:42548657|42553448:42547969:-	-0.01	0.38
A3SS	chr3:42619664:42619708:+@chr3:42620016|42621429:42621516:+	-0.37	2.25
A3SS	chr3:42804436:42804488:-@chr3:42794275|42794299:42794157:-	0.05	0.27
A3SS	chr3:44929306:44929436:-@chr3:44918143|44926847:44915261:-	-0.08	0.36
A3SS	chr3:47853163:47853352:-@chr3:47852938|47853039:47850690:-	-0.03	0.21
A3SS	chr3:48439988:48440119:-@chr3:48435015|48435136:48434817:-	0.21	0.99
A3SS	chr3:48717157:48717278:-@chr3:48695418|48695421:48695090:-	0.03	0.4
A3SS	chr3:48980353:48980496:+@chr3:48981634|48981660:48981728:+	0.03	0.2
A3SS	chr3:49103631:49103706:-@chr3:49103409|49103431:49103345:-	0.05	0.54
A3SS	chr3:49103631:49103706:-@chr3:49103409|49103466:49103345:-	-0.06	0.47
A3SS	chr3:49104324:49104471:-@chr3:49103972|49104098:49103863:-	-0.07	0.53
A3SS	chr3:51973965:51974630:-@chr3:51971698|51971892:51971460:-	-0.02	0.49
A3SS	chr3:52403138:52403298:-@chr3:52402871|52402940:52402779:-	-0.06	0.32
A3SS	chr3:56624479:56624643:-@chr3:56623566|56623843:56620129:-	-0.25	23.19
A3SS	chr3:56638706:56638765:-@chr3:56633843|56633966:56633044:-	-0.03	0.47
A3SS	chr3:57584384:57584464:-@chr3:57584007|57584032:57583898:-	-0.03	0.55
A3SS	chr3:58433768:58433852:-@chr3:58431984|58433684:58431877:-	0.37	2.41
A3SS	chr3:9445048:9445300:+@chr3:9445620|9445657:9445740:+	-0.1	0.67
A3SS	chr3:9828960:9829395:+@chr3:9834681|9835094:9836356:+	0	0.11
A3SS	chr3:98522849:98523066:-@chr3:98521437|98521442:98521133:-	-0.06	0.64
A3SS	chr4:102827427:102827553:-@chr4:102826636|102826844:102826485:-	0.06	0.24
A3SS	chr4:102827592:102827948:-@chr4:102826636|102826844:102826485:-	0.08	0.32
A3SS	chr4:102827944:102828159:-@chr4:102826636|102826844:102826485:-	0.25	2.11
A3SS	chr4:108079492:108079614:-@chr4:108078382|108078462:108078220:-	0.25	1.45
A3SS	chr4:112647199:112647549:+@chr4:112647651|112647690:112647834:+	0.08	0.41
A3SS	chr4:139073454:139073567:-@chr4:139072003|139072039:139071866:-	-0.5	3.74
A3SS	chr4:151099573:151099714:+@chr4:151100427|151100485:151100588:+	0	0
A3SS	chr4:158717012:158717200:-@chr4:158715668|158715684:158715562:-	0.03	0.38
A3SS	chr4:1703596:1703700:-@chr4:1700070|1700091:1700011:-	0.02	0.22
A3SS	chr4:1952108:1952231:+@chr4:1952752|1953324:1953524:+	-0.36	2.64
A3SS	chr4:3524907:3525051:-@chr4:3520193|3520229:3520072:-	0.09	0.4
A3SS	chr4:3532209:3532422:-@chr4:3525051|3525146:3524907:-	0.01	0.13
A3SS	chr4:73139531:73140283:-@chr4:73135262|73135265:73135117:-	0.1	0.5
A3SS	chr4:75673208:75673969:-@chr4:75662049|75662073:75661931:-	-0.1	0.36
A3SS	chr4:77055962:77056102:-@chr4:77055301|77055380:77055150:-	-0.19	0.89
A3SS	chr4:82891088:82891280:-@chr4:82881937|82881940:82881858:-	0.11	0.5
A3SS	chr4:850936:851084:-@chr4:850068|850409:849892:-	-0.04	0.26
A3SS	chr4:851750:851974:-@chr4:851017|851084:850936:-	-0.14	0.48
A3SS	chr4:87046695:87047594:+@chr4:87084120|87084123:87084164:+	-0.22	1.01
A3SS	chr4:98261376:98261569:+@chr4:98293405|98293408:98293515:+	0.13	0.74
A3SS	chr5:112864621:112864732:+@chr5:112867372|112867404:112868392:+	0	0.68
A3SS	chr5:132764224:132764419:-@chr5:132763886|132763892:132763706:-	-0.1	0.49
A3SS	chr5:134004647:134004966:-@chr5:133993015|133993018:133992946:-	0.06	0.44
A3SS	chr5:135369406:135369603:-@chr5:135360604|135360607:135360497:-	-0.05	0.57
A3SS	chr5:135369406:135369603:-@chr5:135360604|135360780:135360497:-	-0.05	0.21
A3SS	chr5:135369406:135369603:-@chr5:135360607|135360780:135360497:-	-0.05	0.26
A3SS	chr5:135399062:135399238:-@chr5:135389126|135389296:135388922:-	-0.11	0.9
A3SS	chr5:138575238:138575401:-@chr5:138574126|138574169:138574068:-	0.01	0.4
A3SS	chr5:139127739:139127853:-@chr5:139121170|139121173:139121035:-	-0.08	0.32
A3SS	chr5:139322598:139322967:+@chr5:139325296|139325336:139325662:+	0.06	0.36
A3SS	chr5:139322598:139322967:+@chr5:139325296|139325440:139325662:+	0.05	0.19
A3SS	chr5:139322598:139322967:+@chr5:139325336|139325440:139325662:+	0.04	0.21
A3SS	chr5:140535362:140535538:+@chr5:140537338|140537389:140537589:+	0.31	1.7
A3SS	chr5:140647256:140647362:-@chr5:140645678|140645725:140645363:-	0.18	1.09
A3SS	chr5:151032287:151032383:-@chr5:151030673|151030747:151029943:-	0.21	1.05
A3SS	chr5:151771954:151772036:+@chr5:151786572|151786603:151786715:+	0.21	1.21
A3SS	chr5:151772279:151772668:+@chr5:151786572|151786603:151786715:+	0.01	0.7
A3SS	chr5:154799591:154799759:+@chr5:154799873|154799900:154800042:+	-0.07	0.48
A3SS	chr5:157791703:157791995:-@chr5:157789513|157789567:157789363:-	0	0.36
A3SS	chr5:169583634:169583889:+@chr5:169588373|169588394:169588575:+	0.02	0.21
A3SS	chr5:176385221:176385327:-@chr5:176384283|176384374:176383937:-	0.01	0.22
A3SS	chr5:176385221:176385327:-@chr5:176384283|176384374:176383946:-	0.02	0.19
A3SS	chr5:177303774:177304077:+@chr5:177304576|177304625:177304850:+	-0.02	0.17
A3SS	chr5:177515685:177515821:-@chr5:177515258|177515339:177515186:-	0.04	0.26
A3SS	chr5:177515685:177515821:-@chr5:177515258|177515361:177515186:-	0.05	0.28
A3SS	chr5:177516725:177516835:-@chr5:177516447|177516516:177516288:-	-0.02	0.26
A3SS	chr5:177532443:177532641:-@chr5:177532131|177532200:177531953:-	0.09	0.59
A3SS	chr5:179617514:179617649:-@chr5:179616958|179617110:179616869:-	0.01	0.44
A3SS	chr5:179618145:179618323:-@chr5:179617911|179618060:179617799:-	0.13	0.53
A3SS	chr5:179620892:179621035:-@chr5:179619360|179619407:179619269:-	-0.1	0.42
A3SS	chr5:179623037:179623164:-@chr5:179621035|179621397:179620892:-	-0.12	0.5
A3SS	chr5:179623595:179623671:-@chr5:179623164|179623187:179623037:-	-0.02	0.23
A3SS	chr5:179623636:179623671:-@chr5:179623164|179623187:179623037:-	-0.07	0.37
A3SS	chr5:179723660:179723779:+@chr5:179724657|179724663:179724783:+	-0.01	0.16
A3SS	chr5:179724657:179724783:+@chr5:179726680|179726683:179726759:+	0.05	0.18
A3SS	chr5:181237609:181237719:-@chr5:181237042|181237319:181236937:-	-0.01	0.08
A3SS	chr5:181238099:181238239:-@chr5:181237042|181237719:181236929:-	0.05	0.2
A3SS	chr5:181242174:181242345:-@chr5:181241563|181241639:181241492:-	-0.03	0.11
A3SS	chr5:251338:251468:+@chr5:254358|254393:254506:+	0.01	0.82
A3SS	chr5:65561497:65561564:-@chr5:65554898|65554946:65554797:-	0.12	0.8
A3SS	chr5:66163792:66163922:+@chr5:66164608|66164783:66164897:+	0.15	1.52
A3SS	chr5:66174946:66175041:+@chr5:66177514|66177517:66177658:+	0.04	0.4
A3SS	chr5:77708242:77708347:-@chr5:77691498|77693352:77691241:-	0.02	0.07
A3SS	chr5:88728493:88728628:-@chr5:88722829|88722925:88718243:-	-0.16	0.75
A3SS	chr5:88728493:88728628:-@chr5:88722829|88722925:88720825:-	-0.16	0.66
A3SS	chr5:88882955:88883184:-@chr5:88823927|88823930:88823735:-	-0.42	17.61
A3SS	chr5:891155:891287:-@chr5:889647|889766:889587:-	0.51	6.04
A3SS	chr6:113970857:113971285:-@chr6:113960018|113960039:113959906:-	0.03	0.33
A3SS	chr6:136277865:136278776:-@chr6:136275989|136276508:136275843:-	-0.08	0.5
A3SS	chr6:136279763:136279876:-@chr6:136278770|136278776:136277865:-	-0.32	1.12
A3SS	chr6:159787743:159787871:-@chr6:159785997|159786020:159785900:-	0.05	0.15
A3SS	chr6:159788058:159788143:-@chr6:159787871|159787902:159787743:-	0.26	1.11
A3SS	chr6:166946682:166946739:-@chr6:166943089|166943809:166943019:-	0.5	5.53
A3SS	chr6:169664166:169664286:-@chr6:169663649|169663878:169663563:-	-0.19	0.84
A3SS	chr6:169718788:169718918:-@chr6:169717900|169717906:169717823:-	0.28	1.21
A3SS	chr6:170584299:170584392:-@chr6:170583623|170583747:170583505:-	-0.3	1.5
A3SS	chr6:18237381:18237516:-@chr6:18236596|18236600:18236452:-	-0.07	0.19
A3SS	chr6:30577818:30577913:+@chr6:30578073|30578076:30578202:+	-0.09	0.42
A3SS	chr6:31157023:31157089:-@chr6:31156836|31156944:31156731:-	-0.11	0.61
A3SS	chr6:31531053:31531197:-@chr6:31530926|31530949:31530779:-	0.18	1.36
A3SS	chr6:31531296:31531405:-@chr6:31531178|31531197:31531053:-	-0.05	0.15
A3SS	chr6:31539147:31539274:-@chr6:31538855|31538939:31538763:-	-0.13	6.22
A3SS	chr6:31541153:31541327:-@chr6:31540534|31540664:31540322:-	0	0.05
A3SS	chr6:31541950:31542448:-@chr6:31540534|31540566:31540322:-	-0.02	0.12
A3SS	chr6:31541950:31542448:-@chr6:31540534|31540664:31540322:-	-0.01	0.09
A3SS	chr6:31620673:31620858:+@chr6:31622690|31622727:31622901:+	-0.21	1.28
A3SS	chr6:31648677:31648751:-@chr6:31647826|31647844:31647591:-	-0.05	0.25
A3SS	chr6:31792217:31792301:-@chr6:31791971|31792091:31791871:-	0.43	4.47
A3SS	chr6:31886581:31886682:-@chr6:31885016|31885055:31884912:-	0.13	0.64
A3SS	chr6:31955059:31955096:-@chr6:31954802|31954877:31954555:-	0.19	0.8
A3SS	chr6:31955059:31955096:-@chr6:31954802|31954892:31954555:-	0.15	0.56
A3SS	chr6:32192148:32192250:-@chr6:32191870|32191908:32191709:-	-0.07	0.5
A3SS	chr6:32976562:32976936:+@chr6:32977260|32977417:32977570:+	-0.02	0.19
A3SS	chr6:32976562:32976936:+@chr6:32977260|32977442:32977570:+	0.02	0.18
A3SS	chr6:32976562:32976936:+@chr6:32977417|32977442:32977570:+	0.03	0.4
A3SS	chr6:33269490:33269557:-@chr6:33269189|33269218:33269014:-	0.1	0.52
A3SS	chr6:33272075:33272122:+@chr6:33272587|33272628:33272726:+	-0.07	0.28
A3SS	chr6:33322862:33323016:-@chr6:33321908|33321974:33321719:-	-0.08	0.54
A3SS	chr6:33322862:33323016:-@chr6:33321908|33321977:33321719:-	0.04	0.53
A3SS	chr6:33322862:33323016:-@chr6:33321908|33322008:33321719:-	0.09	0.5
A3SS	chr6:33417959:33418288:-@chr6:33417695|33417816:33417481:-	0.07	0.38
A3SS	chr6:33444444:33444617:+@chr6:33446575|33446581:33446786:+	0.03	0.39
A3SS	chr6:34240737:34240915:+@chr6:34242712|34242715:34242795:+	0.02	0.05
A3SS	chr6:35869482:35869901:-@chr6:35869110|35869138:35869010:-	0.35	7.66
A3SS	chr6:35920468:35920528:-@chr6:35891013|35891041:35890895:-	-0.23	2.46
A3SS	chr6:37360446:37360574:+@chr6:37368378|37368484:37369218:+	0.09	0.41
A3SS	chr6:4135511:4135597:-@chr6:4133701|4133711:4133549:-	0.07	0.51
A3SS	chr6:41789232:41789336:+@chr6:41789531|41789568:41789896:+	-0.03	0.54
A3SS	chr6:42066312:42066459:+@chr6:42068465|42068504:42068607:+	0.05	0.49
A3SS	chr6:43516727:43516990:-@chr6:43516046|43516095:43515889:-	-0.03	0.18
A3SS	chr6:43516727:43516990:-@chr6:43516046|43516113:43515889:-	-0.07	0.42
A3SS	chr6:43516727:43516990:-@chr6:43516046|43516187:43515889:-	-0.29	1.61
A3SS	chr6:43516727:43516990:-@chr6:43516046|43516190:43515889:-	-0.22	0.97
A3SS	chr6:43516727:43516990:-@chr6:43516095|43516113:43515889:-	-0.01	0.39
A3SS	chr6:43516727:43516990:-@chr6:43516095|43516187:43515889:-	-0.07	0.44
A3SS	chr6:43516727:43516990:-@chr6:43516095|43516190:43515889:-	-0.07	0.35
A3SS	chr6:43516727:43516990:-@chr6:43516113|43516187:43515889:-	-0.21	1.57
A3SS	chr6:43516727:43516990:-@chr6:43516113|43516190:43515889:-	-0.22	1.49
A3SS	chr6:43781956:43782087:+@chr6:43784541|43784607:43786486:+	0.03	0.14
A3SS	chr6:44247087:44247195:+@chr6:44248617|44248630:44248776:+	-0.07	0.37
A3SS	chr6:44249377:44249583:+@chr6:44249675|44249705:44249834:+	0.01	0.18
A3SS	chr6:52269086:52269226:-@chr6:52267968|52268006:52267865:-	-0.04	0.17
A3SS	chr6:52273230:52273356:-@chr6:52272451|52272502:52272301:-	-0.01	0.11
A3SS	chr6:7309917:7310029:-@chr6:7303633|7303637:7303550:-	-0.06	0.21
A3SS	chr6:79202276:79202389:-@chr6:79201726|79202155:79201245:-	-0.02	0.17
A3SS	chr6:85677954:85678032:-@chr6:85677868|85677875:85677795:-	-0.12	0.41
A3SS	chr6:85677954:85678032:-@chr6:85677868|85677899:85677795:-	-0.31	1.38
A3SS	chr6:85677954:85678032:-@chr6:85677875|85677899:85677795:-	0.08	0.27
A3SS	chr6:99412551:99412739:-@chr6:99410964|99412318:99409346:-	-0.08	0.56
A3SS	chr6:99416349:99416428:-@chr6:99414686|99414690:99414572:-	0.09	0.56
A3SS	chr6:99425215:99425345:-@chr6:99414686|99416428:99414572:-	-0.01	0.09
A3SS	chr6:99425215:99425345:-@chr6:99414690|99416428:99414572:-	-0.01	0.19
A3SS	chr7:100153400:100153517:+@chr7:100153850|100153867:100154203:+	-0.18	0.57
A3SS	chr7:100355143:100355240:+@chr7:100356394|100356750:100356883:+	-0.01	0.22
A3SS	chr7:100575705:100575782:-@chr7:100574356|100575304:100574011:-	0.39	3.99
A3SS	chr7:100884923:100885040:+@chr7:100885213|100885216:100885370:+	0.07	0.47
A3SS	chr7:100887703:100887859:+@chr7:100888042|100888054:100888143:+	0.09	0.67
A3SS	chr7:103300178:103300307:+@chr7:103303842|103303986:103304040:+	0.38	21.6
A3SS	chr7:103344559:103344873:-@chr7:103341865|103341954:103341764:-	-0.02	0.08
A3SS	chr7:107935415:107935656:-@chr7:107932377|107932493:107932174:-	-0.02	0.32
A3SS	chr7:124929794:124929983:-@chr7:124928996|124928999:124928815:-	0.08	0.76
A3SS	chr7:128805761:128805901:+@chr7:128806237|128806688:128806858:+	-0.05	0.35
A3SS	chr7:128814638:128814919:+@chr7:128815614|128815795:128815931:+	0	0.11
A3SS	chr7:128991999:128992090:-@chr7:128990100|128990202:128989961:-	0.07	0.2
A3SS	chr7:130178402:130178527:-@chr7:130175609|130175638:130175512:-	-0.03	0.65
A3SS	chr7:141014911:141014983:-@chr7:141010617|141010660:141010419:-	-0.14	0.62
A3SS	chr7:152358587:152358675:-@chr7:152330739|152330742:152330601:-	-0.36	14.84
A3SS	chr7:21916754:21916894:-@chr7:21911751|21911754:21911617:-	-0.61	388.25
A3SS	chr7:2232872:2232948:-@chr7:2230724|2230727:2230549:-	-0.07	0.47
A3SS	chr7:2232872:2232948:-@chr7:2230727|2230764:2230549:-	-0.25	1.08
A3SS	chr7:23531789:23532041:-@chr7:23521840|23522432:23521707:-	-0.42	109.3
A3SS	chr7:30563731:30563998:-@chr7:30550781|30562128:30548357:-	-0.18	0.86
A3SS	chr7:35890668:35890793:+@chr7:35898215|35898248:35898383:+	-0.03	0.08
A3SS	chr7:40088126:40088331:+@chr7:40092785|40092965:40093237:+	0.05	0.48
A3SS	chr7:44115766:44115893:-@chr7:44115354|44115396:44115295:-	-0.57	18.56
A3SS	chr7:44123511:44123570:-@chr7:44122109|44122282:44121834:-	0.12	0.44
A3SS	chr7:5529161:5529400:-@chr7:5528671|5528719:5528281:-	0.26	16427.85
A3SS	chr7:5530524:5530601:-@chr7:5528719|5529400:5528281:-	0.01	0.06
A3SS	chr7:5530524:5530601:-@chr7:5529400|5529663:5529161:-	0.03	2.97
A3SS	chr7:5530524:5530601:-@chr7:5529663|5529733:5529535:-	0.09	1.51
A3SS	chr7:5752846:5752979:-@chr7:5741644|5741815:5740973:-	0.13	0.61
A3SS	chr7:73303600:73303740:-@chr7:73303524|73303529:73302516:-	-0.18	0.7
A3SS	chr7:73578420:73578710:-@chr7:73574513|73574571:73574383:-	0.05	0.76
A3SS	chr7:73578420:73578710:-@chr7:73574513|73574804:73574383:-	0.05	0.8
A3SS	chr7:97855353:97855459:-@chr7:97854680|97854754:97854580:-	0.11	0.47
A3SS	chr7:99404862:99404953:-@chr7:99403505|99403525:99403398:-	0.2	10.89
A3SS	chr7:99466129:99466167:-@chr7:99460193|99460223:99460086:-	0	0.06
A3SS	chr7:99476403:99476480:+@chr7:99478274|99479661:99482326:+	0.07	0.38
A3SS	chr7:99679826:99679996:-@chr7:99676208|99676576:99676115:-	0.02	0.15
A3SS	chr8:100712362:100712457:-@chr8:100709673|100709731:100709459:-	0.1	0.45
A3SS	chr8:100924916:100925039:-@chr8:100924298|100924322:100924135:-	-0.13	1.52
A3SS	chr8:100952850:100952993:-@chr8:100948732|100948900:100948596:-	-0.03	0.15
A3SS	chr8:102266947:102267007:-@chr8:102265275|102265278:102265100:-	0.2	0.92
A3SS	chr8:102345396:102345545:-@chr8:102342666|102342684:102342473:-	0.08	0.4
A3SS	chr8:102838744:102838916:-@chr8:102836390|102836541:102836256:-	0.17	0.72
A3SS	chr8:108241799:108241913:-@chr8:108240075|108240098:108239958:-	0	0.18
A3SS	chr8:11821750:11821878:+@chr8:11826000|11826024:11826215:+	0.1	0.58
A3SS	chr8:11821750:11821878:+@chr8:11826000|11826079:11826215:+	0.13	0.53
A3SS	chr8:11821750:11821878:+@chr8:11826024|11826079:11826215:+	0.14	0.76
A3SS	chr8:124539102:124539287:+@chr8:124543087|124543089:124543279:+	0.01	0.12
A3SS	chr8:124539102:124539287:+@chr8:124543087|124543120:124543279:+	0.06	0.19
A3SS	chr8:124539102:124539287:+@chr8:124543087|124543122:124543279:+	0.06	0.21
A3SS	chr8:124539102:124539287:+@chr8:124543089|124543122:124543279:+	0.12	0.4
A3SS	chr8:127735434:127736623:+@chr8:127738248|127738251:127739019:+	-0.48	455789
A3SS	chr8:143580012:143580206:-@chr8:143579824|143579830:143579728:-	-0.05	0.37
A3SS	chr8:143581054:143581154:-@chr8:143580632|143580727:143580506:-	-0.02	0.06
A3SS	chr8:143597348:143597675:-@chr8:143586849|143586852:143586729:-	0.04	0.18
A3SS	chr8:143616567:143616723:-@chr8:143616220|143616440:143616106:-	0.1	0.35
A3SS	chr8:143829280:143829386:-@chr8:143824396|143824399:143824313:-	-0.03	0.38
A3SS	chr8:144425683:144425772:-@chr8:144425000|144425051:144424946:-	0.04	0.69
A3SS	chr8:144791992:144792140:-@chr8:144791872|144791914:144791773:-	-0.08	0.34
A3SS	chr8:17957264:17957421:+@chr8:17957537|17957540:17957775:+	-0.14	0.5
A3SS	chr8:18075541:18075587:-@chr8:18071390|18071411:18071300:-	-0.3	1.88
A3SS	chr8:1859897:1860184:+@chr8:1864370|1864373:1864436:+	-0.17	0.7
A3SS	chr8:28775759:28775926:-@chr8:28771080|28771165:28770982:-	-0.15	0.64
A3SS	chr8:30082847:30083208:-@chr8:30074028|30074055:30073877:-	-0.1	0.49
A3SS	chr8:38148641:38148754:-@chr8:38148327|38148359:38148200:-	-0.04	0.18
A3SS	chr8:38996213:38996509:-@chr8:38995405|38995794:38995318:-	-0.04	0.56
A3SS	chr8:41684544:41684690:-@chr8:41672529|41672912:41672354:-	-0.28	17.18
A3SS	chr8:54052655:54052756:-@chr8:54051146|54051188:54051012:-	-0.42	1.48
A3SS	chr8:58599750:58599870:-@chr8:58599363|58599376:58599232:-	0.23	0.8
A3SS	chr8:73617292:73617451:-@chr8:73615782|73615807:73615675:-	-0.14	0.59
A3SS	chr8:98044943:98045088:-@chr8:98042718|98042775:98042645:-	0.09	0.41
A3SS	chr8:99893639:99894062:-@chr8:99892047|99892052:99891908:-	-0.19	0.59
A3SS	chr9:100284320:100284603:+@chr9:100292326|100292375:100293043:+	0.01	0.51
A3SS	chr9:120467860:120467997:-@chr9:120460667|120460747:120460572:-	-0.11	0.43
A3SS	chr9:128122934:128123134:-@chr9:128122479|128122646:128122362:-	0.06	0.36
A3SS	chr9:128185547:128185776:-@chr9:128180799|128180814:128180721:-	0.03	0.2
A3SS	chr9:128829110:128829155:-@chr9:128828860|128828877:128828735:-	0.16	0.81
A3SS	chr9:131144280:131144754:+@chr9:131146129|131146162:131146304:+	0.19	0.92
A3SS	chr9:131146129:131146304:+@chr9:131147487|131147490:131147584:+	0.29	3.1
A3SS	chr9:131531067:131531275:-@chr9:131530645|131530687:131530486:-	-0.28	1.22
A3SS	chr9:131531094:131531275:-@chr9:131530645|131530687:131530486:-	0.03	0.45
A3SS	chr9:133348922:133349042:+@chr9:133349387|133349551:133349700:+	0.06	0.25
A3SS	chr9:133375922:133376166:-@chr9:133367445|133367543:133367259:-	-0.04	0.32
A3SS	chr9:136862906:136862999:-@chr9:136862345|136862496:136862119:-	0.04	0.18
A3SS	chr9:136943349:136943506:-@chr9:136942943|136943003:136942769:-	0.01	0.41
A3SS	chr9:137114463:137114576:-@chr9:137114378|137114382:137114243:-	-0.1	0.46
A3SS	chr9:137728349:137728529:+@chr9:137743371|137743392:137743528:+	0.27	1.66
A3SS	chr9:15472632:15472750:-@chr9:15471231|15471311:15470636:-	0.13	0.48
A3SS	chr9:32988083:32988129:-@chr9:32987731|32987846:32987544:-	-0.01	0.38
A3SS	chr9:32989759:32989895:-@chr9:32987731|32987846:32987544:-	-0.24	1.59
A3SS	chr9:32989759:32989895:-@chr9:32988124|32988129:32988079:-	-0.41	4.21
A3SS	chr9:35684246:35684315:-@chr9:35682163|35682904:35681992:-	-0.14	0.43
A3SS	chr9:83970162:83970331:-@chr9:83969380|83969440:83968083:-	-0.2	0.98
A3SS	chr9:92301551:92301822:-@chr9:92300016|92300810:92299890:-	0.02	0.07
A3SS	chr9:92321668:92321746:-@chr9:92320137|92320379:92319943:-	-0.23	1.11
A3SS	chr9:92325306:92325350:-@chr9:92324209|92324251:92324023:-	0.03	0.29
A3SS	chr9:98076918:98077017:+@chr9:98078062|98078193:98078347:+	-0.12	0.4
A3SS	chrX:101622797:101623276:+@chrX:101623786|101623814:101623893:+	-0.15	0.71
A3SS	chrX:103685171:103685260:-@chrX:103678600|103678651:103678499:-	-0.04	0.35
A3SS	chrX:110002635:110002772:+@chrX:110003501|110003883:110004164:+	-0.1	0.73
A3SS	chrX:111681170:111681424:+@chrX:111682132|111682236:111682294:+	-0.15	0.68
A3SS	chrX:119625335:119625379:-@chrX:119618786|119620051:119616946:-	-0.02	0.24
A3SS	chrX:134781821:134781917:-@chrX:134771354|134772283:134769566:-	0.18	0.66
A3SS	chrX:136497079:136497439:+@chrX:136497624|136497676:136497870:+	-0.1	0.89
A3SS	chrX:136879319:136879453:-@chrX:136879123|136879158:136879017:-	0	0.06
A3SS	chrX:152732445:152732504:-@chrX:152728224|152728231:152728074:-	0.09	0.73
A3SS	chrX:153953607:153953770:-@chrX:153952958|153953090:153952514:-	0	0.42
A3SS	chrX:154353296:154353457:-@chrX:154353204|154353221:154353001:-	0.22	0.57
A3SS	chrX:154399803:154399941:+@chrX:154400464|154400475:154400626:+	0.01	0.08
A3SS	chrX:154399803:154399941:+@chrX:154400464|154400702:154400913:+	0.06	0.24
A3SS	chrX:16870038:16870414:-@chrX:16869220|16869254:16869076:-	0.16	0.82
A3SS	chrX:19349937:19350110:+@chrX:19351260|19351281:19351407:+	-0.27	1.16
A3SS	chrX:41342737:41342836:+@chrX:41343216|41343737:41344128:+	-0.08	0.4
A3SS	chrX:41346859:41347012:+@chrX:41347312|41347315:41347451:+	-0.19	0.87
A3SS	chrX:48521158:48521907:+@chrX:48523699|48523754:48524072:+	-0.04	0.46
A3SS	chrX:48901930:48902042:+@chrX:48902219|48902233:48902517:+	-0.01	0.7
A3SS	chrX:53217796:53217966:-@chrX:53217274|53217277:53217143:-	0.01	0.46
A3SS	chrX:71533083:71533336:+@chrX:71536178|71536208:71536358:+	0.08	0.52
A3SS	chrX:72351733:72351838:-@chrX:72330076|72330876:72329568:-	0.19	0.61
A3SS	chrX:75156105:75156340:-@chrX:75114831|75114834:75114754:-	0	0.37
A5SS	chr1:101025806:101025665|101025683:-@chr1:101025309:101025466:-	0.32	1.22
A5SS	chr1:10463209:10462988|10463058:-@chr1:10456522:10461702:-	0.2	0.64
A5SS	chr1:111120693:111120516|111120532:-@chr1:111119877:111119959:-	-0.06	0.22
A5SS	chr1:111139711:111139501|111139588:-@chr1:111137523:111137586:-	0.09	0.55
A5SS	chr1:111140216:111140038|111140043:-@chr1:111137523:111137586:-	0.24	1.34
A5SS	chr1:114780685:114780437|114780449:-@chr1:114780110:114780215:-	-0.2	1.13
A5SS	chr1:114780687:114780387|114780437:-@chr1:114780110:114780215:-	0.09	0.34
A5SS	chr1:114780687:114780387|114780449:-@chr1:114779142:114779284:-	0.01	0.58
A5SS	chr1:114780687:114780387|114780449:-@chr1:114780110:114780215:-	-0.09	0.36
A5SS	chr1:114780687:114780437|114780449:-@chr1:114780110:114780215:-	-0.2	1.66
A5SS	chr1:119721170:119721321|119721334:+@chr1:119723376:119723441:+	-0.12	0.54
A5SS	chr1:119721170:119721321|119721654:+@chr1:119723376:119723441:+	-0.05	0.36
A5SS	chr1:120492073:120491582|120491935:-@chr1:120489811:120489916:-	-0.13	0.56
A5SS	chr1:150627592:150627312|150627467:-@chr1:150625642:150625808:-	-0.01	0.13
A5SS	chr1:151166022:151166203|151166252:+@chr1:151166471:151166541:+	-0.22	1.13
A5SS	chr1:151266004:151266112|151266121:+@chr1:151266308:151266439:+	0.19	0.72
A5SS	chr1:153990755:153990802|153991034:+@chr1:153991115:153991223:+	-0.19	0.87
A5SS	chr1:154234591:154234738|154234759:+@chr1:154235196:154235291:+	0.13	0.62
A5SS	chr1:154234591:154234738|154234792:+@chr1:154235196:154235291:+	0.34	5.38
A5SS	chr1:154234591:154234759|154234792:+@chr1:154235196:154235291:+	0.05	0.26
A5SS	chr1:155308914:155308965|155309076:+@chr1:155310064:155310205:+	0.07	0.37
A5SS	chr1:155672731:155672272|155672560:-@chr1:155670320:155670464:-	0.45	495.41
A5SS	chr1:155689091:155689174|155689243:+@chr1:155709773:155709824:+	0.03	0.23
A5SS	chr1:155857295:155857147|155857159:-@chr1:155853276:155853806:-	0.04	0.33
A5SS	chr1:155950482:155950269|155950299:-@chr1:155946839:155948015:-	0	0.45
A5SS	chr1:156018368:156018132|156018270:-@chr1:156014961:156015069:-	0.13	0.55
A5SS	chr1:156266678:156266507|156266541:-@chr1:156265781:156266380:-	0.14	0.54
A5SS	chr1:160211543:160211650|160211716:+@chr1:160213110:160213265:+	-0.06	0.73
A5SS	chr1:160262528:160262117|160262449:-@chr1:160261285:160261358:-	-0.53	90.49
A5SS	chr1:161043360:161043253|161043268:-@chr1:161042833:161042882:-	0.04	0.44
A5SS	chr1:161124526:161124340|161124414:-@chr1:161124138:161124210:-	0.07	0.76
A5SS	chr1:163321935:163322066|163322212:+@chr1:163322867:163323095:+	0.11	0.44
A5SS	chr1:163321935:163322066|163322212:+@chr1:163326032:163326174:+	-0.18	0.67
A5SS	chr1:1652566:1652439|1652469:-@chr1:1649499:1649637:-	0.04	0.34
A5SS	chr1:165768922:165768482|165768682:-@chr1:165768192:165768269:-	0.04	0.11
A5SS	chr1:165768922:165768482|165768759:-@chr1:165768192:165768269:-	-0.01	0.17
A5SS	chr1:165768922:165768682|165768759:-@chr1:165768192:165768269:-	-0.04	0.36
A5SS	chr1:171781621:171781795|171782120:+@chr1:171783740:171784499:+	-0.01	0.43
A5SS	chr1:1719455:1719328|1719358:-@chr1:1716346:1716478:-	0.14	0.51
A5SS	chr1:173865547:173865471|173865510:-@chr1:173865229:173865282:-	0.1	0.99
A5SS	chr1:182386402:182386256|182386362:-@chr1:182385760:182385887:-	0.04	0.37
A5SS	chr1:183542076:183542364|183542502:+@chr1:183544353:183544497:+	0.18	0.93
A5SS	chr1:184037770:184037095|184037581:-@chr1:183978410:183978520:-	-0.16	0.71
A5SS	chr1:202741722:202741367|202741546:-@chr1:202740674:202740812:-	-0.07	0.24
A5SS	chr1:202808487:202808102|202808117:-@chr1:202777017:202777094:-	-0.15	0.61
A5SS	chr1:203014889:203015048|203015229:+@chr1:203015960:203016140:+	0.3	1.18
A5SS	chr1:203796293:203796496|203796601:+@chr1:203801575:203801628:+	0.22	1.1
A5SS	chr1:21736625:21736430|21736446:-@chr1:21729704:21729832:-	-0.01	0.24
A5SS	chr1:224431581:224431477|224431525:-@chr1:224424518:224424654:-	-0.05	0.66
A5SS	chr1:228082660:228082765|228082850:+@chr1:228097078:228097262:+	-0.29	1.95
A5SS	chr1:228109021:228108437|228108955:-@chr1:228108235:228108318:-	0.05	0.7
A5SS	chr1:228141123:228141288|228141829:+@chr1:228145511:228145624:+	0.05	0.58
A5SS	chr1:228488960:228489052|228489056:+@chr1:228493053:228493274:+	0.11	0.57
A5SS	chr1:234609525:234608447|234608495:-@chr1:234604269:234607852:-	-0.06	0.29
A5SS	chr1:235161067:235160511|235160893:-@chr1:235154881:235155112:-	0.35	426.75
A5SS	chr1:235367430:235367504|235367552:+@chr1:235380019:235380149:+	0.29	1.73
A5SS	chr1:235438769:235438922|235438988:+@chr1:235441814:235441882:+	0.04	0.66
A5SS	chr1:243142463:243142286|243142316:-@chr1:243139937:243140107:-	-0.05	0.47
A5SS	chr1:243142463:243142286|243142367:-@chr1:243139937:243140107:-	-0.04	0.42
A5SS	chr1:243142463:243142316|243142367:-@chr1:243139937:243140107:-	-0.11	0.62
A5SS	chr1:243186422:243185779|243186259:-@chr1:243172697:243172846:-	0.11	0.48
A5SS	chr1:244653126:244653355|244654025:+@chr1:244686597:244686669:+	0.14	0.55
A5SS	chr1:24654855:24655123|24655129:+@chr1:24660719:24660799:+	0	0.45
A5SS	chr1:246842776:246842694|246842698:-@chr1:246839098:246840998:-	0.03	0.38
A5SS	chr1:248859116:248858918|248859015:-@chr1:248858131:248858321:-	-0.07	0.54
A5SS	chr1:25245301:25244177|25245150:-@chr1:25243550:25243633:-	-0.04	0.21
A5SS	chr1:25245301:25244181|25245150:-@chr1:25243550:25243633:-	-0.05	0.19
A5SS	chr1:27914169:27913912|27914063:-@chr1:27907181:27907282:-	0.08	0.26
A5SS	chr1:27914797:27914422|27914627:-@chr1:27914063:27914169:-	0.08	0.61
A5SS	chr1:27914797:27914434|27914627:-@chr1:27914063:27914169:-	0.09	0.59
A5SS	chr1:28580646:28580425|28580560:-@chr1:28579912:28579981:-	-0.01	0
A5SS	chr1:28643092:28642655|28642992:-@chr1:28621914:28622165:-	0.12	0.45
A5SS	chr1:28914569:28914768|28914773:+@chr1:28987431:28987905:+	-0.04	0.26
A5SS	chr1:30942123:30941922|30941998:-@chr1:30941151:30941272:-	0.25	0.91
A5SS	chr1:30950261:30950127|30950133:-@chr1:30945346:30945483:-	0.54	122.9
A5SS	chr1:30967310:30967099|30967167:-@chr1:30965982:30966278:-	0.09	0.4
A5SS	chr1:31296982:31297075|31297213:+@chr1:31310044:31310164:+	-0.04	0.28
A5SS	chr1:32037835:32038036|32038119:+@chr1:32038552:32038619:+	0.09	0.39
A5SS	chr1:32650550:32650429|32650433:-@chr1:32634768:32634792:-	0.55	5.28
A5SS	chr1:32650932:32650402|32650433:-@chr1:32634768:32634792:-	0.64	11.96
A5SS	chr1:32650932:32650429|32650433:-@chr1:32634768:32634792:-	0.52	3.12
A5SS	chr1:36149514:36149092|36149337:-@chr1:36140069:36140166:-	0.05	0.2
A5SS	chr1:37932053:37931673|37931913:-@chr1:37891358:37891454:-	0.09	0.54
A5SS	chr1:39026318:39026398|39026402:+@chr1:39028723:39028940:+	0.17	0.82
A5SS	chr1:39564542:39564423|39564471:-@chr1:39563836:39563922:-	-0.03	0.64
A5SS	chr1:39571349:39571097|39571234:-@chr1:39569863:39570002:-	0.01	0.09
A5SS	chr1:39745375:39745498|39748767:+@chr1:39748903:39749088:+	0.01	0.05
A5SS	chr1:40040583:40040783|40040801:+@chr1:40059337:40059458:+	0.19	0.77
A5SS	chr1:40097245:40097111|40097115:-@chr1:40092398:40092507:-	-0.07	0.36
A5SS	chr1:44635545:44635588|44635666:+@chr1:44636030:44636162:+	0.06	0.53
A5SS	chr1:46604294:46604185|46604227:-@chr1:46594113:46594280:-	-0.26	1.79
A5SS	chr1:70221351:70221839|70222798:+@chr1:70228422:70228555:+	-0.04	0.23
A5SS	chr1:77979158:77979293|77979619:+@chr1:78013051:78013619:+	0.24	9.18
A5SS	chr1:7961663:7961735|7961793:+@chr1:7962763:7962875:+	-0.14	0.51
A5SS	chr1:8871986:8870452|8871891:-@chr1:8867988:8868057:-	-0.01	0.05
A5SS	chr1:9731390:9731122|9731206:-@chr1:9729028:9730705:-	0.02	0.18
A5SS	chr10:100529506:100529366|100529380:-@chr10:100526975:100527074:-	-0.27	1.7
A5SS	chr10:102159193:102159308|102159338:+@chr10:102159433:102159568:+	0.03	0.58
A5SS	chr10:11164881:11165317|11165319:+@chr10:11165486:11165682:+	0.01	0.08
A5SS	chr10:131940582:131940694|131940841:+@chr10:131943968:131944145:+	0.34	1.58
A5SS	chr10:132404626:132405986|132406289:+@chr10:132417061:132417863:+	0.04	0.43
A5SS	chr10:15097180:15097409|15097766:+@chr10:15102218:15102336:+	-0.15	0.76
A5SS	chr10:35090642:35090179|35090430:-@chr10:35071199:35071339:-	0.25	1.08
A5SS	chr10:45374166:45374429|45374467:+@chr10:45382483:45382681:+	0.02	0.29
A5SS	chr10:49942027:49941509|49941939:-@chr10:49935076:49935142:-	0.12	0.72
A5SS	chr10:63215696:63215549|63215553:-@chr10:63215263:63215455:-	-0.06	0.35
A5SS	chr10:68332011:68332216|68332235:+@chr10:68337199:68337333:+	0	0.55
A5SS	chr10:68338503:68338642|68338669:+@chr10:68339140:68339226:+	-0.31	2.05
A5SS	chr10:68338503:68338642|68338687:+@chr10:68339140:68339226:+	-0.2	1.24
A5SS	chr10:68338503:68338669|68338687:+@chr10:68339140:68339226:+	-0.01	0.27
A5SS	chr10:72216000:72216072|72216138:+@chr10:72223888:72224056:+	0.24	1.07
A5SS	chr10:72335931:72335603|72335834:-@chr10:72332830:72334617:-	-0.07	0.88
A5SS	chr10:73730506:73730318|73730439:-@chr10:73728379:73728587:-	0.43	5.48
A5SS	chr10:74074743:74074903|74077748:+@chr10:74082454:74082544:+	0.19	0.84
A5SS	chr10:74126355:74126126|74126148:-@chr10:74124380:74124524:-	-0.04	0.43
A5SS	chr10:74975399:74975781|74976330:+@chr10:74977316:74977437:+	-0.25	1.07
A5SS	chr10:75111635:75111722|75111778:+@chr10:75150514:75151106:+	-0.42	2.62
A5SS	chr10:814850:814637|814742:-@chr10:806914:813213:-	-0.01	0.47
A5SS	chr10:87818231:87817795|87818167:-@chr10:87814438:87814612:-	0.05	0.2
A5SS	chr10:91959065:91959154|91959282:+@chr10:91959785:91959880:+	-0.04	0.26
A5SS	chr10:94545767:94545907|94545952:+@chr10:94546377:94546498:+	-0.24	1.63
A5SS	chr11:103092215:103091684|103091787:-@chr11:103089227:103089318:-	-0.02	0.18
A5SS	chr11:106022287:106021836|106022195:-@chr11:106010456:106011067:-	0.32	3.08
A5SS	chr11:106022287:106021840|106022195:-@chr11:106010456:106011067:-	0.27	1.15
A5SS	chr11:10802209:10801661|10802049:-@chr11:10800962:10801087:-	-0.32	3.02
A5SS	chr11:118372507:118372666|118372687:+@chr11:118373086:118373288:+	-0.29	3.9
A5SS	chr11:119018053:119017925|119017958:-@chr11:119017362:119017545:-	0.01	0.06
A5SS	chr11:119084877:119085066|119085157:+@chr11:119088255:119088308:+	-0.35	7.65
A5SS	chr11:126209722:126209491|126209521:-@chr11:126205688:126205781:-	0.01	0.37
A5SS	chr11:126269171:126269291|126269415:+@chr11:126271437:126271657:+	-0.37	2.3
A5SS	chr11:130109429:130109602|130109617:+@chr11:130110538:130110661:+	0.17	0.8
A5SS	chr11:134253366:134253227|134253299:-@chr11:134252840:134252916:-	0	0.6
A5SS	chr11:1996191:1995876|1996079:-@chr11:1995176:1995794:-	-0.05	0.17
A5SS	chr11:251820:251936|251945:+@chr11:252505:252981:+	-0.11	0.48
A5SS	chr11:2885466:2884670|2885202:-@chr11:2883999:2884134:-	0.2	0.76
A5SS	chr11:3002053:3001962|3001970:-@chr11:3000922:3001248:-	0.46	4.74
A5SS	chr11:46382587:46382748|46383193:+@chr11:46383469:46383837:+	0.04	0.17
A5SS	chr11:47171557:47171426|47171453:-@chr11:47168123:47168251:-	-0.16	0.69
A5SS	chr11:47767478:47767063|47767069:-@chr11:47765270:47765362:-	-0.05	0.36
A5SS	chr11:47813047:47812867|47812882:-@chr11:47812302:47812429:-	0.14	0.5
A5SS	chr11:5604534:5604629|5604797:+@chr11:5605337:5605567:+	0.02	0.26
A5SS	chr11:5685109:5684868|5685016:-@chr11:5679761:5680238:-	-0.23	1.08
A5SS	chr11:57761797:57762046|57762119:+@chr11:57794010:57794081:+	-0.01	0.43
A5SS	chr11:61421608:61420470|61421390:-@chr11:61419949:61420094:-	0.02	0.16
A5SS	chr11:61429290:61428898|61429182:-@chr11:61421390:61421608:-	-0.01	0.08
A5SS	chr11:61789921:61789716|61789785:-@chr11:61789130:61789235:-	0.03	0.19
A5SS	chr11:62677832:62677740|62677781:-@chr11:62677518:62677634:-	0.24	0.88
A5SS	chr11:62761795:62761904|62762184:+@chr11:62762867:62763026:+	0.09	0.28
A5SS	chr11:65181931:65182013|65182308:+@chr11:65182701:65182968:+	-0.18	1.54
A5SS	chr11:66055076:66055315|66055320:+@chr11:66055535:66055585:+	0.13	0.51
A5SS	chr11:66438848:66438632|66438710:-@chr11:66438164:66438259:-	-0.03	0.22
A5SS	chr11:67586104:67586211|67586273:+@chr11:67586389:67586653:+	-0.02	0.11
A5SS	chr11:67606958:67607076|67607324:+@chr11:67608396:67608478:+	0.19	1.19
A5SS	chr11:68900605:68900535|68900548:-@chr11:68897927:68898012:-	0.32	1.34
A5SS	chr11:75400694:75400777|75400824:+@chr11:75401640:75401733:+	0.01	0.06
A5SS	chr11:75401640:75401733|75402446:+@chr11:75404020:75404207:+	-0.1	6.95
A5SS	chr11:75568939:75569171|75570797:+@chr11:75571781:75572783:+	0.02	0.14
A5SS	chr11:83167415:83167505|83167898:+@chr11:83168428:83169995:+	-0.06	0.51
A5SS	chr11:83286407:83285553|83285873:-@chr11:83280141:83280260:-	0.09	0.43
A5SS	chr11:85727967:85724032|85727896:-@chr11:85720858:85720959:-	0	0.75
A5SS	chr11:94493874:94493684|94493791:-@chr11:94492782:94492906:-	-0.02	0.38
A5SS	chr11:94973612:94973273|94973498:-@chr11:94972055:94972193:-	0.05	0.25
A5SS	chr11:94973612:94973305|94973498:-@chr11:94972055:94972193:-	0.06	0.28
A5SS	chr12:104286682:104287109|104287346:+@chr12:104288931:104289040:+	0.06	0.35
A5SS	chr12:104286682:104287109|104287346:+@chr12:104311290:104311412:+	0.16	0.68
A5SS	chr12:104286682:104287109|104287431:+@chr12:104288931:104289040:+	0.14	0.55
A5SS	chr12:10704148:10704051|10704060:-@chr12:10701960:10702134:-	-0.15	0.45
A5SS	chr12:10713333:10709908|10713211:-@chr12:10704051:10704148:-	0.24	0.9
A5SS	chr12:109996368:109996099|109996173:-@chr12:109991627:109991760:-	-0.13	0.63
A5SS	chr12:110468264:110468126|110468196:-@chr12:110465106:110465214:-	0.03	0.58
A5SS	chr12:111841930:111841327|111841684:-@chr12:111840333:111840477:-	-0.02	0.43
A5SS	chr12:112264212:112264084|112264090:-@chr12:112261305:112261429:-	-0.08	0.68
A5SS	chr12:112409641:112409406|112409587:-@chr12:112408420:112408656:-	0.08	1.34
A5SS	chr12:112409641:112409411|112409587:-@chr12:112408420:112408656:-	0.06	0.32
A5SS	chr12:118199257:118199024|118199051:-@chr12:118189807:118189941:-	-0.2	0.8
A5SS	chr12:119785065:119784189|119784960:-@chr12:119783908:119784051:-	0.02	0.14
A5SS	chr12:120199000:120198854|120198895:-@chr12:120198554:120198739:-	0	0.09
A5SS	chr12:120200831:120200719|120200730:-@chr12:120199310:120199485:-	-0.02	0.15
A5SS	chr12:120465787:120465627|120465756:-@chr12:120463950:120464122:-	0.09	0.38
A5SS	chr12:122521428:122521296|122521385:-@chr12:122518839:122519029:-	0.01	0.04
A5SS	chr12:122980060:122980745|122980887:+@chr12:122981129:122981266:+	0.27	1.22
A5SS	chr12:122981129:122981266|122981299:+@chr12:122981595:122981879:+	-0.13	0.57
A5SS	chr12:123227616:123227463|123227546:-@chr12:123223038:123223127:-	-0.04	0.67
A5SS	chr12:123253647:123253956|123254199:+@chr12:123256813:123257959:+	0.12	0.46
A5SS	chr12:123253647:123253956|123255033:+@chr12:123256813:123257959:+	0.1	0.34
A5SS	chr12:123590342:123590449|123590492:+@chr12:123596605:123598577:+	0.09	0.61
A5SS	chr12:123973215:123973303|123973352:+@chr12:123973886:123974020:+	-0.48	17.75
A5SS	chr12:124786503:124782683|124786357:-@chr12:124776856:124778586:-	0.17	1.34
A5SS	chr12:124786503:124786107|124786357:-@chr12:124776856:124778586:-	0.42	3.62
A5SS	chr12:12813346:12813454|12813516:+@chr12:12814131:12814224:+	-0.11	0.58
A5SS	chr12:131714071:131714193|131714240:+@chr12:131714822:131714953:+	-0.12	0.68
A5SS	chr12:31729174:31728971|31728991:-@chr12:31709293:31709425:-	-0.1	0.48
A5SS	chr12:46269425:46268526|46268865:-@chr12:46229564:46229639:-	-0.08	0.75
A5SS	chr12:46269425:46268526|46268865:-@chr12:46243200:46243314:-	-0.17	0.71
A5SS	chr12:47785885:47785711|47785752:-@chr12:47785387:47785471:-	0.31	2.08
A5SS	chr12:49044304:49044191|49044200:-@chr12:49043868:49043998:-	0.08	0.49
A5SS	chr12:50025557:50025328|50025398:-@chr12:50016631:50016719:-	0.05	0.44
A5SS	chr12:51048327:51048478|51048518:+@chr12:51049034:51049185:+	0.08	0.32
A5SS	chr12:53034612:53034709|53034724:+@chr12:53037409:53037622:+	0.06	0.23
A5SS	chr12:53181677:53181992|53182190:+@chr12:53184891:53185040:+	-0.03	0.41
A5SS	chr12:53295839:53295941|53296275:+@chr12:53297850:53297924:+	0.26	1.17
A5SS	chr12:53295839:53295941|53296467:+@chr12:53297850:53297924:+	0.36	2.34
A5SS	chr12:53321610:53321343|53321471:-@chr12:53320565:53320692:-	-0.1	0.47
A5SS	chr12:53625990:53624646|53625951:-@chr12:53600953:53601021:-	-0.22	0.94
A5SS	chr12:54281386:54281502|54281941:+@chr12:54282090:54282300:+	-0.08	0.5
A5SS	chr12:56286645:56286497|56286595:-@chr12:56285916:56286023:-	0.28	5.13
A5SS	chr12:56666266:56665632|56666204:-@chr12:56664776:56664800:-	-0.28	1.03
A5SS	chr12:56752323:56752187|56752196:-@chr12:56751038:56751195:-	-0.02	0.28
A5SS	chr12:57231713:57231913|57231917:+@chr12:57232211:57232292:+	0.18	0.55
A5SS	chr12:57718146:57718376|57718421:+@chr12:57718993:57719182:+	0.06	0.32
A5SS	chr12:57718993:57719182|57720263:+@chr12:57720406:57720518:+	-0.02	0.1
A5SS	chr12:6493840:6493459|6493717:-@chr12:6492862:6492972:-	0.07	0.65
A5SS	chr12:6534810:6534861|6534991:+@chr12:6536494:6536593:+	0.06	0.45
A5SS	chr12:6536684:6536790|6536817:+@chr12:6536920:6537010:+	0.04	0.35
A5SS	chr12:6568332:6568139|6568207:-@chr12:6567816:6567922:-	0.08	0.51
A5SS	chr12:6573269:6573071|6573074:-@chr12:6570869:6571032:-	-0.04	0.34
A5SS	chr12:6581173:6581038|6581044:-@chr12:6578846:6578917:-	0.27	6.64
A5SS	chr12:6587949:6587661|6587712:-@chr12:6587384:6587559:-	0.09	0.39
A5SS	chr12:6587949:6587707|6587712:-@chr12:6587384:6587559:-	0.1	0.42
A5SS	chr12:68610908:68611043|68611052:+@chr12:68648699:68648781:+	-0.03	0.28
A5SS	chr12:68610929:68611043|68611052:+@chr12:68648699:68648781:+	0.07	0.32
A5SS	chr12:68610929:68611043|68611056:+@chr12:68648699:68648781:+	-0.07	0.55
A5SS	chr12:76059878:76059777|76059798:-@chr12:76056033:76056161:-	-0.1	0.59
A5SS	chr12:79788783:79786777|79788648:-@chr12:79786374:79786478:-	0.06	0.18
A5SS	chr12:93411299:93411053|93411126:-@chr12:93410734:93410874:-	0.28	1.62
A5SS	chr12:95217746:95217886|95218277:+@chr12:95251940:95252071:+	-0.09	0.7
A5SS	chr12:95217746:95217886|95218345:+@chr12:95251940:95252071:+	-0.19	1.21
A5SS	chr12:95548844:95548526|95548771:-@chr12:95532829:95534326:-	-0.02	0.66
A5SS	chr13:102664795:102664925|102664936:+@chr13:102674283:102674490:+	-0.07	0.74
A5SS	chr13:110883793:110883553|110883698:-@chr13:110878540:110880112:-	0.06	0.51
A5SS	chr13:111283139:111283363|111283399:+@chr13:111286147:111286240:+	0.19	0.91
A5SS	chr13:113208650:113208024|113208599:-@chr13:113200427:113200516:-	-0.04	0.29
A5SS	chr13:32527532:32527408|32527458:-@chr13:32522182:32522270:-	-0.1	0.66
A5SS	chr13:44436095:44435793|44436044:-@chr13:44432143:44434883:-	-0.02	0.17
A5SS	chr13:45008795:45008879|45009000:+@chr13:45014952:45015083:+	-0.32	1.42
A5SS	chr13:45341158:45340712|45341042:-@chr13:45339994:45340184:-	0	0.05
A5SS	chr13:46052778:46052404|46052698:-@chr13:46045391:46045516:-	0.2	0.77
A5SS	chr14:102086124:102085758|102085965:-@chr14:102085298:102085431:-	-0.03	0.14
A5SS	chr14:103679384:103679518|103679545:+@chr14:103687081:103687211:+	0.07	0.53
A5SS	chr14:103679384:103679518|103679545:+@chr14:103700655:103700727:+	0	0.69
A5SS	chr14:20455131:20455328|20455338:+@chr14:20455578:20455703:+	0.25	1.36
A5SS	chr14:20455131:20455328|20455389:+@chr14:20455578:20455703:+	0.09	0.45
A5SS	chr14:20455131:20455338|20455389:+@chr14:20455578:20455703:+	0.08	0.41
A5SS	chr14:20455226:20455328|20455389:+@chr14:20455578:20455703:+	0.15	0.6
A5SS	chr14:20455226:20455328|20455394:+@chr14:20455578:20455703:+	0.14	0.58
A5SS	chr14:20455226:20455389|20455394:+@chr14:20455578:20455703:+	-0.18	0.83
A5SS	chr14:20455227:20455394|20455401:+@chr14:20455578:20455703:+	0.08	0.36
A5SS	chr14:20455247:20455394|20455428:+@chr14:20455578:20455703:+	0.1	0.37
A5SS	chr14:20455578:20455703|20455773:+@chr14:20455914:20456101:+	0.12	0.48
A5SS	chr14:21231072:21230958|21230997:-@chr14:21230319:21230366:-	0.03	0.13
A5SS	chr14:21431858:21430801|21431811:-@chr14:21428964:21429335:-	0.09	0.34
A5SS	chr14:22957094:22956746|22956916:-@chr14:22955100:22955176:-	0.24	1.41
A5SS	chr14:23324138:23324289|23324328:+@chr14:23325247:23326185:+	0.23	43.23
A5SS	chr14:23562415:23561962|23562288:-@chr14:23561512:23561635:-	0.12	0.56
A5SS	chr14:23567788:23567597|23567739:-@chr14:23567111:23567315:-	-0.31	1.51
A5SS	chr14:23567788:23567597|23567739:-@chr14:23567111:23567319:-	-0.18	0.87
A5SS	chr14:24094311:24094434|24094845:+@chr14:24096892:24097137:+	0.13	1.39
A5SS	chr14:24114777:24114924|24115293:+@chr14:24115543:24115726:+	-0.01	0.13
A5SS	chr14:24218215:24218059|24218133:-@chr14:24216852:24217223:-	-0.01	0.3
A5SS	chr14:24442453:24442098|24442346:-@chr14:24441674:24441795:-	0.52	5.96
A5SS	chr14:27656502:27656338|27656443:-@chr14:27321826:27322141:-	0.09	0.4
A5SS	chr14:30622319:30622399|30622462:+@chr14:30628209:30628279:+	0.16	0.53
A5SS	chr14:31123047:31122914|31122920:-@chr14:31121383:31121505:-	-0.05	0.71
A5SS	chr14:35292317:35292552|35292600:+@chr14:35307994:35308088:+	0.03	0.25
A5SS	chr14:35690003:35688459|35689836:-@chr14:35686542:35686666:-	0.03	0.28
A5SS	chr14:52707202:52707304|52707529:+@chr14:52708309:52708388:+	-0.04	0.19
A5SS	chr14:69767087:69767251|69767255:+@chr14:69768138:69768282:+	-0.03	0.19
A5SS	chr14:69767112:69767255|69767380:+@chr14:69768138:69768282:+	-0.02	0.11
A5SS	chr14:75127080:75126703|75126905:-@chr14:75124046:75124223:-	0.08	0.54
A5SS	chr14:95534872:95533693|95534593:-@chr14:95532297:95533061:-	-0.04	0.34
A5SS	chr15:101652391:101651696|101652271:-@chr15:101650004:101650161:-	0.2	0.69
A5SS	chr15:20443521:20443339|20443371:-@chr15:20440474:20440642:-	-0.27	1.22
A5SS	chr15:41283990:41284110|41284288:+@chr15:41285225:41285363:+	0.07	0.24
A5SS	chr15:50424382:50424514|50424654:+@chr15:50439009:50439177:+	0.35	2.45
A5SS	chr15:63833917:63833822|63833827:-@chr15:63774694:63775649:-	0.19	0.78
A5SS	chr15:65156932:65156778|65156844:-@chr15:65155692:65155856:-	0.19	0.44
A5SS	chr15:65517713:65517381|65517486:-@chr15:65512295:65512564:-	-0.26	1.71
A5SS	chr15:66495419:66494903|66495330:-@chr15:66494415:66494552:-	0.01	0
A5SS	chr15:67254654:67254229|67254559:-@chr15:67236630:67236820:-	0.12	0.57
A5SS	chr15:67254736:67254414|67254559:-@chr15:67236630:67236820:-	-0.02	0.24
A5SS	chr15:72208891:72208617|72208621:-@chr15:72207127:72207277:-	-0.04	0.21
A5SS	chr15:72231386:72230900|72231116:-@chr15:72218944:72219110:-	-0.01	0.1
A5SS	chr15:72231624:72230896|72231116:-@chr15:72218944:72219110:-	0.01	0.14
A5SS	chr15:72231624:72230896|72231324:-@chr15:72218944:72219110:-	0.08	0.35
A5SS	chr15:72231624:72230900|72231116:-@chr15:72218944:72219110:-	0	0.13
A5SS	chr15:72231624:72230900|72231324:-@chr15:72218944:72219110:-	0.06	0.32
A5SS	chr15:72231624:72231116|72231324:-@chr15:72218944:72219110:-	0.08	0.47
A5SS	chr15:72272575:72272281|72272393:-@chr15:72271023:72271287:-	0.24	1.24
A5SS	chr15:72355624:72353691|72355559:-@chr15:72353068:72353178:-	0.16	0.49
A5SS	chr15:72580731:72580877|72580991:+@chr15:72582075:72582187:+	-0.1	0.57
A5SS	chr15:74461188:74460668|74461037:-@chr15:74458684:74458896:-	0.29	4.34
A5SS	chr15:74461188:74460668|74461108:-@chr15:74458684:74458896:-	0.21	0.97
A5SS	chr15:74461188:74460668|74461158:-@chr15:74458684:74458896:-	0.4	2.1
A5SS	chr15:74461188:74461037|74461108:-@chr15:74458684:74458896:-	-0.14	0.67
A5SS	chr15:74461188:74461037|74461158:-@chr15:74458684:74458896:-	0.07	0.76
A5SS	chr15:74461188:74461108|74461158:-@chr15:74458684:74458896:-	0.08	1
A5SS	chr15:74905231:74904664|74905154:-@chr15:74902604:74902786:-	0.13	1.1
A5SS	chr15:78886141:78886227|78886395:+@chr15:78887269:78887349:+	0.09	0.32
A5SS	chr15:82647363:82647137|82647209:-@chr15:82627193:82627367:-	0.02	0.53
A5SS	chr15:88467908:88468024|88469145:+@chr15:88472627:88472725:+	0.24	0.73
A5SS	chr15:90885037:90885258|90885585:+@chr15:90886961:90887057:+	0.13	0.52
A5SS	chr15:90903231:90903432|90903734:+@chr15:90904190:90904339:+	0.18	1.23
A5SS	chr15:90984140:90983906|90984018:-@chr15:90981748:90981981:-	-0.04	0.16
A5SS	chr15:92946038:92946216|92946340:+@chr15:92948952:92949076:+	-0.04	0.32
A5SS	chr15:99249558:99249171|99249417:-@chr15:99228533:99228732:-	-0.1	0.66
A5SS	chr15:99249558:99249171|99249417:-@chr15:99245389:99245510:-	0.14	0.56
A5SS	chr16:11003074:11003257|11003305:+@chr16:11020193:11020325:+	-0.05	0.82
A5SS	chr16:18790334:18790244|18790310:-@chr16:18788981:18789118:-	0.03	0.13
A5SS	chr16:190135:189931|189968:-@chr16:188969:189339:-	0.05	0.3
A5SS	chr16:190135:189947|189968:-@chr16:188969:189339:-	-0.09	0.3
A5SS	chr16:1962909:1962497|1962736:-@chr16:1962061:1962270:-	0.12	1.72
A5SS	chr16:1963256:1962736|1963149:-@chr16:1962497:1962656:-	0	0
A5SS	chr16:1964365:1963653|1964276:-@chr16:1963149:1963256:-	0.05	1777.27
A5SS	chr16:2001700:2001583|2001592:-@chr16:2001004:2001191:-	0.04	0.24
A5SS	chr16:20806445:20806705|20806817:+@chr16:20806952:20807091:+	-0.25	1.26
A5SS	chr16:2207193:2207345|2208024:+@chr16:2208210:2208334:+	0.18	3.99
A5SS	chr16:2268412:2267933|2268055:-@chr16:2264176:2264331:-	0.04	0.15
A5SS	chr16:2268412:2267933|2268055:-@chr16:2264573:2264760:-	0.05	0.18
A5SS	chr16:23495778:23495689|23495694:-@chr16:23494303:23494378:-	0.41	2.43
A5SS	chr16:23557350:23556890|23557205:-@chr16:23552149:23552304:-	-0.03	0.18
A5SS	chr16:23689494:23689676|23689772:+@chr16:23689860:23690367:+	-0.06	0.64
A5SS	chr16:2820955:2821067|2821109:+@chr16:2821366:2821722:+	-0.03	0.47
A5SS	chr16:28487541:28486578|28487456:-@chr16:28484006:28484118:-	0.14	0.82
A5SS	chr16:28835933:28836122|28836176:+@chr16:28836728:28837237:+	-0.16	0.55
A5SS	chr16:28835933:28836122|28836485:+@chr16:28836728:28837237:+	0.06	0.28
A5SS	chr16:28835933:28836122|28836485:+@chr16:28836748:28837237:+	0.02	0.26
A5SS	chr16:29796893:29797088|29797093:+@chr16:29798374:29798501:+	0.07	0.37
A5SS	chr16:2979912:2979648|2979808:-@chr16:2976664:2977031:-	0.01	0.44
A5SS	chr16:2979912:2979648|2979816:-@chr16:2976664:2977031:-	0.02	0.36
A5SS	chr16:2979936:2979648|2979808:-@chr16:2976664:2977031:-	-0.03	0.41
A5SS	chr16:30067234:30067333|30067366:+@chr16:30067450:30067661:+	-0.12	0.42
A5SS	chr16:30068818:30068978|30068990:+@chr16:30069306:30069389:+	-0.05	0.34
A5SS	chr16:30572734:30571434|30572122:-@chr16:30571010:30571123:-	-0.51	9.27
A5SS	chr16:4476340:4476487|4476665:+@chr16:4505484:4505610:+	-0.1	0.55
A5SS	chr16:46689646:46689770|46689829:+@chr16:46690991:46691120:+	-0.16	0.65
A5SS	chr16:57186064:57185821|57186031:-@chr16:57173728:57173869:-	0.04	0.54
A5SS	chr16:57186116:57185545|57185821:-@chr16:57173728:57173869:-	0.06	0.22
A5SS	chr16:57186116:57185545|57186031:-@chr16:57173728:57173869:-	0.05	2.01
A5SS	chr16:57186116:57185736|57186031:-@chr16:57173728:57173869:-	0.07	6.59
A5SS	chr16:57186116:57185821|57186031:-@chr16:57173728:57173869:-	0.08	3.08
A5SS	chr16:57186116:57185825|57186031:-@chr16:57173728:57173869:-	0.05	0.54
A5SS	chr16:57186284:57186451|57187050:+@chr16:57204504:57205008:+	-0.01	0.38
A5SS	chr16:70361418:70361510|70361636:+@chr16:70364543:70364645:+	0.25	1.07
A5SS	chr16:71808813:71808505|71808763:-@chr16:71789279:71789482:-	-0.02	0.17
A5SS	chr16:75451839:75451669|75451738:-@chr16:75443054:75447688:-	-0.07	0.72
A5SS	chr16:788624:788756|788775:+@chr16:788931:789125:+	-0.18	1.2
A5SS	chr16:85804937:85805104|85805153:+@chr16:85805733:85805864:+	0.02	0.09
A5SS	chr16:86870:85820|86668:-@chr16:84274:84595:-	0	0.53
A5SS	chr16:87975048:87975185|87975207:+@chr16:87981036:87981127:+	-0.19	0.81
A5SS	chr16:88806486:88806638|88806674:+@chr16:88807051:88807203:+	-0.04	0.47
A5SS	chr16:89799232:89798951|89799166:-@chr16:89795906:89796018:-	-0.13	0.81
A5SS	chr17:1437155:1436620|1436790:-@chr17:1420689:1423650:-	0.03	0.34
A5SS	chr17:16439327:16439414|16439703:+@chr17:16440185:16440253:+	0.08	0.36
A5SS	chr17:17137916:17138075|17138429:+@chr17:17142627:17142765:+	0.21	1.06
A5SS	chr17:30291508:30291180|30291311:-@chr17:30289373:30289482:-	-0.01	0.23
A5SS	chr17:32473801:32473945|32474081:+@chr17:32474764:32474824:+	0.05	0.24
A5SS	chr17:35809484:35809576|35809616:+@chr17:35817716:35817755:+	-0.01	0.46
A5SS	chr17:38738861:38738749|38738753:-@chr17:38738541:38738595:-	-0.17	0.75
A5SS	chr17:41786768:41786566|41786588:-@chr17:41771647:41771862:-	0.1	0.42
A5SS	chr17:42020097:42020204|42020269:+@chr17:42021564:42021671:+	0.11	0.43
A5SS	chr17:42115035:42114892|42114954:-@chr17:42114490:42114604:-	-0.04	0.16
A5SS	chr17:42574210:42573819|42574099:-@chr17:42573478:42573623:-	0.13	3.09
A5SS	chr17:43125364:43124737|43125271:-@chr17:43124017:43124115:-	-0.13	1
A5SS	chr17:43492183:43492292|43492374:+@chr17:43492681:43493040:+	0.07	0.46
A5SS	chr17:44894525:44894245|44894417:-@chr17:44886585:44886750:-	0.01	0.03
A5SS	chr17:46923117:46923221|46923632:+@chr17:46929520:46929584:+	0.03	0.29
A5SS	chr17:47971151:47971309|47971407:+@chr17:47973519:47973650:+	-0.21	1.16
A5SS	chr17:49317983:49316826|49317366:-@chr17:49312698:49312845:-	-0.02	0.11
A5SS	chr17:57850056:57849839|57849967:-@chr17:57849240:57849410:-	0.02	0.04
A5SS	chr17:58005600:58005398|58005414:-@chr17:58004588:58005041:-	-0.19	0.83
A5SS	chr17:58007261:58006907|58006944:-@chr17:58006343:58006527:-	-0.04	0.39
A5SS	chr17:58692602:58692788|58693650:+@chr17:58694931:58695189:+	0.21	1.13
A5SS	chr17:58692606:58692788|58693811:+@chr17:58694931:58695189:+	0.19	0.69
A5SS	chr17:59119495:59119299|59119319:-@chr17:59109951:59112345:-	0.1	0.37
A5SS	chr17:59155184:59154956|59155131:-@chr17:59131281:59131367:-	0.1	0.31
A5SS	chr17:59707465:59707748|59708077:+@chr17:59731421:59731522:+	0.14	1.45
A5SS	chr17:60219787:60219628|60219670:-@chr17:60214620:60214774:-	0.12	0.7
A5SS	chr17:67945409:67945896|67946325:+@chr17:67947726:67947808:+	0.1	0.41
A5SS	chr17:68512379:68512548|68512579:+@chr17:68515394:68515576:+	-0.14	0.98
A5SS	chr17:68515394:68515566|68515576:+@chr17:68522756:68522926:+	-0.2	3.27
A5SS	chr17:7012417:7012757|7012761:+@chr17:7013666:7013742:+	-0.09	0.5
A5SS	chr17:72947875:72947528|72947731:-@chr17:72849634:72849804:-	-0.16	0.8
A5SS	chr17:74439745:74440046|74440827:+@chr17:74443818:74443912:+	0.01	0.44
A5SS	chr17:75147653:75147520|75147556:-@chr17:75146666:75146684:-	0.37	3
A5SS	chr17:75491691:75491852|75491900:+@chr17:75492474:75492789:+	0.37	2.5
A5SS	chr17:75778963:75778810|75778821:-@chr17:75776434:75778723:-	-0.01	0.08
A5SS	chr17:75778963:75778810|75778883:-@chr17:75776434:75778723:-	-0.05	0.27
A5SS	chr17:75778963:75778821|75778883:-@chr17:75776434:75778723:-	-0.19	0.9
A5SS	chr17:75855335:75855180|75855239:-@chr17:75851568:75851676:-	0.64	1e+12
A5SS	chr17:75904719:75904222|75904540:-@chr17:75902020:75902154:-	0.01	0.1
A5SS	chr17:75904719:75904226|75904540:-@chr17:75902020:75902154:-	0.01	0.08
A5SS	chr17:75979434:75978791|75978965:-@chr17:75978534:75978693:-	0.16	0.69
A5SS	chr17:76737331:76736799|76736835:-@chr17:76736154:76736464:-	-0.1	0.46
A5SS	chr17:782280:781863|782166:-@chr17:778695:778744:-	0.19	0.71
A5SS	chr17:78798551:78796317|78798400:-@chr17:78787381:78787658:-	0.14	0.66
A5SS	chr17:79081898:79082063|79082877:+@chr17:79083020:79083123:+	0.05	0.59
A5SS	chr17:81512799:81512615|81512734:-@chr17:81512232:81512360:-	0.1	2.19
A5SS	chr17:81891713:81891833|81891841:+@chr17:81894467:81894586:+	-0.2	0.78
A5SS	chr17:81891713:81891833|81891863:+@chr17:81894467:81894586:+	-0.25	1.25
A5SS	chr17:81891723:81891833|81891841:+@chr17:81894467:81894586:+	-0.22	0.91
A5SS	chr17:82051865:82051964|82052459:+@chr17:82053274:82053366:+	0.34	1.33
A5SS	chr17:8206888:8206740|8206750:-@chr17:8206491:8206639:-	0.16	0.54
A5SS	chr17:82249014:82245976|82248875:-@chr17:82242661:82244831:-	0.04	0.13
A5SS	chr17:82459992:82460072|82460323:+@chr17:82464287:82464430:+	-0.1	0.54
A5SS	chr18:35344456:35344360|35344370:-@chr18:35340231:35340733:-	0	0.18
A5SS	chr18:46095131:46094980|46095053:-@chr18:46091682:46091851:-	-0.01	0.09
A5SS	chr18:46098353:46097836|46098172:-@chr18:46095053:46095131:-	0.06	0.26
A5SS	chr18:49491445:49491352|49491405:-@chr18:49490793:49490927:-	0.03	0.09
A5SS	chr18:49491833:49491736|49491746:-@chr18:49491532:49491584:-	-0.01	0.14
A5SS	chr18:49813953:49813682|49813817:-@chr18:49802687:49802853:-	0.11	0.46
A5SS	chr18:50284839:50284720|50284732:-@chr18:50284378:50284562:-	0.12	0.48
A5SS	chr18:55232671:55232509|55232521:-@chr18:55228847:55229076:-	-0.45	23.61
A5SS	chr18:57615975:57615641|57615817:-@chr18:57613602:57613680:-	-0.25	2.81
A5SS	chr18:9102630:9102797|9103433:+@chr18:9117838:9117903:+	-0.12	0.66
A5SS	chr18:9124874:9124983|9124996:+@chr18:9126831:9126907:+	0.16	0.71
A5SS	chr19:10116989:10116800|10116824:-@chr19:10115967:10116074:-	-0.01	0.05
A5SS	chr19:10118956:10118862|10118868:-@chr19:10118668:10118727:-	0.03	0.08
A5SS	chr19:10119171:10119067|10119088:-@chr19:10118868:10118956:-	0.02	0.07
A5SS	chr19:1095375:1093904|1095259:-@chr19:1091792:1091907:-	0.03	0.09
A5SS	chr19:12680325:12680150|12680161:-@chr19:12679801:12679922:-	0.11	0.37
A5SS	chr19:12680325:12680150|12680202:-@chr19:12679801:12679922:-	0.04	0.51
A5SS	chr19:1440019:1440241|1440253:+@chr19:1440349:1440494:+	-0.03	0.15
A5SS	chr19:15399410:15398630|15399302:-@chr19:15397714:15397855:-	0.05	0.16
A5SS	chr19:1615821:1615285|1615686:-@chr19:1612207:1612433:-	0.06	1.26
A5SS	chr19:18435483:18435248|18435266:-@chr19:18434388:18435117:-	-0.04	0.14
A5SS	chr19:18557762:18557914|18557949:+@chr19:18562036:18562157:+	-0.15	0.66
A5SS	chr19:18571802:18571887|18571909:+@chr19:18573293:18573403:+	-0.12	0.62
A5SS	chr19:1880115:1878664|1879921:-@chr19:1877508:1877687:-	-0.23	0.94
A5SS	chr19:19527281:19527352|19527372:+@chr19:19527701:19527770:+	-0.16	0.85
A5SS	chr19:2046691:2046522|2046604:-@chr19:2046367:2046468:-	0.01	0.1
A5SS	chr19:21142010:21142133|21142186:+@chr19:21143551:21143643:+	0.11	0.43
A5SS	chr19:35166251:35166325|35166428:+@chr19:35169566:35169885:+	0.08	0.63
A5SS	chr19:39435708:39435607|39435658:-@chr19:39433665:39433761:-	0.04	0.33
A5SS	chr19:40265351:40265222|40265259:-@chr19:40256926:40257054:-	-0.07	0.42
A5SS	chr19:41860255:41860289|41860445:+@chr19:41860775:41860845:+	-0.11	0.78
A5SS	chr19:41861112:41861212|41861225:+@chr19:41869031:41869214:+	0.01	0.18
A5SS	chr19:44901208:44901310|44901452:+@chr19:44903030:44903689:+	0.11	0.31
A5SS	chr19:44905749:44905841|44905923:+@chr19:44906602:44906667:+	-0.13	0.62
A5SS	chr19:44916190:44916325|44916359:+@chr19:44919173:44919349:+	-0.01	0.07
A5SS	chr19:44916190:44916325|44916470:+@chr19:44919173:44919349:+	-0.02	0.08
A5SS	chr19:44916190:44916359|44916470:+@chr19:44919173:44919349:+	-0.02	0.21
A5SS	chr19:48121322:48120167|48121170:-@chr19:48119137:48119190:-	-0.54	16.85
A5SS	chr19:48639053:48638240|48638888:-@chr19:48637942:48638144:-	0.03	0.51
A5SS	chr19:48900786:48900931|48901121:+@chr19:48904347:48904454:+	0.12	0.63
A5SS	chr19:49449654:49449340|49449475:-@chr19:49448001:49448062:-	0.57	85.31
A5SS	chr19:49451578:49451368|49451485:-@chr19:49450782:49450848:-	0.08	0.27
A5SS	chr19:49489850:49489922|49490090:+@chr19:49490232:49490297:+	-0.05	0.21
A5SS	chr19:49490475:49490576|49490600:+@chr19:49490779:49490864:+	0.06	0.25
A5SS	chr19:49662328:49661450|49661948:-@chr19:49660713:49660828:-	0.13	0.67
A5SS	chr19:49665875:49665484|49665631:-@chr19:49664674:49664846:-	-0.04	0.26
A5SS	chr19:49877387:49876603|49877237:-@chr19:49872917:49873302:-	0.22	1.25
A5SS	chr19:49877387:49877025|49877237:-@chr19:49872917:49873302:-	0.27	1.1
A5SS	chr19:49929504:49927694|49929326:-@chr19:49906826:49909884:-	0.09	0.83
A5SS	chr19:49929539:49929326|49929350:-@chr19:49906826:49909884:-	-0.01	0.1
A5SS	chr19:50409519:50409594|50409666:+@chr19:50413426:50413521:+	0.19	0.78
A5SS	chr19:54206276:54206462|54206724:+@chr19:54207398:54207647:+	-0.03	0.19
A5SS	chr19:55386570:55386674|55386693:+@chr19:55387930:55388048:+	-0.03	0.21
A5SS	chr19:5931531:5931404|5931419:-@chr19:5927968:5928087:-	0.35	1.81
A5SS	chr19:6415734:6415534|6415609:-@chr19:6415380:6415457:-	0	0.11
A5SS	chr19:9419299:9418762|9419217:-@chr19:9418505:9418631:-	0.29	1.7
A5SS	chr19:9419299:9419051|9419217:-@chr19:9418505:9418631:-	0.39	1.77
A5SS	chr19:9827892:9827984|9828064:+@chr19:9828327:9828393:+	-0.02	0.34
A5SS	chr2:101004158:101004283|101004361:+@chr2:101005959:101006071:+	0	0
A5SS	chr2:101887088:101887237|101887261:+@chr2:101887778:101887937:+	0.04	0.2
A5SS	chr2:119366924:119367060|119367090:+@chr2:119368188:119368305:+	0	0.39
A5SS	chr2:127292846:127291912|127292610:-@chr2:127290224:127290273:-	-0.09	0.81
A5SS	chr2:127292846:127292084|127292610:-@chr2:127290224:127290273:-	-0.12	0.6
A5SS	chr2:127294145:127293857|127294054:-@chr2:127293513:127293718:-	0.06	0.36
A5SS	chr2:128091208:128091382|128091596:+@chr2:128097429:128097564:+	-0.09	0.49
A5SS	chr2:152717461:152717230|152717356:-@chr2:152715995:152716126:-	-0.12	0.63
A5SS	chr2:152718637:152719024|152719496:+@chr2:152720533:152720586:+	-0.18	0.68
A5SS	chr2:169573921:169572996|169573669:-@chr2:169571653:169572171:-	0.02	0.32
A5SS	chr2:169824931:169824782|169824868:-@chr2:169824489:169824640:-	-0.22	1.11
A5SS	chr2:177212694:177212805|177212871:+@chr2:177215539:177215661:+	0.01	0.11
A5SS	chr2:191678136:191678241|191678705:+@chr2:191678990:191679128:+	0.01	0.32
A5SS	chr2:197423974:197423808|197423894:-@chr2:197421029:197421133:-	-0.07	0.21
A5SS	chr2:197498850:197498675|197498722:-@chr2:197497140:197497392:-	-0.02	0.12
A5SS	chr2:200811546:200811727|200811990:+@chr2:200813208:200813281:+	0.43	3.76
A5SS	chr2:20258371:20258237|20258243:-@chr2:20256033:20256170:-	0	0.25
A5SS	chr2:206149925:206149780|206149818:-@chr2:206149020:206149096:-	0.05	0.21
A5SS	chr2:229807864:229807705|229807708:-@chr2:229805730:229805883:-	0.06	0.46
A5SS	chr2:23786223:23786027|23786042:-@chr2:23782869:23783028:-	-0.12	0.55
A5SS	chr2:240021412:240021087|240021197:-@chr2:240018553:240018639:-	-0.14	0.58
A5SS	chr2:241230269:241230069|241230153:-@chr2:241229833:241229961:-	0.02	0.12
A5SS	chr2:241262926:241262711|241262869:-@chr2:241256600:241256806:-	-0.02	0.09
A5SS	chr2:26127144:26127233|26127278:+@chr2:26127850:26127951:+	0.06	0.57
A5SS	chr2:27212351:27212467|27212607:+@chr2:27213177:27213298:+	0.14	0.6
A5SS	chr2:27312589:27312214|27312494:-@chr2:27309492:27309981:-	0.34	2.02
A5SS	chr2:27663840:27663324|27663329:-@chr2:27662179:27662281:-	-0.09	0.77
A5SS	chr2:32039835:32039593|32039733:-@chr2:32039421:32039492:-	0.13	0.32
A5SS	chr2:3558371:3557895|3558133:-@chr2:3556789:3556904:-	0.13	0.39
A5SS	chr2:42361243:42360938|42361090:-@chr2:42353212:42353343:-	-0.01	0.08
A5SS	chr2:55234119:55234204|55234561:+@chr2:55234831:55234962:+	-0.01	0.05
A5SS	chr2:55268739:55268578|55268650:-@chr2:55267569:55267635:-	-0.06	0.5
A5SS	chr2:55269248:55268817|55269169:-@chr2:55268578:55268739:-	0.03	0.23
A5SS	chr2:58046642:58046821|58046868:+@chr2:58048827:58048967:+	-0.47	8.51
A5SS	chr2:68063027:68062945|68062958:-@chr2:68047173:68047319:-	-0.18	1
A5SS	chr2:7020473:7020680|7020768:+@chr2:7024369:7024516:+	-0.1	0.57
A5SS	chr2:70216994:70216753|70216886:-@chr2:70216404:70216499:-	-0.58	8888.08
A5SS	chr2:70236175:70236073|70236079:-@chr2:70230756:70230854:-	0.03	0.18
A5SS	chr2:71331764:71331865|71331875:+@chr2:71348753:71350271:+	-0.07	0.42
A5SS	chr2:73828967:73829070|73829510:+@chr2:73830845:73831059:+	-0.27	1.2
A5SS	chr2:86031635:86031330|86031513:-@chr2:86030196:86030396:-	-0.1	0.48
A5SS	chr2:86162079:86161952|86161976:-@chr2:86159536:86159671:-	0	0.08
A5SS	chr2:9423537:9423823|9424052:+@chr2:9428765:9428828:+	-0.07	0.43
A5SS	chr2:9423537:9423823|9424960:+@chr2:9428765:9428828:+	0.03	0.24
A5SS	chr2:99181061:99180707|99180831:-@chr2:99173915:99174016:-	0.04	0.21
A5SS	chr20:18507482:18507669|18507972:+@chr20:18510822:18511056:+	-0.21	1.1
A5SS	chr20:18507482:18507669|18507990:+@chr20:18510822:18511056:+	-0.1	0.67
A5SS	chr20:2655934:2656034|2656214:+@chr20:2656401:2656549:+	-0.12	0.59
A5SS	chr20:31722348:31721655|31721844:-@chr20:31664452:31666086:-	-0.02	0.08
A5SS	chr20:34477772:34477860|34477906:+@chr20:34479630:34479789:+	-0.08	0.55
A5SS	chr20:35664900:35664359|35664760:-@chr20:35632795:35632923:-	-0.06	0.69
A5SS	chr20:35664900:35664359|35664760:-@chr20:35658930:35659014:-	-0.18	0.84
A5SS	chr20:37062270:37061946|37062084:-@chr20:37061103:37061269:-	-0.04	0.46
A5SS	chr20:3795739:3795879|3796731:+@chr20:3797622:3797749:+	0.21	1.01
A5SS	chr20:3907926:3908135|3908278:+@chr20:3910577:3910830:+	-0.24	1.01
A5SS	chr20:4015591:4015145|4015437:-@chr20:3963875:3964024:-	0.39	9.91
A5SS	chr20:4015591:4015201|4015437:-@chr20:3963875:3964024:-	0.38	5.05
A5SS	chr20:45421383:45421533|45421583:+@chr20:45424216:45424381:+	-0.04	0.59
A5SS	chr20:45421383:45421533|45421664:+@chr20:45424216:45424381:+	-0.3	1.02
A5SS	chr20:47239138:47238758|47238896:-@chr20:47236326:47236516:-	0	0.12
A5SS	chr20:50096820:50096483|50096672:-@chr20:50084129:50084254:-	0	0.05
A5SS	chr20:50691530:50690941|50691126:-@chr20:50630738:50630856:-	-0.09	0.39
A5SS	chr20:5113087:5112720|5112961:-@chr20:5109332:5109445:-	0.29	1.88
A5SS	chr20:5113087:5112730|5112961:-@chr20:5109332:5109445:-	0.34	2.34
A5SS	chr20:5113087:5112743|5112961:-@chr20:5109332:5109445:-	0.26	1.46
A5SS	chr20:56392337:56391943|56392168:-@chr20:56390556:56390665:-	0.02	0.58
A5SS	chr20:57515834:57515465|57515714:-@chr20:57514592:57514741:-	0	0.04
A5SS	chr20:57525652:57525028|57525474:-@chr20:57523663:57524216:-	0.1	0.6
A5SS	chr20:58667490:58667597|58667608:+@chr20:58667987:58668127:+	0.03	0.25
A5SS	chr20:5950652:5951023|5951077:+@chr20:5952011:5952163:+	0	0.44
A5SS	chr20:62158672:62158748|62158942:+@chr20:62159877:62159961:+	0.28	1.94
A5SS	chr20:63643931:63643659|63643756:-@chr20:63642108:63642299:-	0.05	0.23
A5SS	chr21:25735654:25734333|25734853:-@chr21:25729631:25729801:-	0	0.1
A5SS	chr21:25735654:25734333|25734989:-@chr21:25729631:25729801:-	0.11	0.37
A5SS	chr21:25735654:25734333|25735315:-@chr21:25729631:25729801:-	0.03	0.14
A5SS	chr21:25735654:25734853|25734989:-@chr21:25729631:25729801:-	0.01	0.15
A5SS	chr21:25735654:25734853|25735315:-@chr21:25729631:25729801:-	0.11	0.39
A5SS	chr21:25735654:25734939|25735315:-@chr21:25729631:25729801:-	0.1	0.39
A5SS	chr21:25735654:25734989|25735315:-@chr21:25729631:25729801:-	0	0.22
A5SS	chr21:29073797:29073506|29073531:-@chr21:29070247:29070337:-	0.02	0.11
A5SS	chr21:32755353:32755213|32755230:-@chr21:32751119:32751218:-	0.36	3.88
A5SS	chr21:33907453:33906449|33907341:-@chr21:33903935:33904021:-	-0.01	0
A5SS	chr21:37073184:37073364|37073473:+@chr21:37087247:37087401:+	-0.01	0.31
A5SS	chr21:37073184:37073364|37073473:+@chr21:37108392:37108446:+	-0.18	0.75
A5SS	chr21:37073184:37073364|37073483:+@chr21:37087247:37087401:+	-0.16	0.82
A5SS	chr21:37073184:37073364|37073483:+@chr21:37108392:37108446:+	-0.26	1.36
A5SS	chr21:38122312:38122411|38122668:+@chr21:38156304:38156511:+	-0.03	0.61
A5SS	chr21:39183514:39183064|39183252:-@chr21:39181772:39181878:-	0.05	0.14
A5SS	chr21:39255828:39255645|39255665:-@chr21:39250796:39250889:-	-0.09	0.5
A5SS	chr21:39390698:39390863|39390919:+@chr21:39391769:39391836:+	-0.07	0.51
A5SS	chr21:39390698:39390863|39391476:+@chr21:39391769:39391836:+	-0.07	0.37
A5SS	chr21:44814104:44813862|44813976:-@chr21:44809047:44809118:-	-0.02	0.13
A5SS	chr21:44943684:44943792|44943837:+@chr21:44960100:44960168:+	0.01	0.47
A5SS	chr22:19479215:19478825|19479083:-@chr22:19475470:19475602:-	0	0
A5SS	chr22:20036760:20036854|20037094:+@chr22:20043355:20043443:+	0.28	1.56
A5SS	chr22:20116612:20116038|20116058:-@chr22:20115672:20115780:-	-0.02	0.18
A5SS	chr22:20507542:20507735|20507746:+@chr22:20537117:20537204:+	-0.08	0.34
A5SS	chr22:20537117:20537204|20537215:+@chr22:20551436:20551487:+	-0.45	11.96
A5SS	chr22:20990386:20990525|20990969:+@chr22:20991628:20991829:+	0.14	0.64
A5SS	chr22:21629407:21629010|21629308:-@chr22:21628089:21628787:-	-0.11	0.58
A5SS	chr22:21629761:21629543|21629602:-@chr22:21629308:21629407:-	0.17	0.79
A5SS	chr22:21982843:21982414|21982730:-@chr22:21975640:21975807:-	-0.03	0.1
A5SS	chr22:21982843:21982414|21982730:-@chr22:21975981:21976187:-	-0.1	0.44
A5SS	chr22:22557580:22556812|22557545:-@chr22:22550767:22551089:-	0.22	1e+12
A5SS	chr22:22559361:22558971|22559175:-@chr22:22557545:22557580:-	0.1	0.54
A5SS	chr22:23800944:23801081|23801135:+@chr22:23803295:23803422:+	-0.27	1.73
A5SS	chr22:23800944:23801081|23801964:+@chr22:23803295:23803422:+	0.05	0.17
A5SS	chr22:26483836:26483674|26483765:-@chr22:26481722:26482240:-	0.21	0.82
A5SS	chr22:26483863:26483674|26483765:-@chr22:26481722:26482240:-	0.2	1.02
A5SS	chr22:29767369:29767548|29767607:+@chr22:29769678:29770413:+	0.09	0.35
A5SS	chr22:37851280:37851490|37851561:+@chr22:37855565:37855644:+	-0.01	0.11
A5SS	chr22:37956773:37956842|37956901:+@chr22:37959346:37959476:+	-0.2	0.73
A5SS	chr22:38181830:38181664|38181784:-@chr22:38169218:38169471:-	0.15	0.57
A5SS	chr22:38488115:38487873|38487879:-@chr22:38483438:38486440:-	0.01	0.26
A5SS	chr22:39319623:39319390|39319595:-@chr22:39318400:39318592:-	-0.01	0
A5SS	chr22:40346500:40346656|40346711:+@chr22:40349832:40350035:+	0.15	0.65
A5SS	chr22:40361488:40361635|40361666:+@chr22:40362981:40363071:+	0.06	0.39
A5SS	chr22:40361488:40361635|40361677:+@chr22:40362981:40363071:+	-0.03	0.69
A5SS	chr22:41515767:41515917|41515992:+@chr22:41517527:41517631:+	-0.05	0.57
A5SS	chr3:100736576:100736704|100736716:+@chr3:100744833:100744931:+	-0.16	0.53
A5SS	chr3:113724095:113723959|113723981:-@chr3:113723422:113723541:-	-0.07	0.36
A5SS	chr3:121730973:121730848|121730876:-@chr3:121729865:121730017:-	0.01	0.27
A5SS	chr3:121834479:121834249|121834391:-@chr3:121828861:121828972:-	0.24	1.18
A5SS	chr3:128879623:128879841|128880017:+@chr3:128884653:128884746:+	-0.02	0.7
A5SS	chr3:129134954:129134828|129134832:-@chr3:129134074:129134195:-	0.08	0.24
A5SS	chr3:129171771:129171634|129171655:-@chr3:129171446:129171538:-	-0.18	0.8
A5SS	chr3:129171771:129171652|129171655:-@chr3:129171446:129171538:-	0.01	0.54
A5SS	chr3:129437308:129436443|129436461:-@chr3:129434062:129434136:-	-0.17	0.7
A5SS	chr3:129437950:129437720|129437808:-@chr3:129436443:129437308:-	0.01	0.11
A5SS	chr3:141487047:141487182|141487216:+@chr3:141512163:141512280:+	0.01	0.46
A5SS	chr3:141738209:141738509|141738516:+@chr3:141743509:141743556:+	-0.02	0.32
A5SS	chr3:143012222:143012353|143012373:+@chr3:143014311:143014409:+	-0.1	0.58
A5SS	chr3:149129638:149129940|149130453:+@chr3:149140004:149140498:+	0.13	0.56
A5SS	chr3:14947505:14947087|14947114:-@chr3:14942779:14946154:-	0.04	0.26
A5SS	chr3:14947505:14947110|14947114:-@chr3:14942779:14946154:-	0.01	0.44
A5SS	chr3:15053467:15053291|15053380:-@chr3:15048518:15052633:-	-0.22	1.11
A5SS	chr3:156549003:156548866|156548905:-@chr3:156544308:156544439:-	0.02	0.2
A5SS	chr3:157149977:157149680|157149836:-@chr3:157149485:157149596:-	-0.02	0.13
A5SS	chr3:158110052:158110211|158110223:+@chr3:158122103:158122298:+	-0.07	0.38
A5SS	chr3:158110089:158110211|158110223:+@chr3:158122103:158122298:+	-0.12	0.5
A5SS	chr3:160412326:160412453|160412849:+@chr3:160413473:160413613:+	0.04	0.14
A5SS	chr3:180607648:180607765|180608271:+@chr3:180608701:180608810:+	0.24	0.75
A5SS	chr3:184142237:184142378|184142394:+@chr3:184142502:184142603:+	0.01	0.27
A5SS	chr3:184178857:184179122|184179191:+@chr3:184180169:184180251:+	0.05	0.27
A5SS	chr3:184248971:184248745|184248782:-@chr3:184245713:184245812:-	0.01	0.41
A5SS	chr3:184325851:184325951|184325957:+@chr3:184326527:184326629:+	-0.3	1.15
A5SS	chr3:184812143:184812225|184812286:+@chr3:184824545:184824785:+	0.28	4.21
A5SS	chr3:196082090:196081831|196082043:-@chr3:196077064:196077122:-	0.36	1.96
A5SS	chr3:196287726:196287532|196287615:-@chr3:196270415:196270541:-	-0.13	0.65
A5SS	chr3:197085756:197085296|197085580:-@chr3:197081051:197081117:-	0.04	0.19
A5SS	chr3:197951159:197951311|197951328:+@chr3:197954003:197954147:+	-0.05	0.36
A5SS	chr3:20175055:20174249|20175005:-@chr3:20171043:20171232:-	-0.07	0.41
A5SS	chr3:20186233:20185948|20186059:-@chr3:20183886:20184034:-	0.08	0.3
A5SS	chr3:23917148:23917173|23917295:+@chr3:23917850:23918031:+	0.1	0.53
A5SS	chr3:25783414:25782893|25783260:-@chr3:25778574:25778688:-	0.18	1.78
A5SS	chr3:28241633:28241812|28241901:+@chr3:28263291:28263380:+	-0.06	0.41
A5SS	chr3:31632935:31633147|31633184:+@chr3:31635984:31637622:+	0.05	0.5
A5SS	chr3:33097146:33096719|33097011:-@chr3:33072544:33072713:-	0.03	0.11
A5SS	chr3:36993350:36993663|36993890:+@chr3:36996619:36996709:+	0.09	0.35
A5SS	chr3:36993350:36993663|36993890:+@chr3:36996624:36996709:+	0.2	0.91
A5SS	chr3:37176360:37175818|37176060:-@chr3:37174539:37174605:-	-0.15	0.66
A5SS	chr3:39408606:39408724|39408739:+@chr3:39410754:39410999:+	-0.01	0.23
A5SS	chr3:40524878:40525038|40525274:+@chr3:40525779:40525864:+	0.17	0.81
A5SS	chr3:41224526:41224753|41224759:+@chr3:41224954:41225207:+	-0.06	0.53
A5SS	chr3:47435137:47434925|47435008:-@chr3:47428513:47428670:-	0.08	0.29
A5SS	chr3:47871105:47870813|47870858:-@chr3:47869214:47869327:-	-0.07	0.42
A5SS	chr3:49028322:49028199|49028248:-@chr3:49027710:49027916:-	0.05	0.19
A5SS	chr3:49094373:49093912|49094137:-@chr3:49076709:49077038:-	0.03	0.36
A5SS	chr3:49103706:49103556|49103631:-@chr3:49103345:49103409:-	0.03	0.25
A5SS	chr3:49676056:49676219|49676515:+@chr3:49676609:49676700:+	0.01	0.6
A5SS	chr3:52410508:52411206|52411339:+@chr3:52412811:52412920:+	-0.02	0.37
A5SS	chr3:52410508:52411247|52411339:+@chr3:52412811:52412920:+	-0.04	0.4
A5SS	chr3:52685920:52686105|52686202:+@chr3:52686769:52686827:+	0.12	0.74
A5SS	chr3:52706083:52705447|52705703:-@chr3:52704724:52704952:-	0.03	0.43
A5SS	chr3:53231550:53231350|53231357:-@chr3:53230457:53230621:-	0.07	0.24
A5SS	chr3:58306245:58306417|58306651:+@chr3:58310507:58310591:+	-0.33	2.55
A5SS	chr3:58428614:58428352|58428473:-@chr3:58427630:58428179:-	0.09	0.3
A5SS	chr3:69048562:69047349|69047358:-@chr3:69044492:69044595:-	0.32	1.49
A5SS	chr3:9391826:9391427|9391679:-@chr3:9390290:9390497:-	-0.07	0.87
A5SS	chr3:97972451:97971914|97972381:-@chr3:97967162:97967632:-	0.07	0.43
A5SS	chr3:98523066:98522542|98522849:-@chr3:98521133:98521442:-	0.06	0.21
A5SS	chr4:151099628:151099714|151099887:+@chr4:151100485:151100588:+	0.01	0.05
A5SS	chr4:151099629:151099714|151099836:+@chr4:151100485:151100588:+	0.01	0.04
A5SS	chr4:151100975:151101012|151101162:+@chr4:151102871:151103079:+	-0.03	0.15
A5SS	chr4:151100975:151101085|151101162:+@chr4:151102871:151103079:+	-0.1	0.5
A5SS	chr4:151102871:151103041|151103079:+@chr4:151104177:151104286:+	-0.02	0.06
A5SS	chr4:18021875:18020531|18021598:-@chr4:17972820:17972885:-	0.03	0.09
A5SS	chr4:18021875:18020531|18021602:-@chr4:17972820:17972885:-	-0.05	0.27
A5SS	chr4:18021875:18021598|18021602:-@chr4:17972820:17972885:-	-0.14	0.48
A5SS	chr4:182917477:182917288|182917311:-@chr4:182915461:182915575:-	0.31	2.69
A5SS	chr4:183445535:183445634|183445665:+@chr4:183446088:183448198:+	-0.12	0.51
A5SS	chr4:20700413:20700611|20700787:+@chr4:20704466:20704533:+	0.25	1.07
A5SS	chr4:2694946:2695082|2695129:+@chr4:2696363:2696593:+	-0.34	3.48
A5SS	chr4:2904764:2905015|2905108:+@chr4:2907743:2907844:+	0	0.14
A5SS	chr4:2908515:2908604|2909431:+@chr4:2914884:2915040:+	-0.15	22.17
A5SS	chr4:3172908:3173131|3173218:+@chr4:3174721:3174799:+	0.09	0.68
A5SS	chr4:3172908:3173131|3173331:+@chr4:3174721:3174799:+	-0.05	0.62
A5SS	chr4:41935129:41935262|41935310:+@chr4:41935467:41935529:+	-0.08	0.76
A5SS	chr4:48831084:48831249|48831496:+@chr4:48832620:48832682:+	-0.12	0.51
A5SS	chr4:48832620:48832682|48832761:+@chr4:48833401:48833481:+	0.05	0.4
A5SS	chr4:53452920:53453133|53453142:+@chr4:53458653:53458790:+	0.04	0.21
A5SS	chr4:54049110:54048955|54049039:-@chr4:54014063:54014119:-	-0.24	1
A5SS	chr4:54725857:54726038|54726050:+@chr4:54727218:54727324:+	0.45	3.4
A5SS	chr4:75514430:75514155|75514197:-@chr4:75509177:75509296:-	0.08	0.27
A5SS	chr4:75514430:75514197|75514241:-@chr4:75509177:75509296:-	-0.22	0.95
A5SS	chr4:82900569:82900334|82900372:-@chr4:82900077:82900223:-	-0.05	0.24
A5SS	chr4:82984876:82984161|82984824:-@chr4:82978883:82979006:-	0.14	0.61
A5SS	chr5:111512597:111512385|111512391:-@chr5:111507329:111507442:-	-0.04	0.24
A5SS	chr5:119452497:119452633|119452821:+@chr5:119456315:119456368:+	0.05	0.21
A5SS	chr5:122774996:122775211|122775762:+@chr5:122795266:122795383:+	0.03	0.11
A5SS	chr5:131165348:131165060|131165095:-@chr5:131162572:131162676:-	-0.05	0.27
A5SS	chr5:134176950:134176686|134176855:-@chr5:134173926:134174022:-	0	0
A5SS	chr5:138542936:138542634|138542833:-@chr5:138518692:138518867:-	0.03	0.13
A5SS	chr5:138542936:138542705|138542833:-@chr5:138518692:138518867:-	0.01	0.06
A5SS	chr5:149505595:149505447|149505483:-@chr5:149495894:149496860:-	-0.15	0.65
A5SS	chr5:150449756:150449486|150449492:-@chr5:150447585:150447735:-	-0.17	0.7
A5SS	chr5:150449756:150449486|150449703:-@chr5:150447585:150447735:-	0.01	0
A5SS	chr5:150449756:150449492|150449703:-@chr5:150447585:150447735:-	0.01	0.17
A5SS	chr5:154038938:154038293|154038857:-@chr5:154034744:154034967:-	-0.11	0.66
A5SS	chr5:157859175:157858930|157858953:-@chr5:157817443:157817547:-	-0.08	0.32
A5SS	chr5:160419081:160418596|160419023:-@chr5:160415125:160415310:-	0.01	0.07
A5SS	chr5:175478498:175478639|175478667:+@chr5:175492095:175492267:+	0.12	0.69
A5SS	chr5:176182763:176182620|176182685:-@chr5:176180816:176180886:-	-0.36	2.19
A5SS	chr5:177006794:177006539|177006650:-@chr5:176982469:176982623:-	0.06	0.27
A5SS	chr5:178232822:178231669|178232492:-@chr5:178231405:178231523:-	0.43	3.5
A5SS	chr5:179617110:179616869|179617021:-@chr5:179616126:179616218:-	0.04	0.38
A5SS	chr5:179617110:179617051|179617060:-@chr5:179616869:179616958:-	0.03	0.24
A5SS	chr5:179621397:179620892|179621242:-@chr5:179619269:179619407:-	0.03	0.11
A5SS	chr5:179623671:179623595|179623636:-@chr5:179623037:179623164:-	-0.09	0.41
A5SS	chr5:179698906:179699049|179699102:+@chr5:179705679:179705852:+	0.03	0.16
A5SS	chr5:179698929:179699049|179699102:+@chr5:179705679:179705852:+	0.05	0.4
A5SS	chr5:181242345:181241492|181242170:-@chr5:181239487:181239582:-	-0.02	0.07
A5SS	chr5:181242345:181242170|181242174:-@chr5:181241492:181241563:-	-0.06	0.17
A5SS	chr5:181242345:181242170|181242174:-@chr5:181241492:181241639:-	-0.05	0.21
A5SS	chr5:181243904:181243680|181243692:-@chr5:181242174:181242345:-	0.02	0.09
A5SS	chr5:37063790:37063978|37064019:+@chr5:37064527:37066413:+	0.15	0.68
A5SS	chr5:37371126:37370666|37370821:-@chr5:37364247:37364384:-	0.05	0.21
A5SS	chr5:41870425:41869645|41870281:-@chr5:41862642:41862750:-	0.03	0.43
A5SS	chr5:43557077:43556582|43556819:-@chr5:43555830:43555999:-	-0.22	0.82
A5SS	chr5:73498425:73498558|73498799:+@chr5:73499134:73499202:+	0	0.04
A5SS	chr5:78294755:78294440|78294452:-@chr5:78267520:78267595:-	0.12	0.43
A5SS	chr5:86617941:86618053|86618130:+@chr5:86619353:86619496:+	0.06	0.28
A5SS	chr5:86619353:86619496|86619878:+@chr5:86620668:86620766:+	-0.04	0.19
A5SS	chr5:87412930:87412435|87412678:-@chr5:87411224:87411346:-	0.09	0.37
A5SS	chr6:108261260:108260760|108260826:-@chr6:108222950:108223045:-	-0.14	2.96
A5SS	chr6:116668810:116668145|116668566:-@chr6:116666634:116667207:-	0.08	0.29
A5SS	chr6:125986430:125986622|125986773:+@chr6:125993757:125993822:+	0.08	0.42
A5SS	chr6:126340174:126340399|126340444:+@chr6:126346205:126346318:+	-0.14	0.63
A5SS	chr6:130870126:130869563|130869812:-@chr6:130867459:130867581:-	-0.02	0.09
A5SS	chr6:131063322:131063142|131063155:-@chr6:130955994:130956499:-	-0.01	0.14
A5SS	chr6:132814972:132815088|132815224:+@chr6:132816461:132816563:+	-0.04	0.16
A5SS	chr6:135194356:135194451|135194460:+@chr6:135195748:135196002:+	-0.06	0.23
A5SS	chr6:135200290:135200415|135200557:+@chr6:135201639:135201749:+	0.13	0.41
A5SS	chr6:135200290:135200415|135200674:+@chr6:135201639:135201749:+	0.13	0.58
A5SS	chr6:138930098:138926401|138929977:-@chr6:138921037:138921124:-	0.04	0.19
A5SS	chr6:143857303:143857444|143857583:+@chr6:143857752:143858007:+	-0.08	0.48
A5SS	chr6:149802200:149802369|149802416:+@chr6:149810616:149811420:+	-0.01	0.49
A5SS	chr6:159748191:159748369|159750010:+@chr6:159753460:159753614:+	-0.07	0.37
A5SS	chr6:2972165:2971248|2971491:-@chr6:2959168:2959342:-	0.27	1.2
A5SS	chr6:2972165:2971248|2971533:-@chr6:2959168:2959342:-	0.25	1.02
A5SS	chr6:2972165:2971491|2971533:-@chr6:2959168:2959342:-	-0.05	0.48
A5SS	chr6:30673053:30672635|30672956:-@chr6:30671036:30671274:-	0.16	1.97
A5SS	chr6:30741704:30741190|30741614:-@chr6:30740679:30740798:-	0	0.49
A5SS	chr6:31652700:31652400|31652424:-@chr6:31651656:31651776:-	-0.19	0.98
A5SS	chr6:31782177:31782041|31782087:-@chr6:31781847:31781952:-	0.01	0.09
A5SS	chr6:31967956:31968082|31968119:+@chr6:31968328:31968538:+	-0.11	0.51
A5SS	chr6:31972621:31972757|31972919:+@chr6:31978903:31978998:+	-0.05	0.23
A5SS	chr6:32171505:32171250|32171297:-@chr6:32170937:32171070:-	0.03	0.21
A5SS	chr6:33271876:33271137|33271586:-@chr6:33270199:33270283:-	-0.04	0.16
A5SS	chr6:33418288:33417869|33417959:-@chr6:33417481:33417695:-	-0.06	0.59
A5SS	chr6:33418288:33417869|33418087:-@chr6:33417481:33417695:-	0.2	0.71
A5SS	chr6:33418288:33417959|33418087:-@chr6:33417481:33417695:-	0.3	1.3
A5SS	chr6:34236873:34236963|34237317:+@chr6:34240737:34240882:+	0.08	1.87
A5SS	chr6:34240737:34240882|34240915:+@chr6:34242712:34242795:+	0.1	1.84
A5SS	chr6:34426125:34426028|34426032:-@chr6:34425072:34425221:-	-0.08	0.43
A5SS	chr6:35468947:35469027|35469285:+@chr6:35469381:35469529:+	0.23	221.71
A5SS	chr6:35920528:35920065|35920468:-@chr6:35890895:35891013:-	0.01	0.03
A5SS	chr6:37475321:37475412|37475916:+@chr6:37476126:37476194:+	0.04	0.69
A5SS	chr6:41072614:41072236|41072319:-@chr6:41071596:41071675:-	-0.23	1.15
A5SS	chr6:41941848:41940952|41941452:-@chr6:41940370:41940585:-	-0.05	0.24
A5SS	chr6:42979243:42978269|42978533:-@chr6:42974875:42975038:-	-0.18	0.59
A5SS	chr6:49606921:49606729|49606848:-@chr6:49605158:49605830:-	-0.06	0.43
A5SS	chr6:56573887:56573679|56573732:-@chr6:56572747:56573064:-	-0.16	0.79
A5SS	chr6:7295485:7295385|7295392:-@chr6:7281143:7289931:-	0.12	0.48
A5SS	chr6:73479936:73480126|73480367:+@chr6:73480675:73480805:+	0.25	1.07
A5SS	chr6:75241265:75241123|75241176:-@chr6:75240301:75240385:-	0.04	0.34
A5SS	chr6:75243801:75243423|75243717:-@chr6:75241176:75241265:-	0.01	0.03
A5SS	chr6:79202389:79202276|79202317:-@chr6:79201245:79201726:-	0.16	0.71
A5SS	chr6:85622687:85622482|85622587:-@chr6:85619268:85619417:-	-0.1	0.53
A5SS	chr6:85678032:85677795|85677954:-@chr6:85677424:85677492:-	-0.27	1.66
A5SS	chr6:87590032:87589701|87589922:-@chr6:87569517:87569590:-	0.2	0.78
A5SS	chr6:97283277:97282987|97283096:-@chr6:97282314:97282553:-	-0.08	0.34
A5SS	chr6:99404702:99403829|99404603:-@chr6:99402540:99402710:-	0.02	0.1
A5SS	chr7:100336125:100336220|100336337:+@chr7:100338179:100338264:+	0.18	0.79
A5SS	chr7:103297456:103297558|103297953:+@chr7:103298568:103298708:+	0.02	0.14
A5SS	chr7:105470848:105470688|105470761:-@chr7:105468337:105468463:-	-0.35	1.28
A5SS	chr7:128089489:128089692|128089825:+@chr7:128091837:128091881:+	0.01	0.18
A5SS	chr7:128476729:128476875|128477173:+@chr7:128479158:128479513:+	-0.11	0.53
A5SS	chr7:128801186:128801473|128801509:+@chr7:128804650:128804761:+	-0.05	0.46
A5SS	chr7:132975286:132975154|132975169:-@chr7:132885662:132885745:-	0.11	0.36
A5SS	chr7:135169060:135168745|135168969:-@chr7:135167732:135167807:-	0.15	0.86
A5SS	chr7:135169060:135168749|135168969:-@chr7:135167732:135167807:-	0.06	0.66
A5SS	chr7:135169060:135168786|135168969:-@chr7:135167732:135167807:-	0.1	0.69
A5SS	chr7:135170826:135170399|135170652:-@chr7:135168749:135169060:-	-0.09	0.44
A5SS	chr7:139080243:139079104|139079470:-@chr7:139078552:139078653:-	-0.05	0.26
A5SS	chr7:141738321:141738410|141738503:+@chr7:141739124:141739190:+	0.04	0.43
A5SS	chr7:141738321:141738410|141738575:+@chr7:141739124:141739190:+	0.08	0.65
A5SS	chr7:141738321:141738410|141738593:+@chr7:141739124:141739190:+	0.03	0.54
A5SS	chr7:141738321:141738503|141738575:+@chr7:141739124:141739190:+	0.02	0.38
A5SS	chr7:141738321:141738503|141738593:+@chr7:141739124:141739190:+	0.02	0.33
A5SS	chr7:141738358:141738410|141738503:+@chr7:141739124:141739190:+	0.1	0.66
A5SS	chr7:141738401:141738503|141738593:+@chr7:141739124:141739190:+	0.01	0.37
A5SS	chr7:143264992:143265092|143265296:+@chr7:143267617:143267733:+	0.12	0.66
A5SS	chr7:143857350:143857074|143857100:-@chr7:143851375:143854142:-	-0.38	2.13
A5SS	chr7:149551826:149551574|149551655:-@chr7:149550868:149550946:-	0.42	2.62
A5SS	chr7:155297772:155297959|155298027:+@chr7:155298259:155298697:+	0.29	5.05
A5SS	chr7:157409795:157410001|157415529:+@chr7:157416016:157417439:+	0.02	0.1
A5SS	chr7:16646134:16646288|16646304:+@chr7:16665437:16665501:+	-0.11	0.48
A5SS	chr7:29146537:29146341|29146429:-@chr7:29120893:29121071:-	-0.02	0.16
A5SS	chr7:42934955:42935136|42937241:+@chr7:42937322:42937857:+	0.02	0.09
A5SS	chr7:44117742:44117584|44117619:-@chr7:44117133:44117247:-	0.12	0.5
A5SS	chr7:44570128:44569984|44570015:-@chr7:44569809:44569903:-	-0.04	0.29
A5SS	chr7:44582295:44582047|44582054:-@chr7:44581723:44581823:-	-0.07	0.2
A5SS	chr7:45111747:45111643|45111664:-@chr7:45108827:45109287:-	0.05	0.53
A5SS	chr7:54759246:54759158|54759162:-@chr7:54757495:54757594:-	0.04	0.32
A5SS	chr7:56068482:56068638|56068647:+@chr7:56072997:56073111:+	0.02	0.21
A5SS	chr7:56103011:56102863|56102867:-@chr7:56101569:56101861:-	-0.02	0.14
A5SS	chr7:66114818:66114914|66114970:+@chr7:66127704:66127740:+	-0.13	0.55
A5SS	chr7:74890566:74890271|74890388:-@chr7:74888312:74888397:-	-0.34	1.37
A5SS	chr7:76048003:76047662|76047812:-@chr7:76030421:76030524:-	0.04	0.71
A5SS	chr7:76048161:76048226|76048522:+@chr7:76054830:76054998:+	0.03	0.09
A5SS	chr7:99408969:99409004|99409245:+@chr7:99410034:99410169:+	-0.24	1.13
A5SS	chr7:99466201:99466111|99466129:-@chr7:99460086:99460193:-	-0.05	0.26
A5SS	chr8:100704390:100704280|100704297:-@chr8:100702916:100703359:-	0.01	0.04
A5SS	chr8:100715601:100715462|100715471:-@chr8:100713087:100713181:-	-0.02	0.09
A5SS	chr8:107322128:107321896|107321899:-@chr8:107303240:107303367:-	0.12	0.7
A5SS	chr8:11802611:11802910|11802931:+@chr8:11808794:11808891:+	-0.03	0.08
A5SS	chr8:123274487:123274122|123274217:-@chr8:123267273:123267386:-	-0.26	1.6
A5SS	chr8:124518881:124518742|124518818:-@chr8:124515887:124516030:-	0.15	0.47
A5SS	chr8:131904088:131904322|131905330:+@chr8:131940499:131940575:+	-0.3	1.76
A5SS	chr8:143597413:143596879|143597348:-@chr8:143586729:143586852:-	0	0
A5SS	chr8:143597413:143596913|143597348:-@chr8:143586729:143586852:-	0	0
A5SS	chr8:144426063:144425875|144426026:-@chr8:144425683:144425772:-	0.01	0.29
A5SS	chr8:18071390:18071300|18071331:-@chr8:18069792:18069878:-	0.15	0.74
A5SS	chr8:18084073:18083917|18083981:-@chr8:18075541:18075587:-	0.3	1.62
A5SS	chr8:18084074:18083899|18083981:-@chr8:18075541:18075587:-	0.3	1.41
A5SS	chr8:18084120:18083941|18083981:-@chr8:18075541:18075587:-	0.32	3.04
A5SS	chr8:23566108:23566336|23566813:+@chr8:23568322:23568378:+	0.09	0.47
A5SS	chr8:26293666:26293740|26293860:+@chr8:26338890:26338987:+	-0.03	0.46
A5SS	chr8:28890404:28890678|28891019:+@chr8:28963811:28963890:+	-0.19	0.79
A5SS	chr8:37762583:37762700|37762758:+@chr8:37765526:37765633:+	0.02	0.4
A5SS	chr8:38176716:38175816|38176275:-@chr8:38171965:38172033:-	0.11	0.5
A5SS	chr8:56074159:56073695|56074060:-@chr8:56073054:56073272:-	0.02	0.13
A5SS	chr8:56074510:56074254|56074381:-@chr8:56074060:56074159:-	-0.01	0.08
A5SS	chr8:67060545:67060321|67060497:-@chr8:67059211:67059445:-	-0.07	0.44
A5SS	chr8:67064368:67064496|67064538:+@chr8:67074243:67074351:+	-0.1	0.58
A5SS	chr8:67113805:67113862|67115264:+@chr8:67115914:67116122:+	0.22	0.68
A5SS	chr8:96231515:96231226|96231379:-@chr8:96226676:96231132:-	0.05	0.36
A5SS	chr8:98045088:98044827|98044943:-@chr8:98042645:98042775:-	-0.02	0.06
A5SS	chr9:112297916:112297832|112297841:-@chr9:112275844:112276013:-	-0.14	0.53
A5SS	chr9:120793257:120792887|120793149:-@chr9:120787769:120788278:-	0.13	1.16
A5SS	chr9:124858537:124858276|124858458:-@chr9:124857883:124858067:-	0.01	0
A5SS	chr9:127451405:127451050|127451281:-@chr9:127450731:127450804:-	0	0
A5SS	chr9:127807586:127807688|127807775:+@chr9:127808234:127808311:+	-0.02	0.57
A5SS	chr9:128169201:128169052|128169076:-@chr9:128167095:128167164:-	0.15	0.72
A5SS	chr9:128179415:128178989|128179073:-@chr9:128178709:128178904:-	0.04	0.33
A5SS	chr9:128624328:128624487|128624824:+@chr9:128625103:128625179:+	-0.14	3.01
A5SS	chr9:129626153:129626295|129626321:+@chr9:129632650:129632865:+	-0.05	0.44
A5SS	chr9:129818647:129818353|129818520:-@chr9:129812944:129814222:-	0.48	69.54
A5SS	chr9:131504189:131504340|131504649:+@chr9:131506114:131506220:+	-0.06	0.5
A5SS	chr9:131531275:131531067|131531094:-@chr9:131530486:131530645:-	0.14	0.56
A5SS	chr9:133101762:133100496|133101520:-@chr9:133100268:133100382:-	-0.03	0.31
A5SS	chr9:133348218:133348246|133348573:+@chr9:133348922:133349042:+	0.01	0.13
A5SS	chr9:135500998:135501123|135501326:+@chr9:135501844:135501973:+	-0.02	0.41
A5SS	chr9:136848816:136849573|136849590:+@chr9:136850013:136850137:+	0	0.2
A5SS	chr9:136848816:136849573|136849596:+@chr9:136850013:136850137:+	-0.07	0.66
A5SS	chr9:136848816:136849590|136849596:+@chr9:136850013:136850137:+	-0.1	0.41
A5SS	chr9:136850013:136850137|136850560:+@chr9:136850755:136851043:+	0.16	0.83
A5SS	chr9:136942466:136941755|136942046:-@chr9:136941537:136941684:-	0.22	4.3
A5SS	chr9:136942466:136941755|136942100:-@chr9:136941537:136941684:-	0.03	0.18
A5SS	chr9:136942466:136942046|136942100:-@chr9:136941537:136941684:-	-0.02	0.12
A5SS	chr9:137728349:137728529|137728593:+@chr9:137743371:137743528:+	-0.13	0.57
A5SS	chr9:33025120:33024804|33025000:-@chr9:32989759:32989895:-	-0.13	0.72
A5SS	chr9:37422666:37422805|37422833:+@chr9:37424845:37424975:+	0.03	0.47
A5SS	chr9:37592597:37592310|37592412:-@chr9:37588413:37588932:-	0.04	0.22
A5SS	chr9:83669327:83666350|83669185:-@chr9:83665030:83665145:-	-0.12	2.01
A5SS	chr9:87497681:87497772|87498107:+@chr9:87498970:87499139:+	-0.03	0.19
A5SS	chr9:87726059:87726253|87726308:+@chr9:87727594:87727729:+	-0.12	0.5
A5SS	chr9:87726140:87726253|87726308:+@chr9:87727594:87727729:+	-0.18	0.64
A5SS	chr9:92293756:92293441|92293611:-@chr9:92289301:92289426:-	-0.06	0.27
A5SS	chr9:92325350:92324906|92325306:-@chr9:92324023:92324209:-	0.01	0.11
A5SS	chr9:92325350:92324906|92325318:-@chr9:92324023:92324209:-	0.1	0.3
A5SS	chr9:92325594:92325306|92325318:-@chr9:92324023:92324209:-	0.15	0.69
A5SS	chr9:97697409:97696098|97697121:-@chr9:97693649:97693759:-	-0.14	1.03
A5SS	chrX:108087852:108087686|108087765:-@chrX:108084207:108085127:-	-0.13	0.5
A5SS	chrX:111681179:111681299|111681424:+@chrX:111682132:111682294:+	-0.52	46.12
A5SS	chrX:111682132:111682235|111682294:+@chrX:111684965:111685103:+	-0.17	0.77
A5SS	chrX:111682132:111682235|111682300:+@chrX:111684965:111685103:+	-0.15	0.84
A5SS	chrX:154399803:154399941|154400626:+@chrX:154400702:154402339:+	-0.01	0
A5SS	chrX:154766216:154766400|154767061:+@chrX:154767256:154767382:+	-0.1	0.55
A5SS	chrX:154768302:154768432|154768802:+@chrX:154769167:154769310:+	0	0.03
A5SS	chrX:40580937:40581071|40581102:+@chrX:40588986:40589116:+	0.07	0.53
A5SS	chrX:41337408:41337465|41339083:+@chrX:41341484:41341616:+	0.03	0.13
A5SS	chrX:41343737:41343822|41344128:+@chrX:41344239:41344399:+	-0.04	0.15
A5SS	chrX:41344239:41344399|41344564:+@chrX:41345180:41345324:+	0.02	0.09
A5SS	chrX:41347315:41347451|41347454:+@chrX:41347640:41349886:+	-0.01	0.21
A5SS	chrX:47142744:47142584|47142614:-@chrX:47142216:47142440:-	-0.06	0.51
A5SS	chrX:48802016:48802142|48802235:+@chrX:48802663:48802785:+	-0.18	1.02
A5SS	chrX:48802016:48802142|48802272:+@chrX:48802663:48802785:+	-0.06	0.51
A5SS	chrX:48802016:48802142|48802551:+@chrX:48802663:48802785:+	0.02	0.24
A5SS	chrX:48897912:48898014|48898082:+@chrX:48898492:48898576:+	-0.07	0.51
A5SS	chrX:48897912:48898014|48898093:+@chrX:48898492:48898576:+	-0.16	0.65
A5SS	chrX:53193851:53193773|53193782:-@chrX:53193437:53193636:-	-0.25	1.58
A5SS	chrX:54440690:54440780|54440891:+@chrX:54443400:54443491:+	-0.21	1.85
A5SS	chrX:65523707:65520702|65523560:-@chrX:65517987:65518465:-	0	0
A5SS	chrX:71291779:71291921|71291972:+@chrX:71294227:71294528:+	-0.05	0.27
MXE	chr1:113726418:113726574:-@chr1:113724759:113724893:-@chr1:113713279:113713438:-@chr1:113711940:113712113:-	0.32	2.34
MXE	chr1:113905326:113905775:+@chr1:113906996:113907161:+@chr1:113908009:113908191:+@chr1:113911131:113914086:+	0.31	1.68
MXE	chr1:114757925:114758050:-@chr1:114749821:114750207:-@chr1:114739692:114739890:-@chr1:114737963:114738072:-	0.02	0.12
MXE	chr1:1324581:1324687:-@chr1:1319072:1319524:-@chr1:1315520:1315618:-@chr1:1314824:1314962:-	0.04	0.31
MXE	chr1:1324581:1324687:-@chr1:1320996:1321093:-@chr1:1315520:1315618:-@chr1:1314824:1314962:-	-0.06	0.65
MXE	chr1:1324581:1324687:-@chr1:1320996:1321093:-@chr1:1319072:1319524:-@chr1:1314824:1314962:-	-0.04	0.33
MXE	chr1:1324581:1324687:-@chr1:1320996:1321093:-@chr1:1319296:1319524:-@chr1:1315520:1315618:-	0.01	0.27
MXE	chr1:1324581:1324687:-@chr1:1320996:1321096:-@chr1:1319072:1319524:-@chr1:1314824:1314962:-	0.17	0.77
MXE	chr1:1324581:1324687:-@chr1:1320996:1321096:-@chr1:1319296:1319524:-@chr1:1315520:1315618:-	0.18	1.26
MXE	chr1:147242641:147242830:+@chr1:147252623:147252735:+@chr1:147254870:147254976:+@chr1:147255813:147255927:+	0.16	0.7
MXE	chr1:147242641:147242830:+@chr1:147252623:147252735:+@chr1:147264422:147264584:+@chr1:147265932:147266087:+	0.37	19.2
MXE	chr1:147242641:147242830:+@chr1:147252623:147252735:+@chr1:147264429:147264584:+@chr1:147265932:147266087:+	0.34	8.9
MXE	chr1:150230571:150230693:-@chr1:150226608:150226795:-@chr1:150223186:150223240:-@chr1:150218417:150220761:-	-0.02	0.22
MXE	chr1:150231777:150231926:-@chr1:150230571:150230693:-@chr1:150229072:150229237:-@chr1:150226608:150226795:-	0.03	0.13
MXE	chr1:150235733:150236156:-@chr1:150230571:150230693:-@chr1:150229072:150229114:-@chr1:150226608:150226795:-	0.18	1.45
MXE	chr1:150235733:150236156:-@chr1:150230571:150230693:-@chr1:150229072:150229144:-@chr1:150226608:150226795:-	0.18	1.51
MXE	chr1:150235733:150236156:-@chr1:150231777:150231926:-@chr1:150230571:150230693:-@chr1:150229072:150229237:-	-0.3	11.98
MXE	chr1:150268698:150269209:-@chr1:150267957:150268127:-@chr1:150267716:150267789:-@chr1:150267356:150267478:-	-0.36	1.28
MXE	chr1:151008391:151008671:+@chr1:151017812:151017904:+@chr1:151024611:151024795:+@chr1:151025515:151025673:+	0.05	0.66
MXE	chr1:151008391:151008671:+@chr1:151017812:151017904:+@chr1:151025515:151025673:+@chr1:151027233:151027327:+	0.36	2.04
MXE	chr1:151017812:151017904:+@chr1:151018467:151018669:+@chr1:151025515:151025673:+@chr1:151027233:151027327:+	0.11	0.73
MXE	chr1:151327271:151327715:-@chr1:151326172:151326373:-@chr1:151315573:151315672:-@chr1:151307574:151307801:-	0.11	0.54
MXE	chr1:151327271:151327715:-@chr1:151326172:151326373:-@chr1:151315573:151316509:-@chr1:151307574:151307801:-	0.08	0.34
MXE	chr1:151327271:151327715:-@chr1:151326172:151326373:-@chr1:151324745:151324917:-@chr1:151315573:151316509:-	-0.12	0.52
MXE	chr1:155136299:155136376:+@chr1:155136828:155136951:+@chr1:155137561:155137722:+@chr1:155137979:155138098:+	0.32	1.79
MXE	chr1:155672560:155672731:-@chr1:155670320:155670464:-@chr1:155668627:155668777:-@chr1:155661307:155661423:-	0.01	0.36
MXE	chr1:155709773:155709824:+@chr1:155717006:155717128:+@chr1:155721517:155721618:+@chr1:155725382:155725490:+	-0.1	0.53
MXE	chr1:155731356:155731415:+@chr1:155731944:155732033:+@chr1:155736946:155737063:+@chr1:155738157:155738526:+	0.29	1.3
MXE	chr1:156020013:156020167:-@chr1:156018270:156018368:-@chr1:156011810:156011887:-@chr1:156009048:156009650:-	-0.12	0.56
MXE	chr1:156193932:156194247:+@chr1:156196013:156196173:+@chr1:156199835:156200472:+@chr1:156207886:156208013:+	0.08	0.37
MXE	chr1:156193932:156194247:+@chr1:156199835:156200472:+@chr1:156207886:156208013:+@chr1:156210240:156212796:+	-0.21	0.94
MXE	chr1:156212988:156213176:+@chr1:156233628:156233728:+@chr1:156236288:156236483:+@chr1:156242553:156242591:+	-0.17	0.81
MXE	chr1:15973039:15973125:-@chr1:15948291:15948497:-@chr1:15946935:15947123:-@chr1:15946154:15946294:-	-0.19	0.79
MXE	chr1:160262117:160262528:-@chr1:160261285:160261358:-@chr1:160243960:160244034:-@chr1:160239697:160240370:-	-0.04	0.36
MXE	chr1:160262276:160262476:-@chr1:160261285:160261325:-@chr1:160243960:160244034:-@chr1:160239697:160240370:-	0.44	7.98
MXE	chr1:160262276:160262476:-@chr1:160261285:160261358:-@chr1:160243960:160244034:-@chr1:160239697:160240370:-	0.14	0.48
MXE	chr1:160262449:160262501:-@chr1:160261285:160261350:-@chr1:160243960:160244034:-@chr1:160239697:160240370:-	0.23	0.86
MXE	chr1:160262449:160262501:-@chr1:160261285:160261358:-@chr1:160243960:160244034:-@chr1:160239697:160240370:-	0.38	4.74
MXE	chr1:160305433:160305571:-@chr1:160299102:160299264:-@chr1:160298845:160298991:-@chr1:160297556:160297745:-	-0.08	0.37
MXE	chr1:161132551:161132688:-@chr1:161130815:161130847:-@chr1:161124340:161124526:-@chr1:161124138:161124210:-	0.09	0.65
MXE	chr1:16440672:16440853:+@chr1:16443632:16443732:+@chr1:16447870:16447974:+@chr1:16449093:16449201:+	-0.08	0.37
MXE	chr1:167683900:167684001:+@chr1:167685421:167685510:+@chr1:167690049:167690120:+@chr1:167694099:167694302:+	-0.11	0.4
MXE	chr1:171588379:171588505:+@chr1:171589369:171589605:+@chr1:171591152:171591204:+@chr1:171591587:171593511:+	0.11	0.51
MXE	chr1:179877239:179877373:-@chr1:179865436:179865854:-@chr1:179856058:179856170:-@chr1:179852632:179852811:-	0.07	0.25
MXE	chr1:179877693:179877806:-@chr1:179877239:179877373:-@chr1:179865436:179865854:-@chr1:179852632:179852811:-	-0.01	0.29
MXE	chr1:179877693:179877806:-@chr1:179877239:179877373:-@chr1:179865436:179865854:-@chr1:179856058:179856170:-	-0.05	0.27
MXE	chr1:184051651:184051890:+@chr1:184054354:184054435:+@chr1:184054728:184054863:+@chr1:184072157:184072298:+	0.06	0.59
MXE	chr1:184054354:184054435:+@chr1:184054728:184054863:+@chr1:184072157:184072298:+@chr1:184072827:184074210:+	-0.2	0.88
MXE	chr1:184054354:184054435:+@chr1:184054728:184054863:+@chr1:184072157:184072310:+@chr1:184072827:184074210:+	-0.22	1.03
MXE	chr1:19308455:19308642:-@chr1:19308158:19308262:-@chr1:19307314:19307410:-@chr1:19307002:19307101:-	0.06	0.45
MXE	chr1:200663919:200664086:-@chr1:200659027:200659116:-@chr1:200649074:200649226:-@chr1:200644037:200644517:-	0.14	0.63
MXE	chr1:201988904:201989044:+@chr1:201989383:201989531:+@chr1:201996147:201996263:+@chr1:201997319:201997554:+	0.06	0.47
MXE	chr1:201988904:201989044:+@chr1:201989383:201989531:+@chr1:201996147:201996409:+@chr1:201997319:201997554:+	0.08	0.48
MXE	chr1:201989383:201989531:+@chr1:201996147:201996263:+@chr1:201997319:201997554:+@chr1:201999902:202000015:+	-0.08	0.42
MXE	chr1:201996147:201996263:+@chr1:201997319:201997554:+@chr1:201999902:202000015:+@chr1:202001376:202001488:+	0.19	0.8
MXE	chr1:202808102:202809470:-@chr1:202777017:202777094:-@chr1:202774613:202774735:-@chr1:202773118:202773288:-	-0.01	0.16
MXE	chr1:213051233:213051509:+@chr1:213071006:213071041:+@chr1:213077696:213077816:+@chr1:213104454:213104569:+	-0.07	0.34
MXE	chr1:213104454:213104569:+@chr1:213117317:213117410:+@chr1:213129527:213129889:+@chr1:213167858:213167973:+	0.07	0.23
MXE	chr1:222588443:222588565:-@chr1:222584128:222584297:-@chr1:222579759:222579872:-@chr1:222577445:222577643:-	0.06	0.32
MXE	chr1:224130472:224130581:+@chr1:224134074:224134212:+@chr1:224153142:224153337:+@chr1:224157352:224162047:+	-0.18	0.74
MXE	chr1:224317694:224317793:-@chr1:224311800:224311857:-@chr1:224307991:224308263:-@chr1:224305034:224305166:-	-0.13	0.55
MXE	chr1:227728518:227728786:+@chr1:227731585:227731747:+@chr1:227747692:227748233:+@chr1:227758995:227759485:+	0.02	0.36
MXE	chr1:228109261:228109312:-@chr1:228108955:228109021:-@chr1:228108437:228108897:-@chr1:228108235:228108318:-	-0.09	0.65
MXE	chr1:228140228:228140363:+@chr1:228141124:228141507:+@chr1:228141633:228141829:+@chr1:228145511:228145624:+	-0.04	0.71
MXE	chr1:23337754:23337861:-@chr1:23333518:23333631:-@chr1:23323556:23323732:-@chr1:23321528:23321663:-	0.01	0.23
MXE	chr1:234401181:234401262:-@chr1:234400853:234400948:-@chr1:234398382:234398553:-@chr1:234393646:234393837:-	0.25	1.35
MXE	chr1:235328570:235328778:+@chr1:235380019:235380149:+@chr1:235414433:235414618:+@chr1:235427140:235427239:+	0.02	0.23
MXE	chr1:235380019:235380149:+@chr1:235401503:235401587:+@chr1:235414433:235414618:+@chr1:235419473:235419561:+	0.1	0.38
MXE	chr1:235401503:235401587:+@chr1:235414433:235414618:+@chr1:235419473:235419561:+@chr1:235427140:235427239:+	0	0.17
MXE	chr1:246849615:246851442:-@chr1:246843795:246843928:-@chr1:246842694:246842776:-@chr1:246839098:246840998:-	0	0.3
MXE	chr1:27872543:27872665:+@chr1:27876588:27876728:+@chr1:27882513:27883043:+@chr1:27885295:27885451:+	0.4	4.4
MXE	chr1:27872543:27872665:+@chr1:27879644:27880054:+@chr1:27882513:27883043:+@chr1:27885295:27885451:+	0.18	0.73
MXE	chr1:27876588:27876728:+@chr1:27879644:27880054:+@chr1:27881971:27883043:+@chr1:27885295:27885451:+	0.18	0.78
MXE	chr1:27876588:27876728:+@chr1:27879644:27880054:+@chr1:27882513:27883043:+@chr1:27885295:27885451:+	0.09	0.61
MXE	chr1:28987431:28987905:+@chr1:28993330:28993542:+@chr1:28997215:28997319:+@chr1:29011865:29011907:+	-0.06	0.26
MXE	chr1:29053104:29053312:+@chr1:29058589:29058645:+@chr1:29060422:29060484:+@chr1:29064982:29065158:+	0.09	0.61
MXE	chr1:30950133:30950261:-@chr1:30945346:30945483:-@chr1:30941922:30942123:-@chr1:30941151:30941272:-	-0.27	1.81
MXE	chr1:30950133:30950261:-@chr1:30945346:30945483:-@chr1:30941998:30942123:-@chr1:30941151:30941272:-	-0.19	0.91
MXE	chr1:31915895:31915987:-@chr1:31911696:31911826:-@chr1:31910038:31910112:-@chr1:31906421:31908960:-	-0.07	0.32
MXE	chr1:31918970:31919658:-@chr1:31915895:31915987:-@chr1:31911696:31911826:-@chr1:31910038:31910112:-	0.07	0.3
MXE	chr1:32394080:32394140:-@chr1:32386779:32386895:-@chr1:32383830:32383939:-@chr1:32381214:32381268:-	-0.41	8.93
MXE	chr1:32394080:32394140:-@chr1:32386779:32386895:-@chr1:32383830:32383997:-@chr1:32381214:32381268:-	-0.38	19.59
MXE	chr1:32650433:32650932:-@chr1:32634768:32634792:-@chr1:32633645:32633727:-@chr1:32627508:32627544:-	-0.3	1.02
MXE	chr1:35478966:35479212:-@chr1:35474805:35474906:-@chr1:35470863:35470960:-@chr1:35466608:35466695:-	0.08	0.64
MXE	chr1:35557550:35557655:-@chr1:35554350:35554519:-@chr1:35506612:35507135:-@chr1:35478966:35479212:-	-0.01	0.31
MXE	chr1:3636995:3637098:-@chr1:3635944:3636030:-@chr1:3635160:3635294:-@chr1:3634997:3635074:-	-0.16	0.77
MXE	chr1:38991288:38991600:+@chr1:38998171:38998311:+@chr1:39000972:39001106:+@chr1:39003347:39003418:+	-0.21	1.24
MXE	chr1:39435558:39435761:+@chr1:39436482:39436490:+@chr1:39437777:39438008:+@chr1:39439274:39439500:+	-0.17	0.73
MXE	chr1:40738836:40738948:+@chr1:40747534:40747605:+@chr1:40749573:40749686:+@chr1:40753151:40753246:+	-0.17	0.68
MXE	chr1:40747534:40747605:+@chr1:40749573:40749686:+@chr1:40753151:40753246:+@chr1:40758121:40758294:+	-0.06	0.58
MXE	chr1:41160875:41160898:-@chr1:41159725:41159933:-@chr1:41151614:41151684:-@chr1:41142878:41143112:-	-0.06	0.49
MXE	chr1:42498818:42498916:+@chr1:42534889:42534989:+@chr1:42536476:42536601:+@chr1:42566296:42566475:+	-0.09	0.65
MXE	chr1:43970596:43970708:+@chr1:43970906:43971189:+@chr1:43971387:43972070:+@chr1:43972158:43972334:+	0.21	1.04
MXE	chr1:43970596:43970708:+@chr1:43970966:43971189:+@chr1:43971387:43972070:+@chr1:43972158:43972334:+	0.2	0.81
MXE	chr1:45013594:45013791:+@chr1:45013909:45014070:+@chr1:45014439:45014576:+@chr1:45014736:45014836:+	-0.54	19.27
MXE	chr1:45584045:45584205:+@chr1:45591223:45591270:+@chr1:45602255:45602365:+@chr1:45604936:45605016:+	0	0.26
MXE	chr1:45584045:45584205:+@chr1:45591223:45591270:+@chr1:45602255:45602365:+@chr1:45606482:45606591:+	-0.05	0.39
MXE	chr1:45591223:45591270:+@chr1:45602255:45602365:+@chr1:45604936:45605016:+@chr1:45606482:45606591:+	0.04	0.33
MXE	chr1:51616874:51617221:+@chr1:51651991:51652041:+@chr1:51669434:51669814:+@chr1:51714003:51714079:+	-0.29	1.76
MXE	chr1:53014890:53015043:+@chr1:53027969:53028071:+@chr1:53038917:53039046:+@chr1:53047858:53047937:+	-0.16	0.64
MXE	chr1:53014890:53015043:+@chr1:53027978:53028071:+@chr1:53038917:53039046:+@chr1:53047858:53047937:+	-0.23	1.21
MXE	chr1:67685177:67685538:+@chr1:67686025:67686126:+@chr1:67686350:67686587:+@chr1:67687661:67688338:+	-0.08	0.34
MXE	chr1:75724347:75724817:+@chr1:75728401:75728488:+@chr1:75732644:75732741:+@chr1:75732853:75732922:+	0.02	0.47
MXE	chr1:75787497:75787604:+@chr1:75789159:75789356:+@chr1:75789952:75790057:+@chr1:75790152:75790274:+	-0.02	0.21
MXE	chr1:86396033:86396323:-@chr1:86386915:86387079:-@chr1:86385458:86385590:-@chr1:86384676:86384801:-	0.18	0.7
MXE	chr1:86396033:86396323:-@chr1:86386915:86387086:-@chr1:86385458:86385590:-@chr1:86384676:86384801:-	0.18	0.7
MXE	chr10:100987313:100987515:-@chr10:100987090:100987196:-@chr10:100986749:100986975:-@chr10:100983948:100984074:-	-0.03	0.46
MXE	chr10:101588204:101588270:-@chr10:101587246:101587382:-@chr10:101585862:101586156:-@chr10:101583508:101583681:-	-0.13	0.6
MXE	chr10:101588204:101588270:-@chr10:101587246:101587406:-@chr10:101585862:101586156:-@chr10:101583508:101583681:-	-0.05	0.38
MXE	chr10:109923402:109923553:-@chr10:109915011:109915099:-@chr10:109907691:109907815:-@chr10:109893012:109893075:-	-0.25	1.08
MXE	chr10:110890556:110890670:+@chr10:110894091:110894198:+@chr10:110894412:110894522:+@chr10:110895948:110896087:+	-0.12	1.07
[truncated: 4,676 more rows]
