# Supplementary material for: Systematic identification of post-transcriptional regulatory modules
Source: Nat Commun. 2024 Sep 9;15:7872. doi: 10.1038/s41467-024-52215-7 (PMC11385195; doi:10.1038/s41467-024-52215-7)
Supplement: Supplementary file 20 — Source Data [file 41467_2024_52215_MOESM20_ESM.zip › Source_data/FigS6D.tsv]

	prot_1	prot_2	similarity	distance	Protein_left	Type_left	Number_left	Protein_right	Type_right	Number_right	interaction_type
0	AGGF1_negative_1	AGGF1_negative_2	0.9963719618486093	0.003628038151390678	AGGF1	negative	1	AGGF1	negative	2	same_negative
1	AGGF1_negative_1	AGGF1_negative_3	0.9964479426596226	0.003552057340377446	AGGF1	negative	1	AGGF1	negative	3	same_negative
2	AGGF1_negative_1	AGGF1_positive_1	0.994218773228874	0.0057812267711260246	AGGF1	negative	1	AGGF1	positive	1	same_pos_vs_neg
3	AGGF1_negative_1	AGGF1_positive_2	0.9941513191971495	0.005848680802850503	AGGF1	negative	1	AGGF1	positive	2	same_pos_vs_neg
4	AGGF1_negative_1	AGGF1_positive_3	0.9936441106350551	0.006355889364944911	AGGF1	negative	1	AGGF1	positive	3	same_pos_vs_neg
5	AGGF1_negative_1	APOBEC3C_negative_1	0.9956553826420913	0.004344617357908698	AGGF1	negative	1	APOBEC3C	negative	1	different_negative
6	AGGF1_negative_1	APOBEC3C_negative_2	0.9949912732097155	0.005008726790284523	AGGF1	negative	1	APOBEC3C	negative	2	different_negative
7	AGGF1_negative_1	APOBEC3C_negative_3	0.9958192259984483	0.004180774001551701	AGGF1	negative	1	APOBEC3C	negative	3	different_negative
8	AGGF1_negative_1	APOBEC3C_positive_1	0.9942272536046016	0.005772746395398376	AGGF1	negative	1	APOBEC3C	positive	1	other
9	AGGF1_negative_1	APOBEC3C_positive_2	0.9934710426670804	0.006528957332919583	AGGF1	negative	1	APOBEC3C	positive	2	other
10	AGGF1_negative_1	APOBEC3C_positive_3	0.9943967642691466	0.0056032357308534175	AGGF1	negative	1	APOBEC3C	positive	3	other
11	AGGF1_negative_1	BUD13_negative_1	0.9944517632319484	0.0055482367680516065	AGGF1	negative	1	BUD13	negative	1	different_negative
12	AGGF1_negative_1	BUD13_negative_2	0.9937642293963259	0.0062357706036740845	AGGF1	negative	1	BUD13	negative	2	different_negative
13	AGGF1_negative_1	BUD13_negative_3	0.9946539852435269	0.005346014756473116	AGGF1	negative	1	BUD13	negative	3	different_negative
14	AGGF1_negative_1	BUD13_positive_1	0.9949788590103785	0.005021140989621475	AGGF1	negative	1	BUD13	positive	1	other
15	AGGF1_negative_1	BUD13_positive_2	0.9937341962616375	0.0062658037383624965	AGGF1	negative	1	BUD13	positive	2	other
16	AGGF1_negative_1	BUD13_positive_3	0.9937371147431916	0.006262885256808404	AGGF1	negative	1	BUD13	positive	3	other
17	AGGF1_negative_1	CPSF6_negative_1	0.9952195918266878	0.004780408173312156	AGGF1	negative	1	CPSF6	negative	1	different_negative
18	AGGF1_negative_1	CPSF6_negative_2	0.9936764527214728	0.006323547278527242	AGGF1	negative	1	CPSF6	negative	2	different_negative
19	AGGF1_negative_1	CPSF6_negative_3	0.994450396910977	0.00554960308902297	AGGF1	negative	1	CPSF6	negative	3	different_negative
20	AGGF1_negative_1	CPSF6_positive_1	0.9945995215665057	0.005400478433494338	AGGF1	negative	1	CPSF6	positive	1	other
21	AGGF1_negative_1	CPSF6_positive_2	0.9938012284599469	0.006198771540053105	AGGF1	negative	1	CPSF6	positive	2	other
22	AGGF1_negative_1	CPSF6_positive_3	0.9931356036551494	0.006864396344850587	AGGF1	negative	1	CPSF6	positive	3	other
23	AGGF1_negative_1	DDX21_negative_1	0.9939888624302786	0.006011137569721381	AGGF1	negative	1	DDX21	negative	1	different_negative
24	AGGF1_negative_1	DDX21_negative_2	0.994992714223528	0.005007285776472026	AGGF1	negative	1	DDX21	negative	2	different_negative
25	AGGF1_negative_1	DDX21_negative_3	0.9939600836327696	0.006039916367230447	AGGF1	negative	1	DDX21	negative	3	different_negative
26	AGGF1_negative_1	DDX21_positive_1	0.9950415876429068	0.004958412357093156	AGGF1	negative	1	DDX21	positive	1	other
27	AGGF1_negative_1	DDX21_positive_2	0.9948352642945902	0.005164735705409762	AGGF1	negative	1	DDX21	positive	2	other
28	AGGF1_negative_1	DDX21_positive_3	0.9929369861027889	0.00706301389721109	AGGF1	negative	1	DDX21	positive	3	other
29	AGGF1_negative_1	DDX52_negative_1	0.9949799386533626	0.00502006134663735	AGGF1	negative	1	DDX52	negative	1	different_negative
30	AGGF1_negative_1	DDX52_negative_2	0.9944291753177901	0.0055708246822099294	AGGF1	negative	1	DDX52	negative	2	different_negative
31	AGGF1_negative_1	DDX52_negative_3	0.9936062192593297	0.006393780740670318	AGGF1	negative	1	DDX52	negative	3	different_negative
32	AGGF1_negative_1	DDX52_positive_1	0.9942854713179403	0.005714528682059683	AGGF1	negative	1	DDX52	positive	1	other
33	AGGF1_negative_1	DDX52_positive_2	0.9941224303209383	0.005877569679061723	AGGF1	negative	1	DDX52	positive	2	other
34	AGGF1_negative_1	DDX52_positive_3	0.9940646438695492	0.0059353561304508196	AGGF1	negative	1	DDX52	positive	3	other
35	AGGF1_negative_1	DDX55_negative_1	0.995335417054379	0.004664582945620999	AGGF1	negative	1	DDX55	negative	1	different_negative
36	AGGF1_negative_1	DDX55_negative_2	0.9947256372458264	0.005274362754173589	AGGF1	negative	1	DDX55	negative	2	different_negative
37	AGGF1_negative_1	DDX55_negative_3	0.9943821328184161	0.005617867181583858	AGGF1	negative	1	DDX55	negative	3	different_negative
38	AGGF1_negative_1	DDX55_positive_1	0.9914063363445683	0.008593663655431683	AGGF1	negative	1	DDX55	positive	1	other
39	AGGF1_negative_1	DDX55_positive_2	0.9934641860959614	0.006535813904038568	AGGF1	negative	1	DDX55	positive	2	other
40	AGGF1_negative_1	DDX55_positive_3	0.9913390848592611	0.008660915140738856	AGGF1	negative	1	DDX55	positive	3	other
41	AGGF1_negative_1	DDX62_negative_1	0.9949014328980234	0.005098567101976648	AGGF1	negative	1	DDX62	negative	1	different_negative
42	AGGF1_negative_1	DDX62_negative_2	0.994608531450749	0.005391468549250988	AGGF1	negative	1	DDX62	negative	2	different_negative
43	AGGF1_negative_1	DDX62_negative_3	0.9954091321939217	0.004590867806078314	AGGF1	negative	1	DDX62	negative	3	different_negative
44	AGGF1_negative_1	DDX62_positive_1	0.994238285683272	0.005761714316728006	AGGF1	negative	1	DDX62	positive	1	other
45	AGGF1_negative_1	DDX62_positive_2	0.9903231243385596	0.009676875661440376	AGGF1	negative	1	DDX62	positive	2	other
46	AGGF1_negative_1	DDX62_positive_3	0.9927585124341318	0.0072414875658681765	AGGF1	negative	1	DDX62	positive	3	other
47	AGGF1_negative_1	DDX6_negative_1	0.9917999177161092	0.008200082283890797	AGGF1	negative	1	DDX6	negative	1	different_negative
48	AGGF1_negative_1	DDX6_negative_2	0.9922767482949916	0.007723251705008427	AGGF1	negative	1	DDX6	negative	2	different_negative
49	AGGF1_negative_1	DDX6_negative_3	0.9922434573014718	0.007756542698528213	AGGF1	negative	1	DDX6	negative	3	different_negative
50	AGGF1_negative_1	DDX6_positive_1	0.9924686850189388	0.007531314981061188	AGGF1	negative	1	DDX6	positive	1	other
51	AGGF1_negative_1	DDX6_positive_2	0.9925529575710291	0.007447042428970874	AGGF1	negative	1	DDX6	positive	2	other
52	AGGF1_negative_1	DDX6_positive_3	0.9947606308771546	0.005239369122845394	AGGF1	negative	1	DDX6	positive	3	other
53	AGGF1_negative_1	DDX6_positive_4	0.9933659743063253	0.006634025693674661	AGGF1	negative	1	DDX6	positive	4	other
54	AGGF1_negative_1	DGCR8_negative_1	0.9942188992957451	0.00578110070425486	AGGF1	negative	1	DGCR8	negative	1	different_negative
55	AGGF1_negative_1	DGCR8_negative_2	0.9939991382101723	0.006000861789827727	AGGF1	negative	1	DGCR8	negative	2	different_negative
56	AGGF1_negative_1	DGCR8_negative_3	0.9958729514314806	0.00412704856851942	AGGF1	negative	1	DGCR8	negative	3	different_negative
57	AGGF1_negative_1	DGCR8_positive_1	0.9932077960377602	0.0067922039622397845	AGGF1	negative	1	DGCR8	positive	1	other
58	AGGF1_negative_1	DGCR8_positive_2	0.9933199735704914	0.006680026429508601	AGGF1	negative	1	DGCR8	positive	2	other
59	AGGF1_negative_1	DGCR8_positive_3	0.9932167063875503	0.00678329361244967	AGGF1	negative	1	DGCR8	positive	3	other
60	AGGF1_negative_1	EFTUD2_negative_1	0.9949304578915678	0.005069542108432246	AGGF1	negative	1	EFTUD2	negative	1	different_negative
61	AGGF1_negative_1	EFTUD2_negative_2	0.9949293138639894	0.005070686136010583	AGGF1	negative	1	EFTUD2	negative	2	different_negative
62	AGGF1_negative_1	EFTUD2_negative_3	0.9947585975686732	0.005241402431326758	AGGF1	negative	1	EFTUD2	negative	3	different_negative
63	AGGF1_negative_1	EFTUD2_positive_1	0.9942904293127375	0.005709570687262522	AGGF1	negative	1	EFTUD2	positive	1	other
64	AGGF1_negative_1	EFTUD2_positive_3	0.994339366065577	0.005660633934422954	AGGF1	negative	1	EFTUD2	positive	3	other
65	AGGF1_negative_1	EIF3G_negative_1	0.9952177573712503	0.004782242628749711	AGGF1	negative	1	EIF3G	negative	1	different_negative
66	AGGF1_negative_1	EIF3G_negative_2	0.9936000973748811	0.006399902625118914	AGGF1	negative	1	EIF3G	negative	2	different_negative
67	AGGF1_negative_1	EIF3G_negative_3	0.9949435243858238	0.005056475614176215	AGGF1	negative	1	EIF3G	negative	3	different_negative
68	AGGF1_negative_1	EIF3G_positive_1	0.9940724176688435	0.0059275823311565334	AGGF1	negative	1	EIF3G	positive	1	other
69	AGGF1_negative_1	EIF3G_positive_2	0.9939103513008816	0.006089648699118433	AGGF1	negative	1	EIF3G	positive	2	other
70	AGGF1_negative_1	EIF3G_positive_3	0.9943123579977049	0.005687642002295101	AGGF1	negative	1	EIF3G	positive	3	other
71	AGGF1_negative_1	EXOSC5_negative_1	0.9946254501873413	0.005374549812658724	AGGF1	negative	1	EXOSC5	negative	1	different_negative
72	AGGF1_negative_1	EXOSC5_negative_2	0.9942121032603299	0.005787896739670062	AGGF1	negative	1	EXOSC5	negative	2	different_negative
73	AGGF1_negative_1	EXOSC5_negative_3	0.9932538726432193	0.006746127356780707	AGGF1	negative	1	EXOSC5	negative	3	different_negative
74	AGGF1_negative_1	EXOSC5_positive_1	0.99354271593569	0.006457284064310009	AGGF1	negative	1	EXOSC5	positive	1	other
75	AGGF1_negative_1	EXOSC5_positive_2	0.9929126836009725	0.007087316399027488	AGGF1	negative	1	EXOSC5	positive	2	other
76	AGGF1_negative_1	EXOSC5_positive_3	0.9932379497044243	0.00676205029557575	AGGF1	negative	1	EXOSC5	positive	3	other
77	AGGF1_negative_1	FASTKD2_negative_1	0.9944102192913331	0.005589780708666892	AGGF1	negative	1	FASTKD2	negative	1	different_negative
78	AGGF1_negative_1	FASTKD2_negative_2	0.995135944411203	0.004864055588796989	AGGF1	negative	1	FASTKD2	negative	2	different_negative
79	AGGF1_negative_1	FASTKD2_negative_3	0.9950945368408516	0.0049054631591484155	AGGF1	negative	1	FASTKD2	negative	3	different_negative
80	AGGF1_negative_1	FASTKD2_positive_1	0.9951121270917941	0.004887872908205915	AGGF1	negative	1	FASTKD2	positive	1	other
81	AGGF1_negative_1	FASTKD2_positive_2	0.99465228248178	0.005347717518220052	AGGF1	negative	1	FASTKD2	positive	2	other
82	AGGF1_negative_1	FASTKD2_positive_3	0.9947315851160863	0.005268414883913719	AGGF1	negative	1	FASTKD2	positive	3	other
83	AGGF1_negative_1	FXR2_negative_1	0.9951036114767559	0.004896388523244144	AGGF1	negative	1	FXR2	negative	1	different_negative
84	AGGF1_negative_1	FXR2_negative_2	0.9949042129615644	0.005095787038435606	AGGF1	negative	1	FXR2	negative	2	different_negative
85	AGGF1_negative_1	FXR2_negative_3	0.9945256559688538	0.005474344031146217	AGGF1	negative	1	FXR2	negative	3	different_negative
86	AGGF1_negative_1	FXR2_positive_1	0.9932196349831892	0.006780365016810785	AGGF1	negative	1	FXR2	positive	1	other
87	AGGF1_negative_1	FXR2_positive_2	0.9937558117294568	0.006244188270543183	AGGF1	negative	1	FXR2	positive	2	other
88	AGGF1_negative_1	FXR2_positive_3	0.9938866025698012	0.006113397430198786	AGGF1	negative	1	FXR2	positive	3	other
89	AGGF1_negative_1	GNL3_negative_1	0.9950211195738337	0.004978880426166343	AGGF1	negative	1	GNL3	negative	1	different_negative
90	AGGF1_negative_1	GNL3_negative_2	0.9948187632382702	0.005181236761729768	AGGF1	negative	1	GNL3	negative	2	different_negative
91	AGGF1_negative_1	GNL3_negative_3	0.995383417379795	0.004616582620205034	AGGF1	negative	1	GNL3	negative	3	different_negative
92	AGGF1_negative_1	GNL3_positive_1	0.9948111348905369	0.005188865109463148	AGGF1	negative	1	GNL3	positive	1	other
93	AGGF1_negative_1	GNL3_positive_2	0.9942661903828839	0.005733809617116115	AGGF1	negative	1	GNL3	positive	2	other
94	AGGF1_negative_1	GNL3_positive_3	0.9948390133563818	0.005160986643618193	AGGF1	negative	1	GNL3	positive	3	other
95	AGGF1_negative_1	GPKOW_negative_1	0.9948705451065105	0.005129454893489482	AGGF1	negative	1	GPKOW	negative	1	different_negative
96	AGGF1_negative_1	GPKOW_negative_2	0.9952647495165049	0.0047352504834951015	AGGF1	negative	1	GPKOW	negative	2	different_negative
97	AGGF1_negative_1	GPKOW_negative_3	0.9939601534005671	0.006039846599432908	AGGF1	negative	1	GPKOW	negative	3	different_negative
98	AGGF1_negative_1	GPKOW_positive_1	0.9934650036325137	0.006534996367486334	AGGF1	negative	1	GPKOW	positive	1	other
99	AGGF1_negative_1	GPKOW_positive_2	0.9940975262846048	0.005902473715395207	AGGF1	negative	1	GPKOW	positive	2	other
100	AGGF1_negative_1	GPKOW_positive_3	0.9932906917778955	0.006709308222104471	AGGF1	negative	1	GPKOW	positive	3	other
101	AGGF1_negative_1	HNRNPA12_negative_1	0.9954343960456494	0.004565603954350572	AGGF1	negative	1	HNRNPA12	negative	1	different_negative
102	AGGF1_negative_1	HNRNPA12_negative_2	0.9952326726830065	0.004767327316993475	AGGF1	negative	1	HNRNPA12	negative	2	different_negative
103	AGGF1_negative_1	HNRNPA12_negative_3	0.9954188145438833	0.004581185456116743	AGGF1	negative	1	HNRNPA12	negative	3	different_negative
104	AGGF1_negative_1	HNRNPA12_positive_1	0.9938838493499906	0.0061161506500093665	AGGF1	negative	1	HNRNPA12	positive	1	other
105	AGGF1_negative_1	HNRNPA12_positive_2	0.9940705253347447	0.0059294746652552854	AGGF1	negative	1	HNRNPA12	positive	2	other
106	AGGF1_negative_1	HNRNPA12_positive_3	0.9940161986858616	0.005983801314138448	AGGF1	negative	1	HNRNPA12	positive	3	other
107	AGGF1_negative_1	HNRNPA12_positive_4	0.993650192050971	0.006349807949028952	AGGF1	negative	1	HNRNPA12	positive	4	other
108	AGGF1_negative_1	HNRNPA1_negative_1	0.9948832832238134	0.005116716776186636	AGGF1	negative	1	HNRNPA1	negative	1	different_negative
109	AGGF1_negative_1	HNRNPA1_negative_2	0.9945368438412523	0.005463156158747706	AGGF1	negative	1	HNRNPA1	negative	2	different_negative
110	AGGF1_negative_1	HNRNPA1_negative_3	0.9924421005624067	0.0075578994375933295	AGGF1	negative	1	HNRNPA1	negative	3	different_negative
111	AGGF1_negative_1	HNRNPA1_positive_1	0.9915783041323467	0.00842169586765329	AGGF1	negative	1	HNRNPA1	positive	1	other
112	AGGF1_negative_1	HNRNPA1_positive_2	0.9919277469803072	0.008072253019692832	AGGF1	negative	1	HNRNPA1	positive	2	other
113	AGGF1_negative_1	HNRNPA1_positive_3	0.9923885948344051	0.007611405165594887	AGGF1	negative	1	HNRNPA1	positive	3	other
114	AGGF1_negative_1	HNRNPA1_positive_4	0.990779146149957	0.00922085385004301	AGGF1	negative	1	HNRNPA1	positive	4	other
115	AGGF1_negative_1	HNRNPC_negative_1	0.9954854580354839	0.004514541964516061	AGGF1	negative	1	HNRNPC	negative	1	different_negative
116	AGGF1_negative_1	HNRNPC_negative_2	0.995538996931804	0.004461003068195968	AGGF1	negative	1	HNRNPC	negative	2	different_negative
117	AGGF1_negative_1	HNRNPC_negative_3	0.9956511428531098	0.0043488571468901505	AGGF1	negative	1	HNRNPC	negative	3	different_negative
118	AGGF1_negative_1	HNRNPC_positive_1	0.9933241689031916	0.00667583109680836	AGGF1	negative	1	HNRNPC	positive	1	other
119	AGGF1_negative_1	HNRNPC_positive_2	0.9927699889705509	0.0072300110294490905	AGGF1	negative	1	HNRNPC	positive	2	other
120	AGGF1_negative_1	HNRNPC_positive_3	0.9927308953400096	0.007269104659990422	AGGF1	negative	1	HNRNPC	positive	3	other
121	AGGF1_negative_1	ILF3_negative_1	0.9955127059520498	0.00448729404795023	AGGF1	negative	1	ILF3	negative	1	different_negative
122	AGGF1_negative_1	ILF3_negative_2	0.9955275318472314	0.004472468152768583	AGGF1	negative	1	ILF3	negative	2	different_negative
123	AGGF1_negative_1	ILF3_negative_3	0.9953189007214065	0.0046810992785935035	AGGF1	negative	1	ILF3	negative	3	different_negative
124	AGGF1_negative_1	ILF3_positive_1	0.9946766683200732	0.005323331679926824	AGGF1	negative	1	ILF3	positive	1	other
125	AGGF1_negative_1	ILF3_positive_2	0.9942634573649115	0.005736542635088493	AGGF1	negative	1	ILF3	positive	2	other
126	AGGF1_negative_1	ILF3_positive_3	0.9944280385543741	0.005571961445625884	AGGF1	negative	1	ILF3	positive	3	other
127	AGGF1_negative_1	LARP4_negative_1	0.9948962130685599	0.005103786931440091	AGGF1	negative	1	LARP4	negative	1	different_negative
128	AGGF1_negative_1	LARP4_negative_2	0.9951526414996342	0.004847358500365773	AGGF1	negative	1	LARP4	negative	2	different_negative
129	AGGF1_negative_1	LARP4_negative_3	0.9949449183129336	0.005055081687066365	AGGF1	negative	1	LARP4	negative	3	different_negative
130	AGGF1_negative_1	LARP4_positive_1	0.9937204448242145	0.0062795551757854895	AGGF1	negative	1	LARP4	positive	1	other
131	AGGF1_negative_1	LARP4_positive_2	0.9950239079386121	0.004976092061387938	AGGF1	negative	1	LARP4	positive	2	other
132	AGGF1_negative_1	LARP4_positive_3	0.9942781674693595	0.005721832530640514	AGGF1	negative	1	LARP4	positive	3	other
133	AGGF1_negative_1	LARP7_negative_1	0.9953046887078107	0.004695311292189253	AGGF1	negative	1	LARP7	negative	1	different_negative
134	AGGF1_negative_1	LARP7_negative_2	0.9951704209096858	0.004829579090314229	AGGF1	negative	1	LARP7	negative	2	different_negative
135	AGGF1_negative_1	LARP7_negative_3	0.9947516078950764	0.0052483921049235605	AGGF1	negative	1	LARP7	negative	3	different_negative
136	AGGF1_negative_1	LARP7_positive_1	0.9950112204053048	0.004988779594695236	AGGF1	negative	1	LARP7	positive	1	other
137	AGGF1_negative_1	LARP7_positive_2	0.993843123713056	0.006156876286943946	AGGF1	negative	1	LARP7	positive	2	other
138	AGGF1_negative_1	LARP7_positive_3	0.9937900380925078	0.006209961907492234	AGGF1	negative	1	LARP7	positive	3	other
139	AGGF1_negative_1	LARP7_positive_4	0.9942853578478211	0.005714642152178873	AGGF1	negative	1	LARP7	positive	4	other
140	AGGF1_negative_1	LIN28B_negative_1	0.9954300386940564	0.0045699613059435595	AGGF1	negative	1	LIN28B	negative	1	different_negative
141	AGGF1_negative_1	LIN28B_negative_2	0.9931106328202005	0.006889367179799488	AGGF1	negative	1	LIN28B	negative	2	different_negative
142	AGGF1_negative_1	LIN28B_negative_3	0.9953626098381559	0.004637390161844057	AGGF1	negative	1	LIN28B	negative	3	different_negative
143	AGGF1_negative_1	LIN28B_positive_1	0.9940696259853925	0.005930374014607498	AGGF1	negative	1	LIN28B	positive	1	other
144	AGGF1_negative_1	LIN28B_positive_2	0.994169790449287	0.005830209550713006	AGGF1	negative	1	LIN28B	positive	2	other
145	AGGF1_negative_1	LIN28B_positive_3	0.9942497069799098	0.005750293020090225	AGGF1	negative	1	LIN28B	positive	3	other
146	AGGF1_negative_1	NOLC1_negative_1	0.995047326381215	0.004952673618785042	AGGF1	negative	1	NOLC1	negative	1	different_negative
147	AGGF1_negative_1	NOLC1_negative_2	0.9945607715228371	0.0054392284771629384	AGGF1	negative	1	NOLC1	negative	2	different_negative
148	AGGF1_negative_1	NOLC1_negative_3	0.9949609516479849	0.005039048352015074	AGGF1	negative	1	NOLC1	negative	3	different_negative
149	AGGF1_negative_1	NOLC1_positive_1	0.9943221603147524	0.005677839685247599	AGGF1	negative	1	NOLC1	positive	1	other
150	AGGF1_negative_1	NOLC1_positive_2	0.9943938217571489	0.005606178242851145	AGGF1	negative	1	NOLC1	positive	2	other
151	AGGF1_negative_1	NOLC1_positive_3	0.9948202325032843	0.00517976749671567	AGGF1	negative	1	NOLC1	positive	3	other
152	AGGF1_negative_1	NONO_negative_1	0.9953514217672849	0.004648578232715139	AGGF1	negative	1	NONO	negative	1	different_negative
153	AGGF1_negative_1	NONO_negative_2	0.995538234360881	0.004461765639119042	AGGF1	negative	1	NONO	negative	2	different_negative
154	AGGF1_negative_1	NONO_negative_3	0.9954833379736927	0.004516662026307294	AGGF1	negative	1	NONO	negative	3	different_negative
155	AGGF1_negative_1	NONO_positive_1	0.9948053260858067	0.00519467391419326	AGGF1	negative	1	NONO	positive	1	other
156	AGGF1_negative_1	NONO_positive_2	0.9947079876161342	0.005292012383865785	AGGF1	negative	1	NONO	positive	2	other
157	AGGF1_negative_1	NONO_positive_3	0.9941945766902922	0.005805423309707791	AGGF1	negative	1	NONO	positive	3	other
158	AGGF1_negative_1	NPM12_negative_1	0.9952034457733114	0.004796554226688565	AGGF1	negative	1	NPM12	negative	1	different_negative
159	AGGF1_negative_1	NPM12_negative_2	0.9951333559662295	0.004866644033770462	AGGF1	negative	1	NPM12	negative	2	different_negative
160	AGGF1_negative_1	NPM12_positive_1	0.9925992822507083	0.007400717749291741	AGGF1	negative	1	NPM12	positive	1	other
161	AGGF1_negative_1	NPM12_positive_2	0.9930509486721046	0.006949051327895361	AGGF1	negative	1	NPM12	positive	2	other
162	AGGF1_negative_1	NPM1_negative_1	0.9935624730300862	0.006437526969913843	AGGF1	negative	1	NPM1	negative	1	different_negative
163	AGGF1_negative_1	NPM1_negative_2	0.9954782500334981	0.004521749966501898	AGGF1	negative	1	NPM1	negative	2	different_negative
164	AGGF1_negative_1	NPM1_negative_3	0.9954609769368983	0.004539023063101721	AGGF1	negative	1	NPM1	negative	3	different_negative
165	AGGF1_negative_1	NPM1_negative_4	0.9955951341562236	0.004404865843776418	AGGF1	negative	1	NPM1	negative	4	different_negative
166	AGGF1_negative_1	NPM1_positive_1	0.9931686242175972	0.006831375782402782	AGGF1	negative	1	NPM1	positive	1	other
167	AGGF1_negative_1	NPM1_positive_2	0.9934265379421432	0.006573462057856805	AGGF1	negative	1	NPM1	positive	2	other
168	AGGF1_negative_1	NPM1_positive_3	0.9930330246315796	0.006966975368420392	AGGF1	negative	1	NPM1	positive	3	other
169	AGGF1_negative_1	NPM1_positive_4	0.9932381676893569	0.00676183231064309	AGGF1	negative	1	NPM1	positive	4	other
170	AGGF1_negative_1	NSUN22_negative_1	0.9939278949029545	0.006072105097045477	AGGF1	negative	1	NSUN22	negative	1	different_negative
171	AGGF1_negative_1	NSUN22_negative_2	0.9953211562148963	0.004678843785103748	AGGF1	negative	1	NSUN22	negative	2	different_negative
172	AGGF1_negative_1	NSUN22_positive_1	0.9943499288247292	0.005650071175270832	AGGF1	negative	1	NSUN22	positive	1	other
173	AGGF1_negative_1	NSUN22_positive_2	0.9937643783314662	0.006235621668533753	AGGF1	negative	1	NSUN22	positive	2	other
174	AGGF1_negative_1	NSUN22_positive_3	0.993687660965046	0.006312339034953984	AGGF1	negative	1	NSUN22	positive	3	other
175	AGGF1_negative_1	NSUN2_negative_1	0.9946308535987772	0.0053691464012227685	AGGF1	negative	1	NSUN2	negative	1	different_negative
176	AGGF1_negative_1	NSUN2_negative_2	0.9945372174992442	0.005462782500755825	AGGF1	negative	1	NSUN2	negative	2	different_negative
177	AGGF1_negative_1	NSUN2_negative_3	0.9949064383142565	0.005093561685743486	AGGF1	negative	1	NSUN2	negative	3	different_negative
178	AGGF1_negative_1	NSUN2_positive_1	0.9952255103303304	0.004774489669669646	AGGF1	negative	1	NSUN2	positive	1	other
179	AGGF1_negative_1	NSUN2_positive_2	0.9947976887022084	0.005202311297791584	AGGF1	negative	1	NSUN2	positive	2	other
180	AGGF1_negative_1	NSUN2_positive_3	0.9946031910833129	0.005396808916687146	AGGF1	negative	1	NSUN2	positive	3	other
181	AGGF1_negative_1	PPIL4_negative_1	0.9920413532612093	0.007958646738790653	AGGF1	negative	1	PPIL4	negative	1	different_negative
182	AGGF1_negative_1	PPIL4_negative_2	0.993778979903749	0.006221020096251029	AGGF1	negative	1	PPIL4	negative	2	different_negative
183	AGGF1_negative_1	PPIL4_negative_3	0.994492262750348	0.005507737249652034	AGGF1	negative	1	PPIL4	negative	3	different_negative
184	AGGF1_negative_1	PPIL4_positive_1	0.9934944801428229	0.006505519857177067	AGGF1	negative	1	PPIL4	positive	1	other
185	AGGF1_negative_1	PPIL4_positive_2	0.9939038551143708	0.006096144885629151	AGGF1	negative	1	PPIL4	positive	2	other
186	AGGF1_negative_1	PPIL4_positive_3	0.9928959310327745	0.007104068967225485	AGGF1	negative	1	PPIL4	positive	3	other
187	AGGF1_negative_1	QKI_negative_1	0.9955383222531174	0.004461677746882553	AGGF1	negative	1	QKI	negative	1	different_negative
188	AGGF1_negative_1	QKI_negative_2	0.9944677704823373	0.005532229517662746	AGGF1	negative	1	QKI	negative	2	different_negative
189	AGGF1_negative_1	QKI_negative_3	0.9952680315920891	0.0047319684079109026	AGGF1	negative	1	QKI	negative	3	different_negative
190	AGGF1_negative_1	QKI_positive_1	0.9937097955641516	0.006290204435848379	AGGF1	negative	1	QKI	positive	1	other
191	AGGF1_negative_1	QKI_positive_2	0.9936421782301019	0.0063578217698980755	AGGF1	negative	1	QKI	positive	2	other
192	AGGF1_negative_1	QKI_positive_3	0.9942324645894406	0.00576753541055941	AGGF1	negative	1	QKI	positive	3	other
193	AGGF1_negative_1	RBM15_negative_1	0.9932897528306113	0.006710247169388728	AGGF1	negative	1	RBM15	negative	1	different_negative
194	AGGF1_negative_1	RBM15_negative_2	0.9949592979930594	0.005040702006940623	AGGF1	negative	1	RBM15	negative	2	different_negative
195	AGGF1_negative_1	RBM15_negative_3	0.9941688656797905	0.005831134320209541	AGGF1	negative	1	RBM15	negative	3	different_negative
196	AGGF1_negative_1	RBM15_positive_1	0.9933155687804883	0.006684431219511677	AGGF1	negative	1	RBM15	positive	1	other
197	AGGF1_negative_1	RBM15_positive_2	0.994731253872102	0.005268746127897961	AGGF1	negative	1	RBM15	positive	2	other
198	AGGF1_negative_1	RBM15_positive_3	0.9945161114117824	0.005483888588217578	AGGF1	negative	1	RBM15	positive	3	other
199	AGGF1_negative_1	RPS11_negative_1	0.9938130366621434	0.006186963337856621	AGGF1	negative	1	RPS11	negative	1	different_negative
200	AGGF1_negative_1	RPS11_negative_2	0.9956465286866456	0.004353471313354396	AGGF1	negative	1	RPS11	negative	2	different_negative
201	AGGF1_negative_1	RPS11_negative_3	0.9943774974920142	0.005622502507985794	AGGF1	negative	1	RPS11	negative	3	different_negative
202	AGGF1_negative_1	RPS11_positive_1	0.9947563986274248	0.0052436013725751796	AGGF1	negative	1	RPS11	positive	1	other
203	AGGF1_negative_1	RPS11_positive_2	0.9951459848401514	0.004854015159848624	AGGF1	negative	1	RPS11	positive	2	other
204	AGGF1_negative_1	RPS3_negative_1	0.9953414780258082	0.004658521974191809	AGGF1	negative	1	RPS3	negative	1	different_negative
205	AGGF1_negative_1	RPS3_negative_2	0.9958152406752487	0.004184759324751264	AGGF1	negative	1	RPS3	negative	2	different_negative
206	AGGF1_negative_1	RPS3_negative_3	0.9957422898159388	0.004257710184061181	AGGF1	negative	1	RPS3	negative	3	different_negative
207	AGGF1_negative_1	RPS3_positive_1	0.9941972409687224	0.005802759031277582	AGGF1	negative	1	RPS3	positive	1	other
208	AGGF1_negative_1	RPS3_positive_2	0.9943139983105489	0.005686001689451103	AGGF1	negative	1	RPS3	positive	2	other
209	AGGF1_negative_1	RPS3_positive_3	0.9942714754649076	0.005728524535092427	AGGF1	negative	1	RPS3	positive	3	other
210	AGGF1_negative_1	SBDS_negative_1	0.9951761477915643	0.0048238522084357305	AGGF1	negative	1	SBDS	negative	1	different_negative
211	AGGF1_negative_1	SBDS_negative_2	0.9954064969429498	0.004593503057050197	AGGF1	negative	1	SBDS	negative	2	different_negative
212	AGGF1_negative_1	SBDS_negative_3	0.995378312643592	0.004621687356408	AGGF1	negative	1	SBDS	negative	3	different_negative
213	AGGF1_negative_1	SBDS_positive_1	0.9946524589249595	0.0053475410750405405	AGGF1	negative	1	SBDS	positive	1	other
214	AGGF1_negative_1	SBDS_positive_2	0.9947611466198681	0.005238853380131858	AGGF1	negative	1	SBDS	positive	2	other
215	AGGF1_negative_1	SBDS_positive_3	0.9943059105976523	0.005694089402347724	AGGF1	negative	1	SBDS	positive	3	other
216	AGGF1_negative_1	SF3B4_negative_1	0.9936865288304468	0.006313471169553164	AGGF1	negative	1	SF3B4	negative	1	different_negative
217	AGGF1_negative_1	SF3B4_negative_2	0.9937416643263668	0.0062583356736332085	AGGF1	negative	1	SF3B4	negative	2	different_negative
218	AGGF1_negative_1	SF3B4_negative_3	0.994772758277372	0.005227241722628007	AGGF1	negative	1	SF3B4	negative	3	different_negative
219	AGGF1_negative_1	SF3B4_positive_1	0.9922246504129023	0.007775349587097691	AGGF1	negative	1	SF3B4	positive	1	other
220	AGGF1_negative_1	SF3B4_positive_2	0.992938696498266	0.007061303501733951	AGGF1	negative	1	SF3B4	positive	2	other
221	AGGF1_negative_1	SF3B4_positive_3	0.9924004680009249	0.007599531999075149	AGGF1	negative	1	SF3B4	positive	3	other
222	AGGF1_negative_1	SMNDC1_negative_1	0.9952278952813188	0.004772104718681169	AGGF1	negative	1	SMNDC1	negative	1	different_negative
223	AGGF1_negative_1	SMNDC1_negative_2	0.9937578309792066	0.006242169020793442	AGGF1	negative	1	SMNDC1	negative	2	different_negative
224	AGGF1_negative_1	SMNDC1_negative_3	0.9935933227033295	0.006406677296670549	AGGF1	negative	1	SMNDC1	negative	3	different_negative
225	AGGF1_negative_1	SMNDC1_positive_1	0.9934969423342488	0.006503057665751211	AGGF1	negative	1	SMNDC1	positive	1	other
226	AGGF1_negative_1	SMNDC1_positive_2	0.9931336990737887	0.006866300926211322	AGGF1	negative	1	SMNDC1	positive	2	other
227	AGGF1_negative_1	SMNDC1_positive_3	0.9934462773349649	0.006553722665035067	AGGF1	negative	1	SMNDC1	positive	3	other
228	AGGF1_negative_1	SRSF1_negative_1	0.9954559905705227	0.004544009429477303	AGGF1	negative	1	SRSF1	negative	1	different_negative
229	AGGF1_negative_1	SRSF1_negative_2	0.9952951942702242	0.0047048057297758294	AGGF1	negative	1	SRSF1	negative	2	different_negative
230	AGGF1_negative_1	SRSF1_negative_3	0.9955130249595933	0.004486975040406738	AGGF1	negative	1	SRSF1	negative	3	different_negative
231	AGGF1_negative_1	SRSF1_positive_1	0.9945921449106585	0.005407855089341496	AGGF1	negative	1	SRSF1	positive	1	other
232	AGGF1_negative_1	SRSF1_positive_2	0.9939677044119132	0.006032295588086822	AGGF1	negative	1	SRSF1	positive	2	other
233	AGGF1_negative_1	SRSF1_positive_3	0.9938642093233621	0.006135790676637942	AGGF1	negative	1	SRSF1	positive	3	other
234	AGGF1_negative_1	SRSF7_negative_1	0.9945350346917184	0.005464965308281555	AGGF1	negative	1	SRSF7	negative	1	different_negative
235	AGGF1_negative_1	SRSF7_negative_2	0.9942753440745788	0.0057246559254211515	AGGF1	negative	1	SRSF7	negative	2	different_negative
236	AGGF1_negative_1	SRSF7_negative_3	0.9944281874898285	0.00557181251017147	AGGF1	negative	1	SRSF7	negative	3	different_negative
237	AGGF1_negative_1	SRSF7_positive_1	0.9939277647673861	0.0060722352326139095	AGGF1	negative	1	SRSF7	positive	1	other
238	AGGF1_negative_1	SRSF7_positive_2	0.9937150272451359	0.00628497275486406	AGGF1	negative	1	SRSF7	positive	2	other
239	AGGF1_negative_1	SRSF7_positive_3	0.9940578007827099	0.005942199217290112	AGGF1	negative	1	SRSF7	positive	3	other
240	AGGF1_negative_1	SUPV3L1_negative_1	0.9932327684692036	0.0067672315307963915	AGGF1	negative	1	SUPV3L1	negative	1	different_negative
241	AGGF1_negative_1	SUPV3L1_negative_2	0.9950003320819168	0.0049996679180831505	AGGF1	negative	1	SUPV3L1	negative	2	different_negative
242	AGGF1_negative_1	SUPV3L1_negative_3	0.9932506018864634	0.006749398113536587	AGGF1	negative	1	SUPV3L1	negative	3	different_negative
243	AGGF1_negative_1	SUPV3L1_positive_1	0.994636960814569	0.005363039185431018	AGGF1	negative	1	SUPV3L1	positive	1	other
244	AGGF1_negative_1	SUPV3L1_positive_2	0.9934034472059301	0.006596552794069899	AGGF1	negative	1	SUPV3L1	positive	2	other
245	AGGF1_negative_1	SUPV3L1_positive_3	0.9937322944020849	0.006267705597915119	AGGF1	negative	1	SUPV3L1	positive	3	other
246	AGGF1_negative_1	TAF15_negative_1	0.9950828209484855	0.004917179051514453	AGGF1	negative	1	TAF15	negative	1	different_negative
247	AGGF1_negative_1	TAF15_negative_2	0.9941475797338569	0.005852420266143077	AGGF1	negative	1	TAF15	negative	2	different_negative
248	AGGF1_negative_1	TAF15_negative_3	0.9948172868943244	0.00518271310567564	AGGF1	negative	1	TAF15	negative	3	different_negative
249	AGGF1_negative_1	TAF15_positive_1	0.9943932242205028	0.005606775779497197	AGGF1	negative	1	TAF15	positive	1	other
250	AGGF1_negative_1	TAF15_positive_2	0.99422263956552	0.005777360434479961	AGGF1	negative	1	TAF15	positive	2	other
251	AGGF1_negative_1	TAF15_positive_3	0.9949196140401199	0.00508038595988014	AGGF1	negative	1	TAF15	positive	3	other
252	AGGF1_negative_1	TBRG4_negative_1	0.99490819369808	0.0050918063019199655	AGGF1	negative	1	TBRG4	negative	1	different_negative
253	AGGF1_negative_1	TBRG4_negative_2	0.9947123967388138	0.005287603261186158	AGGF1	negative	1	TBRG4	negative	2	different_negative
254	AGGF1_negative_1	TBRG4_negative_3	0.9943589460750099	0.005641053924990147	AGGF1	negative	1	TBRG4	negative	3	different_negative
255	AGGF1_negative_1	TBRG4_positive_1	0.9941973406675342	0.0058026593324658204	AGGF1	negative	1	TBRG4	positive	1	other
256	AGGF1_negative_1	TBRG4_positive_2	0.9945466510948122	0.005453348905187783	AGGF1	negative	1	TBRG4	positive	2	other
257	AGGF1_negative_1	TBRG4_positive_3	0.9938757771122547	0.006124222887745279	AGGF1	negative	1	TBRG4	positive	3	other
258	AGGF1_negative_1	TRA2A_negative_1	0.9949703454510949	0.005029654548905138	AGGF1	negative	1	TRA2A	negative	1	different_negative
259	AGGF1_negative_1	TRA2A_negative_2	0.9939068054616285	0.006093194538371538	AGGF1	negative	1	TRA2A	negative	2	different_negative
260	AGGF1_negative_1	TRA2A_negative_3	0.9944476659233837	0.005552334076616261	AGGF1	negative	1	TRA2A	negative	3	different_negative
261	AGGF1_negative_1	TRA2A_positive_1	0.9932205317306013	0.006779468269398681	AGGF1	negative	1	TRA2A	positive	1	other
262	AGGF1_negative_1	TRA2A_positive_2	0.9931665139963931	0.006833486003606892	AGGF1	negative	1	TRA2A	positive	2	other
263	AGGF1_negative_1	TRA2A_positive_3	0.9920892720664999	0.007910727933500117	AGGF1	negative	1	TRA2A	positive	3	other
264	AGGF1_negative_1	TROVE2_negative_1	0.9949309023949002	0.0050690976050997705	AGGF1	negative	1	TROVE2	negative	1	different_negative
265	AGGF1_negative_1	TROVE2_negative_2	0.9939291873013418	0.006070812698658168	AGGF1	negative	1	TROVE2	negative	2	different_negative
266	AGGF1_negative_1	TROVE2_negative_3	0.9947605581572709	0.0052394418427290645	AGGF1	negative	1	TROVE2	negative	3	different_negative
267	AGGF1_negative_1	TROVE2_positive_1	0.9954264590229097	0.004573540977090285	AGGF1	negative	1	TROVE2	positive	1	other
268	AGGF1_negative_1	TROVE2_positive_2	0.9891185222125422	0.01088147778745785	AGGF1	negative	1	TROVE2	positive	2	other
269	AGGF1_negative_1	TROVE2_positive_3	0.9946720693601674	0.005327930639832612	AGGF1	negative	1	TROVE2	positive	3	other
270	AGGF1_negative_1	U2AF1_negative_1	0.994799785320227	0.005200214679773052	AGGF1	negative	1	U2AF1	negative	1	different_negative
271	AGGF1_negative_1	U2AF1_negative_2	0.9933986262372675	0.00660137376273251	AGGF1	negative	1	U2AF1	negative	2	different_negative
272	AGGF1_negative_1	U2AF1_negative_3	0.9916631280734148	0.008336871926585165	AGGF1	negative	1	U2AF1	negative	3	different_negative
273	AGGF1_negative_1	U2AF1_positive_1	0.9939163821966868	0.006083617803313235	AGGF1	negative	1	U2AF1	positive	1	other
274	AGGF1_negative_1	U2AF1_positive_2	0.9933835928308398	0.006616407169160232	AGGF1	negative	1	U2AF1	positive	2	other
275	AGGF1_negative_1	U2AF1_positive_3	0.9931053186779162	0.006894681322083818	AGGF1	negative	1	U2AF1	positive	3	other
276	AGGF1_negative_1	U2AF2_negative_1	0.994545496619337	0.0054545033806630006	AGGF1	negative	1	U2AF2	negative	1	different_negative
277	AGGF1_negative_1	U2AF2_negative_2	0.9947862235561284	0.005213776443871554	AGGF1	negative	1	U2AF2	negative	2	different_negative
278	AGGF1_negative_1	U2AF2_negative_3	0.9947945203175419	0.005205479682458103	AGGF1	negative	1	U2AF2	negative	3	different_negative
279	AGGF1_negative_1	U2AF2_positive_1	0.9922157005441489	0.007784299455851129	AGGF1	negative	1	U2AF2	positive	1	other
280	AGGF1_negative_1	U2AF2_positive_2	0.9926563299254867	0.007343670074513309	AGGF1	negative	1	U2AF2	positive	2	other
281	AGGF1_negative_1	U2AF2_positive_3	0.9928094731554381	0.007190526844561895	AGGF1	negative	1	U2AF2	positive	3	other
282	AGGF1_negative_1	UTP3_negative_1	0.9947348933401837	0.005265106659816277	AGGF1	negative	1	UTP3	negative	1	different_negative
283	AGGF1_negative_1	UTP3_negative_2	0.9951284934509493	0.004871506549050664	AGGF1	negative	1	UTP3	negative	2	different_negative
284	AGGF1_negative_1	UTP3_negative_3	0.9948950222383621	0.005104977761637874	AGGF1	negative	1	UTP3	negative	3	different_negative
285	AGGF1_negative_1	UTP3_positive_1	0.9947507856110576	0.005249214388942436	AGGF1	negative	1	UTP3	positive	1	other
286	AGGF1_negative_1	UTP3_positive_2	0.9949419788842496	0.005058021115750377	AGGF1	negative	1	UTP3	positive	2	other
287	AGGF1_negative_1	UTP3_positive_3	0.995073736880432	0.0049262631195680084	AGGF1	negative	1	UTP3	positive	3	other
288	AGGF1_negative_1	XRCC6_negative_1	0.9953073037203963	0.00469269627960367	AGGF1	negative	1	XRCC6	negative	1	different_negative
289	AGGF1_negative_1	XRCC6_negative_2	0.9950462840896281	0.004953715910371859	AGGF1	negative	1	XRCC6	negative	2	different_negative
290	AGGF1_negative_1	XRCC6_negative_3	0.9954025097212167	0.004597490278783312	AGGF1	negative	1	XRCC6	negative	3	different_negative
291	AGGF1_negative_1	XRCC6_positive_1	0.9944051622332626	0.005594837766737415	AGGF1	negative	1	XRCC6	positive	1	other
292	AGGF1_negative_1	XRCC6_positive_2	0.9945278210185458	0.005472178981454245	AGGF1	negative	1	XRCC6	positive	2	other
293	AGGF1_negative_1	XRCC6_positive_3	0.9946844371245216	0.005315562875478408	AGGF1	negative	1	XRCC6	positive	3	other
294	AGGF1_negative_1	YWHAG_negative_1	0.9959002038099168	0.00409979619008316	AGGF1	negative	1	YWHAG	negative	1	different_negative
295	AGGF1_negative_1	YWHAG_negative_2	0.995798468563612	0.004201531436388017	AGGF1	negative	1	YWHAG	negative	2	different_negative
296	AGGF1_negative_1	YWHAG_negative_3	0.9960244535702084	0.003975546429791588	AGGF1	negative	1	YWHAG	negative	3	different_negative
297	AGGF1_negative_1	YWHAG_positive_1	0.993126257176932	0.006873742823067963	AGGF1	negative	1	YWHAG	positive	1	other
298	AGGF1_negative_1	YWHAG_positive_2	0.9923800624538719	0.007619937546128108	AGGF1	negative	1	YWHAG	positive	2	other
299	AGGF1_negative_1	YWHAG_positive_3	0.9937323026132733	0.006267697386726723	AGGF1	negative	1	YWHAG	positive	3	other
300	AGGF1_negative_1	ZBP1_negative_1	0.9934144548194807	0.006585545180519348	AGGF1	negative	1	ZBP1	negative	1	different_negative
301	AGGF1_negative_1	ZBP1_negative_2	0.994930733430658	0.005069266569342035	AGGF1	negative	1	ZBP1	negative	2	different_negative
302	AGGF1_negative_1	ZBP1_negative_3	0.9947874751171124	0.0052125248828875925	AGGF1	negative	1	ZBP1	negative	3	different_negative
303	AGGF1_negative_1	ZBP1_positive_1	0.9948230201289863	0.005176979871013732	AGGF1	negative	1	ZBP1	positive	1	other
304	AGGF1_negative_1	ZBP1_positive_2	0.995815940242654	0.004184059757346037	AGGF1	negative	1	ZBP1	positive	2	other
305	AGGF1_negative_1	ZBP1_positive_3	0.9944394836072653	0.0055605163927346934	AGGF1	negative	1	ZBP1	positive	3	other
306	AGGF1_negative_1	ZC3H11A_negative_1	0.9945888764375558	0.00541112356244422	AGGF1	negative	1	ZC3H11A	negative	1	different_negative
307	AGGF1_negative_1	ZC3H11A_negative_2	0.9947777349880367	0.005222265011963323	AGGF1	negative	1	ZC3H11A	negative	2	different_negative
308	AGGF1_negative_1	ZC3H11A_negative_3	0.9944846925243103	0.005515307475689735	AGGF1	negative	1	ZC3H11A	negative	3	different_negative
309	AGGF1_negative_1	ZC3H11A_positive_1	0.9943559323559226	0.005644067644077433	AGGF1	negative	1	ZC3H11A	positive	1	other
310	AGGF1_negative_1	ZC3H11A_positive_2	0.9940322991102342	0.005967700889765837	AGGF1	negative	1	ZC3H11A	positive	2	other
311	AGGF1_negative_1	ZC3H11A_positive_3	0.9941308076236913	0.005869192376308674	AGGF1	negative	1	ZC3H11A	positive	3	other
312	AGGF1_negative_1	ZC3H8_negative_1	0.9957330573119011	0.004266942688098907	AGGF1	negative	1	ZC3H8	negative	1	different_negative
313	AGGF1_negative_1	ZC3H8_negative_2	0.9943317692855083	0.00566823071449174	AGGF1	negative	1	ZC3H8	negative	2	different_negative
314	AGGF1_negative_1	ZC3H8_negative_3	0.9939568217989453	0.006043178201054711	AGGF1	negative	1	ZC3H8	negative	3	different_negative
315	AGGF1_negative_1	ZC3H8_positive_1	0.9954112381935067	0.004588761806493258	AGGF1	negative	1	ZC3H8	positive	1	other
316	AGGF1_negative_1	ZC3H8_positive_2	0.9951871397389606	0.004812860261039442	AGGF1	negative	1	ZC3H8	positive	2	other
317	AGGF1_negative_1	ZC3H8_positive_3	0.9945017097619192	0.005498290238080794	AGGF1	negative	1	ZC3H8	positive	3	other
318	AGGF1_negative_1	ZNF800_negative_1	0.9952906854904868	0.004709314509513174	AGGF1	negative	1	ZNF800	negative	1	different_negative
319	AGGF1_negative_1	ZNF800_negative_2	0.9934887767311964	0.006511223268803601	AGGF1	negative	1	ZNF800	negative	2	different_negative
320	AGGF1_negative_1	ZNF800_negative_3	0.9913589776470985	0.00864102235290154	AGGF1	negative	1	ZNF800	negative	3	different_negative
321	AGGF1_negative_1	ZNF800_positive_1	0.9942799618337181	0.00572003816628186	AGGF1	negative	1	ZNF800	positive	1	other
322	AGGF1_negative_1	ZNF800_positive_2	0.9946229214586608	0.005377078541339175	AGGF1	negative	1	ZNF800	positive	2	other
323	AGGF1_negative_1	ZNF800_positive_3	0.9952065914170526	0.004793408582947412	AGGF1	negative	1	ZNF800	positive	3	other
324	AGGF1_negative_1	ZRANB2_negative_1	0.9957578909588857	0.004242109041114328	AGGF1	negative	1	ZRANB2	negative	1	different_negative
325	AGGF1_negative_1	ZRANB2_negative_2	0.9949863165151226	0.005013683484877407	AGGF1	negative	1	ZRANB2	negative	2	different_negative
326	AGGF1_negative_1	ZRANB2_positive_1	0.9931582525060351	0.006841747493964934	AGGF1	negative	1	ZRANB2	positive	1	other
327	AGGF1_negative_1	ZRANB2_positive_2	0.9927690705479018	0.007230929452098245	AGGF1	negative	1	ZRANB2	positive	2	other
328	AGGF1_negative_2	AGGF1_negative_3	0.9970801480748445	0.0029198519251555366	AGGF1	negative	2	AGGF1	negative	3	same_negative
329	AGGF1_negative_2	AGGF1_positive_1	0.9951479669683144	0.004852033031685576	AGGF1	negative	2	AGGF1	positive	1	same_pos_vs_neg
330	AGGF1_negative_2	AGGF1_positive_2	0.994705297765478	0.005294702234521997	AGGF1	negative	2	AGGF1	positive	2	same_pos_vs_neg
331	AGGF1_negative_2	AGGF1_positive_3	0.9946034453612268	0.005396554638773199	AGGF1	negative	2	AGGF1	positive	3	same_pos_vs_neg
332	AGGF1_negative_2	APOBEC3C_negative_1	0.9960929281933858	0.003907071806614204	AGGF1	negative	2	APOBEC3C	negative	1	different_negative
333	AGGF1_negative_2	APOBEC3C_negative_2	0.9954387992931842	0.00456120070681576	AGGF1	negative	2	APOBEC3C	negative	2	different_negative
334	AGGF1_negative_2	APOBEC3C_negative_3	0.9961699980327144	0.0038300019672855568	AGGF1	negative	2	APOBEC3C	negative	3	different_negative
335	AGGF1_negative_2	APOBEC3C_positive_1	0.9947437755965431	0.005256224403456855	AGGF1	negative	2	APOBEC3C	positive	1	other
336	AGGF1_negative_2	APOBEC3C_positive_2	0.9940160488079434	0.005983951192056636	AGGF1	negative	2	APOBEC3C	positive	2	other
337	AGGF1_negative_2	APOBEC3C_positive_3	0.9948744205286812	0.005125579471318753	AGGF1	negative	2	APOBEC3C	positive	3	other
338	AGGF1_negative_2	BUD13_negative_1	0.9948822358247367	0.0051177641752633285	AGGF1	negative	2	BUD13	negative	1	different_negative
339	AGGF1_negative_2	BUD13_negative_2	0.994174557986182	0.005825442013817961	AGGF1	negative	2	BUD13	negative	2	different_negative
340	AGGF1_negative_2	BUD13_negative_3	0.9950860173143611	0.004913982685638918	AGGF1	negative	2	BUD13	negative	3	different_negative
341	AGGF1_negative_2	BUD13_positive_1	0.9953853931184025	0.004614606881597538	AGGF1	negative	2	BUD13	positive	1	other
342	AGGF1_negative_2	BUD13_positive_2	0.9942895629171394	0.005710437082860564	AGGF1	negative	2	BUD13	positive	2	other
343	AGGF1_negative_2	BUD13_positive_3	0.9946294365407273	0.00537056345927267	AGGF1	negative	2	BUD13	positive	3	other
344	AGGF1_negative_2	CPSF6_negative_1	0.9959358465808774	0.004064153419122585	AGGF1	negative	2	CPSF6	negative	1	different_negative
345	AGGF1_negative_2	CPSF6_negative_2	0.994657986615754	0.005342013384246003	AGGF1	negative	2	CPSF6	negative	2	different_negative
346	AGGF1_negative_2	CPSF6_negative_3	0.9955901771918862	0.00440982280811375	AGGF1	negative	2	CPSF6	negative	3	different_negative
347	AGGF1_negative_2	CPSF6_positive_1	0.9956894438736119	0.004310556126388088	AGGF1	negative	2	CPSF6	positive	1	other
348	AGGF1_negative_2	CPSF6_positive_2	0.9946088096697037	0.005391190330296336	AGGF1	negative	2	CPSF6	positive	2	other
349	AGGF1_negative_2	CPSF6_positive_3	0.9938558808973847	0.006144119102615253	AGGF1	negative	2	CPSF6	positive	3	other
350	AGGF1_negative_2	DDX21_negative_1	0.9945606142507278	0.005439385749272163	AGGF1	negative	2	DDX21	negative	1	different_negative
351	AGGF1_negative_2	DDX21_negative_2	0.9954224763159657	0.004577523684034301	AGGF1	negative	2	DDX21	negative	2	different_negative
352	AGGF1_negative_2	DDX21_negative_3	0.9943804433128918	0.005619556687108229	AGGF1	negative	2	DDX21	negative	3	different_negative
353	AGGF1_negative_2	DDX21_positive_1	0.9956224964778388	0.0043775035221611525	AGGF1	negative	2	DDX21	positive	1	other
354	AGGF1_negative_2	DDX21_positive_2	0.9954219445704257	0.004578055429574346	AGGF1	negative	2	DDX21	positive	2	other
355	AGGF1_negative_2	DDX21_positive_3	0.9940150160016832	0.005984983998316817	AGGF1	negative	2	DDX21	positive	3	other
356	AGGF1_negative_2	DDX52_negative_1	0.9958099809592038	0.004190019040796189	AGGF1	negative	2	DDX52	negative	1	different_negative
357	AGGF1_negative_2	DDX52_negative_2	0.9957844240210276	0.004215575978972375	AGGF1	negative	2	DDX52	negative	2	different_negative
358	AGGF1_negative_2	DDX52_negative_3	0.9949417748308619	0.00505822516913812	AGGF1	negative	2	DDX52	negative	3	different_negative
359	AGGF1_negative_2	DDX52_positive_1	0.9952916881335268	0.004708311866473247	AGGF1	negative	2	DDX52	positive	1	other
360	AGGF1_negative_2	DDX52_positive_2	0.9946049729397992	0.0053950270602007855	AGGF1	negative	2	DDX52	positive	2	other
361	AGGF1_negative_2	DDX52_positive_3	0.9951288471314794	0.0048711528685205785	AGGF1	negative	2	DDX52	positive	3	other
362	AGGF1_negative_2	DDX55_negative_1	0.995524415329838	0.004475584670161958	AGGF1	negative	2	DDX55	negative	1	different_negative
363	AGGF1_negative_2	DDX55_negative_2	0.9949242700010007	0.005075729998999301	AGGF1	negative	2	DDX55	negative	2	different_negative
364	AGGF1_negative_2	DDX55_negative_3	0.9945387184319558	0.005461281568044152	AGGF1	negative	2	DDX55	negative	3	different_negative
365	AGGF1_negative_2	DDX55_positive_1	0.9915985835406205	0.00840141645937953	AGGF1	negative	2	DDX55	positive	1	other
366	AGGF1_negative_2	DDX55_positive_2	0.9941469064859612	0.005853093514038843	AGGF1	negative	2	DDX55	positive	2	other
367	AGGF1_negative_2	DDX55_positive_3	0.9919360760264081	0.008063923973591902	AGGF1	negative	2	DDX55	positive	3	other
368	AGGF1_negative_2	DDX62_negative_1	0.9956630339530733	0.004336966046926682	AGGF1	negative	2	DDX62	negative	1	different_negative
369	AGGF1_negative_2	DDX62_negative_2	0.9954675285182372	0.004532471481762834	AGGF1	negative	2	DDX62	negative	2	different_negative
370	AGGF1_negative_2	DDX62_negative_3	0.9959220967351902	0.0040779032648098346	AGGF1	negative	2	DDX62	negative	3	different_negative
371	AGGF1_negative_2	DDX62_positive_1	0.9949206679131052	0.005079332086894817	AGGF1	negative	2	DDX62	positive	1	other
372	AGGF1_negative_2	DDX62_positive_2	0.9908504574688409	0.009149542531159072	AGGF1	negative	2	DDX62	positive	2	other
373	AGGF1_negative_2	DDX62_positive_3	0.9933011794481684	0.006698820551831575	AGGF1	negative	2	DDX62	positive	3	other
374	AGGF1_negative_2	DDX6_negative_1	0.992113785469447	0.007886214530553048	AGGF1	negative	2	DDX6	negative	1	different_negative
375	AGGF1_negative_2	DDX6_negative_2	0.9930914094542216	0.006908590545778415	AGGF1	negative	2	DDX6	negative	2	different_negative
376	AGGF1_negative_2	DDX6_negative_3	0.9928704006357655	0.007129599364234518	AGGF1	negative	2	DDX6	negative	3	different_negative
377	AGGF1_negative_2	DDX6_positive_1	0.9929533169207947	0.007046683079205307	AGGF1	negative	2	DDX6	positive	1	other
378	AGGF1_negative_2	DDX6_positive_2	0.9931244502271684	0.006875549772831557	AGGF1	negative	2	DDX6	positive	2	other
379	AGGF1_negative_2	DDX6_positive_3	0.9954320610881849	0.0045679389118150615	AGGF1	negative	2	DDX6	positive	3	other
380	AGGF1_negative_2	DDX6_positive_4	0.9940825021830537	0.005917497816946282	AGGF1	negative	2	DDX6	positive	4	other
381	AGGF1_negative_2	DGCR8_negative_1	0.9945611191301726	0.005438880869827356	AGGF1	negative	2	DGCR8	negative	1	different_negative
382	AGGF1_negative_2	DGCR8_negative_2	0.9946204496715552	0.005379550328444838	AGGF1	negative	2	DGCR8	negative	2	different_negative
383	AGGF1_negative_2	DGCR8_negative_3	0.9961903198081143	0.003809680191885656	AGGF1	negative	2	DGCR8	negative	3	different_negative
384	AGGF1_negative_2	DGCR8_positive_1	0.9939528023314854	0.006047197668514581	AGGF1	negative	2	DGCR8	positive	1	other
385	AGGF1_negative_2	DGCR8_positive_2	0.9945102973023595	0.005489702697640486	AGGF1	negative	2	DGCR8	positive	2	other
386	AGGF1_negative_2	DGCR8_positive_3	0.9939981961378671	0.006001803862132893	AGGF1	negative	2	DGCR8	positive	3	other
387	AGGF1_negative_2	EFTUD2_negative_1	0.9954551608533556	0.004544839146644386	AGGF1	negative	2	EFTUD2	negative	1	different_negative
388	AGGF1_negative_2	EFTUD2_negative_2	0.9955691210105247	0.004430878989475251	AGGF1	negative	2	EFTUD2	negative	2	different_negative
389	AGGF1_negative_2	EFTUD2_negative_3	0.9954896162739437	0.004510383726056277	AGGF1	negative	2	EFTUD2	negative	3	different_negative
390	AGGF1_negative_2	EFTUD2_positive_1	0.9950399153998368	0.004960084600163173	AGGF1	negative	2	EFTUD2	positive	1	other
391	AGGF1_negative_2	EFTUD2_positive_3	0.9950813046363515	0.004918695363648529	AGGF1	negative	2	EFTUD2	positive	3	other
392	AGGF1_negative_2	EIF3G_negative_1	0.9956786424164927	0.004321357583507268	AGGF1	negative	2	EIF3G	negative	1	different_negative
393	AGGF1_negative_2	EIF3G_negative_2	0.9941291279818906	0.00587087201810943	AGGF1	negative	2	EIF3G	negative	2	different_negative
394	AGGF1_negative_2	EIF3G_negative_3	0.995054051636629	0.004945948363371033	AGGF1	negative	2	EIF3G	negative	3	different_negative
395	AGGF1_negative_2	EIF3G_positive_1	0.9944970263781722	0.0055029736218278336	AGGF1	negative	2	EIF3G	positive	1	other
396	AGGF1_negative_2	EIF3G_positive_2	0.9945727235060855	0.005427276493914501	AGGF1	negative	2	EIF3G	positive	2	other
397	AGGF1_negative_2	EIF3G_positive_3	0.9946950517582137	0.005304948241786289	AGGF1	negative	2	EIF3G	positive	3	other
398	AGGF1_negative_2	EXOSC5_negative_1	0.9952552356096216	0.004744764390378409	AGGF1	negative	2	EXOSC5	negative	1	different_negative
399	AGGF1_negative_2	EXOSC5_negative_2	0.9946342690317939	0.005365730968206139	AGGF1	negative	2	EXOSC5	negative	2	different_negative
400	AGGF1_negative_2	EXOSC5_negative_3	0.9934453620673657	0.006554637932634333	AGGF1	negative	2	EXOSC5	negative	3	different_negative
401	AGGF1_negative_2	EXOSC5_positive_1	0.9941503459443303	0.0058496540556697285	AGGF1	negative	2	EXOSC5	positive	1	other
402	AGGF1_negative_2	EXOSC5_positive_2	0.9932037037045638	0.0067962962954362105	AGGF1	negative	2	EXOSC5	positive	2	other
403	AGGF1_negative_2	EXOSC5_positive_3	0.9937371825189246	0.006262817481075378	AGGF1	negative	2	EXOSC5	positive	3	other
404	AGGF1_negative_2	FASTKD2_negative_1	0.9947857669590973	0.005214233040902738	AGGF1	negative	2	FASTKD2	negative	1	different_negative
405	AGGF1_negative_2	FASTKD2_negative_2	0.9958063262924185	0.004193673707581502	AGGF1	negative	2	FASTKD2	negative	2	different_negative
406	AGGF1_negative_2	FASTKD2_negative_3	0.9955259686389204	0.0044740313610796	AGGF1	negative	2	FASTKD2	negative	3	different_negative
407	AGGF1_negative_2	FASTKD2_positive_1	0.995912721267286	0.004087278732713973	AGGF1	negative	2	FASTKD2	positive	1	other
408	AGGF1_negative_2	FASTKD2_positive_2	0.9951795136792319	0.004820486320768147	AGGF1	negative	2	FASTKD2	positive	2	other
409	AGGF1_negative_2	FASTKD2_positive_3	0.9954417926813639	0.004558207318636098	AGGF1	negative	2	FASTKD2	positive	3	other
410	AGGF1_negative_2	FXR2_negative_1	0.9955734915274543	0.004426508472545665	AGGF1	negative	2	FXR2	negative	1	different_negative
411	AGGF1_negative_2	FXR2_negative_2	0.9952089354305396	0.004791064569460435	AGGF1	negative	2	FXR2	negative	2	different_negative
412	AGGF1_negative_2	FXR2_negative_3	0.9948851900448109	0.005114809955189092	AGGF1	negative	2	FXR2	negative	3	different_negative
413	AGGF1_negative_2	FXR2_positive_1	0.9939233142404834	0.006076685759516587	AGGF1	negative	2	FXR2	positive	1	other
414	AGGF1_negative_2	FXR2_positive_2	0.9943817659809617	0.005618234019038271	AGGF1	negative	2	FXR2	positive	2	other
415	AGGF1_negative_2	FXR2_positive_3	0.994334414841199	0.005665585158801001	AGGF1	negative	2	FXR2	positive	3	other
416	AGGF1_negative_2	GNL3_negative_1	0.9954930257810339	0.004506974218966064	AGGF1	negative	2	GNL3	negative	1	different_negative
417	AGGF1_negative_2	GNL3_negative_2	0.9953217294120567	0.004678270587943345	AGGF1	negative	2	GNL3	negative	2	different_negative
418	AGGF1_negative_2	GNL3_negative_3	0.995947154786033	0.004052845213966982	AGGF1	negative	2	GNL3	negative	3	different_negative
419	AGGF1_negative_2	GNL3_positive_1	0.9954977835074794	0.004502216492520583	AGGF1	negative	2	GNL3	positive	1	other
420	AGGF1_negative_2	GNL3_positive_2	0.9946478849795484	0.005352115020451631	AGGF1	negative	2	GNL3	positive	2	other
421	AGGF1_negative_2	GNL3_positive_3	0.9954330394587572	0.004566960541242837	AGGF1	negative	2	GNL3	positive	3	other
422	AGGF1_negative_2	GPKOW_negative_1	0.9955538611251157	0.00444613887488432	AGGF1	negative	2	GPKOW	negative	1	different_negative
423	AGGF1_negative_2	GPKOW_negative_2	0.9955458053957047	0.004454194604295303	AGGF1	negative	2	GPKOW	negative	2	different_negative
424	AGGF1_negative_2	GPKOW_negative_3	0.9946908657953926	0.005309134204607435	AGGF1	negative	2	GPKOW	negative	3	different_negative
425	AGGF1_negative_2	GPKOW_positive_1	0.9942951006973307	0.005704899302669264	AGGF1	negative	2	GPKOW	positive	1	other
426	AGGF1_negative_2	GPKOW_positive_2	0.9948441053939133	0.005155894606086675	AGGF1	negative	2	GPKOW	positive	2	other
427	AGGF1_negative_2	GPKOW_positive_3	0.9940461044519355	0.0059538955480644695	AGGF1	negative	2	GPKOW	positive	3	other
428	AGGF1_negative_2	HNRNPA12_negative_1	0.9960278444001365	0.003972155599863525	AGGF1	negative	2	HNRNPA12	negative	1	different_negative
429	AGGF1_negative_2	HNRNPA12_negative_2	0.995856862129462	0.004143137870537994	AGGF1	negative	2	HNRNPA12	negative	2	different_negative
430	AGGF1_negative_2	HNRNPA12_negative_3	0.995972690341788	0.004027309658211964	AGGF1	negative	2	HNRNPA12	negative	3	different_negative
431	AGGF1_negative_2	HNRNPA12_positive_1	0.9947884688834282	0.005211531116571799	AGGF1	negative	2	HNRNPA12	positive	1	other
432	AGGF1_negative_2	HNRNPA12_positive_2	0.9949085876747518	0.005091412325248235	AGGF1	negative	2	HNRNPA12	positive	2	other
433	AGGF1_negative_2	HNRNPA12_positive_3	0.9946926777931887	0.0053073222068112935	AGGF1	negative	2	HNRNPA12	positive	3	other
434	AGGF1_negative_2	HNRNPA12_positive_4	0.9941873491548215	0.0058126508451784575	AGGF1	negative	2	HNRNPA12	positive	4	other
435	AGGF1_negative_2	HNRNPA1_negative_1	0.9952837975538685	0.004716202446131468	AGGF1	negative	2	HNRNPA1	negative	1	different_negative
436	AGGF1_negative_2	HNRNPA1_negative_2	0.9949832397046717	0.005016760295328271	AGGF1	negative	2	HNRNPA1	negative	2	different_negative
437	AGGF1_negative_2	HNRNPA1_negative_3	0.992423920064835	0.007576079935164959	AGGF1	negative	2	HNRNPA1	negative	3	different_negative
438	AGGF1_negative_2	HNRNPA1_positive_1	0.9921390594824391	0.007860940517560921	AGGF1	negative	2	HNRNPA1	positive	1	other
439	AGGF1_negative_2	HNRNPA1_positive_2	0.9925809433875901	0.0074190566124099355	AGGF1	negative	2	HNRNPA1	positive	2	other
440	AGGF1_negative_2	HNRNPA1_positive_3	0.9934266889648734	0.006573311035126594	AGGF1	negative	2	HNRNPA1	positive	3	other
441	AGGF1_negative_2	HNRNPA1_positive_4	0.9911854039316867	0.008814596068313252	AGGF1	negative	2	HNRNPA1	positive	4	other
442	AGGF1_negative_2	HNRNPC_negative_1	0.9960526555126447	0.003947344487355342	AGGF1	negative	2	HNRNPC	negative	1	different_negative
443	AGGF1_negative_2	HNRNPC_negative_2	0.9961738330393144	0.0038261669606856064	AGGF1	negative	2	HNRNPC	negative	2	different_negative
444	AGGF1_negative_2	HNRNPC_negative_3	0.9960258429278231	0.003974157072176854	AGGF1	negative	2	HNRNPC	negative	3	different_negative
445	AGGF1_negative_2	HNRNPC_positive_1	0.9942673354873011	0.005732664512698937	AGGF1	negative	2	HNRNPC	positive	1	other
446	AGGF1_negative_2	HNRNPC_positive_2	0.9936477437341319	0.006352256265868106	AGGF1	negative	2	HNRNPC	positive	2	other
447	AGGF1_negative_2	HNRNPC_positive_3	0.9936917203967146	0.006308279603285394	AGGF1	negative	2	HNRNPC	positive	3	other
448	AGGF1_negative_2	ILF3_negative_1	0.9956933894878786	0.004306610512121445	AGGF1	negative	2	ILF3	negative	1	different_negative
449	AGGF1_negative_2	ILF3_negative_2	0.9955690665805923	0.004430933419407701	AGGF1	negative	2	ILF3	negative	2	different_negative
450	AGGF1_negative_2	ILF3_negative_3	0.9956818847322104	0.0043181152677895795	AGGF1	negative	2	ILF3	negative	3	different_negative
451	AGGF1_negative_2	ILF3_positive_1	0.995774878255721	0.004225121744279026	AGGF1	negative	2	ILF3	positive	1	other
452	AGGF1_negative_2	ILF3_positive_2	0.995218314248842	0.004781685751158005	AGGF1	negative	2	ILF3	positive	2	other
453	AGGF1_negative_2	ILF3_positive_3	0.9950442557323987	0.004955744267601259	AGGF1	negative	2	ILF3	positive	3	other
454	AGGF1_negative_2	LARP4_negative_1	0.9952996970585579	0.0047003029414420805	AGGF1	negative	2	LARP4	negative	1	different_negative
455	AGGF1_negative_2	LARP4_negative_2	0.9955609709136075	0.0044390290863924875	AGGF1	negative	2	LARP4	negative	2	different_negative
456	AGGF1_negative_2	LARP4_negative_3	0.995180002335382	0.004819997664618048	AGGF1	negative	2	LARP4	negative	3	different_negative
457	AGGF1_negative_2	LARP4_positive_1	0.9941141834923563	0.0058858165076437485	AGGF1	negative	2	LARP4	positive	1	other
458	AGGF1_negative_2	LARP4_positive_2	0.9955977708395598	0.004402229160440196	AGGF1	negative	2	LARP4	positive	2	other
459	AGGF1_negative_2	LARP4_positive_3	0.9947864635611912	0.005213536438808841	AGGF1	negative	2	LARP4	positive	3	other
460	AGGF1_negative_2	LARP7_negative_1	0.9959257951607499	0.0040742048392501395	AGGF1	negative	2	LARP7	negative	1	different_negative
461	AGGF1_negative_2	LARP7_negative_2	0.9958813116646256	0.004118688335374432	AGGF1	negative	2	LARP7	negative	2	different_negative
462	AGGF1_negative_2	LARP7_negative_3	0.9954551220297347	0.00454487797026526	AGGF1	negative	2	LARP7	negative	3	different_negative
463	AGGF1_negative_2	LARP7_positive_1	0.9956285014791662	0.00437149852083385	AGGF1	negative	2	LARP7	positive	1	other
464	AGGF1_negative_2	LARP7_positive_2	0.9951353587310807	0.004864641268919279	AGGF1	negative	2	LARP7	positive	2	other
465	AGGF1_negative_2	LARP7_positive_3	0.9952823263829738	0.004717673617026241	AGGF1	negative	2	LARP7	positive	3	other
466	AGGF1_negative_2	LARP7_positive_4	0.9955051528135858	0.004494847186414241	AGGF1	negative	2	LARP7	positive	4	other
467	AGGF1_negative_2	LIN28B_negative_1	0.9959115109631346	0.004088489036865428	AGGF1	negative	2	LIN28B	negative	1	different_negative
468	AGGF1_negative_2	LIN28B_negative_2	0.9934433898240387	0.006556610175961319	AGGF1	negative	2	LIN28B	negative	2	different_negative
469	AGGF1_negative_2	LIN28B_negative_3	0.9960270324900543	0.003972967509945691	AGGF1	negative	2	LIN28B	negative	3	different_negative
470	AGGF1_negative_2	LIN28B_positive_1	0.9949259202388429	0.005074079761157146	AGGF1	negative	2	LIN28B	positive	1	other
471	AGGF1_negative_2	LIN28B_positive_2	0.994898520335747	0.005101479664253006	AGGF1	negative	2	LIN28B	positive	2	other
472	AGGF1_negative_2	LIN28B_positive_3	0.99514241831132	0.004857581688680002	AGGF1	negative	2	LIN28B	positive	3	other
473	AGGF1_negative_2	NOLC1_negative_1	0.9955969156579687	0.004403084342031294	AGGF1	negative	2	NOLC1	negative	1	different_negative
474	AGGF1_negative_2	NOLC1_negative_2	0.9948788947308078	0.005121105269192183	AGGF1	negative	2	NOLC1	negative	2	different_negative
475	AGGF1_negative_2	NOLC1_negative_3	0.9954185456307894	0.004581454369210647	AGGF1	negative	2	NOLC1	negative	3	different_negative
476	AGGF1_negative_2	NOLC1_positive_1	0.9947128648886276	0.005287135111372354	AGGF1	negative	2	NOLC1	positive	1	other
477	AGGF1_negative_2	NOLC1_positive_2	0.9949334739541246	0.00506652604587543	AGGF1	negative	2	NOLC1	positive	2	other
478	AGGF1_negative_2	NOLC1_positive_3	0.9953866053974244	0.004613394602575593	AGGF1	negative	2	NOLC1	positive	3	other
479	AGGF1_negative_2	NONO_negative_1	0.9958466927872339	0.0041533072127660775	AGGF1	negative	2	NONO	negative	1	different_negative
480	AGGF1_negative_2	NONO_negative_2	0.9959265471431317	0.0040734528568683315	AGGF1	negative	2	NONO	negative	2	different_negative
481	AGGF1_negative_2	NONO_negative_3	0.9958440307027578	0.004155969297242157	AGGF1	negative	2	NONO	negative	3	different_negative
482	AGGF1_negative_2	NONO_positive_1	0.9953095492398812	0.004690450760118758	AGGF1	negative	2	NONO	positive	1	other
483	AGGF1_negative_2	NONO_positive_2	0.9953733656874896	0.004626634312510425	AGGF1	negative	2	NONO	positive	2	other
484	AGGF1_negative_2	NONO_positive_3	0.9944774146990786	0.005522585300921423	AGGF1	negative	2	NONO	positive	3	other
485	AGGF1_negative_2	NPM12_negative_1	0.9959412845726711	0.0040587154273289405	AGGF1	negative	2	NPM12	negative	1	different_negative
486	AGGF1_negative_2	NPM12_negative_2	0.995614291958794	0.004385708041205971	AGGF1	negative	2	NPM12	negative	2	different_negative
487	AGGF1_negative_2	NPM12_positive_1	0.9933053169354289	0.006694683064571105	AGGF1	negative	2	NPM12	positive	1	other
488	AGGF1_negative_2	NPM12_positive_2	0.9940531647018342	0.0059468352981657535	AGGF1	negative	2	NPM12	positive	2	other
489	AGGF1_negative_2	NPM1_negative_1	0.9951270434533155	0.004872956546684515	AGGF1	negative	2	NPM1	negative	1	different_negative
490	AGGF1_negative_2	NPM1_negative_2	0.9963088729337215	0.003691127066278499	AGGF1	negative	2	NPM1	negative	2	different_negative
491	AGGF1_negative_2	NPM1_negative_3	0.996315645937517	0.0036843540624830196	AGGF1	negative	2	NPM1	negative	3	different_negative
492	AGGF1_negative_2	NPM1_negative_4	0.9962592818015424	0.00374071819845756	AGGF1	negative	2	NPM1	negative	4	different_negative
493	AGGF1_negative_2	NPM1_positive_1	0.9946294731075754	0.005370526892424565	AGGF1	negative	2	NPM1	positive	1	other
494	AGGF1_negative_2	NPM1_positive_2	0.9944701624683362	0.005529837531663806	AGGF1	negative	2	NPM1	positive	2	other
495	AGGF1_negative_2	NPM1_positive_3	0.9940379459794314	0.005962054020568597	AGGF1	negative	2	NPM1	positive	3	other
496	AGGF1_negative_2	NPM1_positive_4	0.9944637432626424	0.005536256737357581	AGGF1	negative	2	NPM1	positive	4	other
497	AGGF1_negative_2	NSUN22_negative_1	0.994388181565337	0.005611818434662963	AGGF1	negative	2	NSUN22	negative	1	different_negative
498	AGGF1_negative_2	NSUN22_negative_2	0.995965383945009	0.004034616054991003	AGGF1	negative	2	NSUN22	negative	2	different_negative
499	AGGF1_negative_2	NSUN22_positive_1	0.9948544957398878	0.005145504260112177	AGGF1	negative	2	NSUN22	positive	1	other
500	AGGF1_negative_2	NSUN22_positive_2	0.9944933582137541	0.005506641786245936	AGGF1	negative	2	NSUN22	positive	2	other
501	AGGF1_negative_2	NSUN22_positive_3	0.9942996118847611	0.005700388115238875	AGGF1	negative	2	NSUN22	positive	3	other
502	AGGF1_negative_2	NSUN2_negative_1	0.9952191669023418	0.004780833097658199	AGGF1	negative	2	NSUN2	negative	1	different_negative
503	AGGF1_negative_2	NSUN2_negative_2	0.9950279507819557	0.004972049218044283	AGGF1	negative	2	NSUN2	negative	2	different_negative
504	AGGF1_negative_2	NSUN2_negative_3	0.9954850846301984	0.004514915369801642	AGGF1	negative	2	NSUN2	negative	3	different_negative
505	AGGF1_negative_2	NSUN2_positive_1	0.9961456461394781	0.0038543538605219085	AGGF1	negative	2	NSUN2	positive	1	other
506	AGGF1_negative_2	NSUN2_positive_2	0.9952718777623183	0.004728122237681709	AGGF1	negative	2	NSUN2	positive	2	other
507	AGGF1_negative_2	NSUN2_positive_3	0.9954366170827935	0.004563382917206482	AGGF1	negative	2	NSUN2	positive	3	other
508	AGGF1_negative_2	PPIL4_negative_1	0.9917904259025833	0.008209574097416739	AGGF1	negative	2	PPIL4	negative	1	different_negative
509	AGGF1_negative_2	PPIL4_negative_2	0.9939704499505243	0.006029550049475696	AGGF1	negative	2	PPIL4	negative	2	different_negative
510	AGGF1_negative_2	PPIL4_negative_3	0.9946366398246426	0.0053633601753574345	AGGF1	negative	2	PPIL4	negative	3	different_negative
511	AGGF1_negative_2	PPIL4_positive_1	0.9940720776495243	0.005927922350475678	AGGF1	negative	2	PPIL4	positive	1	other
512	AGGF1_negative_2	PPIL4_positive_2	0.9949296396036207	0.005070360396379314	AGGF1	negative	2	PPIL4	positive	2	other
513	AGGF1_negative_2	PPIL4_positive_3	0.9935266078053844	0.006473392194615624	AGGF1	negative	2	PPIL4	positive	3	other
514	AGGF1_negative_2	QKI_negative_1	0.9962601676140277	0.003739832385972308	AGGF1	negative	2	QKI	negative	1	different_negative
515	AGGF1_negative_2	QKI_negative_2	0.9957316545444357	0.004268345455564315	AGGF1	negative	2	QKI	negative	2	different_negative
516	AGGF1_negative_2	QKI_negative_3	0.9955764729369672	0.004423527063032839	AGGF1	negative	2	QKI	negative	3	different_negative
517	AGGF1_negative_2	QKI_positive_1	0.9951018375029035	0.004898162497096514	AGGF1	negative	2	QKI	positive	1	other
518	AGGF1_negative_2	QKI_positive_2	0.9951159902481852	0.0048840097518148	AGGF1	negative	2	QKI	positive	2	other
519	AGGF1_negative_2	QKI_positive_3	0.9951231008672607	0.004876899132739254	AGGF1	negative	2	QKI	positive	3	other
520	AGGF1_negative_2	RBM15_negative_1	0.9934749140078662	0.00652508599213375	AGGF1	negative	2	RBM15	negative	1	different_negative
521	AGGF1_negative_2	RBM15_negative_2	0.9955311010218585	0.004468898978141511	AGGF1	negative	2	RBM15	negative	2	different_negative
522	AGGF1_negative_2	RBM15_negative_3	0.9946004675596822	0.005399532440317767	AGGF1	negative	2	RBM15	negative	3	different_negative
523	AGGF1_negative_2	RBM15_positive_1	0.9937961345618973	0.006203865438102696	AGGF1	negative	2	RBM15	positive	1	other
524	AGGF1_negative_2	RBM15_positive_2	0.9952411136530661	0.004758886346933888	AGGF1	negative	2	RBM15	positive	2	other
525	AGGF1_negative_2	RBM15_positive_3	0.99486850609524	0.005131493904759976	AGGF1	negative	2	RBM15	positive	3	other
526	AGGF1_negative_2	RPS11_negative_1	0.995104651586474	0.004895348413526013	AGGF1	negative	2	RPS11	negative	1	different_negative
527	AGGF1_negative_2	RPS11_negative_2	0.9963686280561116	0.0036313719438884062	AGGF1	negative	2	RPS11	negative	2	different_negative
528	AGGF1_negative_2	RPS11_negative_3	0.9947690689058335	0.005230931094166502	AGGF1	negative	2	RPS11	negative	3	different_negative
529	AGGF1_negative_2	RPS11_positive_1	0.9958619585543015	0.004138041445698515	AGGF1	negative	2	RPS11	positive	1	other
530	AGGF1_negative_2	RPS11_positive_2	0.9956966122449035	0.004303387755096533	AGGF1	negative	2	RPS11	positive	2	other
531	AGGF1_negative_2	RPS3_negative_1	0.9959007653646015	0.004099234635398519	AGGF1	negative	2	RPS3	negative	1	different_negative
532	AGGF1_negative_2	RPS3_negative_2	0.9962400549916798	0.00375994500832022	AGGF1	negative	2	RPS3	negative	2	different_negative
533	AGGF1_negative_2	RPS3_negative_3	0.9961564599412575	0.003843540058742545	AGGF1	negative	2	RPS3	negative	3	different_negative
534	AGGF1_negative_2	RPS3_positive_1	0.9948095758673352	0.005190424132664795	AGGF1	negative	2	RPS3	positive	1	other
535	AGGF1_negative_2	RPS3_positive_2	0.9948628606816092	0.005137139318390771	AGGF1	negative	2	RPS3	positive	2	other
536	AGGF1_negative_2	RPS3_positive_3	0.9949392854819027	0.005060714518097309	AGGF1	negative	2	RPS3	positive	3	other
537	AGGF1_negative_2	SBDS_negative_1	0.9955417588235862	0.004458241176413802	AGGF1	negative	2	SBDS	negative	1	different_negative
538	AGGF1_negative_2	SBDS_negative_2	0.9957644351601577	0.004235564839842332	AGGF1	negative	2	SBDS	negative	2	different_negative
539	AGGF1_negative_2	SBDS_negative_3	0.9960821462193723	0.0039178537806277	AGGF1	negative	2	SBDS	negative	3	different_negative
540	AGGF1_negative_2	SBDS_positive_1	0.9952204171680011	0.004779582831998863	AGGF1	negative	2	SBDS	positive	1	other
541	AGGF1_negative_2	SBDS_positive_2	0.9954959589311144	0.004504041068885578	AGGF1	negative	2	SBDS	positive	2	other
542	AGGF1_negative_2	SBDS_positive_3	0.9951302874800485	0.004869712519951497	AGGF1	negative	2	SBDS	positive	3	other
543	AGGF1_negative_2	SF3B4_negative_1	0.9941873754017678	0.0058126245982321745	AGGF1	negative	2	SF3B4	negative	1	different_negative
544	AGGF1_negative_2	SF3B4_negative_2	0.9943760983085665	0.005623901691433453	AGGF1	negative	2	SF3B4	negative	2	different_negative
545	AGGF1_negative_2	SF3B4_negative_3	0.9953011563614189	0.004698843638581085	AGGF1	negative	2	SF3B4	negative	3	different_negative
546	AGGF1_negative_2	SF3B4_positive_1	0.9931432159334256	0.006856784066574417	AGGF1	negative	2	SF3B4	positive	1	other
547	AGGF1_negative_2	SF3B4_positive_2	0.9937455452518095	0.00625445474819053	AGGF1	negative	2	SF3B4	positive	2	other
548	AGGF1_negative_2	SF3B4_positive_3	0.9930860048637613	0.006913995136238693	AGGF1	negative	2	SF3B4	positive	3	other
549	AGGF1_negative_2	SMNDC1_negative_1	0.9956509069001687	0.004349093099831336	AGGF1	negative	2	SMNDC1	negative	1	different_negative
550	AGGF1_negative_2	SMNDC1_negative_2	0.9940679192123572	0.005932080787642846	AGGF1	negative	2	SMNDC1	negative	2	different_negative
551	AGGF1_negative_2	SMNDC1_negative_3	0.9939773843836757	0.006022615616324334	AGGF1	negative	2	SMNDC1	negative	3	different_negative
552	AGGF1_negative_2	SMNDC1_positive_1	0.9940142041255815	0.005985795874418498	AGGF1	negative	2	SMNDC1	positive	1	other
553	AGGF1_negative_2	SMNDC1_positive_2	0.993678608633035	0.006321391366964968	AGGF1	negative	2	SMNDC1	positive	2	other
554	AGGF1_negative_2	SMNDC1_positive_3	0.9940529775154893	0.005947022484510733	AGGF1	negative	2	SMNDC1	positive	3	other
555	AGGF1_negative_2	SRSF1_negative_1	0.99612399856425	0.003876001435749954	AGGF1	negative	2	SRSF1	negative	1	different_negative
556	AGGF1_negative_2	SRSF1_negative_2	0.995670844536088	0.004329155463911993	AGGF1	negative	2	SRSF1	negative	2	different_negative
557	AGGF1_negative_2	SRSF1_negative_3	0.9960106712225464	0.003989328777453616	AGGF1	negative	2	SRSF1	negative	3	different_negative
558	AGGF1_negative_2	SRSF1_positive_1	0.9950211765196721	0.004978823480327854	AGGF1	negative	2	SRSF1	positive	1	other
559	AGGF1_negative_2	SRSF1_positive_2	0.9946176927906755	0.005382307209324533	AGGF1	negative	2	SRSF1	positive	2	other
560	AGGF1_negative_2	SRSF1_positive_3	0.994479101188789	0.005520898811210984	AGGF1	negative	2	SRSF1	positive	3	other
561	AGGF1_negative_2	SRSF7_negative_1	0.9949048362711371	0.005095163728862873	AGGF1	negative	2	SRSF7	negative	1	different_negative
562	AGGF1_negative_2	SRSF7_negative_2	0.9945505842237345	0.005449415776265454	AGGF1	negative	2	SRSF7	negative	2	different_negative
563	AGGF1_negative_2	SRSF7_negative_3	0.9948398776884648	0.005160122311535176	AGGF1	negative	2	SRSF7	negative	3	different_negative
564	AGGF1_negative_2	SRSF7_positive_1	0.9945992554575184	0.005400744542481628	AGGF1	negative	2	SRSF7	positive	1	other
565	AGGF1_negative_2	SRSF7_positive_2	0.994098487500834	0.0059015124991660395	AGGF1	negative	2	SRSF7	positive	2	other
566	AGGF1_negative_2	SRSF7_positive_3	0.994715661119145	0.005284338880855	AGGF1	negative	2	SRSF7	positive	3	other
567	AGGF1_negative_2	SUPV3L1_negative_1	0.99360702131281	0.006392978687190021	AGGF1	negative	2	SUPV3L1	negative	1	different_negative
568	AGGF1_negative_2	SUPV3L1_negative_2	0.9955886927071661	0.004411307292833899	AGGF1	negative	2	SUPV3L1	negative	2	different_negative
569	AGGF1_negative_2	SUPV3L1_negative_3	0.9937152631250634	0.006284736874936581	AGGF1	negative	2	SUPV3L1	negative	3	different_negative
570	AGGF1_negative_2	SUPV3L1_positive_1	0.9955357258077777	0.004464274192222284	AGGF1	negative	2	SUPV3L1	positive	1	other
571	AGGF1_negative_2	SUPV3L1_positive_2	0.9939627681007053	0.006037231899294726	AGGF1	negative	2	SUPV3L1	positive	2	other
572	AGGF1_negative_2	SUPV3L1_positive_3	0.9943496774764153	0.005650322523584661	AGGF1	negative	2	SUPV3L1	positive	3	other
573	AGGF1_negative_2	TAF15_negative_1	0.995519108202144	0.004480891797856046	AGGF1	negative	2	TAF15	negative	1	different_negative
574	AGGF1_negative_2	TAF15_negative_2	0.9947136524165157	0.005286347583484341	AGGF1	negative	2	TAF15	negative	2	different_negative
575	AGGF1_negative_2	TAF15_negative_3	0.9953888023702818	0.004611197629718178	AGGF1	negative	2	TAF15	negative	3	different_negative
576	AGGF1_negative_2	TAF15_positive_1	0.9951624332457379	0.004837566754262057	AGGF1	negative	2	TAF15	positive	1	other
577	AGGF1_negative_2	TAF15_positive_2	0.9947235214376494	0.005276478562350584	AGGF1	negative	2	TAF15	positive	2	other
578	AGGF1_negative_2	TAF15_positive_3	0.9952982907337443	0.0047017092662556825	AGGF1	negative	2	TAF15	positive	3	other
579	AGGF1_negative_2	TBRG4_negative_1	0.99547395761954	0.004526042380459949	AGGF1	negative	2	TBRG4	negative	1	different_negative
580	AGGF1_negative_2	TBRG4_negative_2	0.9954943016674954	0.004505698332504582	AGGF1	negative	2	TBRG4	negative	2	different_negative
581	AGGF1_negative_2	TBRG4_negative_3	0.9947698273389413	0.005230172661058741	AGGF1	negative	2	TBRG4	negative	3	different_negative
582	AGGF1_negative_2	TBRG4_positive_1	0.9950463096353571	0.004953690364642882	AGGF1	negative	2	TBRG4	positive	1	other
583	AGGF1_negative_2	TBRG4_positive_2	0.9952746889411059	0.004725311058894066	AGGF1	negative	2	TBRG4	positive	2	other
584	AGGF1_negative_2	TBRG4_positive_3	0.9948017625281786	0.005198237471821354	AGGF1	negative	2	TBRG4	positive	3	other
585	AGGF1_negative_2	TRA2A_negative_1	0.9954605324272193	0.0045394675727806755	AGGF1	negative	2	TRA2A	negative	1	different_negative
586	AGGF1_negative_2	TRA2A_negative_2	0.9942202373112982	0.005779762688701839	AGGF1	negative	2	TRA2A	negative	2	different_negative
587	AGGF1_negative_2	TRA2A_negative_3	0.9949117014138659	0.005088298586134132	AGGF1	negative	2	TRA2A	negative	3	different_negative
588	AGGF1_negative_2	TRA2A_positive_1	0.9938302840885502	0.006169715911449769	AGGF1	negative	2	TRA2A	positive	1	other
589	AGGF1_negative_2	TRA2A_positive_2	0.9936403302745248	0.006359669725475192	AGGF1	negative	2	TRA2A	positive	2	other
590	AGGF1_negative_2	TRA2A_positive_3	0.9923215784215134	0.007678421578486638	AGGF1	negative	2	TRA2A	positive	3	other
591	AGGF1_negative_2	TROVE2_negative_1	0.9948840788260005	0.005115921173999505	AGGF1	negative	2	TROVE2	negative	1	different_negative
592	AGGF1_negative_2	TROVE2_negative_2	0.9943237697613659	0.005676230238634061	AGGF1	negative	2	TROVE2	negative	2	different_negative
593	AGGF1_negative_2	TROVE2_negative_3	0.9951320512396189	0.004867948760381102	AGGF1	negative	2	TROVE2	negative	3	different_negative
594	AGGF1_negative_2	TROVE2_positive_1	0.9956143697160477	0.004385630283952335	AGGF1	negative	2	TROVE2	positive	1	other
595	AGGF1_negative_2	TROVE2_positive_2	0.9896036011119961	0.010396398888003922	AGGF1	negative	2	TROVE2	positive	2	other
596	AGGF1_negative_2	TROVE2_positive_3	0.994990435345378	0.00500956465462199	AGGF1	negative	2	TROVE2	positive	3	other
597	AGGF1_negative_2	U2AF1_negative_1	0.9959727765449022	0.0040272234550977615	AGGF1	negative	2	U2AF1	negative	1	different_negative
598	AGGF1_negative_2	U2AF1_negative_2	0.9946326377230034	0.0053673622769966345	AGGF1	negative	2	U2AF1	negative	2	different_negative
599	AGGF1_negative_2	U2AF1_negative_3	0.9936696370079028	0.006330362992097216	AGGF1	negative	2	U2AF1	negative	3	different_negative
600	AGGF1_negative_2	U2AF1_positive_1	0.9952854335325189	0.0047145664674811405	AGGF1	negative	2	U2AF1	positive	1	other
601	AGGF1_negative_2	U2AF1_positive_2	0.9949201488217388	0.005079851178261152	AGGF1	negative	2	U2AF1	positive	2	other
602	AGGF1_negative_2	U2AF1_positive_3	0.9947450806755891	0.005254919324410912	AGGF1	negative	2	U2AF1	positive	3	other
603	AGGF1_negative_2	U2AF2_negative_1	0.9951502588385099	0.004849741161490062	AGGF1	negative	2	U2AF2	negative	1	different_negative
604	AGGF1_negative_2	U2AF2_negative_2	0.9954277446703829	0.004572255329617136	AGGF1	negative	2	U2AF2	negative	2	different_negative
605	AGGF1_negative_2	U2AF2_negative_3	0.9952690079093696	0.004730992090630437	AGGF1	negative	2	U2AF2	negative	3	different_negative
606	AGGF1_negative_2	U2AF2_positive_1	0.9927158054324122	0.007284194567587776	AGGF1	negative	2	U2AF2	positive	1	other
607	AGGF1_negative_2	U2AF2_positive_2	0.9931745664594557	0.006825433540544323	AGGF1	negative	2	U2AF2	positive	2	other
608	AGGF1_negative_2	U2AF2_positive_3	0.9932943460811341	0.006705653918865906	AGGF1	negative	2	U2AF2	positive	3	other
609	AGGF1_negative_2	UTP3_negative_1	0.995313118725845	0.004686881274154953	AGGF1	negative	2	UTP3	negative	1	different_negative
610	AGGF1_negative_2	UTP3_negative_2	0.9953917443124088	0.004608255687591156	AGGF1	negative	2	UTP3	negative	2	different_negative
611	AGGF1_negative_2	UTP3_negative_3	0.9952451756343844	0.004754824365615584	AGGF1	negative	2	UTP3	negative	3	different_negative
612	AGGF1_negative_2	UTP3_positive_1	0.9952193630471136	0.004780636952886441	AGGF1	negative	2	UTP3	positive	1	other
613	AGGF1_negative_2	UTP3_positive_2	0.9953517885263173	0.004648211473682662	AGGF1	negative	2	UTP3	positive	2	other
614	AGGF1_negative_2	UTP3_positive_3	0.9956832350461072	0.004316764953892771	AGGF1	negative	2	UTP3	positive	3	other
615	AGGF1_negative_2	XRCC6_negative_1	0.9956719008376708	0.004328099162329235	AGGF1	negative	2	XRCC6	negative	1	different_negative
616	AGGF1_negative_2	XRCC6_negative_2	0.9955139890830126	0.004486010916987415	AGGF1	negative	2	XRCC6	negative	2	different_negative
617	AGGF1_negative_2	XRCC6_negative_3	0.9957721527044148	0.00422784729558523	AGGF1	negative	2	XRCC6	negative	3	different_negative
618	AGGF1_negative_2	XRCC6_positive_1	0.9949773224115341	0.0050226775884658625	AGGF1	negative	2	XRCC6	positive	1	other
619	AGGF1_negative_2	XRCC6_positive_2	0.9949770820697276	0.00502291793027243	AGGF1	negative	2	XRCC6	positive	2	other
620	AGGF1_negative_2	XRCC6_positive_3	0.9952716320992262	0.0047283679007738	AGGF1	negative	2	XRCC6	positive	3	other
621	AGGF1_negative_2	YWHAG_negative_1	0.9963428574217916	0.003657142578208372	AGGF1	negative	2	YWHAG	negative	1	different_negative
622	AGGF1_negative_2	YWHAG_negative_2	0.9958096544704351	0.004190345529564876	AGGF1	negative	2	YWHAG	negative	2	different_negative
623	AGGF1_negative_2	YWHAG_negative_3	0.9962999076705651	0.003700092329434912	AGGF1	negative	2	YWHAG	negative	3	different_negative
624	AGGF1_negative_2	YWHAG_positive_1	0.994515129959062	0.005484870040938006	AGGF1	negative	2	YWHAG	positive	1	other
625	AGGF1_negative_2	YWHAG_positive_2	0.993745302544519	0.0062546974554810175	AGGF1	negative	2	YWHAG	positive	2	other
626	AGGF1_negative_2	YWHAG_positive_3	0.9944128106648122	0.005587189335187759	AGGF1	negative	2	YWHAG	positive	3	other
627	AGGF1_negative_2	ZBP1_negative_1	0.9946981252875023	0.005301874712497656	AGGF1	negative	2	ZBP1	negative	1	different_negative
628	AGGF1_negative_2	ZBP1_negative_2	0.9954754357231264	0.004524564276873644	AGGF1	negative	2	ZBP1	negative	2	different_negative
629	AGGF1_negative_2	ZBP1_negative_3	0.995191242702482	0.0048087572975179516	AGGF1	negative	2	ZBP1	negative	3	different_negative
630	AGGF1_negative_2	ZBP1_positive_1	0.9953654294146911	0.004634570585308917	AGGF1	negative	2	ZBP1	positive	1	other
631	AGGF1_negative_2	ZBP1_positive_2	0.99629699846819	0.003703001531810024	AGGF1	negative	2	ZBP1	positive	2	other
632	AGGF1_negative_2	ZBP1_positive_3	0.995203401309748	0.004796598690251952	AGGF1	negative	2	ZBP1	positive	3	other
633	AGGF1_negative_2	ZC3H11A_negative_1	0.995361899465414	0.0046381005345860205	AGGF1	negative	2	ZC3H11A	negative	1	different_negative
634	AGGF1_negative_2	ZC3H11A_negative_2	0.995055669865409	0.004944330134590946	AGGF1	negative	2	ZC3H11A	negative	2	different_negative
635	AGGF1_negative_2	ZC3H11A_negative_3	0.9948740291861763	0.00512597081382371	AGGF1	negative	2	ZC3H11A	negative	3	different_negative
636	AGGF1_negative_2	ZC3H11A_positive_1	0.9950662061865658	0.004933793813434173	AGGF1	negative	2	ZC3H11A	positive	1	other
637	AGGF1_negative_2	ZC3H11A_positive_2	0.9949269652464603	0.005073034753539707	AGGF1	negative	2	ZC3H11A	positive	2	other
638	AGGF1_negative_2	ZC3H11A_positive_3	0.9949237702831201	0.005076229716879932	AGGF1	negative	2	ZC3H11A	positive	3	other
639	AGGF1_negative_2	ZC3H8_negative_1	0.9958628184413074	0.004137181558692582	AGGF1	negative	2	ZC3H8	negative	1	different_negative
640	AGGF1_negative_2	ZC3H8_negative_2	0.9957638160980485	0.0042361839019514624	AGGF1	negative	2	ZC3H8	negative	2	different_negative
641	AGGF1_negative_2	ZC3H8_negative_3	0.9955601457646711	0.004439854235328888	AGGF1	negative	2	ZC3H8	negative	3	different_negative
642	AGGF1_negative_2	ZC3H8_positive_1	0.9960751895010922	0.003924810498907805	AGGF1	negative	2	ZC3H8	positive	1	other
643	AGGF1_negative_2	ZC3H8_positive_2	0.9964398843117975	0.00356011568820247	AGGF1	negative	2	ZC3H8	positive	2	other
644	AGGF1_negative_2	ZC3H8_positive_3	0.9955551115921099	0.004444888407890146	AGGF1	negative	2	ZC3H8	positive	3	other
645	AGGF1_negative_2	ZNF800_negative_1	0.9959723680550892	0.004027631944910848	AGGF1	negative	2	ZNF800	negative	1	different_negative
646	AGGF1_negative_2	ZNF800_negative_2	0.994819043965161	0.005180956034839035	AGGF1	negative	2	ZNF800	negative	2	different_negative
647	AGGF1_negative_2	ZNF800_negative_3	0.9933288910524553	0.006671108947544746	AGGF1	negative	2	ZNF800	negative	3	different_negative
648	AGGF1_negative_2	ZNF800_positive_1	0.9954863253670886	0.004513674632911413	AGGF1	negative	2	ZNF800	positive	1	other
649	AGGF1_negative_2	ZNF800_positive_2	0.9959996985995891	0.004000301400410855	AGGF1	negative	2	ZNF800	positive	2	other
650	AGGF1_negative_2	ZNF800_positive_3	0.9962613453865735	0.003738654613426484	AGGF1	negative	2	ZNF800	positive	3	other
651	AGGF1_negative_2	ZRANB2_negative_1	0.9961189338096564	0.003881066190343563	AGGF1	negative	2	ZRANB2	negative	1	different_negative
652	AGGF1_negative_2	ZRANB2_negative_2	0.995550793508518	0.00444920649148195	AGGF1	negative	2	ZRANB2	negative	2	different_negative
653	AGGF1_negative_2	ZRANB2_positive_1	0.9939678379580817	0.006032162041918254	AGGF1	negative	2	ZRANB2	positive	1	other
654	AGGF1_negative_2	ZRANB2_positive_2	0.993735794779683	0.0062642052203170095	AGGF1	negative	2	ZRANB2	positive	2	other
655	AGGF1_negative_3	AGGF1_positive_1	0.9947939551181155	0.005206044881884475	AGGF1	negative	3	AGGF1	positive	1	same_pos_vs_neg
656	AGGF1_negative_3	AGGF1_positive_2	0.994320694417541	0.005679305582458993	AGGF1	negative	3	AGGF1	positive	2	same_pos_vs_neg
657	AGGF1_negative_3	AGGF1_positive_3	0.9942539944966373	0.005746005503362683	AGGF1	negative	3	AGGF1	positive	3	same_pos_vs_neg
658	AGGF1_negative_3	APOBEC3C_negative_1	0.9962192702985112	0.003780729701488794	AGGF1	negative	3	APOBEC3C	negative	1	different_negative
659	AGGF1_negative_3	APOBEC3C_negative_2	0.9957505792016348	0.004249420798365211	AGGF1	negative	3	APOBEC3C	negative	2	different_negative
660	AGGF1_negative_3	APOBEC3C_negative_3	0.9962422851799629	0.0037577148200370614	AGGF1	negative	3	APOBEC3C	negative	3	different_negative
661	AGGF1_negative_3	APOBEC3C_positive_1	0.9948181648269974	0.005181835173002636	AGGF1	negative	3	APOBEC3C	positive	1	other
662	AGGF1_negative_3	APOBEC3C_positive_2	0.9943103174628922	0.005689682537107776	AGGF1	negative	3	APOBEC3C	positive	2	other
663	AGGF1_negative_3	APOBEC3C_positive_3	0.9949937595625389	0.005006240437461118	AGGF1	negative	3	APOBEC3C	positive	3	other
664	AGGF1_negative_3	BUD13_negative_1	0.9952644661765571	0.004735533823442939	AGGF1	negative	3	BUD13	negative	1	different_negative
665	AGGF1_negative_3	BUD13_negative_2	0.9944653843619964	0.005534615638003615	AGGF1	negative	3	BUD13	negative	2	different_negative
666	AGGF1_negative_3	BUD13_negative_3	0.9954533767233247	0.004546623276675321	AGGF1	negative	3	BUD13	negative	3	different_negative
667	AGGF1_negative_3	BUD13_positive_1	0.9955342016409632	0.004465798359036821	AGGF1	negative	3	BUD13	positive	1	other
668	AGGF1_negative_3	BUD13_positive_2	0.9943984404281361	0.005601559571863923	AGGF1	negative	3	BUD13	positive	2	other
669	AGGF1_negative_3	BUD13_positive_3	0.9944230303097141	0.005576969690285871	AGGF1	negative	3	BUD13	positive	3	other
670	AGGF1_negative_3	CPSF6_negative_1	0.9959180754697523	0.004081924530247694	AGGF1	negative	3	CPSF6	negative	1	different_negative
671	AGGF1_negative_3	CPSF6_negative_2	0.9941154992287717	0.005884500771228263	AGGF1	negative	3	CPSF6	negative	2	different_negative
672	AGGF1_negative_3	CPSF6_negative_3	0.9950922177847146	0.004907782215285428	AGGF1	negative	3	CPSF6	negative	3	different_negative
673	AGGF1_negative_3	CPSF6_positive_1	0.995176919655881	0.004823080344119046	AGGF1	negative	3	CPSF6	positive	1	other
674	AGGF1_negative_3	CPSF6_positive_2	0.9940890658027158	0.005910934197284168	AGGF1	negative	3	CPSF6	positive	2	other
675	AGGF1_negative_3	CPSF6_positive_3	0.9935367645606697	0.0064632354393302505	AGGF1	negative	3	CPSF6	positive	3	other
676	AGGF1_negative_3	DDX21_negative_1	0.9944984575132837	0.005501542486716304	AGGF1	negative	3	DDX21	negative	1	different_negative
677	AGGF1_negative_3	DDX21_negative_2	0.9951656957455591	0.004834304254440869	AGGF1	negative	3	DDX21	negative	2	different_negative
678	AGGF1_negative_3	DDX21_negative_3	0.9945757294101689	0.005424270589831082	AGGF1	negative	3	DDX21	negative	3	different_negative
679	AGGF1_negative_3	DDX21_positive_1	0.9958884835370836	0.004111516462916409	AGGF1	negative	3	DDX21	positive	1	other
680	AGGF1_negative_3	DDX21_positive_2	0.9955168235732065	0.004483176426793523	AGGF1	negative	3	DDX21	positive	2	other
681	AGGF1_negative_3	DDX21_positive_3	0.9934662427239557	0.006533757276044327	AGGF1	negative	3	DDX21	positive	3	other
682	AGGF1_negative_3	DDX52_negative_1	0.9956668543776349	0.004333145622365087	AGGF1	negative	3	DDX52	negative	1	different_negative
683	AGGF1_negative_3	DDX52_negative_2	0.9951462334390924	0.004853766560907635	AGGF1	negative	3	DDX52	negative	2	different_negative
684	AGGF1_negative_3	DDX52_negative_3	0.9942494734821747	0.005750526517825261	AGGF1	negative	3	DDX52	negative	3	different_negative
685	AGGF1_negative_3	DDX52_positive_1	0.9952494264608701	0.0047505735391298876	AGGF1	negative	3	DDX52	positive	1	other
686	AGGF1_negative_3	DDX52_positive_2	0.9947646235837073	0.005235376416292681	AGGF1	negative	3	DDX52	positive	2	other
687	AGGF1_negative_3	DDX52_positive_3	0.9948209685507055	0.005179031449294547	AGGF1	negative	3	DDX52	positive	3	other
688	AGGF1_negative_3	DDX55_negative_1	0.995817502770872	0.004182497229128002	AGGF1	negative	3	DDX55	negative	1	different_negative
689	AGGF1_negative_3	DDX55_negative_2	0.9951416221723722	0.004858377827627769	AGGF1	negative	3	DDX55	negative	2	different_negative
690	AGGF1_negative_3	DDX55_negative_3	0.9948194953121345	0.0051805046878654615	AGGF1	negative	3	DDX55	negative	3	different_negative
691	AGGF1_negative_3	DDX55_positive_1	0.9921579641875833	0.007842035812416714	AGGF1	negative	3	DDX55	positive	1	other
692	AGGF1_negative_3	DDX55_positive_2	0.9944669490827602	0.005533050917239768	AGGF1	negative	3	DDX55	positive	2	other
693	AGGF1_negative_3	DDX55_positive_3	0.9920730075892078	0.0079269924107922	AGGF1	negative	3	DDX55	positive	3	other
694	AGGF1_negative_3	DDX62_negative_1	0.995799199847066	0.004200800152934003	AGGF1	negative	3	DDX62	negative	1	different_negative
695	AGGF1_negative_3	DDX62_negative_2	0.9954111686566582	0.004588831343341759	AGGF1	negative	3	DDX62	negative	2	different_negative
696	AGGF1_negative_3	DDX62_negative_3	0.9959740111079577	0.004025988892042309	AGGF1	negative	3	DDX62	negative	3	different_negative
697	AGGF1_negative_3	DDX62_positive_1	0.9949017528833052	0.005098247116694821	AGGF1	negative	3	DDX62	positive	1	other
698	AGGF1_negative_3	DDX62_positive_2	0.9905448317609366	0.00945516823906345	AGGF1	negative	3	DDX62	positive	2	other
699	AGGF1_negative_3	DDX62_positive_3	0.992999116332407	0.007000883667592994	AGGF1	negative	3	DDX62	positive	3	other
700	AGGF1_negative_3	DDX6_negative_1	0.9926187630569681	0.0073812369430319436	AGGF1	negative	3	DDX6	negative	1	different_negative
701	AGGF1_negative_3	DDX6_negative_2	0.9932569315870909	0.006743068412909059	AGGF1	negative	3	DDX6	negative	2	different_negative
702	AGGF1_negative_3	DDX6_negative_3	0.9932878158884002	0.006712184111599795	AGGF1	negative	3	DDX6	negative	3	different_negative
703	AGGF1_negative_3	DDX6_positive_1	0.9932542332861138	0.006745766713886159	AGGF1	negative	3	DDX6	positive	1	other
704	AGGF1_negative_3	DDX6_positive_2	0.9934896019261511	0.0065103980738489	AGGF1	negative	3	DDX6	positive	2	other
705	AGGF1_negative_3	DDX6_positive_3	0.9953065428010947	0.004693457198905349	AGGF1	negative	3	DDX6	positive	3	other
706	AGGF1_negative_3	DDX6_positive_4	0.994187189473325	0.0058128105266750385	AGGF1	negative	3	DDX6	positive	4	other
707	AGGF1_negative_3	DGCR8_negative_1	0.9946683480737847	0.0053316519262153195	AGGF1	negative	3	DGCR8	negative	1	different_negative
708	AGGF1_negative_3	DGCR8_negative_2	0.9941796877384206	0.005820312261579419	AGGF1	negative	3	DGCR8	negative	2	different_negative
709	AGGF1_negative_3	DGCR8_negative_3	0.9963875099615345	0.0036124900384655323	AGGF1	negative	3	DGCR8	negative	3	different_negative
710	AGGF1_negative_3	DGCR8_positive_1	0.9937034854758069	0.006296514524193109	AGGF1	negative	3	DGCR8	positive	1	other
711	AGGF1_negative_3	DGCR8_positive_2	0.9941378252692449	0.005862174730755121	AGGF1	negative	3	DGCR8	positive	2	other
712	AGGF1_negative_3	DGCR8_positive_3	0.9937755907044808	0.006224409295519151	AGGF1	negative	3	DGCR8	positive	3	other
713	AGGF1_negative_3	EFTUD2_negative_1	0.9955860827004838	0.004413917299516235	AGGF1	negative	3	EFTUD2	negative	1	different_negative
714	AGGF1_negative_3	EFTUD2_negative_2	0.9955721398914694	0.004427860108530579	AGGF1	negative	3	EFTUD2	negative	2	different_negative
715	AGGF1_negative_3	EFTUD2_negative_3	0.9955873506990239	0.004412649300976068	AGGF1	negative	3	EFTUD2	negative	3	different_negative
716	AGGF1_negative_3	EFTUD2_positive_1	0.9952016901001467	0.004798309899853304	AGGF1	negative	3	EFTUD2	positive	1	other
717	AGGF1_negative_3	EFTUD2_positive_3	0.9947409439985097	0.005259056001490348	AGGF1	negative	3	EFTUD2	positive	3	other
718	AGGF1_negative_3	EIF3G_negative_1	0.9958905319176542	0.004109468082345802	AGGF1	negative	3	EIF3G	negative	1	different_negative
719	AGGF1_negative_3	EIF3G_negative_2	0.9941928877327704	0.0058071122672296305	AGGF1	negative	3	EIF3G	negative	2	different_negative
720	AGGF1_negative_3	EIF3G_negative_3	0.9953712934746107	0.00462870652538927	AGGF1	negative	3	EIF3G	negative	3	different_negative
721	AGGF1_negative_3	EIF3G_positive_1	0.9947285084212286	0.005271491578771381	AGGF1	negative	3	EIF3G	positive	1	other
722	AGGF1_negative_3	EIF3G_positive_2	0.9945617934478732	0.00543820655212679	AGGF1	negative	3	EIF3G	positive	2	other
723	AGGF1_negative_3	EIF3G_positive_3	0.9947278250759953	0.005272174924004669	AGGF1	negative	3	EIF3G	positive	3	other
724	AGGF1_negative_3	EXOSC5_negative_1	0.9953899000047967	0.004610099995203343	AGGF1	negative	3	EXOSC5	negative	1	different_negative
725	AGGF1_negative_3	EXOSC5_negative_2	0.9948611576809648	0.005138842319035164	AGGF1	negative	3	EXOSC5	negative	2	different_negative
726	AGGF1_negative_3	EXOSC5_negative_3	0.993852398960018	0.00614760103998202	AGGF1	negative	3	EXOSC5	negative	3	different_negative
727	AGGF1_negative_3	EXOSC5_positive_1	0.9940553923059345	0.005944607694065462	AGGF1	negative	3	EXOSC5	positive	1	other
728	AGGF1_negative_3	EXOSC5_positive_2	0.9933619385567648	0.006638061443235199	AGGF1	negative	3	EXOSC5	positive	2	other
729	AGGF1_negative_3	EXOSC5_positive_3	0.9937054815690889	0.006294518430911111	AGGF1	negative	3	EXOSC5	positive	3	other
730	AGGF1_negative_3	FASTKD2_negative_1	0.9948720946400788	0.005127905359921248	AGGF1	negative	3	FASTKD2	negative	1	different_negative
731	AGGF1_negative_3	FASTKD2_negative_2	0.9957290787324768	0.004270921267523153	AGGF1	negative	3	FASTKD2	negative	2	different_negative
732	AGGF1_negative_3	FASTKD2_negative_3	0.9954597622012393	0.004540237798760671	AGGF1	negative	3	FASTKD2	negative	3	different_negative
733	AGGF1_negative_3	FASTKD2_positive_1	0.995918237443141	0.004081762556858992	AGGF1	negative	3	FASTKD2	positive	1	other
734	AGGF1_negative_3	FASTKD2_positive_2	0.9952876428482795	0.00471235715172047	AGGF1	negative	3	FASTKD2	positive	2	other
735	AGGF1_negative_3	FASTKD2_positive_3	0.9954904911344656	0.004509508865534362	AGGF1	negative	3	FASTKD2	positive	3	other
736	AGGF1_negative_3	FXR2_negative_1	0.9957202918373078	0.004279708162692186	AGGF1	negative	3	FXR2	negative	1	different_negative
737	AGGF1_negative_3	FXR2_negative_2	0.9956469828256275	0.004353017174372531	AGGF1	negative	3	FXR2	negative	2	different_negative
738	AGGF1_negative_3	FXR2_negative_3	0.995068884544711	0.004931115455289015	AGGF1	negative	3	FXR2	negative	3	different_negative
739	AGGF1_negative_3	FXR2_positive_1	0.9937931667306792	0.006206833269320811	AGGF1	negative	3	FXR2	positive	1	other
740	AGGF1_negative_3	FXR2_positive_2	0.99422210273855	0.005777897261449949	AGGF1	negative	3	FXR2	positive	2	other
741	AGGF1_negative_3	FXR2_positive_3	0.994071235614216	0.005928764385784047	AGGF1	negative	3	FXR2	positive	3	other
742	AGGF1_negative_3	GNL3_negative_1	0.9959752072904184	0.0040247927095815594	AGGF1	negative	3	GNL3	negative	1	different_negative
743	AGGF1_negative_3	GNL3_negative_2	0.9955656392614822	0.004434360738517773	AGGF1	negative	3	GNL3	negative	2	different_negative
744	AGGF1_negative_3	GNL3_negative_3	0.9964603224148485	0.0035396775851515017	AGGF1	negative	3	GNL3	negative	3	different_negative
745	AGGF1_negative_3	GNL3_positive_1	0.9959437460102907	0.004056253989709324	AGGF1	negative	3	GNL3	positive	1	other
746	AGGF1_negative_3	GNL3_positive_2	0.9949475766531487	0.005052423346851298	AGGF1	negative	3	GNL3	positive	2	other
747	AGGF1_negative_3	GNL3_positive_3	0.9957894763945396	0.00421052360546037	AGGF1	negative	3	GNL3	positive	3	other
748	AGGF1_negative_3	GPKOW_negative_1	0.9957027885288177	0.004297211471182338	AGGF1	negative	3	GPKOW	negative	1	different_negative
749	AGGF1_negative_3	GPKOW_negative_2	0.9957573326828479	0.00424266731715206	AGGF1	negative	3	GPKOW	negative	2	different_negative
750	AGGF1_negative_3	GPKOW_negative_3	0.9948266273066168	0.005173372693383249	AGGF1	negative	3	GPKOW	negative	3	different_negative
751	AGGF1_negative_3	GPKOW_positive_1	0.9945194346115728	0.005480565388427228	AGGF1	negative	3	GPKOW	positive	1	other
752	AGGF1_negative_3	GPKOW_positive_2	0.9948852447782477	0.00511475522175231	AGGF1	negative	3	GPKOW	positive	2	other
753	AGGF1_negative_3	GPKOW_positive_3	0.9940404574537832	0.005959542546216778	AGGF1	negative	3	GPKOW	positive	3	other
754	AGGF1_negative_3	HNRNPA12_negative_1	0.9960755751536136	0.003924424846386443	AGGF1	negative	3	HNRNPA12	negative	1	different_negative
755	AGGF1_negative_3	HNRNPA12_negative_2	0.9959492407068672	0.004050759293132811	AGGF1	negative	3	HNRNPA12	negative	2	different_negative
756	AGGF1_negative_3	HNRNPA12_negative_3	0.996166765838472	0.003833234161528032	AGGF1	negative	3	HNRNPA12	negative	3	different_negative
757	AGGF1_negative_3	HNRNPA12_positive_1	0.9946465811474599	0.005353418852540148	AGGF1	negative	3	HNRNPA12	positive	1	other
758	AGGF1_negative_3	HNRNPA12_positive_2	0.9948247311164204	0.0051752688835795535	AGGF1	negative	3	HNRNPA12	positive	2	other
759	AGGF1_negative_3	HNRNPA12_positive_3	0.9944957443376574	0.005504255662342583	AGGF1	negative	3	HNRNPA12	positive	3	other
760	AGGF1_negative_3	HNRNPA12_positive_4	0.9942272867183543	0.005772713281645747	AGGF1	negative	3	HNRNPA12	positive	4	other
761	AGGF1_negative_3	HNRNPA1_negative_1	0.9958226023724197	0.004177397627580293	AGGF1	negative	3	HNRNPA1	negative	1	different_negative
762	AGGF1_negative_3	HNRNPA1_negative_2	0.9953841202830805	0.004615879716919458	AGGF1	negative	3	HNRNPA1	negative	2	different_negative
763	AGGF1_negative_3	HNRNPA1_negative_3	0.9930432791958629	0.006956720804137118	AGGF1	negative	3	HNRNPA1	negative	3	different_negative
764	AGGF1_negative_3	HNRNPA1_positive_1	0.9922914893363166	0.007708510663683388	AGGF1	negative	3	HNRNPA1	positive	1	other
765	AGGF1_negative_3	HNRNPA1_positive_2	0.9927034493741516	0.007296550625848441	AGGF1	negative	3	HNRNPA1	positive	2	other
766	AGGF1_negative_3	HNRNPA1_positive_3	0.9929381916603892	0.007061808339610787	AGGF1	negative	3	HNRNPA1	positive	3	other
767	AGGF1_negative_3	HNRNPA1_positive_4	0.9911834493557106	0.008816550644289434	AGGF1	negative	3	HNRNPA1	positive	4	other
768	AGGF1_negative_3	HNRNPC_negative_1	0.9960210670590145	0.003978932940985502	AGGF1	negative	3	HNRNPC	negative	1	different_negative
769	AGGF1_negative_3	HNRNPC_negative_2	0.9961142029932867	0.0038857970067133207	AGGF1	negative	3	HNRNPC	negative	2	different_negative
770	AGGF1_negative_3	HNRNPC_negative_3	0.9961590911391165	0.0038409088608835074	AGGF1	negative	3	HNRNPC	negative	3	different_negative
771	AGGF1_negative_3	HNRNPC_positive_1	0.9939192402087279	0.0060807597912720945	AGGF1	negative	3	HNRNPC	positive	1	other
772	AGGF1_negative_3	HNRNPC_positive_2	0.9934626802494685	0.006537319750531512	AGGF1	negative	3	HNRNPC	positive	2	other
773	AGGF1_negative_3	HNRNPC_positive_3	0.9934681411584817	0.006531858841518301	AGGF1	negative	3	HNRNPC	positive	3	other
774	AGGF1_negative_3	ILF3_negative_1	0.9961064503938535	0.003893549606146518	AGGF1	negative	3	ILF3	negative	1	different_negative
775	AGGF1_negative_3	ILF3_negative_2	0.9959356035053263	0.0040643964946737166	AGGF1	negative	3	ILF3	negative	2	different_negative
776	AGGF1_negative_3	ILF3_negative_3	0.9960127016761776	0.003987298323822386	AGGF1	negative	3	ILF3	negative	3	different_negative
777	AGGF1_negative_3	ILF3_positive_1	0.9953557825147514	0.00464421748524857	AGGF1	negative	3	ILF3	positive	1	other
778	AGGF1_negative_3	ILF3_positive_2	0.9949899816745912	0.005010018325408816	AGGF1	negative	3	ILF3	positive	2	other
779	AGGF1_negative_3	ILF3_positive_3	0.9949339633876584	0.005066036612341618	AGGF1	negative	3	ILF3	positive	3	other
780	AGGF1_negative_3	LARP4_negative_1	0.9954752080498919	0.004524791950108131	AGGF1	negative	3	LARP4	negative	1	different_negative
781	AGGF1_negative_3	LARP4_negative_2	0.9958434535909777	0.004156546409022299	AGGF1	negative	3	LARP4	negative	2	different_negative
782	AGGF1_negative_3	LARP4_negative_3	0.9957728552951852	0.004227144704814778	AGGF1	negative	3	LARP4	negative	3	different_negative
783	AGGF1_negative_3	LARP4_positive_1	0.9943694743856091	0.005630525614390924	AGGF1	negative	3	LARP4	positive	1	other
784	AGGF1_negative_3	LARP4_positive_2	0.9957001210995512	0.004299878900448806	AGGF1	negative	3	LARP4	positive	2	other
785	AGGF1_negative_3	LARP4_positive_3	0.9950957310510105	0.004904268948989543	AGGF1	negative	3	LARP4	positive	3	other
786	AGGF1_negative_3	LARP7_negative_1	0.99620458644045	0.0037954135595500427	AGGF1	negative	3	LARP7	negative	1	different_negative
787	AGGF1_negative_3	LARP7_negative_2	0.996206707178693	0.003793292821307026	AGGF1	negative	3	LARP7	negative	2	different_negative
788	AGGF1_negative_3	LARP7_negative_3	0.9955539695702403	0.004446030429759662	AGGF1	negative	3	LARP7	negative	3	different_negative
789	AGGF1_negative_3	LARP7_positive_1	0.9958643800477787	0.004135619952221337	AGGF1	negative	3	LARP7	positive	1	other
790	AGGF1_negative_3	LARP7_positive_2	0.9946466353143137	0.005353364685686257	AGGF1	negative	3	LARP7	positive	2	other
791	AGGF1_negative_3	LARP7_positive_3	0.9946970333364419	0.005302966663558117	AGGF1	negative	3	LARP7	positive	3	other
792	AGGF1_negative_3	LARP7_positive_4	0.9950647225778467	0.0049352774221532725	AGGF1	negative	3	LARP7	positive	4	other
793	AGGF1_negative_3	LIN28B_negative_1	0.9958113546804337	0.004188645319566309	AGGF1	negative	3	LIN28B	negative	1	different_negative
794	AGGF1_negative_3	LIN28B_negative_2	0.9939653021939426	0.006034697806057365	AGGF1	negative	3	LIN28B	negative	2	different_negative
795	AGGF1_negative_3	LIN28B_negative_3	0.9960964822802557	0.003903517719744287	AGGF1	negative	3	LIN28B	negative	3	different_negative
796	AGGF1_negative_3	LIN28B_positive_1	0.9948532034622405	0.005146796537759513	AGGF1	negative	3	LIN28B	positive	1	other
797	AGGF1_negative_3	LIN28B_positive_2	0.9946726678909661	0.005327332109033911	AGGF1	negative	3	LIN28B	positive	2	other
798	AGGF1_negative_3	LIN28B_positive_3	0.9947642413057919	0.005235758694208115	AGGF1	negative	3	LIN28B	positive	3	other
799	AGGF1_negative_3	NOLC1_negative_1	0.9955446842860134	0.004455315713986607	AGGF1	negative	3	NOLC1	negative	1	different_negative
800	AGGF1_negative_3	NOLC1_negative_2	0.9951261419205628	0.004873858079437188	AGGF1	negative	3	NOLC1	negative	2	different_negative
801	AGGF1_negative_3	NOLC1_negative_3	0.9956394578963237	0.0043605421036763126	AGGF1	negative	3	NOLC1	negative	3	different_negative
802	AGGF1_negative_3	NOLC1_positive_1	0.9949317860145349	0.0050682139854650865	AGGF1	negative	3	NOLC1	positive	1	other
803	AGGF1_negative_3	NOLC1_positive_2	0.9952691387990366	0.004730861200963443	AGGF1	negative	3	NOLC1	positive	2	other
804	AGGF1_negative_3	NOLC1_positive_3	0.995771068098456	0.004228931901544053	AGGF1	negative	3	NOLC1	positive	3	other
805	AGGF1_negative_3	NONO_negative_1	0.995929003225413	0.004070996774586999	AGGF1	negative	3	NONO	negative	1	different_negative
806	AGGF1_negative_3	NONO_negative_2	0.9961040127861541	0.003895987213845875	AGGF1	negative	3	NONO	negative	2	different_negative
807	AGGF1_negative_3	NONO_negative_3	0.9960208568984467	0.00397914310155334	AGGF1	negative	3	NONO	negative	3	different_negative
808	AGGF1_negative_3	NONO_positive_1	0.9952728687469248	0.004727131253075223	AGGF1	negative	3	NONO	positive	1	other
809	AGGF1_negative_3	NONO_positive_2	0.9952723304169158	0.0047276695830842375	AGGF1	negative	3	NONO	positive	2	other
810	AGGF1_negative_3	NONO_positive_3	0.9946960459152795	0.005303954084720508	AGGF1	negative	3	NONO	positive	3	other
811	AGGF1_negative_3	NPM12_negative_1	0.9962655697676893	0.0037344302323106815	AGGF1	negative	3	NPM12	negative	1	different_negative
812	AGGF1_negative_3	NPM12_negative_2	0.9961107479172628	0.00388925208273716	AGGF1	negative	3	NPM12	negative	2	different_negative
813	AGGF1_negative_3	NPM12_positive_1	0.993700444860953	0.006299555139047008	AGGF1	negative	3	NPM12	positive	1	other
814	AGGF1_negative_3	NPM12_positive_2	0.9943559243277146	0.00564407567228542	AGGF1	negative	3	NPM12	positive	2	other
815	AGGF1_negative_3	NPM1_negative_1	0.9943800401720019	0.005619959827998122	AGGF1	negative	3	NPM1	negative	1	different_negative
816	AGGF1_negative_3	NPM1_negative_2	0.996271246787845	0.003728753212155045	AGGF1	negative	3	NPM1	negative	2	different_negative
817	AGGF1_negative_3	NPM1_negative_3	0.9962727467682799	0.0037272532317200735	AGGF1	negative	3	NPM1	negative	3	different_negative
818	AGGF1_negative_3	NPM1_negative_4	0.9963773769425482	0.003622623057451757	AGGF1	negative	3	NPM1	negative	4	different_negative
819	AGGF1_negative_3	NPM1_positive_1	0.994553959933941	0.005446040066058977	AGGF1	negative	3	NPM1	positive	1	other
820	AGGF1_negative_3	NPM1_positive_2	0.9942961856085025	0.005703814391497475	AGGF1	negative	3	NPM1	positive	2	other
821	AGGF1_negative_3	NPM1_positive_3	0.9942529437889619	0.005747056211038104	AGGF1	negative	3	NPM1	positive	3	other
822	AGGF1_negative_3	NPM1_positive_4	0.994270944320646	0.005729055679354	AGGF1	negative	3	NPM1	positive	4	other
823	AGGF1_negative_3	NSUN22_negative_1	0.9947495256757382	0.005250474324261845	AGGF1	negative	3	NSUN22	negative	1	different_negative
824	AGGF1_negative_3	NSUN22_negative_2	0.9959677244369621	0.004032275563037868	AGGF1	negative	3	NSUN22	negative	2	different_negative
825	AGGF1_negative_3	NSUN22_positive_1	0.9948832316427887	0.00511676835721131	AGGF1	negative	3	NSUN22	positive	1	other
826	AGGF1_negative_3	NSUN22_positive_2	0.9946738561339918	0.0053261438660081595	AGGF1	negative	3	NSUN22	positive	2	other
827	AGGF1_negative_3	NSUN22_positive_3	0.9944231298360745	0.005576870163925496	AGGF1	negative	3	NSUN22	positive	3	other
828	AGGF1_negative_3	NSUN2_negative_1	0.9955732915261811	0.0044267084738188744	AGGF1	negative	3	NSUN2	negative	1	different_negative
829	AGGF1_negative_3	NSUN2_negative_2	0.9953145045219087	0.004685495478091273	AGGF1	negative	3	NSUN2	negative	2	different_negative
830	AGGF1_negative_3	NSUN2_negative_3	0.9956045154529396	0.004395484547060402	AGGF1	negative	3	NSUN2	negative	3	different_negative
831	AGGF1_negative_3	NSUN2_positive_1	0.995841095318331	0.004158904681669018	AGGF1	negative	3	NSUN2	positive	1	other
832	AGGF1_negative_3	NSUN2_positive_2	0.9954030673519246	0.004596932648075369	AGGF1	negative	3	NSUN2	positive	2	other
833	AGGF1_negative_3	NSUN2_positive_3	0.9955117134869387	0.004488286513061324	AGGF1	negative	3	NSUN2	positive	3	other
834	AGGF1_negative_3	PPIL4_negative_1	0.9923308966106228	0.007669103389377208	AGGF1	negative	3	PPIL4	negative	1	different_negative
835	AGGF1_negative_3	PPIL4_negative_2	0.9940591105718954	0.0059408894281045566	AGGF1	negative	3	PPIL4	negative	2	different_negative
836	AGGF1_negative_3	PPIL4_negative_3	0.9950596091006442	0.004940390899355829	AGGF1	negative	3	PPIL4	negative	3	different_negative
837	AGGF1_negative_3	PPIL4_positive_1	0.9941974130018749	0.005802586998125081	AGGF1	negative	3	PPIL4	positive	1	other
838	AGGF1_negative_3	PPIL4_positive_2	0.9947249026989895	0.005275097301010501	AGGF1	negative	3	PPIL4	positive	2	other
839	AGGF1_negative_3	PPIL4_positive_3	0.9936449859872492	0.006355014012750848	AGGF1	negative	3	PPIL4	positive	3	other
840	AGGF1_negative_3	QKI_negative_1	0.9959526114840384	0.004047388515961647	AGGF1	negative	3	QKI	negative	1	different_negative
841	AGGF1_negative_3	QKI_negative_2	0.9951097426008733	0.004890257399126741	AGGF1	negative	3	QKI	negative	2	different_negative
842	AGGF1_negative_3	QKI_negative_3	0.9957406738575485	0.004259326142451503	AGGF1	negative	3	QKI	negative	3	different_negative
843	AGGF1_negative_3	QKI_positive_1	0.9944114507257864	0.0055885492742135945	AGGF1	negative	3	QKI	positive	1	other
844	AGGF1_negative_3	QKI_positive_2	0.9943090953398904	0.005690904660109575	AGGF1	negative	3	QKI	positive	2	other
845	AGGF1_negative_3	QKI_positive_3	0.9949734594702494	0.0050265405297506005	AGGF1	negative	3	QKI	positive	3	other
846	AGGF1_negative_3	RBM15_negative_1	0.9937211812508093	0.006278818749190673	AGGF1	negative	3	RBM15	negative	1	different_negative
847	AGGF1_negative_3	RBM15_negative_2	0.9954871575165998	0.004512842483400226	AGGF1	negative	3	RBM15	negative	2	different_negative
848	AGGF1_negative_3	RBM15_negative_3	0.9947575981303641	0.005242401869635871	AGGF1	negative	3	RBM15	negative	3	different_negative
849	AGGF1_negative_3	RBM15_positive_1	0.9939733505908823	0.006026649409117679	AGGF1	negative	3	RBM15	positive	1	other
850	AGGF1_negative_3	RBM15_positive_2	0.9952979131822818	0.004702086817718221	AGGF1	negative	3	RBM15	positive	2	other
851	AGGF1_negative_3	RBM15_positive_3	0.9950979368579103	0.004902063142089741	AGGF1	negative	3	RBM15	positive	3	other
852	AGGF1_negative_3	RPS11_negative_1	0.9945394257572281	0.0054605742427719095	AGGF1	negative	3	RPS11	negative	1	different_negative
853	AGGF1_negative_3	RPS11_negative_2	0.9966172719204207	0.003382728079579289	AGGF1	negative	3	RPS11	negative	2	different_negative
854	AGGF1_negative_3	RPS11_negative_3	0.9948511150981874	0.005148884901812645	AGGF1	negative	3	RPS11	negative	3	different_negative
855	AGGF1_negative_3	RPS11_positive_1	0.995562511901449	0.004437488098551046	AGGF1	negative	3	RPS11	positive	1	other
856	AGGF1_negative_3	RPS11_positive_2	0.9959414444335352	0.004058555566464839	AGGF1	negative	3	RPS11	positive	2	other
857	AGGF1_negative_3	RPS3_negative_1	0.9961717787017934	0.003828221298206591	AGGF1	negative	3	RPS3	negative	1	different_negative
858	AGGF1_negative_3	RPS3_negative_2	0.9965231334810034	0.003476866518996591	AGGF1	negative	3	RPS3	negative	2	different_negative
859	AGGF1_negative_3	RPS3_negative_3	0.9961968509832986	0.0038031490167014237	AGGF1	negative	3	RPS3	negative	3	different_negative
860	AGGF1_negative_3	RPS3_positive_1	0.9947662751989602	0.005233724801039785	AGGF1	negative	3	RPS3	positive	1	other
861	AGGF1_negative_3	RPS3_positive_2	0.9946888939281207	0.005311106071879346	AGGF1	negative	3	RPS3	positive	2	other
862	AGGF1_negative_3	RPS3_positive_3	0.9946971793676008	0.0053028206323991744	AGGF1	negative	3	RPS3	positive	3	other
863	AGGF1_negative_3	SBDS_negative_1	0.9958108358650584	0.004189164134941636	AGGF1	negative	3	SBDS	negative	1	different_negative
864	AGGF1_negative_3	SBDS_negative_2	0.9958949261622602	0.004105073837739837	AGGF1	negative	3	SBDS	negative	2	different_negative
865	AGGF1_negative_3	SBDS_negative_3	0.9962560526583418	0.0037439473416581714	AGGF1	negative	3	SBDS	negative	3	different_negative
866	AGGF1_negative_3	SBDS_positive_1	0.9952382623287536	0.004761737671246435	AGGF1	negative	3	SBDS	positive	1	other
867	AGGF1_negative_3	SBDS_positive_2	0.9951448263217832	0.004855173678216751	AGGF1	negative	3	SBDS	positive	2	other
868	AGGF1_negative_3	SBDS_positive_3	0.9949553305771632	0.005044669422836767	AGGF1	negative	3	SBDS	positive	3	other
869	AGGF1_negative_3	SF3B4_negative_1	0.9944363274604582	0.00556367253954182	AGGF1	negative	3	SF3B4	negative	1	different_negative
870	AGGF1_negative_3	SF3B4_negative_2	0.9945898423135315	0.005410157686468464	AGGF1	negative	3	SF3B4	negative	2	different_negative
871	AGGF1_negative_3	SF3B4_negative_3	0.9953771808519327	0.004622819148067281	AGGF1	negative	3	SF3B4	negative	3	different_negative
872	AGGF1_negative_3	SF3B4_positive_1	0.9929780673750014	0.007021932624998617	AGGF1	negative	3	SF3B4	positive	1	other
873	AGGF1_negative_3	SF3B4_positive_2	0.9936778287680871	0.006322171231912921	AGGF1	negative	3	SF3B4	positive	2	other
874	AGGF1_negative_3	SF3B4_positive_3	0.9931075606497543	0.006892439350245749	AGGF1	negative	3	SF3B4	positive	3	other
875	AGGF1_negative_3	SMNDC1_negative_1	0.9958923190717992	0.0041076809282007964	AGGF1	negative	3	SMNDC1	negative	1	different_negative
876	AGGF1_negative_3	SMNDC1_negative_2	0.9943311753398104	0.005668824660189586	AGGF1	negative	3	SMNDC1	negative	2	different_negative
877	AGGF1_negative_3	SMNDC1_negative_3	0.9940556601734041	0.0059443398265959235	AGGF1	negative	3	SMNDC1	negative	3	different_negative
878	AGGF1_negative_3	SMNDC1_positive_1	0.9940766318589063	0.005923368141093732	AGGF1	negative	3	SMNDC1	positive	1	other
879	AGGF1_negative_3	SMNDC1_positive_2	0.9938281026829003	0.006171897317099662	AGGF1	negative	3	SMNDC1	positive	2	other
880	AGGF1_negative_3	SMNDC1_positive_3	0.9941364667706657	0.005863533229334306	AGGF1	negative	3	SMNDC1	positive	3	other
881	AGGF1_negative_3	SRSF1_negative_1	0.9961926333859236	0.003807366614076435	AGGF1	negative	3	SRSF1	negative	1	different_negative
882	AGGF1_negative_3	SRSF1_negative_2	0.9959615756569382	0.004038424343061786	AGGF1	negative	3	SRSF1	negative	2	different_negative
883	AGGF1_negative_3	SRSF1_negative_3	0.9962531720726678	0.0037468279273321636	AGGF1	negative	3	SRSF1	negative	3	different_negative
884	AGGF1_negative_3	SRSF1_positive_1	0.9951150987431757	0.004884901256824281	AGGF1	negative	3	SRSF1	positive	1	other
885	AGGF1_negative_3	SRSF1_positive_2	0.9946318360460846	0.0053681639539153725	AGGF1	negative	3	SRSF1	positive	2	other
886	AGGF1_negative_3	SRSF1_positive_3	0.9945630118447678	0.005436988155232192	AGGF1	negative	3	SRSF1	positive	3	other
887	AGGF1_negative_3	SRSF7_negative_1	0.9952545418033707	0.004745458196629304	AGGF1	negative	3	SRSF7	negative	1	different_negative
888	AGGF1_negative_3	SRSF7_negative_2	0.9946432736528587	0.0053567263471413495	AGGF1	negative	3	SRSF7	negative	2	different_negative
889	AGGF1_negative_3	SRSF7_negative_3	0.9950222254061183	0.004977774593881712	AGGF1	negative	3	SRSF7	negative	3	different_negative
890	AGGF1_negative_3	SRSF7_positive_1	0.9945399670735852	0.005460032926414837	AGGF1	negative	3	SRSF7	positive	1	other
891	AGGF1_negative_3	SRSF7_positive_2	0.994189713458088	0.005810286541911958	AGGF1	negative	3	SRSF7	positive	2	other
892	AGGF1_negative_3	SRSF7_positive_3	0.9947279302492402	0.005272069750759778	AGGF1	negative	3	SRSF7	positive	3	other
893	AGGF1_negative_3	SUPV3L1_negative_1	0.9937168363763027	0.0062831636236972965	AGGF1	negative	3	SUPV3L1	negative	1	different_negative
894	AGGF1_negative_3	SUPV3L1_negative_2	0.9956040856358555	0.004395914364144549	AGGF1	negative	3	SUPV3L1	negative	2	different_negative
895	AGGF1_negative_3	SUPV3L1_negative_3	0.9936733257866615	0.006326674213338546	AGGF1	negative	3	SUPV3L1	negative	3	different_negative
896	AGGF1_negative_3	SUPV3L1_positive_1	0.9953896559644395	0.0046103440355604874	AGGF1	negative	3	SUPV3L1	positive	1	other
897	AGGF1_negative_3	SUPV3L1_positive_2	0.9941140917347808	0.005885908265219175	AGGF1	negative	3	SUPV3L1	positive	2	other
898	AGGF1_negative_3	SUPV3L1_positive_3	0.994206532051684	0.005793467948316033	AGGF1	negative	3	SUPV3L1	positive	3	other
899	AGGF1_negative_3	TAF15_negative_1	0.9954547596060328	0.004545240393967198	AGGF1	negative	3	TAF15	negative	1	different_negative
900	AGGF1_negative_3	TAF15_negative_2	0.9948481005888821	0.005151899411117933	AGGF1	negative	3	TAF15	negative	2	different_negative
901	AGGF1_negative_3	TAF15_negative_3	0.9953481043419762	0.004651895658023819	AGGF1	negative	3	TAF15	negative	3	different_negative
902	AGGF1_negative_3	TAF15_positive_1	0.9950069480558785	0.004993051944121474	AGGF1	negative	3	TAF15	positive	1	other
903	AGGF1_negative_3	TAF15_positive_2	0.9947920819633942	0.0052079180366058075	AGGF1	negative	3	TAF15	positive	2	other
904	AGGF1_negative_3	TAF15_positive_3	0.9952231335429417	0.004776866457058326	AGGF1	negative	3	TAF15	positive	3	other
905	AGGF1_negative_3	TBRG4_negative_1	0.9959310809890567	0.004068919010943306	AGGF1	negative	3	TBRG4	negative	1	different_negative
906	AGGF1_negative_3	TBRG4_negative_2	0.9957470205760347	0.004252979423965297	AGGF1	negative	3	TBRG4	negative	2	different_negative
907	AGGF1_negative_3	TBRG4_negative_3	0.9950263240926737	0.004973675907326336	AGGF1	negative	3	TBRG4	negative	3	different_negative
908	AGGF1_negative_3	TBRG4_positive_1	0.9951125598114994	0.004887440188500625	AGGF1	negative	3	TBRG4	positive	1	other
909	AGGF1_negative_3	TBRG4_positive_2	0.9955180245705783	0.004481975429421747	AGGF1	negative	3	TBRG4	positive	2	other
910	AGGF1_negative_3	TBRG4_positive_3	0.9948846281142171	0.005115371885782927	AGGF1	negative	3	TBRG4	positive	3	other
911	AGGF1_negative_3	TRA2A_negative_1	0.9958154358180893	0.0041845641819107104	AGGF1	negative	3	TRA2A	negative	1	different_negative
912	AGGF1_negative_3	TRA2A_negative_2	0.9946968759753081	0.005303124024691908	AGGF1	negative	3	TRA2A	negative	2	different_negative
913	AGGF1_negative_3	TRA2A_negative_3	0.9952594755828577	0.004740524417142344	AGGF1	negative	3	TRA2A	negative	3	different_negative
914	AGGF1_negative_3	TRA2A_positive_1	0.993998449474581	0.006001550525418953	AGGF1	negative	3	TRA2A	positive	1	other
915	AGGF1_negative_3	TRA2A_positive_2	0.9937583815172752	0.006241618482724753	AGGF1	negative	3	TRA2A	positive	2	other
916	AGGF1_negative_3	TRA2A_positive_3	0.9924266105982326	0.007573389401767439	AGGF1	negative	3	TRA2A	positive	3	other
917	AGGF1_negative_3	TROVE2_negative_1	0.9951771645697765	0.004822835430223549	AGGF1	negative	3	TROVE2	negative	1	different_negative
918	AGGF1_negative_3	TROVE2_negative_2	0.9945644872147662	0.005435512785233798	AGGF1	negative	3	TROVE2	negative	2	different_negative
919	AGGF1_negative_3	TROVE2_negative_3	0.9953479175366013	0.004652082463398655	AGGF1	negative	3	TROVE2	negative	3	different_negative
920	AGGF1_negative_3	TROVE2_positive_1	0.995741032587555	0.004258967412445025	AGGF1	negative	3	TROVE2	positive	1	other
921	AGGF1_negative_3	TROVE2_positive_2	0.9898241599863477	0.010175840013652349	AGGF1	negative	3	TROVE2	positive	2	other
922	AGGF1_negative_3	TROVE2_positive_3	0.9950923677470264	0.004907632252973637	AGGF1	negative	3	TROVE2	positive	3	other
923	AGGF1_negative_3	U2AF1_negative_1	0.9952678004291108	0.004732199570889217	AGGF1	negative	3	U2AF1	negative	1	different_negative
924	AGGF1_negative_3	U2AF1_negative_2	0.9941036286527214	0.005896371347278606	AGGF1	negative	3	U2AF1	negative	2	different_negative
925	AGGF1_negative_3	U2AF1_negative_3	0.9925985694633587	0.007401430536641329	AGGF1	negative	3	U2AF1	negative	3	different_negative
926	AGGF1_negative_3	U2AF1_positive_1	0.9946252678140542	0.005374732185945752	AGGF1	negative	3	U2AF1	positive	1	other
927	AGGF1_negative_3	U2AF1_positive_2	0.9941669331399566	0.005833066860043368	AGGF1	negative	3	U2AF1	positive	2	other
928	AGGF1_negative_3	U2AF1_positive_3	0.9939407937269713	0.006059206273028694	AGGF1	negative	3	U2AF1	positive	3	other
929	AGGF1_negative_3	U2AF2_negative_1	0.995197497142029	0.004802502857971014	AGGF1	negative	3	U2AF2	negative	1	different_negative
930	AGGF1_negative_3	U2AF2_negative_2	0.9955028216837324	0.004497178316267614	AGGF1	negative	3	U2AF2	negative	2	different_negative
931	AGGF1_negative_3	U2AF2_negative_3	0.9954167760126945	0.004583223987305485	AGGF1	negative	3	U2AF2	negative	3	different_negative
932	AGGF1_negative_3	U2AF2_positive_1	0.9926111703563526	0.007388829643647399	AGGF1	negative	3	U2AF2	positive	1	other
933	AGGF1_negative_3	U2AF2_positive_2	0.9931823269089476	0.006817673091052412	AGGF1	negative	3	U2AF2	positive	2	other
934	AGGF1_negative_3	U2AF2_positive_3	0.9932187902397115	0.006781209760288509	AGGF1	negative	3	U2AF2	positive	3	other
935	AGGF1_negative_3	UTP3_negative_1	0.9954360134919734	0.004563986508026585	AGGF1	negative	3	UTP3	negative	1	different_negative
936	AGGF1_negative_3	UTP3_negative_2	0.9957474627536438	0.004252537246356214	AGGF1	negative	3	UTP3	negative	2	different_negative
937	AGGF1_negative_3	UTP3_negative_3	0.9953024129658303	0.00469758703416967	AGGF1	negative	3	UTP3	negative	3	different_negative
938	AGGF1_negative_3	UTP3_positive_1	0.9954050473597285	0.0045949526402715435	AGGF1	negative	3	UTP3	positive	1	other
939	AGGF1_negative_3	UTP3_positive_2	0.9956468849279196	0.00435311507208036	AGGF1	negative	3	UTP3	positive	2	other
940	AGGF1_negative_3	UTP3_positive_3	0.9960158413061124	0.003984158693887574	AGGF1	negative	3	UTP3	positive	3	other
941	AGGF1_negative_3	XRCC6_negative_1	0.99584505281055	0.004154947189449976	AGGF1	negative	3	XRCC6	negative	1	different_negative
942	AGGF1_negative_3	XRCC6_negative_2	0.9958621580403217	0.004137841959678257	AGGF1	negative	3	XRCC6	negative	2	different_negative
943	AGGF1_negative_3	XRCC6_negative_3	0.9961236294863866	0.0038763705136134474	AGGF1	negative	3	XRCC6	negative	3	different_negative
944	AGGF1_negative_3	XRCC6_positive_1	0.9949348341601804	0.005065165839819641	AGGF1	negative	3	XRCC6	positive	1	other
945	AGGF1_negative_3	XRCC6_positive_2	0.9952302540623241	0.004769745937675873	AGGF1	negative	3	XRCC6	positive	2	other
946	AGGF1_negative_3	XRCC6_positive_3	0.9954897031049807	0.00451029689501925	AGGF1	negative	3	XRCC6	positive	3	other
947	AGGF1_negative_3	YWHAG_negative_1	0.9964327322583396	0.003567267741660385	AGGF1	negative	3	YWHAG	negative	1	different_negative
948	AGGF1_negative_3	YWHAG_negative_2	0.9961213627609041	0.0038786372390958723	AGGF1	negative	3	YWHAG	negative	2	different_negative
949	AGGF1_negative_3	YWHAG_negative_3	0.9966753738140204	0.003324626185979618	AGGF1	negative	3	YWHAG	negative	3	different_negative
950	AGGF1_negative_3	YWHAG_positive_1	0.9936341138982434	0.00636588610175659	AGGF1	negative	3	YWHAG	positive	1	other
951	AGGF1_negative_3	YWHAG_positive_2	0.9931029623381463	0.006897037661853678	AGGF1	negative	3	YWHAG	positive	2	other
952	AGGF1_negative_3	YWHAG_positive_3	0.9944121017810491	0.005587898218950893	AGGF1	negative	3	YWHAG	positive	3	other
953	AGGF1_negative_3	ZBP1_negative_1	0.9940169204550559	0.005983079544944148	AGGF1	negative	3	ZBP1	negative	1	different_negative
954	AGGF1_negative_3	ZBP1_negative_2	0.9956396257893051	0.004360374210694906	AGGF1	negative	3	ZBP1	negative	2	different_negative
955	AGGF1_negative_3	ZBP1_negative_3	0.9953089741260609	0.004691025873939103	AGGF1	negative	3	ZBP1	negative	3	different_negative
956	AGGF1_negative_3	ZBP1_positive_1	0.9954071650835697	0.004592834916430255	AGGF1	negative	3	ZBP1	positive	1	other
957	AGGF1_negative_3	ZBP1_positive_2	0.9966029425905769	0.0033970574094230876	AGGF1	negative	3	ZBP1	positive	2	other
958	AGGF1_negative_3	ZBP1_positive_3	0.9953591748032983	0.0046408251967017256	AGGF1	negative	3	ZBP1	positive	3	other
959	AGGF1_negative_3	ZC3H11A_negative_1	0.9956731770762675	0.004326822923732543	AGGF1	negative	3	ZC3H11A	negative	1	different_negative
960	AGGF1_negative_3	ZC3H11A_negative_2	0.9954122889582074	0.004587711041792564	AGGF1	negative	3	ZC3H11A	negative	2	different_negative
961	AGGF1_negative_3	ZC3H11A_negative_3	0.9949540917502806	0.0050459082497194	AGGF1	negative	3	ZC3H11A	negative	3	different_negative
962	AGGF1_negative_3	ZC3H11A_positive_1	0.9950172122660865	0.004982787733913474	AGGF1	negative	3	ZC3H11A	positive	1	other
963	AGGF1_negative_3	ZC3H11A_positive_2	0.99482155877638	0.0051784412236199895	AGGF1	negative	3	ZC3H11A	positive	2	other
964	AGGF1_negative_3	ZC3H11A_positive_3	0.994839867146138	0.005160132853861965	AGGF1	negative	3	ZC3H11A	positive	3	other
965	AGGF1_negative_3	ZC3H8_negative_1	0.9964101092015274	0.003589890798472606	AGGF1	negative	3	ZC3H8	negative	1	different_negative
966	AGGF1_negative_3	ZC3H8_negative_2	0.9952289854276998	0.004771014572300225	AGGF1	negative	3	ZC3H8	negative	2	different_negative
967	AGGF1_negative_3	ZC3H8_negative_3	0.9947717235325395	0.005228276467460491	AGGF1	negative	3	ZC3H8	negative	3	different_negative
968	AGGF1_negative_3	ZC3H8_positive_1	0.9961187066436592	0.003881293356340798	AGGF1	negative	3	ZC3H8	positive	1	other
969	AGGF1_negative_3	ZC3H8_positive_2	0.9963732920677862	0.0036267079322137574	AGGF1	negative	3	ZC3H8	positive	2	other
970	AGGF1_negative_3	ZC3H8_positive_3	0.9952857883473853	0.004714211652614653	AGGF1	negative	3	ZC3H8	positive	3	other
971	AGGF1_negative_3	ZNF800_negative_1	0.9959738804793532	0.004026119520646798	AGGF1	negative	3	ZNF800	negative	1	different_negative
972	AGGF1_negative_3	ZNF800_negative_2	0.9941415202186463	0.005858479781353676	AGGF1	negative	3	ZNF800	negative	2	different_negative
973	AGGF1_negative_3	ZNF800_negative_3	0.9923722162189155	0.0076277837810845295	AGGF1	negative	3	ZNF800	negative	3	different_negative
974	AGGF1_negative_3	ZNF800_positive_1	0.9953596514130761	0.004640348586923859	AGGF1	negative	3	ZNF800	positive	1	other
975	AGGF1_negative_3	ZNF800_positive_2	0.9954392068838565	0.004560793116143547	AGGF1	negative	3	ZNF800	positive	2	other
976	AGGF1_negative_3	ZNF800_positive_3	0.9960030181506214	0.003996981849378578	AGGF1	negative	3	ZNF800	positive	3	other
977	AGGF1_negative_3	ZRANB2_negative_1	0.9964713629968636	0.0035286370031364367	AGGF1	negative	3	ZRANB2	negative	1	different_negative
978	AGGF1_negative_3	ZRANB2_negative_2	0.9959857117644649	0.004014288235535068	AGGF1	negative	3	ZRANB2	negative	2	different_negative
979	AGGF1_negative_3	ZRANB2_positive_1	0.9939033968504206	0.006096603149579383	AGGF1	negative	3	ZRANB2	positive	1	other
980	AGGF1_negative_3	ZRANB2_positive_2	0.9936979982031248	0.006302001796875234	AGGF1	negative	3	ZRANB2	positive	2	other
981	AGGF1_positive_1	AGGF1_positive_2	0.9969866992195646	0.0030133007804353795	AGGF1	positive	1	AGGF1	positive	2	same_positive
982	AGGF1_positive_1	AGGF1_positive_3	0.9967505166549587	0.003249483345041271	AGGF1	positive	1	AGGF1	positive	3	same_positive
983	AGGF1_positive_1	APOBEC3C_negative_1	0.9940306291171233	0.0059693708828767456	AGGF1	positive	1	APOBEC3C	negative	1	other
984	AGGF1_positive_1	APOBEC3C_negative_2	0.9943762796255282	0.005623720374471786	AGGF1	positive	1	APOBEC3C	negative	2	other
985	AGGF1_positive_1	APOBEC3C_negative_3	0.9944468106850869	0.0055531893149131095	AGGF1	positive	1	APOBEC3C	negative	3	other
986	AGGF1_positive_1	APOBEC3C_positive_1	0.9941700338522591	0.005829966147740895	AGGF1	positive	1	APOBEC3C	positive	1	different_positive
987	AGGF1_positive_1	APOBEC3C_positive_2	0.993518199175052	0.006481800824947981	AGGF1	positive	1	APOBEC3C	positive	2	different_positive
988	AGGF1_positive_1	APOBEC3C_positive_3	0.9944118465789555	0.005588153421044462	AGGF1	positive	1	APOBEC3C	positive	3	different_positive
989	AGGF1_positive_1	BUD13_negative_1	0.9931975304491272	0.006802469550872825	AGGF1	positive	1	BUD13	negative	1	other
990	AGGF1_positive_1	BUD13_negative_2	0.9932516730208054	0.0067483269791945855	AGGF1	positive	1	BUD13	negative	2	other
991	AGGF1_positive_1	BUD13_negative_3	0.9936925980138592	0.00630740198614077	AGGF1	positive	1	BUD13	negative	3	other
992	AGGF1_positive_1	BUD13_positive_1	0.9942836563749567	0.005716343625043252	AGGF1	positive	1	BUD13	positive	1	different_positive
993	AGGF1_positive_1	BUD13_positive_2	0.9936520334174719	0.0063479665825281195	AGGF1	positive	1	BUD13	positive	2	different_positive
994	AGGF1_positive_1	BUD13_positive_3	0.994057222559885	0.005942777440114955	AGGF1	positive	1	BUD13	positive	3	different_positive
995	AGGF1_positive_1	CPSF6_negative_1	0.9946196363345718	0.005380363665428156	AGGF1	positive	1	CPSF6	negative	1	other
996	AGGF1_positive_1	CPSF6_negative_2	0.9924676820630897	0.007532317936910338	AGGF1	positive	1	CPSF6	negative	2	other
997	AGGF1_positive_1	CPSF6_negative_3	0.9944822667913954	0.005517733208604603	AGGF1	positive	1	CPSF6	negative	3	other
998	AGGF1_positive_1	CPSF6_positive_1	0.9949882086259192	0.0050117913740808095	AGGF1	positive	1	CPSF6	positive	1	different_positive
999	AGGF1_positive_1	CPSF6_positive_2	0.9933446106105795	0.006655389389420452	AGGF1	positive	1	CPSF6	positive	2	different_positive
1000	AGGF1_positive_1	CPSF6_positive_3	0.9923055360464901	0.007694463953509922	AGGF1	positive	1	CPSF6	positive	3	different_positive
1001	AGGF1_positive_1	DDX21_negative_1	0.9936542496967309	0.006345750303269115	AGGF1	positive	1	DDX21	negative	1	other
1002	AGGF1_positive_1	DDX21_negative_2	0.9938688415147534	0.006131158485246591	AGGF1	positive	1	DDX21	negative	2	other
1003	AGGF1_positive_1	DDX21_negative_3	0.9936057500880122	0.006394249911987782	AGGF1	positive	1	DDX21	negative	3	other
1004	AGGF1_positive_1	DDX21_positive_1	0.9941839320611897	0.005816067938810288	AGGF1	positive	1	DDX21	positive	1	different_positive
1005	AGGF1_positive_1	DDX21_positive_2	0.9942208370086324	0.0057791629913676035	AGGF1	positive	1	DDX21	positive	2	different_positive
1006	AGGF1_positive_1	DDX21_positive_3	0.9921512313302404	0.007848768669759587	AGGF1	positive	1	DDX21	positive	3	different_positive
1007	AGGF1_positive_1	DDX52_negative_1	0.9940943031034389	0.0059056968965610634	AGGF1	positive	1	DDX52	negative	1	other
1008	AGGF1_positive_1	DDX52_negative_2	0.9945320931167315	0.005467906883268481	AGGF1	positive	1	DDX52	negative	2	other
1009	AGGF1_positive_1	DDX52_negative_3	0.9932480318612076	0.006751968138792419	AGGF1	positive	1	DDX52	negative	3	other
1010	AGGF1_positive_1	DDX52_positive_1	0.9945580467136311	0.005441953286368872	AGGF1	positive	1	DDX52	positive	1	different_positive
1011	AGGF1_positive_1	DDX52_positive_2	0.9931788775683723	0.006821122431627691	AGGF1	positive	1	DDX52	positive	2	different_positive
1012	AGGF1_positive_1	DDX52_positive_3	0.9933361800055439	0.006663819994456088	AGGF1	positive	1	DDX52	positive	3	different_positive
1013	AGGF1_positive_1	DDX55_negative_1	0.9940309919848502	0.005969008015149768	AGGF1	positive	1	DDX55	negative	1	other
1014	AGGF1_positive_1	DDX55_negative_2	0.9930246371538987	0.006975362846101341	AGGF1	positive	1	DDX55	negative	2	other
1015	AGGF1_positive_1	DDX55_negative_3	0.9925808375428224	0.007419162457177553	AGGF1	positive	1	DDX55	negative	3	other
1016	AGGF1_positive_1	DDX55_positive_1	0.9910424690072858	0.008957530992714235	AGGF1	positive	1	DDX55	positive	1	different_positive
1017	AGGF1_positive_1	DDX55_positive_2	0.9932623352557602	0.0067376647442397575	AGGF1	positive	1	DDX55	positive	2	different_positive
1018	AGGF1_positive_1	DDX55_positive_3	0.9905734999922945	0.009426500007705507	AGGF1	positive	1	DDX55	positive	3	different_positive
1019	AGGF1_positive_1	DDX62_negative_1	0.9940349298132579	0.005965070186742083	AGGF1	positive	1	DDX62	negative	1	other
1020	AGGF1_positive_1	DDX62_negative_2	0.9939724594821915	0.006027540517808516	AGGF1	positive	1	DDX62	negative	2	other
1021	AGGF1_positive_1	DDX62_negative_3	0.9938961830444526	0.006103816955547403	AGGF1	positive	1	DDX62	negative	3	other
1022	AGGF1_positive_1	DDX62_positive_1	0.994909443282739	0.005090556717260997	AGGF1	positive	1	DDX62	positive	1	different_positive
1023	AGGF1_positive_1	DDX62_positive_2	0.9908261682950377	0.009173831704962332	AGGF1	positive	1	DDX62	positive	2	different_positive
1024	AGGF1_positive_1	DDX62_positive_3	0.9935394409126853	0.006460559087314688	AGGF1	positive	1	DDX62	positive	3	different_positive
1025	AGGF1_positive_1	DDX6_negative_1	0.9917799128109099	0.008220087189090064	AGGF1	positive	1	DDX6	negative	1	other
1026	AGGF1_positive_1	DDX6_negative_2	0.9924454318834489	0.007554568116551086	AGGF1	positive	1	DDX6	negative	2	other
1027	AGGF1_positive_1	DDX6_negative_3	0.9926497813532353	0.007350218646764661	AGGF1	positive	1	DDX6	negative	3	other
1028	AGGF1_positive_1	DDX6_positive_1	0.9926561765431583	0.007343823456841703	AGGF1	positive	1	DDX6	positive	1	different_positive
1029	AGGF1_positive_1	DDX6_positive_2	0.9928853668360833	0.007114633163916695	AGGF1	positive	1	DDX6	positive	2	different_positive
1030	AGGF1_positive_1	DDX6_positive_3	0.9950007394219945	0.004999260578005482	AGGF1	positive	1	DDX6	positive	3	different_positive
1031	AGGF1_positive_1	DDX6_positive_4	0.9938133753472852	0.0061866246527148006	AGGF1	positive	1	DDX6	positive	4	different_positive
1032	AGGF1_positive_1	DGCR8_negative_1	0.9928444786108178	0.0071555213891821845	AGGF1	positive	1	DGCR8	negative	1	other
1033	AGGF1_positive_1	DGCR8_negative_2	0.9924640635364217	0.007535936463578308	AGGF1	positive	1	DGCR8	negative	2	other
1034	AGGF1_positive_1	DGCR8_negative_3	0.9946278828040832	0.005372117195916792	AGGF1	positive	1	DGCR8	negative	3	other
1035	AGGF1_positive_1	DGCR8_positive_1	0.993891638261263	0.006108361738736967	AGGF1	positive	1	DGCR8	positive	1	different_positive
1036	AGGF1_positive_1	DGCR8_positive_2	0.9943604254817695	0.005639574518230495	AGGF1	positive	1	DGCR8	positive	2	different_positive
1037	AGGF1_positive_1	DGCR8_positive_3	0.9940575446146624	0.005942455385337553	AGGF1	positive	1	DGCR8	positive	3	different_positive
1038	AGGF1_positive_1	EFTUD2_negative_1	0.9936920072588478	0.006307992741152235	AGGF1	positive	1	EFTUD2	negative	1	other
1039	AGGF1_positive_1	EFTUD2_negative_2	0.9939788973645425	0.00602110263545752	AGGF1	positive	1	EFTUD2	negative	2	other
1040	AGGF1_positive_1	EFTUD2_negative_3	0.9941115675472605	0.0058884324527395115	AGGF1	positive	1	EFTUD2	negative	3	other
1041	AGGF1_positive_1	EFTUD2_positive_1	0.9943702924282077	0.005629707571792264	AGGF1	positive	1	EFTUD2	positive	1	different_positive
1042	AGGF1_positive_1	EFTUD2_positive_3	0.9937533742262826	0.006246625773717374	AGGF1	positive	1	EFTUD2	positive	3	different_positive
1043	AGGF1_positive_1	EIF3G_negative_1	0.9947859401093587	0.005214059890641276	AGGF1	positive	1	EIF3G	negative	1	other
1044	AGGF1_positive_1	EIF3G_negative_2	0.9931173999240307	0.006882600075969303	AGGF1	positive	1	EIF3G	negative	2	other
1045	AGGF1_positive_1	EIF3G_negative_3	0.9940819079365218	0.005918092063478153	AGGF1	positive	1	EIF3G	negative	3	other
1046	AGGF1_positive_1	EIF3G_positive_1	0.994758504234494	0.005241495765506032	AGGF1	positive	1	EIF3G	positive	1	different_positive
1047	AGGF1_positive_1	EIF3G_positive_2	0.9943666760644523	0.005633323935547718	AGGF1	positive	1	EIF3G	positive	2	different_positive
1048	AGGF1_positive_1	EIF3G_positive_3	0.9953400621952191	0.0046599378047809115	AGGF1	positive	1	EIF3G	positive	3	different_positive
1049	AGGF1_positive_1	EXOSC5_negative_1	0.9944613942799916	0.005538605720008416	AGGF1	positive	1	EXOSC5	negative	1	other
1050	AGGF1_positive_1	EXOSC5_negative_2	0.992975886957295	0.007024113042705005	AGGF1	positive	1	EXOSC5	negative	2	other
1051	AGGF1_positive_1	EXOSC5_negative_3	0.99231861399997	0.007681386000029988	AGGF1	positive	1	EXOSC5	negative	3	other
1052	AGGF1_positive_1	EXOSC5_positive_1	0.9953511045923129	0.0046488954076870925	AGGF1	positive	1	EXOSC5	positive	1	different_positive
1053	AGGF1_positive_1	EXOSC5_positive_2	0.9929205612951609	0.0070794387048390695	AGGF1	positive	1	EXOSC5	positive	2	different_positive
1054	AGGF1_positive_1	EXOSC5_positive_3	0.9944603861054675	0.005539613894532502	AGGF1	positive	1	EXOSC5	positive	3	different_positive
1055	AGGF1_positive_1	FASTKD2_negative_1	0.9932082350013174	0.0067917649986826145	AGGF1	positive	1	FASTKD2	negative	1	other
1056	AGGF1_positive_1	FASTKD2_negative_2	0.9940889423035839	0.005911057696416089	AGGF1	positive	1	FASTKD2	negative	2	other
1057	AGGF1_positive_1	FASTKD2_negative_3	0.9936481270075384	0.006351872992461649	AGGF1	positive	1	FASTKD2	negative	3	other
1058	AGGF1_positive_1	FASTKD2_positive_1	0.9945385337455411	0.005461466254458869	AGGF1	positive	1	FASTKD2	positive	1	different_positive
1059	AGGF1_positive_1	FASTKD2_positive_2	0.9939700070055598	0.006029992994440181	AGGF1	positive	1	FASTKD2	positive	2	different_positive
1060	AGGF1_positive_1	FASTKD2_positive_3	0.9936431076049282	0.006356892395071756	AGGF1	positive	1	FASTKD2	positive	3	different_positive
1061	AGGF1_positive_1	FXR2_negative_1	0.9942131996029713	0.005786800397028724	AGGF1	positive	1	FXR2	negative	1	other
1062	AGGF1_positive_1	FXR2_negative_2	0.9941678774921237	0.005832122507876347	AGGF1	positive	1	FXR2	negative	2	other
1063	AGGF1_positive_1	FXR2_negative_3	0.9938097886031183	0.006190211396881695	AGGF1	positive	1	FXR2	negative	3	other
1064	AGGF1_positive_1	FXR2_positive_1	0.9936646912172156	0.006335308782784432	AGGF1	positive	1	FXR2	positive	1	different_positive
1065	AGGF1_positive_1	FXR2_positive_2	0.9942161791255578	0.00578382087444218	AGGF1	positive	1	FXR2	positive	2	different_positive
1066	AGGF1_positive_1	FXR2_positive_3	0.994013549655448	0.00598645034455203	AGGF1	positive	1	FXR2	positive	3	different_positive
1067	AGGF1_positive_1	GNL3_negative_1	0.9938280525217069	0.006171947478293083	AGGF1	positive	1	GNL3	negative	1	other
1068	AGGF1_positive_1	GNL3_negative_2	0.9937991060793072	0.006200893920692785	AGGF1	positive	1	GNL3	negative	2	other
1069	AGGF1_positive_1	GNL3_negative_3	0.9940017348360645	0.0059982651639355344	AGGF1	positive	1	GNL3	negative	3	other
1070	AGGF1_positive_1	GNL3_positive_1	0.9943198786015665	0.005680121398433546	AGGF1	positive	1	GNL3	positive	1	different_positive
1071	AGGF1_positive_1	GNL3_positive_2	0.9930592342826254	0.006940765717374564	AGGF1	positive	1	GNL3	positive	2	different_positive
1072	AGGF1_positive_1	GNL3_positive_3	0.9942985554371002	0.005701444562899782	AGGF1	positive	1	GNL3	positive	3	different_positive
1073	AGGF1_positive_1	GPKOW_negative_1	0.9937778243567976	0.006222175643202377	AGGF1	positive	1	GPKOW	negative	1	other
1074	AGGF1_positive_1	GPKOW_negative_2	0.9937830903388974	0.006216909661102554	AGGF1	positive	1	GPKOW	negative	2	other
1075	AGGF1_positive_1	GPKOW_negative_3	0.9926972297545428	0.007302770245457224	AGGF1	positive	1	GPKOW	negative	3	other
1076	AGGF1_positive_1	GPKOW_positive_1	0.9939381394009908	0.00606186059900915	AGGF1	positive	1	GPKOW	positive	1	different_positive
1077	AGGF1_positive_1	GPKOW_positive_2	0.9944514861650995	0.005548513834900515	AGGF1	positive	1	GPKOW	positive	2	different_positive
1078	AGGF1_positive_1	GPKOW_positive_3	0.9936598978568868	0.006340102143113202	AGGF1	positive	1	GPKOW	positive	3	different_positive
1079	AGGF1_positive_1	HNRNPA12_negative_1	0.9942759540941611	0.005724045905838859	AGGF1	positive	1	HNRNPA12	negative	1	other
1080	AGGF1_positive_1	HNRNPA12_negative_2	0.9942760312594805	0.005723968740519503	AGGF1	positive	1	HNRNPA12	negative	2	other
1081	AGGF1_positive_1	HNRNPA12_negative_3	0.9941141334050421	0.005885866594957934	AGGF1	positive	1	HNRNPA12	negative	3	other
1082	AGGF1_positive_1	HNRNPA12_positive_1	0.9946272558013072	0.005372744198692825	AGGF1	positive	1	HNRNPA12	positive	1	different_positive
1083	AGGF1_positive_1	HNRNPA12_positive_2	0.9946043594867052	0.005395640513294775	AGGF1	positive	1	HNRNPA12	positive	2	different_positive
1084	AGGF1_positive_1	HNRNPA12_positive_3	0.9942431567610638	0.005756843238936216	AGGF1	positive	1	HNRNPA12	positive	3	different_positive
1085	AGGF1_positive_1	HNRNPA12_positive_4	0.9935878758385592	0.006412124161440769	AGGF1	positive	1	HNRNPA12	positive	4	different_positive
1086	AGGF1_positive_1	HNRNPA1_negative_1	0.9930789010116219	0.006921098988378116	AGGF1	positive	1	HNRNPA1	negative	1	other
1087	AGGF1_positive_1	HNRNPA1_negative_2	0.9928306227901729	0.0071693772098271324	AGGF1	positive	1	HNRNPA1	negative	2	other
1088	AGGF1_positive_1	HNRNPA1_negative_3	0.9905838056235418	0.009416194376458242	AGGF1	positive	1	HNRNPA1	negative	3	other
1089	AGGF1_positive_1	HNRNPA1_positive_1	0.9912644495776746	0.008735550422325433	AGGF1	positive	1	HNRNPA1	positive	1	different_positive
1090	AGGF1_positive_1	HNRNPA1_positive_2	0.9916003316189569	0.008399668381043113	AGGF1	positive	1	HNRNPA1	positive	2	different_positive
1091	AGGF1_positive_1	HNRNPA1_positive_3	0.9929626376346183	0.007037362365381661	AGGF1	positive	1	HNRNPA1	positive	3	different_positive
1092	AGGF1_positive_1	HNRNPA1_positive_4	0.9900068602727246	0.009993139727275446	AGGF1	positive	1	HNRNPA1	positive	4	different_positive
1093	AGGF1_positive_1	HNRNPC_negative_1	0.9939542498093462	0.006045750190653787	AGGF1	positive	1	HNRNPC	negative	1	other
1094	AGGF1_positive_1	HNRNPC_negative_2	0.9941518127830477	0.00584818721695235	AGGF1	positive	1	HNRNPC	negative	2	other
1095	AGGF1_positive_1	HNRNPC_negative_3	0.993863844079456	0.006136155920543951	AGGF1	positive	1	HNRNPC	negative	3	other
1096	AGGF1_positive_1	HNRNPC_positive_1	0.9939899581350952	0.006010041864904836	AGGF1	positive	1	HNRNPC	positive	1	different_positive
1097	AGGF1_positive_1	HNRNPC_positive_2	0.9936554904418199	0.006344509558180111	AGGF1	positive	1	HNRNPC	positive	2	different_positive
1098	AGGF1_positive_1	HNRNPC_positive_3	0.9936762985764385	0.006323701423561534	AGGF1	positive	1	HNRNPC	positive	3	different_positive
1099	AGGF1_positive_1	ILF3_negative_1	0.9934339301988011	0.006566069801198893	AGGF1	positive	1	ILF3	negative	1	other
1100	AGGF1_positive_1	ILF3_negative_2	0.9933884314903095	0.006611568509690469	AGGF1	positive	1	ILF3	negative	2	other
1101	AGGF1_positive_1	ILF3_negative_3	0.9938142371387646	0.0061857628612354	AGGF1	positive	1	ILF3	negative	3	other
1102	AGGF1_positive_1	ILF3_positive_1	0.9949291249638991	0.00507087503610093	AGGF1	positive	1	ILF3	positive	1	different_positive
1103	AGGF1_positive_1	ILF3_positive_2	0.9944666112410118	0.005533388758988234	AGGF1	positive	1	ILF3	positive	2	different_positive
1104	AGGF1_positive_1	ILF3_positive_3	0.9938935482634098	0.0061064517365901905	AGGF1	positive	1	ILF3	positive	3	different_positive
1105	AGGF1_positive_1	LARP4_negative_1	0.9941815737566051	0.005818426243394903	AGGF1	positive	1	LARP4	negative	1	other
1106	AGGF1_positive_1	LARP4_negative_2	0.9942877783161416	0.005712221683858432	AGGF1	positive	1	LARP4	negative	2	other
1107	AGGF1_positive_1	LARP4_negative_3	0.9937692947213308	0.006230705278669202	AGGF1	positive	1	LARP4	negative	3	other
1108	AGGF1_positive_1	LARP4_positive_1	0.9931867050065087	0.006813294993491259	AGGF1	positive	1	LARP4	positive	1	different_positive
1109	AGGF1_positive_1	LARP4_positive_2	0.9946278815826337	0.0053721184173662895	AGGF1	positive	1	LARP4	positive	2	different_positive
1110	AGGF1_positive_1	LARP4_positive_3	0.9938148245945957	0.0061851754054043084	AGGF1	positive	1	LARP4	positive	3	different_positive
1111	AGGF1_positive_1	LARP7_negative_1	0.9941739359193763	0.005826064080623694	AGGF1	positive	1	LARP7	negative	1	other
1112	AGGF1_positive_1	LARP7_negative_2	0.9939827264738521	0.006017273526147893	AGGF1	positive	1	LARP7	negative	2	other
1113	AGGF1_positive_1	LARP7_negative_3	0.9935949498806358	0.006405050119364208	AGGF1	positive	1	LARP7	negative	3	other
1114	AGGF1_positive_1	LARP7_positive_1	0.994018310160564	0.005981689839436033	AGGF1	positive	1	LARP7	positive	1	different_positive
1115	AGGF1_positive_1	LARP7_positive_2	0.9942929550327259	0.005707044967274144	AGGF1	positive	1	LARP7	positive	2	different_positive
1116	AGGF1_positive_1	LARP7_positive_3	0.9942599402462032	0.005740059753796767	AGGF1	positive	1	LARP7	positive	3	different_positive
1117	AGGF1_positive_1	LARP7_positive_4	0.9941418692475905	0.005858130752409485	AGGF1	positive	1	LARP7	positive	4	different_positive
1118	AGGF1_positive_1	LIN28B_negative_1	0.9942683931263565	0.005731606873643491	AGGF1	positive	1	LIN28B	negative	1	other
1119	AGGF1_positive_1	LIN28B_negative_2	0.9926142814118061	0.007385718588193924	AGGF1	positive	1	LIN28B	negative	2	other
1120	AGGF1_positive_1	LIN28B_negative_3	0.9942142162788932	0.00578578372110683	AGGF1	positive	1	LIN28B	negative	3	other
1121	AGGF1_positive_1	LIN28B_positive_1	0.9952490449502841	0.004750955049715899	AGGF1	positive	1	LIN28B	positive	1	different_positive
1122	AGGF1_positive_1	LIN28B_positive_2	0.9949990232780676	0.005000976721932449	AGGF1	positive	1	LIN28B	positive	2	different_positive
1123	AGGF1_positive_1	LIN28B_positive_3	0.995068469879761	0.004931530120238947	AGGF1	positive	1	LIN28B	positive	3	different_positive
1124	AGGF1_positive_1	NOLC1_negative_1	0.9942575143709415	0.005742485629058547	AGGF1	positive	1	NOLC1	negative	1	other
1125	AGGF1_positive_1	NOLC1_negative_2	0.9939604393132438	0.006039560686756151	AGGF1	positive	1	NOLC1	negative	2	other
1126	AGGF1_positive_1	NOLC1_negative_3	0.9945825799673202	0.005417420032679754	AGGF1	positive	1	NOLC1	negative	3	other
1127	AGGF1_positive_1	NOLC1_positive_1	0.99361025233008	0.006389747669919954	AGGF1	positive	1	NOLC1	positive	1	different_positive
1128	AGGF1_positive_1	NOLC1_positive_2	0.9941350472697142	0.005864952730285755	AGGF1	positive	1	NOLC1	positive	2	different_positive
1129	AGGF1_positive_1	NOLC1_positive_3	0.9948007495108463	0.005199250489153706	AGGF1	positive	1	NOLC1	positive	3	different_positive
1130	AGGF1_positive_1	NONO_negative_1	0.9940894075445541	0.0059105924554458955	AGGF1	positive	1	NONO	negative	1	other
1131	AGGF1_positive_1	NONO_negative_2	0.9943995970301377	0.005600402969862306	AGGF1	positive	1	NONO	negative	2	other
1132	AGGF1_positive_1	NONO_negative_3	0.9948954867629679	0.005104513237032093	AGGF1	positive	1	NONO	negative	3	other
1133	AGGF1_positive_1	NONO_positive_1	0.9941537593341743	0.00584624066582573	AGGF1	positive	1	NONO	positive	1	different_positive
1134	AGGF1_positive_1	NONO_positive_2	0.9947407299738508	0.005259270026149232	AGGF1	positive	1	NONO	positive	2	different_positive
1135	AGGF1_positive_1	NONO_positive_3	0.993474805158194	0.006525194841806026	AGGF1	positive	1	NONO	positive	3	different_positive
1136	AGGF1_positive_1	NPM12_negative_1	0.9938870126128936	0.006112987387106417	AGGF1	positive	1	NPM12	negative	1	other
1137	AGGF1_positive_1	NPM12_negative_2	0.9939463328176131	0.006053667182386868	AGGF1	positive	1	NPM12	negative	2	other
1138	AGGF1_positive_1	NPM12_positive_1	0.9929246083948382	0.007075391605161796	AGGF1	positive	1	NPM12	positive	1	different_positive
1139	AGGF1_positive_1	NPM12_positive_2	0.9935324463858738	0.006467553614126209	AGGF1	positive	1	NPM12	positive	2	different_positive
1140	AGGF1_positive_1	NPM1_negative_1	0.9933616764429222	0.00663832355707783	AGGF1	positive	1	NPM1	negative	1	other
1141	AGGF1_positive_1	NPM1_negative_2	0.9937502335992303	0.006249766400769685	AGGF1	positive	1	NPM1	negative	2	other
1142	AGGF1_positive_1	NPM1_negative_3	0.9943023745464717	0.0056976254535282544	AGGF1	positive	1	NPM1	negative	3	other
1143	AGGF1_positive_1	NPM1_negative_4	0.9940743108976063	0.005925689102393661	AGGF1	positive	1	NPM1	negative	4	other
1144	AGGF1_positive_1	NPM1_positive_1	0.9939362783253708	0.006063721674629208	AGGF1	positive	1	NPM1	positive	1	different_positive
1145	AGGF1_positive_1	NPM1_positive_2	0.9938108029412138	0.006189197058786178	AGGF1	positive	1	NPM1	positive	2	different_positive
1146	AGGF1_positive_1	NPM1_positive_3	0.9934187813794711	0.00658121862052885	AGGF1	positive	1	NPM1	positive	3	different_positive
1147	AGGF1_positive_1	NPM1_positive_4	0.9936829787648376	0.006317021235162423	AGGF1	positive	1	NPM1	positive	4	different_positive
1148	AGGF1_positive_1	NSUN22_negative_1	0.9931294390601483	0.006870560939851722	AGGF1	positive	1	NSUN22	negative	1	other
1149	AGGF1_positive_1	NSUN22_negative_2	0.9945580904444641	0.005441909555535918	AGGF1	positive	1	NSUN22	negative	2	other
1150	AGGF1_positive_1	NSUN22_positive_1	0.9934826299150739	0.006517370084926144	AGGF1	positive	1	NSUN22	positive	1	different_positive
1151	AGGF1_positive_1	NSUN22_positive_2	0.9935955050315053	0.006404494968494712	AGGF1	positive	1	NSUN22	positive	2	different_positive
1152	AGGF1_positive_1	NSUN22_positive_3	0.992891195861601	0.007108804138398983	AGGF1	positive	1	NSUN22	positive	3	different_positive
1153	AGGF1_positive_1	NSUN2_negative_1	0.9947067102513614	0.00529328974863863	AGGF1	positive	1	NSUN2	negative	1	other
1154	AGGF1_positive_1	NSUN2_negative_2	0.9932788175624385	0.006721182437561479	AGGF1	positive	1	NSUN2	negative	2	other
1155	AGGF1_positive_1	NSUN2_negative_3	0.9942998129276756	0.0057001870723244474	AGGF1	positive	1	NSUN2	negative	3	other
1156	AGGF1_positive_1	NSUN2_positive_1	0.9949442651756948	0.005055734824305214	AGGF1	positive	1	NSUN2	positive	1	different_positive
1157	AGGF1_positive_1	NSUN2_positive_2	0.9943156721625513	0.005684327837448655	AGGF1	positive	1	NSUN2	positive	2	different_positive
1158	AGGF1_positive_1	NSUN2_positive_3	0.9949279771508239	0.005072022849176072	AGGF1	positive	1	NSUN2	positive	3	different_positive
1159	AGGF1_positive_1	PPIL4_negative_1	0.9905120975674387	0.009487902432561257	AGGF1	positive	1	PPIL4	negative	1	other
1160	AGGF1_positive_1	PPIL4_negative_2	0.9926892390230293	0.007310760976970698	AGGF1	positive	1	PPIL4	negative	2	other
1161	AGGF1_positive_1	PPIL4_negative_3	0.9929634321646619	0.007036567835338126	AGGF1	positive	1	PPIL4	negative	3	other
1162	AGGF1_positive_1	PPIL4_positive_1	0.994020489593288	0.005979510406711963	AGGF1	positive	1	PPIL4	positive	1	different_positive
1163	AGGF1_positive_1	PPIL4_positive_2	0.9942768597103833	0.005723140289616735	AGGF1	positive	1	PPIL4	positive	2	different_positive
1164	AGGF1_positive_1	PPIL4_positive_3	0.9931956071764632	0.006804392823536842	AGGF1	positive	1	PPIL4	positive	3	different_positive
1165	AGGF1_positive_1	QKI_negative_1	0.994301559459636	0.005698440540363947	AGGF1	positive	1	QKI	negative	1	other
1166	AGGF1_positive_1	QKI_negative_2	0.9937577052736345	0.006242294726365505	AGGF1	positive	1	QKI	negative	2	other
1167	AGGF1_positive_1	QKI_negative_3	0.9937760474767261	0.006223952523273901	AGGF1	positive	1	QKI	negative	3	other
1168	AGGF1_positive_1	QKI_positive_1	0.9943418970844747	0.005658102915525265	AGGF1	positive	1	QKI	positive	1	different_positive
1169	AGGF1_positive_1	QKI_positive_2	0.9940412313919715	0.005958768608028464	AGGF1	positive	1	QKI	positive	2	different_positive
1170	AGGF1_positive_1	QKI_positive_3	0.9942228326047304	0.005777167395269567	AGGF1	positive	1	QKI	positive	3	different_positive
1171	AGGF1_positive_1	RBM15_negative_1	0.9914899124607001	0.008510087539299938	AGGF1	positive	1	RBM15	negative	1	other
1172	AGGF1_positive_1	RBM15_negative_2	0.994099568601477	0.005900431398523032	AGGF1	positive	1	RBM15	negative	2	other
1173	AGGF1_positive_1	RBM15_negative_3	0.992918946987777	0.007081053012222949	AGGF1	positive	1	RBM15	negative	3	other
1174	AGGF1_positive_1	RBM15_positive_1	0.9934289236745178	0.00657107632548215	AGGF1	positive	1	RBM15	positive	1	different_positive
1175	AGGF1_positive_1	RBM15_positive_2	0.9944048189614367	0.005595181038563268	AGGF1	positive	1	RBM15	positive	2	different_positive
1176	AGGF1_positive_1	RBM15_positive_3	0.9941525899056264	0.005847410094373617	AGGF1	positive	1	RBM15	positive	3	different_positive
1177	AGGF1_positive_1	RPS11_negative_1	0.993523923766609	0.0064760762333909705	AGGF1	positive	1	RPS11	negative	1	other
1178	AGGF1_positive_1	RPS11_negative_2	0.9947467127883646	0.005253287211635427	AGGF1	positive	1	RPS11	negative	2	other
1179	AGGF1_positive_1	RPS11_negative_3	0.9928473441073814	0.007152655892618598	AGGF1	positive	1	RPS11	negative	3	other
1180	AGGF1_positive_1	RPS11_positive_1	0.9949382944179842	0.005061705582015796	AGGF1	positive	1	RPS11	positive	1	different_positive
1181	AGGF1_positive_1	RPS11_positive_2	0.9952167634284778	0.0047832365715222425	AGGF1	positive	1	RPS11	positive	2	different_positive
1182	AGGF1_positive_1	RPS3_negative_1	0.9944486187319151	0.005551381268084854	AGGF1	positive	1	RPS3	negative	1	other
1183	AGGF1_positive_1	RPS3_negative_2	0.9946694955949152	0.005330504405084757	AGGF1	positive	1	RPS3	negative	2	other
1184	AGGF1_positive_1	RPS3_negative_3	0.9940248591157268	0.0059751408842732	AGGF1	positive	1	RPS3	negative	3	other
1185	AGGF1_positive_1	RPS3_positive_1	0.9943782797563133	0.005621720243686679	AGGF1	positive	1	RPS3	positive	1	different_positive
1186	AGGF1_positive_1	RPS3_positive_2	0.9944529027624656	0.005547097237534437	AGGF1	positive	1	RPS3	positive	2	different_positive
1187	AGGF1_positive_1	RPS3_positive_3	0.9950733258547586	0.004926674145241394	AGGF1	positive	1	RPS3	positive	3	different_positive
1188	AGGF1_positive_1	SBDS_negative_1	0.9942430727794154	0.005756927220584629	AGGF1	positive	1	SBDS	negative	1	other
1189	AGGF1_positive_1	SBDS_negative_2	0.9941876591485983	0.005812340851401698	AGGF1	positive	1	SBDS	negative	2	other
1190	AGGF1_positive_1	SBDS_negative_3	0.9943478879274144	0.005652112072585647	AGGF1	positive	1	SBDS	negative	3	other
1191	AGGF1_positive_1	SBDS_positive_1	0.995798116871852	0.004201883128147954	AGGF1	positive	1	SBDS	positive	1	different_positive
1192	AGGF1_positive_1	SBDS_positive_2	0.995587362826219	0.004412637173781042	AGGF1	positive	1	SBDS	positive	2	different_positive
1193	AGGF1_positive_1	SBDS_positive_3	0.9957182266936722	0.004281773306327841	AGGF1	positive	1	SBDS	positive	3	different_positive
1194	AGGF1_positive_1	SF3B4_negative_1	0.992956911790649	0.007043088209350956	AGGF1	positive	1	SF3B4	negative	1	other
1195	AGGF1_positive_1	SF3B4_negative_2	0.9935391212533979	0.006460878746602061	AGGF1	positive	1	SF3B4	negative	2	other
1196	AGGF1_positive_1	SF3B4_negative_3	0.9937117936744422	0.006288206325557821	AGGF1	positive	1	SF3B4	negative	3	other
1197	AGGF1_positive_1	SF3B4_positive_1	0.9932244748464106	0.006775525153589368	AGGF1	positive	1	SF3B4	positive	1	different_positive
1198	AGGF1_positive_1	SF3B4_positive_2	0.9944878079700794	0.005512192029920593	AGGF1	positive	1	SF3B4	positive	2	different_positive
1199	AGGF1_positive_1	SF3B4_positive_3	0.9933670638101018	0.006632936189898242	AGGF1	positive	1	SF3B4	positive	3	different_positive
1200	AGGF1_positive_1	SMNDC1_negative_1	0.9944057696998336	0.00559423030016637	AGGF1	positive	1	SMNDC1	negative	1	other
1201	AGGF1_positive_1	SMNDC1_negative_2	0.9929793671036181	0.007020632896381884	AGGF1	positive	1	SMNDC1	negative	2	other
1202	AGGF1_positive_1	SMNDC1_negative_3	0.9929095978419467	0.007090402158053344	AGGF1	positive	1	SMNDC1	negative	3	other
1203	AGGF1_positive_1	SMNDC1_positive_1	0.9943339553227657	0.005666044677234305	AGGF1	positive	1	SMNDC1	positive	1	different_positive
1204	AGGF1_positive_1	SMNDC1_positive_2	0.9936281731146428	0.006371826885357201	AGGF1	positive	1	SMNDC1	positive	2	different_positive
1205	AGGF1_positive_1	SMNDC1_positive_3	0.9939808874435545	0.006019112556445494	AGGF1	positive	1	SMNDC1	positive	3	different_positive
1206	AGGF1_positive_1	SRSF1_negative_1	0.9944023672737679	0.005597632726232149	AGGF1	positive	1	SRSF1	negative	1	other
1207	AGGF1_positive_1	SRSF1_negative_2	0.9939559637736403	0.006044036226359739	AGGF1	positive	1	SRSF1	negative	2	other
1208	AGGF1_positive_1	SRSF1_negative_3	0.9941422503403866	0.005857749659613387	AGGF1	positive	1	SRSF1	negative	3	other
1209	AGGF1_positive_1	SRSF1_positive_1	0.9938952981169416	0.00610470188305845	AGGF1	positive	1	SRSF1	positive	1	different_positive
1210	AGGF1_positive_1	SRSF1_positive_2	0.9930322307294043	0.006967769270595725	AGGF1	positive	1	SRSF1	positive	2	different_positive
1211	AGGF1_positive_1	SRSF1_positive_3	0.9930437669855825	0.006956233014417501	AGGF1	positive	1	SRSF1	positive	3	different_positive
1212	AGGF1_positive_1	SRSF7_negative_1	0.9929025846893698	0.0070974153106302396	AGGF1	positive	1	SRSF7	negative	1	other
1213	AGGF1_positive_1	SRSF7_negative_2	0.9922871552350638	0.0077128447649361664	AGGF1	positive	1	SRSF7	negative	2	other
1214	AGGF1_positive_1	SRSF7_negative_3	0.9924881189131145	0.007511881086885497	AGGF1	positive	1	SRSF7	negative	3	other
1215	AGGF1_positive_1	SRSF7_positive_1	0.9934384664590193	0.0065615335409806574	AGGF1	positive	1	SRSF7	positive	1	different_positive
1216	AGGF1_positive_1	SRSF7_positive_2	0.9925114122737044	0.00748858772629557	AGGF1	positive	1	SRSF7	positive	2	different_positive
1217	AGGF1_positive_1	SRSF7_positive_3	0.9940272631042051	0.005972736895794917	AGGF1	positive	1	SRSF7	positive	3	different_positive
1218	AGGF1_positive_1	SUPV3L1_negative_1	0.9921093055748577	0.007890694425142342	AGGF1	positive	1	SUPV3L1	negative	1	other
1219	AGGF1_positive_1	SUPV3L1_negative_2	0.9942304601093703	0.005769539890629671	AGGF1	positive	1	SUPV3L1	negative	2	other
1220	AGGF1_positive_1	SUPV3L1_negative_3	0.992293916775039	0.0077060832249610245	AGGF1	positive	1	SUPV3L1	negative	3	other
1221	AGGF1_positive_1	SUPV3L1_positive_1	0.9944485677220197	0.005551432277980273	AGGF1	positive	1	SUPV3L1	positive	1	different_positive
1222	AGGF1_positive_1	SUPV3L1_positive_2	0.9926039873942315	0.007396012605768498	AGGF1	positive	1	SUPV3L1	positive	2	different_positive
1223	AGGF1_positive_1	SUPV3L1_positive_3	0.9929605575323885	0.007039442467611456	AGGF1	positive	1	SUPV3L1	positive	3	different_positive
1224	AGGF1_positive_1	TAF15_negative_1	0.9939332064139879	0.0060667935860121425	AGGF1	positive	1	TAF15	negative	1	other
1225	AGGF1_positive_1	TAF15_negative_2	0.9928510517150183	0.007148948284981693	AGGF1	positive	1	TAF15	negative	2	other
1226	AGGF1_positive_1	TAF15_negative_3	0.9936977466293291	0.006302253370670918	AGGF1	positive	1	TAF15	negative	3	other
1227	AGGF1_positive_1	TAF15_positive_1	0.9937642910444705	0.006235708955529495	AGGF1	positive	1	TAF15	positive	1	different_positive
1228	AGGF1_positive_1	TAF15_positive_2	0.9937857681019211	0.0062142318980789035	AGGF1	positive	1	TAF15	positive	2	different_positive
1229	AGGF1_positive_1	TAF15_positive_3	0.9944561275884957	0.005543872411504336	AGGF1	positive	1	TAF15	positive	3	different_positive
1230	AGGF1_positive_1	TBRG4_negative_1	0.9942790345494041	0.005720965450595861	AGGF1	positive	1	TBRG4	negative	1	other
1231	AGGF1_positive_1	TBRG4_negative_2	0.9938993378182478	0.006100662181752203	AGGF1	positive	1	TBRG4	negative	2	other
1232	AGGF1_positive_1	TBRG4_negative_3	0.9930535991953348	0.006946400804665243	AGGF1	positive	1	TBRG4	negative	3	other
1233	AGGF1_positive_1	TBRG4_positive_1	0.9940619845212249	0.005938015478775149	AGGF1	positive	1	TBRG4	positive	1	different_positive
1234	AGGF1_positive_1	TBRG4_positive_2	0.9937752302359423	0.006224769764057725	AGGF1	positive	1	TBRG4	positive	2	different_positive
1235	AGGF1_positive_1	TBRG4_positive_3	0.9931743328437493	0.006825667156250659	AGGF1	positive	1	TBRG4	positive	3	different_positive
1236	AGGF1_positive_1	TRA2A_negative_1	0.993396691207209	0.0066033087927910294	AGGF1	positive	1	TRA2A	negative	1	other
1237	AGGF1_positive_1	TRA2A_negative_2	0.9927938831657367	0.00720611683426331	AGGF1	positive	1	TRA2A	negative	2	other
1238	AGGF1_positive_1	TRA2A_negative_3	0.99320728454976	0.006792715450239961	AGGF1	positive	1	TRA2A	negative	3	other
1239	AGGF1_positive_1	TRA2A_positive_1	0.9926184266619635	0.007381573338036462	AGGF1	positive	1	TRA2A	positive	1	different_positive
1240	AGGF1_positive_1	TRA2A_positive_2	0.9922960035612761	0.007703996438723881	AGGF1	positive	1	TRA2A	positive	2	different_positive
1241	AGGF1_positive_1	TRA2A_positive_3	0.9909286611482966	0.009071338851703414	AGGF1	positive	1	TRA2A	positive	3	different_positive
1242	AGGF1_positive_1	TROVE2_negative_1	0.9930787766160126	0.006921223383987374	AGGF1	positive	1	TROVE2	negative	1	other
1243	AGGF1_positive_1	TROVE2_negative_2	0.9930016898152316	0.006998310184768375	AGGF1	positive	1	TROVE2	negative	2	other
1244	AGGF1_positive_1	TROVE2_negative_3	0.9934073240109017	0.0065926759890982956	AGGF1	positive	1	TROVE2	negative	3	other
1245	AGGF1_positive_1	TROVE2_positive_1	0.9938341087503242	0.0061658912496758145	AGGF1	positive	1	TROVE2	positive	1	different_positive
1246	AGGF1_positive_1	TROVE2_positive_2	0.9894924693499845	0.010507530650015529	AGGF1	positive	1	TROVE2	positive	2	different_positive
1247	AGGF1_positive_1	TROVE2_positive_3	0.9933797700866743	0.00662022991332567	AGGF1	positive	1	TROVE2	positive	3	different_positive
1248	AGGF1_positive_1	U2AF1_negative_1	0.9942307559321336	0.005769244067866386	AGGF1	positive	1	U2AF1	negative	1	other
1249	AGGF1_positive_1	U2AF1_negative_2	0.9936107159672682	0.006389284032731757	AGGF1	positive	1	U2AF1	negative	2	other
1250	AGGF1_positive_1	U2AF1_negative_3	0.9929044289051498	0.0070955710948501505	AGGF1	positive	1	U2AF1	negative	3	other
1251	AGGF1_positive_1	U2AF1_positive_1	0.994551007538539	0.005448992461461022	AGGF1	positive	1	U2AF1	positive	1	different_positive
1252	AGGF1_positive_1	U2AF1_positive_2	0.9939485197491961	0.006051480250803931	AGGF1	positive	1	U2AF1	positive	2	different_positive
1253	AGGF1_positive_1	U2AF1_positive_3	0.9941831294709478	0.0058168705290522205	AGGF1	positive	1	U2AF1	positive	3	different_positive
1254	AGGF1_positive_1	U2AF2_negative_1	0.9936500468990511	0.00634995310094888	AGGF1	positive	1	U2AF2	negative	1	other
1255	AGGF1_positive_1	U2AF2_negative_2	0.9939815159498253	0.006018484050174688	AGGF1	positive	1	U2AF2	negative	2	other
1256	AGGF1_positive_1	U2AF2_negative_3	0.9939841638310237	0.006015836168976274	AGGF1	positive	1	U2AF2	negative	3	other
1257	AGGF1_positive_1	U2AF2_positive_1	0.9923506780706693	0.007649321929330655	AGGF1	positive	1	U2AF2	positive	1	different_positive
1258	AGGF1_positive_1	U2AF2_positive_2	0.9927591549725252	0.007240845027474796	AGGF1	positive	1	U2AF2	positive	2	different_positive
1259	AGGF1_positive_1	U2AF2_positive_3	0.9927934884608196	0.0072065115391803936	AGGF1	positive	1	U2AF2	positive	3	different_positive
1260	AGGF1_positive_1	UTP3_negative_1	0.9935802899510296	0.006419710048970351	AGGF1	positive	1	UTP3	negative	1	other
1261	AGGF1_positive_1	UTP3_negative_2	0.9938919013518301	0.006108098648169857	AGGF1	positive	1	UTP3	negative	2	other
1262	AGGF1_positive_1	UTP3_negative_3	0.9935908260740203	0.006409173925979728	AGGF1	positive	1	UTP3	negative	3	other
1263	AGGF1_positive_1	UTP3_positive_1	0.9936039536202664	0.0063960463797335665	AGGF1	positive	1	UTP3	positive	1	different_positive
1264	AGGF1_positive_1	UTP3_positive_2	0.9939258334442325	0.006074166555767535	AGGF1	positive	1	UTP3	positive	2	different_positive
1265	AGGF1_positive_1	UTP3_positive_3	0.994383792032296	0.005616207967704012	AGGF1	positive	1	UTP3	positive	3	different_positive
1266	AGGF1_positive_1	XRCC6_negative_1	0.9942725985588925	0.005727401441107505	AGGF1	positive	1	XRCC6	negative	1	other
1267	AGGF1_positive_1	XRCC6_negative_2	0.994253116437652	0.005746883562347982	AGGF1	positive	1	XRCC6	negative	2	other
1268	AGGF1_positive_1	XRCC6_negative_3	0.9943926472197876	0.005607352780212405	AGGF1	positive	1	XRCC6	negative	3	other
1269	AGGF1_positive_1	XRCC6_positive_1	0.9939024111278475	0.006097588872152504	AGGF1	positive	1	XRCC6	positive	1	different_positive
1270	AGGF1_positive_1	XRCC6_positive_2	0.9939779411682272	0.006022058831772759	AGGF1	positive	1	XRCC6	positive	2	different_positive
1271	AGGF1_positive_1	XRCC6_positive_3	0.9940800251121881	0.00591997488781193	AGGF1	positive	1	XRCC6	positive	3	different_positive
1272	AGGF1_positive_1	YWHAG_negative_1	0.994732826881341	0.005267173118658985	AGGF1	positive	1	YWHAG	negative	1	other
1273	AGGF1_positive_1	YWHAG_negative_2	0.993917660965011	0.006082339034989004	AGGF1	positive	1	YWHAG	negative	2	other
1274	AGGF1_positive_1	YWHAG_negative_3	0.994311710888793	0.005688289111207001	AGGF1	positive	1	YWHAG	negative	3	other
1275	AGGF1_positive_1	YWHAG_positive_1	0.99474136340504	0.005258636594959953	AGGF1	positive	1	YWHAG	positive	1	different_positive
1276	AGGF1_positive_1	YWHAG_positive_2	0.9937982856358987	0.0062017143641013295	AGGF1	positive	1	YWHAG	positive	2	different_positive
1277	AGGF1_positive_1	YWHAG_positive_3	0.9953205264561136	0.0046794735438864254	AGGF1	positive	1	YWHAG	positive	3	different_positive
1278	AGGF1_positive_1	ZBP1_negative_1	0.9929955660632015	0.007004433936798504	AGGF1	positive	1	ZBP1	negative	1	other
1279	AGGF1_positive_1	ZBP1_negative_2	0.9942043333799687	0.005795666620031281	AGGF1	positive	1	ZBP1	negative	2	other
1280	AGGF1_positive_1	ZBP1_negative_3	0.993603927098784	0.006396072901216021	AGGF1	positive	1	ZBP1	negative	3	other
1281	AGGF1_positive_1	ZBP1_positive_1	0.9941906456101183	0.005809354389881727	AGGF1	positive	1	ZBP1	positive	1	different_positive
1282	AGGF1_positive_1	ZBP1_positive_2	0.9953861724561582	0.004613827543841764	AGGF1	positive	1	ZBP1	positive	2	different_positive
1283	AGGF1_positive_1	ZBP1_positive_3	0.9946502597687382	0.005349740231261779	AGGF1	positive	1	ZBP1	positive	3	different_positive
1284	AGGF1_positive_1	ZC3H11A_negative_1	0.9939714844691404	0.006028515530859591	AGGF1	positive	1	ZC3H11A	negative	1	other
1285	AGGF1_positive_1	ZC3H11A_negative_2	0.993802713637793	0.006197286362206955	AGGF1	positive	1	ZC3H11A	negative	2	other
1286	AGGF1_positive_1	ZC3H11A_negative_3	0.9929852731165146	0.007014726883485367	AGGF1	positive	1	ZC3H11A	negative	3	other
1287	AGGF1_positive_1	ZC3H11A_positive_1	0.9944149723948649	0.005585027605135129	AGGF1	positive	1	ZC3H11A	positive	1	different_positive
1288	AGGF1_positive_1	ZC3H11A_positive_2	0.9944254159739477	0.005574584026052265	AGGF1	positive	1	ZC3H11A	positive	2	different_positive
1289	AGGF1_positive_1	ZC3H11A_positive_3	0.9941119857033031	0.005888014296696942	AGGF1	positive	1	ZC3H11A	positive	3	different_positive
1290	AGGF1_positive_1	ZC3H8_negative_1	0.9941374632302087	0.0058625367697913155	AGGF1	positive	1	ZC3H8	negative	1	other
1291	AGGF1_positive_1	ZC3H8_negative_2	0.993717255707553	0.006282744292447018	AGGF1	positive	1	ZC3H8	negative	2	other
1292	AGGF1_positive_1	ZC3H8_negative_3	0.9932997687694187	0.006700231230581277	AGGF1	positive	1	ZC3H8	negative	3	other
1293	AGGF1_positive_1	ZC3H8_positive_1	0.9952760523094263	0.0047239476905737154	AGGF1	positive	1	ZC3H8	positive	1	different_positive
1294	AGGF1_positive_1	ZC3H8_positive_2	0.9953570339459912	0.0046429660540088236	AGGF1	positive	1	ZC3H8	positive	2	different_positive
1295	AGGF1_positive_1	ZC3H8_positive_3	0.994466142980069	0.005533857019931032	AGGF1	positive	1	ZC3H8	positive	3	different_positive
1296	AGGF1_positive_1	ZNF800_negative_1	0.9944248036458734	0.005575196354126621	AGGF1	positive	1	ZNF800	negative	1	other
1297	AGGF1_positive_1	ZNF800_negative_2	0.9936077652879466	0.006392234712053413	AGGF1	positive	1	ZNF800	negative	2	other
1298	AGGF1_positive_1	ZNF800_negative_3	0.9923003429291619	0.007699657070838084	AGGF1	positive	1	ZNF800	negative	3	other
1299	AGGF1_positive_1	ZNF800_positive_1	0.9945572915170077	0.005442708482992331	AGGF1	positive	1	ZNF800	positive	1	different_positive
1300	AGGF1_positive_1	ZNF800_positive_2	0.9946579351456295	0.0053420648543704985	AGGF1	positive	1	ZNF800	positive	2	different_positive
1301	AGGF1_positive_1	ZNF800_positive_3	0.9947687897546118	0.005231210245388196	AGGF1	positive	1	ZNF800	positive	3	different_positive
1302	AGGF1_positive_1	ZRANB2_negative_1	0.9942169720656978	0.005783027934302187	AGGF1	positive	1	ZRANB2	negative	1	other
1303	AGGF1_positive_1	ZRANB2_negative_2	0.9942799035254092	0.005720096474590819	AGGF1	positive	1	ZRANB2	negative	2	other
1304	AGGF1_positive_1	ZRANB2_positive_1	0.9935952418352438	0.0064047581647561636	AGGF1	positive	1	ZRANB2	positive	1	different_positive
1305	AGGF1_positive_1	ZRANB2_positive_2	0.9938272129803656	0.006172787019634418	AGGF1	positive	1	ZRANB2	positive	2	different_positive
1306	AGGF1_positive_2	AGGF1_positive_3	0.9971642403292261	0.002835759670773874	AGGF1	positive	2	AGGF1	positive	3	same_positive
1307	AGGF1_positive_2	APOBEC3C_negative_1	0.9935014317359352	0.006498568264064808	AGGF1	positive	2	APOBEC3C	negative	1	other
1308	AGGF1_positive_2	APOBEC3C_negative_2	0.9935675488421313	0.006432451157868724	AGGF1	positive	2	APOBEC3C	negative	2	other
1309	AGGF1_positive_2	APOBEC3C_negative_3	0.9937745506006365	0.006225449399363536	AGGF1	positive	2	APOBEC3C	negative	3	other
1310	AGGF1_positive_2	APOBEC3C_positive_1	0.9939664809912798	0.0060335190087201784	AGGF1	positive	2	APOBEC3C	positive	1	different_positive
1311	AGGF1_positive_2	APOBEC3C_positive_2	0.9931265506205461	0.006873449379453889	AGGF1	positive	2	APOBEC3C	positive	2	different_positive
1312	AGGF1_positive_2	APOBEC3C_positive_3	0.9941642840505994	0.005835715949400577	AGGF1	positive	2	APOBEC3C	positive	3	different_positive
1313	AGGF1_positive_2	BUD13_negative_1	0.9930274185066067	0.006972581493393304	AGGF1	positive	2	BUD13	negative	1	other
1314	AGGF1_positive_2	BUD13_negative_2	0.9926266669224111	0.007373333077588917	AGGF1	positive	2	BUD13	negative	2	other
1315	AGGF1_positive_2	BUD13_negative_3	0.9931804994916134	0.0068195005083866445	AGGF1	positive	2	BUD13	negative	3	other
1316	AGGF1_positive_2	BUD13_positive_1	0.9939156240975071	0.006084375902492889	AGGF1	positive	2	BUD13	positive	1	different_positive
1317	AGGF1_positive_2	BUD13_positive_2	0.9929816050107404	0.007018394989259602	AGGF1	positive	2	BUD13	positive	2	different_positive
1318	AGGF1_positive_2	BUD13_positive_3	0.9932773891122608	0.006722610887739178	AGGF1	positive	2	BUD13	positive	3	different_positive
1319	AGGF1_positive_2	CPSF6_negative_1	0.9937867844613446	0.006213215538655392	AGGF1	positive	2	CPSF6	negative	1	other
1320	AGGF1_positive_2	CPSF6_negative_2	0.9919353667422584	0.008064633257741649	AGGF1	positive	2	CPSF6	negative	2	other
1321	AGGF1_positive_2	CPSF6_negative_3	0.9934786464797547	0.006521353520245299	AGGF1	positive	2	CPSF6	negative	3	other
1322	AGGF1_positive_2	CPSF6_positive_1	0.9941649291462843	0.005835070853715707	AGGF1	positive	2	CPSF6	positive	1	different_positive
1323	AGGF1_positive_2	CPSF6_positive_2	0.992698214516406	0.007301785483593948	AGGF1	positive	2	CPSF6	positive	2	different_positive
1324	AGGF1_positive_2	CPSF6_positive_3	0.9921216803506467	0.00787831964935326	AGGF1	positive	2	CPSF6	positive	3	different_positive
1325	AGGF1_positive_2	DDX21_negative_1	0.9929838223069452	0.007016177693054848	AGGF1	positive	2	DDX21	negative	1	other
1326	AGGF1_positive_2	DDX21_negative_2	0.9930699275444973	0.0069300724555027005	AGGF1	positive	2	DDX21	negative	2	other
1327	AGGF1_positive_2	DDX21_negative_3	0.9931279873487062	0.00687201265129378	AGGF1	positive	2	DDX21	negative	3	other
1328	AGGF1_positive_2	DDX21_positive_1	0.9935045004238937	0.0064954995761062895	AGGF1	positive	2	DDX21	positive	1	different_positive
1329	AGGF1_positive_2	DDX21_positive_2	0.9934320371434731	0.006567962856526943	AGGF1	positive	2	DDX21	positive	2	different_positive
1330	AGGF1_positive_2	DDX21_positive_3	0.9919098290724455	0.008090170927554485	AGGF1	positive	2	DDX21	positive	3	different_positive
1331	AGGF1_positive_2	DDX52_negative_1	0.9934342732844339	0.0065657267155661	AGGF1	positive	2	DDX52	negative	1	other
1332	AGGF1_positive_2	DDX52_negative_2	0.9936078942380173	0.0063921057619826804	AGGF1	positive	2	DDX52	negative	2	other
1333	AGGF1_positive_2	DDX52_negative_3	0.9924452754878281	0.007554724512171873	AGGF1	positive	2	DDX52	negative	3	other
1334	AGGF1_positive_2	DDX52_positive_1	0.9937389324170067	0.006261067582993274	AGGF1	positive	2	DDX52	positive	1	different_positive
1335	AGGF1_positive_2	DDX52_positive_2	0.992705727278878	0.0072942727211220415	AGGF1	positive	2	DDX52	positive	2	different_positive
1336	AGGF1_positive_2	DDX52_positive_3	0.9927090207994921	0.007290979200507919	AGGF1	positive	2	DDX52	positive	3	different_positive
1337	AGGF1_positive_2	DDX55_negative_1	0.9932480974251112	0.0067519025748887795	AGGF1	positive	2	DDX55	negative	1	other
1338	AGGF1_positive_2	DDX55_negative_2	0.992387589860468	0.0076124101395319554	AGGF1	positive	2	DDX55	negative	2	other
1339	AGGF1_positive_2	DDX55_negative_3	0.9921801864349585	0.007819813565041467	AGGF1	positive	2	DDX55	negative	3	other
1340	AGGF1_positive_2	DDX55_positive_1	0.9903356107106791	0.009664389289320896	AGGF1	positive	2	DDX55	positive	1	different_positive
1341	AGGF1_positive_2	DDX55_positive_2	0.9929983826232955	0.007001617376704461	AGGF1	positive	2	DDX55	positive	2	different_positive
1342	AGGF1_positive_2	DDX55_positive_3	0.9898915789470853	0.010108421052914651	AGGF1	positive	2	DDX55	positive	3	different_positive
1343	AGGF1_positive_2	DDX62_negative_1	0.9938531284248168	0.006146871575183233	AGGF1	positive	2	DDX62	negative	1	other
1344	AGGF1_positive_2	DDX62_negative_2	0.9932532782651292	0.006746721734870786	AGGF1	positive	2	DDX62	negative	2	other
1345	AGGF1_positive_2	DDX62_negative_3	0.9933370537314822	0.006662946268517822	AGGF1	positive	2	DDX62	negative	3	other
1346	AGGF1_positive_2	DDX62_positive_1	0.9945161160847522	0.005483883915247789	AGGF1	positive	2	DDX62	positive	1	different_positive
1347	AGGF1_positive_2	DDX62_positive_2	0.9905069637700695	0.009493036229930474	AGGF1	positive	2	DDX62	positive	2	different_positive
1348	AGGF1_positive_2	DDX62_positive_3	0.9930015332437758	0.006998466756224175	AGGF1	positive	2	DDX62	positive	3	different_positive
1349	AGGF1_positive_2	DDX6_negative_1	0.9914020207140736	0.008597979285926427	AGGF1	positive	2	DDX6	negative	1	other
1350	AGGF1_positive_2	DDX6_negative_2	0.9918141400146507	0.008185859985349264	AGGF1	positive	2	DDX6	negative	2	other
1351	AGGF1_positive_2	DDX6_negative_3	0.991955895061493	0.008044104938507046	AGGF1	positive	2	DDX6	negative	3	other
1352	AGGF1_positive_2	DDX6_positive_1	0.992166324264435	0.007833675735565038	AGGF1	positive	2	DDX6	positive	1	different_positive
1353	AGGF1_positive_2	DDX6_positive_2	0.9922432027823842	0.007756797217615796	AGGF1	positive	2	DDX6	positive	2	different_positive
1354	AGGF1_positive_2	DDX6_positive_3	0.9947052206211965	0.005294779378803516	AGGF1	positive	2	DDX6	positive	3	different_positive
1355	AGGF1_positive_2	DDX6_positive_4	0.9941059132371084	0.005894086762891604	AGGF1	positive	2	DDX6	positive	4	different_positive
1356	AGGF1_positive_2	DGCR8_negative_1	0.9922394220825631	0.007760577917436895	AGGF1	positive	2	DGCR8	negative	1	other
1357	AGGF1_positive_2	DGCR8_negative_2	0.9920704050205023	0.007929594979497745	AGGF1	positive	2	DGCR8	negative	2	other
1358	AGGF1_positive_2	DGCR8_negative_3	0.994157909955627	0.005842090044372972	AGGF1	positive	2	DGCR8	negative	3	other
1359	AGGF1_positive_2	DGCR8_positive_1	0.9934934719320824	0.006506528067917627	AGGF1	positive	2	DGCR8	positive	1	different_positive
1360	AGGF1_positive_2	DGCR8_positive_2	0.993997864058511	0.006002135941489017	AGGF1	positive	2	DGCR8	positive	2	different_positive
1361	AGGF1_positive_2	DGCR8_positive_3	0.9935956147041878	0.0064043852958122205	AGGF1	positive	2	DGCR8	positive	3	different_positive
1362	AGGF1_positive_2	EFTUD2_negative_1	0.9931071749460272	0.0068928250539728175	AGGF1	positive	2	EFTUD2	negative	1	other
1363	AGGF1_positive_2	EFTUD2_negative_2	0.9930604172868083	0.006939582713191728	AGGF1	positive	2	EFTUD2	negative	2	other
1364	AGGF1_positive_2	EFTUD2_negative_3	0.9931951560131502	0.006804843986849773	AGGF1	positive	2	EFTUD2	negative	3	other
1365	AGGF1_positive_2	EFTUD2_positive_1	0.9936411525726169	0.00635884742738313	AGGF1	positive	2	EFTUD2	positive	1	different_positive
1366	AGGF1_positive_2	EFTUD2_positive_3	0.9930962897220915	0.006903710277908481	AGGF1	positive	2	EFTUD2	positive	3	different_positive
1367	AGGF1_positive_2	EIF3G_negative_1	0.9941121568214739	0.0058878431785260865	AGGF1	positive	2	EIF3G	negative	1	other
1368	AGGF1_positive_2	EIF3G_negative_2	0.9925921221397549	0.0074078778602451045	AGGF1	positive	2	EIF3G	negative	2	other
1369	AGGF1_positive_2	EIF3G_negative_3	0.9935399062436159	0.006460093756384122	AGGF1	positive	2	EIF3G	negative	3	other
1370	AGGF1_positive_2	EIF3G_positive_1	0.9944063185051285	0.005593681494871494	AGGF1	positive	2	EIF3G	positive	1	different_positive
1371	AGGF1_positive_2	EIF3G_positive_2	0.9942644205411182	0.005735579458881812	AGGF1	positive	2	EIF3G	positive	2	different_positive
1372	AGGF1_positive_2	EIF3G_positive_3	0.9954720049820672	0.004527995017932773	AGGF1	positive	2	EIF3G	positive	3	different_positive
1373	AGGF1_positive_2	EXOSC5_negative_1	0.9938806863957255	0.006119313604274534	AGGF1	positive	2	EXOSC5	negative	1	other
1374	AGGF1_positive_2	EXOSC5_negative_2	0.9924832022158409	0.007516797784159146	AGGF1	positive	2	EXOSC5	negative	2	other
1375	AGGF1_positive_2	EXOSC5_negative_3	0.9919826159032995	0.008017384096700497	AGGF1	positive	2	EXOSC5	negative	3	other
1376	AGGF1_positive_2	EXOSC5_positive_1	0.9953324042600594	0.004667595739940578	AGGF1	positive	2	EXOSC5	positive	1	different_positive
1377	AGGF1_positive_2	EXOSC5_positive_2	0.9924489834186206	0.007551016581379355	AGGF1	positive	2	EXOSC5	positive	2	different_positive
1378	AGGF1_positive_2	EXOSC5_positive_3	0.9944855971530173	0.00551440284698268	AGGF1	positive	2	EXOSC5	positive	3	different_positive
1379	AGGF1_positive_2	FASTKD2_negative_1	0.9927075824717443	0.007292417528255712	AGGF1	positive	2	FASTKD2	negative	1	other
1380	AGGF1_positive_2	FASTKD2_negative_2	0.9935193739522441	0.0064806260477559	AGGF1	positive	2	FASTKD2	negative	2	other
1381	AGGF1_positive_2	FASTKD2_negative_3	0.993175935331323	0.006824064668677021	AGGF1	positive	2	FASTKD2	negative	3	other
1382	AGGF1_positive_2	FASTKD2_positive_1	0.993980843002457	0.006019156997542963	AGGF1	positive	2	FASTKD2	positive	1	different_positive
1383	AGGF1_positive_2	FASTKD2_positive_2	0.9932946782281961	0.00670532177180394	AGGF1	positive	2	FASTKD2	positive	2	different_positive
1384	AGGF1_positive_2	FASTKD2_positive_3	0.9932390187113614	0.006760981288638557	AGGF1	positive	2	FASTKD2	positive	3	different_positive
1385	AGGF1_positive_2	FXR2_negative_1	0.9937275740643994	0.006272425935600623	AGGF1	positive	2	FXR2	negative	1	other
1386	AGGF1_positive_2	FXR2_negative_2	0.9935694120172135	0.0064305879827865065	AGGF1	positive	2	FXR2	negative	2	other
1387	AGGF1_positive_2	FXR2_negative_3	0.9932374129387851	0.006762587061214909	AGGF1	positive	2	FXR2	negative	3	other
1388	AGGF1_positive_2	FXR2_positive_1	0.9935892218872269	0.00641077811277313	AGGF1	positive	2	FXR2	positive	1	different_positive
1389	AGGF1_positive_2	FXR2_positive_2	0.9939321189154809	0.006067881084519056	AGGF1	positive	2	FXR2	positive	2	different_positive
1390	AGGF1_positive_2	FXR2_positive_3	0.9937099351176127	0.0062900648823872585	AGGF1	positive	2	FXR2	positive	3	different_positive
1391	AGGF1_positive_2	GNL3_negative_1	0.9929690743540016	0.007030925645998387	AGGF1	positive	2	GNL3	negative	1	other
1392	AGGF1_positive_2	GNL3_negative_2	0.9932548082062834	0.006745191793716576	AGGF1	positive	2	GNL3	negative	2	other
1393	AGGF1_positive_2	GNL3_negative_3	0.993510143662657	0.006489856337343003	AGGF1	positive	2	GNL3	negative	3	other
1394	AGGF1_positive_2	GNL3_positive_1	0.9940201372753524	0.005979862724647567	AGGF1	positive	2	GNL3	positive	1	different_positive
1395	AGGF1_positive_2	GNL3_positive_2	0.9926792977966182	0.007320702203381768	AGGF1	positive	2	GNL3	positive	2	different_positive
1396	AGGF1_positive_2	GNL3_positive_3	0.994061779628063	0.005938220371937031	AGGF1	positive	2	GNL3	positive	3	different_positive
1397	AGGF1_positive_2	GPKOW_negative_1	0.993334098349367	0.006665901650632966	AGGF1	positive	2	GPKOW	negative	1	other
1398	AGGF1_positive_2	GPKOW_negative_2	0.9933740631718863	0.006625936828113743	AGGF1	positive	2	GPKOW	negative	2	other
1399	AGGF1_positive_2	GPKOW_negative_3	0.9923092628904515	0.0076907371095484844	AGGF1	positive	2	GPKOW	negative	3	other
1400	AGGF1_positive_2	GPKOW_positive_1	0.993677665352544	0.006322334647456018	AGGF1	positive	2	GPKOW	positive	1	different_positive
1401	AGGF1_positive_2	GPKOW_positive_2	0.9942889433695598	0.005711056630440248	AGGF1	positive	2	GPKOW	positive	2	different_positive
1402	AGGF1_positive_2	GPKOW_positive_3	0.9934179061384403	0.0065820938615597235	AGGF1	positive	2	GPKOW	positive	3	different_positive
1403	AGGF1_positive_2	HNRNPA12_negative_1	0.9935797450443268	0.006420254955673221	AGGF1	positive	2	HNRNPA12	negative	1	other
1404	AGGF1_positive_2	HNRNPA12_negative_2	0.9936384101820961	0.006361589817903912	AGGF1	positive	2	HNRNPA12	negative	2	other
1405	AGGF1_positive_2	HNRNPA12_negative_3	0.9936637305708161	0.006336269429183861	AGGF1	positive	2	HNRNPA12	negative	3	other
1406	AGGF1_positive_2	HNRNPA12_positive_1	0.9943451611585867	0.005654838841413268	AGGF1	positive	2	HNRNPA12	positive	1	different_positive
1407	AGGF1_positive_2	HNRNPA12_positive_2	0.9946547617491517	0.0053452382508483165	AGGF1	positive	2	HNRNPA12	positive	2	different_positive
1408	AGGF1_positive_2	HNRNPA12_positive_3	0.9942592240136781	0.005740775986321944	AGGF1	positive	2	HNRNPA12	positive	3	different_positive
1409	AGGF1_positive_2	HNRNPA12_positive_4	0.9938936761182573	0.0061063238817427035	AGGF1	positive	2	HNRNPA12	positive	4	different_positive
1410	AGGF1_positive_2	HNRNPA1_negative_1	0.9925505683108808	0.007449431689119157	AGGF1	positive	2	HNRNPA1	negative	1	other
1411	AGGF1_positive_2	HNRNPA1_negative_2	0.9923451475191711	0.0076548524808288665	AGGF1	positive	2	HNRNPA1	negative	2	other
1412	AGGF1_positive_2	HNRNPA1_negative_3	0.9899151788737922	0.010084821126207788	AGGF1	positive	2	HNRNPA1	negative	3	other
1413	AGGF1_positive_2	HNRNPA1_positive_1	0.990688840691142	0.009311159308857953	AGGF1	positive	2	HNRNPA1	positive	1	different_positive
1414	AGGF1_positive_2	HNRNPA1_positive_2	0.9912531898421529	0.008746810157847063	AGGF1	positive	2	HNRNPA1	positive	2	different_positive
1415	AGGF1_positive_2	HNRNPA1_positive_3	0.9921277661075794	0.007872233892420644	AGGF1	positive	2	HNRNPA1	positive	3	different_positive
1416	AGGF1_positive_2	HNRNPA1_positive_4	0.9898365912498639	0.010163408750136105	AGGF1	positive	2	HNRNPA1	positive	4	different_positive
1417	AGGF1_positive_2	HNRNPC_negative_1	0.9933611611352106	0.0066388388647894425	AGGF1	positive	2	HNRNPC	negative	1	other
1418	AGGF1_positive_2	HNRNPC_negative_2	0.9935911733532816	0.00640882664671838	AGGF1	positive	2	HNRNPC	negative	2	other
1419	AGGF1_positive_2	HNRNPC_negative_3	0.9934205895162975	0.006579410483702475	AGGF1	positive	2	HNRNPC	negative	3	other
1420	AGGF1_positive_2	HNRNPC_positive_1	0.993616401994631	0.006383598005369029	AGGF1	positive	2	HNRNPC	positive	1	different_positive
1421	AGGF1_positive_2	HNRNPC_positive_2	0.9931276455936496	0.006872354406350367	AGGF1	positive	2	HNRNPC	positive	2	different_positive
1422	AGGF1_positive_2	HNRNPC_positive_3	0.9931209139957536	0.00687908600424636	AGGF1	positive	2	HNRNPC	positive	3	different_positive
1423	AGGF1_positive_2	ILF3_negative_1	0.9932022850400563	0.006797714959943746	AGGF1	positive	2	ILF3	negative	1	other
1424	AGGF1_positive_2	ILF3_negative_2	0.9931366092001147	0.006863390799885294	AGGF1	positive	2	ILF3	negative	2	other
1425	AGGF1_positive_2	ILF3_negative_3	0.9934937548407693	0.006506245159230706	AGGF1	positive	2	ILF3	negative	3	other
1426	AGGF1_positive_2	ILF3_positive_1	0.9943362914198257	0.005663708580174287	AGGF1	positive	2	ILF3	positive	1	different_positive
1427	AGGF1_positive_2	ILF3_positive_2	0.9941579072713655	0.0058420927286344515	AGGF1	positive	2	ILF3	positive	2	different_positive
1428	AGGF1_positive_2	ILF3_positive_3	0.993994331173695	0.006005668826305044	AGGF1	positive	2	ILF3	positive	3	different_positive
1429	AGGF1_positive_2	LARP4_negative_1	0.9934414176692652	0.006558582330734808	AGGF1	positive	2	LARP4	negative	1	other
1430	AGGF1_positive_2	LARP4_negative_2	0.9936617608640649	0.00633823913593512	AGGF1	positive	2	LARP4	negative	2	other
1431	AGGF1_positive_2	LARP4_negative_3	0.9930911532815259	0.0069088467184741376	AGGF1	positive	2	LARP4	negative	3	other
1432	AGGF1_positive_2	LARP4_positive_1	0.9926695983239208	0.0073304016760792345	AGGF1	positive	2	LARP4	positive	1	different_positive
1433	AGGF1_positive_2	LARP4_positive_2	0.9942504107523592	0.005749589247640796	AGGF1	positive	2	LARP4	positive	2	different_positive
1434	AGGF1_positive_2	LARP4_positive_3	0.9932624536956374	0.006737546304362629	AGGF1	positive	2	LARP4	positive	3	different_positive
1435	AGGF1_positive_2	LARP7_negative_1	0.9938327896111446	0.006167210388855371	AGGF1	positive	2	LARP7	negative	1	other
1436	AGGF1_positive_2	LARP7_negative_2	0.9935421229267045	0.0064578770732954816	AGGF1	positive	2	LARP7	negative	2	other
1437	AGGF1_positive_2	LARP7_negative_3	0.9929020200732528	0.007097979926747211	AGGF1	positive	2	LARP7	negative	3	other
1438	AGGF1_positive_2	LARP7_positive_1	0.9934606422946642	0.006539357705335758	AGGF1	positive	2	LARP7	positive	1	different_positive
1439	AGGF1_positive_2	LARP7_positive_2	0.9933254461571842	0.006674553842815789	AGGF1	positive	2	LARP7	positive	2	different_positive
1440	AGGF1_positive_2	LARP7_positive_3	0.9934437417690519	0.0065562582309480755	AGGF1	positive	2	LARP7	positive	3	different_positive
1441	AGGF1_positive_2	LARP7_positive_4	0.9933445224585469	0.006655477541453125	AGGF1	positive	2	LARP7	positive	4	different_positive
1442	AGGF1_positive_2	LIN28B_negative_1	0.993852757787728	0.0061472422122720305	AGGF1	positive	2	LIN28B	negative	1	other
1443	AGGF1_positive_2	LIN28B_negative_2	0.9919616196411825	0.008038380358817543	AGGF1	positive	2	LIN28B	negative	2	other
1444	AGGF1_positive_2	LIN28B_negative_3	0.9936066892010974	0.006393310798902596	AGGF1	positive	2	LIN28B	negative	3	other
1445	AGGF1_positive_2	LIN28B_positive_1	0.9950358493268632	0.0049641506731368246	AGGF1	positive	2	LIN28B	positive	1	different_positive
1446	AGGF1_positive_2	LIN28B_positive_2	0.9948669371619276	0.005133062838072355	AGGF1	positive	2	LIN28B	positive	2	different_positive
1447	AGGF1_positive_2	LIN28B_positive_3	0.9949643815487162	0.005035618451283752	AGGF1	positive	2	LIN28B	positive	3	different_positive
1448	AGGF1_positive_2	NOLC1_negative_1	0.9939778020621206	0.006022197937879392	AGGF1	positive	2	NOLC1	negative	1	other
1449	AGGF1_positive_2	NOLC1_negative_2	0.9933357497879328	0.00666425021206718	AGGF1	positive	2	NOLC1	negative	2	other
1450	AGGF1_positive_2	NOLC1_negative_3	0.9940684184191827	0.005931581580817302	AGGF1	positive	2	NOLC1	negative	3	other
1451	AGGF1_positive_2	NOLC1_positive_1	0.9931364399773446	0.006863560022655424	AGGF1	positive	2	NOLC1	positive	1	different_positive
1452	AGGF1_positive_2	NOLC1_positive_2	0.9934895450148673	0.0065104549851326965	AGGF1	positive	2	NOLC1	positive	2	different_positive
1453	AGGF1_positive_2	NOLC1_positive_3	0.9941900419327153	0.005809958067284682	AGGF1	positive	2	NOLC1	positive	3	different_positive
1454	AGGF1_positive_2	NONO_negative_1	0.9937480629018691	0.0062519370981308775	AGGF1	positive	2	NONO	negative	1	other
1455	AGGF1_positive_2	NONO_negative_2	0.9941596028823706	0.005840397117629403	AGGF1	positive	2	NONO	negative	2	other
1456	AGGF1_positive_2	NONO_negative_3	0.9942981767929994	0.005701823207000634	AGGF1	positive	2	NONO	negative	3	other
1457	AGGF1_positive_2	NONO_positive_1	0.9937192480134122	0.00628075198658784	AGGF1	positive	2	NONO	positive	1	different_positive
1458	AGGF1_positive_2	NONO_positive_2	0.9942485199486777	0.005751480051322311	AGGF1	positive	2	NONO	positive	2	different_positive
1459	AGGF1_positive_2	NONO_positive_3	0.9930359666411106	0.006964033358889399	AGGF1	positive	2	NONO	positive	3	different_positive
1460	AGGF1_positive_2	NPM12_negative_1	0.9934696048140085	0.006530395185991522	AGGF1	positive	2	NPM12	negative	1	other
1461	AGGF1_positive_2	NPM12_negative_2	0.993232553819561	0.006767446180439007	AGGF1	positive	2	NPM12	negative	2	other
1462	AGGF1_positive_2	NPM12_positive_1	0.9925075907295094	0.007492409270490552	AGGF1	positive	2	NPM12	positive	1	different_positive
1463	AGGF1_positive_2	NPM12_positive_2	0.9929061930324034	0.00709380696759665	AGGF1	positive	2	NPM12	positive	2	different_positive
1464	AGGF1_positive_2	NPM1_negative_1	0.9924237735631671	0.007576226436832867	AGGF1	positive	2	NPM1	negative	1	other
1465	AGGF1_positive_2	NPM1_negative_2	0.9937015296829865	0.0062984703170134715	AGGF1	positive	2	NPM1	negative	2	other
1466	AGGF1_positive_2	NPM1_negative_3	0.9937718927700343	0.006228107229965696	AGGF1	positive	2	NPM1	negative	3	other
1467	AGGF1_positive_2	NPM1_negative_4	0.9937525367584586	0.006247463241541351	AGGF1	positive	2	NPM1	negative	4	other
1468	AGGF1_positive_2	NPM1_positive_1	0.9932827308759216	0.00671726912407844	AGGF1	positive	2	NPM1	positive	1	different_positive
1469	AGGF1_positive_2	NPM1_positive_2	0.993094710974231	0.006905289025769035	AGGF1	positive	2	NPM1	positive	2	different_positive
1470	AGGF1_positive_2	NPM1_positive_3	0.9930467365174732	0.006953263482526784	AGGF1	positive	2	NPM1	positive	3	different_positive
1471	AGGF1_positive_2	NPM1_positive_4	0.9930288936581979	0.006971106341802091	AGGF1	positive	2	NPM1	positive	4	different_positive
1472	AGGF1_positive_2	NSUN22_negative_1	0.992566953598523	0.007433046401477017	AGGF1	positive	2	NSUN22	negative	1	other
1473	AGGF1_positive_2	NSUN22_negative_2	0.9940053922772242	0.005994607722775824	AGGF1	positive	2	NSUN22	negative	2	other
1474	AGGF1_positive_2	NSUN22_positive_1	0.9933246380346542	0.006675361965345794	AGGF1	positive	2	NSUN22	positive	1	different_positive
1475	AGGF1_positive_2	NSUN22_positive_2	0.9929718237702225	0.007028176229777472	AGGF1	positive	2	NSUN22	positive	2	different_positive
1476	AGGF1_positive_2	NSUN22_positive_3	0.9925306313666802	0.007469368633319817	AGGF1	positive	2	NSUN22	positive	3	different_positive
1477	AGGF1_positive_2	NSUN2_negative_1	0.9941449422837346	0.005855057716265377	AGGF1	positive	2	NSUN2	negative	1	other
1478	AGGF1_positive_2	NSUN2_negative_2	0.9929952402651939	0.007004759734806076	AGGF1	positive	2	NSUN2	negative	2	other
1479	AGGF1_positive_2	NSUN2_negative_3	0.9937070988501997	0.006292901149800301	AGGF1	positive	2	NSUN2	negative	3	other
1480	AGGF1_positive_2	NSUN2_positive_1	0.9944497875642385	0.005550212435761481	AGGF1	positive	2	NSUN2	positive	1	different_positive
1481	AGGF1_positive_2	NSUN2_positive_2	0.9937145996908625	0.00628540030913749	AGGF1	positive	2	NSUN2	positive	2	different_positive
1482	AGGF1_positive_2	NSUN2_positive_3	0.994177859303375	0.005822140696625011	AGGF1	positive	2	NSUN2	positive	3	different_positive
1483	AGGF1_positive_2	PPIL4_negative_1	0.9897416345419852	0.01025836545801484	AGGF1	positive	2	PPIL4	negative	1	other
1484	AGGF1_positive_2	PPIL4_negative_2	0.9918717319848118	0.008128268015188178	AGGF1	positive	2	PPIL4	negative	2	other
1485	AGGF1_positive_2	PPIL4_negative_3	0.9923564702814334	0.007643529718566633	AGGF1	positive	2	PPIL4	negative	3	other
1486	AGGF1_positive_2	PPIL4_positive_1	0.9935527370818997	0.006447262918100272	AGGF1	positive	2	PPIL4	positive	1	different_positive
1487	AGGF1_positive_2	PPIL4_positive_2	0.9939049052021875	0.00609509479781245	AGGF1	positive	2	PPIL4	positive	2	different_positive
1488	AGGF1_positive_2	PPIL4_positive_3	0.9926213252226728	0.007378674777327232	AGGF1	positive	2	PPIL4	positive	3	different_positive
1489	AGGF1_positive_2	QKI_negative_1	0.9936692248779662	0.006330775122033838	AGGF1	positive	2	QKI	negative	1	other
1490	AGGF1_positive_2	QKI_negative_2	0.9931006374226427	0.006899362577357349	AGGF1	positive	2	QKI	negative	2	other
1491	AGGF1_positive_2	QKI_negative_3	0.9929248120749362	0.007075187925063786	AGGF1	positive	2	QKI	negative	3	other
1492	AGGF1_positive_2	QKI_positive_1	0.9936497860913303	0.006350213908669744	AGGF1	positive	2	QKI	positive	1	different_positive
1493	AGGF1_positive_2	QKI_positive_2	0.9934695252331054	0.006530474766894612	AGGF1	positive	2	QKI	positive	2	different_positive
1494	AGGF1_positive_2	QKI_positive_3	0.9938643853282215	0.006135614671778478	AGGF1	positive	2	QKI	positive	3	different_positive
1495	AGGF1_positive_2	RBM15_negative_1	0.9912066739069645	0.008793326093035514	AGGF1	positive	2	RBM15	negative	1	other
1496	AGGF1_positive_2	RBM15_negative_2	0.9936224704699909	0.006377529530009141	AGGF1	positive	2	RBM15	negative	2	other
1497	AGGF1_positive_2	RBM15_negative_3	0.9925363180933596	0.007463681906640374	AGGF1	positive	2	RBM15	negative	3	other
1498	AGGF1_positive_2	RBM15_positive_1	0.9928845838957967	0.007115416104203298	AGGF1	positive	2	RBM15	positive	1	different_positive
1499	AGGF1_positive_2	RBM15_positive_2	0.9941359458218313	0.0058640541781687094	AGGF1	positive	2	RBM15	positive	2	different_positive
1500	AGGF1_positive_2	RBM15_positive_3	0.9935147890383362	0.006485210961663768	AGGF1	positive	2	RBM15	positive	3	different_positive
1501	AGGF1_positive_2	RPS11_negative_1	0.9926206709673926	0.007379329032607407	AGGF1	positive	2	RPS11	negative	1	other
1502	AGGF1_positive_2	RPS11_negative_2	0.994281376011855	0.005718623988145044	AGGF1	positive	2	RPS11	negative	2	other
1503	AGGF1_positive_2	RPS11_negative_3	0.9923242033873197	0.007675796612680252	AGGF1	positive	2	RPS11	negative	3	other
1504	AGGF1_positive_2	RPS11_positive_1	0.994185908300716	0.005814091699284041	AGGF1	positive	2	RPS11	positive	1	different_positive
1505	AGGF1_positive_2	RPS11_positive_2	0.9945676752156831	0.005432324784316878	AGGF1	positive	2	RPS11	positive	2	different_positive
1506	AGGF1_positive_2	RPS3_negative_1	0.9940536224997509	0.005946377500249067	AGGF1	positive	2	RPS3	negative	1	other
1507	AGGF1_positive_2	RPS3_negative_2	0.9942252768996015	0.0057747231003985044	AGGF1	positive	2	RPS3	negative	2	other
1508	AGGF1_positive_2	RPS3_negative_3	0.9935073742687843	0.006492625731215673	AGGF1	positive	2	RPS3	negative	3	other
1509	AGGF1_positive_2	RPS3_positive_1	0.9941772483211719	0.005822751678828064	AGGF1	positive	2	RPS3	positive	1	different_positive
1510	AGGF1_positive_2	RPS3_positive_2	0.9943826296071709	0.0056173703928290575	AGGF1	positive	2	RPS3	positive	2	different_positive
1511	AGGF1_positive_2	RPS3_positive_3	0.9952016018840768	0.004798398115923197	AGGF1	positive	2	RPS3	positive	3	different_positive
1512	AGGF1_positive_2	SBDS_negative_1	0.9937949184925138	0.006205081507486221	AGGF1	positive	2	SBDS	negative	1	other
1513	AGGF1_positive_2	SBDS_negative_2	0.9936807747701178	0.006319225229882153	AGGF1	positive	2	SBDS	negative	2	other
1514	AGGF1_positive_2	SBDS_negative_3	0.993882093039485	0.006117906960514952	AGGF1	positive	2	SBDS	negative	3	other
1515	AGGF1_positive_2	SBDS_positive_1	0.9956559520165841	0.004344047983415922	AGGF1	positive	2	SBDS	positive	1	different_positive
1516	AGGF1_positive_2	SBDS_positive_2	0.9953344717598066	0.004665528240193395	AGGF1	positive	2	SBDS	positive	2	different_positive
1517	AGGF1_positive_2	SBDS_positive_3	0.9956275562380148	0.004372443761985201	AGGF1	positive	2	SBDS	positive	3	different_positive
1518	AGGF1_positive_2	SF3B4_negative_1	0.9925039949126281	0.007496005087371915	AGGF1	positive	2	SF3B4	negative	1	other
1519	AGGF1_positive_2	SF3B4_negative_2	0.9928194419607763	0.007180558039223683	AGGF1	positive	2	SF3B4	negative	2	other
1520	AGGF1_positive_2	SF3B4_negative_3	0.9934048952187201	0.006595104781279892	AGGF1	positive	2	SF3B4	negative	3	other
1521	AGGF1_positive_2	SF3B4_positive_1	0.9931475303275459	0.00685246967245412	AGGF1	positive	2	SF3B4	positive	1	different_positive
1522	AGGF1_positive_2	SF3B4_positive_2	0.994383234256978	0.005616765743021945	AGGF1	positive	2	SF3B4	positive	2	different_positive
1523	AGGF1_positive_2	SF3B4_positive_3	0.9929359552100522	0.007064044789947821	AGGF1	positive	2	SF3B4	positive	3	different_positive
1524	AGGF1_positive_2	SMNDC1_negative_1	0.9939150915656375	0.00608490843436249	AGGF1	positive	2	SMNDC1	negative	1	other
1525	AGGF1_positive_2	SMNDC1_negative_2	0.9926214689787388	0.007378531021261181	AGGF1	positive	2	SMNDC1	negative	2	other
1526	AGGF1_positive_2	SMNDC1_negative_3	0.9921014704511864	0.007898529548813649	AGGF1	positive	2	SMNDC1	negative	3	other
1527	AGGF1_positive_2	SMNDC1_positive_1	0.9939079098549483	0.006092090145051743	AGGF1	positive	2	SMNDC1	positive	1	different_positive
1528	AGGF1_positive_2	SMNDC1_positive_2	0.9934127269682997	0.006587273031700258	AGGF1	positive	2	SMNDC1	positive	2	different_positive
1529	AGGF1_positive_2	SMNDC1_positive_3	0.9939355496710147	0.0060644503289852825	AGGF1	positive	2	SMNDC1	positive	3	different_positive
1530	AGGF1_positive_2	SRSF1_negative_1	0.9937564793290316	0.00624352067096845	AGGF1	positive	2	SRSF1	negative	1	other
1531	AGGF1_positive_2	SRSF1_negative_2	0.9933556879817415	0.006644312018258547	AGGF1	positive	2	SRSF1	negative	2	other
1532	AGGF1_positive_2	SRSF1_negative_3	0.9935688816175007	0.0064311183824993234	AGGF1	positive	2	SRSF1	negative	3	other
1533	AGGF1_positive_2	SRSF1_positive_1	0.9932800725385748	0.006719927461425246	AGGF1	positive	2	SRSF1	positive	1	different_positive
1534	AGGF1_positive_2	SRSF1_positive_2	0.9925964463766903	0.007403553623309689	AGGF1	positive	2	SRSF1	positive	2	different_positive
1535	AGGF1_positive_2	SRSF1_positive_3	0.9927249619337021	0.007275038066297923	AGGF1	positive	2	SRSF1	positive	3	different_positive
1536	AGGF1_positive_2	SRSF7_negative_1	0.9925092098770281	0.007490790122971935	AGGF1	positive	2	SRSF7	negative	1	other
1537	AGGF1_positive_2	SRSF7_negative_2	0.9917531231543643	0.008246876845635742	AGGF1	positive	2	SRSF7	negative	2	other
1538	AGGF1_positive_2	SRSF7_negative_3	0.9922387671175857	0.00776123288241426	AGGF1	positive	2	SRSF7	negative	3	other
1539	AGGF1_positive_2	SRSF7_positive_1	0.9931677024793829	0.006832297520617092	AGGF1	positive	2	SRSF7	positive	1	different_positive
1540	AGGF1_positive_2	SRSF7_positive_2	0.9923294697533591	0.007670530246640883	AGGF1	positive	2	SRSF7	positive	2	different_positive
1541	AGGF1_positive_2	SRSF7_positive_3	0.9933831239271662	0.006616876072833788	AGGF1	positive	2	SRSF7	positive	3	different_positive
1542	AGGF1_positive_2	SUPV3L1_negative_1	0.991899229943335	0.008100770056664985	AGGF1	positive	2	SUPV3L1	negative	1	other
1543	AGGF1_positive_2	SUPV3L1_negative_2	0.9938953106595302	0.0061046893404698155	AGGF1	positive	2	SUPV3L1	negative	2	other
1544	AGGF1_positive_2	SUPV3L1_negative_3	0.9917341863875834	0.008265813612416628	AGGF1	positive	2	SUPV3L1	negative	3	other
1545	AGGF1_positive_2	SUPV3L1_positive_1	0.9939413237891855	0.006058676210814462	AGGF1	positive	2	SUPV3L1	positive	1	different_positive
1546	AGGF1_positive_2	SUPV3L1_positive_2	0.9921376941832282	0.00786230581677183	AGGF1	positive	2	SUPV3L1	positive	2	different_positive
1547	AGGF1_positive_2	SUPV3L1_positive_3	0.9925207255234842	0.0074792744765157515	AGGF1	positive	2	SUPV3L1	positive	3	different_positive
1548	AGGF1_positive_2	TAF15_negative_1	0.9933303138290047	0.0066696861709952815	AGGF1	positive	2	TAF15	negative	1	other
1549	AGGF1_positive_2	TAF15_negative_2	0.992644282404394	0.007355717595606048	AGGF1	positive	2	TAF15	negative	2	other
1550	AGGF1_positive_2	TAF15_negative_3	0.9931349577777115	0.006865042222288453	AGGF1	positive	2	TAF15	negative	3	other
1551	AGGF1_positive_2	TAF15_positive_1	0.9937503371509473	0.006249662849052706	AGGF1	positive	2	TAF15	positive	1	different_positive
1552	AGGF1_positive_2	TAF15_positive_2	0.9937448805605283	0.006255119439471657	AGGF1	positive	2	TAF15	positive	2	different_positive
1553	AGGF1_positive_2	TAF15_positive_3	0.9941416937826082	0.005858306217391807	AGGF1	positive	2	TAF15	positive	3	different_positive
1554	AGGF1_positive_2	TBRG4_negative_1	0.9936834839876628	0.006316516012337181	AGGF1	positive	2	TBRG4	negative	1	other
1555	AGGF1_positive_2	TBRG4_negative_2	0.9934558388157388	0.006544161184261155	AGGF1	positive	2	TBRG4	negative	2	other
1556	AGGF1_positive_2	TBRG4_negative_3	0.9926860949235027	0.007313905076497318	AGGF1	positive	2	TBRG4	negative	3	other
1557	AGGF1_positive_2	TBRG4_positive_1	0.9935336534600787	0.006466346539921286	AGGF1	positive	2	TBRG4	positive	1	different_positive
1558	AGGF1_positive_2	TBRG4_positive_2	0.9932559563078908	0.006744043692109236	AGGF1	positive	2	TBRG4	positive	2	different_positive
1559	AGGF1_positive_2	TBRG4_positive_3	0.99275027539775	0.0072497246022500406	AGGF1	positive	2	TBRG4	positive	3	different_positive
1560	AGGF1_positive_2	TRA2A_negative_1	0.9927173997312403	0.007282600268759709	AGGF1	positive	2	TRA2A	negative	1	other
1561	AGGF1_positive_2	TRA2A_negative_2	0.9919652272506846	0.00803477274931541	AGGF1	positive	2	TRA2A	negative	2	other
1562	AGGF1_positive_2	TRA2A_negative_3	0.9925715347531429	0.007428465246857141	AGGF1	positive	2	TRA2A	negative	3	other
1563	AGGF1_positive_2	TRA2A_positive_1	0.9919680359756975	0.008031964024302507	AGGF1	positive	2	TRA2A	positive	1	different_positive
1564	AGGF1_positive_2	TRA2A_positive_2	0.9913942061296411	0.008605793870358869	AGGF1	positive	2	TRA2A	positive	2	different_positive
1565	AGGF1_positive_2	TRA2A_positive_3	0.9900920132643668	0.0099079867356332	AGGF1	positive	2	TRA2A	positive	3	different_positive
1566	AGGF1_positive_2	TROVE2_negative_1	0.9923575985612445	0.007642401438755497	AGGF1	positive	2	TROVE2	negative	1	other
1567	AGGF1_positive_2	TROVE2_negative_2	0.9922818859999206	0.007718114000079379	AGGF1	positive	2	TROVE2	negative	2	other
1568	AGGF1_positive_2	TROVE2_negative_3	0.992875248254627	0.00712475174537297	AGGF1	positive	2	TROVE2	negative	3	other
1569	AGGF1_positive_2	TROVE2_positive_1	0.9936364243678175	0.006363575632182483	AGGF1	positive	2	TROVE2	positive	1	different_positive
1570	AGGF1_positive_2	TROVE2_positive_2	0.9888102755040974	0.011189724495902609	AGGF1	positive	2	TROVE2	positive	2	different_positive
1571	AGGF1_positive_2	TROVE2_positive_3	0.9932036144292581	0.006796385570741914	AGGF1	positive	2	TROVE2	positive	3	different_positive
1572	AGGF1_positive_2	U2AF1_negative_1	0.9935337053469371	0.006466294653062921	AGGF1	positive	2	U2AF1	negative	1	other
1573	AGGF1_positive_2	U2AF1_negative_2	0.9930474464667478	0.006952553533252193	AGGF1	positive	2	U2AF1	negative	2	other
1574	AGGF1_positive_2	U2AF1_negative_3	0.9921132190274793	0.007886780972520713	AGGF1	positive	2	U2AF1	negative	3	other
1575	AGGF1_positive_2	U2AF1_positive_1	0.994005043236785	0.0059949567632150425	AGGF1	positive	2	U2AF1	positive	1	different_positive
1576	AGGF1_positive_2	U2AF1_positive_2	0.9932006778974772	0.006799322102522765	AGGF1	positive	2	U2AF1	positive	2	different_positive
1577	AGGF1_positive_2	U2AF1_positive_3	0.9934763501591272	0.006523649840872836	AGGF1	positive	2	U2AF1	positive	3	different_positive
1578	AGGF1_positive_2	U2AF2_negative_1	0.9929171339270116	0.007082866072988359	AGGF1	positive	2	U2AF2	negative	1	other
1579	AGGF1_positive_2	U2AF2_negative_2	0.9933828207612527	0.006617179238747273	AGGF1	positive	2	U2AF2	negative	2	other
1580	AGGF1_positive_2	U2AF2_negative_3	0.9933727058360384	0.006627294163961572	AGGF1	positive	2	U2AF2	negative	3	other
1581	AGGF1_positive_2	U2AF2_positive_1	0.9921732249673014	0.007826775032698574	AGGF1	positive	2	U2AF2	positive	1	different_positive
1582	AGGF1_positive_2	U2AF2_positive_2	0.992281666163318	0.007718333836681968	AGGF1	positive	2	U2AF2	positive	2	different_positive
1583	AGGF1_positive_2	U2AF2_positive_3	0.9927733181003663	0.0072266818996337134	AGGF1	positive	2	U2AF2	positive	3	different_positive
1584	AGGF1_positive_2	UTP3_negative_1	0.9930933575805297	0.006906642419470255	AGGF1	positive	2	UTP3	negative	1	other
1585	AGGF1_positive_2	UTP3_negative_2	0.9934172810857733	0.006582718914226682	AGGF1	positive	2	UTP3	negative	2	other
1586	AGGF1_positive_2	UTP3_negative_3	0.9930937838960846	0.006906216103915397	AGGF1	positive	2	UTP3	negative	3	other
1587	AGGF1_positive_2	UTP3_positive_1	0.9930293148666928	0.006970685133307231	AGGF1	positive	2	UTP3	positive	1	different_positive
1588	AGGF1_positive_2	UTP3_positive_2	0.993610360746133	0.006389639253867041	AGGF1	positive	2	UTP3	positive	2	different_positive
1589	AGGF1_positive_2	UTP3_positive_3	0.9938407199045333	0.006159280095466735	AGGF1	positive	2	UTP3	positive	3	different_positive
1590	AGGF1_positive_2	XRCC6_negative_1	0.9937283831626238	0.006271616837376204	AGGF1	positive	2	XRCC6	negative	1	other
1591	AGGF1_positive_2	XRCC6_negative_2	0.9938153207320818	0.006184679267918214	AGGF1	positive	2	XRCC6	negative	2	other
1592	AGGF1_positive_2	XRCC6_negative_3	0.9935994146241639	0.006400585375836099	AGGF1	positive	2	XRCC6	negative	3	other
1593	AGGF1_positive_2	XRCC6_positive_1	0.9932450442102563	0.006754955789743722	AGGF1	positive	2	XRCC6	positive	1	different_positive
1594	AGGF1_positive_2	XRCC6_positive_2	0.993375624454687	0.006624375545313033	AGGF1	positive	2	XRCC6	positive	2	different_positive
1595	AGGF1_positive_2	XRCC6_positive_3	0.9935635536137103	0.006436446386289707	AGGF1	positive	2	XRCC6	positive	3	different_positive
1596	AGGF1_positive_2	YWHAG_negative_1	0.9943689817189335	0.005631018281066491	AGGF1	positive	2	YWHAG	negative	1	other
1597	AGGF1_positive_2	YWHAG_negative_2	0.99376548149652	0.006234518503480002	AGGF1	positive	2	YWHAG	negative	2	other
1598	AGGF1_positive_2	YWHAG_negative_3	0.9940777201311902	0.005922279868809777	AGGF1	positive	2	YWHAG	negative	3	other
1599	AGGF1_positive_2	YWHAG_positive_1	0.9945300564255738	0.005469943574426206	AGGF1	positive	2	YWHAG	positive	1	different_positive
1600	AGGF1_positive_2	YWHAG_positive_2	0.9930743538875957	0.006925646112404316	AGGF1	positive	2	YWHAG	positive	2	different_positive
1601	AGGF1_positive_2	YWHAG_positive_3	0.9952742717789911	0.004725728221008918	AGGF1	positive	2	YWHAG	positive	3	different_positive
1602	AGGF1_positive_2	ZBP1_negative_1	0.9926109162076107	0.007389083792389339	AGGF1	positive	2	ZBP1	negative	1	other
1603	AGGF1_positive_2	ZBP1_negative_2	0.9935372991370467	0.006462700862953308	AGGF1	positive	2	ZBP1	negative	2	other
1604	AGGF1_positive_2	ZBP1_negative_3	0.9931383784711932	0.006861621528806761	AGGF1	positive	2	ZBP1	negative	3	other
1605	AGGF1_positive_2	ZBP1_positive_1	0.9940832740411957	0.005916725958804325	AGGF1	positive	2	ZBP1	positive	1	different_positive
1606	AGGF1_positive_2	ZBP1_positive_2	0.9951011711310472	0.004898828868952765	AGGF1	positive	2	ZBP1	positive	2	different_positive
1607	AGGF1_positive_2	ZBP1_positive_3	0.9942447153193685	0.005755284680631467	AGGF1	positive	2	ZBP1	positive	3	different_positive
1608	AGGF1_positive_2	ZC3H11A_negative_1	0.9933247718900537	0.006675228109946252	AGGF1	positive	2	ZC3H11A	negative	1	other
1609	AGGF1_positive_2	ZC3H11A_negative_2	0.9929774375246215	0.007022562475378469	AGGF1	positive	2	ZC3H11A	negative	2	other
1610	AGGF1_positive_2	ZC3H11A_negative_3	0.9923904694782388	0.007609530521761165	AGGF1	positive	2	ZC3H11A	negative	3	other
1611	AGGF1_positive_2	ZC3H11A_positive_1	0.9940754580863742	0.0059245419136257915	AGGF1	positive	2	ZC3H11A	positive	1	different_positive
1612	AGGF1_positive_2	ZC3H11A_positive_2	0.9939940937923738	0.006005906207626199	AGGF1	positive	2	ZC3H11A	positive	2	different_positive
1613	AGGF1_positive_2	ZC3H11A_positive_3	0.9938347373917445	0.006165262608255451	AGGF1	positive	2	ZC3H11A	positive	3	different_positive
1614	AGGF1_positive_2	ZC3H8_negative_1	0.9933302452069005	0.006669754793099503	AGGF1	positive	2	ZC3H8	negative	1	other
1615	AGGF1_positive_2	ZC3H8_negative_2	0.9930015559704053	0.006998444029594708	AGGF1	positive	2	ZC3H8	negative	2	other
1616	AGGF1_positive_2	ZC3H8_negative_3	0.9923150074472421	0.007684992552757897	AGGF1	positive	2	ZC3H8	negative	3	other
1617	AGGF1_positive_2	ZC3H8_positive_1	0.994660229549447	0.005339770450553005	AGGF1	positive	2	ZC3H8	positive	1	different_positive
1618	AGGF1_positive_2	ZC3H8_positive_2	0.9945122720877196	0.00548772791228036	AGGF1	positive	2	ZC3H8	positive	2	different_positive
1619	AGGF1_positive_2	ZC3H8_positive_3	0.9935842387805682	0.00641576121943177	AGGF1	positive	2	ZC3H8	positive	3	different_positive
1620	AGGF1_positive_2	ZNF800_negative_1	0.9939562067592281	0.006043793240771866	AGGF1	positive	2	ZNF800	negative	1	other
1621	AGGF1_positive_2	ZNF800_negative_2	0.992865619662782	0.007134380337218027	AGGF1	positive	2	ZNF800	negative	2	other
1622	AGGF1_positive_2	ZNF800_negative_3	0.9916813961238768	0.008318603876123154	AGGF1	positive	2	ZNF800	negative	3	other
1623	AGGF1_positive_2	ZNF800_positive_1	0.993923264478321	0.006076735521678978	AGGF1	positive	2	ZNF800	positive	1	different_positive
1624	AGGF1_positive_2	ZNF800_positive_2	0.9940783722438017	0.005921627756198311	AGGF1	positive	2	ZNF800	positive	2	different_positive
1625	AGGF1_positive_2	ZNF800_positive_3	0.9942379857118017	0.005762014288198336	AGGF1	positive	2	ZNF800	positive	3	different_positive
1626	AGGF1_positive_2	ZRANB2_negative_1	0.9935750653234827	0.00642493467651728	AGGF1	positive	2	ZRANB2	negative	1	other
1627	AGGF1_positive_2	ZRANB2_negative_2	0.9933205777079176	0.006679422292082404	AGGF1	positive	2	ZRANB2	negative	2	other
1628	AGGF1_positive_2	ZRANB2_positive_1	0.9934694185482595	0.006530581451740458	AGGF1	positive	2	ZRANB2	positive	1	different_positive
1629	AGGF1_positive_2	ZRANB2_positive_2	0.993226126553392	0.006773873446607959	AGGF1	positive	2	ZRANB2	positive	2	different_positive
1630	AGGF1_positive_3	APOBEC3C_negative_1	0.9936336596796721	0.006366340320327901	AGGF1	positive	3	APOBEC3C	negative	1	other
1631	AGGF1_positive_3	APOBEC3C_negative_2	0.9938388295368199	0.006161170463180099	AGGF1	positive	3	APOBEC3C	negative	2	other
1632	AGGF1_positive_3	APOBEC3C_negative_3	0.9938266174358469	0.006173382564153118	AGGF1	positive	3	APOBEC3C	negative	3	other
1633	AGGF1_positive_3	APOBEC3C_positive_1	0.9940747957313096	0.005925204268690365	AGGF1	positive	3	APOBEC3C	positive	1	different_positive
1634	AGGF1_positive_3	APOBEC3C_positive_2	0.9932206194916193	0.006779380508380672	AGGF1	positive	3	APOBEC3C	positive	2	different_positive
1635	AGGF1_positive_3	APOBEC3C_positive_3	0.9941797906665285	0.005820209333471493	AGGF1	positive	3	APOBEC3C	positive	3	different_positive
1636	AGGF1_positive_3	BUD13_negative_1	0.9928225321805699	0.007177467819430072	AGGF1	positive	3	BUD13	negative	1	other
1637	AGGF1_positive_3	BUD13_negative_2	0.9928716772518268	0.00712832274817321	AGGF1	positive	3	BUD13	negative	2	other
1638	AGGF1_positive_3	BUD13_negative_3	0.9931504604427782	0.006849539557221784	AGGF1	positive	3	BUD13	negative	3	other
1639	AGGF1_positive_3	BUD13_positive_1	0.994055477523243	0.00594452247675703	AGGF1	positive	3	BUD13	positive	1	different_positive
1640	AGGF1_positive_3	BUD13_positive_2	0.9931714261736047	0.0068285738263953455	AGGF1	positive	3	BUD13	positive	2	different_positive
1641	AGGF1_positive_3	BUD13_positive_3	0.993420878070748	0.00657912192925203	AGGF1	positive	3	BUD13	positive	3	different_positive
1642	AGGF1_positive_3	CPSF6_negative_1	0.9940587274821217	0.005941272517878349	AGGF1	positive	3	CPSF6	negative	1	other
1643	AGGF1_positive_3	CPSF6_negative_2	0.9918361602868782	0.008163839713121845	AGGF1	positive	3	CPSF6	negative	2	other
1644	AGGF1_positive_3	CPSF6_negative_3	0.9934245963274652	0.006575403672534841	AGGF1	positive	3	CPSF6	negative	3	other
1645	AGGF1_positive_3	CPSF6_positive_1	0.9943562132682663	0.005643786731733713	AGGF1	positive	3	CPSF6	positive	1	different_positive
1646	AGGF1_positive_3	CPSF6_positive_2	0.992628138992072	0.007371861007927971	AGGF1	positive	3	CPSF6	positive	2	different_positive
1647	AGGF1_positive_3	CPSF6_positive_3	0.9922851489209021	0.007714851079097862	AGGF1	positive	3	CPSF6	positive	3	different_positive
1648	AGGF1_positive_3	DDX21_negative_1	0.9930251887337113	0.0069748112662887385	AGGF1	positive	3	DDX21	negative	1	other
1649	AGGF1_positive_3	DDX21_negative_2	0.9931533462765411	0.00684665372345894	AGGF1	positive	3	DDX21	negative	2	other
1650	AGGF1_positive_3	DDX21_negative_3	0.9932799169610705	0.006720083038929459	AGGF1	positive	3	DDX21	negative	3	other
1651	AGGF1_positive_3	DDX21_positive_1	0.9935400494079771	0.006459950592022867	AGGF1	positive	3	DDX21	positive	1	different_positive
1652	AGGF1_positive_3	DDX21_positive_2	0.993666291146277	0.006333708853722975	AGGF1	positive	3	DDX21	positive	2	different_positive
1653	AGGF1_positive_3	DDX21_positive_3	0.9919053889531215	0.008094611046878475	AGGF1	positive	3	DDX21	positive	3	different_positive
1654	AGGF1_positive_3	DDX52_negative_1	0.9932700799006013	0.006729920099398656	AGGF1	positive	3	DDX52	negative	1	other
1655	AGGF1_positive_3	DDX52_negative_2	0.993657330686198	0.006342669313802007	AGGF1	positive	3	DDX52	negative	2	other
1656	AGGF1_positive_3	DDX52_negative_3	0.9924643415790617	0.007535658420938285	AGGF1	positive	3	DDX52	negative	3	other
1657	AGGF1_positive_3	DDX52_positive_1	0.9940503935878455	0.005949606412154473	AGGF1	positive	3	DDX52	positive	1	different_positive
1658	AGGF1_positive_3	DDX52_positive_2	0.9926941806045614	0.0073058193954386175	AGGF1	positive	3	DDX52	positive	2	different_positive
1659	AGGF1_positive_3	DDX52_positive_3	0.9926171446574105	0.007382855342589534	AGGF1	positive	3	DDX52	positive	3	different_positive
1660	AGGF1_positive_3	DDX55_negative_1	0.9934419967690832	0.00655800323091682	AGGF1	positive	3	DDX55	negative	1	other
1661	AGGF1_positive_3	DDX55_negative_2	0.9922193189210246	0.007780681078975449	AGGF1	positive	3	DDX55	negative	2	other
1662	AGGF1_positive_3	DDX55_negative_3	0.9920679781471123	0.00793202185288766	AGGF1	positive	3	DDX55	negative	3	other
1663	AGGF1_positive_3	DDX55_positive_1	0.990566890246673	0.009433109753327007	AGGF1	positive	3	DDX55	positive	1	different_positive
1664	AGGF1_positive_3	DDX55_positive_2	0.9930875091473061	0.006912490852693853	AGGF1	positive	3	DDX55	positive	2	different_positive
1665	AGGF1_positive_3	DDX55_positive_3	0.9899711590951165	0.01002884090488354	AGGF1	positive	3	DDX55	positive	3	different_positive
1666	AGGF1_positive_3	DDX62_negative_1	0.9939583801741457	0.006041619825854272	AGGF1	positive	3	DDX62	negative	1	other
1667	AGGF1_positive_3	DDX62_negative_2	0.9934523724666187	0.006547627533381339	AGGF1	positive	3	DDX62	negative	2	other
1668	AGGF1_positive_3	DDX62_negative_3	0.9935378039168068	0.006462196083193206	AGGF1	positive	3	DDX62	negative	3	other
1669	AGGF1_positive_3	DDX62_positive_1	0.9943316227842063	0.0056683772157937184	AGGF1	positive	3	DDX62	positive	1	different_positive
1670	AGGF1_positive_3	DDX62_positive_2	0.9907536029498418	0.009246397050158173	AGGF1	positive	3	DDX62	positive	2	different_positive
1671	AGGF1_positive_3	DDX62_positive_3	0.993316225190483	0.006683774809516985	AGGF1	positive	3	DDX62	positive	3	different_positive
1672	AGGF1_positive_3	DDX6_negative_1	0.9912044755007063	0.008795524499293661	AGGF1	positive	3	DDX6	negative	1	other
1673	AGGF1_positive_3	DDX6_negative_2	0.9921184641542233	0.007881535845776666	AGGF1	positive	3	DDX6	negative	2	other
1674	AGGF1_positive_3	DDX6_negative_3	0.992274385162275	0.007725614837725048	AGGF1	positive	3	DDX6	negative	3	other
1675	AGGF1_positive_3	DDX6_positive_1	0.992279898513419	0.007720101486580977	AGGF1	positive	3	DDX6	positive	1	different_positive
1676	AGGF1_positive_3	DDX6_positive_2	0.9923427647664366	0.007657235233563431	AGGF1	positive	3	DDX6	positive	2	different_positive
1677	AGGF1_positive_3	DDX6_positive_3	0.9946901726200081	0.0053098273799918605	AGGF1	positive	3	DDX6	positive	3	different_positive
1678	AGGF1_positive_3	DDX6_positive_4	0.9933924011555962	0.0066075988444037614	AGGF1	positive	3	DDX6	positive	4	different_positive
1679	AGGF1_positive_3	DGCR8_negative_1	0.9921994151786425	0.007800584821357481	AGGF1	positive	3	DGCR8	negative	1	other
1680	AGGF1_positive_3	DGCR8_negative_2	0.9921407095711621	0.007859290428837928	AGGF1	positive	3	DGCR8	negative	2	other
1681	AGGF1_positive_3	DGCR8_negative_3	0.9941892718469453	0.005810728153054723	AGGF1	positive	3	DGCR8	negative	3	other
1682	AGGF1_positive_3	DGCR8_positive_1	0.9932769457070765	0.006723054292923525	AGGF1	positive	3	DGCR8	positive	1	different_positive
1683	AGGF1_positive_3	DGCR8_positive_2	0.99366260214237	0.006337397857629989	AGGF1	positive	3	DGCR8	positive	2	different_positive
1684	AGGF1_positive_3	DGCR8_positive_3	0.99344243892545	0.006557561074549967	AGGF1	positive	3	DGCR8	positive	3	different_positive
1685	AGGF1_positive_3	EFTUD2_negative_1	0.9933483280121218	0.006651671987878194	AGGF1	positive	3	EFTUD2	negative	1	other
1686	AGGF1_positive_3	EFTUD2_negative_2	0.9930175015008984	0.006982498499101597	AGGF1	positive	3	EFTUD2	negative	2	other
1687	AGGF1_positive_3	EFTUD2_negative_3	0.9932506524602887	0.006749347539711348	AGGF1	positive	3	EFTUD2	negative	3	other
1688	AGGF1_positive_3	EFTUD2_positive_1	0.9936771425940594	0.0063228574059406295	AGGF1	positive	3	EFTUD2	positive	1	different_positive
1689	AGGF1_positive_3	EFTUD2_positive_3	0.9930094469426789	0.006990553057321103	AGGF1	positive	3	EFTUD2	positive	3	different_positive
1690	AGGF1_positive_3	EIF3G_negative_1	0.9944990734463848	0.005500926553615226	AGGF1	positive	3	EIF3G	negative	1	other
1691	AGGF1_positive_3	EIF3G_negative_2	0.9927765892217404	0.007223410778259609	AGGF1	positive	3	EIF3G	negative	2	other
1692	AGGF1_positive_3	EIF3G_negative_3	0.9937177250097141	0.006282274990285885	AGGF1	positive	3	EIF3G	negative	3	other
1693	AGGF1_positive_3	EIF3G_positive_1	0.9945823454587519	0.005417654541248096	AGGF1	positive	3	EIF3G	positive	1	different_positive
1694	AGGF1_positive_3	EIF3G_positive_2	0.9942671194145718	0.005732880585428202	AGGF1	positive	3	EIF3G	positive	2	different_positive
1695	AGGF1_positive_3	EIF3G_positive_3	0.9953273564810233	0.004672643518976671	AGGF1	positive	3	EIF3G	positive	3	different_positive
1696	AGGF1_positive_3	EXOSC5_negative_1	0.9941047633668563	0.00589523663314373	AGGF1	positive	3	EXOSC5	negative	1	other
1697	AGGF1_positive_3	EXOSC5_negative_2	0.9928337019801687	0.007166298019831263	AGGF1	positive	3	EXOSC5	negative	2	other
1698	AGGF1_positive_3	EXOSC5_negative_3	0.9920335444058614	0.007966455594138555	AGGF1	positive	3	EXOSC5	negative	3	other
1699	AGGF1_positive_3	EXOSC5_positive_1	0.9956199747292458	0.0043800252707542064	AGGF1	positive	3	EXOSC5	positive	1	different_positive
1700	AGGF1_positive_3	EXOSC5_positive_2	0.9925268078561293	0.007473192143870655	AGGF1	positive	3	EXOSC5	positive	2	different_positive
1701	AGGF1_positive_3	EXOSC5_positive_3	0.9947878298463078	0.005212170153692242	AGGF1	positive	3	EXOSC5	positive	3	different_positive
1702	AGGF1_positive_3	FASTKD2_negative_1	0.9924555753966922	0.007544424603307842	AGGF1	positive	3	FASTKD2	negative	1	other
1703	AGGF1_positive_3	FASTKD2_negative_2	0.9934902943466375	0.0065097056533625075	AGGF1	positive	3	FASTKD2	negative	2	other
1704	AGGF1_positive_3	FASTKD2_negative_3	0.9930990558331503	0.006900944166849721	AGGF1	positive	3	FASTKD2	negative	3	other
1705	AGGF1_positive_3	FASTKD2_positive_1	0.9939902461808127	0.006009753819187336	AGGF1	positive	3	FASTKD2	positive	1	different_positive
1706	AGGF1_positive_3	FASTKD2_positive_2	0.9931802843355478	0.006819715664452164	AGGF1	positive	3	FASTKD2	positive	2	different_positive
1707	AGGF1_positive_3	FASTKD2_positive_3	0.9931798154878572	0.006820184512142835	AGGF1	positive	3	FASTKD2	positive	3	different_positive
1708	AGGF1_positive_3	FXR2_negative_1	0.9938023592821383	0.006197640717861663	AGGF1	positive	3	FXR2	negative	1	other
1709	AGGF1_positive_3	FXR2_negative_2	0.9937118208790215	0.006288179120978454	AGGF1	positive	3	FXR2	negative	2	other
1710	AGGF1_positive_3	FXR2_negative_3	0.9935290973351563	0.006470902664843736	AGGF1	positive	3	FXR2	negative	3	other
1711	AGGF1_positive_3	FXR2_positive_1	0.9936164872782739	0.006383512721726103	AGGF1	positive	3	FXR2	positive	1	different_positive
1712	AGGF1_positive_3	FXR2_positive_2	0.993966053502164	0.006033946497835951	AGGF1	positive	3	FXR2	positive	2	different_positive
1713	AGGF1_positive_3	FXR2_positive_3	0.9938185929714907	0.006181407028509334	AGGF1	positive	3	FXR2	positive	3	different_positive
1714	AGGF1_positive_3	GNL3_negative_1	0.9928631933752612	0.007136806624738812	AGGF1	positive	3	GNL3	negative	1	other
1715	AGGF1_positive_3	GNL3_negative_2	0.9930122469081345	0.006987753091865501	AGGF1	positive	3	GNL3	negative	2	other
1716	AGGF1_positive_3	GNL3_negative_3	0.9933992587646993	0.006600741235300744	AGGF1	positive	3	GNL3	negative	3	other
1717	AGGF1_positive_3	GNL3_positive_1	0.9938935046152444	0.006106495384755606	AGGF1	positive	3	GNL3	positive	1	different_positive
1718	AGGF1_positive_3	GNL3_positive_2	0.9926380122698883	0.007361987730111652	AGGF1	positive	3	GNL3	positive	2	different_positive
1719	AGGF1_positive_3	GNL3_positive_3	0.9939983894835113	0.006001610516488731	AGGF1	positive	3	GNL3	positive	3	different_positive
1720	AGGF1_positive_3	GPKOW_negative_1	0.9934135755572674	0.006586424442732608	AGGF1	positive	3	GPKOW	negative	1	other
1721	AGGF1_positive_3	GPKOW_negative_2	0.993474095485491	0.006525904514508962	AGGF1	positive	3	GPKOW	negative	2	other
1722	AGGF1_positive_3	GPKOW_negative_3	0.9922612638096437	0.007738736190356255	AGGF1	positive	3	GPKOW	negative	3	other
1723	AGGF1_positive_3	GPKOW_positive_1	0.9938903725795901	0.00610962742040988	AGGF1	positive	3	GPKOW	positive	1	different_positive
1724	AGGF1_positive_3	GPKOW_positive_2	0.9943136145255161	0.005686385474483857	AGGF1	positive	3	GPKOW	positive	2	different_positive
1725	AGGF1_positive_3	GPKOW_positive_3	0.9937289617733883	0.00627103822661168	AGGF1	positive	3	GPKOW	positive	3	different_positive
1726	AGGF1_positive_3	HNRNPA12_negative_1	0.9937575858377433	0.006242414162256682	AGGF1	positive	3	HNRNPA12	negative	1	other
1727	AGGF1_positive_3	HNRNPA12_negative_2	0.9936058049142515	0.006394195085748455	AGGF1	positive	3	HNRNPA12	negative	2	other
1728	AGGF1_positive_3	HNRNPA12_negative_3	0.9939459854242508	0.006054014575749167	AGGF1	positive	3	HNRNPA12	negative	3	other
1729	AGGF1_positive_3	HNRNPA12_positive_1	0.9943908575471307	0.0056091424528692535	AGGF1	positive	3	HNRNPA12	positive	1	different_positive
1730	AGGF1_positive_3	HNRNPA12_positive_2	0.9945029398230808	0.0054970601769192	AGGF1	positive	3	HNRNPA12	positive	2	different_positive
1731	AGGF1_positive_3	HNRNPA12_positive_3	0.9936811570347853	0.006318842965214677	AGGF1	positive	3	HNRNPA12	positive	3	different_positive
1732	AGGF1_positive_3	HNRNPA12_positive_4	0.9932807897685826	0.006719210231417416	AGGF1	positive	3	HNRNPA12	positive	4	different_positive
1733	AGGF1_positive_3	HNRNPA1_negative_1	0.9926493523964623	0.007350647603537652	AGGF1	positive	3	HNRNPA1	negative	1	other
1734	AGGF1_positive_3	HNRNPA1_negative_2	0.9924312169373465	0.007568783062653517	AGGF1	positive	3	HNRNPA1	negative	2	other
1735	AGGF1_positive_3	HNRNPA1_negative_3	0.9900492838268202	0.009950716173179774	AGGF1	positive	3	HNRNPA1	negative	3	other
1736	AGGF1_positive_3	HNRNPA1_positive_1	0.9910022202212007	0.008997779778799342	AGGF1	positive	3	HNRNPA1	positive	1	different_positive
1737	AGGF1_positive_3	HNRNPA1_positive_2	0.9914839731677143	0.008516026832285695	AGGF1	positive	3	HNRNPA1	positive	2	different_positive
1738	AGGF1_positive_3	HNRNPA1_positive_3	0.9924014162189375	0.0075985837810624846	AGGF1	positive	3	HNRNPA1	positive	3	different_positive
1739	AGGF1_positive_3	HNRNPA1_positive_4	0.9899240055911565	0.010075994408843547	AGGF1	positive	3	HNRNPA1	positive	4	different_positive
1740	AGGF1_positive_3	HNRNPC_negative_1	0.9935307625136688	0.006469237486331214	AGGF1	positive	3	HNRNPC	negative	1	other
1741	AGGF1_positive_3	HNRNPC_negative_2	0.9935895336216211	0.006410466378378943	AGGF1	positive	3	HNRNPC	negative	2	other
1742	AGGF1_positive_3	HNRNPC_negative_3	0.9933389876701076	0.006661012329892357	AGGF1	positive	3	HNRNPC	negative	3	other
1743	AGGF1_positive_3	HNRNPC_positive_1	0.9938667658126119	0.0061332341873880925	AGGF1	positive	3	HNRNPC	positive	1	different_positive
1744	AGGF1_positive_3	HNRNPC_positive_2	0.9934994443627192	0.006500555637280803	AGGF1	positive	3	HNRNPC	positive	2	different_positive
1745	AGGF1_positive_3	HNRNPC_positive_3	0.9937486223291099	0.006251377670890124	AGGF1	positive	3	HNRNPC	positive	3	different_positive
1746	AGGF1_positive_3	ILF3_negative_1	0.9931194706969649	0.006880529303035066	AGGF1	positive	3	ILF3	negative	1	other
1747	AGGF1_positive_3	ILF3_negative_2	0.9929327371530916	0.007067262846908395	AGGF1	positive	3	ILF3	negative	2	other
1748	AGGF1_positive_3	ILF3_negative_3	0.9935296658183433	0.006470334181656656	AGGF1	positive	3	ILF3	negative	3	other
1749	AGGF1_positive_3	ILF3_positive_1	0.9945897122762244	0.005410287723775609	AGGF1	positive	3	ILF3	positive	1	different_positive
1750	AGGF1_positive_3	ILF3_positive_2	0.9941709121402195	0.005829087859780535	AGGF1	positive	3	ILF3	positive	2	different_positive
1751	AGGF1_positive_3	ILF3_positive_3	0.9937685481964973	0.006231451803502708	AGGF1	positive	3	ILF3	positive	3	different_positive
1752	AGGF1_positive_3	LARP4_negative_1	0.9935017331515443	0.006498266848455669	AGGF1	positive	3	LARP4	negative	1	other
1753	AGGF1_positive_3	LARP4_negative_2	0.9938409315722142	0.0061590684277857966	AGGF1	positive	3	LARP4	negative	2	other
1754	AGGF1_positive_3	LARP4_negative_3	0.9930232409139294	0.00697675908607065	AGGF1	positive	3	LARP4	negative	3	other
1755	AGGF1_positive_3	LARP4_positive_1	0.9928939415540726	0.007106058445927377	AGGF1	positive	3	LARP4	positive	1	different_positive
1756	AGGF1_positive_3	LARP4_positive_2	0.9944090490810105	0.0055909509189895346	AGGF1	positive	3	LARP4	positive	2	different_positive
1757	AGGF1_positive_3	LARP4_positive_3	0.9933558984421534	0.00664410155784656	AGGF1	positive	3	LARP4	positive	3	different_positive
1758	AGGF1_positive_3	LARP7_negative_1	0.9938228550869278	0.006177144913072197	AGGF1	positive	3	LARP7	negative	1	other
1759	AGGF1_positive_3	LARP7_negative_2	0.9936782575483349	0.006321742451665058	AGGF1	positive	3	LARP7	negative	2	other
1760	AGGF1_positive_3	LARP7_negative_3	0.9931435747127906	0.006856425287209422	AGGF1	positive	3	LARP7	negative	3	other
1761	AGGF1_positive_3	LARP7_positive_1	0.9932540115186208	0.006745988481379195	AGGF1	positive	3	LARP7	positive	1	different_positive
1762	AGGF1_positive_3	LARP7_positive_2	0.9934110327754442	0.0065889672245558195	AGGF1	positive	3	LARP7	positive	2	different_positive
1763	AGGF1_positive_3	LARP7_positive_3	0.9935978661661543	0.006402133833845691	AGGF1	positive	3	LARP7	positive	3	different_positive
1764	AGGF1_positive_3	LARP7_positive_4	0.9932449488290873	0.006755051170912685	AGGF1	positive	3	LARP7	positive	4	different_positive
1765	AGGF1_positive_3	LIN28B_negative_1	0.9938108132354023	0.006189186764597676	AGGF1	positive	3	LIN28B	negative	1	other
1766	AGGF1_positive_3	LIN28B_negative_2	0.9921434890535815	0.007856510946418482	AGGF1	positive	3	LIN28B	negative	2	other
1767	AGGF1_positive_3	LIN28B_negative_3	0.993500792113588	0.006499207886412006	AGGF1	positive	3	LIN28B	negative	3	other
1768	AGGF1_positive_3	LIN28B_positive_1	0.995207871824227	0.004792128175773014	AGGF1	positive	3	LIN28B	positive	1	different_positive
1769	AGGF1_positive_3	LIN28B_positive_2	0.9948204870149547	0.005179512985045265	AGGF1	positive	3	LIN28B	positive	2	different_positive
1770	AGGF1_positive_3	LIN28B_positive_3	0.994839398692392	0.0051606013076079815	AGGF1	positive	3	LIN28B	positive	3	different_positive
1771	AGGF1_positive_3	NOLC1_negative_1	0.9938087909753018	0.006191209024698163	AGGF1	positive	3	NOLC1	negative	1	other
1772	AGGF1_positive_3	NOLC1_negative_2	0.9934133097438933	0.0065866902561066976	AGGF1	positive	3	NOLC1	negative	2	other
1773	AGGF1_positive_3	NOLC1_negative_3	0.9941229872505286	0.005877012749471389	AGGF1	positive	3	NOLC1	negative	3	other
1774	AGGF1_positive_3	NOLC1_positive_1	0.993116711790181	0.006883288209818983	AGGF1	positive	3	NOLC1	positive	1	different_positive
1775	AGGF1_positive_3	NOLC1_positive_2	0.993671073573563	0.006328926426437009	AGGF1	positive	3	NOLC1	positive	2	different_positive
1776	AGGF1_positive_3	NOLC1_positive_3	0.9942771933632661	0.005722806636733857	AGGF1	positive	3	NOLC1	positive	3	different_positive
1777	AGGF1_positive_3	NONO_negative_1	0.9936764620375005	0.006323537962499515	AGGF1	positive	3	NONO	negative	1	other
1778	AGGF1_positive_3	NONO_negative_2	0.9943091875870975	0.0056908124129024795	AGGF1	positive	3	NONO	negative	2	other
1779	AGGF1_positive_3	NONO_negative_3	0.994619127023534	0.005380872976465945	AGGF1	positive	3	NONO	negative	3	other
1780	AGGF1_positive_3	NONO_positive_1	0.9940403687887631	0.005959631211236882	AGGF1	positive	3	NONO	positive	1	different_positive
1781	AGGF1_positive_3	NONO_positive_2	0.9943616342271403	0.005638365772859699	AGGF1	positive	3	NONO	positive	2	different_positive
1782	AGGF1_positive_3	NONO_positive_3	0.992800085163682	0.007199914836317989	AGGF1	positive	3	NONO	positive	3	different_positive
1783	AGGF1_positive_3	NPM12_negative_1	0.9930257610427029	0.006974238957297096	AGGF1	positive	3	NPM12	negative	1	other
1784	AGGF1_positive_3	NPM12_negative_2	0.9927234637844773	0.007276536215522711	AGGF1	positive	3	NPM12	negative	2	other
1785	AGGF1_positive_3	NPM12_positive_1	0.9922183742784503	0.007781625721549723	AGGF1	positive	3	NPM12	positive	1	different_positive
1786	AGGF1_positive_3	NPM12_positive_2	0.9931069040615303	0.006893095938469651	AGGF1	positive	3	NPM12	positive	2	different_positive
1787	AGGF1_positive_3	NPM1_negative_1	0.9923048999756738	0.0076951000243261625	AGGF1	positive	3	NPM1	negative	1	other
1788	AGGF1_positive_3	NPM1_negative_2	0.9935044255499403	0.00649557445005966	AGGF1	positive	3	NPM1	negative	2	other
1789	AGGF1_positive_3	NPM1_negative_3	0.9933592918882914	0.006640708111708582	AGGF1	positive	3	NPM1	negative	3	other
1790	AGGF1_positive_3	NPM1_negative_4	0.9933587677817269	0.006641232218273063	AGGF1	positive	3	NPM1	negative	4	other
1791	AGGF1_positive_3	NPM1_positive_1	0.9935948743873956	0.006405125612604423	AGGF1	positive	3	NPM1	positive	1	different_positive
1792	AGGF1_positive_3	NPM1_positive_2	0.9929425812455237	0.007057418754476297	AGGF1	positive	3	NPM1	positive	2	different_positive
1793	AGGF1_positive_3	NPM1_positive_3	0.9929138376930063	0.00708616230699366	AGGF1	positive	3	NPM1	positive	3	different_positive
1794	AGGF1_positive_3	NPM1_positive_4	0.9929582722860227	0.007041727713977264	AGGF1	positive	3	NPM1	positive	4	different_positive
1795	AGGF1_positive_3	NSUN22_negative_1	0.9927129712164706	0.007287028783529381	AGGF1	positive	3	NSUN22	negative	1	other
1796	AGGF1_positive_3	NSUN22_negative_2	0.9938188036908366	0.0061811963091633615	AGGF1	positive	3	NSUN22	negative	2	other
1797	AGGF1_positive_3	NSUN22_positive_1	0.993260646547021	0.006739353452979047	AGGF1	positive	3	NSUN22	positive	1	different_positive
1798	AGGF1_positive_3	NSUN22_positive_2	0.9930585878642408	0.006941412135759162	AGGF1	positive	3	NSUN22	positive	2	different_positive
1799	AGGF1_positive_3	NSUN22_positive_3	0.9925700338561138	0.007429966143886246	AGGF1	positive	3	NSUN22	positive	3	different_positive
1800	AGGF1_positive_3	NSUN2_negative_1	0.9943099249133227	0.005690075086677293	AGGF1	positive	3	NSUN2	negative	1	other
1801	AGGF1_positive_3	NSUN2_negative_2	0.9929330684825354	0.007066931517464625	AGGF1	positive	3	NSUN2	negative	2	other
1802	AGGF1_positive_3	NSUN2_negative_3	0.9937552505493114	0.006244749450688647	AGGF1	positive	3	NSUN2	negative	3	other
1803	AGGF1_positive_3	NSUN2_positive_1	0.9945066296157494	0.005493370384250573	AGGF1	positive	3	NSUN2	positive	1	different_positive
1804	AGGF1_positive_3	NSUN2_positive_2	0.9938090576679961	0.006190942332003901	AGGF1	positive	3	NSUN2	positive	2	different_positive
1805	AGGF1_positive_3	NSUN2_positive_3	0.9943582009287262	0.005641799071273823	AGGF1	positive	3	NSUN2	positive	3	different_positive
1806	AGGF1_positive_3	PPIL4_negative_1	0.9901028833514998	0.009897116648500237	AGGF1	positive	3	PPIL4	negative	1	other
1807	AGGF1_positive_3	PPIL4_negative_2	0.9919563498149211	0.00804365018507891	AGGF1	positive	3	PPIL4	negative	2	other
1808	AGGF1_positive_3	PPIL4_negative_3	0.9920650024368107	0.007934997563189272	AGGF1	positive	3	PPIL4	negative	3	other
1809	AGGF1_positive_3	PPIL4_positive_1	0.9938328493604338	0.006167150639566188	AGGF1	positive	3	PPIL4	positive	1	different_positive
1810	AGGF1_positive_3	PPIL4_positive_2	0.9943114872475598	0.0056885127524402	AGGF1	positive	3	PPIL4	positive	2	different_positive
1811	AGGF1_positive_3	PPIL4_positive_3	0.9932881869562318	0.006711813043768222	AGGF1	positive	3	PPIL4	positive	3	different_positive
1812	AGGF1_positive_3	QKI_negative_1	0.9937605038724802	0.006239496127519839	AGGF1	positive	3	QKI	negative	1	other
1813	AGGF1_positive_3	QKI_negative_2	0.9931472000494548	0.006852799950545219	AGGF1	positive	3	QKI	negative	2	other
1814	AGGF1_positive_3	QKI_negative_3	0.993188964104887	0.0068110358951130046	AGGF1	positive	3	QKI	negative	3	other
1815	AGGF1_positive_3	QKI_positive_1	0.9939190887055112	0.006080911294488844	AGGF1	positive	3	QKI	positive	1	different_positive
1816	AGGF1_positive_3	QKI_positive_2	0.9938109749423948	0.006189025057605213	AGGF1	positive	3	QKI	positive	2	different_positive
1817	AGGF1_positive_3	QKI_positive_3	0.9939183924360685	0.0060816075639315015	AGGF1	positive	3	QKI	positive	3	different_positive
1818	AGGF1_positive_3	RBM15_negative_1	0.9912580672519105	0.008741932748089543	AGGF1	positive	3	RBM15	negative	1	other
1819	AGGF1_positive_3	RBM15_negative_2	0.9936986715882238	0.006301328411776219	AGGF1	positive	3	RBM15	negative	2	other
1820	AGGF1_positive_3	RBM15_negative_3	0.9925952877521423	0.007404712247857659	AGGF1	positive	3	RBM15	negative	3	other
1821	AGGF1_positive_3	RBM15_positive_1	0.9931812185299191	0.006818781470080859	AGGF1	positive	3	RBM15	positive	1	different_positive
1822	AGGF1_positive_3	RBM15_positive_2	0.9942783523068068	0.005721647693193166	AGGF1	positive	3	RBM15	positive	2	different_positive
1823	AGGF1_positive_3	RBM15_positive_3	0.9939317041293048	0.0060682958706952395	AGGF1	positive	3	RBM15	positive	3	different_positive
1824	AGGF1_positive_3	RPS11_negative_1	0.9923747097197543	0.007625290280245722	AGGF1	positive	3	RPS11	negative	1	other
1825	AGGF1_positive_3	RPS11_negative_2	0.9943039997640706	0.0056960002359294215	AGGF1	positive	3	RPS11	negative	2	other
1826	AGGF1_positive_3	RPS11_negative_3	0.9922592151036247	0.007740784896375308	AGGF1	positive	3	RPS11	negative	3	other
1827	AGGF1_positive_3	RPS11_positive_1	0.9942512080983372	0.005748791901662775	AGGF1	positive	3	RPS11	positive	1	different_positive
1828	AGGF1_positive_3	RPS11_positive_2	0.9945404562479978	0.005459543752002194	AGGF1	positive	3	RPS11	positive	2	different_positive
1829	AGGF1_positive_3	RPS3_negative_1	0.9939745931639362	0.006025406836063785	AGGF1	positive	3	RPS3	negative	1	other
1830	AGGF1_positive_3	RPS3_negative_2	0.9939867956226788	0.006013204377321224	AGGF1	positive	3	RPS3	negative	2	other
1831	AGGF1_positive_3	RPS3_negative_3	0.9933785730729867	0.006621426927013285	AGGF1	positive	3	RPS3	negative	3	other
1832	AGGF1_positive_3	RPS3_positive_1	0.9939997419445834	0.006000258055416596	AGGF1	positive	3	RPS3	positive	1	different_positive
1833	AGGF1_positive_3	RPS3_positive_2	0.9941651609411416	0.005834839058858399	AGGF1	positive	3	RPS3	positive	2	different_positive
1834	AGGF1_positive_3	RPS3_positive_3	0.9951757695895297	0.004824230410470309	AGGF1	positive	3	RPS3	positive	3	different_positive
1835	AGGF1_positive_3	SBDS_negative_1	0.9938870785249503	0.006112921475049715	AGGF1	positive	3	SBDS	negative	1	other
1836	AGGF1_positive_3	SBDS_negative_2	0.9937596523442265	0.006240347655773526	AGGF1	positive	3	SBDS	negative	2	other
1837	AGGF1_positive_3	SBDS_negative_3	0.9938936053711056	0.006106394628894396	AGGF1	positive	3	SBDS	negative	3	other
1838	AGGF1_positive_3	SBDS_positive_1	0.995878528674381	0.004121471325619019	AGGF1	positive	3	SBDS	positive	1	different_positive
1839	AGGF1_positive_3	SBDS_positive_2	0.9949739513014535	0.005026048698546504	AGGF1	positive	3	SBDS	positive	2	different_positive
1840	AGGF1_positive_3	SBDS_positive_3	0.9957699780007159	0.004230021999284128	AGGF1	positive	3	SBDS	positive	3	different_positive
1841	AGGF1_positive_3	SF3B4_negative_1	0.9924170824313686	0.0075829175686313866	AGGF1	positive	3	SF3B4	negative	1	other
1842	AGGF1_positive_3	SF3B4_negative_2	0.9930213926975009	0.006978607302499107	AGGF1	positive	3	SF3B4	negative	2	other
1843	AGGF1_positive_3	SF3B4_negative_3	0.9934096217244707	0.006590378275529329	AGGF1	positive	3	SF3B4	negative	3	other
1844	AGGF1_positive_3	SF3B4_positive_1	0.9932273475750011	0.006772652424998915	AGGF1	positive	3	SF3B4	positive	1	different_positive
1845	AGGF1_positive_3	SF3B4_positive_2	0.994456491819442	0.005543508180558043	AGGF1	positive	3	SF3B4	positive	2	different_positive
1846	AGGF1_positive_3	SF3B4_positive_3	0.9932273450591861	0.006772654940813916	AGGF1	positive	3	SF3B4	positive	3	different_positive
1847	AGGF1_positive_3	SMNDC1_negative_1	0.9938453748399323	0.006154625160067706	AGGF1	positive	3	SMNDC1	negative	1	other
1848	AGGF1_positive_3	SMNDC1_negative_2	0.9926140679555129	0.00738593204448712	AGGF1	positive	3	SMNDC1	negative	2	other
1849	AGGF1_positive_3	SMNDC1_negative_3	0.9923738973724703	0.007626102627529718	AGGF1	positive	3	SMNDC1	negative	3	other
1850	AGGF1_positive_3	SMNDC1_positive_1	0.9942466081903825	0.005753391809617536	AGGF1	positive	3	SMNDC1	positive	1	different_positive
1851	AGGF1_positive_3	SMNDC1_positive_2	0.9935435019952864	0.006456498004713596	AGGF1	positive	3	SMNDC1	positive	2	different_positive
1852	AGGF1_positive_3	SMNDC1_positive_3	0.9940998376359571	0.0059001623640428935	AGGF1	positive	3	SMNDC1	positive	3	different_positive
1853	AGGF1_positive_3	SRSF1_negative_1	0.9939427954076502	0.0060572045923498186	AGGF1	positive	3	SRSF1	negative	1	other
1854	AGGF1_positive_3	SRSF1_negative_2	0.9935021834791224	0.006497816520877553	AGGF1	positive	3	SRSF1	negative	2	other
1855	AGGF1_positive_3	SRSF1_negative_3	0.9936920371239958	0.006307962876004214	AGGF1	positive	3	SRSF1	negative	3	other
1856	AGGF1_positive_3	SRSF1_positive_1	0.9935084078701868	0.006491592129813206	AGGF1	positive	3	SRSF1	positive	1	different_positive
1857	AGGF1_positive_3	SRSF1_positive_2	0.9927547624887497	0.00724523751125028	AGGF1	positive	3	SRSF1	positive	2	different_positive
1858	AGGF1_positive_3	SRSF1_positive_3	0.9929974144892701	0.007002585510729853	AGGF1	positive	3	SRSF1	positive	3	different_positive
1859	AGGF1_positive_3	SRSF7_negative_1	0.992468694472219	0.007531305527781029	AGGF1	positive	3	SRSF7	negative	1	other
1860	AGGF1_positive_3	SRSF7_negative_2	0.9918111304216615	0.008188869578338531	AGGF1	positive	3	SRSF7	negative	2	other
1861	AGGF1_positive_3	SRSF7_negative_3	0.9923161813497234	0.007683818650276564	AGGF1	positive	3	SRSF7	negative	3	other
1862	AGGF1_positive_3	SRSF7_positive_1	0.9935560646871753	0.006443935312824722	AGGF1	positive	3	SRSF7	positive	1	different_positive
1863	AGGF1_positive_3	SRSF7_positive_2	0.9925862158476564	0.0074137841523436165	AGGF1	positive	3	SRSF7	positive	2	different_positive
1864	AGGF1_positive_3	SRSF7_positive_3	0.9936933342173904	0.006306665782609633	AGGF1	positive	3	SRSF7	positive	3	different_positive
1865	AGGF1_positive_3	SUPV3L1_negative_1	0.9920376686886103	0.007962331311389681	AGGF1	positive	3	SUPV3L1	negative	1	other
1866	AGGF1_positive_3	SUPV3L1_negative_2	0.9938713870641461	0.006128612935853872	AGGF1	positive	3	SUPV3L1	negative	2	other
1867	AGGF1_positive_3	SUPV3L1_negative_3	0.9918984855010987	0.008101514498901285	AGGF1	positive	3	SUPV3L1	negative	3	other
1868	AGGF1_positive_3	SUPV3L1_positive_1	0.9938233542015217	0.00617664579847832	AGGF1	positive	3	SUPV3L1	positive	1	different_positive
1869	AGGF1_positive_3	SUPV3L1_positive_2	0.9920711731582731	0.00792882684172691	AGGF1	positive	3	SUPV3L1	positive	2	different_positive
1870	AGGF1_positive_3	SUPV3L1_positive_3	0.9926709215003439	0.007329078499656139	AGGF1	positive	3	SUPV3L1	positive	3	different_positive
1871	AGGF1_positive_3	TAF15_negative_1	0.9932933827227094	0.006706617277290605	AGGF1	positive	3	TAF15	negative	1	other
1872	AGGF1_positive_3	TAF15_negative_2	0.9924819495615743	0.007518050438425683	AGGF1	positive	3	TAF15	negative	2	other
1873	AGGF1_positive_3	TAF15_negative_3	0.993273239366689	0.006726760633311013	AGGF1	positive	3	TAF15	negative	3	other
1874	AGGF1_positive_3	TAF15_positive_1	0.9937379327408009	0.006262067259199089	AGGF1	positive	3	TAF15	positive	1	different_positive
1875	AGGF1_positive_3	TAF15_positive_2	0.9939231328126834	0.0060768671873165925	AGGF1	positive	3	TAF15	positive	2	different_positive
1876	AGGF1_positive_3	TAF15_positive_3	0.9941512004731471	0.00584879952685291	AGGF1	positive	3	TAF15	positive	3	different_positive
1877	AGGF1_positive_3	TBRG4_negative_1	0.9936451515748264	0.006354848425173643	AGGF1	positive	3	TBRG4	negative	1	other
1878	AGGF1_positive_3	TBRG4_negative_2	0.9933750989157791	0.006624901084220869	AGGF1	positive	3	TBRG4	negative	2	other
1879	AGGF1_positive_3	TBRG4_negative_3	0.992668708003342	0.007331291996658051	AGGF1	positive	3	TBRG4	negative	3	other
1880	AGGF1_positive_3	TBRG4_positive_1	0.9934694229864806	0.006530577013519445	AGGF1	positive	3	TBRG4	positive	1	different_positive
1881	AGGF1_positive_3	TBRG4_positive_2	0.9931910135964689	0.006808986403531114	AGGF1	positive	3	TBRG4	positive	2	different_positive
1882	AGGF1_positive_3	TBRG4_positive_3	0.9926894331549152	0.007310566845084798	AGGF1	positive	3	TBRG4	positive	3	different_positive
1883	AGGF1_positive_3	TRA2A_negative_1	0.9930592031783608	0.0069407968216391724	AGGF1	positive	3	TRA2A	negative	1	other
1884	AGGF1_positive_3	TRA2A_negative_2	0.9919548966893124	0.00804510331068764	AGGF1	positive	3	TRA2A	negative	2	other
1885	AGGF1_positive_3	TRA2A_negative_3	0.9928402704270269	0.0071597295729730615	AGGF1	positive	3	TRA2A	negative	3	other
1886	AGGF1_positive_3	TRA2A_positive_1	0.9923412490868062	0.00765875091319379	AGGF1	positive	3	TRA2A	positive	1	different_positive
1887	AGGF1_positive_3	TRA2A_positive_2	0.991981984466771	0.008018015533229006	AGGF1	positive	3	TRA2A	positive	2	different_positive
1888	AGGF1_positive_3	TRA2A_positive_3	0.9903323715321902	0.009667628467809775	AGGF1	positive	3	TRA2A	positive	3	different_positive
1889	AGGF1_positive_3	TROVE2_negative_1	0.9923363244005656	0.007663675599434372	AGGF1	positive	3	TROVE2	negative	1	other
1890	AGGF1_positive_3	TROVE2_negative_2	0.992579476420737	0.007420523579263039	AGGF1	positive	3	TROVE2	negative	2	other
1891	AGGF1_positive_3	TROVE2_negative_3	0.993126705650115	0.00687329434988504	AGGF1	positive	3	TROVE2	negative	3	other
1892	AGGF1_positive_3	TROVE2_positive_1	0.9933800989301589	0.0066199010698411165	AGGF1	positive	3	TROVE2	positive	1	different_positive
1893	AGGF1_positive_3	TROVE2_positive_2	0.9890051056295293	0.010994894370470742	AGGF1	positive	3	TROVE2	positive	2	different_positive
1894	AGGF1_positive_3	TROVE2_positive_3	0.9929632800529845	0.007036719947015491	AGGF1	positive	3	TROVE2	positive	3	different_positive
1895	AGGF1_positive_3	U2AF1_negative_1	0.9937265562269544	0.006273443773045617	AGGF1	positive	3	U2AF1	negative	1	other
1896	AGGF1_positive_3	U2AF1_negative_2	0.9934355813393999	0.006564418660600091	AGGF1	positive	3	U2AF1	negative	2	other
1897	AGGF1_positive_3	U2AF1_negative_3	0.9923716300233183	0.007628369976681704	AGGF1	positive	3	U2AF1	negative	3	other
1898	AGGF1_positive_3	U2AF1_positive_1	0.9943768124509393	0.00562318754906066	AGGF1	positive	3	U2AF1	positive	1	different_positive
1899	AGGF1_positive_3	U2AF1_positive_2	0.9932418565713611	0.006758143428638896	AGGF1	positive	3	U2AF1	positive	2	different_positive
1900	AGGF1_positive_3	U2AF1_positive_3	0.9939298119498194	0.006070188050180558	AGGF1	positive	3	U2AF1	positive	3	different_positive
1901	AGGF1_positive_3	U2AF2_negative_1	0.9928983103623583	0.007101689637641684	AGGF1	positive	3	U2AF2	negative	1	other
1902	AGGF1_positive_3	U2AF2_negative_2	0.9933073225830673	0.006692677416932691	AGGF1	positive	3	U2AF2	negative	2	other
1903	AGGF1_positive_3	U2AF2_negative_3	0.9935192407944075	0.006480759205592546	AGGF1	positive	3	U2AF2	negative	3	other
1904	AGGF1_positive_3	U2AF2_positive_1	0.9925589883040293	0.007441011695970667	AGGF1	positive	3	U2AF2	positive	1	different_positive
1905	AGGF1_positive_3	U2AF2_positive_2	0.9925104552305205	0.007489544769479495	AGGF1	positive	3	U2AF2	positive	2	different_positive
1906	AGGF1_positive_3	U2AF2_positive_3	0.9930080482565568	0.006991951743443248	AGGF1	positive	3	U2AF2	positive	3	different_positive
1907	AGGF1_positive_3	UTP3_negative_1	0.9930294892827422	0.0069705107172578495	AGGF1	positive	3	UTP3	negative	1	other
1908	AGGF1_positive_3	UTP3_negative_2	0.9932582809098898	0.006741719090110232	AGGF1	positive	3	UTP3	negative	2	other
1909	AGGF1_positive_3	UTP3_negative_3	0.9931614165437517	0.006838583456248326	AGGF1	positive	3	UTP3	negative	3	other
1910	AGGF1_positive_3	UTP3_positive_1	0.9929686748553019	0.007031325144698064	AGGF1	positive	3	UTP3	positive	1	different_positive
1911	AGGF1_positive_3	UTP3_positive_2	0.9934999819267879	0.006500018073212099	AGGF1	positive	3	UTP3	positive	2	different_positive
1912	AGGF1_positive_3	UTP3_positive_3	0.9938355845433617	0.006164415456638261	AGGF1	positive	3	UTP3	positive	3	different_positive
1913	AGGF1_positive_3	XRCC6_negative_1	0.9938213815604034	0.0061786184395965504	AGGF1	positive	3	XRCC6	negative	1	other
1914	AGGF1_positive_3	XRCC6_negative_2	0.993850379811547	0.006149620188452998	AGGF1	positive	3	XRCC6	negative	2	other
1915	AGGF1_positive_3	XRCC6_negative_3	0.9938393388915623	0.006160661108437715	AGGF1	positive	3	XRCC6	negative	3	other
1916	AGGF1_positive_3	XRCC6_positive_1	0.99332920373496	0.006670796265039969	AGGF1	positive	3	XRCC6	positive	1	different_positive
1917	AGGF1_positive_3	XRCC6_positive_2	0.9933921522199011	0.00660784778009893	AGGF1	positive	3	XRCC6	positive	2	different_positive
1918	AGGF1_positive_3	XRCC6_positive_3	0.9935953913500248	0.006404608649975163	AGGF1	positive	3	XRCC6	positive	3	different_positive
1919	AGGF1_positive_3	YWHAG_negative_1	0.9942897484008878	0.005710251599112204	AGGF1	positive	3	YWHAG	negative	1	other
1920	AGGF1_positive_3	YWHAG_negative_2	0.9933930953650894	0.006606904634910649	AGGF1	positive	3	YWHAG	negative	2	other
1921	AGGF1_positive_3	YWHAG_negative_3	0.9938256423160956	0.006174357683904397	AGGF1	positive	3	YWHAG	negative	3	other
1922	AGGF1_positive_3	YWHAG_positive_1	0.9944640502632281	0.00553594973677185	AGGF1	positive	3	YWHAG	positive	1	different_positive
1923	AGGF1_positive_3	YWHAG_positive_2	0.99312281406616	0.006877185933840013	AGGF1	positive	3	YWHAG	positive	2	different_positive
1924	AGGF1_positive_3	YWHAG_positive_3	0.9953919608826344	0.0046080391173656254	AGGF1	positive	3	YWHAG	positive	3	different_positive
1925	AGGF1_positive_3	ZBP1_negative_1	0.9925538394277018	0.007446160572298188	AGGF1	positive	3	ZBP1	negative	1	other
1926	AGGF1_positive_3	ZBP1_negative_2	0.9935914087595854	0.006408591240414596	AGGF1	positive	3	ZBP1	negative	2	other
1927	AGGF1_positive_3	ZBP1_negative_3	0.9931942376170262	0.006805762382973812	AGGF1	positive	3	ZBP1	negative	3	other
1928	AGGF1_positive_3	ZBP1_positive_1	0.9940673196719931	0.005932680328006867	AGGF1	positive	3	ZBP1	positive	1	different_positive
1929	AGGF1_positive_3	ZBP1_positive_2	0.9950202829198522	0.004979717080147772	AGGF1	positive	3	ZBP1	positive	2	different_positive
1930	AGGF1_positive_3	ZBP1_positive_3	0.9941318156550869	0.005868184344913097	AGGF1	positive	3	ZBP1	positive	3	different_positive
1931	AGGF1_positive_3	ZC3H11A_negative_1	0.9932976807703483	0.006702319229651699	AGGF1	positive	3	ZC3H11A	negative	1	other
1932	AGGF1_positive_3	ZC3H11A_negative_2	0.9929368087034339	0.007063191296566074	AGGF1	positive	3	ZC3H11A	negative	2	other
1933	AGGF1_positive_3	ZC3H11A_negative_3	0.9923214417499673	0.007678558250032719	AGGF1	positive	3	ZC3H11A	negative	3	other
1934	AGGF1_positive_3	ZC3H11A_positive_1	0.9943534563577487	0.005646543642251256	AGGF1	positive	3	ZC3H11A	positive	1	different_positive
1935	AGGF1_positive_3	ZC3H11A_positive_2	0.9943317010584128	0.005668298941587158	AGGF1	positive	3	ZC3H11A	positive	2	different_positive
1936	AGGF1_positive_3	ZC3H11A_positive_3	0.9940072248115219	0.005992775188478072	AGGF1	positive	3	ZC3H11A	positive	3	different_positive
1937	AGGF1_positive_3	ZC3H8_negative_1	0.993314947647261	0.006685052352738974	AGGF1	positive	3	ZC3H8	negative	1	other
1938	AGGF1_positive_3	ZC3H8_negative_2	0.993190103778507	0.006809896221492973	AGGF1	positive	3	ZC3H8	negative	2	other
1939	AGGF1_positive_3	ZC3H8_negative_3	0.9922636462985743	0.007736353701425669	AGGF1	positive	3	ZC3H8	negative	3	other
1940	AGGF1_positive_3	ZC3H8_positive_1	0.9945152768808936	0.005484723119106416	AGGF1	positive	3	ZC3H8	positive	1	different_positive
1941	AGGF1_positive_3	ZC3H8_positive_2	0.9947361279898623	0.005263872010137671	AGGF1	positive	3	ZC3H8	positive	2	different_positive
1942	AGGF1_positive_3	ZC3H8_positive_3	0.9937710210159673	0.00622897898403274	AGGF1	positive	3	ZC3H8	positive	3	different_positive
1943	AGGF1_positive_3	ZNF800_negative_1	0.9940118905564458	0.005988109443554213	AGGF1	positive	3	ZNF800	negative	1	other
1944	AGGF1_positive_3	ZNF800_negative_2	0.9928429651887237	0.007157034811276275	AGGF1	positive	3	ZNF800	negative	2	other
1945	AGGF1_positive_3	ZNF800_negative_3	0.9917906280113108	0.008209371988689207	AGGF1	positive	3	ZNF800	negative	3	other
1946	AGGF1_positive_3	ZNF800_positive_1	0.9941859205927158	0.005814079407284178	AGGF1	positive	3	ZNF800	positive	1	different_positive
1947	AGGF1_positive_3	ZNF800_positive_2	0.9941569894447184	0.00584301055528158	AGGF1	positive	3	ZNF800	positive	2	different_positive
1948	AGGF1_positive_3	ZNF800_positive_3	0.9942471492937951	0.005752850706204904	AGGF1	positive	3	ZNF800	positive	3	different_positive
1949	AGGF1_positive_3	ZRANB2_negative_1	0.9934907139700935	0.006509286029906525	AGGF1	positive	3	ZRANB2	negative	1	other
1950	AGGF1_positive_3	ZRANB2_negative_2	0.9934890591839504	0.006510940816049637	AGGF1	positive	3	ZRANB2	negative	2	other
1951	AGGF1_positive_3	ZRANB2_positive_1	0.9935310043656368	0.006468995634363206	AGGF1	positive	3	ZRANB2	positive	1	different_positive
1952	AGGF1_positive_3	ZRANB2_positive_2	0.9935935450497309	0.006406454950269147	AGGF1	positive	3	ZRANB2	positive	2	different_positive
1953	APOBEC3C_negative_1	APOBEC3C_negative_2	0.9960534999296842	0.003946500070315828	APOBEC3C	negative	1	APOBEC3C	negative	2	same_negative
1954	APOBEC3C_negative_1	APOBEC3C_negative_3	0.9969382057803281	0.0030617942196718984	APOBEC3C	negative	1	APOBEC3C	negative	3	same_negative
1955	APOBEC3C_negative_1	APOBEC3C_positive_1	0.9947409000626044	0.005259099937395595	APOBEC3C	negative	1	APOBEC3C	positive	1	same_pos_vs_neg
1956	APOBEC3C_negative_1	APOBEC3C_positive_2	0.994006448234644	0.005993551765355987	APOBEC3C	negative	1	APOBEC3C	positive	2	same_pos_vs_neg
1957	APOBEC3C_negative_1	APOBEC3C_positive_3	0.9948572006351308	0.005142799364869166	APOBEC3C	negative	1	APOBEC3C	positive	3	same_pos_vs_neg
1958	APOBEC3C_negative_1	BUD13_negative_1	0.9947813369797108	0.0052186630202891715	APOBEC3C	negative	1	BUD13	negative	1	different_negative
1959	APOBEC3C_negative_1	BUD13_negative_2	0.9945122881972555	0.005487711802744544	APOBEC3C	negative	1	BUD13	negative	2	different_negative
1960	APOBEC3C_negative_1	BUD13_negative_3	0.9950714976375161	0.0049285023624838775	APOBEC3C	negative	1	BUD13	negative	3	different_negative
1961	APOBEC3C_negative_1	BUD13_positive_1	0.9952087786537784	0.004791221346221564	APOBEC3C	negative	1	BUD13	positive	1	other
1962	APOBEC3C_negative_1	BUD13_positive_2	0.9944490933647434	0.005550906635256592	APOBEC3C	negative	1	BUD13	positive	2	other
1963	APOBEC3C_negative_1	BUD13_positive_3	0.9947914713463526	0.005208528653647404	APOBEC3C	negative	1	BUD13	positive	3	other
1964	APOBEC3C_negative_1	CPSF6_negative_1	0.9960159749663965	0.003984025033603511	APOBEC3C	negative	1	CPSF6	negative	1	different_negative
1965	APOBEC3C_negative_1	CPSF6_negative_2	0.9947002899723821	0.0052997100276178655	APOBEC3C	negative	1	CPSF6	negative	2	different_negative
1966	APOBEC3C_negative_1	CPSF6_negative_3	0.9953261052998706	0.004673894700129355	APOBEC3C	negative	1	CPSF6	negative	3	different_negative
1967	APOBEC3C_negative_1	CPSF6_positive_1	0.9953406486003392	0.004659351399660783	APOBEC3C	negative	1	CPSF6	positive	1	other
1968	APOBEC3C_negative_1	CPSF6_positive_2	0.9945940652857321	0.005405934714267868	APOBEC3C	negative	1	CPSF6	positive	2	other
1969	APOBEC3C_negative_1	CPSF6_positive_3	0.9939897675072376	0.006010232492762446	APOBEC3C	negative	1	CPSF6	positive	3	other
1970	APOBEC3C_negative_1	DDX21_negative_1	0.9945065475260528	0.005493452473947169	APOBEC3C	negative	1	DDX21	negative	1	different_negative
1971	APOBEC3C_negative_1	DDX21_negative_2	0.9955265557581066	0.004473444241893443	APOBEC3C	negative	1	DDX21	negative	2	different_negative
1972	APOBEC3C_negative_1	DDX21_negative_3	0.9945479028417853	0.005452097158214708	APOBEC3C	negative	1	DDX21	negative	3	different_negative
1973	APOBEC3C_negative_1	DDX21_positive_1	0.9957131203749687	0.00428687962503127	APOBEC3C	negative	1	DDX21	positive	1	other
1974	APOBEC3C_negative_1	DDX21_positive_2	0.9956530491782237	0.004346950821776274	APOBEC3C	negative	1	DDX21	positive	2	other
1975	APOBEC3C_negative_1	DDX21_positive_3	0.9937055774697183	0.006294422530281674	APOBEC3C	negative	1	DDX21	positive	3	other
1976	APOBEC3C_negative_1	DDX52_negative_1	0.9958871581969049	0.004112841803095124	APOBEC3C	negative	1	DDX52	negative	1	different_negative
1977	APOBEC3C_negative_1	DDX52_negative_2	0.9955970637953914	0.004402936204608632	APOBEC3C	negative	1	DDX52	negative	2	different_negative
1978	APOBEC3C_negative_1	DDX52_negative_3	0.9948079276375911	0.005192072362408928	APOBEC3C	negative	1	DDX52	negative	3	different_negative
1979	APOBEC3C_negative_1	DDX52_positive_1	0.99503529502549	0.004964704974509959	APOBEC3C	negative	1	DDX52	positive	1	other
1980	APOBEC3C_negative_1	DDX52_positive_2	0.994701275241812	0.005298724758188045	APOBEC3C	negative	1	DDX52	positive	2	other
1981	APOBEC3C_negative_1	DDX52_positive_3	0.9951985558142166	0.004801444185783432	APOBEC3C	negative	1	DDX52	positive	3	other
1982	APOBEC3C_negative_1	DDX55_negative_1	0.9955397637534139	0.004460236246586091	APOBEC3C	negative	1	DDX55	negative	1	different_negative
1983	APOBEC3C_negative_1	DDX55_negative_2	0.9952024348318984	0.004797565168101592	APOBEC3C	negative	1	DDX55	negative	2	different_negative
1984	APOBEC3C_negative_1	DDX55_negative_3	0.9945676889509191	0.005432311049080929	APOBEC3C	negative	1	DDX55	negative	3	different_negative
1985	APOBEC3C_negative_1	DDX55_positive_1	0.991924418760438	0.00807558123956198	APOBEC3C	negative	1	DDX55	positive	1	other
1986	APOBEC3C_negative_1	DDX55_positive_2	0.9939694978458334	0.0060305021541665615	APOBEC3C	negative	1	DDX55	positive	2	other
1987	APOBEC3C_negative_1	DDX55_positive_3	0.9920259411152971	0.007974058884702928	APOBEC3C	negative	1	DDX55	positive	3	other
1988	APOBEC3C_negative_1	DDX62_negative_1	0.9952561451026892	0.004743854897310773	APOBEC3C	negative	1	DDX62	negative	1	different_negative
1989	APOBEC3C_negative_1	DDX62_negative_2	0.9954914530009422	0.004508546999057783	APOBEC3C	negative	1	DDX62	negative	2	different_negative
1990	APOBEC3C_negative_1	DDX62_negative_3	0.9958305776380196	0.004169422361980368	APOBEC3C	negative	1	DDX62	negative	3	different_negative
1991	APOBEC3C_negative_1	DDX62_positive_1	0.9941588362575886	0.005841163742411393	APOBEC3C	negative	1	DDX62	positive	1	other
1992	APOBEC3C_negative_1	DDX62_positive_2	0.991201006778947	0.008798993221053042	APOBEC3C	negative	1	DDX62	positive	2	other
1993	APOBEC3C_negative_1	DDX62_positive_3	0.9931237034765651	0.0068762965234349105	APOBEC3C	negative	1	DDX62	positive	3	other
1994	APOBEC3C_negative_1	DDX6_negative_1	0.9921823109800685	0.007817689019931517	APOBEC3C	negative	1	DDX6	negative	1	different_negative
1995	APOBEC3C_negative_1	DDX6_negative_2	0.9927854710020351	0.007214528997964931	APOBEC3C	negative	1	DDX6	negative	2	different_negative
1996	APOBEC3C_negative_1	DDX6_negative_3	0.992721832223441	0.007278167776558986	APOBEC3C	negative	1	DDX6	negative	3	different_negative
1997	APOBEC3C_negative_1	DDX6_positive_1	0.992806286201378	0.007193713798621992	APOBEC3C	negative	1	DDX6	positive	1	other
1998	APOBEC3C_negative_1	DDX6_positive_2	0.9929287086454457	0.00707129135455431	APOBEC3C	negative	1	DDX6	positive	2	other
[truncated: 51,957 more rows]
