# Supplementary material for: Systematic identification of post-transcriptional regulatory modules
Source: Nat Commun. 2024 Sep 9;15:7872. doi: 10.1038/s41467-024-52215-7 (PMC11385195; doi:10.1038/s41467-024-52215-7)
Supplement: Supplementary file 20 — Source Data [file 41467_2024_52215_MOESM20_ESM.zip › Source_data/FigS7A.tsv]

Gene	Cell	Rel.expr
TAF15	WT	1.029540083
TAF15	WT	0.96996191
TAF15	WT	1.001387256
TAF15	KD	0.021065121
TAF15	KD	0.025577162
TAF15	KD	0.022281652
ZC3H11A	WT	0.898401525
ZC3H11A	WT	1.503600049
ZC3H11A	WT	0.740281998
ZC3H11A	KD	0.042678962
ZC3H11A	KD	0.035288562
ZC3H11A	KD	0.0302098
