# Supplementary material for: Systematic identification of post-transcriptional regulatory modules
Source: Nat Commun. 2024 Sep 9;15:7872. doi: 10.1038/s41467-024-52215-7 (PMC11385195; doi:10.1038/s41467-024-52215-7)
Supplement: Supplementary file 20 — Source Data [file 41467_2024_52215_MOESM20_ESM.zip › Source_data/FigS6E.tsv]

GO	FPR	TPR
BP	0	0
BP	0.000336896907453792	0.0567176186645213
BP	0.000355729653833196	0.0585277554304103
BP	0.000366192290710643	0.0585277554304103
BP	0.000380839982339069	0.0599356395816573
BP	0.000385025037090048	0.0603378921962993
BP	0.000389210091841027	0.0603378921962993
BP	0.000395487673967495	0.0605390185036203
BP	0.000399672728718473	0.0607401448109413
BP	0.000405950310844942	0.0607401448109413
BP	0.00041222789297141	0.0609412711182623
BP	0.000414320420346899	0.0609412711182623
BP	0.000416412947722389	0.0609412711182623
BP	0.000420598002473367	0.0611423974255833
BP	0.000433153166726304	0.0613435237329043
BP	0.000437338221477282	0.0613435237329043
BP	0.000439430748852772	0.0613435237329043
BP	0.000441523276228261	0.0617457763475463
BP	0.000443615803603751	0.0617457763475463
BP	0.00044570833097924	0.0619469026548673
BP	0.000447800858354729	0.0619469026548673
BP	0.000449893385730219	0.0619469026548673
BP	0.000449893385730219	0.0621480289621883
BP	0.000451985913105708	0.0621480289621883
BP	0.000454078440481198	0.0621480289621883
BP	0.000456170967856687	0.0621480289621883
BP	0.000456170967856687	0.0623491552695093
BP	0.000456170967856687	0.0625502815768302
BP	0.000456170967856687	0.0627514078841512
BP	0.000456170967856687	0.0629525341914722
BP	0.000456170967856687	0.0631536604987932
BP	0.000458263495232176	0.0631536604987932
BP	0.000462448549983155	0.0631536604987932
BP	0.000464541077358645	0.0631536604987932
BP	0.000466633604734134	0.0631536604987932
BP	0.000468726132109623	0.0631536604987932
BP	0.000468726132109623	0.0633547868061142
BP	0.000468726132109623	0.0635559131134352
BP	0.000470818659485113	0.0635559131134352
BP	0.000470818659485113	0.0637570394207562
BP	0.000470818659485113	0.0639581657280772
BP	0.000470818659485113	0.0641592920353982
BP	0.000472911186860602	0.0641592920353982
BP	0.000472911186860602	0.0643604183427192
BP	0.000475003714236091	0.0643604183427192
BP	0.000475003714236091	0.0645615446500402
BP	0.000477096241611581	0.0645615446500402
BP	0.000477096241611581	0.0647626709573612
BP	0.00047918876898707	0.0647626709573612
BP	0.00048128129636256	0.0647626709573612
BP	0.000483373823738049	0.0647626709573612
BP	0.000483373823738049	0.0649637972646822
BP	0.000485466351113538	0.0649637972646822
BP	0.000485466351113538	0.0651649235720032
BP	0.000485466351113538	0.0653660498793242
BP	0.000487558878489028	0.0653660498793242
BP	0.000489651405864517	0.0655671761866452
BP	0.000489651405864517	0.0657683024939662
BP	0.000489651405864517	0.0659694288012872
BP	0.000489651405864517	0.0661705551086082
BP	0.000489651405864517	0.0663716814159292
BP	0.000489651405864517	0.0665728077232502
BP	0.000491743933240007	0.0665728077232502
BP	0.000493836460615496	0.0665728077232502
BP	0.000493836460615496	0.0667739340305712
BP	0.000493836460615496	0.0669750603378922
BP	0.000493836460615496	0.0671761866452132
BP	0.000493836460615496	0.0673773129525342
BP	0.000493836460615496	0.0675784392598552
BP	0.000493836460615496	0.0677795655671762
BP	0.000493836460615496	0.0681818181818182
BP	0.000493836460615496	0.0683829444891392
BP	0.000495928987990985	0.0685840707964602
BP	0.000495928987990985	0.0687851971037812
BP	0.000495928987990985	0.0689863234111022
BP	0.000495928987990985	0.0691874497184232
BP	0.000498021515366475	0.0693885760257442
BP	0.000500114042741964	0.0693885760257442
BP	0.000500114042741964	0.0695897023330652
BP	0.000500114042741964	0.0697908286403862
BP	0.000502206570117454	0.0697908286403862
BP	0.000502206570117454	0.0699919549477072
BP	0.000502206570117454	0.0701930812550282
BP	0.000502206570117454	0.0703942075623492
BP	0.000502206570117454	0.0705953338696702
BP	0.000502206570117454	0.0707964601769911
BP	0.000502206570117454	0.0709975864843121
BP	0.000502206570117454	0.0711987127916331
BP	0.000502206570117454	0.0713998390989541
BP	0.000502206570117454	0.0716009654062751
BP	0.000504299097492943	0.0716009654062751
BP	0.000506391624868432	0.0716009654062751
BP	0.000508484152243922	0.0718020917135961
BP	0.000510576679619411	0.0718020917135961
BP	0.0005126692069949	0.0718020917135961
BP	0.0005126692069949	0.0720032180209171
BP	0.0005126692069949	0.0722043443282381
BP	0.00051476173437039	0.0722043443282381
BP	0.00051476173437039	0.0724054706355591
BP	0.000516854261745879	0.0724054706355591
BP	0.000516854261745879	0.0726065969428801
BP	0.000516854261745879	0.0728077232502011
BP	0.000518946789121369	0.0728077232502011
BP	0.000518946789121369	0.0730088495575221
BP	0.000523131843872347	0.0730088495575221
BP	0.000525224371247837	0.0730088495575221
BP	0.000525224371247837	0.0732099758648431
BP	0.000527316898623326	0.0732099758648431
BP	0.000529409425998816	0.0732099758648431
BP	0.000531501953374305	0.0732099758648431
BP	0.000531501953374305	0.0734111021721641
BP	0.000531501953374305	0.0736122284794851
BP	0.000533594480749794	0.0736122284794851
BP	0.000535687008125284	0.0736122284794851
BP	0.000537779535500773	0.0736122284794851
BP	0.000541964590251752	0.0736122284794851
BP	0.000544057117627241	0.0736122284794851
BP	0.00054824217237822	0.0736122284794851
BP	0.000550334699753709	0.0736122284794851
BP	0.000552427227129199	0.0736122284794851
BP	0.000554519754504688	0.0736122284794851
BP	0.000556612281880178	0.0736122284794851
BP	0.000556612281880178	0.0738133547868061
BP	0.000558704809255667	0.0738133547868061
BP	0.000558704809255667	0.0740144810941271
BP	0.000560797336631156	0.0740144810941271
BP	0.000560797336631156	0.0744167337087691
BP	0.000560797336631156	0.0746178600160901
BP	0.000560797336631156	0.0750201126307321
BP	0.000560797336631156	0.0752212389380531
BP	0.000562889864006646	0.0752212389380531
BP	0.000562889864006646	0.0754223652453741
BP	0.000562889864006646	0.0756234915526951
BP	0.000562889864006646	0.0758246178600161
BP	0.000562889864006646	0.0760257441673371
BP	0.000567074918757625	0.0760257441673371
BP	0.000567074918757625	0.0762268704746581
BP	0.000567074918757625	0.0764279967819791
BP	0.000567074918757625	0.0766291230893001
BP	0.000571259973508603	0.0766291230893001
BP	0.000573352500884093	0.0766291230893001
BP	0.000573352500884093	0.0768302493966211
BP	0.000573352500884093	0.0770313757039421
BP	0.000575445028259582	0.0770313757039421
BP	0.000575445028259582	0.0772325020112631
BP	0.000575445028259582	0.0774336283185841
BP	0.000575445028259582	0.0776347546259051
BP	0.000575445028259582	0.0778358809332261
BP	0.000575445028259582	0.0780370072405471
BP	0.000575445028259582	0.0782381335478681
BP	0.000575445028259582	0.0784392598551891
BP	0.000575445028259582	0.0786403861625101
BP	0.000575445028259582	0.0788415124698311
BP	0.000575445028259582	0.079042638777152
BP	0.000575445028259582	0.079243765084473
BP	0.000575445028259582	0.079444891391794
BP	0.000575445028259582	0.079646017699115
BP	0.000577537555635072	0.079646017699115
BP	0.000577537555635072	0.079847144006436
BP	0.00058172261038605	0.079847144006436
BP	0.00058172261038605	0.080249396621078
BP	0.00058172261038605	0.080450522928399
BP	0.00058172261038605	0.08065164923572
BP	0.00058172261038605	0.080852775543041
BP	0.00058172261038605	0.081053901850362
BP	0.00058172261038605	0.081255028157683
BP	0.00058381513776154	0.081255028157683
BP	0.000585907665137029	0.081255028157683
BP	0.000585907665137029	0.081456154465004
BP	0.000585907665137029	0.081657280772325
BP	0.000590092719888008	0.081657280772325
BP	0.000590092719888008	0.081858407079646
BP	0.000590092719888008	0.082059533386967
BP	0.000590092719888008	0.082260659694288
BP	0.000590092719888008	0.082461786001609
BP	0.000590092719888008	0.08266291230893
BP	0.000592185247263497	0.082864038616251
BP	0.000592185247263497	0.083065164923572
BP	0.000594277774638987	0.083065164923572
BP	0.000594277774638987	0.083266291230893
BP	0.000596370302014476	0.083266291230893
BP	0.000596370302014476	0.083467417538214
BP	0.000598462829389965	0.083467417538214
BP	0.000600555356765455	0.083467417538214
BP	0.000600555356765455	0.083668543845535
BP	0.000602647884140944	0.083668543845535
BP	0.000602647884140944	0.083869670152856
BP	0.000604740411516434	0.083869670152856
BP	0.000606832938891923	0.083869670152856
BP	0.000608925466267412	0.083869670152856
BP	0.000608925466267412	0.084070796460177
BP	0.000611017993642902	0.084070796460177
BP	0.000611017993642902	0.084271922767498
BP	0.000613110521018391	0.084271922767498
BP	0.000613110521018391	0.084473049074819
BP	0.000613110521018391	0.08467417538214
BP	0.000613110521018391	0.084875301689461
BP	0.00061729557576937	0.084875301689461
BP	0.00061729557576937	0.085076427996782
BP	0.00061729557576937	0.085277554304103
BP	0.00061729557576937	0.085478680611424
BP	0.000619388103144859	0.085478680611424
BP	0.000619388103144859	0.085880933226066
BP	0.000619388103144859	0.086082059533387
BP	0.000619388103144859	0.086283185840708
BP	0.000619388103144859	0.086484312148029
BP	0.000619388103144859	0.08668543845535
BP	0.000619388103144859	0.087087691069992
BP	0.000619388103144859	0.0872888173773129
BP	0.000619388103144859	0.0874899436846339
BP	0.000619388103144859	0.0876910699919549
BP	0.000621480630520349	0.0876910699919549
BP	0.000625665685271328	0.0876910699919549
BP	0.000627758212646817	0.0876910699919549
BP	0.000629850740022306	0.0876910699919549
BP	0.000631943267397796	0.0876910699919549
BP	0.000631943267397796	0.0878921962992759
BP	0.000631943267397796	0.0880933226065969
BP	0.000631943267397796	0.0882944489139179
BP	0.000634035794773285	0.0882944489139179
BP	0.000636128322148774	0.0882944489139179
BP	0.000638220849524264	0.0882944489139179
BP	0.000638220849524264	0.0884955752212389
BP	0.000638220849524264	0.0888978278358809
BP	0.000638220849524264	0.0890989541432019
BP	0.000638220849524264	0.0893000804505229
BP	0.000640313376899753	0.0893000804505229
BP	0.000644498431650732	0.0893000804505229
BP	0.000644498431650732	0.0895012067578439
BP	0.000646590959026221	0.0895012067578439
BP	0.000648683486401711	0.0895012067578439
BP	0.000648683486401711	0.0897023330651649
BP	0.000648683486401711	0.0899034593724859
BP	0.000648683486401711	0.0901045856798069
BP	0.000648683486401711	0.0903057119871279
BP	0.000648683486401711	0.0905068382944489
BP	0.000648683486401711	0.0907079646017699
BP	0.000648683486401711	0.0911102172164119
BP	0.000648683486401711	0.0913113435237329
BP	0.000648683486401711	0.0915124698310539
BP	0.0006507760137772	0.0915124698310539
BP	0.0006507760137772	0.0917135961383749
BP	0.0006507760137772	0.0923169750603379
BP	0.0006507760137772	0.0925181013676589
BP	0.0006507760137772	0.0927192276749799
BP	0.0006507760137772	0.0929203539823009
BP	0.0006507760137772	0.0931214802896219
BP	0.0006507760137772	0.0933226065969429
BP	0.0006507760137772	0.0935237329042639
BP	0.0006507760137772	0.0937248592115849
BP	0.0006507760137772	0.0939259855189059
BP	0.0006507760137772	0.0941271118262269
BP	0.00065286854115269	0.0941271118262269
BP	0.00065286854115269	0.0943282381335479
BP	0.00065286854115269	0.0945293644408689
BP	0.00065286854115269	0.0947304907481899
BP	0.00065286854115269	0.0949316170555109
BP	0.000654961068528179	0.0949316170555109
BP	0.000659146123279158	0.0949316170555109
BP	0.000659146123279158	0.0953338696701529
BP	0.000661238650654647	0.0955349959774738
BP	0.000663331178030137	0.0955349959774738
BP	0.000663331178030137	0.0957361222847948
BP	0.000663331178030137	0.0959372485921158
BP	0.000663331178030137	0.0961383748994368
BP	0.000663331178030137	0.0963395012067578
BP	0.000663331178030137	0.0965406275140788
BP	0.000663331178030137	0.0967417538213998
BP	0.000663331178030137	0.0969428801287208
BP	0.000663331178030137	0.0971440064360418
BP	0.000663331178030137	0.0973451327433628
BP	0.000663331178030137	0.0975462590506838
BP	0.000711459307666393	0.104987932421561
BP	0.000721921944543839	0.105390185036203
BP	0.000721921944543839	0.105591311343524
BP	0.000724014471919329	0.105591311343524
BP	0.000726106999294818	0.105591311343524
BP	0.000728199526670308	0.105591311343524
BP	0.000730292054045797	0.105591311343524
BP	0.000732384581421286	0.105591311343524
BP	0.000734477108796776	0.105591311343524
BP	0.000736569636172265	0.105591311343524
BP	0.000738662163547755	0.105591311343524
BP	0.000740754690923244	0.105591311343524
BP	0.000740754690923244	0.105993563958166
BP	0.000742847218298733	0.105993563958166
BP	0.000744939745674223	0.105993563958166
BP	0.000744939745674223	0.106194690265487
BP	0.000744939745674223	0.106395816572808
BP	0.000747032273049712	0.106395816572808
BP	0.000749124800425202	0.106395816572808
BP	0.000751217327800691	0.106395816572808
BP	0.000751217327800691	0.106596942880129
BP	0.000751217327800691	0.10679806918745
BP	0.00075330985517618	0.10679806918745
BP	0.00075540238255167	0.10679806918745
BP	0.000757494909927159	0.10679806918745
BP	0.000757494909927159	0.106999195494771
BP	0.000759587437302649	0.106999195494771
BP	0.000761679964678138	0.106999195494771
BP	0.000763772492053627	0.106999195494771
BP	0.000763772492053627	0.107200321802092
BP	0.000765865019429117	0.107200321802092
BP	0.000765865019429117	0.107401448109413
BP	0.000765865019429117	0.107602574416734
BP	0.000765865019429117	0.107803700724055
BP	0.000765865019429117	0.108205953338697
BP	0.000765865019429117	0.108407079646018
BP	0.000767957546804606	0.108407079646018
BP	0.000770050074180095	0.108407079646018
BP	0.000770050074180095	0.108608205953339
BP	0.000770050074180095	0.10880933226066
BP	0.000770050074180095	0.109211584875302
BP	0.000770050074180095	0.109412711182623
BP	0.000770050074180095	0.109613837489944
BP	0.000770050074180095	0.109814963797265
BP	0.000770050074180095	0.110016090104586
BP	0.000770050074180095	0.110217216411907
BP	0.000772142601555585	0.110217216411907
BP	0.000774235128931074	0.110217216411907
BP	0.000774235128931074	0.110418342719228
BP	0.000778420183682053	0.110418342719228
BP	0.000778420183682053	0.110619469026549
BP	0.000780512711057542	0.110619469026549
BP	0.000780512711057542	0.11082059533387
BP	0.000782605238433032	0.11082059533387
BP	0.000782605238433032	0.111021721641191
BP	0.000782605238433032	0.111222847948512
BP	0.000782605238433032	0.111423974255833
BP	0.000782605238433032	0.111625100563154
BP	0.000784697765808521	0.111625100563154
BP	0.000786790293184011	0.111625100563154
BP	0.0007888828205595	0.111625100563154
BP	0.0007888828205595	0.111826226870475
BP	0.0007888828205595	0.112027353177796
BP	0.0007888828205595	0.112228479485117
BP	0.0007888828205595	0.112429605792438
BP	0.000790975347934989	0.112429605792438
BP	0.000793067875310479	0.112429605792438
BP	0.000793067875310479	0.112630732099759
BP	0.000793067875310479	0.11283185840708
BP	0.000793067875310479	0.113032984714401
BP	0.000793067875310479	0.113234111021722
BP	0.000793067875310479	0.113435237329043
BP	0.000795160402685968	0.113435237329043
BP	0.000797252930061458	0.113435237329043
BP	0.000797252930061458	0.113636363636364
BP	0.000797252930061458	0.113837489943685
BP	0.000799345457436947	0.113837489943685
BP	0.000801437984812436	0.113837489943685
BP	0.000801437984812436	0.114038616251006
BP	0.000803530512187926	0.114038616251006
BP	0.000803530512187926	0.114239742558327
BP	0.000803530512187926	0.114440868865648
BP	0.000803530512187926	0.114641995172969
BP	0.000803530512187926	0.11484312148029
BP	0.000803530512187926	0.115044247787611
BP	0.000805623039563415	0.115044247787611
BP	0.000805623039563415	0.115245374094932
BP	0.000805623039563415	0.115446500402253
BP	0.000805623039563415	0.115647626709574
BP	0.000805623039563415	0.115848753016895
BP	0.000807715566938904	0.115848753016895
BP	0.000807715566938904	0.116049879324216
BP	0.000807715566938904	0.116251005631537
BP	0.000807715566938904	0.116452131938858
BP	0.000809808094314394	0.116452131938858
BP	0.000811900621689883	0.116452131938858
BP	0.000813993149065373	0.116452131938858
BP	0.000816085676440862	0.116452131938858
BP	0.000834918422820267	0.120072405470636
BP	0.000843288532322224	0.12087691069992
BP	0.000845381059697714	0.12087691069992
BP	0.000847473587073203	0.12087691069992
BP	0.000847473587073203	0.121078037007241
BP	0.000849566114448692	0.121078037007241
BP	0.000851658641824182	0.121078037007241
BP	0.000853751169199671	0.121078037007241
BP	0.00085584369657516	0.121078037007241
BP	0.00085793622395065	0.121078037007241
BP	0.000860028751326139	0.121078037007241
BP	0.000860028751326139	0.121279163314562
BP	0.000862121278701629	0.121279163314562
BP	0.000864213806077118	0.121279163314562
BP	0.000864213806077118	0.121480289621883
BP	0.000866306333452607	0.121480289621883
BP	0.000868398860828097	0.121480289621883
BP	0.000868398860828097	0.121681415929204
BP	0.000870491388203586	0.121681415929204
BP	0.000872583915579076	0.121681415929204
BP	0.000874676442954565	0.121681415929204
BP	0.000876768970330054	0.121681415929204
BP	0.000878861497705544	0.121681415929204
BP	0.000880954025081033	0.121681415929204
BP	0.000885139079832012	0.121681415929204
BP	0.000887231607207501	0.121681415929204
BP	0.000889324134582991	0.121681415929204
BP	0.00089141666195848	0.121681415929204
BP	0.000893509189333969	0.121681415929204
BP	0.000895601716709459	0.121681415929204
BP	0.000897694244084948	0.121681415929204
BP	0.000899786771460438	0.121681415929204
BP	0.000901879298835927	0.121681415929204
BP	0.000901879298835927	0.121882542236525
BP	0.000903971826211416	0.121882542236525
BP	0.000903971826211416	0.122083668543846
BP	0.000903971826211416	0.122284794851167
BP	0.000906064353586906	0.122284794851167
BP	0.000908156880962395	0.122284794851167
BP	0.000908156880962395	0.122687047465809
BP	0.000910249408337885	0.122687047465809
BP	0.000910249408337885	0.12288817377313
BP	0.000912341935713374	0.12288817377313
BP	0.000912341935713374	0.123089300080451
BP	0.000914434463088863	0.123089300080451
BP	0.000916526990464353	0.123089300080451
BP	0.000918619517839842	0.123089300080451
BP	0.000918619517839842	0.123290426387772
BP	0.000918619517839842	0.123491552695093
BP	0.000918619517839842	0.123893805309735
BP	0.000920712045215332	0.123893805309735
BP	0.00092489709996631	0.123893805309735
BP	0.0009269896273418	0.123893805309735
BP	0.000952099955847672	0.125502815768302
BP	0.000954192483223162	0.125502815768302
BP	0.000954192483223162	0.125703942075623
BP	0.000956285010598651	0.125703942075623
BP	0.000958377537974141	0.125703942075623
BP	0.00096047006534963	0.125703942075623
BP	0.000962562592725119	0.125703942075623
BP	0.000962562592725119	0.125905068382944
BP	0.000962562592725119	0.126307320997586
BP	0.000966747647476098	0.126307320997586
BP	0.000968840174851588	0.126307320997586
BP	0.000970932702227077	0.126307320997586
BP	0.000973025229602566	0.126307320997586
BP	0.000975117756978056	0.126307320997586
BP	0.000977210284353545	0.126307320997586
BP	0.000977210284353545	0.126508447304907
BP	0.000977210284353545	0.126709573612228
BP	0.000979302811729035	0.126709573612228
BP	0.000981395339104524	0.126709573612228
BP	0.000985580393855503	0.126709573612228
BP	0.000987672921230992	0.126709573612228
BP	0.000991857975981971	0.126709573612228
BP	0.00099395050335746	0.126709573612228
BP	0.00099604303073295	0.126709573612228
BP	0.000998135558108439	0.126709573612228
BP	0.00100022808548393	0.126709573612228
BP	0.00100232061285942	0.126709573612228
BP	0.00100441314023491	0.126709573612228
BP	0.0010065056676104	0.126709573612228
BP	0.00100859819498589	0.126709573612228
BP	0.00101069072236138	0.126709573612228
BP	0.00101069072236138	0.126910699919549
BP	0.00101069072236138	0.12711182622687
BP	0.00101487577711235	0.12711182622687
BP	0.00101696830448784	0.12711182622687
BP	0.00103370852349176	0.128720836685438
BP	0.00103789357824274	0.128720836685438
BP	0.00103789357824274	0.128921962992759
BP	0.00103998610561823	0.128921962992759
BP	0.00104207863299372	0.128921962992759
BP	0.00104417116036921	0.128921962992759
BP	0.00104626368774469	0.128921962992759
BP	0.00104835621512018	0.128921962992759
BP	0.00105044874249567	0.128921962992759
BP	0.00105254126987116	0.12912308930008
BP	0.00105463379724665	0.12912308930008
BP	0.00105672632462214	0.12912308930008
BP	0.00105881885199763	0.12912308930008
BP	0.00106091137937312	0.12912308930008
BP	0.00106300390674861	0.12912308930008
BP	0.00106718896149959	0.12912308930008
BP	0.00106928148887508	0.12912308930008
BP	0.00107137401625057	0.12912308930008
BP	0.00107346654362606	0.12912308930008
BP	0.00107555907100155	0.12912308930008
BP	0.00107765159837704	0.12912308930008
BP	0.00107765159837704	0.129324215607401
BP	0.00107974412575253	0.129324215607401
BP	0.00107974412575253	0.129525341914722
BP	0.00108183665312801	0.129525341914722
BP	0.00108602170787899	0.130329847144006
BP	0.00108602170787899	0.130732099758648
BP	0.00108811423525448	0.130732099758648
BP	0.00108811423525448	0.130933226065969
BP	0.00108811423525448	0.13113435237329
BP	0.00109229929000546	0.13113435237329
BP	0.00109439181738095	0.13113435237329
BP	0.00109648434475644	0.13113435237329
BP	0.00109648434475644	0.131335478680611
BP	0.00109857687213193	0.131335478680611
BP	0.00110066939950742	0.131335478680611
BP	0.00110276192688291	0.131335478680611
BP	0.00110694698163389	0.131335478680611
BP	0.00110694698163389	0.131536604987932
BP	0.00110903950900938	0.131536604987932
BP	0.00111113203638487	0.131536604987932
BP	0.00111113203638487	0.131737731295253
BP	0.00111113203638487	0.131938857602574
BP	0.00111322456376036	0.131938857602574
BP	0.00111531709113584	0.131938857602574
BP	0.00111950214588682	0.131938857602574
BP	0.00111950214588682	0.132139983909895
BP	0.00112159467326231	0.132139983909895
BP	0.0011236872006378	0.132139983909895
BP	0.00112577972801329	0.132139983909895
BP	0.00112787225538878	0.132139983909895
BP	0.00112996478276427	0.132139983909895
BP	0.00113205731013976	0.132139983909895
BP	0.00113624236489074	0.133346741753821
BP	0.00113624236489074	0.133547868061142
BP	0.00113624236489074	0.133748994368463
BP	0.00113833489226623	0.133748994368463
BP	0.00114042741964172	0.133748994368463
BP	0.00114251994701721	0.133748994368463
BP	0.0011446124743927	0.133748994368463
BP	0.00114670500176819	0.133748994368463
BP	0.00115089005651916	0.133748994368463
BP	0.00115298258389465	0.133748994368463
BP	0.00115298258389465	0.133950120675784
BP	0.00115298258389465	0.134151246983105
BP	0.00115507511127014	0.134151246983105
BP	0.00115716763864563	0.134151246983105
BP	0.00115926016602112	0.134151246983105
BP	0.00116135269339661	0.134151246983105
BP	0.0011634452207721	0.134151246983105
BP	0.00116553774814759	0.134151246983105
BP	0.00116553774814759	0.134352373290426
BP	0.00116553774814759	0.134553499597747
BP	0.00116553774814759	0.134754625905068
BP	0.00116763027552308	0.134754625905068
BP	0.00116972280289857	0.134754625905068
BP	0.00117181533027406	0.134754625905068
BP	0.00117390785764955	0.134754625905068
BP	0.00117390785764955	0.134955752212389
BP	0.00117390785764955	0.13515687851971
BP	0.00117600038502504	0.13515687851971
BP	0.00117600038502504	0.135358004827031
BP	0.00117809291240053	0.135358004827031
BP	0.00117809291240053	0.135559131134352
BP	0.00118018543977602	0.135559131134352
BP	0.00118227796715151	0.135559131134352
BP	0.00118437049452699	0.135559131134352
BP	0.00118646302190248	0.135559131134352
BP	0.00118646302190248	0.135760257441673
BP	0.00119483313140444	0.137570394207562
BP	0.00119483313140444	0.137771520514883
BP	0.00119483313140444	0.137972646822204
BP	0.00119692565877993	0.137972646822204
BP	0.00119692565877993	0.138173773129525
BP	0.00119901818615542	0.138173773129525
BP	0.00119901818615542	0.138374899436846
BP	0.00119901818615542	0.138576025744167
BP	0.00120111071353091	0.138576025744167
BP	0.00120529576828189	0.138576025744167
BP	0.00120738829565738	0.138576025744167
BP	0.00121157335040836	0.138576025744167
BP	0.00121366587778385	0.138576025744167
BP	0.00121575840515934	0.138576025744167
BP	0.00121785093253482	0.138576025744167
BP	0.00121994345991031	0.138576025744167
BP	0.00123249862416325	0.139782783588093
BP	0.00123249862416325	0.139983909895414
BP	0.00123459115153874	0.139983909895414
BP	0.00123459115153874	0.140185036202735
BP	0.00123668367891423	0.140185036202735
BP	0.00123877620628972	0.140185036202735
BP	0.0012429612610407	0.140185036202735
BP	0.00124714631579168	0.140185036202735
BP	0.00124714631579168	0.140386162510056
BP	0.00124923884316717	0.140386162510056
BP	0.00125133137054266	0.140386162510056
BP	0.00125342389791814	0.140386162510056
BP	0.00125551642529363	0.140386162510056
BP	0.00125760895266912	0.140386162510056
BP	0.00125970148004461	0.140386162510056
BP	0.0012617940074201	0.140386162510056
BP	0.0012617940074201	0.140587288817377
BP	0.00126388653479559	0.140587288817377
BP	0.00126597906217108	0.140587288817377
BP	0.00126807158954657	0.140587288817377
BP	0.00127016411692206	0.140587288817377
BP	0.00127225664429755	0.140587288817377
BP	0.00127434917167304	0.140587288817377
BP	0.00127853422642402	0.140989541432019
BP	0.00128062675379951	0.140989541432019
BP	0.00128062675379951	0.14119066773934
BP	0.001282719281175	0.14119066773934
BP	0.00128481180855049	0.14119066773934
BP	0.00128690433592597	0.14119066773934
BP	0.00128690433592597	0.141391794046661
BP	0.00128690433592597	0.141592920353982
BP	0.00128690433592597	0.141794046661303
BP	0.00129108939067695	0.141794046661303
BP	0.00129108939067695	0.141995172968624
BP	0.00129318191805244	0.141995172968624
BP	0.00129527444542793	0.141995172968624
BP	0.00129736697280342	0.141995172968624
BP	0.00129736697280342	0.142196299275945
BP	0.00129736697280342	0.142397425583266
BP	0.00129736697280342	0.142598551890587
BP	0.00129945950017891	0.142598551890587
BP	0.0013015520275544	0.142598551890587
BP	0.00130364455492989	0.142598551890587
BP	0.00130992213705636	0.142799678197908
BP	0.00130992213705636	0.143000804505229
BP	0.00131201466443185	0.143000804505229
BP	0.00131829224655832	0.143000804505229
BP	0.00132038477393381	0.143000804505229
BP	0.00132038477393381	0.14320193081255
BP	0.00132038477393381	0.143403057119871
BP	0.00132247730130929	0.143403057119871
BP	0.00132456982868478	0.143403057119871
BP	0.00132666235606027	0.143403057119871
BP	0.00132666235606027	0.143604183427192
BP	0.00132875488343576	0.143604183427192
BP	0.00133084741081125	0.143604183427192
BP	0.00133293993818674	0.143604183427192
BP	0.00133293993818674	0.143805309734513
BP	0.00133503246556223	0.143805309734513
BP	0.00133712499293772	0.143805309734513
BP	0.00133921752031321	0.143805309734513
BP	0.0013413100476887	0.143805309734513
BP	0.00134549510243968	0.143805309734513
BP	0.00134758762981517	0.143805309734513
BP	0.00134968015719066	0.143805309734513
BP	0.00134968015719066	0.144006436041834
BP	0.00135177268456615	0.144006436041834
BP	0.00135386521194164	0.144006436041834
BP	0.00135595773931712	0.144006436041834
BP	0.00135805026669261	0.144006436041834
BP	0.00135805026669261	0.144207562349155
BP	0.00136851290357006	0.144609814963797
BP	0.00137060543094555	0.144609814963797
BP	0.00137269795832104	0.144609814963797
BP	0.00137269795832104	0.144810941271118
BP	0.00137479048569653	0.144810941271118
BP	0.00137688301307202	0.144810941271118
BP	0.001381068067823	0.144810941271118
BP	0.00138316059519849	0.144810941271118
BP	0.00138734564994947	0.144810941271118
BP	0.00138943817732495	0.144810941271118
BP	0.00139153070470044	0.144810941271118
BP	0.00139153070470044	0.145012067578439
BP	0.00139362323207593	0.145012067578439
BP	0.00139571575945142	0.145012067578439
BP	0.0013999008142024	0.14521319388576
BP	0.00140199334157789	0.14521319388576
BP	0.00140408586895338	0.14521319388576
BP	0.00140408586895338	0.145414320193081
BP	0.00140617839632887	0.145414320193081
BP	0.00140827092370436	0.145414320193081
BP	0.00141036345107985	0.145414320193081
BP	0.00141245597845534	0.145414320193081
BP	0.00141454850583083	0.145414320193081
BP	0.00141664103320632	0.145414320193081
BP	0.00141873356058181	0.145414320193081
BP	0.00141873356058181	0.145615446500402
BP	0.0014208260879573	0.145615446500402
BP	0.00142291861533279	0.145615446500402
BP	0.00142501114270827	0.145615446500402
BP	0.00143338125221023	0.146621078037007
BP	0.00143547377958572	0.146621078037007
BP	0.00143756630696121	0.146621078037007
BP	0.0014396588343367	0.146621078037007
BP	0.00144175136171219	0.146621078037007
BP	0.00144384388908768	0.146621078037007
BP	0.00144384388908768	0.146822204344328
BP	0.00144593641646317	0.146822204344328
BP	0.00144802894383866	0.146822204344328
BP	0.00145012147121415	0.146822204344328
BP	0.00145221399858964	0.146822204344328
BP	0.00145430652596513	0.146822204344328
BP	0.0014584915807161	0.146822204344328
BP	0.00146058410809159	0.146822204344328
BP	0.00146058410809159	0.147023330651649
BP	0.00146267663546708	0.147023330651649
BP	0.00146476916284257	0.147023330651649
BP	0.00146686169021806	0.147023330651649
BP	0.00146686169021806	0.14722445695897
BP	0.00146895421759355	0.14722445695897
BP	0.00147104674496904	0.14722445695897
BP	0.00147523179972002	0.14722445695897
BP	0.00147732432709551	0.14722445695897
BP	0.001479416854471	0.14722445695897
BP	0.00148569443659747	0.148028962188254
BP	0.00148778696397296	0.148028962188254
BP	0.00148778696397296	0.148230088495575
BP	0.00148987949134845	0.148230088495575
BP	0.00148987949134845	0.148431214802896
BP	0.00149197201872393	0.148431214802896
BP	0.00149406454609942	0.148431214802896
BP	0.00149406454609942	0.148632341110217
BP	0.00149615707347491	0.148632341110217
BP	0.0014982496008504	0.148632341110217
BP	0.0014982496008504	0.148833467417538
BP	0.0014982496008504	0.149034593724859
BP	0.00150034212822589	0.149034593724859
BP	0.00150243465560138	0.149034593724859
BP	0.00150452718297687	0.149034593724859
BP	0.00150661971035236	0.149034593724859
BP	0.00150661971035236	0.14923572003218
BP	0.00150871223772785	0.14923572003218
BP	0.00151080476510334	0.14923572003218
BP	0.00151289729247883	0.14923572003218
BP	0.00151708234722981	0.14923572003218
BP	0.0015191748746053	0.14923572003218
BP	0.00152126740198079	0.14923572003218
BP	0.00152335992935628	0.14923572003218
BP	0.00152545245673177	0.14923572003218
BP	0.00152754498410725	0.14923572003218
BP	0.00152754498410725	0.149436846339501
BP	0.00152754498410725	0.149637972646822
BP	0.00152963751148274	0.149637972646822
BP	0.00152963751148274	0.149839098954143
BP	0.00152963751148274	0.150040225261464
BP	0.00153382256623372	0.150040225261464
BP	0.00153591509360921	0.150040225261464
BP	0.00153591509360921	0.150241351568785
BP	0.0015380076209847	0.150241351568785
BP	0.00154010014836019	0.150241351568785
BP	0.00154219267573568	0.150241351568785
BP	0.00154637773048666	0.150241351568785
BP	0.00155684036736411	0.15124698310539
BP	0.00156102542211508	0.151448109412711
BP	0.00156102542211508	0.151649235720032
BP	0.00156311794949057	0.151649235720032
BP	0.00156521047686606	0.151649235720032
BP	0.00156730300424155	0.151649235720032
BP	0.00156939553161704	0.151649235720032
BP	0.00157148805899253	0.151649235720032
BP	0.00157358058636802	0.151649235720032
BP	0.00157567311374351	0.151649235720032
BP	0.00157985816849449	0.151649235720032
BP	0.00157985816849449	0.151850362027353
BP	0.00158195069586998	0.151850362027353
BP	0.00158404322324547	0.151850362027353
BP	0.00158613575062096	0.151850362027353
BP	0.00158613575062096	0.152051488334674
BP	0.00158822827799645	0.152051488334674
BP	0.00159032080537194	0.152051488334674
BP	0.00159032080537194	0.152252614641995
BP	0.00159241333274743	0.152252614641995
BP	0.00159450586012292	0.152252614641995
BP	0.0015965983874984	0.152252614641995
BP	0.0015965983874984	0.152453740949316
BP	0.00160496849700036	0.152855993563958
BP	0.00160706102437585	0.1532582461786
BP	0.00160915355175134	0.1532582461786
BP	0.00161124607912683	0.1532582461786
BP	0.00161333860650232	0.1532582461786
BP	0.00161543113387781	0.1532582461786
BP	0.00161961618862879	0.1532582461786
BP	0.00162170871600428	0.1532582461786
BP	0.00162380124337977	0.1532582461786
BP	0.00162589377075526	0.1532582461786
BP	0.00162798629813075	0.1532582461786
BP	0.00163007882550623	0.1532582461786
BP	0.00163217135288172	0.1532582461786
BP	0.00163426388025721	0.1532582461786
BP	0.0016363564076327	0.1532582461786
BP	0.0016363564076327	0.153459372485921
BP	0.00164472651713466	0.153861625100563
BP	0.00164472651713466	0.154062751407884
BP	0.00164472651713466	0.154263877715205
BP	0.00164681904451015	0.154263877715205
BP	0.00164681904451015	0.154666130329847
BP	0.00164891157188564	0.154666130329847
BP	0.00165100409926113	0.154666130329847
BP	0.00165100409926113	0.154867256637168
BP	0.00165100409926113	0.155068382944489
BP	0.00165100409926113	0.15526950925181
BP	0.00165100409926113	0.155470635559131
BP	0.00165100409926113	0.155671761866452
BP	0.0016572816813876	0.156275140788415
BP	0.00165937420876309	0.156275140788415
BP	0.00166146673613858	0.156275140788415
BP	0.00166355926351406	0.156275140788415
BP	0.00166355926351406	0.156476267095736
BP	0.00166774431826504	0.156476267095736
BP	0.00166774431826504	0.156677393403057
BP	0.00166983684564053	0.156677393403057
BP	0.00167192937301602	0.156677393403057
BP	0.00167402190039151	0.156677393403057
BP	0.001676114427767	0.156677393403057
BP	0.001676114427767	0.156878519710378
BP	0.00168657706464445	0.157481898632341
BP	0.00168866959201994	0.157481898632341
BP	0.00169076211939543	0.157481898632341
BP	0.00169285464677092	0.157481898632341
BP	0.00169494717414641	0.157481898632341
BP	0.00169494717414641	0.157683024939662
BP	0.00169494717414641	0.157884151246983
BP	0.0016970397015219	0.157884151246983
BP	0.00169913222889738	0.157884151246983
BP	0.00170122475627287	0.157884151246983
BP	0.00170750233839934	0.158085277554304
BP	0.00170959486577483	0.158085277554304
BP	0.00171168739315032	0.158085277554304
BP	0.0017158724479013	0.158085277554304
BP	0.00171796497527679	0.158085277554304
BP	0.00172005750265228	0.158085277554304
BP	0.00172215003002777	0.158085277554304
BP	0.00172215003002777	0.158487530168946
BP	0.00172215003002777	0.158688656476267
BP	0.00172215003002777	0.158889782783588
BP	0.00172215003002777	0.159090909090909
BP	0.00172424255740326	0.15929203539823
BP	0.00172633508477875	0.15929203539823
BP	0.00172842761215424	0.15929203539823
BP	0.00173261266690521	0.15929203539823
BP	0.00173261266690521	0.159493161705551
BP	0.0017347051942807	0.159493161705551
BP	0.00173679772165619	0.159493161705551
BP	0.00173679772165619	0.159694288012872
BP	0.00174307530378266	0.160096540627514
BP	0.00174516783115815	0.160096540627514
BP	0.00174516783115815	0.160297666934835
BP	0.00174726035853364	0.160297666934835
BP	0.00174935288590913	0.160297666934835
BP	0.00175144541328462	0.160297666934835
BP	0.00175353794066011	0.160297666934835
BP	0.0017556304680356	0.160297666934835
BP	0.00175772299541109	0.160699919549477
BP	0.00175981552278658	0.160901045856798
BP	0.00176190805016207	0.160901045856798
BP	0.00176400057753756	0.160901045856798
BP	0.00176609310491305	0.160901045856798
BP	0.00176818563228853	0.160901045856798
BP	0.00177027815966402	0.160901045856798
BP	0.00177027815966402	0.161102172164119
BP	0.00177237068703951	0.161102172164119
BP	0.00178283332391696	0.161102172164119
BP	0.00178492585129245	0.161102172164119
BP	0.00178492585129245	0.16130329847144
BP	0.00178492585129245	0.161705551086082
BP	0.00178701837866794	0.161705551086082
BP	0.00179329596079441	0.161906677393403
BP	0.00179957354292088	0.161906677393403
BP	0.00179957354292088	0.162107803700724
BP	0.00179957354292088	0.162308930008045
BP	0.00180166607029636	0.162308930008045
BP	0.00180375859767185	0.162308930008045
BP	0.00180585112504734	0.162308930008045
BP	0.00180794365242283	0.162308930008045
BP	0.00180794365242283	0.162510056315366
BP	0.00181003617979832	0.162510056315366
BP	0.00181212870717381	0.162510056315366
BP	0.0018142212345493	0.162510056315366
BP	0.00181631376192479	0.162510056315366
BP	0.00181840628930028	0.162510056315366
BP	0.00182049881667577	0.162510056315366
BP	0.00182259134405126	0.162510056315366
BP	0.00182468387142675	0.162510056315366
BP	0.00182677639880224	0.162510056315366
BP	0.00182886892617773	0.162510056315366
BP	0.00183305398092871	0.162510056315366
BP	0.00183514650830419	0.162510056315366
BP	0.00183723903567968	0.162510056315366
BP	0.00183723903567968	0.162711182622687
BP	0.00184351661780615	0.162711182622687
BP	0.00184560914518164	0.162711182622687
BP	0.00184770167255713	0.162711182622687
BP	0.00184770167255713	0.162912308930008
BP	0.00184979419993262	0.162912308930008
BP	0.00185188672730811	0.162912308930008
BP	0.0018539792546836	0.162912308930008
BP	0.00185607178205909	0.162912308930008
BP	0.00185816430943458	0.162912308930008
BP	0.00186025683681007	0.162912308930008
BP	0.00186234936418556	0.162912308930008
BP	0.00186444189156105	0.162912308930008
BP	0.00186444189156105	0.163113435237329
BP	0.00186653441893654	0.163113435237329
BP	0.00186862694631203	0.163113435237329
BP	0.00186862694631203	0.163515687851971
BP	0.00186862694631203	0.163716814159292
BP	0.00187071947368751	0.163716814159292
BP	0.001872812001063	0.163716814159292
BP	0.001872812001063	0.163917940466613
BP	0.001872812001063	0.164119066773934
BP	0.00187699705581398	0.164119066773934
BP	0.00187908958318947	0.164119066773934
BP	0.00188118211056496	0.164119066773934
BP	0.00188327463794045	0.164119066773934
BP	0.00188327463794045	0.164320193081255
BP	0.00188536716531594	0.164320193081255
BP	0.00188745969269143	0.164320193081255
BP	0.00188745969269143	0.164521319388576
BP	0.00188955222006692	0.164521319388576
BP	0.00189164474744241	0.164521319388576
BP	0.00189164474744241	0.164722445695897
BP	0.0018937372748179	0.164722445695897
BP	0.0018937372748179	0.164923572003218
BP	0.00189582980219339	0.164923572003218
BP	0.00189792232956888	0.164923572003218
BP	0.00189792232956888	0.165124698310539
BP	0.00190001485694437	0.165124698310539
BP	0.00190210738431986	0.165124698310539
BP	0.00190210738431986	0.16532582461786
BP	0.00190419991169534	0.165526950925181
BP	0.00190419991169534	0.165728077232502
BP	0.00190419991169534	0.165929203539823
BP	0.00190419991169534	0.166130329847144
BP	0.00190838496644632	0.166130329847144
BP	0.00190838496644632	0.166331456154465
BP	0.00190838496644632	0.166532582461786
BP	0.00191047749382181	0.166532582461786
BP	0.0019125700211973	0.166532582461786
BP	0.0019125700211973	0.166733708769107
BP	0.00191466254857279	0.166733708769107
BP	0.00191675507594828	0.166733708769107
BP	0.00191884760332377	0.166733708769107
BP	0.00192094013069926	0.166733708769107
BP	0.00192303265807475	0.166733708769107
BP	0.00192512518545024	0.166733708769107
BP	0.00192721771282573	0.166733708769107
BP	0.00192931024020122	0.166733708769107
BP	0.00193140276757671	0.166733708769107
BP	0.00193140276757671	0.166934835076428
BP	0.0019334952949522	0.166934835076428
BP	0.00193558782232769	0.166934835076428
BP	0.00193768034970318	0.166934835076428
BP	0.00193768034970318	0.16733708769107
BP	0.00193977287707866	0.16733708769107
BP	0.00194186540445415	0.16733708769107
BP	0.00194395793182964	0.16733708769107
BP	0.00194605045920513	0.16733708769107
BP	0.00194814298658062	0.16733708769107
BP	0.00195023551395611	0.16733708769107
BP	0.00195023551395611	0.167538213998391
BP	0.00195023551395611	0.167739340305712
BP	0.0019523280413316	0.167739340305712
BP	0.00195442056870709	0.167739340305712
BP	0.00195651309608258	0.167739340305712
BP	0.00195860562345807	0.167739340305712
BP	0.00195860562345807	0.167940466613033
BP	0.00196069815083356	0.167940466613033
BP	0.00196279067820905	0.167940466613033
BP	0.00196488320558454	0.167940466613033
BP	0.00196697573296003	0.168141592920354
BP	0.00196906826033552	0.168141592920354
BP	0.00197116078771101	0.168141592920354
BP	0.00197325331508649	0.168141592920354
BP	0.00197325331508649	0.168342719227675
BP	0.00197325331508649	0.168543845534996
BP	0.00197325331508649	0.168946098149638
BP	0.00197534584246198	0.168946098149638
BP	0.00197743836983747	0.168946098149638
BP	0.00197953089721296	0.168946098149638
BP	0.00198790100671492	0.169549477071601
BP	0.00198999353409041	0.169549477071601
BP	0.0019920860614659	0.169549477071601
BP	0.00199417858884139	0.169549477071601
BP	0.00199627111621688	0.169549477071601
BP	0.00199836364359237	0.169549477071601
BP	0.00200045617096786	0.169549477071601
BP	0.00200045617096786	0.169750603378922
BP	0.00200254869834335	0.169750603378922
BP	0.00200464122571884	0.169750603378922
BP	0.00200464122571884	0.169951729686243
BP	0.00200673375309432	0.169951729686243
BP	0.00200882628046981	0.169951729686243
BP	0.0020109188078453	0.169951729686243
BP	0.00201301133522079	0.170353982300885
BP	0.00201301133522079	0.170555108608206
BP	0.00201510386259628	0.170555108608206
BP	0.00201510386259628	0.170756234915527
BP	0.00201719638997177	0.170756234915527
BP	0.00201719638997177	0.170957361222848
BP	0.00202138144472275	0.170957361222848
BP	0.00202347397209824	0.170957361222848
BP	0.00202556649947373	0.170957361222848
BP	0.00202765902684922	0.170957361222848
BP	0.00202975155422471	0.170957361222848
BP	0.00202975155422471	0.171158487530169
BP	0.00202975155422471	0.171560740144811
BP	0.0020318440816002	0.171560740144811
BP	0.00203393660897569	0.171560740144811
BP	0.00203602913635118	0.171560740144811
BP	0.00203602913635118	0.171761866452132
BP	0.00203812166372667	0.171761866452132
BP	0.00204021419110216	0.171761866452132
BP	0.00204230671847764	0.171761866452132
BP	0.00204439924585313	0.171761866452132
BP	0.00204649177322862	0.171761866452132
BP	0.00204858430060411	0.171761866452132
BP	0.0020506768279796	0.171761866452132
BP	0.00205276935535509	0.171761866452132
BP	0.00206113946485705	0.171761866452132
BP	0.00206113946485705	0.171962992759453
BP	0.00206323199223254	0.171962992759453
BP	0.00206741704698352	0.171962992759453
BP	0.00206741704698352	0.172164119066774
BP	0.00206950957435901	0.172164119066774
BP	0.0020716021017345	0.172164119066774
BP	0.00207369462910999	0.172164119066774
BP	0.00207578715648547	0.172164119066774
BP	0.00207787968386096	0.172164119066774
BP	0.00207997221123645	0.172365245374095
BP	0.00208206473861194	0.172365245374095
BP	0.00208415726598743	0.172365245374095
BP	0.00208415726598743	0.172566371681416
BP	0.00208415726598743	0.172767497988737
BP	0.00208624979336292	0.172767497988737
BP	0.00208834232073841	0.172767497988737
BP	0.00208834232073841	0.172968624296058
BP	0.00209252737548939	0.172968624296058
BP	0.00209461990286488	0.172968624296058
BP	0.00209671243024037	0.172968624296058
BP	0.00209880495761586	0.172968624296058
BP	0.00210089748499135	0.172968624296058
BP	0.00210508253974233	0.172968624296058
BP	0.00210717506711782	0.172968624296058
BP	0.00210926759449331	0.172968624296058
BP	0.00211345264924428	0.172968624296058
BP	0.00211554517661977	0.172968624296058
BP	0.00211763770399526	0.172968624296058
BP	0.00211973023137075	0.173169750603379
BP	0.00211973023137075	0.1733708769107
BP	0.00212182275874624	0.1733708769107
BP	0.00212182275874624	0.173572003218021
BP	0.00212391528612173	0.173572003218021
BP	0.00212600781349722	0.173572003218021
BP	0.00212810034087271	0.173572003218021
BP	0.0021301928682482	0.173572003218021
BP	0.00213228539562369	0.173572003218021
BP	0.00213437792299918	0.173572003218021
BP	0.00213647045037467	0.173572003218021
BP	0.00213856297775016	0.173572003218021
BP	0.00213856297775016	0.173974255832663
BP	0.00213856297775016	0.174175382139984
BP	0.00214065550512565	0.174175382139984
BP	0.00214274803250114	0.174175382139984
BP	0.00214484055987662	0.174175382139984
BP	0.00214693308725211	0.174175382139984
BP	0.00215111814200309	0.174175382139984
BP	0.00215111814200309	0.174376508447305
BP	0.00215321066937858	0.174376508447305
BP	0.00215321066937858	0.174577634754626
BP	0.00215530319675407	0.174577634754626
BP	0.00215739572412956	0.174577634754626
BP	0.00215948825150505	0.174577634754626
BP	0.00216158077888054	0.174577634754626
BP	0.00216367330625603	0.174577634754626
BP	0.00216785836100701	0.174577634754626
BP	0.00217204341575799	0.174577634754626
BP	0.00217413594313348	0.174577634754626
BP	0.00217622847050897	0.174778761061947
BP	0.00218041352525994	0.174778761061947
BP	0.00218250605263543	0.174778761061947
BP	0.00218250605263543	0.174979887369268
BP	0.00218250605263543	0.175181013676589
BP	0.00218250605263543	0.17538213998391
BP	0.00218250605263543	0.175583266291231
BP	0.00218459858001092	0.175583266291231
BP	0.00218459858001092	0.175784392598552
BP	0.00218669110738641	0.175985518905873
BP	0.0021887836347619	0.175985518905873
BP	0.00219296868951288	0.175985518905873
BP	0.00219506121688837	0.175985518905873
BP	0.00219715374426386	0.175985518905873
BP	0.00219924627163935	0.175985518905873
BP	0.00220343132639033	0.175985518905873
BP	0.00220552385376582	0.175985518905873
BP	0.00220761638114131	0.175985518905873
BP	0.0022097089085168	0.175985518905873
BP	0.00221180143589229	0.175985518905873
BP	0.00221389396326777	0.175985518905873
BP	0.00221807901801875	0.175985518905873
BP	0.00222017154539424	0.175985518905873
BP	0.00222017154539424	0.176186645213194
BP	0.00222226407276973	0.176186645213194
BP	0.00222644912752071	0.176186645213194
BP	0.0022285416548962	0.176186645213194
BP	0.00223272670964718	0.176186645213194
BP	0.00223481923702267	0.176588897827836
BP	0.00223691176439816	0.176588897827836
BP	0.00223900429177365	0.176588897827836
BP	0.00224109681914914	0.176588897827836
BP	0.00224109681914914	0.176790024135157
BP	0.00224109681914914	0.176991150442478
BP	0.00231852033204224	0.176991150442478
BP	0.00232270538679322	0.176991150442478
BP	0.00232479791416871	0.176991150442478
BP	0.00233107549629518	0.176991150442478
BP	0.00233316802367067	0.176991150442478
BP	0.00233316802367067	0.177192276749799
BP	0.00233526055104616	0.177192276749799
BP	0.00233735307842165	0.177192276749799
BP	0.00233944560579714	0.177192276749799
BP	0.00234153813317263	0.177192276749799
BP	0.00234572318792361	0.177192276749799
BP	0.0023478157152991	0.177192276749799
BP	0.00234990824267458	0.177192276749799
BP	0.00234990824267458	0.17739340305712
BP	0.00235200077005007	0.17739340305712
BP	0.00235827835217654	0.17739340305712
BP	0.00236037087955203	0.177594529364441
BP	0.00236455593430301	0.177594529364441
BP	0.00236455593430301	0.177795655671762
BP	0.0023666484616785	0.177795655671762
BP	0.00236874098905399	0.177795655671762
BP	0.00237083351642948	0.177795655671762
BP	0.00237292604380497	0.177795655671762
BP	0.00237501857118046	0.177795655671762
BP	0.00237501857118046	0.178399034593725
BP	0.00237711109855595	0.178399034593725
BP	0.00237920362593144	0.178399034593725
BP	0.00237920362593144	0.178600160901046
BP	0.00238129615330693	0.178600160901046
BP	0.00238338868068242	0.178600160901046
BP	0.0023854812080579	0.178600160901046
BP	0.0023854812080579	0.178801287208367
BP	0.00238757373543339	0.178801287208367
BP	0.00238966626280888	0.178801287208367
BP	0.00239175879018437	0.178801287208367
BP	0.00239385131755986	0.178801287208367
BP	0.00239594384493535	0.178801287208367
BP	0.00239803637231084	0.178801287208367
BP	0.00240222142706182	0.179002413515688
BP	0.00240849900918829	0.179002413515688
BP	0.00241059153656378	0.179002413515688
BP	0.00241268406393927	0.179002413515688
BP	0.00249220010420786	0.179002413515688
BP	0.00249429263158335	0.179002413515688
BP	0.00249638515895884	0.179002413515688
BP	0.00249847768633433	0.179002413515688
BP	0.00250057021370982	0.179002413515688
BP	0.0025047552684608	0.17940466613033
BP	0.0025047552684608	0.179605792437651
BP	0.00250684779583629	0.179605792437651
BP	0.00250894032321178	0.179605792437651
BP	0.00250894032321178	0.179806918744972
BP	0.00251103285058727	0.179806918744972
BP	0.00251312537796276	0.179806918744972
BP	0.00251731043271374	0.179806918744972
BP	0.00251940296008923	0.179806918744972
BP	0.00252149548746471	0.180410297666935
BP	0.00252149548746471	0.180611423974256
BP	0.0025235880148402	0.180611423974256
BP	0.00252568054221569	0.180611423974256
BP	0.00252777306959118	0.180611423974256
BP	0.00252986559696667	0.180611423974256
BP	0.00253195812434216	0.180611423974256
BP	0.00253195812434216	0.180812550281577
BP	0.00253405065171765	0.180812550281577
BP	0.00253823570646863	0.181214802896219
BP	0.00254032823384412	0.181214802896219
BP	0.00254242076121961	0.181214802896219
BP	0.0025445132885951	0.181214802896219
BP	0.0025445132885951	0.18141592920354
BP	0.00254660581597059	0.18141592920354
BP	0.00254869834334608	0.18141592920354
BP	0.00255079087072157	0.18141592920354
BP	0.00255288339809706	0.18141592920354
BP	0.00255288339809706	0.181617055510861
BP	0.00255706845284803	0.181617055510861
BP	0.00255916098022352	0.181617055510861
BP	0.00256125350759901	0.181617055510861
BP	0.0025633460349745	0.181617055510861
BP	0.00256543856234999	0.181617055510861
BP	0.00256753108972548	0.181617055510861
BP	0.00256962361710097	0.181617055510861
BP	0.00257171614447646	0.181617055510861
BP	0.00257380867185195	0.181617055510861
BP	0.00257799372660293	0.181617055510861
BP	0.00258008625397842	0.181617055510861
BP	0.00258217878135391	0.181617055510861
BP	0.0025842713087294	0.181617055510861
BP	0.00258636383610489	0.181617055510861
BP	0.00258845636348038	0.181617055510861
BP	0.00259054889085586	0.181617055510861
BP	0.00259264141823135	0.181617055510861
BP	0.00259473394560684	0.181617055510861
BP	0.00259682647298233	0.181617055510861
BP	0.00259891900035782	0.181617055510861
BP	0.00260101152773331	0.181617055510861
BP	0.0026031040551088	0.181818181818182
BP	0.0026031040551088	0.182019308125503
BP	0.00260519658248429	0.182019308125503
BP	0.00260728910985978	0.182019308125503
BP	0.00260938163723527	0.182019308125503
BP	0.00261356669198625	0.182019308125503
BP	0.00261565921936174	0.182019308125503
BP	0.00262612185623918	0.182019308125503
BP	0.00262821438361467	0.182019308125503
BP	0.00262821438361467	0.182220434432824
BP	0.00263030691099016	0.182220434432824
BP	0.00263239943836565	0.182220434432824
BP	0.00263449196574114	0.182220434432824
BP	0.00263449196574114	0.182421560740145
BP	0.00263658449311663	0.182421560740145
BP	0.00263867702049212	0.182421560740145
BP	0.00263867702049212	0.182622687047466
BP	0.00264076954786761	0.182622687047466
BP	0.0026428620752431	0.182622687047466
BP	0.0026428620752431	0.182823813354787
BP	0.0026428620752431	0.183024939662108
BP	0.00264495460261859	0.183024939662108
BP	0.00264704712999408	0.183024939662108
BP	0.00264913965736957	0.18342719227675
BP	0.00265123218474506	0.18342719227675
BP	0.00265123218474506	0.183628318584071
BP	0.00265332471212055	0.183628318584071
BP	0.00265541723949604	0.183628318584071
BP	0.00265750976687153	0.183628318584071
BP	0.00265960229424701	0.183628318584071
BP	0.0026616948216225	0.183628318584071
BP	0.00266378734899799	0.183628318584071
BP	0.00266587987637348	0.183628318584071
BP	0.00266797240374897	0.183628318584071
BP	0.00267006493112446	0.183628318584071
BP	0.00267215745849995	0.183628318584071
BP	0.00267424998587544	0.183628318584071
BP	0.00267843504062642	0.183628318584071
BP	0.00268052756800191	0.183628318584071
BP	0.0026826200953774	0.183628318584071
BP	0.00268471262275289	0.183628318584071
BP	0.00268680515012838	0.183628318584071
BP	0.00268680515012838	0.183829444891392
BP	0.00268889767750387	0.183829444891392
BP	0.00269099020487936	0.183829444891392
BP	0.00269517525963033	0.183829444891392
BP	0.0027014528417568	0.183829444891392
BP	0.00270563789650778	0.183829444891392
BP	0.00270982295125876	0.183829444891392
BP	0.00271191547863425	0.184030571198713
BP	0.00271610053338523	0.184030571198713
BP	0.00271819306076072	0.184030571198713
BP	0.00272656317026268	0.184030571198713
BP	0.00272865569763816	0.184030571198713
BP	0.00273074822501365	0.184030571198713
BP	0.00273493327976463	0.184030571198713
BP	0.00273702580714012	0.184030571198713
BP	0.0027412108618911	0.184030571198713
BP	0.00274330338926659	0.184030571198713
BP	0.00274539591664208	0.184030571198713
BP	0.00274748844401757	0.184030571198713
BP	0.00274958097139306	0.184030571198713
BP	0.00275167349876855	0.184030571198713
BP	0.00275376602614404	0.184231697506034
BP	0.00275585855351953	0.184231697506034
BP	0.00275795108089502	0.184231697506034
BP	0.00276004360827051	0.184231697506034
BP	0.00276213613564599	0.184231697506034
BP	0.00276422866302148	0.184231697506034
BP	0.00276632119039697	0.184231697506034
BP	0.00276841371777246	0.184231697506034
BP	0.00277050624514795	0.184231697506034
BP	0.00277050624514795	0.184432823813355
BP	0.00277259877252344	0.184432823813355
BP	0.00277469129989893	0.184633950120676
BP	0.00278306140940089	0.184633950120676
BP	0.00278515393677638	0.184633950120676
BP	0.00278515393677638	0.184835076427997
BP	0.00278724646415187	0.184835076427997
BP	0.00278933899152736	0.184835076427997
BP	0.00278933899152736	0.185237329042639
BP	0.00279143151890285	0.185237329042639
BP	0.00279143151890285	0.18543845534996
BP	0.0027998016284048	0.18543845534996
BP	0.00280189415578029	0.185639581657281
BP	0.00280189415578029	0.185840707964602
BP	0.00280398668315578	0.185840707964602
BP	0.00280817173790676	0.185840707964602
BP	0.00281026426528225	0.185840707964602
BP	0.00281026426528225	0.186041834271923
BP	0.00281235679265774	0.186041834271923
BP	0.00281444932003323	0.186041834271923
BP	0.00281654184740872	0.186041834271923
BP	0.00281654184740872	0.186242960579244
BP	0.00281863437478421	0.186242960579244
BP	0.00281863437478421	0.186444086886565
BP	0.00281863437478421	0.186645213193886
BP	0.00281863437478421	0.186846339501207
BP	0.0028207269021597	0.186846339501207
BP	0.00282281942953519	0.186846339501207
BP	0.00282491195691068	0.186846339501207
BP	0.00282700448428617	0.186846339501207
BP	0.00282909701166166	0.186846339501207
BP	0.00283328206641263	0.186846339501207
BP	0.00283537459378812	0.186846339501207
BP	0.00283746712116361	0.186846339501207
BP	0.00283746712116361	0.187047465808528
BP	0.0028395596485391	0.187047465808528
BP	0.00284165217591459	0.187047465808528
BP	0.00284374470329008	0.187047465808528
BP	0.00284583723066557	0.187047465808528
BP	0.00284792975804106	0.187047465808528
BP	0.00285002228541655	0.187248592115849
BP	0.00285211481279204	0.187248592115849
BP	0.00285420734016753	0.187248592115849
BP	0.00285420734016753	0.18744971842317
BP	0.00285629986754302	0.188053097345133
BP	0.00285629986754302	0.188254223652454
BP	0.00285629986754302	0.188455349959775
BP	0.00285839239491851	0.188455349959775
BP	0.002860484922294	0.188455349959775
BP	0.00286257744966949	0.188455349959775
BP	0.00286466997704497	0.188455349959775
BP	0.00286676250442046	0.188455349959775
BP	0.00287094755917144	0.188656476267096
BP	0.00287304008654693	0.188656476267096
BP	0.00290233546980378	0.188656476267096
BP	0.00290442799717927	0.188656476267096
BP	0.00290652052455476	0.188656476267096
BP	0.00290861305193025	0.188656476267096
BP	0.00291070557930574	0.188656476267096
BP	0.00291279810668123	0.188656476267096
BP	0.00291489063405672	0.188656476267096
BP	0.00291698316143221	0.188656476267096
BP	0.0029190756888077	0.188656476267096
BP	0.00292116821618319	0.188656476267096
BP	0.00292744579830966	0.188656476267096
BP	0.00293163085306064	0.188857602574417
BP	0.00293372338043612	0.188857602574417
BP	0.00293581590781161	0.188857602574417
BP	0.00293581590781161	0.189058728881738
BP	0.0029379084351871	0.189058728881738
BP	0.00294000096256259	0.189058728881738
BP	0.00294209348993808	0.189058728881738
BP	0.00294418601731357	0.189058728881738
BP	0.00294418601731357	0.189259855189059
BP	0.00294627854468906	0.18946098149638
BP	0.00294837107206455	0.18946098149638
BP	0.00294837107206455	0.189662107803701
BP	0.00295046359944004	0.189662107803701
BP	0.00295255612681553	0.189662107803701
BP	0.00295464865419102	0.189662107803701
BP	0.00295674118156651	0.189662107803701
BP	0.00295674118156651	0.189863234111022
BP	0.00295674118156651	0.190265486725664
BP	0.002958833708942	0.190265486725664
BP	0.00296092623631749	0.190265486725664
BP	0.00296301876369298	0.190265486725664
BP	0.00296511129106847	0.190265486725664
BP	0.00296720381844395	0.190265486725664
BP	0.00297348140057042	0.190265486725664
BP	0.00297557392794591	0.190265486725664
BP	0.0029776664553214	0.190265486725664
BP	0.00297975898269689	0.190265486725664
BP	0.00298185151007238	0.190265486725664
BP	0.00298394403744787	0.190466613032985
BP	0.00298603656482336	0.190466613032985
BP	0.00298812909219885	0.190466613032985
BP	0.00299022161957434	0.190466613032985
BP	0.00299231414694983	0.190466613032985
BP	0.00299440667432532	0.190466613032985
BP	0.00299649920170081	0.190466613032985
BP	0.0029985917290763	0.190466613032985
BP	0.00300068425645179	0.190466613032985
BP	0.00300277678382727	0.190466613032985
BP	0.00300277678382727	0.190667739340306
BP	0.00300696183857825	0.190667739340306
BP	0.00300696183857825	0.190868865647627
BP	0.00300905436595374	0.190868865647627
BP	0.00301114689332923	0.190868865647627
BP	0.00301323942070472	0.190868865647627
BP	0.00301533194808021	0.190868865647627
BP	0.0030174244754557	0.190868865647627
BP	0.00302160953020668	0.190868865647627
BP	0.00302370205758217	0.190868865647627
BP	0.00302370205758217	0.191069991954948
BP	0.00302579458495766	0.191069991954948
BP	0.00302579458495766	0.191271118262269
BP	0.00302788711233315	0.191271118262269
BP	0.00303207216708413	0.191271118262269
BP	0.00303416469445962	0.191271118262269
BP	0.0030362572218351	0.191271118262269
BP	0.00303834974921059	0.191271118262269
BP	0.00304044227658608	0.191271118262269
BP	0.00304253480396157	0.191271118262269
BP	0.00304462733133706	0.191271118262269
BP	0.00304671985871255	0.191271118262269
BP	0.00305508996821451	0.19147224456959
BP	0.00305718249559	0.19147224456959
BP	0.00306136755034098	0.19147224456959
BP	0.00306346007771647	0.19147224456959
BP	0.00306555260509196	0.19147224456959
BP	0.00306764513246745	0.19147224456959
BP	0.00306764513246745	0.191673370876911
BP	0.00306973765984293	0.191673370876911
BP	0.00307183018721842	0.191673370876911
BP	0.0030760152419694	0.191673370876911
BP	0.00308020029672038	0.191874497184232
BP	0.00308020029672038	0.192075623491553
BP	0.00308229282409587	0.192075623491553
BP	0.00308438535147136	0.192075623491553
BP	0.00308647787884685	0.192075623491553
BP	0.00308857040622234	0.192075623491553
BP	0.00309275546097332	0.192075623491553
BP	0.00309484798834881	0.192276749798874
BP	0.0030969405157243	0.192276749798874
BP	0.00309903304309979	0.192276749798874
BP	0.00310112557047528	0.192276749798874
BP	0.00310321809785077	0.192276749798874
BP	0.00310531062522625	0.192276749798874
BP	0.00310531062522625	0.192477876106195
BP	0.00310740315260174	0.192477876106195
BP	0.00310949567997723	0.192477876106195
BP	0.00311158820735272	0.192477876106195
BP	0.0031157732621037	0.192477876106195
BP	0.00311786578947919	0.192477876106195
BP	0.00311995831685468	0.192477876106195
BP	0.00312205084423017	0.192477876106195
BP	0.00312623589898115	0.192477876106195
BP	0.00312623589898115	0.192679002413516
BP	0.00312832842635664	0.192679002413516
BP	0.00312832842635664	0.192880128720837
BP	0.00313042095373213	0.192880128720837
BP	0.00313251348110762	0.192880128720837
BP	0.00313460600848311	0.192880128720837
BP	0.0031366985358586	0.192880128720837
BP	0.00313879106323408	0.192880128720837
BP	0.00314716117273604	0.192880128720837
BP	0.00314925370011153	0.192880128720837
BP	0.00315971633698898	0.193081255028158
BP	0.00316390139173996	0.193081255028158
BP	0.00316599391911545	0.193081255028158
BP	0.00316808644649094	0.193081255028158
BP	0.00317017897386643	0.193081255028158
BP	0.00317227150124192	0.193081255028158
BP	0.0031743640286174	0.193081255028158
BP	0.00317645655599289	0.193081255028158
BP	0.00317854908336838	0.193081255028158
BP	0.00318064161074387	0.193081255028158
BP	0.00318273413811936	0.193081255028158
BP	0.00318482666549485	0.193081255028158
BP	0.00318482666549485	0.193282381335479
BP	0.00318691919287034	0.193282381335479
BP	0.00318901172024583	0.193282381335479
BP	0.00319110424762132	0.193282381335479
BP	0.00319319677499681	0.193282381335479
BP	0.0031952893023723	0.193282381335479
BP	0.00320156688449877	0.193282381335479
BP	0.00320156688449877	0.1934835076428
BP	0.00320365941187426	0.1934835076428
BP	0.00320575193924975	0.1934835076428
BP	0.00320784446662523	0.1934835076428
BP	0.00320993699400072	0.1934835076428
BP	0.00321202952137621	0.193885760257442
BP	0.0032141220487517	0.193885760257442
BP	0.00321621457612719	0.193885760257442
BP	0.00321830710350268	0.193885760257442
BP	0.00322039963087817	0.193885760257442
BP	0.00322249215825366	0.193885760257442
BP	0.00322458468562915	0.193885760257442
BP	0.00322667721300464	0.193885760257442
BP	0.00323086226775562	0.194086886564763
BP	0.00323295479513111	0.194086886564763
BP	0.0032350473225066	0.194086886564763
BP	0.00323713984988209	0.194086886564763
BP	0.00323923237725758	0.194086886564763
BP	0.00323923237725758	0.194288012872084
BP	0.00324341743200855	0.194288012872084
BP	0.00324550995938404	0.194288012872084
BP	0.00324550995938404	0.194489139179405
BP	0.00324760248675953	0.194489139179405
BP	0.00324969501413502	0.194489139179405
BP	0.00325178754151051	0.194489139179405
BP	0.003253880068886	0.194489139179405
BP	0.00325597259626149	0.194489139179405
BP	0.00325806512363698	0.194489139179405
BP	0.00325806512363698	0.194690265486726
BP	0.00326015765101247	0.194690265486726
BP	0.00326225017838796	0.194690265486726
BP	0.00326434270576345	0.194690265486726
BP	0.00326643523313894	0.194690265486726
BP	0.00326852776051443	0.194690265486726
BP	0.00327062028788992	0.194690265486726
BP	0.00327271281526541	0.194690265486726
BP	0.0032748053426409	0.194690265486726
BP	0.00327689787001638	0.194690265486726
BP	0.00327689787001638	0.194891391794047
BP	0.00327899039739187	0.194891391794047
BP	0.00328317545214285	0.194891391794047
BP	0.00328317545214285	0.195092518101368
BP	0.00328317545214285	0.195293644408689
BP	0.00328526797951834	0.195293644408689
BP	0.00328736050689383	0.195293644408689
BP	0.00328945303426932	0.195293644408689
BP	0.0032936380890203	0.195293644408689
BP	0.00329782314377128	0.195293644408689
BP	0.00329991567114677	0.195293644408689
BP	0.00330200819852226	0.195293644408689
BP	0.00330410072589775	0.195293644408689
BP	0.00330410072589775	0.19549477071601
BP	0.00330619325327324	0.19549477071601
BP	0.00330828578064873	0.19549477071601
BP	0.00331037830802421	0.19549477071601
BP	0.0033124708353997	0.19549477071601
BP	0.00331456336277519	0.19549477071601
BP	0.00331665589015068	0.19549477071601
BP	0.00331665589015068	0.195695897023331
BP	0.00331874841752617	0.195695897023331
BP	0.00332084094490166	0.195695897023331
BP	0.00332293347227715	0.195695897023331
BP	0.00332502599965264	0.195695897023331
BP	0.00332711852702813	0.195695897023331
BP	0.00332921105440362	0.195695897023331
BP	0.0033333961091546	0.195695897023331
BP	0.00333548863653009	0.195695897023331
BP	0.00333758116390558	0.195695897023331
BP	0.00334176621865656	0.195695897023331
BP	0.00334385874603205	0.195695897023331
BP	0.00334595127340753	0.195695897023331
BP	0.00334595127340753	0.195897023330652
BP	0.00334804380078302	0.195897023330652
BP	0.00335013632815851	0.195897023330652
BP	0.003352228855534	0.195897023330652
BP	0.00335432138290949	0.195897023330652
BP	0.00335641391028498	0.195897023330652
BP	0.00335641391028498	0.196098149637973
BP	0.00335850643766047	0.196098149637973
BP	0.00336059896503596	0.196098149637973
BP	0.00336269149241145	0.196098149637973
BP	0.00336478401978694	0.196098149637973
BP	0.00336896907453792	0.196098149637973
BP	0.00337524665666439	0.196098149637973
BP	0.00337733918403988	0.196098149637973
BP	0.00337733918403988	0.196299275945294
BP	0.00337943171141536	0.196299275945294
BP	0.00338152423879085	0.196299275945294
BP	0.00338361676616634	0.196299275945294
BP	0.00338780182091732	0.196299275945294
BP	0.00338989434829281	0.196299275945294
BP	0.0033919868756683	0.196299275945294
BP	0.00339407940304379	0.196299275945294
BP	0.00339617193041928	0.196299275945294
BP	0.00339826445779477	0.196299275945294
BP	0.00340035698517026	0.196299275945294
BP	0.00340244951254575	0.196299275945294
BP	0.00340454203992124	0.196299275945294
BP	0.00340663456729673	0.196299275945294
BP	0.00340872709467222	0.196299275945294
BP	0.00341291214942319	0.196299275945294
BP	0.00341500467679868	0.196299275945294
BP	0.00341709720417417	0.196299275945294
BP	0.00341918973154966	0.196299275945294
BP	0.00341918973154966	0.196500402252615
BP	0.00342128225892515	0.196500402252615
BP	0.00342337478630064	0.196500402252615
BP	0.00342755984105162	0.196500402252615
BP	0.00342965236842711	0.196500402252615
BP	0.0034317448958026	0.196500402252615
BP	0.00343383742317809	0.196500402252615
BP	0.00343383742317809	0.196701528559936
BP	0.00343592995055358	0.196701528559936
BP	0.00344011500530456	0.196701528559936
BP	0.00344220753268005	0.196701528559936
BP	0.00344220753268005	0.196902654867257
BP	0.00344430006005554	0.196902654867257
BP	0.003450577642182	0.196902654867257
BP	0.00345267016955749	0.196902654867257
BP	0.00345476269693298	0.196902654867257
BP	0.00345685522430847	0.196902654867257
BP	0.00345894775168396	0.196902654867257
BP	0.00346104027905945	0.196902654867257
BP	0.00346313280643494	0.196902654867257
BP	0.00346522533381043	0.196902654867257
BP	0.00346731786118592	0.196902654867257
BP	0.00347987302543886	0.196902654867257
BP	0.00348196555281434	0.196902654867257
BP	0.00348405808018983	0.196902654867257
BP	0.00348405808018983	0.197103781174578
BP	0.00348615060756532	0.197103781174578
BP	0.00348824313494081	0.197103781174578
BP	0.0034903356623163	0.197103781174578
BP	0.00349242818969179	0.197103781174578
BP	0.00349452071706728	0.197103781174578
BP	0.00349661324444277	0.197103781174578
BP	0.00349870577181826	0.197103781174578
BP	0.00350079829919375	0.197103781174578
BP	0.00350289082656924	0.197103781174578
BP	0.00350498335394473	0.197103781174578
BP	0.00350707588132022	0.197103781174578
BP	0.00350916840869571	0.197103781174578
BP	0.0035112609360712	0.197304907481899
BP	0.0035112609360712	0.19750603378922
BP	0.00351335346344669	0.19750603378922
BP	0.00351544599082218	0.19750603378922
BP	0.00351544599082218	0.197707160096541
BP	0.00351753851819766	0.197707160096541
BP	0.00351963104557315	0.197707160096541
BP	0.00352172357294864	0.197707160096541
BP	0.00352381610032413	0.197707160096541
BP	0.00352590862769962	0.197707160096541
BP	0.00352800115507511	0.197707160096541
BP	0.0035300936824506	0.197707160096541
BP	0.00353218620982609	0.197707160096541
BP	0.00353637126457707	0.197908286403862
BP	0.00353846379195256	0.197908286403862
BP	0.00354055631932805	0.197908286403862
BP	0.00354264884670354	0.197908286403862
BP	0.00354264884670354	0.198109412711183
BP	0.00354474137407903	0.198109412711183
BP	0.00354683390145452	0.198109412711183
BP	0.00354683390145452	0.198511665325825
BP	0.00354892642883001	0.198511665325825
BP	0.00354892642883001	0.198712791633146
BP	0.00355101895620549	0.198712791633146
BP	0.00355311148358098	0.198712791633146
BP	0.00355311148358098	0.198913917940467
BP	0.00355520401095647	0.198913917940467
BP	0.00355729653833196	0.198913917940467
BP	0.00355729653833196	0.199115044247788
BP	0.00355938906570745	0.199115044247788
BP	0.00356357412045843	0.199115044247788
BP	0.00356566664783392	0.199115044247788
BP	0.00356775917520941	0.199115044247788
BP	0.0035698517025849	0.199115044247788
BP	0.00357194422996039	0.199115044247788
BP	0.00357403675733588	0.199316170555109
BP	0.00357612928471137	0.199316170555109
BP	0.00357822181208686	0.199316170555109
BP	0.00358659192158881	0.199316170555109
BP	0.0035886844489643	0.199316170555109
BP	0.00359077697633979	0.199316170555109
BP	0.00359286950371528	0.199316170555109
BP	0.00359496203109077	0.199316170555109
BP	0.00359705455846626	0.199316170555109
BP	0.00359914708584175	0.199316170555109
BP	0.00360123961321724	0.199316170555109
BP	0.00360542466796822	0.199316170555109
BP	0.00360751719534371	0.199316170555109
BP	0.00360751719534371	0.19951729686243
BP	0.0036096097227192	0.19951729686243
BP	0.00361170225009469	0.19951729686243
BP	0.00361379477747018	0.19951729686243
BP	0.00361379477747018	0.199718423169751
BP	0.00361797983222116	0.199718423169751
BP	0.00362007235959664	0.199718423169751
BP	0.00362007235959664	0.199919549477072
BP	0.00362216488697213	0.199919549477072
BP	0.00362425741434762	0.199919549477072
BP	0.00362634994172311	0.199919549477072
BP	0.0036284424690986	0.199919549477072
BP	0.00363053499647409	0.199919549477072
BP	0.00363262752384958	0.199919549477072
BP	0.00363472005122507	0.199919549477072
BP	0.00363890510597605	0.199919549477072
BP	0.00364309016072703	0.199919549477072
BP	0.00364518268810252	0.199919549477072
BP	0.00364518268810252	0.200120675784393
BP	0.00364727521547801	0.200120675784393
BP	0.0036493677428535	0.200120675784393
BP	0.00365355279760447	0.200120675784393
BP	0.00365564532497996	0.200120675784393
BP	0.00365773785235545	0.200120675784393
BP	0.00365773785235545	0.200321802091714
BP	0.00365983037973094	0.200321802091714
BP	0.00366610796185741	0.200321802091714
BP	0.0036682004892329	0.200321802091714
BP	0.00367029301660839	0.200321802091714
BP	0.00367238554398388	0.200522928399035
BP	0.00367447807135937	0.200522928399035
BP	0.00367657059873486	0.200522928399035
BP	0.00367866312611035	0.200522928399035
BP	0.00368494070823682	0.200522928399035
BP	0.0036870332356123	0.200522928399035
BP	0.00369121829036328	0.200522928399035
BP	0.00369331081773877	0.200522928399035
BP	0.00369958839986524	0.200522928399035
BP	0.00370377345461622	0.200522928399035
BP	0.00370586598199171	0.200522928399035
BP	0.0037079585093672	0.200724054706356
BP	0.00371005103674269	0.200724054706356
BP	0.00371214356411818	0.200724054706356
BP	0.00371632861886916	0.200724054706356
BP	0.00371842114624465	0.200724054706356
BP	0.00372051367362014	0.200724054706356
BP	0.00372260620099562	0.200724054706356
BP	0.00372469872837111	0.200724054706356
BP	0.0037267912557466	0.200724054706356
BP	0.0037267912557466	0.200925181013677
BP	0.0037267912557466	0.201126307320998
BP	0.00372888378312209	0.201126307320998
BP	0.00372888378312209	0.201327433628319
BP	0.00373097631049758	0.201327433628319
BP	0.00373306883787307	0.201327433628319
BP	0.00373516136524856	0.201327433628319
BP	0.00373725389262405	0.201327433628319
BP	0.00374143894737503	0.201327433628319
BP	0.00374353147475052	0.201327433628319
BP	0.00374562400212601	0.201327433628319
BP	0.00374980905687699	0.201327433628319
BP	0.00375190158425248	0.201327433628319
BP	0.00375399411162797	0.201327433628319
BP	0.00375399411162797	0.20152855993564
BP	0.00375608663900345	0.20152855993564
BP	0.00375817916637894	0.20152855993564
BP	0.00376027169375443	0.20152855993564
BP	0.00376236422112992	0.20152855993564
BP	0.00376445674850541	0.20152855993564
BP	0.0037665492758809	0.20152855993564
BP	0.00376864180325639	0.20152855993564
BP	0.00377073433063188	0.20152855993564
BP	0.00377073433063188	0.201729686242961
BP	0.00377282685800737	0.201729686242961
BP	0.00377491938538286	0.201729686242961
BP	0.00377491938538286	0.201930812550282
BP	0.00377701191275835	0.201930812550282
BP	0.00377910444013384	0.201930812550282
BP	0.00378119696750933	0.201930812550282
BP	0.00378328949488482	0.201930812550282
BP	0.00378538202226031	0.201930812550282
BP	0.0037874745496358	0.201930812550282
BP	0.00378956707701129	0.201930812550282
BP	0.00378956707701129	0.202131938857603
BP	0.00378956707701129	0.202333065164924
BP	0.00378956707701129	0.202534191472245
BP	0.00379165960438677	0.202534191472245
BP	0.00379375213176226	0.202534191472245
BP	0.00379584465913775	0.202534191472245
BP	0.00379793718651324	0.202534191472245
BP	0.00380002971388873	0.202534191472245
BP	0.00380421476863971	0.202936444086887
BP	0.0038063072960152	0.202936444086887
BP	0.00380839982339069	0.202936444086887
BP	0.00381049235076618	0.202936444086887
BP	0.00381258487814167	0.202936444086887
BP	0.00381467740551716	0.202936444086887
BP	0.00381676993289265	0.202936444086887
BP	0.00381886246026814	0.202936444086887
BP	0.00382095498764363	0.202936444086887
BP	0.00382095498764363	0.203137570394208
BP	0.00382304751501912	0.203137570394208
BP	0.0038251400423946	0.203137570394208
BP	0.00382723256977009	0.203137570394208
BP	0.00383141762452107	0.203137570394208
BP	0.00383351015189656	0.203137570394208
BP	0.00383560267927205	0.203137570394208
BP	0.00383769520664754	0.203137570394208
BP	0.00383978773402303	0.203137570394208
BP	0.00383978773402303	0.203338696701529
BP	0.00384188026139852	0.203338696701529
BP	0.0038460653161495	0.203338696701529
BP	0.0038460653161495	0.203942075623492
BP	0.00384815784352499	0.203942075623492
BP	0.00385025037090048	0.203942075623492
BP	0.00385443542565146	0.203942075623492
BP	0.00385652795302695	0.203942075623492
BP	0.00385862048040243	0.203942075623492
BP	0.00386071300777792	0.203942075623492
BP	0.00386280553515341	0.203942075623492
BP	0.00386280553515341	0.204143201930813
BP	0.0038648980625289	0.204143201930813
BP	0.0038648980625289	0.204344328238134
BP	0.00386699058990439	0.204344328238134
BP	0.00386908311727988	0.204344328238134
BP	0.00387117564465537	0.204344328238134
BP	0.00387326817203086	0.204344328238134
BP	0.00387536069940635	0.204344328238134
BP	0.00387536069940635	0.204545454545455
BP	0.00387745322678184	0.204545454545455
BP	0.00387745322678184	0.204746580852776
BP	0.00387954575415733	0.204746580852776
BP	0.00387954575415733	0.204947707160097
BP	0.00388163828153282	0.204947707160097
BP	0.00388163828153282	0.205148833467418
BP	0.00388373080890831	0.205148833467418
BP	0.0038858233362838	0.205148833467418
BP	0.00388791586365929	0.205148833467418
BP	0.00389000839103478	0.205148833467418
BP	0.00389419344578575	0.205148833467418
BP	0.00389628597316124	0.205148833467418
BP	0.00389837850053673	0.205148833467418
BP	0.00390047102791222	0.205148833467418
BP	0.00390256355528771	0.205148833467418
BP	0.0039046560826632	0.205148833467418
BP	0.00390674861003869	0.205148833467418
BP	0.00390884113741418	0.205148833467418
BP	0.00390884113741418	0.205349959774739
BP	0.00391093366478967	0.205349959774739
BP	0.00391302619216516	0.205349959774739
BP	0.00391721124691614	0.205349959774739
BP	0.00391930377429163	0.205349959774739
BP	0.00392139630166712	0.205349959774739
BP	0.00392348882904261	0.205349959774739
BP	0.0039255813564181	0.205349959774739
BP	0.00393185893854456	0.205349959774739
BP	0.00393395146592005	0.205349959774739
BP	0.00393604399329554	0.205349959774739
BP	0.00393813652067103	0.205349959774739
BP	0.00394022904804652	0.205349959774739
BP	0.00394232157542201	0.205349959774739
BP	0.0039444141027975	0.205349959774739
BP	0.00394650663017299	0.205349959774739
BP	0.00394859915754848	0.205349959774739
BP	0.00395069168492397	0.205349959774739
BP	0.00395278421229946	0.205349959774739
BP	0.00395487673967495	0.205349959774739
BP	0.00395696926705044	0.20555108608206
BP	0.00395906179442593	0.20555108608206
BP	0.00396115432180142	0.20555108608206
BP	0.00396952443130337	0.20555108608206
BP	0.00397161695867886	0.20555108608206
BP	0.00397370948605435	0.20555108608206
BP	0.00397370948605435	0.205752212389381
BP	0.00397580201342984	0.205752212389381
BP	0.00397580201342984	0.205953338696702
BP	0.00397789454080533	0.205953338696702
BP	0.00397998706818082	0.205953338696702
BP	0.00398207959555631	0.205953338696702
BP	0.0039841721229318	0.205953338696702
BP	0.00398626465030729	0.205953338696702
BP	0.00398835717768278	0.205953338696702
BP	0.00399044970505827	0.205953338696702
BP	0.00399254223243376	0.206154465004023
BP	0.00399672728718473	0.206154465004023
BP	0.00399881981456022	0.206154465004023
BP	0.00400091234193571	0.206154465004023
BP	0.0040030048693112	0.206154465004023
BP	0.00400718992406218	0.206154465004023
BP	0.00400718992406218	0.206355591311344
BP	0.00400928245143767	0.206355591311344
BP	0.00401137497881316	0.206355591311344
BP	0.00401346750618865	0.206355591311344
BP	0.00401556003356414	0.206355591311344
BP	0.00401765256093963	0.206355591311344
BP	0.00401974508831512	0.206355591311344
BP	0.00402183761569061	0.206355591311344
BP	0.0040239301430661	0.206355591311344
BP	0.00402602267044159	0.206355591311344
BP	0.00402602267044159	0.206556717618665
BP	0.00402811519781708	0.206556717618665
BP	0.00403020772519256	0.206556717618665
BP	0.00403230025256805	0.206556717618665
BP	0.00403439277994354	0.206556717618665
BP	0.00403648530731903	0.206556717618665
BP	0.00403857783469452	0.206556717618665
BP	0.00404067036207001	0.206556717618665
BP	0.0040427628894455	0.206757843925986
BP	0.0040427628894455	0.206958970233307
BP	0.00404485541682099	0.206958970233307
BP	0.00404694794419648	0.206958970233307
BP	0.00404904047157197	0.206958970233307
BP	0.00405322552632295	0.206958970233307
BP	0.00405531805369844	0.206958970233307
BP	0.00405741058107393	0.206958970233307
BP	0.00405950310844942	0.206958970233307
BP	0.00406159563582491	0.206958970233307
BP	0.0040636881632004	0.206958970233307
BP	0.00406578069057588	0.206958970233307
BP	0.00406787321795137	0.206958970233307
BP	0.00406996574532686	0.206958970233307
BP	0.00406996574532686	0.207160096540628
BP	0.00407205827270235	0.207160096540628
BP	0.00407415080007784	0.207160096540628
BP	0.00407624332745333	0.207160096540628
BP	0.00407833585482882	0.207160096540628
BP	0.00408879849170627	0.207160096540628
BP	0.00409089101908176	0.207160096540628
BP	0.00409507607383274	0.207160096540628
BP	0.00409716860120823	0.207160096540628
BP	0.00409926112858371	0.207160096540628
BP	0.00409926112858371	0.207361222847949
BP	0.0041013536559592	0.207361222847949
BP	0.00410344618333469	0.207361222847949
BP	0.00410553871071018	0.207361222847949
BP	0.00410763123808567	0.207361222847949
BP	0.00410972376546116	0.207361222847949
BP	0.00411181629283665	0.207361222847949
BP	0.00411390882021214	0.207361222847949
BP	0.00411600134758763	0.207361222847949
BP	0.00411809387496312	0.207361222847949
BP	0.00412018640233861	0.207361222847949
BP	0.0041222789297141	0.207361222847949
BP	0.00412437145708959	0.207361222847949
BP	0.00412646398446508	0.207361222847949
BP	0.00412855651184057	0.207361222847949
BP	0.00413064903921606	0.207361222847949
BP	0.00413274156659155	0.207361222847949
BP	0.00413483409396703	0.207361222847949
BP	0.00413901914871801	0.207361222847949
BP	0.0041411116760935	0.207361222847949
BP	0.00414320420346899	0.207361222847949
BP	0.00414738925821997	0.207361222847949
BP	0.00415157431297095	0.207361222847949
BP	0.00415157431297095	0.207562349155269
BP	0.00415575936772193	0.207562349155269
BP	0.00415785189509742	0.207562349155269
BP	0.00415994442247291	0.207562349155269
BP	0.0041620369498484	0.207562349155269
BP	0.00416412947722389	0.207562349155269
BP	0.00416622200459938	0.207562349155269
BP	0.00416831453197486	0.207562349155269
BP	0.00416831453197486	0.20776347546259
BP	0.00417040705935035	0.20776347546259
BP	0.00417249958672584	0.20776347546259
BP	0.00417459211410133	0.20776347546259
BP	0.00417668464147682	0.20776347546259
BP	0.00417877716885231	0.20776347546259
BP	0.0041808696962278	0.208165728077232
BP	0.00418296222360329	0.208165728077232
BP	0.00418505475097878	0.208165728077232
BP	0.00418714727835427	0.208165728077232
BP	0.00418923980572976	0.208165728077232
BP	0.00419133233310525	0.208165728077232
BP	0.00419342486048074	0.208165728077232
BP	0.00419551738785623	0.208165728077232
BP	0.00419760991523172	0.208165728077232
BP	0.00419970244260721	0.208165728077232
BP	0.00420179496998269	0.208165728077232
BP	0.00420388749735818	0.208165728077232
BP	0.00420598002473367	0.208165728077232
BP	0.00420807255210916	0.208165728077232
BP	0.00421016507948465	0.208165728077232
BP	0.00421225760686014	0.208165728077232
BP	0.00421435013423563	0.208165728077232
BP	0.00421435013423563	0.208366854384553
BP	0.00421435013423563	0.208567980691874
BP	0.00421644266161112	0.208567980691874
BP	0.00421853518898661	0.208567980691874
BP	0.00422272024373759	0.208567980691874
BP	0.00422481277111308	0.208567980691874
BP	0.00422481277111308	0.208769106999195
BP	0.00422690529848857	0.208769106999195
BP	0.00422899782586406	0.208769106999195
BP	0.00422899782586406	0.208970233306516
BP	0.00423109035323955	0.208970233306516
BP	0.00423318288061504	0.208970233306516
BP	0.00423527540799053	0.208970233306516
BP	0.00423736793536601	0.208970233306516
BP	0.0042394604627415	0.208970233306516
BP	0.0042394604627415	0.209372485921158
BP	0.00424155299011699	0.209372485921158
BP	0.00424364551749248	0.209372485921158
BP	0.00424573804486797	0.209372485921158
BP	0.00424783057224346	0.209372485921158
BP	0.00424992309961895	0.209372485921158
BP	0.00425201562699444	0.209372485921158
BP	0.00425410815436993	0.209372485921158
BP	0.00425620068174542	0.209372485921158
BP	0.0042603857364964	0.209372485921158
BP	0.00426457079124738	0.209372485921158
BP	0.00426666331862287	0.209372485921158
BP	0.00426875584599836	0.209372485921158
BP	0.00427084837337384	0.209372485921158
BP	0.00427294090074933	0.209372485921158
BP	0.00427503342812482	0.209372485921158
BP	0.00427712595550031	0.209372485921158
BP	0.0042792184828758	0.209372485921158
BP	0.00428131101025129	0.209372485921158
BP	0.00428131101025129	0.209573612228479
BP	0.00428340353762678	0.209573612228479
BP	0.00428758859237776	0.209573612228479
BP	0.00428968111975325	0.209573612228479
BP	0.00429595870187972	0.209573612228479
BP	0.00429595870187972	0.2097747385358
BP	0.00429595870187972	0.210176991150442
BP	0.00429595870187972	0.210579243765084
BP	0.00429805122925521	0.210579243765084
BP	0.0043001437566307	0.210579243765084
BP	0.0043001437566307	0.210780370072405
BP	0.00430432881138168	0.210780370072405
BP	0.00430432881138168	0.210981496379726
BP	0.00430432881138168	0.211182622687047
BP	0.00430642133875716	0.211383748994368
BP	0.00430851386613265	0.211383748994368
BP	0.00431060639350814	0.211383748994368
BP	0.00431269892088363	0.211383748994368
BP	0.00431479144825912	0.211383748994368
BP	0.00431479144825912	0.211584875301689
BP	0.00431688397563461	0.211584875301689
BP	0.0043189765030101	0.211584875301689
BP	0.00432316155776108	0.211584875301689
BP	0.00432525408513657	0.21178600160901
BP	0.00432525408513657	0.211987127916331
BP	0.00432734661251206	0.211987127916331
BP	0.00432943913988755	0.211987127916331
BP	0.00433153166726304	0.211987127916331
BP	0.00433362419463853	0.211987127916331
BP	0.00433362419463853	0.212188254223652
BP	0.00433571672201402	0.212188254223652
BP	0.00433780924938951	0.212188254223652
BP	0.00433990177676499	0.212188254223652
BP	0.00434199430414048	0.212188254223652
BP	0.00434408683151597	0.212590506838294
BP	0.00434617935889146	0.212590506838294
BP	0.00434617935889146	0.212791633145615
BP	0.00434617935889146	0.212992759452936
BP	0.00434827188626695	0.212992759452936
BP	0.00435036441364244	0.212992759452936
BP	0.00435245694101793	0.212992759452936
BP	0.00435454946839342	0.212992759452936
BP	0.00435454946839342	0.213193885760257
BP	0.0043587345231444	0.213193885760257
BP	0.0043587345231444	0.213395012067578
BP	0.0043587345231444	0.21379726468222
BP	0.00436082705051989	0.21379726468222
BP	0.00436291957789538	0.21379726468222
BP	0.00436501210527087	0.213998390989541
BP	0.00436710463264636	0.213998390989541
BP	0.00436919716002185	0.213998390989541
BP	0.00437128968739734	0.213998390989541
[truncated: 442,672 more rows]
