# Supplementary material for: Systematic identification of post-transcriptional regulatory modules
Source: Nat Commun. 2024 Sep 9;15:7872. doi: 10.1038/s41467-024-52215-7 (PMC11385195; doi:10.1038/s41467-024-52215-7)
Supplement: Supplementary file 20 — Source Data [file 41467_2024_52215_MOESM20_ESM.zip › Source_data/FigS9C_RNAseq.tsv]

WT.Rep1	WT.Rep2	QKI.KD.Rep1	QKI.KD.Rep2	ZNF800.KD.Rep1	ZNF800.KD.Rep2
ENSG00000000003.14	1.70187442723109	2.02288451356969	1.74856094805507	1.54685646673932	1.31997026660794	0.521515686710414
ENSG00000000005.5	-4.99660453051984	-1.41841148338631	-4.99660453051984	-4.99660453051984	-4.99660453051984	-4.99660453051984
ENSG00000000419.12	6.48587154177288	6.62001316104928	6.05695020816262	5.9933173589624	5.96321080354443	6.02067675762649
ENSG00000000457.13	4.20044159700629	4.45225411666859	4.81225957179699	4.66512256997147	4.90142585817132	4.90761059812904
ENSG00000000460.16	5.91545905050292	5.97512123732035	5.90322990679666	5.98199897989206	5.63916907148191	5.86678543208255
ENSG00000000938.12	-4.99660453051984	-4.99660453051984	-3.0563820403377	-4.99660453051984	-4.99660453051984	-4.46376744907063
ENSG00000000971.15	8.09124993667856	7.72293371542806	7.02561537665303	7.4550769162875	7.09078455431854	7.22379594875026
ENSG00000001036.13	6.11664165981795	6.10147296233881	5.92211202823315	6.3129679692498	6.11157513242615	6.03890869420443
ENSG00000001084.11	5.32131559999376	5.20173512745506	4.86264803627597	5.03470051802378	5.14354400615187	5.07983035569716
ENSG00000001167.14	7.00486687073169	6.98717835823457	6.55205595911447	6.67658304730412	6.52500812987835	6.69767092650475
ENSG00000001460.17	1.36425431643379	2.51207500771299	2.14846840154243	1.89323118887739	1.01496743953143	1.44900261996574
ENSG00000001461.16	3.37843593922192	4.14668113885972	4.29544689862275	3.94116010621637	4.42471012472902	4.54072903086581
ENSG00000001497.16	5.58160249201257	5.80544283601463	7.54599441636286	7.09062371909037	7.53836007936508	7.47050222923501
ENSG00000001561.6	-4.99660453051984	-4.99660453051984	-4.99660453051984	-4.99660453051984	-4.99660453051984	-4.99660453051984
ENSG00000001617.11	-4.99660453051984	-4.99660453051984	-4.43790451725288	-4.41027997312404	-3.26556366264909	-3.51784701537612
ENSG00000001626.14	-3.05596151253144	-4.99660453051984	-3.24612369789671	-4.99660453051984	-4.04959754397902	-1.97009764879442
ENSG00000001629.9	5.48580378985615	5.57423812449283	5.08622137650113	5.36667516934078	4.92340185256512	5.14435050499602
ENSG00000001630.15	7.81055405858302	7.57291125890118	7.04608295758455	7.48007259840556	7.19508535103651	7.18835893176612
ENSG00000001631.15	7.40920773899156	7.33294503603268	6.49229402566692	6.93884623080273	6.65630990325897	6.71134926122751
ENSG00000002016.17	1.41564986638056	2.21726976652373	3.16180916241647	2.7522959832417	2.85493685046818	2.51072681166157
ENSG00000002079.14	-4.99660453051984	-4.99660453051984	-4.99660453051984	-4.99660453051984	-4.99660453051984	-2.9513710997704
ENSG00000002330.13	-3.28686675228829	-3.54877548545184	-1.82020573642433	-3.4089192011621	-0.77712262915208	-1.50145374924828
ENSG00000002549.12	4.72662861492579	5.02508454703822	6.36012921988405	5.60019472441466	6.07650449150137	6.23445887825479
ENSG00000002586.19	1.51549946074416	2.2504646002454	5.23153286886844	3.74556218977393	5.04840551598073	4.96204537038393
ENSG00000002587.9	0.677259104847195	-2.27708488364064	-1.46845070851871	0.478134200695466	-0.298790920680846	-1.67316419243323
ENSG00000002726.20	-4.99660453051984	-4.99660453051984	-3.65910595719657	-3.18180176235441	-3.19628345425839	-3.30334842770472
ENSG00000002745.12	-4.99660453051984	-2.12163079782199	-4.99660453051984	-4.99660453051984	-4.99660453051984	-4.99660453051984
ENSG00000002746.14	-3.28686675228829	-3.53362461140119	-3.46465395906653	-0.209004040203633	-1.93200590020395	-1.7391006285346
ENSG00000002822.15	0.410952136337152	0.560415326270863	4.32839194507393	2.72513141782074	3.86139700677326	3.96672572136808
ENSG00000002834.17	4.51738136033494	4.23930549470849	6.9321660809686	5.85816211653255	6.78406785525471	6.80714137593207
ENSG00000002919.14	0.658591192587722	1.31135838912456	3.02940488892238	2.58137240354191	3.02011326794165	2.88024789414632
ENSG00000002933.7	-4.99660453051984	-4.99660453051984	-4.99660453051984	-4.99660453051984	-4.99660453051984	-3.51784701537612
ENSG00000003056.7	5.71653440995661	6.09764748279914	6.71451864954592	6.56494013684688	6.62780084183323	6.55935679202449
ENSG00000003096.14	1.94002434104614	2.33543597426844	2.74686036041501	1.63679323002672	2.23593057203491	2.22573769112237
ENSG00000003137.8	-3.90202602295422	-4.99660453051984	-4.03617974359011	-4.99660453051984	-1.51033314096843	-4.99660453051984
ENSG00000003147.17	4.15617064458887	4.04514602046593	4.30016508527504	4.49905068222945	4.30051976497831	4.24990452267831
ENSG00000003249.13	-2.43346312095583	-3.27896103539593	0.641153660649244	-0.488144978759237	0.378002434271621	-0.382357665881335
ENSG00000003393.14	6.27544103368105	6.47334355880501	6.42747985424811	6.36083508711171	6.36684887316485	6.48559073239502
ENSG00000003400.14	5.47412871729731	5.43460625895328	5.36420725717536	5.50198057806337	5.59837250525435	5.5079884197257
ENSG00000003402.19	7.44556465350186	7.26075502610882	7.3036062367172	7.44705695051075	7.28351061726925	7.21375401822964
ENSG00000003436.15	7.01432192325074	6.92591332710128	6.18567213786521	6.41232407168317	6.15471461987144	6.34118720450348
ENSG00000003509.15	5.8602327637934	5.78779203093294	5.46313635639683	5.43174978043932	5.48201924899094	5.4468022161991
ENSG00000003756.16	7.27078154336157	7.44776949185914	8.01850668050868	8.06035896152876	8.1073583397727	8.119891203593
ENSG00000003987.13	-4.99660453051984	-4.99660453051984	-4.99660453051984	-2.40823929619151	-4.99660453051984	-4.99660453051984
ENSG00000003989.17	-4.99660453051984	-0.633175001760798	-1.42642680365024	0.274158440232903	-0.319179322219377	-1.24069126961443
ENSG00000004059.10	2.06178895425731	2.65350520354686	4.87231012918079	4.12511355063738	4.49491217639999	4.47693869863164
ENSG00000004139.13	-1.83495096055183	-2.36808353221734	-1.11708130715677	-0.879557385697422	-1.63502009619627	-0.270537611872665
ENSG00000004142.11	3.42217489385769	3.72859556500062	5.58495779277511	4.86545439007618	5.40326010010395	5.33647898635201
ENSG00000004399.12	2.4756501733071	2.10073662398885	4.26976815594424	2.31123273479693	3.85416656453039	3.7970020333005
ENSG00000004455.16	8.0985695803349	8.26697794303378	8.28032672748041	8.28453639542092	8.30847587756218	8.28376905148848
ENSG00000004468.12	-4.99660453051984	-0.898341437178956	-1.48420929794509	-1.34893446344842	-4.99660453051984	-3.76990211721368
ENSG00000004478.7	6.55599119427831	6.65659370775776	8.58168135524168	7.81201162095451	8.5344552463082	8.53917949239101
ENSG00000004487.16	8.67002876588365	8.70846305027493	8.61847202190886	8.69364968518442	8.74963131951385	8.7789869243061
ENSG00000004534.14	7.68934567789143	7.92425653448869	7.78476212526806	7.97670540143415	7.82190501193491	7.8569568535527
ENSG00000004660.14	-1.76160649662046	-2.73657301602448	1.35061279031947	0.0437689810648039	0.378841102865156	0.688002729280186
ENSG00000004700.15	6.45754146386968	6.27284045282225	5.57237208795028	6.07255503739417	5.4619916940544	5.50777810367173
ENSG00000004766.15	5.37764377581481	5.3346937888586	4.65626902657655	5.17802528596463	4.80614843148656	4.95627859826277
ENSG00000004776.12	-4.99660453051984	-3.54877548545184	-4.99660453051984	-3.18633248856434	-1.70165226969142	-3.30334842770472
ENSG00000004777.18	-4.34790587147719	-3.04056498588616	-0.24108794807563	-2.40823929619151	-2.62493129335343	-0.864805553167015
ENSG00000004779.9	6.59685516779595	6.69930014430313	6.61751153824341	6.5893831472803	6.42021304734505	6.59740182569025
ENSG00000004799.7	-2.85696462364915	-4.99660453051984	-4.99660453051984	-4.99660453051984	-4.04959754397902	-4.99660453051984
ENSG00000004809.13	-4.99660453051984	-4.99660453051984	-4.99660453051984	-4.99660453051984	-4.99660453051984	-4.99660453051984
ENSG00000004838.13	-2.13956158658297	-3.00001901835087	0.189267368696449	-1.40699784884752	0.466010392704815	-0.383858504579512
ENSG00000004846.16	-2.91828978253598	-4.99660453051984	-1.03355182146579	-3.64816275125797	-1.61741615171438	-0.794063091161334
ENSG00000004848.7	-4.99660453051984	-4.99660453051984	-3.0563820403377	-4.99660453051984	-4.04959754397902	-2.80309392057171
ENSG00000004864.13	5.73302891282369	5.90306166676119	5.65364746312429	5.75608717585799	5.76272682522697	5.78213918979613
ENSG00000004866.20	5.61444345868416	5.49565026479674	5.65746342970432	5.92521435485993	5.73368768562928	5.6799111129065
ENSG00000004897.11	8.41273613901657	8.37098397083526	7.41481657582293	7.90333129686799	7.59312723479473	7.60472660955546
ENSG00000004939.14	0.0809270060622889	-3.04099339429297	0.776219017842714	-0.133214828528386	-0.0774469668911535	-0.326022428300283
ENSG00000004948.13	-4.99660453051984	-1.72759204120043	-1.82028121121135	-4.99660453051984	-0.889108588215066	-4.99660453051984
ENSG00000004961.14	5.35148942202813	5.3243354093006	5.72891872833805	5.65223328461143	5.70883114394084	5.71646142309859
ENSG00000004975.11	0.924693384518783	0.431247263652873	2.98143286456629	1.42528262296134	2.74762290365571	2.28667859887698
ENSG00000005001.9	-4.99660453051984	-4.99660453051984	-4.99660453051984	-4.99660453051984	-4.99660453051984	-2.32729243607599
ENSG00000005007.12	3.71569638188011	4.08669222170862	5.66337896638697	4.61017048186525	5.49815849340955	5.25264117714464
ENSG00000005020.12	6.16297171113708	6.19621668884639	5.50650135103862	5.66254260027028	5.47270748683157	5.42187089453812
ENSG00000005022.5	5.31457230088377	5.25309271686476	6.65341087455187	5.99225059217037	6.48718084606545	6.56706049579294
ENSG00000005059.15	3.8065140804374	4.10041432840328	3.48558951602379	3.4232076188449	3.63205330214863	3.57103011920678
ENSG00000005073.5	-1.36957345753679	-1.91120020690909	0.26501537325994	-1.29239610877085	-0.013853878166209	-0.004414682769687
ENSG00000005075.15	2.56237225067997	2.763168801593	4.53155862633457	3.41439141873713	4.28179144933846	4.39542864756751
ENSG00000005100.12	5.35650738916088	5.3741382982494	5.90145289366615	5.79596462997067	5.86014640875642	5.90549074777314
ENSG00000005102.12	-4.99660453051984	-4.99660453051984	-4.99660453051984	-4.99660453051984	-4.99660453051984	-4.99660453051984
ENSG00000005108.15	-3.90202602295422	-1.81647717456076	-4.99660453051984	-3.18633248856434	-4.99660453051984	-1.68402212915967
ENSG00000005156.11	6.53509024096069	6.59900865061233	7.22049549751761	6.81975164727147	7.1525719800827	7.24240864107648
ENSG00000005175.9	8.07373928957778	8.15009528104018	7.23364218488184	7.63694464922557	7.13601171166898	7.30564347595653
ENSG00000005187.11	7.44846352217552	6.95313224445156	6.35175780772035	7.09660817039165	6.67396714898507	6.69221446167589
ENSG00000005189.19	4.84829826750039	5.09148146652212	4.87303964162895	4.61757463446521	4.66038810112216	4.83693930762227
ENSG00000005194.14	3.65792200443333	3.86881941333946	5.79623268634264	5.31695036077581	5.63986679870475	5.75921120194378
ENSG00000005206.16	-0.980057846154284	-2.76530823813363	0.668089384877083	0.00728275615030463	1.35813997616986	0.725019690801586
ENSG00000005238.19	-1.07119034885271	-0.898341437178956	1.6450169394975	0.364930360979147	1.25430750778358	0.843687702810334
ENSG00000005243.9	-4.99660453051984	-4.99660453051984	-3.24612369789671	-4.41027997312404	-4.99660453051984	-4.99660453051984
ENSG00000005249.12	9.89613235192697	9.76119453869366	8.95862011111078	9.46213033226577	9.08409917870094	9.10211651849841
ENSG00000005302.17	4.87127038075514	4.79316689510928	4.76005757120587	4.77237619971969	4.50379433523615	4.79100429105222
ENSG00000005339.14	6.45236661757693	6.58874435651543	7.32362310287691	7.34793704324583	7.49886010241084	7.38986450857527
ENSG00000005379.15	-0.119772052936762	-3.04142192995347	-0.613692616153436	-0.500818243611234	-0.101740828033872	-0.409426865729051
ENSG00000005381.7	-4.34790587147719	-4.99660453051984	-4.99660453051984	-4.99660453051984	-4.99660453051984	-4.99660453051984
ENSG00000005421.8	-4.34790587147719	-2.2439098158068	-4.99660453051984	-4.99660453051984	-4.99660453051984	-4.99660453051984
ENSG00000005436.13	5.8282233814765	5.84989663942496	5.01926105543276	5.048449201788	4.91408274285246	4.71923885289001
ENSG00000005448.16	-2.03103490180811	-1.72767824615827	2.49600108723828	0.300081925621513	1.88792166450195	1.89830467478607
ENSG00000005469.11	1.28224837176967	1.06220874728774	1.43973039469478	1.06269892051242	1.72292471342955	-0.0248098500600874
ENSG00000005471.16	-3.05596151253144	-4.99660453051984	-4.99660453051984	-4.99660453051984	-4.99660453051984	-4.99660453051984
ENSG00000005483.20	8.47694954736785	8.46089797526401	7.72292784864416	8.08287281232301	7.73991330850942	7.80148060377847
ENSG00000005486.16	-1.1261330921165	-0.633175001760798	1.01180492229607	1.3561559221574	1.23661347834193	0.352571879962848
ENSG00000005513.9	-3.56190412801943	-4.99660453051984	-4.43790451725288	-2.6714096573881	-0.928469269199788	-2.80309392057171
ENSG00000005700.14	7.85935787785799	7.86156061809895	7.06109223098335	7.30682940281759	6.97858924717265	7.1117732174903
ENSG00000005801.16	6.56143509538277	6.48332806934733	5.90392753541738	5.90418646527516	5.70302529674813	5.6131954792395
ENSG00000005810.17	9.1936172503933	9.14744747969758	8.91204036198913	9.1134679262994	9.0001573377118	8.99266479921288
ENSG00000005812.10	7.12505390635229	6.93431373811742	6.08995539783093	6.59666294361579	6.14111893391317	6.26968850378687
ENSG00000005844.17	-2.68228326231887	-3.53966588111837	-1.33430301220312	-3.18303600453143	-3.25511727787667	-0.124839623855013
ENSG00000005882.11	-2.52619071485644	-1.41841148338631	0.990449373280572	-1.67100182972977	0.628789916302373	0.0550959182999298
ENSG00000005884.17	-2.03976462076806	-3.0754655017208	0.0649176476128466	-0.0599330589238338	-1.3326480037724	-0.00277522836521849
ENSG00000005889.15	6.78003736684079	6.94281320678914	6.44772859371639	6.70617384972931	6.40594752404961	6.52848000407082
ENSG00000005893.15	5.77910026556263	5.37856176359595	5.13919517985675	5.37689265851865	5.05971306087339	5.21621737400717
ENSG00000005961.17	-3.05510826686553	-2.01121750607791	0.764176327038356	-0.600742509783123	0.176112383939415	0.588033095096878
ENSG00000005981.12	0.85608930373382	-1.16388012226932	-1.95947317950187	0.0948207255847268	-0.514983583696137	-0.537286994588232
ENSG00000006007.11	5.29051882310969	5.49910756776633	4.90898236719512	5.32319024725896	5.0902409787045	4.93523946039312
ENSG00000006015.17	-0.547218962779035	-0.701415906960846	1.64205491792087	-0.0862725871679565	1.63112367463512	1.68277818230351
ENSG00000006016.10	-4.99660453051984	-4.99660453051984	-4.99660453051984	-4.41027997312404	-3.73850570539565	-4.46376744907063
ENSG00000006025.11	-2.85696462364915	-3.04056498588616	1.83670291052181	-0.320256743726321	1.35609395367652	0.473843897768996
ENSG00000006042.11	3.22251059393393	3.51979969906492	4.58593277390352	3.55714762978042	4.03918803916784	3.96113647218252
ENSG00000006047.12	-1.36957345753679	-3.54877548545184	-0.120014766991379	-0.533275903112136	0.584065043526957	0.585680708870985
ENSG00000006059.3	-4.99660453051984	-4.99660453051984	-4.99660453051984	-4.99660453051984	-4.99660453051984	-4.99660453051984
ENSG00000006062.14	-1.18587563445415	-0.194564262967586	2.90674210836159	1.58377580007978	3.11032549042715	3.25213049026811
ENSG00000006071.13	-4.99660453051984	-4.99660453051984	-4.99660453051984	-2.4119728412367	-1.85679971571842	-2.32830604294242
ENSG00000006116.3	-4.99660453051984	-3.89093879055685	-4.99660453051984	-4.99660453051984	-4.99660453051984	-4.99660453051984
ENSG00000006118.14	-1.66260060291517	-3.53091427159018	-0.46158954170871	-1.74502387291321	-1.34138715030388	-0.0454974802721343
ENSG00000006125.17	8.290901012079	8.42264674335116	8.51559228879972	8.8514950555375	8.68008234151612	8.67346040394496
ENSG00000006128.11	-4.99660453051984	-4.99660453051984	-2.47821699719543	-4.99660453051984	-4.99660453051984	-4.99660453051984
ENSG00000006194.9	3.46694892191655	3.9636293113363	4.87230939948369	4.44393256638377	4.92132837077392	4.9332590666063
ENSG00000006210.6	-1.87091054557619	-4.34034541932729	-1.57585084205436	-2.75200199605701	-2.74966907383711	-1.37405808614152
ENSG00000006282.20	-3.05596151253144	-3.27240691595561	0.479472732254224	-1.03858892889771	0.146283266155756	-0.345514891721676
ENSG00000006283.17	-4.99660453051984	-4.99660453051984	-2.15901687836913	-4.99660453051984	-4.99660453051984	-4.99660453051984
ENSG00000006327.13	-4.34790587147719	-3.54877548545184	0.173226771633821	-1.46931478214655	0.0482913333673646	-0.793083196253349
ENSG00000006377.10	-4.99660453051984	-4.99660453051984	-4.99660453051984	-4.99660453051984	-4.99660453051984	-4.99660453051984
ENSG00000006432.15	1.22151241136731	0.815555580562903	2.19692633372768	1.67655664521971	2.18848517154952	2.1185768585987
ENSG00000006451.7	7.80874651237259	7.81469734152204	7.12327860026973	7.45662583316241	7.26881853098774	7.25677775047419
ENSG00000006453.13	4.88869783398847	5.36532435140853	5.23834932240719	5.12900764574377	5.29262210419672	5.26674666991494
ENSG00000006459.10	5.79672375278552	5.80730333629738	5.11363954839724	5.34062997797962	5.15050877890856	5.07056738257583
ENSG00000006468.13	4.44029611298213	4.74932331303535	4.18418281382674	4.0708652493397	4.14823889411541	4.35002560910661
ENSG00000006530.15	4.85717683234217	4.85293392861313	5.94657624175689	5.4436647996882	5.81988753173552	5.91723166336073
ENSG00000006534.15	-3.5510370633035	-2.4913179139899	1.51489362246441	-0.776752432685973	0.135540103623301	0.261660072830583
ENSG00000006555.10	-4.34790587147719	-4.99660453051984	-2.14732385547118	-4.99660453051984	-2.44451845941022	-0.844216281028071
ENSG00000006576.16	6.78214117129646	6.68535894984661	5.89075613006736	6.22504579292376	5.86167666378448	5.89873782557403
ENSG00000006606.8	-4.99660453051984	-4.99660453051984	-4.99660453051984	-4.99660453051984	-4.99660453051984	-4.99660453051984
ENSG00000006607.13	4.857122832997	4.69408285932286	5.23201120115064	4.8716595584563	4.95341634325645	5.18779651019967
ENSG00000006611.15	-4.99660453051984	-4.99660453051984	-3.72229865180536	-4.99660453051984	-4.99660453051984	-4.99660453051984
ENSG00000006625.17	5.62068877521838	5.61308550430468	5.42808545505141	5.1878981658115	5.07752916160894	5.38938348358439
ENSG00000006634.7	8.07194158165669	7.93775241075767	7.16854142672062	7.55911003783798	7.20794207759168	7.21318347295087
ENSG00000006638.11	0.303602421492581	0.607318926901001	2.72874503130017	1.65282170148249	2.58962608332354	2.59848547944824
ENSG00000006652.13	6.11738134954724	6.15578404292379	5.5128339215645	5.80654418262513	5.51476314481619	5.55363438514744
ENSG00000006659.12	-4.99660453051984	-0.998791803088583	-4.99660453051984	-4.99660453051984	-4.99660453051984	-4.99660453051984
ENSG00000006695.10	3.70196120884566	4.01605286813902	4.19355890325427	4.17488884395282	4.0663606081374	4.08327151670246
ENSG00000006704.10	-0.130011648853739	-0.55419147152384	3.55455034057	1.67867453882145	3.07153783337321	3.17234760885783
ENSG00000006712.14	2.9307594579201	3.30221406775258	5.92246410157927	4.93228609740745	5.85725643361945	5.81837006341486
ENSG00000006715.15	7.5775140212036	7.62950733718069	6.99418804572092	7.47435866887472	7.12367149613307	7.10587390066828
ENSG00000006740.16	-4.34790587147719	-1.97618014249747	-1.53923804247885	-1.08158099309705	-1.24630839830648	-3.11385298264194
ENSG00000006744.18	3.7655976062677	3.91786696098741	6.18204199220131	5.14007605989228	5.92950249596649	6.0164191187396
ENSG00000006747.14	-2.64168852505913	-0.223447325304178	-0.36006065569097	0.143368623102485	-0.865615469677322	-0.221526767361051
ENSG00000006756.15	-3.56190412801943	-4.99660453051984	-2.72137187672635	-2.99336125626902	-3.26516047681051	-2.13775734326635
ENSG00000006757.11	1.14975884920169	1.68575806601434	2.55290218094369	2.54273507696053	3.03902540931746	2.84730053092077
ENSG00000006788.13	-4.99660453051984	-4.99660453051984	-4.99660453051984	-4.99660453051984	-4.99660453051984	-4.99660453051984
ENSG00000006831.9	5.94818390001901	5.824399707183	5.71962000782844	6.05323552081096	5.80983167518286	5.84951693337354
ENSG00000006837.11	2.93138853934431	1.86743155351864	2.51114032367682	2.65962489648039	2.08674122641957	1.90298199840973
ENSG00000007001.12	-4.99660453051984	-3.54877548545184	-4.99660453051984	-2.29270979165872	-2.38701993328897	-4.99660453051984
ENSG00000007038.10	0.290236366976028	0.742572893169023	4.1044231846864	2.82763871226664	3.77979629395505	3.94329296138178
ENSG00000007047.14	0.992866761901972	1.07495422725954	4.33497169082472	3.02427590612149	3.71480192147493	3.66156370992261
ENSG00000007062.11	-4.99660453051984	-4.99660453051984	-4.99660453051984	-4.99660453051984	-4.99660453051984	-4.99660453051984
ENSG00000007080.10	-0.387395060537368	-0.804432152421104	1.67703024805681	-0.564937870933832	1.1966877761128	0.993981701547212
ENSG00000007129.17	-4.34790587147719	-4.99660453051984	-4.43790451725288	-4.99660453051984	-2.90997654498962	-4.99660453051984
ENSG00000007168.12	7.04990397875648	7.11134531307562	6.89989268807053	7.24483959237754	7.00533307568182	7.04787149869596
ENSG00000007171.17	-4.99660453051984	-4.99660453051984	-4.99660453051984	-4.99660453051984	-4.99660453051984	-4.99660453051984
ENSG00000007174.17	-4.99660453051984	-3.89093879055685	-3.444969121685	-1.52913852175931	-4.02549742218395	-3.2876878805139
ENSG00000007202.14	6.44522760519276	6.62555972337393	8.55254845966835	7.82516043181516	8.38626885333945	8.34329175327232
ENSG00000007216.14	-4.99660453051984	-4.99660453051984	-4.99660453051984	-4.99660453051984	-4.99660453051984	-4.99660453051984
ENSG00000007237.18	-4.99660453051984	-4.99660453051984	-2.47774071980481	-3.18592001590239	-4.44675354902135	-2.82438706319847
ENSG00000007255.10	-3.90202602295422	-3.54877548545184	-0.98456117811449	-2.82350339486001	-1.19026342470792	-1.50145374924828
ENSG00000007264.14	-0.361650572976851	-0.309118023375596	2.8477109533069	0.651252444298238	2.45057371978374	2.36950661679499
ENSG00000007306.14	-4.99660453051984	-4.99660453051984	-4.99660453051984	-4.99660453051984	-4.99660453051984	-4.99660453051984
ENSG00000007312.12	-4.99660453051984	-4.99660453051984	-4.99660453051984	-4.99660453051984	-2.90997654498962	-2.32729243607599
ENSG00000007314.12	-4.99660453051984	-4.99660453051984	-4.99660453051984	-3.67222565872758	-2.38701993328897	-4.46376744907063
ENSG00000007341.18	4.33363182238089	4.25564186722541	3.73125862813941	3.86863504083209	3.64779664080519	3.54012801727528
ENSG00000007350.16	-4.99660453051984	-0.480107073886428	-1.26363251926	-3.4089192011621	-4.04959754397902	-1.89308751035324
ENSG00000007372.22	4.42485031915638	4.28397488275174	4.70376399956683	4.68783146376252	4.65540513675927	4.58687820847356
ENSG00000007376.7	-2.68211858666984	-3.27240691595561	-0.373288031831386	-2.40823929619151	-1.77151155892919	-2.13766849522288
ENSG00000007384.15	-4.99660453051984	-3.54877548545184	-2.73852857553401	-3.4089192011621	-2.00401424794788	-3.76990211721368
ENSG00000007392.16	5.22274216785218	5.40763756637892	6.19508788380305	5.73060171624179	6.20748815074006	6.30561645635467
ENSG00000007402.11	-1.58357810686038	-0.554611952617055	1.81863996783635	0.433647735932615	2.48093494563004	2.07576583087445
ENSG00000007516.13	-4.99660453051984	-4.99660453051984	-4.03617974359011	-4.41027997312404	-4.44675354902135	-3.30334842770472
ENSG00000007520.3	-1.30475532483732	-1.56473509458675	0.819333094903784	-0.863472159675666	0.405645867667429	0.202742722613607
ENSG00000007541.16	-2.52619071485644	-2.51150993967705	-0.135543603857014	-1.62226384531578	-1.09676678261784	-1.08199690636842
ENSG00000007545.15	4.13122478095148	4.29852152261455	5.26748592492073	4.91199902791253	5.00201057064156	4.9059313400757
ENSG00000007866.19	-1.24272458908975	-0.0180650980319711	2.51227210372183	0.499240291317229	1.82704476402837	2.10890675872657
ENSG00000007908.15	-4.99660453051984	-4.99660453051984	-4.99660453051984	-2.53383197457929	-4.99660453051984	-2.43235161837116
ENSG00000007923.15	4.49252380466965	4.68601799214913	7.39608789719363	6.36034700805548	7.16044001568365	7.17167471836938
ENSG00000007933.12	-4.99660453051984	-3.73724300965201	-2.38730069721474	-1.28525427213615	-0.31923163692254	-2.94280749750138
ENSG00000007944.14	5.60709282962467	5.69622502517326	5.25018417748019	5.48523319549893	5.5293624223039	5.55578162978649
ENSG00000007952.17	-4.99660453051984	-4.99660453051984	-4.99660453051984	-4.99660453051984	-4.44675354902135	-3.11665219950898
ENSG00000007968.6	1.95995235461511	1.9717221897791	4.42103288743193	3.36700192027773	3.9543292038547	4.01045265792458
ENSG00000008018.8	6.04267535478396	6.10185199690118	6.7791874103588	6.44678778163697	6.64780158818204	6.80303983931122
ENSG00000008056.13	-3.56190412801943	-2.66549107600889	-1.48504663361238	-3.18633248856434	-0.319179322219377	-3.06234893412806
ENSG00000008083.13	5.67445198109838	5.93829578537704	6.89325520844095	6.49179578855187	6.7479482709838	6.7516918998959
ENSG00000008086.11	2.57842795050679	2.17591002053992	1.92486021793932	0.925546116080256	2.09772522597209	1.87819058534654
ENSG00000008118.9	-4.99660453051984	-4.99660453051984	-4.99660453051984	-4.99660453051984	-4.99660453051984	-4.99660453051984
ENSG00000008128.22	5.48367977669767	5.49929114928905	5.65236217970898	5.63841665575707	5.62894423135505	5.59125186930254
ENSG00000008130.15	3.00688951127316	3.31273060805032	4.91473237877122	4.0724984886511	4.67523455422411	4.49316677220058
ENSG00000008196.12	3.81929331049644	3.82541424470652	4.00941683180593	3.68694794445839	4.09279617539276	3.67585204989597
ENSG00000008197.4	-4.99660453051984	-4.99660453051984	-4.99660453051984	-1.60059308434902	-4.99660453051984	-4.99660453051984
ENSG00000008226.19	-4.99660453051984	-2.840873173479	-3.46441802901314	-3.18633248856434	-3.32336164809605	-2.32749510048619
ENSG00000008256.15	3.35605892553907	3.28094817355706	3.44102333068787	3.4232076188449	3.42512248201754	3.57442374600281
ENSG00000008277.14	2.72107880704163	1.73683544790269	1.82468611169621	2.21690360891001	2.08103438066022	2.45659105772258
ENSG00000008282.8	6.4455220170515	6.34634044788083	5.63527628966865	5.87475434518899	5.66982773774936	5.63997777231501
ENSG00000008283.15	1.01661092809332	2.00416370270869	3.09431411791139	2.65004344614967	3.06649635295847	3.12319474829713
ENSG00000008294.20	7.88384692754776	7.79560865676416	7.3447258241581	7.6746432689572	7.39732641452926	7.50022104484466
ENSG00000008300.16	-3.05596151253144	-3.27240691595561	0.0751991077764704	-0.905299187834161	0.665629142095106	-0.0877845460023328
ENSG00000008311.14	1.28224837176967	1.06460011736888	1.19109918576805	1.81861706245876	1.8827745471474	1.70784625455631
ENSG00000008323.15	-4.34790587147719	-4.99660453051984	-4.99660453051984	-4.99660453051984	-1.92227865228736	-4.4619864981243
ENSG00000008324.11	3.2359305668695	4.06197037092871	4.1278385602804	4.00887802791808	3.7364109448781	3.79554587855975
ENSG00000008382.15	-3.28686675228829	-3.04056498588616	-0.120014766991379	-1.67100182972977	-0.293256736721903	-0.793083196253349
ENSG00000008394.12	5.95162844518267	5.81659865182535	5.40253334697682	5.47039478771125	5.48233209445323	5.525033056086
ENSG00000008405.11	5.1865644090402	5.31062790391475	4.86645997890248	5.04295966747084	4.77202468706262	4.92198075423104
ENSG00000008438.4	-4.99660453051984	-4.99660453051984	-4.99660453051984	-4.99660453051984	-4.99660453051984	-4.99660453051984
ENSG00000008441.16	-0.205602641644835	1.11122798126117	1.59637015885825	0.693899156527137	1.56891289442591	1.31866793605157
ENSG00000008513.14	-3.68321765290443	0.198176228219213	-0.253977298277495	0.249019578360463	0.227514102983085	0.356582646128893
ENSG00000008516.16	-4.99660453051984	-4.99660453051984	-3.24612369789671	-4.41027997312404	-3.73850570539565	-4.99660453051984
ENSG00000008517.16	-3.05596151253144	-1.56473509458675	1.04326734794307	-0.320256743726321	0.54342924338571	0.73870819268681
ENSG00000008710.19	-1.20461690630385	-0.529672677337446	1.27551146230629	1.04278660913429	1.1654452163688	1.43454714184678
ENSG00000008735.13	-1.17761079623506	-4.99660453051984	0.965624547376294	-0.377301664828193	0.960879716610062	0.607696154647981
ENSG00000008838.19	2.41972986884947	2.41366861055979	5.60732657560148	4.06686598676357	5.33770189665665	5.13300530131899
ENSG00000008853.16	-2.38548393155641	-2.01258223938271	1.79419877523573	-0.0384574093675581	1.46642411535188	1.06247835925798
ENSG00000008869.11	6.00441998039472	6.00709271547886	5.85759896192657	6.42796291336375	5.93470317644182	5.97743122315206
ENSG00000008952.16	8.48389289953488	8.44866987746281	8.03754534175606	8.26649093990764	8.10228301863858	8.15118729408609
ENSG00000008988.9	9.58799479019481	9.71215649891669	9.4526586885485	9.43712145042911	9.33235850332431	9.39310525385367
ENSG00000009307.15	10.3236381175548	10.3595351793633	10.1639594487327	10.3737657333273	10.2230490739573	10.2467981204355
ENSG00000009335.17	6.74394214957903	7.02208121293377	6.70411921732138	6.80544470891347	6.60609425353621	6.75498898854613
ENSG00000009413.15	7.71207797427355	7.48572389007905	6.84742564220273	7.09379804568	6.87558344656716	6.79827261233589
ENSG00000009694.13	2.13953905557624	3.03639899068597	2.2723631998823	2.51128106528859	2.12014009914602	2.68095869953413
ENSG00000009709.11	-4.99660453051984	-4.99660453051984	-4.03617974359011	-4.99660453051984	-4.99660453051984	-4.99660453051984
ENSG00000009724.16	-3.56190412801943	-4.99660453051984	-4.99660453051984	-3.67222565872758	-4.99660453051984	-4.99660453051984
ENSG00000009765.14	1.82981113618937	1.60931542354222	1.34508773946183	1.79711803308993	1.08456538177653	1.9341805715589
ENSG00000009780.15	4.45206714760461	4.26243911195442	3.83455582824255	3.85113562715327	3.56850574429749	3.97579183418427
ENSG00000009790.14	-4.99660453051984	-0.898341437178956	-4.43790451725288	-4.99660453051984	-4.99660453051984	-3.11665219950898
ENSG00000009830.11	1.08295922054671	0.630101702717771	2.85610355926619	2.60117646114169	2.59426835511851	2.61623381383587
ENSG00000009844.15	6.47988886197636	6.33736253972035	6.09084682251974	6.38074789585894	5.93926312947815	5.90463934376894
ENSG00000009950.15	-2.73973442769483	-2.71504920668426	0.337846565995983	-0.822222611362197	0.315626202594103	0.0656483819283084
ENSG00000009954.10	9.6059599694226	9.59622792109616	9.37772086047465	9.60878417892348	9.4168096137002	9.4095615175605
ENSG00000010017.12	7.91345678803681	7.91872152286855	7.18494665888712	7.57543319183425	7.21395319977641	7.28798934821631
ENSG00000010030.13	-4.99660453051984	-3.89093879055685	-1.82028121121135	-2.40823929619151	-1.84492653464749	-4.99660453051984
ENSG00000010072.15	5.43154895018958	5.48290270981444	5.00934156614069	5.10089162077628	5.01766996228767	5.03097685428335
ENSG00000010165.19	3.87106201935348	4.07747110050541	5.99797747180238	5.19296921130854	5.86050765488462	5.90717388275485
ENSG00000010219.13	0.924963677841844	0.450404056157464	3.18549477900086	1.57729807778614	2.39983196143055	2.21001848443343
ENSG00000010244.18	8.18727445513832	8.16226590770031	8.19972779573605	8.15765340953883	8.2395162356686	8.18856743740127
ENSG00000010256.10	1.47916693766674	1.84221630959481	5.90009176497832	3.88398606081975	5.6109881939911	5.46590883259975
ENSG00000010270.13	5.375173154564	5.70373585505607	5.11795602498839	5.28359948725205	5.15286849112651	5.11493837444408
ENSG00000010278.13	2.25691359859683	1.93363685566977	2.23198844768347	2.1054801146161	2.74762290365571	2.76355111151546
ENSG00000010282.14	-4.99660453051984	-4.99660453051984	-4.99660453051984	-4.99660453051984	-4.99660453051984	-4.99660453051984
ENSG00000010292.12	5.64399078106739	5.67090832670813	7.76456251896922	7.09363364712075	7.68632654302646	7.63293265330947
ENSG00000010295.19	-4.99660453051984	-4.99660453051984	-3.24166932396342	-4.41027997312404	-3.73850570539565	-1.34709906339124
ENSG00000010310.8	-1.3139753468064	-0.0714112255046244	2.19329055144488	1.15423837265151	1.86530718955217	1.37971557099153
ENSG00000010318.20	2.87239987882402	3.42604038553671	4.46820367031499	3.73461262514321	4.28237552223837	4.10911403884105
ENSG00000010319.6	-4.99660453051984	-2.50913711932354	-4.03617974359011	-2.82350339486001	-2.62493129335343	-1.39143174016159
ENSG00000010322.15	2.35043851304986	2.36605284253908	5.03499107518908	4.18364513705506	4.86848052822057	4.93457941107303
ENSG00000010327.10	-4.99660453051984	-4.99660453051984	-2.47821699719543	-4.99660453051984	-4.99660453051984	-4.99660453051984
ENSG00000010361.13	-2.52619071485644	-2.23960092254483	0.384418716812177	-0.948375177526323	0.255673282831737	0.414474195750557
ENSG00000010379.15	-4.34790587147719	-4.99660453051984	-4.99660453051984	-3.67222565872758	-2.18284423017353	-4.99660453051984
ENSG00000010404.17	3.36509873534602	3.56426030548196	3.48674723043748	3.62106349048721	3.5243050319687	3.93158049249342
ENSG00000010438.16	-3.90202602295422	-4.99660453051984	-1.82028121121135	-2.82350339486001	-2.18284423017353	-1.39143174016159
ENSG00000010539.11	4.63760834433864	5.19829795790227	4.44309951713138	4.58262307470463	4.55139175844818	4.53507095387026
ENSG00000010610.9	-4.99660453051984	-4.99660453051984	-4.99660453051984	-3.4089192011621	-3.26556366264909	-4.46376744907063
ENSG00000010626.14	0.0878721479773921	0.255425301284659	1.27659695903476	-0.0187192779638947	0.873509418713987	1.16668128330596
ENSG00000010671.15	6.91268625110869	6.93197074451547	7.21244385039568	7.32007636528376	7.28450299859383	7.2558534791356
ENSG00000010704.18	1.0965448794914	0.858595532605738	2.41408559641773	2.00756991841929	2.50245414351474	2.2554710916456
ENSG00000010803.16	3.28413808351826	4.05572157891509	5.68514255682143	4.77234469282832	5.4317116571523	5.58887746385109
ENSG00000010810.17	3.92272835724614	4.11099756892696	5.13386913305871	4.78801374035874	5.12910185694608	5.03159425095865
ENSG00000010818.9	-1.01826347594866	-4.99660453051984	-1.2132089373845	-1.46931478214655	-0.372465125658389	-1.62056404893582
ENSG00000010932.16	-1.77893550463055	-4.27690617924416	-4.99660453051984	-1.56959301644559	-4.99660453051984	-4.04720272279133
ENSG00000011007.12	6.6830267385185	6.60270908938391	7.25630023074682	6.82625833192481	7.25557113256367	7.17559029729501
ENSG00000011009.10	-0.779346220345938	-0.674121369078759	2.9318778806777	0.636752051011295	2.48206866038914	2.21707902580555
ENSG00000011021.21	2.01502276689804	2.53239635532769	3.59148977377386	3.09761760173207	3.54454665003532	3.40016797897958
ENSG00000011028.13	-1.83495096055183	-0.998791803088583	0.744767880869665	-0.469137508261081	1.09658586090891	0.585680708870985
ENSG00000011052.21	1.33576077063287	0.13446467864648	2.33469662107845	1.20186381409566	1.87957032719301	2.36202887360424
ENSG00000011083.8	-4.99660453051984	-4.99660453051984	-4.99660453051984	-4.99660453051984	-4.99660453051984	-4.99660453051984
ENSG00000011105.12	-4.99660453051984	-4.34034541932729	-4.43790451725288	-4.99660453051984	-4.99660453051984	-3.51784701537612
ENSG00000011114.14	5.86383143808873	6.09733197287135	5.54150205286611	5.69169136746156	5.73979075205966	5.74564075757425
ENSG00000011132.11	-1.71133843854712	-0.0986615351742684	0.405403109013061	-0.197135811291441	0.915373576242036	0.925497033403927
ENSG00000011143.16	2.39989599761702	2.93111995316665	4.07302244605635	3.62951926063795	4.04787163545751	4.02988544147626
ENSG00000011198.8	5.62766345571911	5.64527464413252	4.96133816111789	5.46859874154707	5.01117371500639	5.18175108064279
ENSG00000011201.11	-4.99660453051984	-4.99660453051984	-4.99660453051984	-4.99660453051984	-4.99660453051984	-4.99660453051984
ENSG00000011243.17	2.60358141398677	2.95482043428637	5.94241172985418	4.8332271285994	5.82802968392355	5.5319795132381
ENSG00000011258.15	6.71902282477214	6.73150385472823	6.05756867859029	6.45483726692884	6.09527651572206	6.11078759829196
ENSG00000011260.13	6.91778805377874	6.81223688129818	6.34180240904082	6.46869971371645	6.46717792086033	6.32210722936498
ENSG00000011275.18	5.64554307759892	5.81843099265894	6.49921986932453	6.17843383142459	6.45700967781735	6.47198924218758
ENSG00000011295.15	5.62845979742037	5.46976607155388	5.30758357581904	5.56358879490594	5.48188602283185	5.35037886406773
ENSG00000011304.19	6.01437676380624	6.09081974302412	7.15376685202228	6.3414703708383	7.01143252987155	6.91952851699467
ENSG00000011332.19	-3.05596151253144	-2.12163079782199	1.23726717759936	-0.992777018962685	0.584120984989887	0.237425736805751
ENSG00000011347.9	-4.99660453051984	-4.99660453051984	-4.43790451725288	-4.41027997312404	-1.23891655473752	-4.46376744907063
ENSG00000011376.10	5.72286263353604	5.66167676218946	6.48133787554824	6.05016122753404	6.28102316537541	6.34761913121072
ENSG00000011405.13	6.71735455219803	6.65353750152362	5.9168018420176	5.98060985580916	5.84498336010932	5.84797475631206
ENSG00000011422.11	0.0638215326021298	-0.375102198565636	1.91394991646978	0.602300230883529	1.68785649666084	1.49376548355767
ENSG00000011426.10	8.14526284044182	8.12234074165025	7.42808628890496	7.6421747730617	7.51413599583474	7.507920775626
ENSG00000011451.18	1.95333580475741	0.890313086724361	2.45105306097015	1.85919153398371	2.35964204948937	1.83104198818167
ENSG00000011454.16	5.94778740957121	5.85513666415423	5.61182771731856	5.77719141411813	5.67945290834066	5.57616545910198
ENSG00000011465.16	0.722183414230674	-1.16393844446297	-2.06659027473995	0.450543139863666	-1.22900463670986	-0.940280916897902
ENSG00000011478.11	0.337968195089682	-0.271808821668655	1.91757511578264	1.10966714245647	1.49386885254681	1.5002746479187
ENSG00000011485.14	3.17474707928691	4.0943317217905	5.87991014498679	5.23569243291203	5.70261996358002	5.56092261395258
ENSG00000011523.13	4.1722128180393	4.46922392518786	4.29976471487614	4.05981943005678	4.48797485646086	4.36423838822716
ENSG00000011566.14	5.70772432432176	5.99734675875611	5.05762849823809	5.4216320081362	5.09147195565466	5.10265185456095
ENSG00000011590.13	-4.99660453051984	-4.99660453051984	-4.99660453051984	-4.99660453051984	-4.99660453051984	-4.99660453051984
ENSG00000011600.11	-4.99660453051984	-3.54877548545184	-0.680628624960497	-1.34899218314331	-0.928469269199788	-2.32729243607599
ENSG00000011638.10	1.99254875580585	1.88499417006915	2.97189194342297	2.77891228429209	3.05524584006845	3.26706645087428
ENSG00000011677.12	1.3642642824934	2.44943023384117	3.13529539850784	2.69395852576677	3.08064913020366	3.23168570979673
ENSG00000012048.21	8.89501158354463	8.85351797054301	7.99038985250133	8.4190922042103	8.11989389865443	8.06751932270312
ENSG00000012061.15	-0.462582520410898	0.918142427674952	3.57750776219886	1.27189550967988	3.09636665295533	2.87849185010027
ENSG00000012124.16	-1.95068504456538	-2.43112009242055	0.0372964053352949	-0.595802749312918	-0.132183657069092	-0.684323198973322
ENSG00000012171.19	-4.99660453051984	-4.34034541932729	-0.16821619435658	-2.98275427862114	-1.75217245754224	-3.01441379928708
ENSG00000012174.11	5.43196325284062	5.42750270752026	4.77398083993978	5.24922166894941	4.83461168824318	5.00494615740071
ENSG00000012211.12	-2.03072035680585	-1.56473509458675	2.04333772576002	-0.462097186974611	1.95151387726771	1.83106468631648
ENSG00000012223.12	-4.99660453051984	-4.99660453051984	-4.99660453051984	-4.99660453051984	-4.44675354902135	-4.46376744907063
ENSG00000012232.8	4.7047882561451	4.9106987653393	5.91921853209747	5.28133651734016	5.82959842344422	5.83539412816193
ENSG00000012504.13	-4.99660453051984	-4.99660453051984	-4.99660453051984	-4.99660453051984	-4.99660453051984	-4.99660453051984
ENSG00000012660.13	8.65667633204823	8.64953237967414	8.08198410102398	8.33832426200341	8.19860947828766	8.14294636922159
ENSG00000012779.10	0.371831814683117	0.612418624350498	1.94613689943523	1.17734616939637	2.20897204583153	2.44921602182254
ENSG00000012817.15	-4.99660453051984	-4.99660453051984	-4.99660453051984	-4.99660453051984	-4.99660453051984	-4.46376744907063
ENSG00000012822.15	1.2502383249919	0.726931419113777	2.57099879084628	1.70787830781894	2.60328408253661	2.26406697431779
ENSG00000012963.14	6.88890525047305	6.6834327547218	6.19053386798073	6.63673794005466	6.3525529122248	6.25680102203609
ENSG00000012983.11	6.2069344516853	6.32409627420796	5.42054472720878	5.49788413203624	5.51947309230381	5.48785448118842
ENSG00000013016.15	-4.99660453051984	-4.99660453051984	-4.99660453051984	-4.99660453051984	-4.44675354902135	-4.99660453051984
ENSG00000013275.7	3.89722375723442	4.52349494169188	6.43688530905645	5.77027311923349	6.43288725820348	6.41749366217171
ENSG00000013288.8	3.48189770067062	2.66173485060237	2.75426312976349	2.62794084805461	2.77531003948135	3.15148389258467
ENSG00000013293.5	0.292353943954161	-0.514980408222167	0.741051597991361	-0.0116663511014684	0.70791844957215	-0.159101862807703
ENSG00000013297.11	-3.90202602295422	-1.05176763610311	-1.74671252322485	-1.35049370633538	-1.28926788862326	-3.76990211721368
ENSG00000013306.15	-1.12618909555859	-0.313737014425367	2.7856372513769	0.679893917760874	2.25806642187912	1.87023255568728
ENSG00000013364.18	-3.0161870852805	-2.03448875468062	-0.857918595615738	-0.551060355140696	0.0367287808918326	-1.23464467649523
ENSG00000013374.16	6.9378074806663	6.79309826297441	6.3505506578569	6.67012376813941	6.56858828212862	6.40948447569653
ENSG00000013375.15	6.94240420982795	6.60581143321849	6.23007772223608	6.47864323151569	6.04041414658589	6.27413045281461
ENSG00000013392.7	1.26099458537467	1.72900474437246	1.81095511549691	1.52835060152388	1.8384979388328	1.35399997506761
ENSG00000013441.15	7.4411310649931	7.52193170349587	6.90357922259603	6.89145638300101	6.94336357757919	6.88220322766033
ENSG00000013503.9	6.44139506883473	6.33703319460216	5.83343958936431	6.0343453849977	6.05373160815815	6.01849827674735
ENSG00000013523.9	2.58365478859496	2.2972185749773	3.95486774805863	3.16136758770444	3.50172419719782	3.94999057133563
ENSG00000013561.17	6.55212976258131	6.55626152181862	6.02782787598806	6.37671750984662	6.20440725835261	6.04647379774464
ENSG00000013563.13	-0.967209767775924	-2.01258223938271	0.0130172394620395	-1.60059308434902	0.0684254322665535	-0.109380374452413
ENSG00000013573.16	2.42416806739608	2.93259351767131	5.21336330350251	4.28451562857474	5.06201631646538	5.12453006699368
ENSG00000013583.8	1.00386040868952	0.711118502187956	1.54601830630007	1.62214603387421	2.17223622430865	1.59079540246455
ENSG00000013588.7	-0.574430556552612	-2.12163079782199	0.214887491246954	-0.688692204894246	-1.47674347895739	-1.2892089033418
ENSG00000013619.13	-4.99660453051984	-4.99660453051984	-3.72229865180536	-4.41027997312404	-4.04959754397902	-4.99660453051984
ENSG00000013725.14	-4.99660453051984	-3.89093879055685	-4.99660453051984	-4.99660453051984	-4.44675354902135	-4.99660453051984
ENSG00000013810.18	4.85717683234217	4.86905534396062	6.34706255225932	5.64319289246737	6.33913350058732	6.28242686559383
ENSG00000014123.9	7.58504284056629	7.21309139884689	6.42075967708879	7.02724125892726	6.577319796007	6.41233962732081
ENSG00000014138.8	4.45558062977136	4.42525052525167	5.60994545096551	5.49613706621761	5.73697380350688	5.70030839997407
ENSG00000014164.6	-2.03072035680585	0.178737973046879	1.13369710602532	-1.23793670817344	0.652351346379496	0.612339227137043
ENSG00000014216.15	1.43246829178094	1.61432306713823	5.34955412982798	3.41264339927558	4.94602309023958	4.92455783400753
ENSG00000014257.15	-4.34790587147719	-4.99660453051984	-2.60250959333429	-4.99660453051984	-4.99660453051984	-4.99660453051984
ENSG00000014641.17	6.84098350482303	7.05099027250191	7.2521116455809	7.22210796356422	7.01872006730822	7.14230683504015
ENSG00000014824.13	7.73757015744691	7.89825127674847	7.07647927654927	7.49124222715283	7.1214983993522	7.14681096839147
ENSG00000014914.20	-2.38548393155641	-4.99660453051984	-3.0563820403377	-0.948375177526323	-1.28926788862326	-0.270537611872665
ENSG00000014919.12	4.98338907385888	5.01867597914019	5.01586370754563	5.03196324607682	4.93042769511198	4.71332332792245
ENSG00000015133.18	3.31023594404076	3.51525161566943	4.6149720684834	3.9832904382795	4.31023164603153	4.42431607488886
ENSG00000015153.14	5.33616862941789	4.93595931412574	4.62499348355528	4.75316584858759	4.47399838788816	4.61712848888457
ENSG00000015171.19	5.76970237475005	5.85530258153085	6.08964160573951	6.07759683619393	6.10275559661083	6.05418084146944
ENSG00000015285.10	-0.652939747018646	-0.674121369078759	3.47793710481491	1.49124801631018	2.99908401309825	2.84729772542438
ENSG00000015413.9	-4.99660453051984	-4.99660453051984	-4.99660453051984	-4.99660453051984	-4.99660453051984	-4.46376744907063
ENSG00000015475.18	4.28738935890947	4.03459878458364	4.54303545721826	4.20557082851167	4.46017191939209	4.69999977676553
ENSG00000015479.18	10.5509664532853	10.5198071694985	9.81993720790695	10.0923323456752	9.85448252232896	9.84763198727679
ENSG00000015520.14	-4.99660453051984	-4.99660453051984	-4.99660453051984	-4.99660453051984	-4.99660453051984	-1.81998064912434
ENSG00000015532.9	-0.87022227156046	-0.554573721998615	1.59853135807851	0.17732962479238	1.13427536175346	0.993180648075745
ENSG00000015568.12	4.98888169605689	5.25397496244876	4.07146858423017	4.61978084115429	4.53964624728539	4.78238912259914
ENSG00000015592.16	-4.99660453051984	-4.99660453051984	-4.99660453051984	-1.74502387291321	-4.99660453051984	-3.51784701537612
ENSG00000015676.17	3.26290697812587	3.78255338504912	5.60265961299995	4.68607207221276	5.37877873316169	5.36075736851194
ENSG00000016082.14	-4.99660453051984	-2.36808353221734	-4.99660453051984	-4.99660453051984	-4.99660453051984	-4.99660453051984
ENSG00000016391.10	2.27853917897782	1.72822718747773	3.68168581759641	3.10387234826333	3.32147174323241	3.51239216913839
ENSG00000016402.13	-4.99660453051984	-4.99660453051984	-4.99660453051984	-4.99660453051984	-4.99660453051984	-3.51784701537612
ENSG00000016490.15	6.50407699386308	6.11054241966946	5.88027230518181	6.52932217660327	6.30879303382955	6.49098776902116
ENSG00000016602.9	-4.99660453051984	-4.99660453051984	-4.99660453051984	-4.99660453051984	-4.99660453051984	-4.99660453051984
ENSG00000016864.18	5.0343869222258	4.8520347428133	4.3661918658617	4.59431321267288	4.5635239409276	4.47512335177419
ENSG00000017260.19	6.97865990925694	6.8340750509318	6.29711277195136	6.82085724245252	6.3706546044685	6.56514258073018
ENSG00000017427.16	-1.2732205435742	-0.0993027250653686	-1.49621760271321	-0.96256810548968	-0.622877452985603	-1.36987761270033
ENSG00000017483.14	-0.147638668011426	0.2461498988293	3.87603801994344	2.47506030634176	3.64551668006148	3.6161839586824
ENSG00000017797.12	7.15247146419983	7.26606913043321	7.15617246033117	6.95038156826383	7.21647454342624	7.09920840899852
ENSG00000018189.12	6.16249432576762	6.37326216789907	5.76277205703835	5.93416455791514	5.39280943179119	5.49529965461061
ENSG00000018236.14	-4.99660453051984	-4.34034541932729	-1.70940045184232	-3.98843482786088	-3.73822589516746	-0.82245211628979
ENSG00000018280.16	-3.90202602295422	-2.66318095200859	0.189698432750288	-1.58453400586498	-0.471486225482037	-0.156354140860732
ENSG00000018408.14	0.540078569390941	0.167147428169816	-1.60507075028385	-0.609531713573142	0.479471175554168	-1.65760214930191
ENSG00000018510.14	8.13480338176572	7.95536363623245	7.23475140356952	7.58124263304373	7.29040790523907	7.35315723423514
ENSG00000018607.6	-4.99660453051984	-4.99660453051984	-4.99660453051984	-4.99660453051984	-4.99660453051984	-4.99660453051984
ENSG00000018610.14	5.22872174342425	5.41932792087849	5.94440698994448	5.90327773016377	6.0246390790177	6.07138237119105
ENSG00000018625.14	-4.34790587147719	-2.36808353221734	-0.667601614249414	-1.04764743291771	-1.80533196967689	-0.931898247784904
ENSG00000018699.11	6.19367510188579	6.35654131515001	5.81381650453306	6.1205669308004	5.75808563528989	5.87002882654337
ENSG00000018869.16	0.038763852185281	1.53606365947047	-0.613692616153436	-0.0153717087395883	-0.013853878166209	-1.39143174016159
ENSG00000019102.11	-4.99660453051984	-4.99660453051984	-0.862963066758333	-4.99660453051984	-4.99660453051984	-4.99660453051984
ENSG00000019144.18	0.88502434567084	1.06691298326335	3.52133840022789	2.5086595366322	3.58002043641415	3.21276435932373
ENSG00000019169.10	-4.99660453051984	-4.99660453051984	-4.99660453051984	-4.99660453051984	-4.99660453051984	-4.99660453051984
ENSG00000019186.9	-4.99660453051984	-4.99660453051984	-4.99660453051984	-4.41027997312404	-4.99660453051984	-4.99660453051984
ENSG00000019485.13	0.642245296753149	1.11122798126117	1.39978931104021	1.18733064845822	1.5899585866783	1.28592233794444
ENSG00000019505.7	-4.34790587147719	-4.99660453051984	-2.60017501456675	-2.18574977172514	-1.84439942584084	-2.90768832427006
ENSG00000019549.10	-4.99660453051984	-4.99660453051984	-4.99660453051984	-4.99660453051984	-4.44675354902135	-4.99660453051984
ENSG00000019582.14	-4.99660453051984	-3.89093879055685	-4.99660453051984	-2.28871842501316	-2.09066014123822	-1.15826166094606
ENSG00000019991.16	-4.99660453051984	-4.99660453051984	-4.99660453051984	-1.74502387291321	-4.99660453051984	-2.66864604568275
ENSG00000019995.6	4.07039897844484	4.24057285818001	3.17193021624115	3.50579518034454	2.54153840408498	3.34935053540264
ENSG00000020129.15	-1.74620359931194	-1.10676314239234	2.29866967251327	0.852909486238968	2.06108172572421	2.19079121429314
ENSG00000020181.17	-4.34790587147719	-4.99660453051984	-4.99660453051984	-1.90553904457684	-4.44675354902135	-3.11665219950898
ENSG00000020219.9	-4.99660453051984	-4.99660453051984	-4.99660453051984	-4.99660453051984	-4.99660453051984	-4.99660453051984
ENSG00000020256.19	1.7136952382876	1.11721591583931	3.17876738362289	2.28748455627803	2.55861020265144	2.72179803011847
ENSG00000020426.10	6.33862405311908	6.22562119407827	5.6532232678028	5.77027311923349	5.81057858833928	5.5905548322507
ENSG00000020577.13	-2.52619071485644	-2.23861783700179	-2.40055566513551	-3.4089192011621	-4.04959754397902	-4.99660453051984
ENSG00000020633.18	-4.99660453051984	-2.23960092254483	-4.99660453051984	-4.41027997312404	-4.99660453051984	-4.99660453051984
ENSG00000020922.12	7.81490877149682	7.70099900446536	7.10618523012475	7.46676010188227	7.12104513305241	7.2083446388315
ENSG00000021300.13	-1.07119034885271	-4.99660453051984	-2.06659027473995	-2.08617525875217	-3.73850570539565	-1.50145374924828
ENSG00000021355.12	5.93608523111748	5.64446153919333	5.79436268274092	5.78813128858174	5.86047337467122	5.9606775541501
ENSG00000021461.16	-3.05596151253144	0.134915153070304	-0.798275836288358	-1.82288989078425	-1.12063857764575	-1.60610935371478
ENSG00000021488.12	-4.99660453051984	-4.99660453051984	-4.99660453051984	-4.99660453051984	-4.99660453051984	-4.99660453051984
ENSG00000021574.12	6.77129847225117	6.57435827258918	6.03999264066911	6.43251828771364	6.15361067586071	6.12984300235472
ENSG00000021645.18	-1.58357810686038	-4.99660453051984	-4.22590107117212	-3.6510064262979	-3.11375165416618	-2.80351671806051
ENSG00000021762.19	-2.85696462364915	-4.99660453051984	-1.07167668427742	-3.4089192011621	0.165085097467272	-1.50145374924828
ENSG00000021776.10	7.56540078372003	7.53165966223104	6.9878951541927	7.32305793544632	7.07971591920582	7.02901257239288
ENSG00000021826.15	-3.02681229926465	-1.63502764033552	-0.42787591631162	-1.0875878563789	0.18508416952662	0.0779233960431236
ENSG00000021852.12	-4.99660453051984	-4.99660453051984	-4.99660453051984	-4.99660453051984	-4.99660453051984	-1.62056404893582
ENSG00000022267.16	-4.99660453051984	-4.99660453051984	-4.99660453051984	-4.99660453051984	-4.99660453051984	-4.99660453051984
ENSG00000022277.12	4.57556857196099	4.69100864481876	5.99886706990649	5.1152299534448	5.82924889678754	5.78030357696443
ENSG00000022355.16	-4.99660453051984	-4.34034541932729	-4.99660453051984	-4.99660453051984	-4.99660453051984	-4.99660453051984
ENSG00000022556.15	6.5598039721065	6.50148393609115	6.76198115299582	6.76903490998568	6.79908700901685	6.83628362071515
ENSG00000022567.9	5.15522680579385	5.05514692933336	4.58945433318828	4.90229126900054	4.90742311872546	4.65977703686376
ENSG00000022840.15	5.86346439458262	5.97827164094933	7.53229679460459	7.14622337030317	7.42599770912981	7.52682636213894
ENSG00000022976.15	2.19652311673978	1.73883329341125	2.63813122734586	2.38229275267326	2.61464539303409	2.94163606701773
ENSG00000023041.11	6.02544743096352	5.9834263033012	5.22526122349024	5.44886288541713	5.24309587269578	5.04694330755178
ENSG00000023171.17	-4.34790587147719	-4.99660453051984	-2.15806267878385	-2.99354170934525	-4.99660453051984	-4.46376744907063
ENSG00000023191.16	-0.147638668011426	0.156093869308258	1.09210593407358	0.975088506965008	1.20480545804027	1.01448459861274
ENSG00000023228.13	8.62430189965417	8.68087270216166	8.47834314938844	8.81095349409248	8.56035899369035	8.58774825269421
ENSG00000023287.12	7.64010040363861	7.71676053460482	6.76550156618452	7.2376475227974	6.99114072556084	6.85802817062624
ENSG00000023318.7	8.28161457893784	8.15119424268147	7.23517703531957	7.74820663135916	7.48727952718291	7.46502752131293
ENSG00000023330.14	3.84094060037524	3.77115967242482	5.86495194915842	5.14061637013158	5.86590940888638	5.74120690685362
ENSG00000023445.13	2.35043851304986	1.06220874728774	0.384435089877035	1.70787830781894	1.67119935667212	1.31866793605157
ENSG00000023516.8	8.44631045163887	8.48194488474456	7.66818477282017	7.92186239189227	7.68890593859116	7.60382651881676
ENSG00000023572.9	5.26004420744379	5.38863441524926	4.5296398435549	5.0707719771452	4.44667226049173	4.60859004085124
ENSG00000023608.4	5.00111830218975	5.15423240481666	4.471840305439	4.57958428298073	4.33377119828398	4.20131203994463
ENSG00000023697.12	3.63951119547192	4.25564050456827	4.48833883215222	4.1911061588427	4.40531727478672	4.27900442499997
ENSG00000023734.10	7.92131047421448	7.97069812625097	7.41887329524775	7.68904502414916	7.47259967015643	7.48983823935802
ENSG00000023839.10	-1.07119034885271	0.0836896630743563	-1.48486716362412	-0.905299187834161	0.107869776630985	-1.7504004025745
ENSG00000023892.10	-0.5367220595389	-0.185566809767959	3.66647107152852	1.48316541411645	3.19266120344344	3.14075810118433
ENSG00000023902.13	0.410952136337152	0.310510045800975	1.73764345215272	1.95581201050849	2.48093494563004	2.1228802299717
ENSG00000023909.9	5.82325647352167	6.03371447055701	5.33879152496101	5.59838774665058	5.26200215067556	5.38553737917038
ENSG00000024048.10	8.40784775718151	8.1949751642753	7.50262234719368	7.91899452185125	7.79834340025989	7.75363439618671
ENSG00000024422.11	-0.735968405567044	0.372121217067873	1.94984818615389	0.416772801959883	1.38195380659598	1.97155079308452
ENSG00000024526.16	6.61474525982026	6.37920759248417	5.67387065745155	6.02455493643461	5.83259504954766	5.80994459844793
ENSG00000024862.17	3.37349317791591	3.04588552704066	2.88346213067004	3.31580395809643	2.87311333961878	2.8501005002497
ENSG00000025039.14	4.92884025627065	4.87882078865289	4.20403221186632	4.49531214395562	4.3733039888675	4.50655210556503
ENSG00000025156.12	6.25441066568485	6.18219055096094	5.33681507112144	5.69703613689539	5.40078045226489	5.47773710845286
ENSG00000025293.16	6.38124751001192	6.2588108473217	6.50721921871339	6.27593216778615	6.45373200611387	6.50793356288037
ENSG00000025423.11	0.991009103561256	-0.716263902477993	0.652605747613034	0.762289796346014	-2.09066014123822	0.459217931202003
ENSG00000025434.18	-0.0918591819669769	-2.36808353221734	1.68544052834156	0.926261718824024	1.93516552655789	1.74330896937788
ENSG00000025708.13	-4.99660453051984	-4.99660453051984	-4.99660453051984	-4.99660453051984	-2.13610817913852	-3.30334842770472
ENSG00000025770.18	0.592066131421564	0.411793539806302	3.35100185079652	1.64164518856684	3.13002501231755	3.01281251868916
ENSG00000025772.7	3.93954954572672	4.01766080068628	5.79006547027974	5.02984168105263	5.62804578247413	5.64966238863601
ENSG00000025796.13	8.99795385727042	8.97288523963915	8.13375910666294	8.49943403241751	8.26510882638572	8.30105843311201
ENSG00000025800.13	7.44863140894417	7.47758023490918	7.83867760085466	7.79201237612247	7.84785027537274	7.84004980460884
ENSG00000026025.15	8.40784760609625	8.58511236689734	8.9500893219736	8.7418639162127	8.86059347193458	8.84567432733293
ENSG00000026036.22	-3.40012687256431	-3.2077314394625	0.550800171928099	-3.26583293883597	-2.05921430918907	-2.08677983357895
ENSG00000026103.21	-4.99660453051984	-4.99660453051984	-4.99660453051984	-4.99660453051984	-2.28132312654441	-4.07551635054234
ENSG00000026297.15	2.84338311649928	2.85115340837921	3.71140568173322	3.52461241109682	3.48322121370919	3.31665139313219
ENSG00000026508.18	0.841530076413836	-3.54877548545184	-2.47821699719543	-4.41027997312404	-0.170201765544271	-0.246386787384587
ENSG00000026559.13	-2.10074632363588	-2.54940599893082	-0.0844783424404628	-2.42153127559517	-2.17610131062949	-0.972404567242187
ENSG00000026652.13	3.78247666024323	3.75390051906789	3.85107618636884	3.98188427310078	4.06300286928819	3.7587320585681
ENSG00000026751.16	-4.99660453051984	-0.607288754305464	-1.35072521126922	-2.39972450537767	-1.85384119248015	-1.69685932943345
ENSG00000026950.16	2.22087781880303	2.21159952094095	2.4520532979914	2.33529244507559	2.72398979670016	2.37520732273879
ENSG00000027001.9	4.27652832981884	4.40194515132854	4.11556264862565	4.16355371848764	3.8941981095925	4.10572658311019
ENSG00000027075.14	-3.56190412801943	-4.99660453051984	-1.48504663361238	-3.99456192742662	-4.04959754397902	-4.99660453051984
ENSG00000027644.4	-4.99660453051984	-4.99660453051984	-4.43790451725288	-4.99660453051984	-4.99660453051984	-4.07551635054234
ENSG00000027697.14	5.82686890373088	5.97268987596719	4.96896649401309	5.15085739739762	5.04903956158458	4.88487754120453
ENSG00000027847.13	-2.85696462364915	-1.16393844446297	0.568634822366797	-1.40783933862811	0.255673282831737	0.774556871271721
ENSG00000027869.11	-3.90202602295422	-2.840873173479	0.464061552519318	-1.29239610877085	0.290373693395726	-0.0877845460023328
ENSG00000028116.16	5.891678282565	5.70473435113264	5.1393376909004	5.43635838255968	4.95077627235854	5.0872922248088
ENSG00000028137.18	-3.58234949633409	-3.54877548545184	-0.978736946791147	-2.79633244168281	-1.4925258784043	-0.209897603317781
ENSG00000028203.17	6.28241577168283	6.25661092988853	5.8657027841202	6.28670598329539	5.96170150629414	5.88118884222711
ENSG00000028277.21	-1.83495096055183	-2.36808353221734	0.0130172394620395	-0.377978767407309	-1.92227865228736	-2.05145149279741
ENSG00000028310.17	5.88229132975449	5.5899951246768	6.47750545119771	6.09261703712804	6.31696822711886	6.17729831376715
ENSG00000028528.14	5.99222154149915	6.03790797253924	6.23845790381625	6.21614359398153	6.17849313494141	6.06543414363007
ENSG00000028839.9	6.21386423320292	6.07237099315009	5.31013063251784	5.64364576146856	5.16109282677044	5.47864342445319
ENSG00000029153.14	5.86973666404231	5.3802101199238	5.1945803490447	5.29217198103704	5.05990665827397	5.01720777516999
ENSG00000029363.16	10.0309390303711	9.86713142567542	9.08160204637529	9.53563426770137	9.3362990679504	9.25581012189842
ENSG00000029364.11	6.5003975580856	6.27788104386533	6.11422357128386	6.41368129116104	6.19034095213145	6.2220710813807
ENSG00000029534.20	4.41406057774282	4.6397785187279	7.03183522969939	6.17081088791406	6.94134522005456	6.94039150619694
ENSG00000029559.6	-4.99660453051984	-4.99660453051984	-4.99660453051984	-4.99660453051984	-4.99660453051984	-4.99660453051984
ENSG00000029639.10	4.36509957196603	4.5280148963076	4.96691712356708	4.50469728314886	4.52491215360049	4.662207119143
ENSG00000029725.16	7.63365504888972	7.7181210805734	7.54439245337587	7.69922058176246	7.43226122548376	7.56009791853516
ENSG00000029993.14	6.63504391986837	6.70951128381214	6.72344008958232	6.87532626189899	6.81184464044747	6.79940159522359
ENSG00000030066.13	8.2323859212955	8.25103050779328	7.80928250478705	8.17584508313866	7.96501915432324	7.97518729626637
ENSG00000030110.12	0.038763852185281	1.11122798126117	3.05527994086482	2.21202129415816	2.79370405569129	2.8942198249272
ENSG00000030304.13	-4.99660453051984	-4.99660453051984	-4.99660453051984	-4.99660453051984	-4.99660453051984	-3.11665219950898
ENSG00000030419.16	5.33505609560221	4.92838764802309	4.53610265485387	4.78061233558736	4.07424680570765	4.45040425084612
ENSG00000030582.17	-0.735968405567044	-0.716263902477993	2.23198844768347	0.483119608025009	1.91861870300808	1.42775636533514
ENSG00000031003.10	6.73718076160373	6.68292642022891	5.83268977014727	6.21082375603459	5.86950056988875	5.99905819551412
ENSG00000031081.10	3.68410735002227	4.17867748779366	4.46108813370887	4.39874538473279	4.44628474864357	4.15401709105903
ENSG00000031691.6	5.36524814144477	5.31324891814483	4.53610265485387	4.90531897067527	4.63614356867664	4.56742560191228
ENSG00000031698.12	4.88522931789426	5.16660016001704	7.60481896286057	6.41898727926838	7.21705663388481	7.29520603515216
ENSG00000031823.14	1.90630772825388	2.59440226382656	5.11431594880679	4.01049013919579	5.0519610563598	4.98830631391396
ENSG00000032219.18	6.85888319173197	6.67683319729043	5.78231967597057	6.06004391931134	5.62379983029805	5.6512697878717
ENSG00000032389.12	1.65239070981957	1.35458715972841	4.01206856660755	2.71136180931044	3.70138290511548	3.68215885438575
ENSG00000032444.16	-1.50866015592612	-0.850622825544006	2.43927955910124	0.607306574989852	1.89062123258852	1.79076868753529
ENSG00000032742.17	4.71918939599515	4.81757471552853	4.24202108780023	4.57513574072344	4.22829601846084	4.10031147901023
ENSG00000033011.11	1.90619136467234	1.92680706914204	3.50829866816134	2.70471765768148	3.3090871776673	3.32283680680763
ENSG00000033030.13	5.96690590038576	6.12994632834266	5.69005944256659	6.05920753757813	5.8769919171845	5.7513194383006
ENSG00000033050.8	4.03210949902146	4.22662447146363	6.4059179052752	5.4521874769228	6.0462947289514	6.31309122501145
ENSG00000033100.16	2.83333133497772	2.97813124355024	3.43905408846195	2.15210722080498	2.55833616079593	2.6683100083269
ENSG00000033122.18	-4.99660453051984	-2.36808353221734	-4.99660453051984	-2.82350339486001	-4.99660453051984	-4.07551635054234
ENSG00000033170.16	7.46507418979632	7.54115910859076	6.98625437829789	7.23219194069188	7.02509992512461	6.89374276191987
ENSG00000033178.12	8.08139571932383	8.07371709648644	7.22806701146928	7.57492024514029	7.33850959689575	7.24576721523857
ENSG00000033327.12	4.04899930421161	4.35819610427994	6.22608587887955	5.34007068423289	6.17736350147551	6.20629880297164
ENSG00000033627.16	6.99927706427876	6.99499052523027	7.17169180922925	7.17265509213489	7.13343610934959	7.17534852991799
ENSG00000033800.13	6.67727222479699	6.60163820131859	6.23178501497532	6.46716435276032	6.25575037198091	6.30635544843939
ENSG00000033867.16	6.84801144255055	6.74175184677629	6.03755837917216	6.31553073906432	6.01210779692491	6.11836146610363
ENSG00000034053.14	0.193800118431962	1.29857968538488	3.5477312680647	2.67368172129143	3.19750518994453	3.27056877368464
ENSG00000034152.18	-1.50866015592612	-2.12163079782199	0.990449373280572	-0.134681794554371	0.995056855789307	0.0355305427628974
ENSG00000034239.10	-4.99660453051984	-4.99660453051984	-4.99660453051984	-4.99660453051984	-4.99660453051984	-4.99660453051984
ENSG00000034510.5	1.55096569438273	2.30941602329962	5.81267621870286	4.59149541657177	5.69756366426313	5.73173934221554
ENSG00000034533.11	3.51037511357316	2.9480904317212	2.89787436153357	3.65851933826383	3.08064913020366	3.08949970486889
ENSG00000034677.12	4.91530062452037	4.72689005497806	4.84058468783817	4.94337604462909	4.51024132300692	4.61681007142022
ENSG00000034693.14	5.17344449119764	5.09148222995961	4.5303956399943	4.43700310862935	4.59162180386742	4.58855496457037
ENSG00000034713.7	5.77673932745412	5.84779926608636	5.51334170548753	5.75370377149382	5.69361334246558	5.49808411998175
ENSG00000034971.16	-4.99660453051984	-4.99660453051984	-4.99660453051984	-4.99660453051984	-4.99660453051984	-4.99660453051984
ENSG00000035115.21	2.01176902002909	1.83359549122567	2.6641589019946	2.70376847465354	2.2571544988015	2.47035123814703
ENSG00000035141.7	7.14976541406103	6.97191539095991	6.57532714356266	6.711596354496	6.64570904701625	6.55246701222729
ENSG00000035403.17	7.4001060624084	7.3126277724962	7.81238033064147	7.4812133838286	7.58471003557953	7.68061256564494
ENSG00000035499.12	5.49208701486867	5.52081349534087	5.27413167860739	5.349548759406	5.30220753142994	5.34742977886456
ENSG00000035664.11	-1.03273085324783	0.0227846993941306	1.7937180318459	1.3855501953149	1.19285938045523	1.67052609743908
ENSG00000035681.7	8.09068534594625	8.06030948436715	7.65954277134331	7.95630074964327	7.7752735991446	7.72948516600799
ENSG00000035687.9	7.23739037738481	7.26529103578793	6.36843190035112	6.71591386859927	6.54512860493128	6.46585349418477
ENSG00000035720.7	0.658591192587722	-0.947692540876827	0.448483968066474	0.329303965374967	0.146264322205439	0.368298241044118
ENSG00000035862.12	-4.34790587147719	-2.66549107600889	-3.24612369789671	-4.99660453051984	-2.50107698662782	-4.99660453051984
ENSG00000035928.15	7.99093985267199	8.07660242602283	7.49045117624275	7.67548611600775	7.43804810749144	7.54511266920646
ENSG00000036054.12	7.46398441621062	7.36402844284992	6.7512881279095	7.22891316264608	6.74755809797007	6.82243592914136
ENSG00000036257.12	8.69277682091031	8.59537814788547	7.70552445178336	8.10756470362963	7.9187231074672	7.8570497722054
ENSG00000036448.9	-3.56190412801943	-4.99660453051984	-3.24612369789671	-4.99660453051984	-4.44675354902135	-4.99660453051984
ENSG00000036473.7	-4.99660453051984	-4.99660453051984	-4.99660453051984	-4.99660453051984	-4.99660453051984	-4.99660453051984
ENSG00000036530.8	0.877530628797146	-2.28873885215254	0.281462178156961	0.325746695859001	0.27809851046281	0.260126738748869
ENSG00000036549.12	7.7054787094909	7.62712262206708	6.76378383435907	7.3289378253254	6.9585305961662	6.88321814558588
ENSG00000036565.14	-4.99660453051984	-4.99660453051984	-3.0563820403377	-4.99660453051984	-4.99660453051984	-4.99660453051984
ENSG00000036672.15	1.09075015903903	1.4997071901671	3.92610605672135	3.18737530809893	3.75049902754399	3.84415596254536
ENSG00000036828.16	5.03162064320365	4.71212473109066	3.87410948048204	4.32075011463693	4.1354325627907	3.83630711369701
ENSG00000037042.8	-4.99660453051984	-4.99660453051984	-3.35474912331254	-3.66847528610055	-4.99660453051984	-4.99660453051984
ENSG00000037241.7	2.58347073469692	3.29427604652934	6.05823339107555	4.46279920103164	5.67474480336448	5.75948925892904
ENSG00000037280.15	1.04174141231277	0.972200832956475	2.21367491723199	1.1280096048894	1.56892702765415	1.63050739655057
ENSG00000037474.14	7.8722211601287	7.95892498663738	7.9030097052192	7.86584683868572	7.91768311129238	7.9466032432776
ENSG00000037637.10	4.27395774622974	4.23511666066395	4.52008570854694	4.57834989941566	4.68436973626057	4.7436647439633
ENSG00000037749.11	6.03526102561401	5.82527174823136	5.39587766935265	5.79496957297191	5.52816215712138	5.53503077233906
ENSG00000037757.13	1.22328274028385	1.51736360154953	3.07714790293484	2.57600531083119	3.33566063159029	3.02102126766381
ENSG00000037897.16	0.783090509715947	1.58893615989425	3.79521169342372	2.80187854054249	3.60646251060081	3.83569353436372
ENSG00000037965.5	1.26099458537467	1.9404344619482	2.08861075914861	1.16729210878174	1.59690614159574	1.24391664899151
ENSG00000038002.8	2.76703311010954	3.09849216682934	3.26323348272592	2.88397738723517	3.12217263704747	2.95276170039589
ENSG00000038210.12	5.94900354991391	5.74384202604749	5.14501151945477	5.51008454405425	4.86848842293037	5.1698400250563
ENSG00000038219.12	8.95556097407395	8.99543630865924	8.37428378488616	8.84054760108668	8.51164534806088	8.57884416857129
ENSG00000038274.16	6.97553770849012	7.07690959766094	6.48264145204976	6.93291286635661	6.57348025627446	6.64658946654285
ENSG00000038295.7	-4.99660453051984	-4.99660453051984	-4.99660453051984	-4.99660453051984	-4.99660453051984	-4.99660453051984
ENSG00000038358.14	1.73178378692459	2.02600033977772	5.4304796216148	4.27727929944973	5.17676588793868	4.91424320515841
ENSG00000038382.19	4.88869696790073	4.73668513479208	5.86348434673524	5.27426101959194	5.74093904418409	5.79419528182582
ENSG00000038427.15	-4.99660453051984	-2.840873173479	-4.99660453051984	-3.18633248856434	-4.99660453051984	-2.22936724829998
ENSG00000038532.15	4.14001647937156	3.84799875457171	4.98636837488161	4.64919661916754	4.81860855032295	4.77435827637401
ENSG00000038945.14	-4.99660453051984	-3.27240691595561	-1.36194291628692	-1.23793670817344	-1.75245498608432	-2.33165600723621
ENSG00000039068.18	-4.32921871148589	-2.54044384712513	-1.53328709591048	-1.11731478546667	-2.1718438889809	-2.9512149433363
ENSG00000039123.15	8.82471182843074	8.76952118531543	8.02389401182725	8.35065665546406	8.16034339877044	8.20234579039249
ENSG00000039139.9	0.486147376942924	0.131996428693503	-0.64677245575586	0.515182830742436	-0.372465125658389	-1.01992384598167
ENSG00000039319.16	7.13675662571222	7.11168826302873	6.09454433230772	6.37971257801923	6.28528819726026	6.17927858096621
ENSG00000039523.19	-0.235497108296213	0.0589158624693788	3.84365344283251	2.84034675839709	3.81448486342286	3.79554733254092
ENSG00000039537.13	-3.05596151253144	-3.27240691595561	-4.43790451725288	-2.99354170934525	-4.99660453051984	-4.99660453051984
ENSG00000039560.13	7.87079689954005	7.81654606846935	7.16676605768449	7.36158861761196	7.23261385762142	7.13824155846706
ENSG00000039600.10	-4.99660453051984	-4.99660453051984	-4.99660453051984	-4.99660453051984	-4.44675354902135	-4.46376744907063
ENSG00000039650.11	-0.176315071772035	-0.554611952617055	1.9842159712875	0.890051741460702	1.70039369447596	1.31055909151685
ENSG00000039987.6	-4.99660453051984	-4.99660453051984	-4.99660453051984	-4.99660453051984	-4.99660453051984	-4.99660453051984
ENSG00000040199.18	4.00653784136496	3.75776766682312	3.91456049275468	4.12184396507296	4.30130367712066	3.7781492037009
ENSG00000040275.16	7.99245167111881	8.01323042695721	7.28234480229076	7.55352761748216	7.32586117231847	7.42962984209629
ENSG00000040341.17	7.38159768610836	7.25612383122846	6.69739846276769	7.17274759658876	6.70992172977872	6.72154873074491
ENSG00000040487.12	-1.45590420363902	-1.35391861701503	1.11560332156259	-0.152453099299321	1.05057579327946	0.0518858545954094
ENSG00000040531.14	-0.361650572976851	-0.516878611184908	1.75856923109715	0.530951120513745	2.03061790531075	1.61736044061935
ENSG00000040608.13	-4.99660453051984	-4.99660453051984	-4.03617974359011	-4.99660453051984	-3.4827409542496	-4.46376744907063
ENSG00000040633.12	4.1230183828063	4.33774279201042	5.61405012351999	4.9345107689842	5.23866103987936	5.45858185544713
ENSG00000040731.10	-4.99660453051984	-4.34034541932729	-4.99660453051984	-3.99167534473201	-1.73497222052052	-2.05145149279741
ENSG00000040933.15	4.47877886527216	4.66872360407578	4.84389575822284	4.74137129991206	4.77049920104879	4.98454034335474
ENSG00000041353.9	-4.99660453051984	-4.99660453051984	-4.99660453051984	-4.99660453051984	-4.99660453051984	-4.99660453051984
ENSG00000041357.15	9.4788651945841	9.52314871210704	8.75804989601899	8.98846498310878	8.77856410836297	8.73023459579396
ENSG00000041515.15	-1.83495096055183	-4.99660453051984	-1.60995530193588	-4.99660453051984	-1.57133000684818	-2.80309392057171
ENSG00000041802.10	6.10314702990672	6.25054081116632	6.74894148144516	6.71858468323832	6.77395180271958	6.78833979518703
ENSG00000041880.14	-0.779346220345938	-0.156264255357502	2.0478416309053	0.636752051011295	1.59690614159574	1.5221605596925
ENSG00000041982.15	-4.99660453051984	-4.34034541932729	-4.03617974359011	-4.99660453051984	-4.99660453051984	-2.43235161837116
ENSG00000041988.15	-1.83495096055183	-1.28557149679315	1.12392366729	0.347227131654393	1.38848713467271	1.06247835925798
ENSG00000042062.11	0.870545169801714	1.68756929714123	3.86993039685309	2.2764237034819	3.2352239136209	3.28871859748148
ENSG00000042088.13	4.36509957196603	4.33129330652649	5.347878937082	4.88322203233762	5.26514578552362	5.21617392390608
ENSG00000042286.14	-0.296769835842861	0.310677947125204	2.50591213359237	0.788763380353462	2.36769535679617	2.1970923341022
ENSG00000042304.11	-2.99844541256917	-3.89093879055685	-1.08798542537968	-1.87156081345615	-2.129579710423	-1.9686745045279
ENSG00000042317.16	2.56940483784699	1.87097260816956	1.85454249378736	2.52709182493897	1.82112371072431	1.44268827131946
ENSG00000042429.11	6.39213514963804	6.26113502385261	5.19334137741676	5.9414831123937	5.63576138750406	5.59198917231437
ENSG00000042445.13	2.4335262458877	2.53724732308138	4.62366766768408	4.18239641741943	4.30494429124283	4.41298206807979
ENSG00000042493.15	-1.01826347594866	-0.850622825544006	3.1132384220932	0.852896940502727	2.72877342525343	2.54918927981492
ENSG00000042753.11	0.79792382301018	1.80546242222854	3.83469064997499	2.7920908740173	3.04299144910946	3.22306277606742
ENSG00000042781.12	-4.99660453051984	-1.48971899650365	-4.03617974359011	-4.99660453051984	-4.99660453051984	-4.99660453051984
ENSG00000042813.7	-4.99660453051984	-4.99660453051984	-4.99660453051984	-4.99660453051984	-4.99660453051984	-4.07551635054234
ENSG00000042832.11	-4.99660453051984	-4.99660453051984	-4.99660453051984	-4.99660453051984	-4.99660453051984	-4.99660453051984
ENSG00000042980.12	-4.99660453051984	-4.99660453051984	-4.43790451725288	-4.99660453051984	-4.99660453051984	-4.99660453051984
ENSG00000043039.6	-4.99660453051984	-2.23960092254483	-3.27583121599229	-2.77059121207211	-4.40974171097249	-2.94591565646531
ENSG00000043093.13	7.47901915376077	7.64314904215629	6.78190906850886	7.2479701692277	6.73008769706461	6.79158161424111
ENSG00000043143.20	3.13440188173095	2.74176597336851	3.79212784784784	3.26721010461598	3.71102226105362	3.37090213359924
ENSG00000043355.11	4.51962024708464	4.52688736365602	4.14606057833251	4.14189685434576	4.14587099904717	3.73618334233842
ENSG00000043462.11	5.22136598674369	5.2578639159421	6.19287329623925	5.63409686168152	5.74054736279989	5.75211119694255
ENSG00000043514.15	6.28764391644436	6.4018813047367	6.30389131168258	6.40381320205224	6.28801590536251	6.29176170418086
ENSG00000043591.5	-4.99660453051984	-4.99660453051984	-4.99660453051984	-4.99660453051984	-4.04959754397902	-2.43235161837116
ENSG00000044012.3	-4.99660453051984	-4.99660453051984	-4.99660453051984	-4.99660453051984	-4.99660453051984	-4.99660453051984
ENSG00000044090.8	-1.50866015592612	-1.41841148338631	2.95961676679129	0.775587311579306	2.48842645682258	2.3055024121388
ENSG00000044115.20	5.83991878006152	5.99163147310965	6.8930752224956	6.27028274738815	6.69844964004611	6.67404565857101
ENSG00000044446.11	3.78434370269174	3.68473740519286	4.1044231846864	3.93524737911015	4.04533426185554	4.08446092620219
ENSG00000044459.14	-2.03009147246357	-3.28529127759936	-3.91968944166515	-2.2309870737387	-2.00418244836101	-1.74666913717815
ENSG00000044524.10	-4.32509867697627	-4.34034541932729	-2.75214316184821	-3.94695737783295	-4.99660453051984	-4.99660453051984
ENSG00000044574.7	9.00064534334021	9.16944543517786	8.80685510005968	9.08986954601901	8.87326396683556	8.89756592443679
ENSG00000046604.12	7.43770930173284	7.4192513680934	7.05850527881437	7.26937338954464	7.16336079889076	7.15042990067557
ENSG00000046647.13	2.06791512663106	1.93363685566977	3.38484437920118	3.70095489851863	3.07816632140815	3.24665292916755
ENSG00000046651.14	6.75320462421163	6.45328423429483	6.38053871989412	6.394415702792	6.30958647361121	6.34091001199639
ENSG00000046653.14	-1.74620359931194	-2.01258223938271	-1.31588248026402	-4.99660453051984	-4.99660453051984	-4.07551635054234
ENSG00000046774.9	0.247672592954349	-0.716263902477993	0.300155760184567	0.788763380353462	1.21871775819169	1.11934507462617
ENSG00000046889.18	-1.34995121595613	-4.28449496473663	-2.08760261512464	-3.39908508419333	-1.25899723284202	-1.47629405673555
ENSG00000047056.14	2.57372091032058	2.27755967179815	3.10083337191706	2.74216826916311	3.432908694697	3.31924485173567
ENSG00000047188.15	6.92498486287293	6.86366694309187	6.08712189270802	6.3543350754593	5.90886412012415	5.97998318810747
ENSG00000047230.14	5.29771184150812	5.04256568320524	4.89905939409518	5.12121627463674	5.02025577056768	4.85379614484954
ENSG00000047249.17	6.15591375788017	6.08431251030757	5.58945014879126	5.6212393319758	5.07725904911268	5.35287391422878
ENSG00000047315.15	9.08451871490267	9.08281787196807	8.32898382628851	8.71742280996773	8.44466746108577	8.51239290448107
ENSG00000047346.12	4.03654557783444	3.89530370323348	3.40314019877376	3.68870802609368	3.10765493457091	3.22738068529111
ENSG00000047365.11	-2.52619071485644	-4.99660453051984	-2.60250959333429	-4.99660453051984	-4.99660453051984	-2.66864604568275
ENSG00000047410.13	10.9901174513804	10.9523568035712	10.1930516750011	10.5630530792493	10.2850897499519	10.2911020663436
ENSG00000047457.13	-1.58357810686038	-4.99660453051984	-2.88871930137982	-1.99303187072411	-1.14319767518306	-4.99660453051984
ENSG00000047578.12	1.19529860060362	1.30276392021837	4.01876500115951	3.26259218172368	3.57340130005721	4.1800119091269
ENSG00000047579.19	3.86403099658422	3.82541424470652	5.51095942420318	4.67989901798754	5.24198885739462	5.17093441052802
ENSG00000047597.6	6.76079581232769	6.59545940108825	6.1450524632779	6.38983009436792	6.23388958701919	6.29047260248907
ENSG00000047617.14	-3.05596151253144	-4.99660453051984	-4.99660453051984	-4.99660453051984	-4.99660453051984	-4.99660453051984
ENSG00000047621.11	5.3855883503386	5.21435542185096	4.31068022984108	4.67800600195654	4.58164599081694	4.5351850297676
ENSG00000047634.14	-4.99660453051984	-4.99660453051984	-4.99660453051984	-4.99660453051984	-4.99660453051984	-4.99660453051984
ENSG00000047644.18	-4.99660453051984	-4.99660453051984	-4.99660453051984	-4.99660453051984	-4.99660453051984	-4.99660453051984
ENSG00000047648.21	5.18515396989325	5.458247460667	5.39282927892359	5.59384583148538	5.20210834627093	5.18598681539236
ENSG00000047662.4	-3.05596151253144	-4.99660453051984	-1.58319657944358	-2.82350339486001	-3.07684234097201	-4.07551635054234
ENSG00000047849.21	6.85954859889515	7.01781447103796	7.65275176350705	7.55206017311321	7.60063120613017	7.7107497124013
ENSG00000047932.13	6.484637222217	6.32312163758816	5.83951784019486	6.23087449754256	5.85109481206363	5.97036427359814
ENSG00000047936.10	-4.99660453051984	-2.36808353221734	-4.99660453051984	-4.99660453051984	-2.76042549514054	-3.30334842770472
ENSG00000048028.11	6.19507688881655	5.98634926533249	5.64042792138164	5.95852325373361	5.51785143464745	5.74455776668379
ENSG00000048052.21	-1.49442148063799	-1.35145902075032	-0.252143442235202	-0.822903867972343	0.190109833514099	-0.998346274999932
ENSG00000048140.17	0.430121559787899	1.13512684113449	3.39706868855173	2.46278177971107	2.86737874263255	2.96056115649261
ENSG00000048162.20	5.74072648288351	5.60611583395697	6.42374992813781	6.17896528468853	6.29710941295624	6.34960086712488
ENSG00000048342.15	-0.102673065235981	1.64465046319474	0.729561424590355	0.0820120962696973	0.638061343649048	1.26927491422173
ENSG00000048392.11	6.91651429350527	6.8182464473014	5.86898017477646	6.33671194516411	5.96723805878926	5.96538283635723
ENSG00000048405.9	6.90649761837406	6.62871963963436	6.01360987331934	6.3573103173478	3.20635440954035	2.96056375015865
ENSG00000048462.10	-4.99660453051984	-4.99660453051984	-4.99660453051984	-4.99660453051984	-4.99660453051984	-4.99660453051984
ENSG00000048471.13	2.92340885299538	2.74703699360433	4.69737998608632	4.16299600188002	4.32556337266004	4.7046350638191
ENSG00000048540.14	-4.99660453051984	-4.99660453051984	-4.99660453051984	-4.99660453051984	-3.26556366264909	-2.66864604568275
ENSG00000048544.5	6.54023580544496	6.48594492241557	5.63146534509052	6.03870008539098	5.89918581981042	5.72311039179143
ENSG00000048545.13	-4.99660453051984	-4.99660453051984	-4.99660453051984	-4.99660453051984	-4.99660453051984	-4.99660453051984
ENSG00000048649.13	8.94533465019073	8.78941848266813	8.37130800661864	8.59673750855697	8.38994958041587	8.4383992438169
ENSG00000048707.14	6.88776974275331	6.76754405903296	7.06573258835972	7.34843976627383	7.19819218975143	7.24231583570271
ENSG00000048740.18	8.4919215944944	8.39004220559893	8.26479456949173	8.46158390034228	8.39636437614731	8.33868413886289
ENSG00000048828.16	6.45987538247331	6.54059499277998	6.54840709483519	6.45817210292921	6.49394241075281	6.43515141295794
ENSG00000048991.16	8.27091608599804	8.17004030378773	7.80455136995817	7.88580572854162	7.82979799630025	7.7095491492552
ENSG00000049089.14	-4.99660453051984	-3.54877548545184	-0.942879269115692	-1.99303187072411	-1.77151155892919	-1.14829257651169
ENSG00000049130.15	-4.99660453051984	-4.99660453051984	-4.99660453051984	-4.99660453051984	-4.99660453051984	-4.99660453051984
ENSG00000049167.14	5.32379043124538	5.39913817492678	4.90348572895147	4.87250604460213	4.84749661752088	4.97285523704938
ENSG00000049192.14	1.10274656201619	1.60613832209318	1.99520466858452	1.72853833571159	1.40441499642364	1.71898356597093
ENSG00000049239.12	0.968581047539861	1.07510248852683	2.68673095784047	2.81265849180447	2.99216281491684	2.80897508788628
ENSG00000049245.12	5.27329094694344	5.16006230846795	4.90522992930542	4.89012033946844	4.83523388818575	5.14663783273949
ENSG00000049246.14	5.39847496707932	5.39222495332719	5.33840067671394	5.38685309438373	5.30590363828258	5.24467609562758
ENSG00000049247.13	-4.99660453051984	-4.34034541932729	-1.42613960787825	-2.99354170934525	-0.812180345924121	-3.30334842770472
ENSG00000049249.8	-0.46924472385101	-2.5297321785047	1.0214496212613	0.240567235735112	0.395720081557648	-0.150269253456786
ENSG00000049283.17	-4.99660453051984	-4.99660453051984	-4.99660453051984	-4.41027997312404	-4.99660453051984	-4.99660453051984
ENSG00000049323.15	6.02702249239393	5.9735190118714	6.64232810857631	6.60459790071172	6.52637342303607	6.59071440121773
ENSG00000049449.9	4.79980238616909	4.6250356714998	3.85166551688443	4.45715609674452	4.17097693764582	4.59455330727232
ENSG00000049540.16	-4.34790587147719	-2.5934995028092	-1.64455138726873	-2.51985915686673	-4.99660453051984	-3.76990211721368
ENSG00000049541.10	4.50918995145116	4.24899452745675	5.8680349181915	5.22889474117438	5.82057769475874	5.8533637822763
ENSG00000049618.22	6.80938069544301	6.97182456826907	7.0286063809011	6.84496525804312	7.09438258903746	7.05804257233132
ENSG00000049656.13	6.38479631064505	6.47099806315372	7.1803861060232	6.8328328071674	7.00246742614801	7.04147977139207
ENSG00000049759.17	2.95082492630312	3.11361045083143	2.86946316834037	2.9876983503521	2.89022120947136	3.20910557964728
ENSG00000049768.14	-4.99660453051984	-4.99660453051984	-3.72229865180536	-4.99660453051984	-2.09066014123822	-3.76990211721368
ENSG00000049769.12	-1.30475532483732	-4.34034541932729	-1.54614956430165	-1.99303187072411	0.290373693395726	-1.55978001534049
ENSG00000049860.13	6.97315674724674	6.81339451285486	5.97844996762297	6.38766645453758	6.06536211198987	6.0887057931687
ENSG00000049883.14	5.19078536448771	5.07860375371599	4.8266170533073	4.96508072963345	4.994262376531	4.9832196405024
ENSG00000050030.14	-4.99660453051984	-4.99660453051984	-4.99660453051984	-4.99660453051984	-4.99660453051984	-4.99660453051984
ENSG00000050130.17	4.11590047492903	4.21836728411332	3.76431633347625	3.77160022418175	3.83007075100478	3.72290506895977
ENSG00000050165.17	-4.34790587147719	-2.50913711932354	-4.99660453051984	-4.99660453051984	-1.92227865228736	-4.99660453051984
ENSG00000050327.14	-4.99660453051984	-4.99660453051984	-4.99660453051984	-4.99660453051984	-4.99660453051984	-4.99660453051984
ENSG00000050344.8	5.14002715501428	5.26667920415923	4.55985705659488	4.69659725441459	4.29856610945576	4.74355998833933
ENSG00000050393.11	7.66785268786658	7.71826965990241	6.95756293448653	7.20294463606478	6.93027033822912	7.09216783891731
ENSG00000050405.13	5.46562341068659	5.50242396994565	5.4193291308972	5.64395529881636	5.34277105898637	5.65654644490118
ENSG00000050426.15	5.27004517138339	5.46065513643685	6.06157444689223	5.89386802385471	5.91634736293778	5.77246571911324
ENSG00000050438.16	1.1910346619864	1.73596051976726	2.13055031548557	2.10743226370497	2.31569177148712	2.02097470778643
ENSG00000050555.17	-4.99660453051984	-4.34192810932735	-0.273374851093377	-1.23788326482739	-2.89883171680624	-0.0576546631554263
ENSG00000050628.20	5.81825512743116	5.75283295692025	5.14418075300231	5.19976711802469	5.14991839492247	5.2574000476853
ENSG00000050730.15	-4.99660453051984	-4.99660453051984	-1.71233895611207	-1.40747864004851	-4.99660453051984	-2.05488692537824
ENSG00000050748.17	6.06890117516652	6.16107854567492	5.92929259886523	6.12949827778162	6.09294593786923	5.88726818208239
ENSG00000050767.16	-2.25728908881666	-2.23960092254483	0.154146866822417	-1.82305023166633	0.984499639111773	0.459217931202003
ENSG00000050820.16	-1.07119034885271	-1.48971899650365	1.19098685581387	-0.471869003099375	0.625423428780445	0.612339227137043
ENSG00000051009.10	0.92497719117878	0.803496187922921	1.0535904453839	0.949937735989667	0.792089888062339	1.21811335303973
ENSG00000051108.14	2.73656012204197	3.67458091694622	4.44196424328872	4.0593818677455	3.96922938440447	4.29788384265857
ENSG00000051128.18	-2.68211858666984	-3.89093879055685	0.171709630874178	-2.29270979165872	-0.485331303556504	-0.451959966497863
ENSG00000051180.16	4.63149966011223	3.92302413234118	4.73379229326212	4.47405836358963	5.00532058039607	4.7778200523977
ENSG00000051341.13	7.74440809688604	7.63858447058869	6.90703964743983	7.35935098714724	6.93451251216105	6.83541847624536
ENSG00000051382.8	8.15834377121354	8.08006664801018	7.23886922434874	7.69288311320623	7.43177596272069	7.30902230523124
ENSG00000051523.10	-1.18325136726361	-1.72759204120043	0.67953064128213	-1.29239610877085	0.742827651138527	0.0934482035925419
ENSG00000051596.9	4.4335761329832	4.6700574731588	6.30901659861882	5.81199377833681	6.55636803661825	6.28579950384595
ENSG00000051620.10	6.06622370841208	6.14589271976195	5.57647294092808	5.22179347714617	5.45818964006611	5.58509760613599
ENSG00000051825.14	7.87511453987072	7.57200720978979	7.07769759152943	7.27143374072535	7.05270828326646	7.07557863519686
ENSG00000052126.14	7.64423948340989	7.6771416194921	7.19888085523416	7.33341089073164	7.20637525633728	7.12973498430612
ENSG00000052344.15	-3.29565783767206	-3.02565027883564	-1.46490649884944	-2.17517025757522	-4.99660453051984	-4.07551635054234
ENSG00000052723.11	7.04272218955236	7.05654913940556	6.3278441523658	6.43148981042298	6.46214282683553	6.44033586837216
ENSG00000052749.13	1.43267740511839	1.37804052789746	5.13582721846436	3.23902623520298	4.65484763599154	4.67902444021096
ENSG00000052795.12	6.32524727199628	6.28690996393125	6.3170860928183	6.38820814219081	6.31512626081243	6.31197759612827
ENSG00000052802.12	5.14165537506347	4.90803360588883	4.64156865725897	4.82833592468776	4.84399035948013	4.83648217583341
ENSG00000052841.14	6.74915586524416	6.84679417932294	6.64318344440903	6.75399113244089	6.62504220208305	6.64255916634048
ENSG00000052850.5	0.410952136337152	0.131996428693503	0.807170126004644	-0.533275903112136	-0.170201765544271	0.73870819268681
ENSG00000053108.16	-4.99660453051984	-3.38972680461198	-3.24612369789671	-4.99660453051984	-4.99660453051984	-2.7518765308388
ENSG00000053254.15	5.26805704230075	5.1622446436237	5.26485905111012	5.11338259712675	5.01053255982126	5.09617551608101
ENSG00000053328.8	-4.99660453051984	-4.99660453051984	-4.99660453051984	-4.99660453051984	-4.99660453051984	-4.99660453051984
ENSG00000053371.12	0.486147376942924	-0.0180650980319711	2.23652620063356	1.9322567391675	2.2840751329393	1.77904491008816
ENSG00000053372.4	4.21880420402417	4.36195677990294	6.71154619740715	5.85739354707326	6.54383690664561	6.53743013085163
ENSG00000053438.8	-4.99660453051984	-4.99660453051984	-4.99660453051984	-4.99660453051984	-4.44675354902135	-4.99660453051984
ENSG00000053501.12	-0.916689776928998	-0.766123268338404	2.92622334836857	1.25401270105653	2.12640064542875	2.35740693717414
ENSG00000053524.12	1.76525797270284	1.84769399312437	3.13195670977441	2.55858750460448	2.81957883207515	2.89332064106505
ENSG00000053702.14	-4.99660453051984	-3.03607436159051	-4.43929487607384	-2.09302281381633	-4.4088507395837	-2.58607178183602
ENSG00000053747.15	-4.99660453051984	-4.99660453051984	-4.99660453051984	-4.99660453051984	-4.99660453051984	-4.99660453051984
ENSG00000053770.11	6.18312141310241	6.28223502136806	5.32300126508603	5.68078436699155	5.31015530220115	5.39666650034638
ENSG00000053900.10	6.87492998146591	6.8535626165166	5.92668721255661	6.4321677587829	5.8565322202458	6.12184408857135
ENSG00000053918.16	-4.99660453051984	-4.99660453051984	-2.25777260368905	-2.6714096573881	-4.99660453051984	-2.9513710997704
ENSG00000054116.11	4.64796808830964	4.43360754045033	5.13144262974524	5.2707430842526	5.29422054263172	5.23669142645089
ENSG00000054118.13	10.1752963904329	10.2230748950283	9.90327087581872	10.0880245629693	9.98682701203694	10.0068583275069
ENSG00000054148.17	-1.92951753819719	-1.6438667974185	1.17213243856874	-0.783289217359176	1.06686026497759	0.488294288939613
ENSG00000054179.11	-4.99660453051984	-4.99660453051984	-4.99660453051984	-4.99660453051984	-4.99660453051984	-4.99660453051984
ENSG00000054219.10	-4.34738350185854	-4.99660453051984	-0.486585816045179	-4.99660453051984	-3.97583092475361	-2.65701111902893
ENSG00000054267.21	9.02178483909051	8.86672272031755	8.07451744185578	8.53453757306691	8.1684347032193	8.23366991860406
ENSG00000054277.13	3.41737998165014	3.56213529978311	3.25144783841575	3.50795590842053	3.36146382807725	3.40669933064212
ENSG00000054282.15	5.54085851403384	5.79812738524151	5.63889405614773	5.71828609316027	5.53297399193898	5.4951094155511
ENSG00000054356.13	-4.99660453051984	-4.99660453051984	-4.99660453051984	-3.18633248856434	-2.00401424794788	-3.51784701537612
ENSG00000054392.12	-3.28686675228829	-4.99660453051984	-4.99660453051984	-2.08617525875217	-4.04959754397902	-4.99660453051984
ENSG00000054523.17	7.19143640491399	7.21100401955739	7.56568518237266	7.5572175029941	7.52396275332808	7.5322836381586
ENSG00000054598.7	4.35385054123436	4.57682272249912	3.99071694885985	4.1886230221585	4.14705484070653	3.98596641650778
ENSG00000054611.13	2.41835302624827	1.97755680388111	3.9530597623952	3.30224635642556	3.92031542090247	3.79785005282897
ENSG00000054654.16	4.41003290343513	4.17124609588516	3.41759721259219	3.52983833479626	3.18134190852309	3.46962554875719
ENSG00000054690.13	1.36043224405931	1.17210975596509	2.01995154727438	1.3609894208027	1.93456235070825	1.78729254849414
ENSG00000054793.13	-4.99660453051984	-4.99660453051984	-3.72229865180536	-4.99660453051984	-4.99660453051984	-4.99660453051984
ENSG00000054796.12	-4.99660453051984	-4.99660453051984	-4.99660453051984	-4.99660453051984	-4.99660453051984	-4.99660453051984
ENSG00000054803.3	-4.99660453051984	-4.99660453051984	-4.99660453051984	-4.99660453051984	-4.99660453051984	-4.99660453051984
ENSG00000054938.15	-3.56190412801943	-4.99660453051984	-4.99660453051984	-3.99456192742662	-4.99660453051984	-4.99660453051984
ENSG00000054965.10	4.51626061268097	4.66256919973985	5.52912414515848	5.50133041001553	5.66156759020317	5.55578162978649
ENSG00000054967.12	-1.83495096055183	-0.215446666633038	2.37892621048209	0.622104434646586	2.06609206415159	1.84796045834515
ENSG00000054983.16	7.43506659024423	7.45243231874014	6.84029574862733	7.14813445491272	7.03408380786355	7.03586728214843
ENSG00000055044.10	9.46865272173121	9.46676848826737	8.61509654558545	8.97812271612658	8.67870145483733	8.7052506170492
ENSG00000055070.16	4.29363540150708	4.38584825883405	6.16901250363779	5.6531152139279	5.88802746719113	5.8936534979497
ENSG00000055118.14	3.09890662453827	2.71028981397763	5.51797323456522	3.8356053026509	5.06102122355921	4.8019022727374
ENSG00000055130.15	7.6567247963331	7.64886694646417	7.77615698836137	7.74746881201664	7.74392878052663	7.72948507087628
ENSG00000055147.18	5.95398992001524	5.87050861459628	5.32566836611681	5.59149760237651	5.2235895706321	5.33097200994631
ENSG00000055163.19	-4.99660453051984	-2.36808353221734	-4.99660453051984	-1.99303187072411	-1.5733875284416	-2.80309392057171
ENSG00000055208.18	7.58223416011562	7.49099744553871	6.79126864002089	7.13692782383983	6.89368452612634	6.94764258856414
ENSG00000055211.12	4.28341844536502	4.46615941770898	3.62042549240337	4.09185349975056	3.77278680781873	4.02229008615497
ENSG00000055332.16	8.1580500791449	8.0505113249683	7.44757819771811	7.85597039360007	7.4551750756516	7.49354494092723
ENSG00000055483.19	3.37101543239849	3.31010865115558	5.46863115516325	4.73794312620181	5.2574168795464	5.21996978073673
ENSG00000055609.17	9.25900705814091	9.15334709418205	9.08492608330608	9.42229738973864	9.16217074713002	9.2256439877465
ENSG00000055732.12	-3.05596151253144	-4.99660453051984	-4.43790451725288	-0.992777018962685	-3.26395159491736	-3.25763991802549
ENSG00000055813.5	-4.99660453051984	-4.99660453051984	-4.99660453051984	-4.99660453051984	-4.99660453051984	-4.99660453051984
ENSG00000055917.15	8.2285416678957	8.20713763457585	7.60942292276658	7.99127270780047	7.71498432329787	7.72919964751585
ENSG00000055950.16	2.82972695031633	3.2235863522441	3.60456821783261	3.34954211614844	3.83813087412453	3.71481661738853
ENSG00000055955.15	-4.99660453051984	-2.840873173479	-4.43790451725288	-0.504092402912071	-4.99660453051984	-3.76990211721368
ENSG00000055957.10	-4.99660453051984	-4.99660453051984	-4.99660453051984	-4.99660453051984	-4.99660453051984	-4.99660453051984
ENSG00000056050.6	4.83577360342455	4.55262353809274	3.8436519541597	4.52021267008983	3.92626999555756	3.80568946232895
ENSG00000056097.15	9.23657024277007	9.21101950534675	8.94528475115194	8.99899933929657	8.96110560961477	8.87705955190384
ENSG00000056277.15	5.41470229853111	5.23039075596901	4.58441466282374	4.95359697854011	4.79385565489299	4.46654651786434
ENSG00000056291.17	-3.56190412801943	-4.99660453051984	-3.82759978885887	-4.4059502231456	-4.99660453051984	-2.33756273965983
ENSG00000056487.15	-4.99660453051984	-4.34034541932729	-4.99660453051984	-4.99660453051984	-4.44675354902135	-4.99660453051984
ENSG00000056558.10	-4.99660453051984	-4.99660453051984	-2.88871930137982	-4.99660453051984	-4.04959754397902	-4.46376744907063
ENSG00000056586.15	7.73251230972402	7.73422474831435	7.24154535883611	7.63683410601931	7.40340568838603	7.45117019277361
ENSG00000056736.9	0.911400232231345	2.0002132497073	2.73085210860439	1.77562471255649	2.72560406417787	2.63294320127587
ENSG00000056972.18	3.210653402359	3.26909532253326	3.88208800604186	3.78958381882907	3.83459220016393	3.96105869105751
ENSG00000056998.19	-4.99660453051984	-4.99660453051984	-4.99660453051984	-4.99660453051984	-4.99660453051984	-4.99660453051984
ENSG00000057019.15	6.12358482044077	6.24127548383331	5.79570876019341	5.77489148310374	5.95655285366427	5.72849372830437
ENSG00000057149.15	-4.99660453051984	-4.99660453051984	-4.99660453051984	-4.99660453051984	-4.99660453051984	-1.81998064912434
ENSG00000057252.12	7.1943859181635	7.03058638305818	6.49393755158669	6.71595374535399	6.43722060639097	6.50179294219559
ENSG00000057294.14	4.22395113924193	3.8564497294173	4.36209045377958	4.51513008235686	4.21879732264743	4.52305392234598
ENSG00000057468.6	-4.99660453051984	-4.34034541932729	-2.88871930137982	-2.18574977172514	-4.99660453051984	-2.32729243607599
ENSG00000057593.13	-4.99660453051984	-4.99660453051984	-4.99660453051984	-4.99660453051984	-4.99660453051984	-4.99660453051984
ENSG00000057608.16	10.5185477699652	10.5190616666303	9.76990134704337	10.0401387238948	9.86373779113103	9.78290692544311
ENSG00000057657.15	0.331621063982701	0.803496187922921	0.524742472184149	1.06269892051242	1.64462418839353	1.68798843855789
ENSG00000057663.15	6.27013183086068	6.40710455580475	5.75843484098073	5.99331771465698	5.82100053476784	5.87244324192527
ENSG00000057704.12	-4.99660453051984	-4.99660453051984	-4.99660453051984	-3.18633248856434	-2.75333988427473	-1.63830415871471
ENSG00000057757.9	6.22419689072257	6.15249458657093	5.82554736019015	6.29950985986751	5.95849881670769	5.9996894008792
ENSG00000057935.13	5.48527980960484	5.71792976110561	5.35457851576542	5.56602494596716	5.51915494114464	5.51549134170137
ENSG00000058056.8	5.85865778271739	5.88912892919813	6.01655470301812	6.01625700822711	6.08699718616725	5.99609098868318
ENSG00000058063.15	8.91022008442885	8.90011426405648	8.05692241723649	8.54530256491341	8.32807089608161	8.25114037057891
ENSG00000058085.14	-3.56190412801943	-4.99660453051984	-2.39526154195501	-1.7447960291775	-4.99660453051984	-1.36727095494366
ENSG00000058091.16	-4.34790587147719	-4.99660453051984	-1.67671406752163	-1.13482238572282	-2.76042549514054	-3.11665219950898
ENSG00000058262.9	5.49664090116777	5.53884223379601	6.74731471767805	6.42506487423139	6.62185258773902	6.51767529523024
ENSG00000058272.17	9.10930534569157	8.88389654199107	8.16102257006377	8.59156095746709	8.13447975873535	8.2318228758619
ENSG00000058335.15	-2.85696462364915	-3.54877548545184	-3.0563820403377	-3.99456192742662	-1.70165226969142	-2.9513710997704
ENSG00000058404.19	-4.99660453051984	-4.99660453051984	-3.0563820403377	-4.99660453051984	-1.92227865228736	-4.46376744907063
ENSG00000058453.16	-2.13956158658297	-0.890599597712269	0.568548357010039	-1.23788326482739	0.307466673887956	0.272264436474714
ENSG00000058600.15	4.86424301852964	4.81313538052504	5.74138752811071	5.1240370640974	5.46626708024018	5.44149371699104
ENSG00000058668.14	5.29575366320031	5.51342447576056	5.93509513108071	5.76277990029018	5.91919630759596	5.95677593499642
ENSG00000058673.16	8.97623550078436	9.15307288755858	8.41225269418362	8.58218432271907	8.34021274123116	8.29105981242706
ENSG00000058729.10	6.94822746409364	6.91563249168191	6.03402875953864	6.23373834171671	6.0939533297596	6.07814315040866
ENSG00000058799.14	3.56342232104902	3.78255338504912	4.0252546196251	4.12121259542773	4.22311562435328	4.07490969384798
ENSG00000058804.11	8.43567942291717	8.48710457841173	7.71216453557828	7.92587467720856	7.72363953133378	7.65039467858686
ENSG00000058866.14	-3.08854628899404	-0.559935890308283	-4.99660453051984	-4.99660453051984	-2.09066014123822	-4.99660453051984
ENSG00000059122.16	-0.518819142132254	-1.49675363799069	1.5886453563165	0.908083181151173	1.55224569625882	1.02848804986929
ENSG00000059145.18	1.59938067683501	1.30444054534144	2.08729868764825	1.87507375395108	1.88538728746903	2.33192871039594
ENSG00000059377.16	-0.5367220595389	-0.804341237165743	0.9356239734537	-0.378008213859855	0.952345558086395	0.866014273955783
ENSG00000059378.12	3.48996766258039	3.27558235712868	4.11432916937342	4.11860608630687	4.14823652934293	4.30681504579674
ENSG00000059573.8	4.81130921505258	5.05514692933336	5.72164689030341	5.42374454910351	5.68661501981656	5.79201207054813
ENSG00000059588.9	6.40561994667023	6.36488317259063	6.15450727669463	6.07390417845851	6.12819710878591	6.18188811158582
ENSG00000059691.11	3.01134801347059	2.87427022301588	4.86318786647731	4.29289659373744	4.72788646017028	5.11552203742615
ENSG00000059728.10	4.08353093413504	4.15743632522698	3.779229633064	3.98188427310078	3.43872090062501	3.62146601366772
ENSG00000059758.7	6.58460974743544	6.62793057236981	5.60485665227007	6.15468091530854	5.82211267980812	5.73515469079386
ENSG00000059769.19	5.94360557851747	5.67498375479164	4.9839019600589	5.3727035464001	5.12189484247361	4.97172841000274
ENSG00000059804.15	8.29066735376136	8.38448566887323	8.45523091090143	8.39462578594888	8.34956885692699	8.44118002178297
ENSG00000059915.16	-4.34790587147719	-3.54877548545184	-1.48504663361238	-3.99456192742662	-2.18284423017353	-1.89308751035324
ENSG00000060069.16	1.40358756685176	0.577958864171569	1.78181491409046	0.996098275524816	2.15821373152512	1.77904491008816
ENSG00000060138.12	6.35615561283933	6.48072657146196	6.43665413832902	6.18032977534487	6.29313511342565	6.43334389028445
ENSG00000060140.8	-0.574430556552612	-0.375102198565636	-1.16448835433045	-0.348829093573508	-0.850793316150695	-2.54566649079498
ENSG00000060237.16	8.15690608614699	8.10078965105507	8.2668775331057	8.41984871768312	8.29073194305215	8.30454417847499
ENSG00000060303.5	-4.99660453051984	-4.99660453051984	-4.43790451725288	-4.99660453051984	-4.44675354902135	-4.07551635054234
ENSG00000060339.13	9.69158903784629	9.59870359037499	9.23325923684954	9.39133431073063	9.23704264167056	9.25076425214186
ENSG00000060491.16	-1.18325136726361	-0.516878611184908	2.16684745398564	0.607306574989852	2.27976414383442	2.20836807958838
ENSG00000060558.3	-4.99660453051984	-4.99660453051984	-4.99660453051984	-4.99660453051984	-4.44675354902135	-4.99660453051984
ENSG00000060566.13	-4.99660453051984	-4.99660453051984	-4.99660453051984	-4.99660453051984	-4.99660453051984	-4.99660453051984
ENSG00000060642.10	1.70054886542141	1.24902049883529	2.45885290798599	1.60734860309424	2.71925074490226	2.95536707460132
ENSG00000060656.19	-4.99660453051984	-4.34034541932729	-0.458796294195761	-2.53383197457929	-1.34144027654757	-1.39143174016159
ENSG00000060688.12	6.35062058571795	6.75048092994434	7.34428818072515	7.44782717353164	7.35739926258467	7.34150265094512
ENSG00000060709.15	-4.99660453051984	-4.99660453051984	-4.99660453051984	-4.99660453051984	-4.99660453051984	-4.99660453051984
ENSG00000060718.21	-4.99660453051984	-4.99660453051984	-4.99660453051984	-3.99456192742662	-4.99660453051984	-4.99660453051984
ENSG00000060749.14	8.9375833300733	8.89744212471732	8.13127929057643	8.62052553690236	8.22694926198026	8.23219697215376
ENSG00000060762.18	3.93284693920087	4.47047256476769	4.50160939970516	4.33390092513229	4.53124753142059	4.65337301171218
ENSG00000060971.17	1.54218274154804	2.2674044963709	4.43894725213722	3.46885767279719	4.11610832042534	4.31390477921633
ENSG00000060982.14	10.128094967654	10.3433573729067	9.61370274611328	9.83073127647663	9.64417468675562	9.60889360804706
ENSG00000061273.17	1.36427424848416	1.95394777369362	4.43795661889452	2.74554757465414	4.11957884855142	3.98213875122436
ENSG00000061337.15	-4.99660453051984	-4.99660453051984	-2.63413645699431	-4.99660453051984	-4.99660453051984	-2.54307537542021
ENSG00000061455.10	2.38523252039546	1.83494589442411	1.10405658396184	1.3561559221574	2.29265865691075	1.50091681839739
ENSG00000061492.11	-4.99660453051984	-4.99660453051984	-4.99660453051984	-3.99456192742662	-4.99660453051984	-4.99660453051984
ENSG00000061656.9	-4.34790587147719	-4.99660453051984	-3.0563820403377	-4.41027997312404	-4.44675354902135	-4.46376744907063
ENSG00000061676.14	8.33590698981143	8.29593139372696	7.66268338026848	7.9197087019689	7.63793277066457	7.67025952536806
ENSG00000061794.12	8.29024598495021	8.11155838278637	7.33439018207509	7.66892114912776	7.41896956006811	7.39717971837873
ENSG00000061918.12	-4.99660453051984	-4.99660453051984	-4.99660453051984	-4.99660453051984	-4.99660453051984	-4.07551635054234
ENSG00000061936.9	5.51639496450284	5.60667469107181	6.648094099463	6.24139590280806	6.52413343591008	6.52141685873413
ENSG00000061938.17	-1.30045166509681	-1.48140966817593	0.728000958407503	-0.926288815249401	1.00201394138348	0.749088224821634
ENSG00000061987.15	6.93216779924734	6.92212553873049	6.0255399892235	6.55340643473159	6.13716471802073	6.30612736074588
ENSG00000062038.13	-2.0443081039494	-0.719431920403031	0.530909211645466	-1.69339856293608	-0.628473692471985	0.854626239201081
ENSG00000062096.14	-4.99660453051984	-4.99660453051984	-4.99660453051984	-2.99354170934525	-4.99660453051984	-4.99660453051984
ENSG00000062194.15	8.10975864388534	8.19413171429491	7.27048926194439	7.69758441012732	7.32586130299554	7.44639587228583
ENSG00000062282.14	-0.917901155529715	-2.01258223938271	-0.191408490750025	-2.08617525875217	-0.170201765544271	-0.0248098500600874
ENSG00000062370.16	-4.99660453051984	-2.12163079782199	-4.99660453051984	-4.99660453051984	-4.99660453051984	-3.51784701537612
ENSG00000062485.18	6.6838864419878	6.7062679081727	7.74775604313741	7.45349143031026	7.75524323685681	7.77558638120846
ENSG00000062524.15	-4.99660453051984	-4.34034541932729	-1.60995530193588	-3.18633248856434	-1.63502009619627	-3.30334842770472
ENSG00000062582.13	1.7777628846245	1.30900710068644	2.90269520666757	2.0258412793641	2.54675402715161	2.50806027715036
ENSG00000062598.17	3.83015755659807	4.00312448195488	5.06211302846804	4.77978687525414	4.76741412990955	4.88760900125872
ENSG00000062650.18	8.13999711346976	8.05601247207842	7.27766939489689	7.78750437519766	7.45358854973066	7.59529059959321
ENSG00000062716.12	6.50848306553282	6.60952274228647	6.13229190497805	6.3618553833376	6.24144127231585	6.09256453642173
ENSG00000062725.9	5.56760484045756	5.89258389193764	4.8025315898179	5.23908800483399	4.94522710007602	4.75162423275204
ENSG00000062822.13	-0.0120492666407992	-0.409261628866595	2.21367491723199	0.255298019663346	1.98367569256807	1.30239622650808
ENSG00000063015.19	-4.99660453051984	-4.99660453051984	-3.24612369789671	-4.99660453051984	-4.99660453051984	-4.99660453051984
ENSG00000063046.17	10.2017946815273	10.3646358813845	10.6485998055743	10.5534223237444	10.6032872013467	10.6395675332253
ENSG00000063127.15	-4.99660453051984	-4.99660453051984	-2.60250959333429	-4.41027997312404	-1.29821136435213	-2.80309392057171
ENSG00000063169.10	-0.917707266588071	-1.22347349573729	0.968783872259759	-0.138867107581764	0.452361544265084	0.689505794037313
ENSG00000063176.15	-1.76091069073012	-2.840873173479	0.856387729408965	-0.075989468462738	0.782371090845227	0.478169593328312
ENSG00000063177.12	3.1718944681404	3.1754199085619	6.52260355862383	4.84746441036823	6.21199622589812	6.18647610565492
ENSG00000063180.8	-3.28686675228829	-2.840873173479	0.192057631311983	-0.110017357537013	0.704744695865441	0.843687702810334
ENSG00000063241.7	-1.3048187098354	-0.375068440762499	1.84862637697335	-0.377978767407309	1.61070167835208	1.52215353030913
ENSG00000063244.12	1.73178378692459	1.93363004200794	5.14357565397864	3.50132392992317	4.95348536186966	4.72459271964142
ENSG00000063245.14	1.87273734467214	2.61462000367442	4.32083805600729	2.8452581772444	4.06052214852291	4.11261027551002
ENSG00000063322.13	2.81312837165839	2.82140622572295	4.12757202948388	3.65780678178099	3.59545958797808	3.85558477621162
ENSG00000063438.16	-1.43744132941034	-0.444249525172716	-0.0083202384125266	-0.237785701209269	0.908353445540393	-0.17626923628342
ENSG00000063515.2	-4.99660453051984	-4.99660453051984	-4.99660453051984	-4.99660453051984	-4.99660453051984	-4.99660453051984
ENSG00000063587.13	2.57802410901923	3.38925214285263	3.47793710481491	3.09757524756477	3.16487860960749	3.56592466421168
ENSG00000063601.16	4.13766725108197	4.40563293973204	3.91622907647642	4.51030397289331	4.24649935534458	4.15755565233687
ENSG00000063660.8	-4.99660453051984	-4.99660453051984	-4.99660453051984	-4.99660453051984	-4.99660453051984	-4.46376744907063
ENSG00000063761.15	-1.49738837775037	-1.35046308047881	1.99301576242623	0.65696892694148	2.05213126551475	1.77011661875451
ENSG00000063854.12	-1.59771938903225	-1.1064828837792	0.876340742315465	-0.903984170241679	1.07465539970365	0.911815443243291
ENSG00000063978.15	5.35212586758811	5.37158294513616	6.48161246095785	6.02829121310132	6.16477681948084	6.28051450119265
ENSG00000064012.21	6.23694759761739	6.28511336763268	5.69978607081205	5.91391046120323	5.66899437048399	5.77075125172937
ENSG00000064042.17	-4.34790587147719	-4.99660453051984	-4.99660453051984	-2.6714096573881	-4.44675354902135	-3.76990211721368
ENSG00000064102.14	8.41703471999447	8.36436541560872	7.4621801039452	7.92475599846368	7.64107898257855	7.61055709437572
ENSG00000064115.10	5.36586983696355	5.44106819114083	5.04869101455006	5.41260134942709	5.34080657612547	5.38002869813727
ENSG00000064195.7	-1.30475532483732	-1.28557149679315	1.02236531122966	1.53099543285948	0.827963171535063	1.2353667262485
ENSG00000064199.6	4.16941222360369	4.4311397822159	4.2019294559485	4.84050411493153	4.37105547995264	4.68436525035126
ENSG00000064201.15	-1.43744132941034	-3.89093879055685	-0.581386278879008	-0.744809269882334	-0.889069760140415	-1.62056404893582
ENSG00000064205.10	-4.99660453051984	-4.34034541932729	-1.48504663361238	-4.99660453051984	-4.99660453051984	-4.99660453051984
ENSG00000064218.4	-4.99660453051984	-4.99660453051984	-4.99660453051984	-4.99660453051984	-4.99660453051984	-4.99660453051984
ENSG00000064225.12	-1.07119034885271	-1.91100441652425	-4.99660453051984	-4.99660453051984	-3.73850570539565	-3.11088475373998
ENSG00000064270.12	-4.99660453051984	-4.99660453051984	-4.99660453051984	-4.99660453051984	-4.99660453051984	-4.99660453051984
ENSG00000064300.8	-4.99660453051984	-4.99660453051984	-3.46465395906653	-4.99660453051984	-4.99660453051984	-3.30334842770472
ENSG00000064309.14	-1.92951753819719	-2.17893884344289	-0.862418967771143	-0.635169077300321	-1.05343626895696	0.30618366685026
ENSG00000064313.11	7.47728401678216	7.24261070689353	6.67512031817258	6.95655694596675	6.68397698282651	6.78792090000822
ENSG00000064393.15	7.58624494610979	7.62572630010162	7.97417751702547	7.76944389627771	7.78471703847801	7.7423653150637
ENSG00000064419.13	6.97927028126881	7.03023036997819	7.59986979006169	7.50108238796915	7.52851484367692	7.5948728141591
ENSG00000064489.22	-3.25320671037443	-3.54877548545184	-1.515946822457	-4.42237568651218	-4.99660453051984	-4.99660453051984
ENSG00000064490.13	-1.07113644016459	-0.947692540876827	3.17369584081478	0.636752051011295	2.80874305946407	2.7575954599791
ENSG00000064545.14	-1.66260060291517	-1.48971899650365	1.27286932361819	-0.0619185381527548	-0.0787748758810486	0.820998747830141
ENSG00000064547.13	-0.917901155529715	-1.72759204120043	-0.64677245575586	-2.6714096573881	0.541485937906431	0.202742722613607
ENSG00000064601.17	2.20790798800105	2.00085073207894	4.58867467821491	3.68353243515451	4.17966134458866	4.18705865089203
ENSG00000064607.16	5.87499584968662	6.17409434184145	6.96621370496012	6.58251690868645	6.77143421698371	6.93209742589974
ENSG00000064651.13	7.51649922328113	7.48119090751729	6.61303576432226	7.08217192382761	6.47711615226046	6.74912807558638
ENSG00000064652.10	3.06864213682919	2.89308941025234	2.50851732925875	3.27892995739675	2.66077889297702	2.74560085701968
ENSG00000064655.18	-4.99660453051984	-4.99660453051984	-4.99660453051984	-1.90553904457684	-4.99660453051984	-4.99660453051984
ENSG00000064666.14	1.45130888399908	1.68090343962508	4.96187316444181	3.37061895895946	4.61739199506839	4.51633203239162
ENSG00000064687.12	-1.83495096055183	-0.716263902477993	1.61043042378481	-0.292239292899548	1.20968142704677	0.797970484285708
ENSG00000064692.18	-3.90202602295422	-4.34034541932729	-1.89780399318592	-2.00026600150794	-2.00401424794788	-1.97009764879442
ENSG00000064703.11	7.25949441448902	7.28895265881757	6.55796575071296	7.01887896497464	6.75281655111365	6.56791220298713
ENSG00000064726.9	7.88112981766146	7.73782621155107	6.97792219195365	7.41435658661419	7.08465959782847	7.09945841908849
ENSG00000064763.10	4.99791491112219	5.00090196893572	4.97984328389493	5.08094548895351	4.82476186650566	4.92796159235079
ENSG00000064787.13	-3.90202602295422	-4.99660453051984	-0.897820995558639	-2.82623277789513	-0.519965386812869	-1.72695269357605
ENSG00000064835.10	-4.99660453051984	-3.89093879055685	-4.99660453051984	-4.99660453051984	-4.99660453051984	-4.99660453051984
ENSG00000064886.13	5.33187387504878	4.3467269767072	5.1411557449483	5.65942431323848	5.89790618887042	5.76850076412554
ENSG00000064932.15	-0.491003662022096	-0.538303326936321	2.18439357554368	0.0409304954204109	1.75103234117596	1.28437314423587
ENSG00000064933.17	6.63039063622168	6.60511722253722	5.76316523853458	6.10293393767856	5.67361486843854	5.75547946064297
ENSG00000064961.18	0.160901540590114	1.15650099056708	3.26676180789496	2.1400512823177	2.72651030660187	3.24634659119028
ENSG00000064989.12	-4.34790587147719	-4.99660453051984	-2.18249709015808	-3.66530949101013	-2.2704589312525	-0.753027591747037
ENSG00000064995.16	6.10922754525941	6.2635445701472	6.02593888484396	6.18364917520475	6.08340709747465	6.00441465888151
ENSG00000064999.13	3.75613431486971	3.93668543615162	5.15861314911841	4.50032675000775	5.22134339231344	5.03344424081484
ENSG00000065000.16	6.31303698151771	6.39013596405008	8.10040129766754	7.14222404995203	7.94490999870081	7.80509610220179
ENSG00000065029.14	-1.50866015592612	-0.998791803088583	2.67840167159634	1.87163513214996	2.57541551659191	2.35764331004505
ENSG00000065054.13	-1.18325136726361	-0.947692540876827	1.01180492229607	-0.469137508261081	0.0278722634038712	0.762706012647537
ENSG00000065057.7	-2.38548393155641	-2.36808353221734	0.300155760184567	-1.90553904457684	0.357366730916276	-0.451959966497863
ENSG00000065060.16	7.05574269507502	6.97770957402116	7.24987679518535	7.1398222102781	7.30987039353751	7.23008880567893
ENSG00000065135.10	8.62288166517544	8.55218327562508	7.92356626142089	8.26771052192635	7.93772424424673	7.95811100266271
ENSG00000065150.18	10.7474058353911	10.7431316509173	10.4165660475723	10.5644364001061	10.4391651069689	10.4497466030156
ENSG00000065154.11	5.93188526253653	5.99856901704037	6.28920896630895	6.08962494881327	6.39078292302791	6.47450800118755
ENSG00000065183.15	8.23091003266087	8.24882219356501	7.5892365973668	8.02412125178917	7.79539427984685	7.68597388490814
ENSG00000065243.19	6.72874590815013	6.67343918709462	5.98589012317927	6.25035277050874	6.02117721359157	5.87727475403141
ENSG00000065268.10	-1.36950716278256	-0.998791803088583	1.89532985039583	0.0734452851129083	1.73557139015638	1.53615819589901
ENSG00000065308.4	5.34145271276939	5.32565034547698	6.14413015838535	5.73365308664658	5.78814315288383	6.05796806857963
ENSG00000065320.8	-4.99660453051984	-4.99660453051984	-4.99660453051984	-4.99660453051984	-4.99660453051984	-4.99660453051984
ENSG00000065325.12	-2.85696462364915	-4.99660453051984	-4.99660453051984	-4.99660453051984	-4.99660453051984	-4.99660453051984
ENSG00000065328.16	7.07104764267928	6.85872993561468	7.30130320262949	7.39818353585527	7.26702644723909	7.40982012615763
ENSG00000065357.19	2.55200587952462	2.94812078716136	3.86740218713323	3.567541832821	3.71483864622491	3.17596665444479
ENSG00000065361.15	-4.99660453051984	-1.27105044106021	0.718433699113622	0.948318132555168	0.911756346137563	1.07194031354143
ENSG00000065371.17	-4.99660453051984	-4.99660453051984	-4.99660453051984	-3.99456192742662	-4.99660453051984	-4.99660453051984
ENSG00000065413.19	-3.18581819352062	-2.8175650195087	-0.492617443770607	-0.622276007878115	-0.582446664424784	-1.0714358636889
ENSG00000065427.14	7.3281622929502	7.40990271845345	8.03671737388262	7.87359693845744	8.04021835911468	7.96352828305981
ENSG00000065457.10	2.64570159590288	2.88311082427288	4.67297339512752	4.11443762571528	4.39482225398088	4.48347621831112
ENSG00000065485.19	0.950134495620229	1.5181635325922	2.09469301286259	1.99617013504809	2.42138866587175	2.63105412465041
ENSG00000065491.8	3.78433997846565	3.92987010061703	5.00002076673297	4.84431268984942	4.92685219563825	5.10851590861829
ENSG00000065518.7	3.99531049026304	3.63112521409735	4.2597640886921	3.75733774581964	4.07921667062726	4.12552592330845
ENSG00000065526.10	8.83367082804634	8.84870329828405	8.8850357393793	8.98547290376329	9.05052903616078	9.07687804744105
ENSG00000065534.18	-2.69435564065125	-0.155452288533941	0.791191046430774	-0.445462701885078	0.731697337204788	0.228595926993178
ENSG00000065548.17	9.36989271042051	9.38962567372676	8.56072237425389	8.85561138603455	8.5610660777279	8.53205216652072
ENSG00000065559.14	5.67896626699986	5.70922104134423	4.76974775385221	5.47508096837638	5.18400508643292	5.13805735763211
ENSG00000065600.12	3.3256725520896	4.007986213612	4.18653226161118	3.3911698749761	3.71900482278261	3.80713253517021
ENSG00000065609.14	-4.99660453051984	-4.99660453051984	-4.99660453051984	-4.99660453051984	-4.99660453051984	-4.99660453051984
ENSG00000065613.13	8.71021798417933	8.71826099903461	7.94298998969888	8.3243245718847	7.88780951198782	8.00420110872996
ENSG00000065615.13	6.48675610814886	6.32823609008068	5.66797116856259	5.85418551942536	5.75457977329718	5.79767154477042
ENSG00000065618.18	-4.99660453051984	-4.99660453051984	-3.72229865180536	-4.99660453051984	-4.99660453051984	-4.99660453051984
ENSG00000065621.14	0.0635514929217952	0.740128376144525	-0.769609343727546	-0.779472494481436	0.435081979380542	-0.524597347785578
ENSG00000065665.20	1.61936834623455	2.05761331058103	0.79490374194512	1.59239030956441	2.07109005171714	1.66270377614627
ENSG00000065675.14	4.88436088433711	4.8583280741801	5.72811255401317	5.61295422632341	5.48604868183367	5.60099141421955
ENSG00000065717.14	-2.25728908881666	0.629344679528005	1.36702068238438	1.10545035787074	1.15423216214652	1.27140924254839
ENSG00000065802.11	3.94289004185367	3.51297332602011	4.52407715432102	4.17989698116518	4.51849760735936	4.14277309244327
ENSG00000065809.13	0.991009103561256	0.506467198817449	1.24608824046096	1.45036613435758	1.38044871849441	1.95076875205144
ENSG00000065833.8	5.69984815311497	5.68412576715519	5.37130413339406	5.54857166719586	5.03119740797857	5.04694330755178
ENSG00000065882.15	5.3723973102259	5.56786212625418	5.6090139056547	5.48608884803548	5.80084933072887	5.6386839956805
ENSG00000065883.15	6.6566123094675	6.62956716271467	6.77778219262689	6.74754634861816	6.7412476336594	6.83847641169109
ENSG00000065911.11	8.3874200919617	8.43153367069408	8.1652586747092	8.26598687448752	8.09218551986739	8.14602372164894
ENSG00000065923.9	2.77449559212826	1.19025737140409	2.1391587849606	1.2196030123221	1.80710084607492	1.90501042827025
ENSG00000065970.8	4.69824863605062	4.76376640105324	4.69883319380573	4.80188906342279	4.67687640784176	4.6404790441576
ENSG00000065978.18	10.6679235726811	10.8568576025895	11.4815883259387	11.2169496910288	11.4013526000756	11.403898266917
ENSG00000065989.15	2.27822714866376	2.17753927622489	4.18418281382674	3.27424875081516	4.29856717483897	4.01747600901117
ENSG00000066027.11	6.62650049299631	6.57376298061232	5.93727248964392	6.23719618352287	5.91364268734095	5.91490784347772
ENSG00000066032.18	-0.235497108296213	-4.99660453051984	-2.25777260368905	-2.53383197457929	-3.73850570539565	-2.32729243607599
ENSG00000066044.14	5.69158276780154	5.75725985618415	6.67715279791714	6.00009907447545	6.57943426548102	6.38866528088496
ENSG00000066056.13	-3.51451365350962	-0.703618550927743	0.740834199315474	-0.501908804628673	-0.0700551880546286	0.312326632736936
ENSG00000066084.12	7.20471659921239	7.19107828521312	7.44158303958701	7.40237228155297	7.39463844822211	7.49645254370698
ENSG00000066117.14	5.80271099994723	6.00830593948332	7.05081931746067	6.77875953483549	6.96167215924225	6.91166843821401
ENSG00000066135.12	4.78828103887779	4.95161462959074	6.59091432418387	6.17495939471717	6.51034655959209	6.53337947348445
ENSG00000066136.20	4.40532816982833	4.61237703551695	5.8021361896941	5.56206344937119	5.67975028529672	5.76462404155749
ENSG00000066185.12	-4.99660453051984	-3.27240691595561	-4.43790451725288	-4.99660453051984	-4.99660453051984	-4.99660453051984
ENSG00000066230.11	2.60779238129609	2.6991102891695	3.91229816751988	3.26240328435354	3.36812694285591	3.10204229299632
ENSG00000066248.14	-4.34790587147719	-4.99660453051984	-4.43790451725288	-4.41027997312404	-3.07684234097201	-1.7504004025745
ENSG00000066279.17	9.65480730613108	9.58766085049904	8.67598573751084	8.97767332033599	8.81197496122777	8.82472132783263
ENSG00000066294.14	3.31077126704713	2.85654701524026	3.22411825391612	3.50599464505582	3.73808837134934	3.93795323325312
ENSG00000066322.14	1.71625085558146	2.43024110258825	4.42508176495958	3.9775769880539	4.26515531342065	4.4290063313838
ENSG00000066336.11	-0.824068823472887	-0.759630527895404	2.34146387788543	0.577247571502414	1.96767904537395	1.77904491008816
ENSG00000066379.14	2.95412289272329	2.58140551377031	4.63833009736982	3.28358671589611	4.19706235617254	4.09867319533382
ENSG00000066382.16	-4.18597508685006	-4.99660453051984	-4.99660453051984	-3.99456192742662	-4.99660453051984	-3.50701830881235
ENSG00000066405.12	-4.99660453051984	-4.99660453051984	-4.99660453051984	-4.99660453051984	-2.00401424794788	-4.99660453051984
ENSG00000066422.4	8.26969261672302	8.19590813325639	7.38579593416523	7.79140791539683	7.46276993963764	7.29500986163566
ENSG00000066427.22	4.74728854483369	4.81528279562954	4.36398797591714	4.58298900173012	4.6513103956001	4.39253427046742
ENSG00000066455.12	5.48121551261028	5.1931673553433	5.27357871126955	5.62906923933938	5.32330645274162	5.16925212296475
ENSG00000066468.22	-3.93265000307507	-3.89055269623288	-2.22692932901365	-4.99660453051984	-0.277110660253586	-0.328910541232323
ENSG00000066557.5	5.83498215445907	6.23221516626915	5.38875352246699	5.31182588560499	5.3987945553246	5.23452277109507
ENSG00000066583.11	5.50908892422793	5.28214710682889	5.01991927727492	5.28534305039364	5.22639238458226	5.2589826801395
ENSG00000066629.16	-1.66260060291517	-4.99660453051984	-2.74167001492546	-3.4089192011621	-0.382187161715528	-0.960176018631238
ENSG00000066651.18	5.63884967736006	5.54331387618244	5.18352697167062	5.42268734462588	5.21232354336175	5.06695799362136
ENSG00000066654.13	9.01207394036017	8.9376101420516	8.16793714070654	8.5976819130209	8.20606443696929	8.32536928600141
ENSG00000066697.14	4.57664419762585	4.85293392861313	5.04652233738465	4.81780548419018	4.73707580002126	4.86907446049076
ENSG00000066735.14	-4.99660453051984	-4.99660453051984	-4.99660453051984	-4.99660453051984	-4.99660453051984	-4.99660453051984
ENSG00000066739.11	6.22419620433946	6.31823659627993	5.49687694859887	5.80148554308545	5.78267092887865	5.71914753155776
ENSG00000066777.8	7.84781551481756	7.82770674234215	7.01739177516362	7.49189494236424	7.2348436839424	7.2618810077844
ENSG00000066813.14	-1.42195904550881	-3.54877548545184	-4.99660453051984	-2.6714096573881	-2.62467266420547	-4.99660453051984
ENSG00000066827.15	2.00538641407239	2.17753927622489	2.66484321580198	1.92631329586579	2.57892516127674	2.73350872972505
ENSG00000066855.15	5.63214008070876	5.89039238017477	5.79199505255481	5.63956435912086	5.73465422697785	5.79746718365154
ENSG00000066923.17	2.68135277175982	3.29968657997195	2.51886521781193	3.26046565895644	2.87969146340596	2.90849342130337
ENSG00000066926.10	3.71959681804777	3.82357696905847	4.40605205853977	4.37379273247603	4.35702593136976	4.54165081882657
ENSG00000066933.15	6.63478652901615	6.64909209774712	6.28565162492388	6.64364794869744	6.28908817333024	6.3879566725469
ENSG00000067048.16	-4.99660453051984	-4.99660453051984	-4.99660453051984	-4.99660453051984	-4.99660453051984	-4.99660453051984
ENSG00000067057.16	2.03698950565234	2.3660578915767	4.27640177467668	3.50706131307233	4.12439403366587	4.27066053178935
ENSG00000067064.11	6.86373818174829	6.79194395550315	6.55410439693933	6.75210023915185	6.74404178424138	6.73491999625568
ENSG00000067066.16	4.93961866540965	5.01396137236779	4.65292571609916	4.87710891137805	4.5874864573514	4.68430085993229
ENSG00000067082.14	3.9462228210753	3.95358423509359	3.78128917427977	3.99046330604004	4.08787294986682	3.97958132085984
ENSG00000067113.16	-1.24272458908975	-0.185566809767959	-0.787242331686319	-1.82305023166633	-0.576181623181958	-0.17626923628342
ENSG00000067141.16	-4.34790587147719	-3.27240691595561	-0.949137826052897	-3.99456192742662	-0.993518606429057	-3.02177385280101
ENSG00000067167.7	6.94968713647299	6.99617767241117	6.11422357128386	6.51502329106745	6.07876219522855	6.24274758073853
ENSG00000067177.14	4.35259521740442	4.33518141563944	4.75092826426785	4.65909043175879	4.57060847843841	4.32451428224536
ENSG00000067182.7	1.81105450901988	1.93141389542565	3.69152553156729	3.13417799887843	3.58870545843875	3.4723767420032
ENSG00000067191.15	-2.68211858666984	-3.27240691595561	0.494705856830631	-0.533275903112136	-0.0787970180560536	1.11002158947489
ENSG00000067208.14	7.23468686145598	7.13559714783302	6.43665265792752	6.79513967706672	6.31866916672677	6.31312271114113
ENSG00000067221.13	-3.56190412801943	-1.71874040597527	1.15872587685462	0.273821122661556	1.14846511115131	-0.189539172718245
ENSG00000067225.17	6.39519799361109	6.68823674031515	9.06874699447145	7.91755779012527	8.885277665525	8.89154360298967
ENSG00000067248.9	8.03102189450476	7.89387535734454	7.11003445750995	7.5966600932639	7.18514157304793	7.14966185182924
ENSG00000067334.13	9.137234629611	9.06747832681444	8.2794768160282	8.60625170804399	8.31042283874335	8.29111924115503
ENSG00000067365.14	1.47603449489151	1.61078204389973	3.82546982910848	2.92681890929496	3.65087272238133	3.3882505135817
ENSG00000067369.13	7.38639350538075	7.35500271591593	7.2578251413756	7.44228325962327	7.21953922561933	7.21526689734806
ENSG00000067445.20	-4.99660453051984	-4.99660453051984	-3.24612369789671	-4.99660453051984	-4.99660453051984	-4.99660453051984
ENSG00000067533.5	7.79404716813812	7.8604885010991	7.02537701601707	7.29587173003249	7.06310112243389	7.04708684661369
ENSG00000067560.10	8.34058160950214	8.32472896290095	8.85977194742143	8.95871665951217	8.94893915057674	8.94802695623083
ENSG00000067596.10	4.92546703132219	5.13953379911049	6.49135053124655	6.00815155101122	6.51174486192775	6.51591118320384
ENSG00000067601.7	1.024035922264	-0.548013082606306	1.57013685701378	0.335458774906747	0.863622950541487	1.78174260513781
ENSG00000067606.16	-4.99660453051984	-3.89093879055685	-1.48504663361238	-4.99660453051984	-2.00393015509453	-2.13766849522288
ENSG00000067646.11	-3.90202602295422	-4.99660453051984	-4.43790451725288	-4.99660453051984	-4.99660453051984	-4.99660453051984
ENSG00000067704.9	8.51553026292984	8.50519866371768	7.85544634432823	8.18458538935391	7.93054454282798	7.85460960976831
ENSG00000067715.13	0.410952136337152	0.506467198817449	-1.89780399318592	0.56197990179383	1.19143717403266	-0.0248098500600874
ENSG00000067798.15	1.04532620338842	1.06798112061949	0.258937588860115	0.705603853662256	-1.191412087254	0.878411794792036
ENSG00000067829.18	-1.66260060291517	-2.01258223938271	2.27236762376762	-0.0857915553198156	1.71656593701689	1.64344515504707
ENSG00000067836.12	-2.68211858666984	-3.54877548545184	0.979651873280155	-1.67100182972977	1.04671430628079	0.444442167421573
ENSG00000067840.12	-4.99660453051984	-4.99660453051984	-4.99660453051984	-4.99660453051984	-4.99660453051984	-4.99660453051984
ENSG00000067842.17	-4.34790587147719	-4.99660453051984	-3.24612369789671	-4.99660453051984	-4.99660453051984	-4.46376744907063
ENSG00000067900.7	9.14271720366967	9.12859381730412	8.10644989190277	8.62553426097	8.27080373158473	8.1811319140707
ENSG00000067955.13	7.02352433534938	7.08378759550854	6.77196944697074	7.02411101078193	6.77672334808413	6.82955418024587
ENSG00000067992.12	-4.99660453051984	-3.27240691595561	-2.73852857553401	-1.4078994638266	-2.76042549514054	-3.30334842770472
ENSG00000068001.13	-1.83495096055183	-1.48971899650365	1.72476873779346	0.292775475991089	1.00553737875207	0.750756999622811
ENSG00000068024.16	2.40958145071046	1.36265658993197	2.82516440700713	2.7931602471923	2.84307935850299	2.65769151980784
ENSG00000068028.17	2.25691359859683	1.85666969877783	4.13758560306013	3.43373069201041	3.74738020992053	3.51385108786636
ENSG00000068078.18	1.58557238010869	1.13512684113449	2.6030114295943	2.49529511085772	2.54340611759204	2.25564021447686
ENSG00000068079.7	-1.66260060291517	-1.81647717456076	1.33458403142364	-0.573915687026998	0.874447463263044	0.954582940214065
ENSG00000068097.14	4.64386780186267	4.35946470085014	4.76556899950861	4.8364031332459	4.69560521843779	5.0896670092564
ENSG00000068120.14	0.79792382301018	0.833019461596676	4.78508056352638	2.91735092174981	4.07673387821996	4.25699581864979
ENSG00000068137.14	-1.53488723940822	-2.50810023634669	0.451362899442144	-0.427889530287763	0.907839523913346	0.464875492454311
ENSG00000068305.17	6.00739680807787	5.95190137766234	5.46863163781282	5.88130457466321	5.6228313747383	5.55237694233866
ENSG00000068308.13	3.44826343093285	3.97360492989861	5.32726679556351	5.2725034173216	5.29528340553301	5.39282729464786
ENSG00000068323.16	1.48833163586824	1.96730905821952	3.73388420163204	2.91735392115415	3.42512248201754	3.58287305182213
ENSG00000068354.15	-0.464139004175639	-0.633175001760798	1.7312204567851	0.852896940502727	1.29759451220285	1.04301352305751
ENSG00000068366.19	6.70753743685477	6.76395575959299	5.96242975958306	6.25629317188575	6.03850230593486	5.99336488531206
ENSG00000068383.18	2.85831299145543	2.3960334393239	3.13772575618877	2.70442566787329	3.08559455693491	3.06316735449903
ENSG00000068394.10	-1.01826347594866	-0.716263902477993	3.10083337191706	1.67277354137892	2.60328408253661	2.63943835282194
ENSG00000068400.13	1.87861022790077	2.11845045626905	4.67276392582488	3.53536398559277	4.56609909446799	4.5619218960253
ENSG00000068438.14	3.72154308882317	3.91441685014178	3.95808644542514	3.48926783424627	3.4768818133149	3.69624565615325
ENSG00000068489.12	6.14702863285284	6.19418969707645	6.19678054083082	6.32317062192856	6.3042614654456	6.35380973512212
ENSG00000068615.18	-4.34790587147719	-4.99660453051984	-3.72229865180536	-2.99354170934525	-4.44675354902135	-4.46376744907063
ENSG00000068650.18	6.06162151447632	5.9940842375674	6.75623930368311	6.46869996955908	6.70337831539735	6.59468892105568
ENSG00000068654.15	6.13521126329642	6.19231327640259	7.91500922016626	7.46813248236463	7.7982862306325	7.8602085789287
ENSG00000068697.6	4.34377723282842	4.12299839369804	3.51953177047343	4.08562105332267	3.4806429696949	3.79117878383918
ENSG00000068724.15	-0.499974116585268	-0.480107073886428	2.22743181312309	0.996098275524816	2.23147306616216	1.72510347657805
ENSG00000068745.14	5.35462746107349	5.489290856554	5.53512888829833	5.41261624461657	5.44334257526711	5.39618715798514
ENSG00000068781.21	0.56547455859358	-4.99660453051984	-4.99660453051984	-4.99660453051984	0.848752357758483	0.460920464024733
ENSG00000068784.12	6.0589304907734	6.28545845033624	5.84426840093563	6.18208967142785	6.09549054120751	6.02656395745559
ENSG00000068796.16	9.45500924839888	9.35578065505249	8.57631606063426	9.01520561114357	8.70324274216903	8.69947797551617
ENSG00000068831.18	-3.28686675228829	-2.50913711932354	0.509809837728824	-1.46931478214655	0.202005703331759	-0.024789310195535
ENSG00000068878.14	8.93992525889622	8.76436534423041	8.11665921974532	8.51751865620669	8.22672280409739	8.23423731533399
ENSG00000068885.14	5.35655686084561	5.4333044886608	4.64554731595653	5.10634835721944	4.65110180688855	4.66789400796119
ENSG00000068903.19	-1.11375383255517	-0.24963641176504	2.69229028622401	2.15665761700406	2.74976277876695	2.75329894325762
ENSG00000068912.13	6.37370071386443	6.29190172136031	5.48112578401002	5.85335760725621	5.59242395504544	5.38704926165775
ENSG00000068971.13	-1.24272458908975	-1.72759204120043	2.1331397156914	1.02978288332949	1.82704476402837	1.95598719135192
ENSG00000068976.13	-4.34790587147719	-4.99660453051984	-2.29179920987746	-1.20407930064489	-0.27744096516678	0.0176719843845909
ENSG00000068985.4	-4.99660453051984	-4.99660453051984	-4.99660453051984	-4.99660453051984	-4.99660453051984	-4.99660453051984
ENSG00000069011.15	-0.464139004175639	-0.309118023375596	1.50895079727931	0.466816754631472	1.29758598336694	0.866014273955783
ENSG00000069018.18	-4.99660453051984	-4.99660453051984	-4.99660453051984	-4.99660453051984	-4.99660453051984	-4.99660453051984
ENSG00000069020.18	5.32166079233967	5.16809951777248	5.24961858231374	5.21631894353763	5.19628575006938	5.08350121184147
ENSG00000069122.18	-3.56190412801943	-4.99660453051984	-4.99660453051984	-3.4089192011621	-4.99660453051984	-4.99660453051984
ENSG00000069188.16	-3.56190412801943	-4.99660453051984	-4.99660453051984	-4.99660453051984	-4.99660453051984	-4.99660453051984
ENSG00000069206.15	-4.99660453051984	-4.99660453051984	-4.99660453051984	-4.99660453051984	-4.99660453051984	-4.99660453051984
ENSG00000069248.11	7.91564767135595	7.86974836641784	7.56210244920769	7.86030136055575	7.71359535773961	7.56941596119834
ENSG00000069275.12	11.045062119133	11.0155941578941	10.4016947979001	10.8343985485786	10.5316753856539	10.5139993612269
ENSG00000069329.16	8.58082707466747	8.62410314733599	8.03554499011675	8.30312479588943	8.15497543717218	8.19605474977827
ENSG00000069345.11	8.09800784740663	8.10252762381067	8.03117242084559	8.0451100473829	8.11237336847277	8.061400862275
ENSG00000069399.14	-3.90202602295422	-4.34034541932729	-2.06659027473995	-3.18633248856434	-0.514983583696137	-3.30334842770472
ENSG00000069424.14	-3.56190412801943	-3.54877548545184	-4.43790451725288	-1.18545850154339	-1.57133000684818	-1.55978001534049
ENSG00000069431.11	4.38873849436041	4.39681529116478	3.56656545812849	4.06107837984036	3.55644407145266	3.74507502428051
ENSG00000069482.6	0.812606175891384	0.310510045800975	2.63776726368439	1.07350613296205	2.19072335510973	1.77315005357354
ENSG00000069493.14	2.80059985155652	3.71953086552311	3.19598809885842	3.0415431100918	2.78548084458115	2.96927286937124
ENSG00000069509.5	5.55837854693061	5.75428036283896	5.24117122769292	5.48320835600637	5.48978557989546	5.45213921798024
ENSG00000069535.13	-4.99660453051984	-4.99660453051984	-4.99660453051984	-4.99660453051984	-4.99660453051984	-4.99660453051984
ENSG00000069667.15	-0.235497108296213	-2.01258223938271	-4.99660453051984	-4.99660453051984	-3.73850570539565	-2.43235161837116
ENSG00000069696.6	-4.99660453051984	-4.99660453051984	-4.99660453051984	-4.99660453051984	-2.90997654498962	-3.30334842770472
ENSG00000069702.10	5.18585900939619	5.41876639703817	5.24792440221961	5.45785001132406	5.39300053850959	5.29182053208989
ENSG00000069764.9	-4.99660453051984	-4.99660453051984	-4.99660453051984	-4.99660453051984	-4.99660453051984	-4.99660453051984
ENSG00000069812.11	-3.15418205699534	-2.15869079836981	0.613719418786505	-2.96459875668287	-0.206681987321555	-0.905449343840843
ENSG00000069849.10	7.93059455525985	7.85763762899234	7.27311669110737	7.57507675064347	7.28342664316012	7.22312044997212
ENSG00000069869.15	6.55614688729174	6.58894202625194	5.94119168211445	6.29962118632412	6.03067333754947	5.96895703464048
ENSG00000069943.9	4.40689408810244	4.05885013902114	3.26533328670333	3.5681360968475	3.23705285762863	3.35498132593354
ENSG00000069956.11	8.34784493212798	8.24117067384261	7.35413454012005	7.80542836558313	7.50540413073031	7.50553028472602
ENSG00000069966.18	-4.33905120888142	-2.03843969663677	0.122259770061594	-0.154343197112422	-1.30772953682574	-0.914668533104231
ENSG00000069974.15	5.7210329409875	6.22280940343626	5.75519649923299	5.79803536188713	5.50862146360344	5.57361727733079
ENSG00000069998.12	-1.36957345753679	0.393521148847474	1.54623054382861	0.840296281793389	0.919813137383371	0.459217931202003
ENSG00000070010.18	6.77869878878465	6.71489282970476	8.18571168159238	7.48801157585575	8.05808937676605	8.06808148403709
ENSG00000070018.8	7.20105947024428	7.01943669383156	6.78985022945943	7.1319211732387	6.85106657704024	7.01190575183509
ENSG00000070019.4	-4.99660453051984	-4.99660453051984	-4.99660453051984	-4.99660453051984	-4.99660453051984	-4.99660453051984
ENSG00000070031.3	-4.99660453051984	-4.99660453051984	-4.99660453051984	-4.99660453051984	-4.99660453051984	-4.99660453051984
ENSG00000070047.11	1.46063304835472	1.6565473446387	3.87020226661302	2.58866084897666	3.61675336310875	3.6519573162335
ENSG00000070061.14	6.82284919619551	6.80922268480429	6.9714319366265	7.03745571199015	6.86193038116681	7.12571489381854
ENSG00000070081.16	6.99301729632301	7.15419285721988	6.18540286597507	6.66264384419265	6.22312280034037	6.030398644817
ENSG00000070087.13	-4.99660453051984	-1.41841148338631	-3.46465395906653	-3.4089192011621	-2.76042549514054	-4.99660453051984
ENSG00000070159.13	-2.85696462364915	-4.99660453051984	-2.47821699719543	-1.66775849681853	-4.99660453051984	-1.33803635799938
ENSG00000070182.20	2.28735386135594	2.05867585697199	4.9295582183102	4.14754236784568	4.73080923000843	4.79960746625799
ENSG00000070190.12	-3.62571320774979	-2.06074546094348	0.273492093162848	-0.59125530797363	-0.0702532788899653	-0.126712087344774
ENSG00000070193.4	-4.99660453051984	-4.99660453051984	-4.99660453051984	-3.67222565872758	-4.99660453051984	-4.99660453051984
ENSG00000070214.15	4.06597096281798	3.99383037378238	3.46764973024293	3.50890568414947	3.99950945554056	3.95996023317044
ENSG00000070269.13	3.54674341153233	3.73511943143596	3.42120889403408	3.4113448367993	3.49559401832849	2.97417315198871
ENSG00000070366.13	4.46722579489577	5.00171464678036	5.65024657304933	5.45300708350813	5.69027353721448	5.54371239813162
ENSG00000070367.15	7.98467300008238	7.95420842929015	6.90792481558849	7.394174288199	7.13216556261348	7.11871433717447
ENSG00000070371.15	2.59085722477036	2.76874432487086	4.62799589171611	3.86700379793649	4.35292883876204	4.4299414316663
ENSG00000070388.11	-2.85696462364915	-4.33981824159663	-1.64876726742009	-4.99660453051984	-4.99660453051984	-1.82655386270268
ENSG00000070404.9	-3.90202602295422	-3.04056498588616	0.524742472184149	-1.74502387291321	-0.123775622169375	0.832393497176743
ENSG00000070413.19	2.87239637511157	2.64936648529182	4.99131210828127	3.7706807724123	4.69560521843779	4.53382859726405
ENSG00000070423.17	-0.361683539950712	-0.998791803088583	1.58291367011038	-0.377978767407309	1.13527787665154	1.11003094312146
ENSG00000070444.14	0.710659572112426	0.72215838073506	3.12714330916888	2.22046215644672	2.68583623552643	2.95879118936828
ENSG00000070476.14	2.15113814795575	2.41079329426785	4.09194553449831	3.63134894430865	3.92902545166968	4.15188682778233
ENSG00000070495.14	3.32773367567179	3.65018535464639	4.61525462899573	4.82663528990829	4.72294508644681	4.75122171447503
ENSG00000070501.11	4.8580608947978	4.63087084907229	4.6465776003243	4.78831225545567	4.50136001117241	4.3472141847939
ENSG00000070526.14	3.44826578151466	3.65818033157834	6.02349983019482	4.79210719354362	5.69270808031421	5.7324993873339
ENSG00000070540.12	2.58660927596895	2.91106772010483	3.98219657456047	3.50011883865712	3.7474317251553	3.80174540384481
ENSG00000070601.9	-1.6142768421712	-2.31660575217965	0.602206620093876	-0.459477582917996	1.09210834941124	0.665928661615253
ENSG00000070610.14	2.116051380998	2.06380879571832	4.40573951616016	3.39641713147792	4.00772690526104	4.03044894389592
ENSG00000070614.14	4.75255873373313	4.71702702758957	5.93159743454942	5.13546782109366	5.84162051733349	5.81872709369006
ENSG00000070669.16	6.81016192538498	7.14831712040616	6.7129300020939	6.75121686124369	6.46541380445503	6.50641134954517
ENSG00000070718.11	5.29248411475645	5.22622529170065	4.85468950371823	5.34174735667169	4.90112207706456	4.94116569722677
ENSG00000070729.13	-4.99660453051984	-3.26138271310676	-4.99660453051984	-1.42240246577169	-2.73075781468258	-1.1240191350775
ENSG00000070731.10	-4.99660453051984	-4.99660453051984	-4.99660453051984	-4.41027997312404	-4.99660453051984	-4.99660453051984
ENSG00000070748.18	-4.99660453051984	-4.99660453051984	-4.99660453051984	-4.99660453051984	-4.99660453051984	-4.07551635054234
ENSG00000070756.15	11.820538757515	11.8274531447592	11.4001226246375	11.5997893842409	11.4441336736843	11.4270201055567
ENSG00000070759.16	-0.574430556552612	0.131996428693503	1.09419970165499	0.39969814663437	1.575962292438	1.64344515504707
ENSG00000070761.7	3.89367731266671	3.84184527725578	4.934435979676	4.53885276464634	4.66370136858257	4.91731060101525
ENSG00000070770.8	8.05591698795727	8.09813226270013	8.15345804906782	8.14790780291523	8.20067546943546	8.13772276937249
ENSG00000070778.12	3.50360465386259	3.30485039846968	2.94581399010622	3.63134894430865	2.78155894840359	3.15215856953273
ENSG00000070785.16	6.3123908003666	6.23013691635493	6.58227964298773	6.498578119096	6.6845461705486	6.54871097544604
ENSG00000070808.15	-4.34790587147719	-1.10676314239234	-0.713369792992148	-1.23793670817344	-2.50095830467694	-1.81556770700738
ENSG00000070814.18	5.63789005393239	5.38036322890052	7.22234068814764	6.19413443710783	7.02232911210837	6.80696539941273
ENSG00000070831.15	7.67817540891028	7.74016603949679	7.16998621222879	7.57690163215942	7.3206247285103	7.35574795067519
ENSG00000070882.12	6.63504469429512	6.51178891148267	6.4433556212606	6.53373134406644	6.48554351746001	6.35083872047092
ENSG00000070886.11	-4.99660453051984	-4.99660453051984	-3.46465395906653	-4.99660453051984	-4.99660453051984	-4.99660453051984
ENSG00000070915.9	-4.99660453051984	-4.99660453051984	-4.99660453051984	-3.4089192011621	-4.99660453051984	-4.99660453051984
ENSG00000070950.9	7.15157109406822	7.04489195615247	6.38002610277429	6.74894358360723	6.45551953394023	6.42883788286995
ENSG00000070961.15	7.9382510421127	7.98566586543653	7.0863248225049	7.41408053584308	7.09078455431854	7.17768377969562
ENSG00000070985.13	-4.99660453051984	-4.99660453051984	-4.99660453051984	-4.99660453051984	-4.99660453051984	-4.99660453051984
ENSG00000071051.13	0.410952136337152	1.63156298906673	2.16208001322536	1.88396003990956	1.60382039960823	1.64989330258064
ENSG00000071054.16	8.41070587453938	8.40547887506355	8.86885172041395	8.95236328335646	8.93609560427153	8.86290669392583
ENSG00000071073.12	4.89953938502483	4.94277394117536	4.29776336789313	4.47809126423243	4.23405516084506	4.28342793586795
ENSG00000071082.10	6.70827347811732	6.75843595505737	8.95128188084595	7.75101772174696	8.58511884864568	8.72308086730865
ENSG00000071127.16	4.81587015679493	4.65432261793454	6.83304309096927	5.94484916131968	6.70879998273726	6.68399067733383
ENSG00000071189.21	6.5687509277244	6.36698595707781	5.41453865827734	5.69353806329626	5.40869879031011	5.56941838917171
ENSG00000071203.9	-4.99660453051984	-4.99660453051984	-4.99660453051984	-4.99660453051984	-4.99660453051984	-4.99660453051984
ENSG00000071205.11	-2.85696462364915	0.310510045800975	-2.06659027473995	0.00735039003769937	-0.0568228735927869	-2.13766849522288
ENSG00000071242.11	-4.99660453051984	-2.36808353221734	-3.0563820403377	-4.99660453051984	-4.04959754397902	-2.32729243607599
ENSG00000071243.15	6.54915798765196	6.47860731514327	6.30037003385104	6.52440776486119	6.44545109388674	6.6156347656137
ENSG00000071246.10	-2.25728908881666	-2.840873173479	-0.613692616153436	-0.70732906224159	-2.76042549514054	-0.902049724548117
ENSG00000071282.11	-4.34790587147719	-4.99660453051984	-4.43790451725288	-4.99660453051984	-4.44675354902135	-3.11665219950898
ENSG00000071462.11	2.89670247147867	3.01048869792682	5.18868602730189	4.42228916004651	5.23381980009751	5.30953656692325
ENSG00000071537.13	6.25408597694188	6.28757686355326	5.6892913121445	5.9757825475033	5.77809088504371	5.8226564543187
ENSG00000071539.13	5.70592299868082	5.55668108082082	5.97501108948697	5.79041268241903	5.65099563333048	5.75458409489291
ENSG00000071553.16	2.55978545693191	2.39546957576682	3.76887034632928	2.85781888615897	3.53033644616889	3.53354903342805
ENSG00000071564.14	5.16169295458984	4.80532095410973	5.4662163697391	4.88399039759248	5.37271892584229	5.16306633399635
ENSG00000071575.11	7.00925514153604	6.81732352648207	7.06653020344052	7.02810956832591	7.0524440653212	7.01503125102161
ENSG00000071626.16	5.15017875020841	5.29745092752294	6.3006414569913	5.89545815029021	6.23917222651429	6.25997429538158
ENSG00000071655.17	-0.222476694107873	0.26793106977721	2.83684822027376	1.50116793756365	2.87881668133461	2.32722123962361
ENSG00000071677.1	-4.99660453051984	-4.99660453051984	-4.99660453051984	-4.99660453051984	-4.99660453051984	-4.99660453051984
ENSG00000071794.15	8.95645412383147	8.85540925026035	7.89874463991547	8.36410336814603	8.04379792262508	8.11022168268059
ENSG00000071859.14	0.486147376942924	1.45292455182462	4.95525399429851	3.52513605296409	4.58114858177686	4.74957599347423
ENSG00000071889.16	-0.869800236585604	0.174731068832377	0.825858708588678	-1.12263360113548	0.0885387544183688	0.476777496272613
ENSG00000071894.16	0.331621063982701	0.411813105582951	3.26323125673604	1.08424367730807	2.73192952742631	2.32979779167372
ENSG00000071909.18	3.7913913085401	3.89862001952427	3.70438423074884	3.97324237765853	4.09367075084039	3.8430871529124
ENSG00000071967.11	4.00652826344785	4.35438360775978	3.72101140207586	4.06582316933406	4.28595775963963	3.84135709793227
ENSG00000071991.8	-4.99660453051984	-1.16393844446297	-4.99660453051984	-1.4078994638266	-4.99660453051984	-2.9513710997704
ENSG00000071994.10	6.7482019837005	6.9143836253767	6.62858260372125	6.92130112168378	6.80099251828835	6.64881007423244
ENSG00000072041.16	-3.90202602295422	-0.804432152421104	-3.72229865180536	-2.99354170934525	-2.50107698662782	-1.33941513017472
ENSG00000072042.12	5.45392779032129	5.39591414867186	5.68903738720033	5.5754387808572	5.7669304411776	5.53981347565926
ENSG00000072062.13	3.15183018990481	3.08628487754672	5.46621588628083	4.68431141374206	5.34203572511504	5.16812950711661
ENSG00000072071.16	1.61100168484664	1.84946471546294	3.8226570083656	2.13156987675417	3.50300444108271	3.1902598320037
ENSG00000072080.10	0.718726562440614	-0.980700463858371	-0.292015882183037	-0.381280511732219	-0.924086654261916	0.4030222172765
ENSG00000072110.13	3.48233624970489	3.64608698779149	5.95122350424994	4.26774149126697	5.66031991882098	5.59075425945292
ENSG00000072121.15	3.70553315271291	3.85033587801831	5.24832479946187	4.62341482553936	5.15953805334176	5.01243610592203
ENSG00000072133.10	-3.33576488546684	-2.49000127114069	-0.198037373898653	-2.17517025757522	-0.252301124451004	-3.21877596996038
ENSG00000072134.15	3.27064279373617	3.32026054048359	3.46151447284021	3.89370531169884	3.55610010500409	3.39040085597052
ENSG00000072135.12	1.79968382811676	2.09464928484297	5.59452935013872	4.41155316586069	5.43994456527009	5.29336896124374
ENSG00000072163.19	-4.99660453051984	-4.99660453051984	-1.74671252322485	-4.99660453051984	-4.99660453051984	-4.99660453051984
ENSG00000072182.12	-0.652939747018646	0.155556488657858	2.48581164598319	0.748868575017355	2.05604384296478	1.52216758904161
ENSG00000072195.14	-1.92951753819719	-1.38628091418403	0.931618176331563	0.263872350549896	0.569827571484984	0.59584234235039
ENSG00000072201.13	-3.90202602295422	-3.54877548545184	-4.99660453051984	-3.67222565872758	-3.73850570539565	-4.46376744907063
ENSG00000072210.18	-2.38548393155641	-0.375102198565636	-1.61400572180285	-0.0857915553198156	-1.29594455315193	-4.46376744907063
ENSG00000072274.12	11.1603256584174	11.1130141672548	10.6318436947452	10.9749946028238	10.84309560428	10.8274608625708
ENSG00000072310.16	-0.329087219911718	0.108045222585804	3.23400147608944	1.47503727444566	2.97795126393351	2.72743054271865
ENSG00000072315.3	-4.99660453051984	-4.99660453051984	-4.03617974359011	-4.99660453051984	-4.44675354902135	-4.99660453051984
ENSG00000072364.12	7.28817614232549	7.11002715232293	7.02627136223909	7.22331339243089	7.07267644720912	7.1702697429489
ENSG00000072401.14	4.40439919122092	4.5952473894869	3.46831415508335	4.34954617449685	3.96033927230398	4.48597772241527
ENSG00000072415.8	6.89963780967499	6.66714765715915	6.0130176040075	6.47203511350835	6.22332962059764	6.10668352480083
ENSG00000072422.16	0.467712797481379	1.33407450976226	1.84267398235919	1.95581201050849	1.98367569256807	1.91374426372988
ENSG00000072501.17	9.27753737427672	9.39264936267796	10.1985460707884	10.1841378256497	10.259662567524	10.2578554846491
ENSG00000072506.12	-0.464139004175639	-0.27722419171983	4.38370179923157	2.31579109815165	3.83666420698429	3.88708937817463
ENSG00000072518.20	4.5351959172719	4.39206140697505	5.35050153025263	5.16165941955968	5.3574594065154	5.24041025184235
ENSG00000072571.19	8.69122570072522	8.66679964363126	7.72242184448342	8.10624973260867	7.92028174066136	7.96490260276997
ENSG00000072609.17	3.99426279054911	4.08662328219859	5.30905768580267	4.70509555238328	5.05413788943206	5.0637368177019
ENSG00000072657.8	-2.03555093252947	-4.99660453051984	-4.43790451725288	-4.99660453051984	-4.99660453051984	-3.11665219950898
ENSG00000072682.18	1.98679258976065	2.17354634622129	3.19354421705198	2.45558727194697	3.21155788780288	3.08197536187982
ENSG00000072694.20	-3.28686675228829	-0.0993863795424664	0.173530008428299	-2.18574977172514	-0.607111708171473	-0.939390120055278
ENSG00000072736.18	7.82767517176605	7.6615536822786	7.97979926061767	8.04081236894887	8.02285498178246	8.00799491753525
ENSG00000072756.16	6.5395652050617	6.55583579249626	6.0117607908832	6.05154444539452	6.20405012200875	5.92604613000926
ENSG00000072778.19	0.8271550715072	1.0496892016928	5.33204989372008	3.69221825460018	4.89055808983784	4.99280772144489
ENSG00000072786.12	1.39378842497317	0.990696561545921	4.3350744105325	3.24099524695158	4.16849920439648	4.06324793622424
ENSG00000072803.17	5.03125114338282	5.25035931383877	4.73459530088384	4.87088537039584	4.6834186733705	4.59441959418882
ENSG00000072818.11	-4.99660453051984	-1.10665103241382	-0.985661134222613	-0.9705828897687	-1.15987131359831	-1.60992514970311
ENSG00000072832.14	-4.99660453051984	-4.99660453051984	-4.99660453051984	-4.41027997312404	-4.99660453051984	-4.99660453051984
ENSG00000072840.12	-4.99660453051984	-4.99660453051984	-3.0563820403377	-3.99528447643388	-4.99660453051984	-4.99660453051984
ENSG00000072849.10	4.36882859972595	4.45631257660127	3.66307205214214	4.19853002788284	4.20959266104699	3.63036581995595
ENSG00000072858.10	-1.9292243636694	-0.954990680102993	-0.416478041360313	-2.32947951953341	-2.17951631703681	-0.673334207746635
ENSG00000072864.14	3.38089605813094	2.99781646789336	4.84360102055707	4.4210986817568	4.7589958960177	4.66535812993948
ENSG00000072952.18	-1.24272458908975	-1.81647717456076	-0.0969733406425663	-0.533275903112136	0.37363995383921	-0.864805553167015
ENSG00000072954.6	-2.5707680770326	-0.927749064341221	-2.37827192960451	0.408619253525375	-0.816309236050513	-2.7563714289507
ENSG00000072958.8	1.34141152963977	1.13193539463805	4.16807813405027	3.01039502218176	4.02340657633316	4.00842051402087
ENSG00000073008.14	2.30961846746523	3.03322289900108	4.05770064481564	3.46279339394816	3.78740822900445	4.00871780446272
ENSG00000073050.11	0.269122089392864	0.560415326270863	4.69388712937108	2.87164334046828	4.30494323055852	4.27274998907799
ENSG00000073060.15	1.9334095927445	2.76164201475334	5.52602355526036	4.10138961168282	5.30719570371322	4.97007065822563
ENSG00000073067.13	-4.99660453051984	-4.99660453051984	-4.4305118155307	-4.99660453051984	-4.99660453051984	-4.99660453051984
ENSG00000073111.13	3.13147707199416	3.25664326133032	6.54977627253075	5.23929497650517	6.48156076872686	6.38119028021733
ENSG00000073146.15	-2.13956158658297	-3.54877548545184	-1.42642680365024	-1.25671040372561	-1.84492653464749	-1.10852509330745
ENSG00000073150.13	-3.05596151253144	-2.66549107600889	-1.67671406752163	-1.90553904457684	-1.19026342470792	-1.14829257651169
ENSG00000073169.13	-2.68211858666984	-1.91120020690909	0.247118904903658	-1.03858892889771	-0.267791722939297	0.0355305427628974
ENSG00000073282.12	-0.917901155529715	-4.99660453051984	-3.97743230757157	-4.99660453051984	-4.99660453051984	-4.99660453051984
ENSG00000073331.17	1.87651551298508	1.72913822209386	1.60618950761853	1.51972323500748	1.99933960782974	1.77318549463503
ENSG00000073350.13	-2.08400601598691	-0.947692540876827	0.0766184960319121	0.00635810844124408	-0.652857219377837	-1.40190390184157
ENSG00000073417.14	5.23573584914203	5.43737568499891	5.22025848804513	5.23421108821498	5.013092875701	5.32764865629923
ENSG00000073464.11	-3.90202602295422	-4.99660453051984	-4.99660453051984	-3.99456192742662	-1.57133000684818	-1.62056404893582
ENSG00000073536.17	1.74563716105123	1.76375200209425	3.88329930967796	2.80375544179656	3.82040200553561	3.49255009450392
ENSG00000073578.16	5.70225051083006	5.84607265297029	7.23590769404382	6.46291863863849	7.01360870512331	7.01866438026218
ENSG00000073584.19	7.79707310564404	7.80308860922992	8.38322535731652	8.20138474276326	8.28995525907366	8.37251625371546
ENSG00000073598.5	-4.99660453051984	-4.99660453051984	-4.99660453051984	-4.99660453051984	-4.99660453051984	-4.99660453051984
ENSG00000073605.18	0.632215695605386	1.39201302268242	1.49808116542729	2.33349080494467	2.27111635668387	2.08330348756669
ENSG00000073614.12	7.36380270911472	7.26934605086433	7.13875644842629	7.3012359855552	7.19074907448812	7.19611321751233
ENSG00000073670.13	-4.99660453051984	-4.99660453051984	-1.26363251926	-4.41027997312404	-3.26556366264909	-4.07551635054234
ENSG00000073711.10	1.46992512415045	1.55390399417315	0.725792789367929	1.89247459680668	1.12802498702704	1.23156285457044
ENSG00000073712.14	6.11985937279248	6.13692806666557	5.68341391644534	5.689322034442	5.69632087370294	5.70132500164825
ENSG00000073734.8	-2.85696462364915	-3.89093879055685	-4.99660453051984	-3.18633248856434	-4.99660453051984	-2.54566649079498
ENSG00000073737.16	-4.34790587147719	-4.99660453051984	-1.42642680365024	-0.822823703436774	-2.62493129335343	-3.76990211721368
ENSG00000073754.5	-4.99660453051984	-4.99660453051984	-4.99660453051984	-4.99660453051984	-4.99660453051984	-4.99660453051984
ENSG00000073756.11	-4.99660453051984	-4.99660453051984	-4.99660453051984	-4.99660453051984	-2.90997654498962	-4.99660453051984
ENSG00000073792.15	6.24193337304355	6.27418633335109	6.62272579757041	6.16671665571066	6.5225015036968	6.62568829404851
ENSG00000073803.13	-0.290417434035895	0.615276116090086	1.53446659799059	1.79773731666297	1.32671450755375	1.41129500747471
ENSG00000073849.14	4.41165159134072	4.78280290663275	5.86971137256531	5.40461510592241	5.74015479058153	5.81119645730789
ENSG00000073861.2	-4.99660453051984	-4.99660453051984	-4.99660453051984	-3.67222565872758	-4.99660453051984	-4.99660453051984
ENSG00000073905.8	-4.99660453051984	-4.99660453051984	-4.99660453051984	-4.99660453051984	-4.99660453051984	-4.44605610601865
ENSG00000073910.21	-4.99660453051984	-2.12174407796907	-3.72258076280476	-1.08595151176827	-4.99660453051984	-4.46421303053729
ENSG00000073921.17	8.79555040251605	8.67948906089793	8.12188948861637	8.51960060027745	8.19059447527511	8.23943000632719
ENSG00000073969.18	6.07011986277781	6.31657691670673	6.77782465344618	6.72448268495388	6.79059854269552	6.73258629019708
ENSG00000074047.21	-4.99660453051984	-4.99660453051984	-4.99660453051984	-4.99660453051984	-4.99660453051984	-4.99660453051984
ENSG00000074054.18	6.73429188528649	6.63108504311642	7.16423532258939	7.09841660002291	7.12377958405506	7.16957263195864
ENSG00000074071.14	0.827140610113806	0.788504854733044	3.57617877503136	2.05729557050976	3.40547109490858	3.22953265081359
ENSG00000074181.8	0.331621063982701	0.742572893169023	2.40590212819004	1.6646129093281	2.07741263917635	1.52542551774736
ENSG00000074201.8	8.68967297318861	8.58319610775378	8.11507713794741	8.30518918932427	7.98179169515056	8.1707474955949
ENSG00000074211.13	1.00432092767663	0.44823080945415	0.510410120107292	0.287382657051214	-0.346029173606949	0.755990896966917
ENSG00000074219.13	0.642245296753149	0.931837878090228	2.8718301137164	2.11074119453488	2.99119546356369	2.93702723238707
ENSG00000074266.19	7.43076281766775	7.46324062288707	6.81398453934539	7.04399388789775	6.7179906271902	6.80322063409321
ENSG00000074276.10	-4.99660453051984	-3.89093879055685	-4.99660453051984	-4.99660453051984	-3.73850570539565	-4.99660453051984
ENSG00000074317.10	-4.99660453051984	-4.99660453051984	-4.99660453051984	-4.99660453051984	-4.04959754397902	-4.99660453051984
ENSG00000074319.12	4.14499066696057	4.37712895258712	5.01563182364402	4.48220011552347	4.637490232314	4.75257498912858
ENSG00000074356.16	6.48361374064649	6.61446086565589	6.45114383266393	6.65063508149832	6.56167601974729	6.5358497469255
ENSG00000074370.17	2.81885944879506	2.53275624617104	4.30695659675339	3.4083430290424	4.09402558881409	3.81432632670065
ENSG00000074410.13	-4.32407050415777	-3.04056498588616	-1.27475938217525	-1.82305023166633	-2.16102055028054	-0.619672837080173
ENSG00000074416.13	-3.2366666814348	-2.60866073909429	-0.896268765769478	0.116218605509901	-1.43215924868553	-0.10240586330938
ENSG00000074527.11	-4.99660453051984	-4.99660453051984	-4.99660453051984	-4.99660453051984	-4.99660453051984	-4.99660453051984
ENSG00000074582.13	1.59409588192733	1.43379178616445	3.75144682674915	3.03537369293116	3.28589378654082	3.7765236188447
ENSG00000074590.13	-4.99660453051984	-4.99660453051984	-4.99660453051984	-4.99660453051984	-4.99660453051984	-4.99660453051984
ENSG00000074603.18	7.4508472103706	7.33980980610877	6.44705584292834	6.92708664992662	6.65836119154229	6.59996957095372
ENSG00000074621.13	3.73123332019349	4.25017955093778	4.77806834675987	4.67547131232871	4.93394291621369	4.65737965754792
ENSG00000074657.13	-3.6467686380727	-1.39611232418801	0.126259936818635	0.0952025966452315	1.35992991071371	0.452003946342233
ENSG00000074660.15	-3.56190412801943	-4.99660453051984	-2.35818885152123	-4.99660453051984	-4.0224278402748	-2.8216724851338
ENSG00000074695.5	7.73070146569256	7.6909179531989	6.98974159502566	7.36392898063497	7.07127405607113	7.10342803384489
ENSG00000074696.12	8.25310062502876	8.27039544404076	7.83943924558521	8.11371177823964	7.96188941979209	7.85377048803127
ENSG00000074706.13	-4.99660453051984	-1.1638218024333	-0.463356488551027	-4.99660453051984	-3.48250659744636	-1.25228375309309
ENSG00000074755.14	4.97563474567879	4.99659690100499	6.1909300334894	5.62094652249212	6.13436586110448	5.96298000431716
ENSG00000074771.3	-2.03072035680585	-4.99660453051984	-4.99660453051984	-4.99660453051984	-3.26556366264909	-4.99660453051984
ENSG00000074800.14	7.66091477750499	7.98155221721366	10.1821884933742	9.43626055002717	10.0505860404459	10.0789949802936
ENSG00000074803.18	-3.28686675228829	-4.99660453051984	-4.99660453051984	-4.99660453051984	-4.99660453051984	-3.76990211721368
ENSG00000074842.7	-0.499974116585268	-0.409261628866595	3.0161882037345	1.68691107779656	2.93747315014532	2.86403327582108
ENSG00000074855.10	-1.1261330921165	-2.01258223938271	1.22795394473831	0.177289547341073	0.273127814516306	0.898869357194554
ENSG00000074935.13	4.98642656508596	4.9505190256335	4.29492327463093	4.63131571168804	4.13155750602922	4.24533534115668
ENSG00000074964.16	-4.99660453051984	-4.99660453051984	-4.99660453051984	-4.99660453051984	-4.99660453051984	-4.46376744907063
ENSG00000074966.10	4.36397237769208	4.00389210374729	4.21516552250462	4.37184595736931	4.07146117296409	4.20545360595436
ENSG00000075035.9	-4.99660453051984	-3.89093879055685	-4.43790451725288	-4.99660453051984	-4.99660453051984	-4.99660453051984
ENSG00000075043.18	-4.99660453051984	-4.99660453051984	-4.99660453051984	-4.99660453051984	-4.99660453051984	-4.99660453051984
ENSG00000075073.14	-4.99660453051984	-4.99660453051984	-4.99660453051984	-2.18574977172514	-3.4827409542496	-4.99660453051984
ENSG00000075089.9	5.93606050690468	6.19148153517837	4.86311883823225	5.33366812541116	5.01152538399837	5.02292656112324
ENSG00000075131.9	6.18826647268406	6.18434935721505	5.35843303873196	5.51640718674939	5.40920260715076	5.48706872854861
ENSG00000075142.13	5.33758807179323	5.1807255590284	5.03173253859909	5.06072243477706	4.96440947584752	4.91273923145292
ENSG00000075151.20	7.9173889222527	7.99589880724768	8.02404681930409	8.07306182448033	8.11698737196058	8.20706982393872
ENSG00000075188.8	5.90516296986935	5.62733437830468	5.43038297961423	5.52563636376104	5.4624682084296	5.33847632285552
ENSG00000075213.10	0.592066131421564	1.64826720820631	0.946776957455821	0.707839108644567	0.146264322205439	0.47382936015546
ENSG00000075218.18	2.14535025864581	2.43027973670141	4.4921511711153	3.43163220887673	4.2237104712507	4.38909650402165
ENSG00000075223.13	-2.85696462364915	-4.99660453051984	-4.99660453051984	-4.40979824760243	-2.33574160243509	-4.99660453051984
ENSG00000075234.16	2.41965794096871	2.44465682599348	3.63583014202724	3.44417756494716	3.82867554517262	3.58623896705914
ENSG00000075239.13	6.72728766945144	6.85153525969402	6.29513740622997	6.66992416803694	6.10431149852686	6.3380790031751
ENSG00000075240.16	1.07865316567632	-0.27722419171983	3.3889286283832	1.88395390062103	3.19952405240527	3.00650771120096
ENSG00000075275.16	-4.99660453051984	-4.99660453051984	-4.99660453051984	-4.99660453051984	-3.73850570539565	-1.44539419407857
ENSG00000075290.7	-4.99660453051984	-4.99660453051984	-4.99660453051984	-4.99660453051984	-4.99660453051984	-4.99660453051984
ENSG00000075292.18	9.44936845534848	9.48580781129528	8.65646785338372	9.02267939737385	8.69280453267941	8.67425251306388
ENSG00000075303.12	5.24187890452261	5.18531690168033	4.08817946450847	4.59980246171562	4.03129708902906	4.27379514961374
ENSG00000075336.11	3.88849110837481	3.83456933833949	4.97100069138658	4.47405836358963	4.91439215009734	5.10793584370604
ENSG00000075340.22	0.039463034055994	-0.0421178196686859	2.03081884668843	1.46177994996739	2.28632895811974	2.205131652079
ENSG00000075388.3	-4.99660453051984	-4.99660453051984	-4.99660453051984	-4.99660453051984	-4.99660453051984	-4.99660453051984
ENSG00000075391.16	-2.09744856469834	-0.596582655648835	-0.786467976334369	-0.210471516091676	0.282104153903389	-0.371216152906035
ENSG00000075399.13	-2.47908205093954	-1.94387505266403	-0.564725706108031	-0.363009710666645	0.0541390132173877	0.462459819266912
ENSG00000075407.18	6.83795541263206	6.52018600811362	5.76081005893931	6.30782844569721	6.0625184751626	5.91233960066556
ENSG00000075413.17	6.32026978936984	6.50865322791762	6.42254674781762	6.67170624003687	6.44032183898501	6.39880212381035
ENSG00000075415.12	7.56684712040253	7.67012048280483	7.91399485365434	8.09568642664979	8.00700767789047	7.87272435846453
ENSG00000075420.12	4.71715898606303	4.95506597611308	5.20560702267993	5.32854471361334	5.22044843952155	5.24101791412267
ENSG00000075426.11	-2.38548393155641	-0.34173290617193	0.432736346070014	-1.90553904457684	-0.123775622169375	-0.902049724548117
ENSG00000075429.8	-4.99660453051984	-4.99660453051984	-4.99660453051984	-4.99660453051984	-4.99660453051984	-4.99660453051984
ENSG00000075461.5	-4.99660453051984	-4.99660453051984	-4.99660453051984	-4.99660453051984	-4.99660453051984	-4.99660453051984
ENSG00000075539.14	8.0039849811604	7.88581321340706	7.23000406017161	7.68340950596029	7.35986187883011	7.44868579195667
ENSG00000075568.16	7.32464537926532	7.07573845930867	6.68408034149801	6.92354278381534	6.69125651511632	6.66898988360849
ENSG00000075618.17	2.17973433204867	2.2504646002454	3.30492133790179	2.25537848158681	3.31988118597505	3.05832560246648
ENSG00000075624.14	11.0004097683375	10.8731646123729	11.32383356392	11.0448750718419	11.245413477047	11.1415808024135
ENSG00000075643.5	2.67117746671877	2.68046442629836	3.56312313415473	3.00868145321698	3.17943628102772	3.17259393810486
ENSG00000075651.15	5.8726900897089	5.76293443550718	5.50202757284652	5.51914760709007	5.10919528082862	5.12226709660228
ENSG00000075673.11	-4.99660453051984	-4.99660453051984	-4.99660453051984	-4.99660453051984	-4.99660453051984	-4.99660453051984
ENSG00000075702.17	1.6770559004	1.48622405923204	4.95624020223506	3.42596576837515	4.50139055815399	4.6160091918392
ENSG00000075711.20	8.38675457152055	8.35935040775551	7.53903149589733	8.01919488822499	7.65132443904358	7.54006063031021
ENSG00000075785.12	7.04757834502091	7.13431616286203	7.94038201135535	7.52588436963172	7.86001417309017	7.9342766803839
ENSG00000075790.10	7.49386779479523	7.5786078988909	6.66621352100728	7.06156217192829	6.77017550339972	6.6563488469768
ENSG00000075826.16	0.331641452023555	0.496151109644164	2.07776170552505	0.995223266435536	1.44395974088682	1.33878676507256
ENSG00000075856.11	6.53290212895794	6.87656097896585	7.97791232199869	7.83144148406888	7.91029413873084	7.92433735503145
ENSG00000075884.13	-0.631436963876836	0.0082095933769448	-0.518958002343892	0.177509959547018	0.385356408794562	-0.425091261635815
ENSG00000075886.10	-4.99660453051984	-4.99660453051984	-4.99660453051984	-4.99660453051984	-4.99660453051984	-4.99660453051984
ENSG00000075891.21	-3.90202602295422	-4.99660453051984	-4.99660453051984	-4.99660453051984	-4.44675354902135	-4.99660453051984
ENSG00000075914.12	4.06895352887373	3.9823728888062	4.96177989609034	4.54387106162397	5.14233294076658	5.04890303709336
ENSG00000075945.12	6.79793197038389	6.83087709860453	5.71718528404932	6.33979281676399	5.96522633978155	5.9410880541166
ENSG00000075975.15	4.85185571982914	4.75992877062245	5.64641187110259	5.23087279258429	5.39630771155833	5.52454277281219
ENSG00000076003.4	8.25019108126701	8.23340847565578	8.48609343410635	8.57299614910678	8.53394627249863	8.60547384018513
ENSG00000076043.9	5.62635826897474	5.77583608428566	5.31229672657845	5.42642843611318	5.28083914238464	5.29037310832327
ENSG00000076053.10	6.5688163342243	6.26309050246781	5.92757691473659	5.9869088241655	5.78731392311553	5.81543391491866
ENSG00000076067.12	4.17275777473384	4.19657284693231	5.0978525021034	4.87549263059995	5.21537066531345	5.09196922464419
ENSG00000076108.11	7.39401501685001	7.37190757505763	8.48006075662969	8.02263096627403	8.34645974421561	8.32691163067563
ENSG00000076201.14	-0.0381826262388169	0.695130342404551	4.32092574655921	2.46688624403406	3.80251266230367	3.79409407438884
ENSG00000076242.14	6.36095920107619	6.30644502521614	6.70594546414365	6.47533684395778	6.68861689389201	6.63425001806954
ENSG00000076248.10	4.94725331684059	4.7060992446343	5.43345500757279	5.03883117792326	5.43219730571711	5.27001276030755
ENSG00000076258.9	-1.83495096055183	-0.480107073886428	-1.2132089373845	-0.407729577657741	-0.427794765291505	-3.11665219950898
ENSG00000076321.10	4.51289313636054	4.7011035743194	4.68643609256759	4.86389891883536	4.80539884573412	4.91931432796094
ENSG00000076344.15	-4.99660453051984	-4.99660453051984	-4.43466554800884	-4.99660453051984	-4.99660453051984	-4.99660453051984
ENSG00000076351.12	2.63282811193021	2.27218121415249	3.61340165209971	2.96456342463652	3.62187139259063	3.73910746661039
ENSG00000076356.6	-4.99660453051984	-4.34034541932729	-2.60250959333429	-3.4089192011621	-1.34144027654757	-0.397755934016988
ENSG00000076382.16	5.82007237872782	6.02347921429578	7.42499570648432	7.01117037781849	7.39845977370039	7.39713923451326
ENSG00000076513.16	6.38276075267879	6.31921486352261	6.6296842101309	6.78246644596198	6.55118890529072	6.55368053346344
ENSG00000076554.15	-4.99660453051984	-4.99660453051984	-4.43790451725288	-1.99303187072411	-4.40351643548223	-4.46376744907063
ENSG00000076555.15	-0.418125542422857	-2.00076249601731	0.547294385575115	-0.41995540704234	0.38937957099416	1.26429090619693
ENSG00000076604.14	0.371831814683117	0.77335610643348	3.55996255306769	1.70092535781174	3.28589163697337	3.08474566826739
ENSG00000076641.4	-3.53013814705635	-0.685839595676574	-0.78036146587733	-0.0880297157671425	-1.13589976832273	-1.40580383361546
ENSG00000076650.6	4.73348967407742	4.92153977803381	5.24686382491663	5.45998846507672	5.27484070842515	5.50094927172221
ENSG00000076662.9	-3.56190412801943	-2.12163079782199	1.44759544867776	-1.60059308434902	0.874447463263044	0.762694112932505
ENSG00000076685.18	6.22400057184348	5.96901830460939	5.61664071655091	5.91815437386682	5.72182707710938	5.81186223383995
ENSG00000076706.16	2.01811717892168	1.93364366929943	4.75709834056027	3.73084239678233	4.5829325037422	4.52162362306771
ENSG00000076716.8	-4.99660453051984	-4.99660453051984	-4.99660453051984	-4.99660453051984	-4.99660453051984	-4.99660453051984
ENSG00000076770.14	5.66436937288919	5.7724891008926	4.80815045190708	4.99473778355069	5.03567851589829	4.9038859969207
ENSG00000076826.9	-4.34790587147719	-4.99660453051984	-2.47821699719543	-3.99456192742662	-2.18284423017353	-3.11665219950898
ENSG00000076864.19	-0.779346220345938	-0.850622825544006	2.28995549425574	1.38246810326203	2.21350402878684	2.21707902580555
ENSG00000076924.11	-0.574430556552612	-0.716263902477993	2.02701673042263	-0.134681794554371	1.45116990748004	1.28592233794444
ENSG00000076928.17	-0.0647712839138828	0.451337165931267	3.77523127600801	1.74157327649969	3.34897695434232	3.27588140997091
ENSG00000076944.15	0.430121559787899	0.629327852277867	4.0248082673749	2.81851958321519	3.4954973592644	3.49390734932924
ENSG00000076984.17	0.608987185934053	1.10609806684153	4.4157645177259	2.87590327276763	3.8381338059653	4.25201575908501
ENSG00000077009.13	-4.99660453051984	-4.99660453051984	-4.99660453051984	-4.99660453051984	-4.99660453051984	-4.46376744907063
ENSG00000077044.10	3.30294668025876	3.58200089148386	4.41369128075807	3.91530635423015	4.39349115110152	4.39915856454764
ENSG00000077063.10	3.56559527270477	3.00755926275608	3.32638246182263	3.78882659696265	3.69492177941133	3.66156370992261
ENSG00000077080.9	-4.99660453051984	-4.99660453051984	-2.60250959333429	-4.99660453051984	-4.99660453051984	-4.99660453051984
ENSG00000077092.18	-4.99660453051984	-4.34034541932729	-4.99660453051984	-4.99660453051984	-4.99660453051984	-4.99660453051984
ENSG00000077097.15	10.7000702410742	10.6856781824393	9.74016520876189	10.1754837581165	9.9059854970742	9.90604692109583
ENSG00000077147.14	8.36093664911668	8.27953987656685	7.41574737129097	7.82436087759687	7.42129524894547	7.40958276887745
ENSG00000077150.18	0.445143882953844	0.424707764266268	2.72222391080732	2.41901567494499	2.33587342735166	1.96307813951032
ENSG00000077152.10	5.09494455117926	4.98125908812772	5.45748777060128	5.05664181253932	5.38581640410575	5.08014850440956
ENSG00000077157.21	5.3646386322586	5.60292577954489	5.75639062645961	5.75409596105186	5.68683196809369	5.65386180747985
ENSG00000077232.17	8.25335549764657	8.13178352181104	7.31328216980002	7.68409608979591	7.47260285721455	7.46132577576853
ENSG00000077235.17	5.25736289494267	5.33533735482203	7.3560771188051	6.78246953348748	7.34313775511801	7.3090224325514
ENSG00000077238.13	-4.99660453051984	-2.66549107600889	-0.715298439629034	-1.18545850154339	-0.777086700976898	-1.68343837770578
ENSG00000077254.14	8.22501748687213	8.22283062583962	7.35059342317147	7.83097194962687	7.40688420543356	7.39340612784692
ENSG00000077264.14	-3.54593370939692	-3.81424039193912	-0.571983101076229	-0.474731628473259	-0.328916308171466	-2.12229165001679
ENSG00000077274.8	-4.99660453051984	-4.99660453051984	-4.99660453051984	-4.99660453051984	-4.99660453051984	-2.22936724829998
ENSG00000077279.18	-3.56190412801943	-4.99660453051984	-4.43790451725288	-3.4089192011621	-4.99660453051984	-4.99660453051984
ENSG00000077312.8	4.84562195578254	4.61343652893749	6.60279695962036	5.81077076513037	6.33266103910826	6.36388988300957
ENSG00000077327.15	-3.28686675228829	-0.59335876697314	-1.97973017323318	-4.99660453051984	-3.4827409542496	-2.32729243607599
ENSG00000077348.8	-2.13956158658297	-1.05176763610311	0.0129960588444275	-0.0384574093675581	0.389731664568645	-0.724758223732163
ENSG00000077380.15	8.45500425213631	8.29753647359643	8.08215863883117	8.26757869113084	8.04376439549425	8.02474342841444
ENSG00000077420.15	-4.99660453051984	-4.99660453051984	-4.99660453051984	-3.18633248856434	-4.99660453051984	-4.99660453051984
ENSG00000077454.15	0.909325301982317	0.121291495596885	1.62138492160395	0.713515782609224	1.65486705862256	1.55384981642371
ENSG00000077458.12	6.24700906653529	6.18362474249385	5.35416318423287	5.90380805289806	5.48276958908825	5.71799689975763
ENSG00000077463.14	-3.90202602295422	-3.27240691595561	-1.48504663361238	-3.99456192742662	-1.09761898925063	-2.22936724829998
ENSG00000077498.8	-4.34790587147719	-4.99660453051984	-4.99660453051984	-4.99660453051984	-4.06110019084952	-2.54566649079498
ENSG00000077514.8	6.01199329985244	5.8991411407267	5.92105388147515	6.14926414452692	5.92985160310584	5.93119578813624
ENSG00000077522.12	0.768103099454322	0.972200832956475	1.53130539030482	1.80185692801226	2.11530946150219	1.20940866869082
ENSG00000077549.17	4.93220561253685	5.12468837326983	7.04823760008346	6.36887177152313	6.99015174445799	6.92983238785581
ENSG00000077585.13	-4.99660453051984	-4.99660453051984	-4.99660453051984	-4.99660453051984	-4.99660453051984	-4.99660453051984
ENSG00000077616.10	-2.03072035680585	-4.99660453051984	-4.99660453051984	-4.99660453051984	-4.99660453051984	-1.50145374924828
ENSG00000077684.15	6.75320509989637	6.66667169967507	6.71284708050564	6.74248208662665	6.77507974318032	6.75880533625332
ENSG00000077713.18	2.2835066979557	2.41567987903966	2.62049400656044	3.11468269578249	2.37579686822055	3.25302022121408
ENSG00000077721.15	5.98834334494577	5.87628076088568	5.29997987246257	5.33833717464957	5.27431479233764	5.38994165230036
ENSG00000077782.19	2.42411548265396	2.29886991522222	4.92133019116173	3.79985708919931	4.68255352634467	4.67176394811304
ENSG00000077800.11	-2.38548393155641	-4.99660453051984	-4.99660453051984	-4.99660453051984	-4.99660453051984	-4.99660453051984
ENSG00000077935.16	-4.99660453051984	-4.99660453051984	-4.99660453051984	-4.99660453051984	-4.99660453051984	-4.99660453051984
ENSG00000077942.18	-1.36957345753679	-0.947692540876827	-0.613692616153436	-0.863472159675666	-0.850793316150695	-0.479845314404581
ENSG00000077943.7	-1.1261330921165	-4.99660453051984	-0.784147400934987	-0.845730615571778	-1.57058254410968	-0.736416623657495
ENSG00000077984.5	-3.90202602295422	-4.34034541932729	-0.862963066758333	-4.41027997312404	-3.07684234097201	-2.66864604568275
ENSG00000078018.19	-2.25728908881666	-4.99660453051984	-4.43790451725288	-4.41027997312404	-4.99660453051984	-2.13766849522288
ENSG00000078043.15	5.83408473102827	5.80870828364888	5.08785559113352	5.40890365267406	5.07815860687955	5.00065280746231
ENSG00000078053.16	-4.99660453051984	-4.34034541932729	-3.46323895713907	-4.99660453051984	-3.26596696119637	-4.46376744907063
ENSG00000078061.12	0.93842756996161	0.803496187922921	3.54721945007308	2.12119051997662	3.50485434658093	3.14075581205619
ENSG00000078070.12	5.91145557585623	6.03316527893278	5.91878052687174	6.03361088516826	5.93935230262174	6.07217717930809
ENSG00000078081.7	-0.22403415214046	0.165871869260209	0.685629409154193	0.503801893315888	0.901052017344368	0.107590210972749
ENSG00000078098.13	-4.99660453051984	-4.99660453051984	-4.03617974359011	-4.99660453051984	-4.99660453051984	-4.99660453051984
ENSG00000078114.18	-3.56190412801943	-4.99660453051984	-4.99660453051984	-2.99354170934525	-4.04959754397902	-4.99660453051984
ENSG00000078124.11	5.42691576256847	5.43391156565077	4.81992160701316	5.06238889081992	4.90593925128713	4.91827441988072
ENSG00000078140.13	8.41553252596289	8.39909191471577	7.57104967947421	7.96793179021601	7.68146959180216	7.63939929681176
ENSG00000078142.12	6.79007475193411	6.50088423716302	6.21537341605404	6.59500155606156	6.41202967749167	6.28776225065533
ENSG00000078177.13	8.02739956853847	7.92728463107434	7.00095311151373	7.45021778770835	7.24647583716141	7.15964396515328
ENSG00000078237.6	2.38960169929079	3.22079432076328	1.81809456997958	2.91374112165922	2.43346278720335	2.80737235036346
ENSG00000078246.16	3.89540421157187	4.01926694313313	3.95533351298747	3.61849215910292	3.54132687114387	4.00621086875538
ENSG00000078269.14	4.80994515912542	4.77434174025919	5.08012660311122	4.55239427354288	4.982829049026	4.82921364102805
ENSG00000078295.16	0.254162505909478	0.876782868045115	0.908838948518407	0.986752617214287	0.248137723241575	0.880496974891033
ENSG00000078304.19	7.16989921083578	7.08694114789055	6.67277308427434	6.92929462062925	6.769993786244	6.79568073551572
ENSG00000078319.9	2.24589418193709	1.91963522515173	3.19351851913259	2.90763921924474	3.25353076006594	3.27344887987341
ENSG00000078328.20	-4.99660453051984	-4.34034541932729	-4.43790451725288	-4.40787295242029	-2.38691027248131	-1.30438732846578
ENSG00000078369.17	7.22595273426238	7.49864586107992	7.85017660416157	7.55870471218704	7.8236434948754	7.74453226858766
ENSG00000078399.17	-4.99660453051984	-4.99660453051984	-4.99660453051984	-4.99660453051984	-4.99660453051984	-4.99660453051984
ENSG00000078401.6	-4.99660453051984	-1.81647717456076	-4.99660453051984	-4.99660453051984	-1.39557040129306	-4.99660453051984
ENSG00000078403.16	6.81626180721655	6.7614263211404	6.636539839608	6.64591287560021	6.52318549888326	6.52448985772204
ENSG00000078487.17	0.690737658404417	1.51799994641279	0.597171641941711	1.23624212328593	0.885849572263045	1.83103631359217
ENSG00000078549.14	-4.99660453051984	-4.99660453051984	-4.99660453051984	-4.99660453051984	-4.99660453051984	-4.99660453051984
ENSG00000078579.8	-4.99660453051984	-4.99660453051984	-4.99660453051984	-4.99660453051984	-4.99660453051984	-4.99660453051984
ENSG00000078589.12	-4.99660453051984	-4.99660453051984	-4.99660453051984	-4.99660453051984	-4.99660453051984	-4.99660453051984
ENSG00000078596.10	2.90359014772624	3.10153095043857	2.75004398210851	3.34508485849631	2.85294172405578	3.09186730935725
ENSG00000078618.21	9.11412836081285	9.09543518021432	8.7546396409179	9.0218031917887	8.74240453676532	8.79566615872965
ENSG00000078668.13	7.83360128214437	7.98771814550847	7.46629537904115	7.77452373667611	7.5858400665011	7.52501224633745
ENSG00000078674.17	10.1424123602403	10.0113370633272	9.25121663092738	9.75870597036776	9.39176169504188	9.38392802076919
ENSG00000078687.17	2.70149058131312	2.44465204467217	4.34741517600582	3.52316648791897	3.9454485769356	4.34903425856163
ENSG00000078699.21	4.01794141898963	4.03534667044607	5.21044197703646	4.89051610948391	5.04890276812639	4.98296046221589
ENSG00000078725.12	-4.99660453051984	-4.99660453051984	-4.99660453051984	-4.99660453051984	-4.99660453051984	-4.99660453051984
ENSG00000078747.14	7.72864656139114	7.63701614410839	7.07796495446301	7.48700474323702	7.1145803249004	7.2251461331419
ENSG00000078795.16	-2.31369928805875	-2.36513025298319	-0.681793818123094	-0.167796390659507	0.591068805334635	-0.0502560797748395
ENSG00000078804.12	-2.13956158658297	-2.66549107600889	-0.401212613962826	-0.21131074441321	0.165085097467272	-0.109402154669779
ENSG00000078808.16	-0.176315071772035	0.331347720254039	4.15328542711656	1.92630733418914	3.64048367620241	3.4056099655428
ENSG00000078814.15	-0.956365702564456	-0.755713703050035	0.612126290766238	-0.396471179036169	1.10485619526566	1.08199882810458
ENSG00000078898.6	-4.99660453051984	-4.99660453051984	-4.99660453051984	-4.99660453051984	-4.99660453051984	-4.99660453051984
ENSG00000078900.14	-3.05596151253144	-0.759674597631697	0.134811241059694	-0.0384574093675581	0.436957119484982	0.0934482035925419
ENSG00000078902.15	0.0635269413533832	0.289345685657582	1.22795394473831	2.02981424241337	1.36426883474259	1.11934507462617
ENSG00000078967.12	3.94181691573895	3.86713116779063	4.07128170316371	4.0934140505886	4.07345750789174	4.06969250233036
ENSG00000079101.16	-0.297211139504097	-4.99660453051984	-4.43790451725288	-4.99660453051984	-2.90997654498962	-2.54566649079498
ENSG00000079102.16	-1.18325136726361	-0.373988607919603	-4.03617974359011	-1.46931478214655	-3.26556366264909	-1.43236691113094
ENSG00000079112.9	-0.395033401128188	0.155556488657858	-0.715298439629034	-0.377978767407309	0.691836636648829	0.459247302244448
ENSG00000079134.11	7.96097967936264	7.84286148530771	7.01160436968428	7.38129377050662	6.98155078464668	7.04851267034637
ENSG00000079150.17	3.08082604234488	2.51465081286916	2.76583870129025	2.77233063565214	2.41170493905626	2.81035731552925
ENSG00000079156.16	5.55619905242709	5.458247460667	5.40653514256945	5.57019451959564	5.45012522947444	5.42718626440015
ENSG00000079215.13	-4.99660453051984	-4.99660453051984	-1.97973017323318	-4.99660453051984	-4.44675354902135	-3.11665219950898
ENSG00000079246.15	10.02858515272	9.97457861331225	9.6178161801195	9.90860383854152	9.68523163614883	9.69721697693018
ENSG00000079257.7	-4.99660453051984	-4.99660453051984	-4.99660453051984	-4.99660453051984	-4.99660453051984	-4.99660453051984
ENSG00000079263.18	-1.92951753819719	-4.99660453051984	-4.99660453051984	-4.40067589243515	-3.46179984962658	-4.99660453051984
ENSG00000079277.19	4.10602473838751	4.32684744594903	5.46450245972194	4.70692734971815	5.38609166338608	5.39872825250946
ENSG00000079308.17	-4.99660453051984	-2.840873173479	-4.03617974359011	-3.67222565872758	-3.26556366264909	-2.54566649079498
ENSG00000079313.14	0.449039611056105	0.289366984564119	2.8718301137164	1.62214603387421	3.01732459815379	2.59668756328936
ENSG00000079332.14	7.05073538237554	6.91823696297716	6.51604225760506	6.6576161444564	6.70163141576137	6.69714994621426
ENSG00000079335.19	6.23206877948172	6.31366255769243	5.61011611070422	5.9128630434818	5.62295007420793	5.70489547558967
ENSG00000079337.15	-4.34790587147719	-4.99660453051984	-4.43790451725288	-4.41027997312404	-3.07684234097201	-2.54566649079498
ENSG00000079385.21	-4.34790587147719	-2.50913711932354	-1.61165248083103	-2.88176665717391	-1.70383615771085	-2.71349644113686
ENSG00000079387.13	6.95652038459049	6.79546316274375	6.28126189581423	6.60436503873771	6.44857503111668	6.45162276477551
ENSG00000079393.20	-4.34790587147719	-4.34034541932729	-3.0563820403377	-2.82350339486001	-1.70165226969142	-1.62056404893582
ENSG00000079432.7	-0.205602641644835	-0.716263902477993	2.51974500898435	0.852896940502727	2.17688490031451	2.35369869714565
ENSG00000079435.9	-3.90202602295422	-4.34034541932729	-4.43790451725288	-3.99456192742662	-3.73850570539565	-4.07551635054234
ENSG00000079459.12	6.44165366287107	6.68323697961409	8.04989333573064	8.06641599812043	8.21730853176224	8.20314207131418
ENSG00000079462.7	-1.66260060291517	-1.48979209750902	1.78803560416763	-0.533243110749317	1.68429907053276	1.37424298631155
ENSG00000079482.12	5.28043549514988	5.78488632458703	5.11246867571081	5.25449048300763	4.88094612689585	5.14953427916186
ENSG00000079557.4	-4.99660453051984	-4.99660453051984	-4.99660453051984	-4.99660453051984	-4.99660453051984	-4.99660453051984
ENSG00000079616.12	3.99691998645478	4.61874566436454	5.94657624175689	4.9536496273912	5.67352943039771	5.70489624972588
ENSG00000079689.13	-4.99660453051984	-4.99660453051984	-4.99660453051984	-4.99660453051984	-4.99660453051984	-4.99660453051984
ENSG00000079691.17	5.26539059446016	5.11044377091414	5.57198710487968	5.66121603604585	5.4851123578527	5.4890197211287
ENSG00000079739.15	-4.99660453051984	-4.99660453051984	-4.99660453051984	-3.18633248856434	-4.99660453051984	-3.76990211721368
ENSG00000079785.14	9.28918991925702	9.32352141201028	8.77434660299473	8.95898997108359	8.71412814679146	8.78540722085806
ENSG00000079805.16	2.5699191278411	2.97151599438925	6.47366835027804	4.94924975095033	6.24124451528066	6.12241134431347
ENSG00000079819.18	9.31563788923933	9.4222396724874	9.51439045034808	9.5854892691917	9.53219585705376	9.55462391472642
ENSG00000079841.18	-4.99660453051984	-1.09531694986957	-4.99660453051984	-1.73835536444075	-3.51018799141817	-1.19375232984656
ENSG00000079931.14	-4.99660453051984	-4.99660453051984	-4.99660453051984	-3.67222565872758	-4.44675354902135	-4.99660453051984
ENSG00000079950.13	5.99639722407767	6.01460765080295	5.44799873890056	5.92387245301385	5.47318661108939	5.67166719505128
ENSG00000079974.17	1.46163948016425	1.89300579999432	3.28294950866615	2.83877663417542	3.40674078667451	3.20641554421869
ENSG00000079999.13	1.83606942904412	2.17753927622489	3.83768344214634	2.75565167656372	3.80701332676944	3.57950095415192
ENSG00000080007.7	-4.99660453051984	-4.99660453051984	-4.99660453051984	-4.99660453051984	-4.99660453051984	-4.99660453051984
ENSG00000080031.9	-3.05596151253144	-2.840873173479	-0.902327934665972	-1.60059308434902	-0.576212880808782	-0.597110924501759
ENSG00000080166.15	-2.38548393155641	-4.99660453051984	-4.99660453051984	-4.99660453051984	-4.99660453051984	-3.76990211721368
ENSG00000080189.14	1.32157220544989	0.678946753671182	3.32033793294012	2.46655831626674	2.88200266564276	2.95015422505921
ENSG00000080200.9	7.45494505310898	7.36433509652402	6.7871013378246	6.98117414052977	6.71639612478831	6.68908719104527
ENSG00000080224.17	-4.99660453051984	-1.35046308047881	-4.99660453051984	-4.41027997312404	-4.99660453051984	-4.99660453051984
ENSG00000080293.9	-3.90202602295422	-4.99660453051984	-4.99660453051984	-4.99660453051984	-3.46689078585827	-3.76990211721368
ENSG00000080298.15	3.52158908091264	3.78444361950454	3.37869110670067	3.61849031420984	3.42316934512687	3.38449708457508
ENSG00000080345.17	10.1121835798651	10.0925818689389	9.1749101971385	9.59909597820127	9.24071232843505	9.28696376967024
ENSG00000080371.5	7.58806583002883	7.50717266365637	6.74913858850987	7.09290515767933	6.85917653764672	6.7543484258827
ENSG00000080493.15	-4.99660453051984	-4.99660453051984	-4.99660453051984	-1.34899218314331	-4.44675354902135	-4.99660453051984
ENSG00000080503.23	6.32204460056475	6.45249980806291	6.76667954275017	6.68034359472696	6.58454702201559	6.73891052328668
ENSG00000080511.3	-4.99660453051984	-4.99660453051984	-4.99660453051984	-4.99660453051984	-4.99660453051984	-4.99660453051984
ENSG00000080546.13	5.23709839737371	5.32563346993881	4.52778799594472	4.89011651876545	4.6768755882013	4.61021366018984
ENSG00000080561.13	-4.99660453051984	-4.99660453051984	-4.99660453051984	-3.18633248856434	-4.99660453051984	-4.99660453051984
ENSG00000080572.12	-1.43397102976388	-3.8824684927192	-3.42096376222128	-3.02381419167729	-4.1983070923729	-1.55153018126515
ENSG00000080573.6	-4.99660453051984	-4.99660453051984	-4.99660453051984	-4.99660453051984	-4.99660453051984	-3.30334842770472
ENSG00000080603.16	5.06731125739919	5.4000624946159	8.27642924964424	7.44906220284686	8.1266356805024	8.26033715744798
ENSG00000080608.9	6.75984912493951	6.78888701651592	6.47318152913047	6.40782207616423	6.5064490852751	6.53867547194673
ENSG00000080618.14	-3.28686675228829	-4.99660453051984	-4.99660453051984	-4.99660453051984	-4.99660453051984	-4.99660453051984
ENSG00000080644.15	-4.99660453051984	-4.99660453051984	-4.99660453051984	-4.99660453051984	-4.99660453051984	-3.52178388446962
ENSG00000080709.14	-2.14069255084712	-4.99660453051984	-1.57038184853171	-1.50952239576348	-2.07847753043342	-1.21707784542838
ENSG00000080802.18	6.17480344319669	5.82113049045145	5.95086075951134	6.00910249289006	5.97719022738124	6.03758030568926
ENSG00000080815.18	5.90087444981767	6.01521103751247	6.03755870453488	6.20130907213782	6.27398336218694	6.1440172905722
ENSG00000080819.6	6.51870160887807	6.26826011004437	5.67848138508196	6.15054026583158	5.85058296957941	6.0407201994494
ENSG00000080822.16	6.6079449717227	6.64950310878053	6.0453466758579	6.34454027185322	6.29641844813674	6.14116752069301
ENSG00000080823.22	1.89934363681193	1.33408483414856	2.81697759735905	1.74310386289969	2.3228080431989	2.34350333010164
ENSG00000080824.18	13.2868697695417	13.2068023284725	12.4505258253162	12.8423867479242	12.605124626649	12.5876466020351
ENSG00000080839.11	6.71990856916069	6.67604761797242	5.95057084362127	6.31372075672638	5.97373824138738	6.05007105305794
ENSG00000080845.17	1.12643244040816	1.4997163947478	3.65294391904257	2.08959674360234	3.63880322092921	3.32328466876216
ENSG00000080854.14	-4.99660453051984	-4.99660453051984	-4.99660453051984	-4.99660453051984	-4.99660453051984	-4.99660453051984
ENSG00000080910.11	-4.99660453051984	-4.99660453051984	-4.99660453051984	-4.99660453051984	-4.99660453051984	-4.99660453051984
ENSG00000080947.14	1.52753734350156	1.76408156538972	1.39516500958781	1.74084127202479	2.04406063383249	2.38883327361032
ENSG00000080986.12	8.12455366278089	8.15955999767367	7.29295880955929	7.61927945588963	7.39539465710198	7.49041680808237
ENSG00000081014.10	5.888749656254	5.86409045916857	5.04336236157174	5.46034413718702	5.2654744890544	5.28213951889257
ENSG00000081019.13	6.38295352404938	6.47451517092284	5.75882999553841	6.05868480761302	5.698371409104	5.96939823320124
ENSG00000081026.18	5.74599483823421	5.78103590156798	5.39130139178791	5.71137848479282	5.51613770505619	5.35682176517693
ENSG00000081041.8	-4.99660453051984	-4.99660453051984	-4.03617974359011	-4.99660453051984	-4.99660453051984	-4.99660453051984
ENSG00000081051.7	1.99898186419785	3.02044814539351	2.0785209163565	2.90530615124704	2.6673910972995	2.80169658592707
ENSG00000081052.12	-4.99660453051984	-4.99660453051984	-1.42642680365024	-4.99660453051984	-4.99660453051984	-3.51784701537612
ENSG00000081059.19	1.11555608361125	1.6811063804174	3.03640059573297	2.52315929152593	3.17653601092513	2.64798352674796
ENSG00000081087.14	5.15462764683984	5.54054106657756	4.91200896757447	4.76060120905162	4.86135483061825	4.64317453778609
ENSG00000081138.13	-0.970373372649947	-3.29906013793504	-0.61130723561378	-1.83917498796028	-1.65317117122107	0.214640220773624
ENSG00000081148.11	0.836035855340998	0.0506713870701713	1.25158311726527	1.14747261075036	1.33184577955641	0.944547071632905
ENSG00000081154.11	7.61270304078283	7.64860753276834	7.09760373681359	7.2479701692277	7.05764528692512	7.07989186564712
ENSG00000081177.18	3.69801273514821	3.50611679008549	3.82416822312214	4.02149037307479	3.99230841918954	3.92214077009192
ENSG00000081181.7	3.53714362370849	3.66024062982066	3.39300338225072	4.18364389012208	3.53760167944268	3.96155123404095
ENSG00000081189.15	7.64638903681529	7.47440757531534	7.40219208292823	7.45997584687138	7.28490610564327	7.20812782482545
ENSG00000081237.19	2.09218701444105	1.43379178616445	1.4435150582658	1.89103964336541	1.32277232607962	2.08054711470177
ENSG00000081248.10	-4.99660453051984	-4.99660453051984	-4.99660453051984	-4.99660453051984	-4.99660453051984	-4.07551635054234
ENSG00000081277.12	-4.99660453051984	-4.99660453051984	-4.99660453051984	-4.99660453051984	-4.99660453051984	-4.99660453051984
ENSG00000081307.12	7.42629462347079	7.52304981213322	6.59840581024778	6.90853215443655	6.75281635671061	6.63709226641034
ENSG00000081320.10	6.79168468472612	6.90458997898855	5.91345804142108	6.26102847618665	5.88374062241174	5.99163505044182
ENSG00000081377.16	6.22282793703568	6.05320277648249	5.63822306699919	5.73692491689027	5.6060689606593	5.51380078328633
ENSG00000081386.12	5.98834334494577	6.07353095333347	5.41253240411811	5.5877332214524	5.36663457416568	5.50155237048906
ENSG00000081479.12	0.111813342040574	-0.674121369078759	1.35035296596947	-0.533275903112136	0.83972541053103	1.8196479561571
ENSG00000081665.13	2.33847058072499	3.09081973230365	2.35245776005252	2.31309884644285	2.49297352498066	2.47693764869584
ENSG00000081692.12	-1.66260060291517	0.450423105247996	1.70523864095951	1.30204660519651	1.51124224076828	1.72510347657805
ENSG00000081721.11	4.63872625911329	4.73473221393661	4.00543006839394	4.2589523265311	4.02487170984798	4.3350983501915
ENSG00000081760.16	2.99463195096158	3.63759375876684	5.07786359665918	4.53693015662981	5.09819148523478	4.9842590775578
ENSG00000081791.8	3.89884838040088	3.82541424470652	4.91968303507705	4.37488636710864	4.90462675270192	4.809842848217
ENSG00000081800.8	-4.99660453051984	-1.73762633225199	-4.99660453051984	-3.11353234443396	-3.86171131445773	-4.45444188832044
ENSG00000081803.15	-0.735968405567044	-4.99660453051984	-4.99660453051984	-2.40823929619151	-4.99660453051984	-4.99660453051984
ENSG00000081818.3	-4.99660453051984	-4.99660453051984	-4.99660453051984	-4.99660453051984	-2.76042549514054	-4.99660453051984
ENSG00000081842.17	-4.99660453051984	-4.99660453051984	-4.99660453051984	-4.99660453051984	-4.99660453051984	-4.99660453051984
ENSG00000081853.14	-2.85696462364915	-4.99660453051984	-4.99660453051984	-3.18633248856434	-4.99660453051984	-4.99660453051984
ENSG00000081870.11	5.91200535462291	5.88861014616026	5.22944193016105	5.57228860695004	5.21794783845878	5.2692611931451
ENSG00000081913.13	2.5377829379913	2.48299115905855	4.17726737021796	3.49928749983033	3.54642303661671	4.03639799525526
ENSG00000081923.12	-3.90202602295422	-4.99660453051984	-1.8469429278699	-1.15330084957611	-0.879163992026556	-0.895725123013356
ENSG00000081985.10	-4.99660453051984	-4.99660453051984	-4.99660453051984	-4.99660453051984	-4.99660453051984	-3.30334842770472
ENSG00000082014.16	2.21331796227905	2.07007697285834	4.01339393192861	2.80187529119164	3.72694029247173	3.53664743294789
ENSG00000082068.8	6.12785955574755	6.16264796357797	5.90885914092459	5.85805156464502	5.89463535799672	5.80723824052152
ENSG00000082074.16	2.4756501733071	1.7829475455214	1.51644088150717	1.86542985848282	1.83880860175888	1.65631275821162
ENSG00000082126.17	-4.99660453051984	-1.64061677631098	-0.827485574559653	-1.9150784888354	-2.71387829472294	-0.39053903174796
ENSG00000082146.12	5.84215627490441	5.96390689357754	5.27296915206784	5.19102840918401	5.19555591287883	5.20293091224246
ENSG00000082153.17	8.86654043477748	8.86549176780061	8.49359253078778	8.82595493212263	8.56033700106829	8.67011568359506
ENSG00000082175.14	-4.99660453051984	-4.99660453051984	-4.99660453051984	-4.99660453051984	-4.99660453051984	-4.99660453051984
ENSG00000082196.20	1.34603131726909	2.23396541994982	1.37264412162293	1.10545035787074	1.60600532018718	1.45274702787002
ENSG00000082212.12	7.49530357704097	7.34143127122029	6.59574334513447	6.91717240273822	6.83047509782893	6.81398418212777
ENSG00000082213.17	6.65016357591997	6.6115320168591	5.80469411793593	6.14748897348835	5.95072391082706	5.85798174888005
ENSG00000082258.12	6.88928535814215	6.94533848700886	6.0261258292061	6.31496134334109	5.94494925844106	6.0299760239014
ENSG00000082269.16	5.79562946445588	6.27674240246188	5.10053546676026	5.45646045625892	5.17084047788645	5.12760865129627
ENSG00000082293.12	-4.34790587147719	-1.41841148338631	0.0591032456418969	-0.863472159675666	-0.321142423026783	-0.344899344899432
ENSG00000082397.17	-4.99660453051984	-4.99660453051984	-2.73852857553401	-1.46931478214655	-2.76042549514054	-1.97009764879442
ENSG00000082438.15	-4.99660453051984	-2.92832274097919	-4.99660453051984	-4.41027997312404	-3.23978620981208	-2.81256604135976
ENSG00000082458.11	2.93747677090873	3.19544827761591	3.68154090797928	3.57732456661619	3.56100233949177	3.41320693246151
ENSG00000082482.13	-4.99660453051984	-4.99660453051984	-4.99660453051984	-4.99660453051984	-4.44675354902135	-4.99660453051984
ENSG00000082497.11	-1.92951753819719	-4.99660453051984	-4.03617974359011	-2.18574977172514	-4.99660453051984	-4.99660453051984
ENSG00000082512.14	5.92683863871961	6.02563077414933	5.71278522787242	5.58788634099037	5.47431982639048	5.5627438449369
ENSG00000082515.17	4.4532376976555	4.93860907643243	5.53512796648216	5.08829088519895	5.23476885935303	5.3985818001122
ENSG00000082516.8	6.92667302501437	7.18241812852111	7.20912537828364	7.29128880510095	7.3100942104037	7.36948772890244
ENSG00000082556.10	-4.99660453051984	-4.99660453051984	-1.97905595471039	-3.26583293883597	-1.65931678244585	-4.05490018348896
ENSG00000082641.15	4.94225483421814	5.12692632710727	6.16484811846694	5.74514526352606	6.19664381959063	6.19007541167455
ENSG00000082684.14	-4.99660453051984	-4.99660453051984	-4.99660453051984	-4.99660453051984	-4.99660453051984	-4.99660453051984
ENSG00000082701.14	7.46180326960277	7.23299103285201	6.70669536848092	7.06335472921909	6.89652187024308	6.97397301925378
ENSG00000082781.11	-0.0918591819669769	-0.309118023375596	1.41589867816746	1.04083855060825	1.99949166862676	1.26926653808811
ENSG00000082805.19	6.51926785730795	6.52868788733692	6.69533348835294	7.06340148830408	6.73706431631512	6.76074966816089
ENSG00000082898.16	9.95535482924132	9.97729180151231	8.98384098839847	9.37332839691355	9.11826005251785	9.15991591500396
ENSG00000082929.8	-4.99660453051984	-4.99660453051984	-4.99660453051984	-1.90553904457684	-4.99660453051984	-4.99660453051984
ENSG00000082996.19	5.39482066270892	5.49044814688328	4.5760762498077	4.89164399308177	4.7627880188549	4.72535539325511
ENSG00000083067.22	-0.962202374546645	-2.46823230026336	0.136698187066985	-0.487382393615406	0.120479713976767	-0.0368139387135037
ENSG00000083093.9	6.64430800993637	6.35495249442703	5.70301239440364	6.00671268490722	6.00918120956908	6.041363177032
ENSG00000083097.14	6.3471583759582	6.21704091981949	5.60485665227007	5.84943296593814	5.28456612501279	5.79710412626159
ENSG00000083099.10	6.43525729056295	6.28084206626895	6.07145864299605	5.94613825819302	6.08187056853756	6.08866010784815
ENSG00000083123.14	4.90511344642516	4.97977503413836	4.76044321354999	4.72182493347437	4.86096962824286	4.62124266536059
ENSG00000083168.9	7.19529393222367	7.29426906788546	7.53382089782046	7.63181568746366	7.5148237384902	7.62279854751796
ENSG00000083223.17	7.29766553124124	7.16202502888338	6.53993358100607	6.98993566048851	6.73462283109821	6.56322232610537
ENSG00000083290.19	-4.99660453051984	-3.26613283372034	-3.67512422061796	-3.87837220607131	-3.02711615149487	-0.699456292443953
ENSG00000083307.11	-0.966658103003411	-0.309053526848626	-0.721417012788038	0.241200006410531	-2.38647171258605	-1.87379445913307
ENSG00000083312.17	8.68182250576418	8.69797152766337	7.92968997162315	8.26480068038876	7.98294711548542	8.07950288438341
ENSG00000083444.16	-0.0228003238683066	0.361908781475805	4.45160378420354	2.32679923344569	3.83681240807612	3.71627972960685
ENSG00000083454.21	-0.482160315306369	-0.781879814578414	2.83093704371541	0.930143635637469	2.08235677743307	2.26513419236504
ENSG00000083457.11	3.71160325180965	3.8663550174733	3.4878106695593	3.54924882392978	3.25189647515852	3.62906257493826
ENSG00000083520.14	8.41599937848596	8.42119297944297	7.53201205841533	7.90350250272381	7.66565510541356	7.62504745814025
ENSG00000083535.15	6.55953225619262	6.56224053040109	5.8907564902806	5.88437582743171	5.57801241362462	5.76144606883012
ENSG00000083544.13	6.32556721243482	6.49918349541466	5.37654674123435	6.03296148894638	5.54964605300067	5.58929688397923
ENSG00000083622.8	-4.99660453051984	-4.99660453051984	-4.99660453051984	-4.99660453051984	-4.99660453051984	-4.99660453051984
ENSG00000083635.7	6.69916154845882	6.61098755426346	5.69259778056549	6.16387514665635	6.03401461633138	5.80987585864636
ENSG00000083642.18	8.37205341572816	8.23461872307932	7.5946824629452	8.05152983692821	7.68503969826097	7.63320898997913
ENSG00000083720.12	6.88603649567339	6.89701676630326	6.75555487542056	6.97507662543486	6.72950992318167	6.75337712999347
ENSG00000083750.12	2.45708477510005	2.30415524094769	2.54193424446546	2.09491065410855	2.02031348460047	2.34577299533587
ENSG00000083782.7	-4.99660453051984	-4.99660453051984	-4.99660453051984	-3.67222565872758	-4.99660453051984	-4.07551635054234
ENSG00000083799.17	4.13390167996359	3.91441685014178	3.57159495483271	3.61295239568535	3.26650613729549	3.55858890176177
ENSG00000083807.9	1.81101063751073	2.20162972083469	2.76835979869879	2.08400668058163	2.59229156517529	2.48967229603491
ENSG00000083812.11	1.60256932216671	1.07713953739795	2.72018527140333	2.03598256482596	3.18769275613803	2.56415102644207
ENSG00000083814.13	0.311087444202631	0.818333343879851	1.90106361120324	1.97898885891817	2.17688026374909	1.63697454962473
ENSG00000083817.8	0.0135682837502369	1.1817686940898	2.25007241768227	1.91433441176248	1.85048891903604	1.49376548355767
ENSG00000083828.15	3.78991553704792	3.39173425864057	2.47806835445147	3.27892995739675	3.54671908522107	2.86960760240979
ENSG00000083838.15	-4.99660453051984	-0.348477861663262	-0.344916168041266	-1.19077641880503	-1.09883088634815	-0.407417122115785
ENSG00000083844.10	0.788656037511984	-1.14315083858827	1.06773016482544	0.504760395474071	0.932885715523309	1.1620873197115
ENSG00000083845.8	2.63282811193021	2.67811564074326	6.36584276574699	4.23628968402041	5.98555196804228	5.87554156481945
ENSG00000083857.13	-0.266024157137462	-2.840873173479	-1.74671252322485	-4.99660453051984	-0.969139212187722	-2.66864604568275
ENSG00000083896.12	8.43478995757965	8.48405459506965	7.99702890908596	8.40782327399994	8.14924740053252	8.19731757567447
ENSG00000083937.8	6.12144085095415	6.01153770381758	5.03433904334482	5.68210895548806	5.16927462223272	5.44659482489645
ENSG00000084070.11	6.2364991816746	6.17320225196205	6.98671146940321	6.94319412241259	7.10714815697248	7.0665489855503
ENSG00000084072.16	5.75267231273205	6.0024748423173	6.53686352594388	6.08107524282322	6.46055133199021	6.50026891609385
ENSG00000084073.8	8.48155081607158	8.56655861860474	7.68469996604718	8.03632466228778	7.78100421357829	7.80621822657129
ENSG00000084090.13	8.13626325114401	8.26490181928944	8.21633377361205	8.57277259046966	8.38943499239438	8.42743546504176
ENSG00000084092.6	4.50468404303537	4.34354316563587	4.49688803634903	4.38827470165623	4.4163080719089	4.42495159799586
ENSG00000084093.16	7.93269605734294	7.81850751073314	7.28878334273025	7.73316296583678	7.43747166011205	7.49622644906912
ENSG00000084110.10	-1.43744132941034	-4.99660453051984	-1.67671406752163	-4.41027997312404	-4.99660453051984	-1.81998064912434
ENSG00000084112.14	4.39333762168854	4.21593915343122	5.13971118496353	5.37049077049967	5.31382585826251	5.23456406332157
ENSG00000084207.16	1.8216323792752	2.34571396091201	5.78697252828305	3.61294683970565	5.49862321247567	5.16756787144123
ENSG00000084234.16	8.16219744849376	8.06994565447168	8.79993191977802	8.87684440161484	8.92525768977773	8.89025610750891
ENSG00000084444.13	3.33841140907158	3.5444863257077	3.58239227325704	3.39129945363993	3.71541334660054	3.3653489323176
ENSG00000084453.16	0.208773972070071	1.40516369383659	0.697631544679208	0.920969801654876	-0.162766326129871	1.19231730663562
ENSG00000084463.7	7.24010818405979	7.18134252533321	7.68718282779887	7.41700056918185	7.63728907765452	7.70946088985143
ENSG00000084623.11	5.40889600583492	5.78399566103863	8.95060427897844	7.82666848374207	8.7707179528428	8.81618607241066
ENSG00000084628.9	-3.90202602295422	-4.34034541932729	-3.46465395906653	-4.99660453051984	-4.99660453051984	-4.99660453051984
ENSG00000084636.17	-4.99660453051984	-4.99660453051984	-4.43790451725288	-4.99660453051984	-4.44675354902135	-4.07551635054234
ENSG00000084652.15	5.35400027361178	5.59592664672498	7.37383926063125	6.64069880824158	7.1767614784327	7.19445991438936
ENSG00000084674.14	-4.99660453051984	-4.99660453051984	-4.99660453051984	-4.99660453051984	-2.09066014123822	-1.50145374924828
ENSG00000084676.15	7.04796637265526	6.8322478650498	6.7552502291049	7.25955129063801	7.01256990242849	7.08108585291257
ENSG00000084693.15	2.16834095427434	2.18851601105129	4.49236008773919	3.55336383860266	4.54240739820572	4.32831930694651
ENSG00000084710.13	-3.90202602295422	-4.99660453051984	-0.108286777149924	-1.28238536065021	-0.777661659175986	-0.874804123970794
ENSG00000084731.14	0.486147376942924	0.788504854733044	2.54925545900756	1.18733064845822	2.04592514581591	1.86469391081815
ENSG00000084733.10	8.50419825656651	8.41915326871424	7.64552159331767	7.95648320766254	7.80407709553131	7.66369865709996
ENSG00000084734.8	-4.99660453051984	-4.99660453051984	-4.99660453051984	-4.99660453051984	-4.99660453051984	-4.99660453051984
ENSG00000084754.11	7.77436420859141	7.89857365123143	8.84288125575397	8.39858664522212	8.65679565337949	8.81157054665328
ENSG00000084764.10	0.467731350222196	0.178760969099383	2.57817077155294	2.33388187563301	2.47717455135727	2.42686197300778
ENSG00000084774.13	2.90015729386758	3.31797593004448	6.84221690578258	5.358972702363	6.61377263985637	6.67008628394797
ENSG00000085063.15	5.57952918853876	5.24121703794319	5.29193387766882	5.38019669347882	5.47584651340112	5.42429666603905
ENSG00000085117.11	-1.67295345842425	-2.6577502512123	0.499158415907186	-1.49782828552028	0.080649966870049	0.00551489553260981
ENSG00000085185.15	1.95332917962169	2.18899559029552	5.03564216088779	3.89468979383602	4.95753880685971	4.8889717723176
ENSG00000085224.21	9.3016438269153	9.21947139142553	8.23325257588007	8.72349308197528	8.36332230221536	8.3549935538501
ENSG00000085231.13	7.176425839012	7.11597540355047	6.50972073583402	6.54619449946334	6.42760565433066	6.57521544054605
ENSG00000085265.10	-4.99660453051984	-4.99660453051984	-3.59675429935718	-2.75766092122645	-2.61179996646994	-2.44362035397918
ENSG00000085274.15	5.95729718498171	5.52928801688447	4.92320934907871	5.29172026852896	4.97429274078599	4.7961009888013
ENSG00000085276.17	5.69080363852376	5.93811834188367	5.70453125725841	5.85573584167585	5.90954789187517	5.72165113323245
ENSG00000085365.17	6.31915520515097	6.38048284918398	5.80505042894995	6.17865281763736	5.61612069590282	5.6881677122352
ENSG00000085377.13	5.94026674069118	6.0766196286658	6.10865910886278	6.26721938893704	6.15517743621863	6.0827607930977
ENSG00000085382.11	6.02900687991373	5.70373635447683	5.14157720626674	5.3412488633979	5.14070967055843	5.23004279144137
ENSG00000085415.15	7.21701176114626	7.18268708323218	6.66161930063129	6.91497000992531	6.75873388581388	6.7726808019459
ENSG00000085433.15	4.0977647290431	4.17291670148725	3.60104993865483	3.83242753920724	3.74894046151445	3.6790081102946
ENSG00000085449.14	7.16378996676929	7.09639660533821	6.615333264969	6.88092100605909	6.6040747776902	6.6139867335006
ENSG00000085465.12	-2.25728908881666	-1.48971899650365	0.0953447480432468	-1.03858892889771	-0.170201765544271	-0.75851627025231
ENSG00000085491.15	5.7267437692076	5.79000146574643	5.10186481149402	5.36722424571045	5.12970022067274	5.13576269145753
ENSG00000085511.19	6.80872927089135	6.92491906035981	6.73352252678371	6.97812213407492	6.81651444202236	6.86514657326891
ENSG00000085514.15	-3.90202602295422	-4.99660453051984	-1.26908220135901	-4.99660453051984	-4.99660453051984	-4.46154160369373
ENSG00000085552.16	-4.99660453051984	-4.99660453051984	-4.99660453051984	-3.4089192011621	-4.99660453051984	-2.80309392057171
ENSG00000085563.14	-4.99660453051984	-3.04056498588616	-1.74671252322485	-4.99660453051984	-4.99660453051984	-1.39143174016159
ENSG00000085644.13	-2.85696462364915	-2.78490761739974	-0.167807988143836	-2.16020445861608	0.28876133096668	-0.00289660556227926
ENSG00000085662.13	-0.5945130201261	-2.58613451159905	0.121650929632485	0.143266040717528	1.11705749216792	0.620675043210785
ENSG00000085719.12	6.54284299924356	6.54282983176323	5.90580666889006	6.34509811460573	5.86195065409022	5.87347675572621
ENSG00000085721.12	6.30567951066211	6.23192602603107	5.69025730965179	6.03033705602844	5.68647905436091	5.85914219531686
ENSG00000085733.15	4.51177001994957	4.78658213586561	7.14170945057546	6.39522436711384	6.82263981933328	6.85454307726907
ENSG00000085741.12	-3.28686675228829	-1.35046308047881	-0.345839381210398	-2.08617525875217	-0.706963394191471	-1.33941513017472
ENSG00000085760.14	8.17814397226033	8.21206159239868	7.73137897715655	7.96230880513569	7.73736376117088	7.75303394453704
ENSG00000085788.13	6.90363323807829	6.91289392590118	6.18528451139375	6.52656465759385	6.46161173065624	6.18893900113197
ENSG00000085831.15	-0.917804207801714	0.0337092050934431	-1.36024097261676	-1.8228097270253	0.141026260045859	-0.53705261144839
ENSG00000085832.16	9.06209082896066	9.04143152359839	8.63593054567809	9.00968436105446	8.81379309353236	8.73890845148471
ENSG00000085840.12	6.09390844421454	6.03911179713038	6.64378309619792	6.58754442655358	6.68165182775618	6.71218559310655
ENSG00000085871.8	3.08990068439784	3.54900113661453	4.09944581526689	3.71827621382596	3.82191494021907	4.1358989473706
ENSG00000085872.14	1.85037766795919	2.56829939248606	3.87312090614603	3.03812933485625	4.01323341643847	3.6079280598057
ENSG00000085978.21	4.31312829633354	4.26649943475966	4.89690819837368	5.15022009664493	5.13448299203103	5.15628843107208
ENSG00000085982.13	5.93356537417886	5.87139769702721	5.58540253947735	5.90985114929384	5.84782192071894	5.59557401519601
ENSG00000085998.13	2.00888408532815	2.33513165897554	4.72062526418798	3.57391690315395	4.43002152910159	4.17650908567933
ENSG00000085999.11	2.51208825094555	2.94471362070648	5.46379656712619	4.73964042032328	5.30167661614107	5.5091082578452
ENSG00000086015.20	2.3044337851244	2.66995871966179	5.82893556925653	4.70964471336271	5.7020010775229	5.6834488766606
ENSG00000086061.15	10.479983629667	10.3817115010883	9.72549635479431	10.1816807200525	9.86825197152966	9.82045723700633
ENSG00000086062.12	5.92641176934011	5.96145528986232	6.0142713392622	6.07860301798733	5.96388307383851	5.92290010125915
ENSG00000086065.13	6.38755210074185	6.46835540241008	6.46908587775571	6.43295239523241	6.19549942181369	6.25283703324767
ENSG00000086102.18	5.90863562764693	6.02119219057877	6.41663584041877	6.29159550249923	6.30703644943725	6.32161583727949
ENSG00000086159.12	-4.34581752687926	-4.33298240362113	-1.85326127881576	-2.73530807600824	-1.04913489824066	-2.60130593434012
ENSG00000086189.9	6.43932671574064	6.44822581718159	5.72528739098655	6.03503631719728	5.6360780250399	5.74685716443438
ENSG00000086200.16	7.90545310723978	7.93657472261781	7.2228205035193	7.5180981176616	7.28708104693559	7.17130763456848
ENSG00000086205.17	-4.99660453051984	-4.99660453051984	-4.99660453051984	-4.99660453051984	-4.99660453051984	-4.99660453051984
ENSG00000086232.12	8.24690088095705	8.14182470978627	8.36705944280084	8.51675766812197	8.49666521181584	8.52114700610599
ENSG00000086288.11	-4.99660453051984	-4.99660453051984	-4.99660453051984	-4.99660453051984	-4.99660453051984	-4.99660453051984
ENSG00000086289.11	-4.99660453051984	-4.99660453051984	-4.99660453051984	-4.99660453051984	-4.99660453051984	-4.99660453051984
ENSG00000086300.15	4.88262244738104	4.71207011227647	3.98262791398245	3.94115863105879	3.79044179314329	4.04464407314486
ENSG00000086475.14	5.0202199533785	5.11420169643921	6.00064629114028	5.56014369096003	6.0214974066206	6.14770402756784
ENSG00000086504.15	-0.429172469347885	-0.127545036173171	3.02933944608367	1.76232754364214	2.77850968434448	2.56633424448062
ENSG00000086506.2	-4.34790587147719	-4.34034541932729	-4.43790451725288	-3.99456192742662	-3.4827409542496	-4.07551635054234
ENSG00000086544.2	-0.917901155529715	-0.554611952617055	2.1428511289223	0.499240291317229	1.575962292438	1.84796606675553
ENSG00000086548.8	-4.99660453051984	-4.99660453051984	-4.99660453051984	-4.99660453051984	-4.99660453051984	-4.99660453051984
ENSG00000086570.12	-2.68211858666984	-3.27240691595561	-3.46465395906653	-4.99660453051984	-4.99660453051984	-4.07551635054234
ENSG00000086589.11	5.86390633345473	5.9078384674715	6.2551967503859	6.43111776145718	6.20206407163904	6.37682379457575
ENSG00000086598.10	8.80292940958359	8.76710396046184	8.21121231232237	8.54987540980047	8.31743049199426	8.30418480479654
ENSG00000086619.13	-1.36957345753679	-0.185566809767959	-4.99660453051984	-1.90553904457684	-1.14319767518306	-1.39143174016159
ENSG00000086666.18	7.36364708751865	7.30138079598376	6.35335034877353	6.69594521683168	6.45140332272938	6.45093080508323
ENSG00000086696.10	-1.83495096055183	-0.385809423866241	-0.123852223503923	-0.421107856329806	-1.51950018680023	0.00350221469246493
ENSG00000086712.12	6.73934362893374	6.50234526173977	6.04275546190974	6.28998545751646	6.17155806140672	6.06809042462518
ENSG00000086717.18	-4.99660453051984	-4.34034541932729	-3.24612369789671	-4.99660453051984	-4.99660453051984	-4.99660453051984
ENSG00000086730.16	-4.99660453051984	-4.99660453051984	-1.94023467832895	-4.33289503280414	-2.20829352059464	-2.32597581090012
ENSG00000086758.15	8.74525781003799	8.75722171974713	9.89487692358991	9.74775915015749	9.96272099397404	9.93650947981799
ENSG00000086827.8	6.45256993725991	6.10865802259259	5.54202599450315	6.08995763575605	5.71523081208695	5.66486463390132
ENSG00000086848.14	4.96181970444769	4.84912521965215	4.97042066125499	5.19412154702243	5.05152175509349	5.02347106155975
ENSG00000086967.9	-4.99660453051984	-4.99660453051984	-4.99660453051984	-4.99660453051984	-4.99660453051984	-4.99660453051984
ENSG00000086991.12	-2.05813188633414	-0.741369784289706	-1.84111150128738	-1.73480636213445	-2.73089699066856	-2.4113631006507
ENSG00000087008.15	0.29027832937211	0.450423105247996	2.83036322226572	1.10545035787074	1.92967281302903	1.77315005357354
ENSG00000087053.18	7.06569513975095	7.14299795818069	6.42449708333747	6.85629500733238	6.54198257581389	6.62405130356459
ENSG00000087074.7	4.09326672401067	4.27737254717371	6.83710164537435	6.2217961036612	6.86534337248923	6.82756110221018
ENSG00000087076.8	-4.99660453051984	-4.99660453051984	-4.99660453051984	-4.99660453051984	-2.76042549514054	-4.46376744907063
ENSG00000087077.13	0.592066131421564	0.918128653172955	2.44713530714216	0.93814829514662	2.11530946150219	1.97151475682589
ENSG00000087085.14	-4.99660453051984	-4.34034541932729	-3.72229865180536	-4.99660453051984	-4.99660453051984	-3.76990211721368
ENSG00000087086.14	3.31539985395647	3.62480900893758	7.93881509776135	5.67192256059668	7.43855845872324	7.35722634433301
ENSG00000087087.19	3.81929512803791	4.26514636066364	7.06045861722021	5.67502950149937	6.80699659950176	6.72731808296787
ENSG00000087088.19	-2.13956158658297	-1.72759204120043	1.99521002947274	1.06184169031214	1.60390316982367	1.98770699253774
ENSG00000087095.12	6.12879225769344	5.98136780149297	5.50626531888098	5.5562974564575	5.22078130087882	5.35977484249064
ENSG00000087111.20	3.05018818502057	3.35404652917226	5.25087023263406	4.11478556681196	4.9233742165222	4.92580778555905
ENSG00000087116.14	-4.99660453051984	-4.99660453051984	-4.99660453051984	-4.99660453051984	-4.99660453051984	-3.13338535000397
ENSG00000087128.9	-4.99660453051984	-4.99660453051984	-4.99660453051984	-4.99660453051984	-4.99660453051984	-4.99660453051984
ENSG00000087152.15	3.51262489111343	4.01444153087072	5.15201561672714	4.79128992254182	5.06791437553212	5.19262804054856
ENSG00000087157.18	1.97309510901555	1.15863624886165	3.3915581618759	2.8148177311935	3.49102538063135	2.98654514363071
ENSG00000087191.12	5.63110609519999	5.82072068376038	7.04435698844307	6.44132226194539	7.06251714560959	6.98011428527301
ENSG00000087206.16	6.74144499102245	6.74067058836089	6.4184502617742	6.76957851687602	6.72712645758431	6.70188650747533
ENSG00000087237.10	-4.99660453051984	-4.99660453051984	-4.99660453051984	-4.99660453051984	-3.73850570539565	-4.99660453051984
ENSG00000087245.12	-3.90202602295422	-4.99660453051984	-1.42642680365024	-4.99660453051984	-4.99660453051984	-4.99660453051984
ENSG00000087250.8	-4.99660453051984	-4.99660453051984	-4.99660453051984	-4.99660453051984	-4.99660453051984	-4.99660453051984
ENSG00000087253.12	6.29733499168586	6.1593748663958	5.35290862737522	5.88639250607739	5.58187910243655	5.41632975349486
ENSG00000087258.14	-3.56190412801943	-1.81647717456076	0.115212946452331	-0.566447076854666	-0.0787970180560536	0.599071542562865
ENSG00000087263.16	7.22589548986156	7.33542029195358	7.22416765522964	7.46864453396189	7.16953278943847	7.30928978010906
ENSG00000087266.15	2.57969459182315	3.06371808681634	3.98804314985575	3.43463838908389	4.03134709467952	3.55514918915103
ENSG00000087269.15	7.59818805896869	7.70960341168679	8.90900613586573	8.65019319731799	8.98193747001871	9.01030139174853
ENSG00000087274.16	6.86352094915461	6.80806193183162	7.7436349717463	7.34824259178634	7.61736857670717	7.58554515727459
ENSG00000087299.11	5.74095149948288	5.60874154224414	5.1880477229146	5.20746007554791	5.20189418902599	5.20351785400546
ENSG00000087301.8	5.23709839737371	4.73277566696661	4.06920658726684	4.91210815639952	4.27276760530264	3.80279897906169
ENSG00000087302.8	7.00913364650169	7.13996489999868	6.58787498751518	6.88890292485659	6.47969318367662	6.85036434450093
ENSG00000087303.17	-3.56190412801943	-4.99660453051984	-4.99660453051984	-3.67222565872758	-4.99660453051984	-4.99660453051984
ENSG00000087338.4	5.32755926927491	5.57369770999034	5.04862579500467	5.17535711378163	4.94116343448498	5.06716457389162
ENSG00000087365.15	7.43264181252793	7.60742429129249	8.9778683054807	8.42680700063038	8.81062152980595	8.78198770412611
ENSG00000087448.9	4.9332010938776	5.26058111364545	4.80007032321946	4.61849737210815	4.86924683131777	4.7918281456922
ENSG00000087460.24	6.96064605018416	6.95544072958499	8.07502627201826	7.18006098856596	7.82817107777587	7.83414090686371
ENSG00000087470.17	7.55072930134759	7.61341499951049	6.89984078594364	7.2222548655683	6.97859573056473	7.00081442637067
ENSG00000087494.15	-4.99660453051984	-4.99660453051984	-4.99660453051984	-4.99660453051984	-4.99660453051984	-4.99660453051984
ENSG00000087495.16	-4.99660453051984	-4.99660453051984	-2.60250959333429	-4.99660453051984	-1.92227865228736	-4.99660453051984
ENSG00000087502.17	6.6291682684384	6.40489422618454	5.91701903953535	5.98049825179091	5.87546497328126	5.91591105597553
ENSG00000087510.6	-4.99660453051984	-4.99660453051984	-4.99660453051984	-3.18633248856434	-4.99660453051984	-1.7504004025745
ENSG00000087586.17	6.52706303518395	6.71374611257577	6.55480906972769	6.60459766786852	6.67246606819656	6.76993057266464
ENSG00000087589.16	4.66626994998021	4.7249257892734	4.98862191061015	4.83560978732306	4.94925220685613	5.26320507946324
ENSG00000087842.10	1.61936834623455	1.46241078612567	1.20961652446258	0.748868575017355	1.2763384112306	2.01764784216088
ENSG00000087884.14	0.705020345283449	1.48822952884036	2.37642994813391	1.83399035790863	1.91195426610562	2.19527718687603
ENSG00000087903.12	0.93842756996161	0.695162496205295	2.6026279398894	2.06777029583222	2.37807732782677	2.41923862300638
ENSG00000087995.15	5.06797303225506	4.99606846641048	5.16978588192692	4.88118976506523	5.15389409525245	4.94878867942931
ENSG00000088002.11	-4.99660453051984	-4.34034541932729	-4.99660453051984	-4.99660453051984	-4.99660453051984	-4.99660453051984
ENSG00000088035.15	4.2936367097645	4.27996083446224	3.47601764291802	3.82605093634058	3.22889150297616	3.02150619398687
ENSG00000088038.18	2.59085722477036	2.78015705341304	6.31386585859268	4.972537187649	6.17097652143514	6.20356188401054
ENSG00000088053.11	1.0203977698317	-0.104078788917005	0.679397192384343	0.78867156484873	0.656773139200945	0.624333885823835
ENSG00000088179.8	5.85949365598426	5.99734675875611	5.0595530624859	5.54323690561682	5.10919467341797	5.36163070919121
ENSG00000088205.12	8.49083936844518	8.40342188371737	7.94533679661636	8.1081541979855	7.98059650289371	8.04061976835244
ENSG00000088247.17	6.38448985479772	6.42871873428026	7.56587018241851	6.83600987738782	7.40084714385883	7.39670054653463
ENSG00000088256.8	0.311087444202631	0.646407079233434	3.30588336821814	1.89618663502642	3.07524647353631	2.92382759120097
ENSG00000088280.18	0.544799749771928	1.54501140329374	2.91497488242299	1.78222103032561	2.45440399964738	2.47155663176207
ENSG00000088298.12	-0.329087219911718	0.695130342404551	2.48198727761614	2.08426318787021	2.65412958249565	2.79006747218329
ENSG00000088305.18	4.21430798464888	4.0478758753992	4.6149720684834	3.69046245282652	4.27601776048811	4.24852540879746
ENSG00000088320.3	-4.99660453051984	-4.99660453051984	-4.99660453051984	-4.99660453051984	-4.99660453051984	-4.99660453051984
ENSG00000088325.15	9.34934980913434	9.41008605571126	9.29691540499983	9.43259513685179	9.43676204788003	9.37047285072579
ENSG00000088340.15	-4.34790587147719	-4.99660453051984	-2.26576742341894	-3.86940277282052	-4.99660453051984	-1.99877868698374
ENSG00000088356.5	2.41440230876386	2.64104074043154	3.6341321612141	2.87473906894157	3.33865417196993	3.48529035883038
ENSG00000088367.21	0.897694288000601	0.861950667578963	3.03456290662852	2.61847804322078	3.05312814526765	3.10834902013228
ENSG00000088386.16	-3.28836999610803	-1.29008376766337	0.0615628946675405	-3.98879452605811	0.242158803074543	-2.17474513353584
ENSG00000088387.18	5.77499267564021	5.77968712500154	5.94693071092875	6.08850789034093	5.99022834123486	5.9481239181597
ENSG00000088448.14	6.03565257540187	6.05211579170606	6.06750480144161	5.93525402748633	6.05057175069708	6.08246258621422
ENSG00000088451.10	5.66031651642129	5.69320971029312	4.83685249734233	4.98403714901549	4.95821406199808	4.85658563865455
ENSG00000088538.12	-3.28686675228829	-2.50913711932354	-1.82028121121135	-1.74502387291321	-3.73850570539565	-3.51784701537612
ENSG00000088543.14	-0.824068823472887	-4.34034541932729	-0.458796294195761	-2.99354170934525	-2.76042549514054	-2.13766849522288
ENSG00000088682.13	2.74040847133932	2.54618775140187	5.70985350350018	4.58301074640944	5.48464420199803	5.36664242887739
ENSG00000088726.15	-4.99660453051984	-4.02012024815678	-2.99409596130727	-3.42464856821377	-4.42632471467959	-4.99660453051984
ENSG00000088727.12	1.91302718204184	2.31466292405296	2.52717940530259	2.45039370926027	2.31810279994927	2.89693299326317
ENSG00000088756.12	-0.613072686679676	-0.169376804426792	0.730836915414563	0.0521636671843162	0.366307182009456	0.400745341646173
ENSG00000088766.11	6.39428320876148	6.34761950772918	5.61404925077643	5.78267377893905	5.64196761476758	5.62900430023783
ENSG00000088782.4	-4.99660453051984	-4.99660453051984	-4.99660453051984	-4.99660453051984	-4.99660453051984	-4.99660453051984
ENSG00000088808.16	-1.92951753819719	-3.89093879055685	-1.97973017323318	-0.0858636998730687	-3.07684234097201	-0.75851627025231
ENSG00000088812.17	5.85728246690675	5.73925383326359	5.99295253914175	5.89849983125368	6.01955999256268	6.07619254379385
ENSG00000088826.17	-4.23344693570226	-2.36808353221734	-0.488473614375876	-2.99354170934525	-1.05343626895696	-0.087806002615371
ENSG00000088827.12	-4.99660453051984	-3.89093879055685	-4.43790451725288	-4.99660453051984	-4.99660453051984	-3.30334842770472
ENSG00000088832.16	6.55025347797071	6.55660444823033	6.51026947513742	6.79945345906669	6.70013002581116	6.67132468190416
ENSG00000088833.17	3.70196120884566	4.43360754045033	6.40319070717644	5.43268967708605	6.23889438236636	6.21417427090243
ENSG00000088836.13	-2.25728908881666	-2.12163079782199	0.819320983011602	0.39969814663437	0.82797498180484	0.714304430509323
ENSG00000088854.12	3.12854632067394	3.20398419449976	3.63928701514271	3.49128217800094	3.3386873295851	3.38449708457508
ENSG00000088876.11	4.03184914288317	3.90549912370071	4.80484339197938	4.90815847361575	4.90586022732297	5.00288860622446
ENSG00000088881.20	-4.99660453051984	-4.99660453051984	-4.99660453051984	-4.99660453051984	-4.99660453051984	-4.99660453051984
ENSG00000088882.7	-2.13956158658297	-1.56473509458675	2.01119838147619	0.592355357925353	1.45116990748004	1.49376548355767
ENSG00000088888.17	5.60961726662822	5.48631053140411	6.54074851262364	6.36232146982127	6.55149649451315	6.45119779917881
ENSG00000088899.15	-2.13956158658297	-0.804432152421104	-0.518774264112732	-0.600398923828061	-0.013853878166209	0.689480755785897
ENSG00000088926.13	-4.99660453051984	-4.99660453051984	-4.99660453051984	-4.99660453051984	-4.99660453051984	-4.99660453051984
ENSG00000088930.7	8.85698760885597	8.88538339067643	8.24471263836069	8.41852490633692	8.23085942688755	8.28499949148932
ENSG00000088970.15	5.11877036736857	4.65845334714553	4.05770192822207	4.22057513875564	3.98967132515094	4.15529238110232
ENSG00000088986.10	6.18911135933941	6.26163482852475	6.29210804935115	6.28702260131086	6.30969114018039	6.18716953180062
ENSG00000088992.17	-0.693856860077713	-0.998791803088583	3.33746182855751	1.6369316677691	2.89300680233723	2.93439113735608
ENSG00000089006.16	8.37638256618638	8.51218353594895	7.99228825066385	8.23279756169886	8.01641909582513	8.08638492664715
ENSG00000089009.15	9.57576909682407	9.78198433104483	10.457231248392	10.1332205201301	10.2983678506096	10.3154976114641
ENSG00000089012.14	-4.99660453051984	-4.99660453051984	-4.99660453051984	-4.99660453051984	-4.99660453051984	-4.99660453051984
ENSG00000089022.13	7.05228773039727	7.21299420701563	7.01543950335375	7.25291318840819	7.14504568089262	7.16749514582376
ENSG00000089041.16	-1.58920255751954	-1.48541258013768	-1.83469354539917	-0.981637276036289	0.34637655880766	-0.893398030398895
ENSG00000089048.14	8.71266620257845	8.72885201294866	7.80195698765784	8.04648200162641	7.73736110846604	7.68779146595192
ENSG00000089050.15	4.48242196009603	4.14839509495655	4.17762644984752	4.21907088196449	4.19084225577773	3.68347631487597
ENSG00000089053.12	7.12500740356062	7.27064411791815	7.31058491497166	6.82240213204823	7.15380643336059	7.17888677450966
ENSG00000089057.14	4.89388502248879	4.92667615788948	5.35520833768397	5.30897075253791	5.38481269188829	5.41049812377425
ENSG00000089060.11	-0.87022227156046	0.931851522320427	2.877657845344	1.77083855831563	3.01862906280561	1.96773625487407
ENSG00000089063.14	6.2453197157472	6.27519492042458	5.9129189648129	6.10649492033793	5.91294693572184	6.01163012823043
ENSG00000089091.16	1.33305437478511	-1.33652589274362	1.53015884976712	1.53622371895227	1.39031981482641	0.61417381417657
ENSG00000089094.18	4.83429759498835	5.01493499177514	5.05333725394305	4.91623092370714	5.10127542297199	5.22758231684863
ENSG00000089101.17	-4.99660453051984	-4.99660453051984	-1.31588248026402	-4.99660453051984	-4.99660453051984	-4.99660453051984
ENSG00000089116.3	-3.56190412801943	-4.34034541932729	-4.99660453051984	-2.40823929619151	-4.99660453051984	-2.32729243607599
ENSG00000089123.15	3.37349317791591	3.64367526671081	3.87020226661302	3.87243978954415	3.47876361718781	3.88981461469238
ENSG00000089127.12	-3.89972649645155	-4.29212387952212	-4.18334324751012	-2.26641593491729	-1.40270344352508	-1.34217663387783
ENSG00000089154.10	4.73532387437541	4.82013853000001	7.681780396126	6.34007226490551	7.5012331489305	7.37679472766452
ENSG00000089157.15	6.97320167275765	7.23980327910306	10.8740863615218	8.89141229191378	10.4740966301866	10.2977970134237
ENSG00000089159.16	2.12784595155435	2.43024110258825	4.04351752892675	3.78225554017114	3.81597424093034	3.82860576245004
ENSG00000089163.4	-1.66260060291517	-2.23960092254483	-0.750821972510998	-1.60059308434902	-2.09066014123822	-1.14829257651169
ENSG00000089169.14	-4.99660453051984	-3.89093879055685	-3.72229865180536	-3.99456192742662	-2.38701993328897	-4.99660453051984
ENSG00000089177.18	5.22891126366993	5.16078939275001	5.14840513665359	5.53299583124324	5.11465103925404	5.02292594013884
ENSG00000089195.14	6.23547798808403	6.07353056683542	5.64939562866313	6.064452210541	5.82692172325246	5.80326334909355
ENSG00000089199.9	-1.43744132941034	-2.840873173479	0.100815905245133	-1.0855186722139	0.290990717002651	0.38326691929542
ENSG00000089220.4	6.79700957897299	6.77672155716839	7.05628933182487	6.94264105957107	6.94832245711369	7.01253136232762
ENSG00000089225.19	-4.99660453051984	-4.99660453051984	-4.99660453051984	-4.99660453051984	-4.99660453051984	-4.46376744907063
ENSG00000089234.15	6.12180933074627	6.16234054013057	6.10648946251547	6.30925813504317	6.01113325236227	5.97775162708338
ENSG00000089248.6	5.90712247217248	6.19437915991434	7.58081334036772	7.25341567854437	7.4571570951233	7.47015839778567
ENSG00000089250.18	-2.95224021757499	-2.23960092254483	-0.415879139665459	-2.52859263936227	-0.802421332342335	-2.37991642803815
ENSG00000089280.18	7.74016750972836	7.7655857089565	7.97452968846	7.78020157751571	7.94646959318682	7.91089632130673
ENSG00000089289.15	5.57354350659469	5.88247031703682	6.37462693082287	6.31553073906432	6.45241061401906	6.3934907001529
ENSG00000089327.14	0.674753960520594	0.818333343879851	4.7881763996722	2.80512423400946	4.40252546437215	4.24533427662389
ENSG00000089335.20	-0.823251440932701	-1.81583555466396	-4.43790451725288	-4.99660453051984	-4.99660453051984	-3.76990211721368
ENSG00000089351.14	0.554108642479915	0.289366984564119	3.68960038613952	2.32811747094624	3.67864941016896	3.46996996272623
ENSG00000089356.18	-4.99660453051984	-4.99660453051984	-4.99660453051984	-4.99660453051984	-4.99660453051984	-4.99660453051984
ENSG00000089472.16	6.20066906038889	6.22179001254367	7.54656622950154	7.15245355246497	7.31167896050851	7.37009807115225
ENSG00000089486.16	-4.99660453051984	-4.99660453051984	-4.43790451725288	-4.99660453051984	-4.99660453051984	-3.11665219950898
ENSG00000089505.17	-4.99660453051984	-4.34034541932729	-2.36378839097664	-2.95806899575787	-3.4827409542496	-2.9513710997704
ENSG00000089558.8	-4.34790587147719	-4.99660453051984	-0.345839381210398	-2.99354170934525	-0.267791722939297	-1.7504004025745
ENSG00000089597.16	5.99479559341539	6.23152321076383	8.24437939026735	7.76340804380565	8.17235483044727	8.12208181225667
ENSG00000089639.10	-1.1261330921165	-0.444249525172716	3.13772575618877	1.57728289107084	2.48093494563004	2.53183462050039
ENSG00000089682.16	6.71221382767264	6.46983269371236	6.0636442656229	6.32010278970278	5.98114285727085	5.83874547525869
ENSG00000089685.14	6.5831558302377	6.69468118254904	6.56925571240464	6.53159910819235	6.6081457220541	6.71352710276253
ENSG00000089692.8	-4.99660453051984	-4.99660453051984	-4.99660453051984	-3.18633248856434	-3.4827409542496	-4.99660453051984
ENSG00000089693.10	2.4617450773697	2.59869716599378	4.89331764642904	4.17739821656088	4.59249194671624	4.57676215743832
ENSG00000089723.9	-4.99660453051984	-4.99660453051984	-4.43790451725288	-4.99660453051984	-1.45181093618292	-1.39143174016159
ENSG00000089737.16	6.33418461702907	6.39385557143496	7.75530261435856	7.10945253140491	7.64223404950004	7.66789708918532
ENSG00000089775.11	2.83752270753083	3.17384017475183	3.19924018145121	3.30400941289882	3.48302247381371	3.16489758591388
ENSG00000089818.17	4.33393591467315	4.50352897256576	4.47680260169182	4.58160896248783	4.7142681280432	4.48190763632395
ENSG00000089820.15	-4.99660453051984	-4.99660453051984	-3.46465395906653	-4.99660453051984	-3.4827409542496	-3.51784701537612
ENSG00000089847.12	-4.99660453051984	-4.99660453051984	-4.99660453051984	-3.99456192742662	-4.44675354902135	-4.99660453051984
ENSG00000089876.11	5.11062480322924	5.13509492996053	5.06658429975743	5.04158504589762	4.86847981051753	5.1351877360656
ENSG00000089902.9	6.80666780708384	6.88803444790121	6.31063842041133	6.66009745621948	6.54467952784427	6.35700914998843
ENSG00000089916.17	5.7368409756477	5.9975785827311	5.48742279525843	5.79499120307314	5.54520391871521	5.84545299534451
ENSG00000090006.17	-0.499974116585268	-2.32466760039333	0.934718606969036	0.40682576678978	0.390547551152002	0.704921679970283
ENSG00000090013.10	-2.13956158658297	-1.6438667974185	2.14285596831446	-0.744809269882334	1.30609821184781	1.01331481971492
ENSG00000090020.10	-0.174779297921122	-0.443895412575728	3.57079299547847	2.0735419392182	3.24241727195158	3.41699424727058
ENSG00000090054.14	7.27081227956465	7.31704267828091	6.90336017064752	7.18861021657819	6.91117186262096	7.05513453494453
ENSG00000090060.17	8.65452308949458	8.62760199050325	7.98909953561775	8.31531770110199	8.16017029714133	8.12623978405489
ENSG00000090061.17	5.60287559357002	5.58969247541748	5.79507802696211	5.60924548874274	5.83465780165656	5.76516317078228
ENSG00000090097.21	-4.99660453051984	-3.04056498588616	0.890233090507351	-1.90553904457684	-1.39557040129306	0.0743995007755049
ENSG00000090104.11	-4.99660453051984	-4.99660453051984	-4.99660453051984	-2.99354170934525	-4.99660453051984	-4.99660453051984
ENSG00000090238.11	-2.13956158658297	-1.22335193980327	-0.718459978887146	-1.29522940614074	-1.3344444724645	-1.10187967576205
ENSG00000090263.15	6.00214929716759	6.11084601496068	6.16015265680014	6.09657081122923	6.17509838597938	6.12642214210489
ENSG00000090266.12	3.92425692920428	4.3672925870992	4.95526983955866	4.2896318481237	4.72307051413418	4.68488497996931
ENSG00000090273.13	4.58079825604681	5.05737727850348	7.66867265971988	6.96403714708958	7.61292686450427	7.53238561113818
ENSG00000090316.15	3.42506093131654	3.28032140294954	3.82304515362732	3.38537446281529	3.52209855574009	3.46051342484206
ENSG00000090339.8	1.43242076179498	1.56274210785936	4.39535291852423	3.48522461926853	3.98702940195466	4.17271901174319
ENSG00000090372.14	1.90619820984871	2.18900129861212	4.25737233387246	3.45040956936999	4.02358577101231	3.90606957789767
ENSG00000090376.10	-4.99660453051984	-2.23984679863768	-1.88859481086982	-1.96303852000247	-4.45730774074116	-3.30334842770472
ENSG00000090382.6	3.06420411611326	2.71445593600609	3.36113548018003	3.35465919174923	3.22128406288656	3.68856974935166
ENSG00000090402.7	-4.99660453051984	-4.99660453051984	-3.0563820403377	-4.99660453051984	-2.38701993328897	-4.99660453051984
ENSG00000090432.6	0.391524570465981	1.17024883472947	3.71447794498171	2.20220681567493	3.4034911533405	3.39028532765478
ENSG00000090447.11	3.53271877167903	3.44054588503556	4.27890865053171	3.16290663172399	4.15556406102105	3.81768217044771
ENSG00000090470.14	6.14845693002769	5.83530195177473	6.2970681976302	6.43648806028813	6.23450618258427	6.24076263085202
ENSG00000090487.10	5.30800330124746	5.32640110715585	5.23943541094231	5.12414946917573	5.02244352217026	5.109539671982
ENSG00000090512.11	-4.99660453051984	-4.99660453051984	-4.99660453051984	-4.99660453051984	-4.99660453051984	-4.99660453051984
ENSG00000090520.11	6.98162798673624	7.07276371725165	6.66669113577973	6.84251173231824	6.85005105008675	6.77347421450478
ENSG00000090530.9	-4.99660453051984	-3.89093879055685	-4.99660453051984	-4.99660453051984	-3.45879999168017	-4.99660453051984
ENSG00000090534.18	-4.34790587147719	-4.99660453051984	-1.67671406752163	-4.99660453051984	-2.28132312654441	-2.9513710997704
ENSG00000090539.15	-2.68162467247361	-2.47574173658412	-1.95466016051919	-1.98529542543484	0.14034163031498	-1.77195830412331
ENSG00000090554.12	-2.24921587592132	-1.4700438998133	0.711049934045339	-1.22394887788517	-0.28986949320374	0.56907850495943
ENSG00000090565.15	-0.147638668011426	-0.59335876697314	2.88056290699756	0.926273642529701	2.70324717048086	2.75161212283365
ENSG00000090581.9	-0.762621584776245	-0.34173290617193	1.85582437525675	1.13925604046604	2.04861351973866	2.03984379528103
ENSG00000090612.20	6.25792211016084	6.2030379846105	5.46697181706462	5.84925610580133	5.5813988504009	5.57878180728772
ENSG00000090615.14	4.31483230489525	3.67323286225307	5.91545972773006	5.00507671064614	5.75391324310921	5.78911264727916
ENSG00000090621.13	8.79413269194882	8.80449666726599	8.74978082360744	8.76707574653537	8.79306377331261	8.7678925762058
ENSG00000090659.17	-4.34790587147719	-4.99660453051984	-3.24369233462512	-3.97091858020577	-2.60196567322992	-3.15624243789087
ENSG00000090661.11	-3.05596151253144	-2.37427817552315	0.502737746785816	-0.706848174355087	1.2157691013151	0.293390429900277
ENSG00000090674.15	-2.0306155237097	-2.00754962794214	1.46522755446451	-1.15113530951808	1.1090708486462	0.260666118946171
ENSG00000090686.15	8.47917997575398	8.44642066849462	7.80281875886323	8.12398366529244	7.92546551663712	7.92450373764734
ENSG00000090776.5	-3.28686675228829	-1.05176763610311	-1.82028121121135	-1.67100182972977	-0.741599039831117	-0.371398964994643
ENSG00000090857.13	5.72748581698826	5.69871143247793	6.71054088905005	6.27571488601754	6.74812108390744	6.66555566675975
ENSG00000090861.15	5.67495426654203	6.02918195858745	8.31377556963924	7.47240551951312	8.14725214059674	8.1499292667441
ENSG00000090863.11	6.09701604069661	6.18251706862404	6.75767414467883	6.777785370456	6.874172969885	6.78111643936671
ENSG00000090889.11	6.57784311684642	6.78652851577141	7.13747935189986	7.31635038396232	7.18528534332531	7.32394861411869
ENSG00000090905.18	6.52121836931118	6.78673033241645	6.98541498960878	7.09971055987976	7.13462452507867	7.15705128593576
ENSG00000090924.14	2.02539580019699	1.96210097518825	3.68865093822862	3.11035200466216	3.7017148708968	3.63324053697868
ENSG00000090932.10	-4.99660453051984	-2.01258223938271	-0.266571426924169	-0.407729577657741	-0.968934009787445	-0.0454974802721343
ENSG00000090971.4	-3.56190412801943	-3.27240691595561	0.843355660900416	-1.18545850154339	0.555819056712219	-0.270537611872665
ENSG00000090975.12	0.371831814683117	0.431266567371412	2.46273125922879	1.13671287250062	2.67397641973511	2.13671965603473
ENSG00000090989.17	6.82239585789156	6.67887035034852	5.89696112897396	6.3009478125017	5.98951940356909	6.08488310277295
ENSG00000091009.7	7.50838917321849	7.67397267875059	7.20131993277093	7.32802682286979	7.17447161483985	7.08611824792059
ENSG00000091010.5	-3.90202602295422	-4.99660453051984	-4.99660453051984	-4.99660453051984	-4.04959754397902	-4.99660453051984
ENSG00000091039.16	9.15173863756878	9.15148092962403	8.25342336989172	8.65234769779981	8.43067325735908	8.34782272945523
ENSG00000091073.19	-1.08369754665048	-1.27281042806727	0.229909130881533	0.259298143892594	0.678196368822008	0.161728922143816
ENSG00000091106.18	-4.99660453051984	-4.99660453051984	-4.99660453051984	-3.18633248856434	-4.99660453051984	-3.30334842770472
ENSG00000091127.13	8.26952633828292	8.23470513665957	7.85026913083397	8.18925202997634	7.87169795799453	7.84612352330216
ENSG00000091128.12	-2.4161048251199	-2.11721979566826	0.277694218560196	-0.218753996894258	0.261701498871117	0.70810136449221
ENSG00000091129.19	-1.50866015592612	-3.27240691595561	-0.862963066758333	-1.99303187072411	0.919480643775898	1.20941739966205
ENSG00000091136.13	6.19822550152807	6.32507057749844	6.99108661339302	6.69441472301543	7.13843675296016	6.99886257931669
ENSG00000091137.12	0.750444122747703	1.52872997910821	0.551966876786628	-0.0167923304441675	0.503968198921816	-0.465779500351072
ENSG00000091138.12	-4.99660453051984	-4.99660453051984	-4.99660453051984	-4.99660453051984	-4.99660453051984	-4.99660453051984
ENSG00000091140.13	8.55372069552033	8.6357251037627	8.08663002600455	8.33846434515076	8.17355868250867	8.15652485432125
ENSG00000091157.13	4.35375015551436	4.21982779097785	4.14612093515012	4.09363571108271	4.17122366249993	4.00120406375265
ENSG00000091164.12	6.22686924847768	6.05203733399059	5.13347098639368	5.68164372196297	5.13325294334655	5.30103455399609
ENSG00000091181.19	-4.99660453051984	-3.89093879055685	-4.99660453051984	-4.99660453051984	-4.99660453051984	-4.46376744907063
ENSG00000091262.15	-4.34790587147719	-1.33547451603238	0.106286247069314	-0.70832834186109	0.175759773708982	-1.20380913349312
ENSG00000091317.7	9.34809056128134	9.10940468883462	8.44117422154198	9.00835782168501	8.64070327228059	8.64408815735405
ENSG00000091409.14	-4.99660453051984	-4.99660453051984	-4.99660453051984	-2.82350339486001	-0.850793316150695	-1.62056404893582
ENSG00000091428.17	-4.99660453051984	-4.99660453051984	-3.46465395906653	-4.99660453051984	-4.99660453051984	-3.76990211721368
ENSG00000091436.16	6.29878792673843	6.39302854709612	6.18981440609507	6.5051304045068	6.21502654074547	6.33051416519218
ENSG00000091482.6	-4.99660453051984	-4.99660453051984	-1.67671406752163	-4.99660453051984	-4.99660453051984	-4.99660453051984
ENSG00000091483.6	7.04835410211499	7.14851233694877	7.30914134061704	7.45585151806207	7.34945061929197	7.3829769343077
ENSG00000091490.10	0.331621063982701	1.38479451819557	-0.0969733406425663	0.347227131654393	1.2890403917267	0.414474195750557
ENSG00000091513.15	2.2239895608936	2.58091835211307	3.03623647191725	3.59052547255389	3.64899878088361	3.42583793016398
ENSG00000091527.15	8.64717233913175	8.74404796189805	8.20020646954485	8.48725769497555	8.36115617176678	8.38706916547233
ENSG00000091536.17	-1.53905659538858	-4.99660453051984	-0.54981884887259	-4.41027997312404	-0.332238215146397	-2.4331146733689
ENSG00000091542.8	3.53935207423311	3.76734359560655	4.90620387953395	4.10944604006768	4.95956227726704	4.52245228002252
ENSG00000091583.10	-4.99660453051984	-4.99660453051984	-4.03617974359011	-3.4089192011621	-4.99660453051984	-4.99660453051984
ENSG00000091592.15	2.67146746188384	2.87095788182531	4.77970711498689	3.38623940891639	4.3929523784107	4.13895854935543
ENSG00000091622.15	0.964957876700768	0.662612449746381	-0.64677245575586	1.26481234128665	0.00716003965862514	-1.14829257651169
ENSG00000091640.7	3.83554118107258	4.05110470070875	5.18313759179234	4.45461511270773	4.90249314497754	4.81364497286585
ENSG00000091651.8	7.05052365705491	6.90485044648209	7.03769170228326	7.00991843253413	6.95769037376208	6.93759570803949
ENSG00000091656.15	-4.34790587147719	-3.54877548545184	-4.99660453051984	-4.99660453051984	-3.26556366264909	-3.11665219950898
ENSG00000091664.7	-4.99660453051984	-4.99660453051984	-4.99660453051984	-3.4089192011621	-4.99660453051984	-4.99660453051984
ENSG00000091704.9	-4.99660453051984	-4.99660453051984	-4.99660453051984	-4.99660453051984	-4.99660453051984	-4.99660453051984
ENSG00000091732.15	3.31023853061977	4.05415553445835	5.00202368060033	4.43583204386397	4.74569677546316	4.87528028226196
ENSG00000091831.23	-4.99660453051984	-1.91120020690909	-4.99660453051984	-4.99660453051984	-2.76042549514054	-4.99660453051984
ENSG00000091844.7	3.81748372117299	3.12558368552943	2.83636053615874	3.34508708833983	2.76333577674019	3.15405823608305
ENSG00000091879.13	-1.12249752367118	0.0337346330192125	0.297880076482662	-0.87273658170247	-0.201079700917886	-0.46469245731213
ENSG00000091947.9	0.371831814683117	1.34436216575497	4.61409961898046	3.25063831724364	4.64455014455206	4.61845570527993
ENSG00000091972.18	-4.99660453051984	-4.99660453051984	-1.68081955073126	-1.55893852661511	-4.99660453051984	-4.99660453051984
ENSG00000091986.15	-0.958059396892529	-2.12151752656896	-0.19906745999569	-1.04381163882919	-1.50592021883811	-2.09840496395301
ENSG00000092009.10	-4.99660453051984	-4.99660453051984	-4.99660453051984	-4.99660453051984	-4.99660453051984	-4.99660453051984
ENSG00000092010.14	5.23301097924923	5.39470258285022	6.75346834276405	6.80189230337778	6.73403209973424	6.82582121546297
ENSG00000092020.10	6.13391629999938	5.86961942909213	5.49114014427526	5.58631951406146	5.26616000102076	5.39618763740706
ENSG00000092036.18	4.23489353478687	4.29727627600772	5.32902509848141	5.15340633559086	5.30634558175765	5.30418518577717
ENSG00000092051.16	-4.99660453051984	-4.99660453051984	-4.99660453051984	-4.99660453051984	-4.99660453051984	-4.99660453051984
ENSG00000092054.12	-4.99660453051984	-4.99660453051984	-4.99660453051984	-4.99660453051984	-4.99660453051984	-4.99660453051984
ENSG00000092067.5	-4.99660453051984	-4.99660453051984	-4.99660453051984	-4.99660453051984	-4.44675354902135	-4.99660453051984
ENSG00000092068.19	2.61199529011047	2.07624396768852	4.36722782674147	3.96166733364112	4.68015043126563	4.58855916031309
ENSG00000092094.10	3.76739051940283	3.98605050747599	5.51070302549234	4.97256749915283	5.25921846905566	5.05458588596638
ENSG00000092096.16	-3.56190412801943	-3.89093879055685	-3.72229865180536	-4.99660453051984	-2.62493129335343	-4.99660453051984
ENSG00000092098.16	0.0681108337649807	0.0330224816329112	3.39196541269765	2.07181286936116	3.05251926923704	2.88757820095821
ENSG00000092108.20	8.1243356728359	8.06807805282545	7.21425762255197	7.54428683455432	7.17122652262988	7.39029926256869
ENSG00000092140.14	5.0367321421109	5.14469208862458	4.42420500737086	4.56780522258821	4.33340517730808	4.25594263915954
ENSG00000092148.12	10.0950015535369	10.0317692274044	9.66503811568495	9.94282683164491	9.73572841554096	9.68055883690042
ENSG00000092199.17	9.97171465361232	10.0738796511662	10.2860301614672	10.236904899567	10.3039015598955	10.3281333540629
ENSG00000092200.12	2.26760440424429	0.788504854733044	1.95718169685761	1.50727862943799	1.9569242170402	2.09951534999739
ENSG00000092201.9	10.8954578521194	10.8500318785582	10.2700967182257	10.6038344499907	10.3664137729134	10.381603695317
ENSG00000092203.13	5.68599591738496	5.74747458332193	6.61365331396868	6.50924889293366	6.58778783702965	6.54859278780385
ENSG00000092208.16	4.73049771321212	4.46104881952286	4.51956678195176	4.45778626174753	4.4022994271337	4.61023597945874
ENSG00000092295.11	-3.56190412801943	-3.54877548545184	-1.67671406752163	-2.99354170934525	-1.28926788862326	0.220179785507993
ENSG00000092330.16	1.42217485580312	1.45948911793963	3.6251809292147	2.42952298997621	3.00437666562185	3.22153762719177
ENSG00000092345.13	-2.25728908881666	0.577958864171569	-0.0969733406425663	-2.40823929619151	-1.19026342470792	-2.80309392057171
ENSG00000092377.13	-4.99660453051984	-4.99660453051984	-4.99660453051984	-4.99660453051984	-4.99660453051984	-4.99660453051984
ENSG00000092421.16	-4.34790587147719	-1.41841148338631	-2.73852857553401	-0.348829093573508	0.238022764405976	-4.07551635054234
ENSG00000092439.14	8.23456102265236	8.22904926656328	7.3818665686177	7.75423985128595	7.45674207665774	7.42218136180662
ENSG00000092445.11	0.60942449709941	0.60677207047983	3.99655058979515	2.41723083186802	3.340936123293	3.42856506904343
ENSG00000092470.11	6.65988946081058	6.42073863239763	5.98109658895493	6.4955778421255	5.9009622762801	5.96620108447291
ENSG00000092529.23	-4.34790587147719	-4.99660453051984	-1.26363251926	-2.11808437116496	-4.44675354902135	-2.05145149279741
ENSG00000092531.9	7.53101142890748	7.53151588857907	7.19737342998572	7.45773696707064	7.17936741045826	7.19744484159874
ENSG00000092607.14	-4.99660453051984	-4.99660453051984	-4.99660453051984	-4.99660453051984	-4.44675354902135	-4.99660453051984
ENSG00000092621.12	1.19529860060362	1.79064209265762	5.26284205590268	3.27699337796591	4.5232218396865	4.5265183603705
ENSG00000092758.16	-4.34790587147719	-4.34034541932729	-2.73852857553401	-2.53383197457929	-2.90997654498962	-0.627979627000342
ENSG00000092820.17	6.02505388926278	6.16561852669173	7.61792977936569	6.68355151661293	7.46069791179705	7.36103853066213
ENSG00000092841.18	4.37502684020754	4.97216759436172	8.14646044013186	6.92838798841045	7.7917355482647	7.81481284060242
ENSG00000092847.11	8.40141230191779	8.39754898604115	8.75449108911567	8.6164287979351	8.73843380449285	8.71887515108223
ENSG00000092850.11	-3.56190412801943	-2.50913711932354	-0.266571426924169	-1.4078994638266	-1.45181093618292	-1.33941513017472
ENSG00000092853.13	9.7933643207975	9.76890432104181	9.44778564222079	9.94413197423929	9.59020736020042	9.62105456977319
ENSG00000092871.16	3.69709712100786	3.7955083807415	4.24328216527881	3.84400214766698	3.9261817340046	3.84275087668737
ENSG00000092929.11	0.727353210758447	0.68034430249154	3.76563847778443	1.36077768705999	3.44172823067266	2.97747607263519
ENSG00000092931.11	4.25908063988278	3.81230566406651	4.23615848742122	4.27571957886386	4.25443346736284	4.44630742786381
ENSG00000092964.17	5.5391953944618	5.19742993597937	5.41152797876588	5.19234962850222	5.66735465550419	5.37444974662365
ENSG00000092969.11	-0.361683539950712	-0.716263902477993	-2.06659027473995	-4.99660453051984	0.452361544265084	-0.537286994588232
ENSG00000092978.10	6.22659757571075	6.30268963167886	5.78695239993797	6.19263208323796	5.78501349529652	5.81672937910705
ENSG00000093000.18	8.17122207393581	8.30673568870201	7.99498486352022	8.05232134291964	8.06680728787567	8.04941473404548
ENSG00000093009.9	8.25195949500263	8.43330321070449	8.50445382786459	8.33944384695947	8.43485955742822	8.31307587261035
ENSG00000093010.13	1.66862270218684	1.87096549203029	4.97505302675822	2.98480450853389	4.69074343337307	4.41014551936489
ENSG00000093072.15	-2.65003866001343	-2.70160992050901	-0.523620526718171	-1.01001461884643	0.195850397913251	-0.388264708412591
ENSG00000093100.13	-4.99660453051984	-4.99660453051984	1.50756085912259	0.655588678661175	1.51419586683887	1.14394754250778
ENSG00000093134.14	-2.38548393155641	-2.10787693219903	-1.37009611444037	-1.4078994638266	-4.99660453051984	-4.99660453051984
ENSG00000093144.18	7.58784152925128	7.7488879948886	6.84291692255227	7.21062209034791	6.92994867138508	7.0261294798958
ENSG00000093167.17	6.93279899704798	6.99260164553492	6.48266606807919	6.99249362876863	6.67034294942148	6.67698666638893
[truncated: 55,965 more rows]
