# Supplementary material for: Systematic identification of post-transcriptional regulatory modules
Source: Nat Commun. 2024 Sep 9;15:7872. doi: 10.1038/s41467-024-52215-7 (PMC11385195; doi:10.1038/s41467-024-52215-7)
Supplement: Supplementary file 20 — Source Data [file 41467_2024_52215_MOESM20_ESM.zip › Source_data/Fig2A_top_subpanel_eCLIP.tsv]

AGGF1	NOLC1	DDX6	EXOSC5	FXR1	LARP7	LIN28B	MTPAP	RBM15	RPS11	UCHL5	XRCC6	YWHAG	ZNF622	ZNF800
AGGF1	0	0.671289515406162	0.915267106442577	0.981653661064426	0.499440775910364	0.988376350140056	0.709804921568628	0.140757302521008	0.736835733893557	0.876191476190476	0.0782923165266106	0.531233492997199	0.611205481792717	0.0857152857142857	0.248040215686275
NOLC1	0.671289515406162	0	0.438936574229692	0.640057022408964	0.344258703081232	0.894818927170868	0.181793717086835	0.57843237254902	0.567648058823529	0.325491196078431	0.53375450140056	0.336835733893557	0.421149459383753	0.51624749859944	0.356163464985994
DDX6	0.915267106442577	0.438936574229692	0	0.757283913165266	0.34453881512605	0.542578030812325	0.152101840336134	0.790897358543417	0.351261504201681	0.33515506162465	0.815827330532213	0.376751700280112	0.824650859943978	0.900281112044818	0.35266206442577
EXOSC5	0.981653661064426	0.640057022408964	0.757283913165266	0	0.686415565826331	0.964566826330532	0.686975789915966	0.941457582633053	0.927451980392157	0.853222288515406	0.975211084033613	0.86890856302521	0.749860943977591	0.926751700280112	0.886275509803922
FXR1	0.499440775910364	0.344258703081232	0.34453881512605	0.686415565826331	0	0.638936574229692	0.0889365742296919	0.0871158459383753	0.370589235294118	0.232774109243697	0.128572428571429	0.319468787114846	0.307143857142857	0.053922568627451	0.07297018767507
LARP7	0.988376350140056	0.894818927170868	0.542578030812325	0.964566826330532	0.638936574229692	0	0.842017806722689	0.731513605042017	0.834314725490196	0.470589235294118	0.930393156862745	0.602101840336134	0.90812424929972	0.940197078431373	0.774090635854342
LIN28B	0.709804921568628	0.181793717086835	0.152101840336134	0.686975789915966	0.0889365742296919	0.842017806722689	0	0.685995397759104	0.765827330532213	0.251261504201681	0.463586434173669	0.513026210084034	0.727872148459384	0.473390355742297	0.113586434173669
MTPAP	0.140757302521008	0.57843237254902	0.790897358543417	0.941457582633053	0.0871158459383753	0.731513605042017	0.685995397759104	0	0.226751700280112	0.349860943977591	0.00126150420168067	0.148740495798319	0.154342736694678	0.00196178431372549	0.0376760700280112
RBM15	0.736835733893557	0.567648058823529	0.351261504201681	0.927451980392157	0.370589235294118	0.834314725490196	0.765827330532213	0.226751700280112	0	0.584594837535014	0.249440775910364	0.148180271708683	0.274930971988796	0.3703091232493	0.469608843137255
RPS11	0.876191476190476	0.325491196078431	0.33515506162465	0.853222288515406	0.232774109243697	0.470589235294118	0.251261504201681	0.349860943977591	0.584594837535014	0	0.426051420168067	0.209104641456583	0.737676070028011	0.48375450140056	0.274230691876751
UCHL5	0.0782923165266106	0.53375450140056	0.815827330532213	0.975211084033613	0.128572428571429	0.930393156862745	0.463586434173669	0.00126150420168067	0.249440775910364	0.426051420168067	0	0.11750800280112	0.207704081232493	1e-06	0.00700380112044818
XRCC6	0.531233492997199	0.336835733893557	0.376751700280112	0.86890856302521	0.319468787114846	0.602101840336134	0.513026210084034	0.148740495798319	0.148180271708683	0.209104641456583	0.11750800280112	0	0.469748899159664	0.237676070028011	0.21484693837535
YWHAG	0.611205481792717	0.421149459383753	0.824650859943978	0.749860943977591	0.307143857142857	0.90812424929972	0.727872148459384	0.154342736694678	0.274930971988796	0.737676070028011	0.207704081232493	0.469748899159664	0	0.36078531372549	0.609664865546219
ZNF622	0.0857152857142857	0.51624749859944	0.900281112044818	0.926751700280112	0.053922568627451	0.940197078431373	0.473390355742297	0.00196178431372549	0.3703091232493	0.48375450140056	1e-06	0.237676070028011	0.36078531372549	0	0.0135864341736695
ZNF800	0.248040215686275	0.356163464985994	0.35266206442577	0.886275509803922	0.07297018767507	0.774090635854342	0.113586434173669	0.0376760700280112	0.469608843137255	0.274230691876751	0.00700380112044818	0.21484693837535	0.609664865546219	0.0135864341736695	0
