# Supplementary material for: Systematic identification of post-transcriptional regulatory modules
Source: Nat Commun. 2024 Sep 9;15:7872. doi: 10.1038/s41467-024-52215-7 (PMC11385195; doi:10.1038/s41467-024-52215-7)
Supplement: Supplementary file 20 — Source Data [file 41467_2024_52215_MOESM20_ESM.zip › Source_data/Fig2C.tsv]

Target	Data	Partner	Distance
ZNF800	Integrated	AGGF1	0.391609943095651
ZNF800	Integrated	AKAP8L	0.784314725490196
ZNF800	Integrated	APOBEC3C	0.890921131592001
ZNF800	Integrated	BUD13	0.0749054902537922
ZNF800	Integrated	CPSF6	0.32887324608266
ZNF800	Integrated	CSTF2T	0.956863745098039
ZNF800	Integrated	DDX21	0.119004152848137
ZNF800	Integrated	DDX3X	0.446079431372549
ZNF800	Integrated	DDX42	0.664706882352941
ZNF800	Integrated	DDX52	0.619805956184238
ZNF800	Integrated	DDX55	0.734613279393268
ZNF800	Integrated	DDX6	0.0495821138717656
ZNF800	Integrated	DGCR8	0.832116820248749
ZNF800	Integrated	DROSHA	0.752802120448179
ZNF800	Integrated	EFTUD2	0.491194180122452
ZNF800	Integrated	EIF3G	0.447949592616596
ZNF800	Integrated	EIF4G2	0.41484693837535
ZNF800	Integrated	EWSR1	0.97156962745098
ZNF800	Integrated	EXOSC5	0.770948439298255
ZNF800	Integrated	FAM120A	0.562606042016807
ZNF800	Integrated	FASTKD2	0.192191498015335
ZNF800	Integrated	FMR1	0.157704081232493
ZNF800	Integrated	FTO	0.538936574229692
ZNF800	Integrated	FXR1	0.07297018767507
ZNF800	Integrated	FXR2	0.555308074104295
ZNF800	Integrated	GNL3	0.239781519247026
ZNF800	Integrated	GPKOW	0.107711339239457
ZNF800	Integrated	GTF2F1	0.979832932773109
ZNF800	Integrated	HNRNPA1	0.936221691855742
ZNF800	Integrated	HNRNPC	0.843300617230955
ZNF800	Integrated	HNRNPK	0.838656462184874
ZNF800	Integrated	HNRNPM	0.857003801120448
ZNF800	Integrated	IGF2BP1	0.284734893557423
ZNF800	Integrated	IGF2BP2	0.294958983193277
ZNF800	Integrated	ILF3	0.928944706241516
ZNF800	Integrated	KHDRBS1	0.815687274509804
ZNF800	Integrated	KHSRP	0.741737694677871
ZNF800	Integrated	LARP4	0.39484034969116
ZNF800	Integrated	LARP7	0.706190006319312
ZNF800	Integrated	LIN28B	0.220951535176228
ZNF800	Integrated	LSM11	0.867508002801121
ZNF800	Integrated	METAP2	0.126471588235294
ZNF800	Integrated	MTPAP	0.0376760700280112
ZNF800	Integrated	NCBP2	0.442858142857143
ZNF800	Integrated	NOLC1	0.188415845546737
ZNF800	Integrated	NONO	0.890726154382958
ZNF800	Integrated	NPM1	0.198649099092879
ZNF800	Integrated	NSUN2	0.52389932662252
ZNF800	Integrated	PABPC4	0.231513605042017
ZNF800	Integrated	PCBP1	0.42843237254902
ZNF800	Integrated	PPIL4	0.266306276065421
ZNF800	Integrated	PTBP1	0.725351140056022
ZNF800	Integrated	PUM2	0.446219487394958
ZNF800	Integrated	QKI	0.827141790612794
ZNF800	Integrated	RBFOX2	0.614986994397759
ZNF800	Integrated	RBM15	0.17224620159972
ZNF800	Integrated	RBM22	0.683894557422969
ZNF800	Integrated	RPS11	0.100668393153311
ZNF800	Integrated	RPS3	0.253530017697635
ZNF800	Integrated	SAFB2	0.968488394957983
ZNF800	Integrated	SBDS	0.34103360874805
ZNF800	Integrated	SERBP1	0.370869347338936
ZNF800	Integrated	SF3B1	0.713726490196078
ZNF800	Integrated	SF3B4	0.305744884430195
ZNF800	Integrated	SLTM	0.902522008403361
ZNF800	Integrated	SMNDC1	0.365813286139503
ZNF800	Integrated	SND1	0.233614445378151
ZNF800	Integrated	SRSF1	0.723562484124327
ZNF800	Integrated	SRSF7	0.153161357198869
ZNF800	Integrated	SUPV3L1	0.419945149435739
ZNF800	Integrated	TAF15	0.841308013287984
ZNF800	Integrated	TARDBP	0.450421168067227
ZNF800	Integrated	TBRG4	0.622725318161062
ZNF800	Integrated	TIA1	0.716527610644258
ZNF800	Integrated	TRA2A	0.325025730093077
ZNF800	Integrated	TROVE2	0.76176141246955
ZNF800	Integrated	U2AF1	0.471908904770308
ZNF800	Integrated	U2AF2	0.770589792780164
ZNF800	Integrated	UCHL5	0.00700380112044818
ZNF800	Integrated	UPF1	0.714706882352941
ZNF800	Integrated	UTP3	0.431995893340987
ZNF800	Integrated	XRCC6	0.47711162851357
ZNF800	Integrated	XRN2	0.736415565826331
ZNF800	Integrated	YBX3	0.0606452577030812
ZNF800	Integrated	YWHAG	0.641536476755206
ZNF800	Integrated	ZC3H11A	0.604535001969809
ZNF800	Integrated	ZC3H8	0.428302429772117
ZNF800	Integrated	ZNF622	0.0135864341736695
ZNF800	Integrated	ZRANB2	0.738930676134166
ZNF800	eCLIP	AGGF1	0.248040215686275
ZNF800	eCLIP	AKAP8L	0.784314725490196
ZNF800	eCLIP	NOLC1	0.356163464985994
ZNF800	eCLIP	BUD13	0.0977601036414566
ZNF800	eCLIP	CPSF6	0.201121448179272
ZNF800	eCLIP	CSTF2T	0.956863745098039
ZNF800	eCLIP	DDX21	0.469048619047619
ZNF800	eCLIP	DDX3X	0.446079431372549
ZNF800	eCLIP	DDX42	0.664706882352941
ZNF800	eCLIP	DDX52	0.864286714285714
ZNF800	eCLIP	DDX55	0.403502400560224
ZNF800	eCLIP	DDX6	0.35266206442577
ZNF800	eCLIP	DGCR8	0.9296928767507
ZNF800	eCLIP	DROSHA	0.752802120448179
ZNF800	eCLIP	EFTUD2	0.397760103641457
ZNF800	eCLIP	EIF3G	0.411625649859944
ZNF800	eCLIP	EIF4G2	0.41484693837535
ZNF800	eCLIP	EWSR1	0.97156962745098
ZNF800	eCLIP	EXOSC5	0.886275509803922
ZNF800	eCLIP	FAM120A	0.562606042016807
ZNF800	eCLIP	FASTKD2	0.239496798319328
ZNF800	eCLIP	FMR1	0.157704081232493
ZNF800	eCLIP	FTO	0.538936574229692
ZNF800	eCLIP	FXR1	0.07297018767507
ZNF800	eCLIP	FXR2	0.143558422969188
ZNF800	eCLIP	GNL3	0.303082232492997
ZNF800	eCLIP	GPKOW	0.126891756302521
ZNF800	eCLIP	GTF2F1	0.979832932773109
ZNF800	eCLIP	HNRNPA1	0.811345537815126
ZNF800	eCLIP	HNRNPC	0.879972988795518
ZNF800	eCLIP	HNRNPK	0.838656462184874
ZNF800	eCLIP	HNRNPM	0.857003801120448
ZNF800	eCLIP	IGF2BP1	0.284734893557423
ZNF800	eCLIP	IGF2BP2	0.294958983193277
ZNF800	eCLIP	ILF3	0.974510803921569
ZNF800	eCLIP	KHDRBS1	0.815687274509804
ZNF800	eCLIP	KHSRP	0.741737694677871
ZNF800	eCLIP	LARP4	0.322550019607843
ZNF800	eCLIP	LARP7	0.774090635854342
ZNF800	eCLIP	LIN28B	0.113586434173669
ZNF800	eCLIP	LSM11	0.867508002801121
ZNF800	eCLIP	METAP2	0.126471588235294
ZNF800	eCLIP	MTPAP	0.0376760700280112
ZNF800	eCLIP	NCBP2	0.442858142857143
ZNF800	eCLIP	NONO	0.969468787114846
ZNF800	eCLIP	NPM1	0.280253100840336
ZNF800	eCLIP	NSUN2	0.742157862745098
ZNF800	eCLIP	PABPC4	0.231513605042017
ZNF800	eCLIP	PCBP1	0.42843237254902
ZNF800	eCLIP	PPIL4	0.423670467787115
ZNF800	eCLIP	PTBP1	0.725351140056022
ZNF800	eCLIP	PUM2	0.446219487394958
ZNF800	eCLIP	QKI	0.892437974789916
ZNF800	eCLIP	RBFOX2	0.614986994397759
ZNF800	eCLIP	RBM15	0.469608843137255
ZNF800	eCLIP	RBM22	0.683894557422969
ZNF800	eCLIP	TROVE2	0.804762904761905
ZNF800	eCLIP	RPS11	0.274230691876751
ZNF800	eCLIP	RPS3	0.0810934369747899
ZNF800	eCLIP	SAFB2	0.968488394957983
ZNF800	eCLIP	SBDS	0.512606042016807
ZNF800	eCLIP	SERBP1	0.370869347338936
ZNF800	eCLIP	SF3B1	0.713726490196078
ZNF800	eCLIP	SF3B4	0.470869347338936
ZNF800	eCLIP	SLTM	0.902522008403361
ZNF800	eCLIP	SMNDC1	0.790197078431373
ZNF800	eCLIP	SND1	0.233614445378151
ZNF800	eCLIP	SRSF1	0.385575229691877
ZNF800	eCLIP	SRSF7	0.156583633053221
ZNF800	eCLIP	SUPV3L1	0.71358643417367
ZNF800	eCLIP	TAF15	0.953782512605042
ZNF800	eCLIP	TARDBP	0.450421168067227
ZNF800	eCLIP	TBRG4	0.52843237254902
ZNF800	eCLIP	TIA1	0.716527610644258
ZNF800	eCLIP	TRA2A	0.134874949579832
ZNF800	eCLIP	U2AF1	0.740897358543417
ZNF800	eCLIP	U2AF2	0.656443577030812
ZNF800	eCLIP	UCHL5	0.00700380112044818
ZNF800	eCLIP	UPF1	0.714706882352941
ZNF800	eCLIP	UTP3	0.760505201680672
ZNF800	eCLIP	XRCC6	0.21484693837535
ZNF800	eCLIP	XRN2	0.736415565826331
ZNF800	eCLIP	YBX3	0.0606452577030812
ZNF800	eCLIP	YWHAG	0.609664865546219
ZNF800	eCLIP	ZC3H11A	0.697059823529412
ZNF800	eCLIP	ZC3H8	0.410085033613445
ZNF800	eCLIP	ZNF622	0.0135864341736695
ZNF800	eCLIP	ZRANB2	0.8703091232493
ZNF800	eCLIP	APOBEC3C	0.886135453781513
ZNF800	BioID	AGGF1	0.608980591836735
ZNF800	BioID	APOBEC3C	0.733062224489796
ZNF800	BioID	BUD13	0.198368346938776
ZNF800	BioID	CPSF6	0.575511204081633
ZNF800	BioID	DDX21	0.0571438571428571
ZNF800	BioID	DDX52	0.24734793877551
ZNF800	BioID	DDX55	0.871837734693878
ZNF800	BioID	DDX6	0.0269397755102041
ZNF800	BioID	DGCR8	0.446531612244898
ZNF800	BioID	EFTUD2	0.589388755102041
ZNF800	BioID	EIF3G	0.510205081632653
ZNF800	BioID	EXOSC5	0.440001
ZNF800	BioID	FASTKD2	0.273470387755102
ZNF800	BioID	FXR2	0.893062224489796
ZNF800	BioID	GNL3	0.290613244897959
ZNF800	BioID	GPKOW	0.240001
ZNF800	BioID	HNRNPA1	0.915919367346939
ZNF800	BioID	HNRNPC	0.620409163265306
ZNF800	BioID	ILF3	0.51265406122449
ZNF800	BioID	LARP4	0.524082632653061
ZNF800	BioID	LARP7	0.521633653061225
ZNF800	BioID	LIN28B	0.543674469387755
ZNF800	BioID	NOLC1	0.171429571428571
ZNF800	BioID	NONO	0.401633653061224
ZNF800	BioID	NPM1	0.244082632653061
ZNF800	BioID	NSUN2	0.286531612244898
ZNF800	BioID	PPIL4	0.229388755102041
ZNF800	BioID	QKI	0.550205081632653
ZNF800	BioID	RBM15	0.0995928367346939
ZNF800	BioID	RPS11	0.0987765102040816
ZNF800	BioID	RPS3	0.692245897959184
ZNF800	BioID	SBDS	0.260409163265306
ZNF800	BioID	SF3B4	0.246531612244898
ZNF800	BioID	SMNDC1	0.103674469387755
ZNF800	BioID	SRSF1	0.871021408163265
ZNF800	BioID	SRSF7	0.302041816326531
ZNF800	BioID	SUPV3L1	0.197552020408163
ZNF800	BioID	TAF15	0.362449979591837
ZNF800	BioID	TBRG4	0.655511204081633
ZNF800	BioID	TRA2A	0.680817326530612
ZNF800	BioID	TROVE2	0.579592836734694
ZNF800	BioID	U2AF1	0.227756102040816
ZNF800	BioID	U2AF2	0.761633653061225
ZNF800	BioID	UTP3	0.172245897959184
ZNF800	BioID	XRCC6	0.760817326530612
ZNF800	BioID	YWHAG	0.606531612244898
ZNF800	BioID	ZC3H11A	0.452245897959184
ZNF800	BioID	ZC3H8	0.481633653061224
ZNF800	BioID	ZRANB2	0.41469487755102
TAF15	Integrated	AGGF1	0.198324593363244
TAF15	Integrated	AKAP8L	0.375580471455481
TAF15	Integrated	APOBEC3C	0.484165788474335
TAF15	Integrated	BUD13	0.747611101092424
TAF15	Integrated	CPSF6	0.412640710095265
TAF15	Integrated	CSTF2T	0.549184051415481
TAF15	Integrated	DDX21	0.284018055529416
TAF15	Integrated	DDX3X	0.256238855924173
TAF15	Integrated	DDX42	0.513186268978361
TAF15	Integrated	DDX52	0.519759354972226
TAF15	Integrated	DDX55	0.951189439279085
TAF15	Integrated	DDX6	0.205589876624448
TAF15	Integrated	DGCR8	0.0941956626170739
TAF15	Integrated	DROSHA	0.705969631618289
TAF15	Integrated	EFTUD2	0.643386287329408
TAF15	Integrated	EIF3G	0.466805890579434
TAF15	Integrated	EIF4G2	0.0987989831061708
TAF15	Integrated	EWSR1	0.211819058016349
TAF15	Integrated	EXOSC5	0.32466560586347
TAF15	Integrated	FAM120A	0.580673677105847
TAF15	Integrated	FASTKD2	0.0871543303752913
TAF15	Integrated	FMR1	0.323331626286359
TAF15	Integrated	FTO	0.732586314164052
TAF15	Integrated	FXR1	0.48069724528942
TAF15	Integrated	FXR2	0.595242362253516
TAF15	Integrated	GNL3	0.341107006604963
TAF15	Integrated	GPKOW	0.523187194987044
TAF15	Integrated	GTF2F1	0.274508466494062
TAF15	Integrated	HNRNPA1	0.466056480769283
TAF15	Integrated	HNRNPC	0.19042058775602
TAF15	Integrated	HNRNPK	0.824597349882861
TAF15	Integrated	HNRNPM	0.320782889407875
TAF15	Integrated	IGF2BP1	0.211023127776995
TAF15	Integrated	IGF2BP2	0.959082253986802
TAF15	Integrated	ILF3	0.175278766445988
TAF15	Integrated	KHDRBS1	0.355544193447545
TAF15	Integrated	KHSRP	0.195479706515165
TAF15	Integrated	LARP4	0.267863517314343
TAF15	Integrated	LARP7	0.703397360451316
TAF15	Integrated	LIN28B	0.619393153645626
TAF15	Integrated	LSM11	0.784057739079349
TAF15	Integrated	METAP2	0.951076081906469
TAF15	Integrated	MTPAP	0.672511564278461
TAF15	Integrated	NCBP2	0.520425432378086
TAF15	Integrated	NOLC1	0.275448943971282
TAF15	Integrated	NONO	0.0702085919170642
TAF15	Integrated	NPM1	0.244507099291115
TAF15	Integrated	NSUN2	0.401016872731696
TAF15	Integrated	PABPC4	0.340495385337331
TAF15	Integrated	PCBP1	0.99753112710758
TAF15	Integrated	PPIL4	0.0723143133963429
TAF15	Integrated	PTBP1	0.460887236706402
TAF15	Integrated	PUM2	0.50330852850803
TAF15	Integrated	QKI	0.314645445861228
TAF15	Integrated	RBFOX2	0.457462267723008
TAF15	Integrated	RBM15	0.590385017523071
TAF15	Integrated	RBM22	0.0865405971374783
TAF15	Integrated	RPS11	0.509220830344379
TAF15	Integrated	RPS3	0.856610887456987
TAF15	Integrated	SAFB2	0.00691251977957548
TAF15	Integrated	SBDS	0.201626865214609
TAF15	Integrated	SERBP1	0.9264113799438
TAF15	Integrated	SF3B1	0.058659150463175
TAF15	Integrated	SF3B4	0.410521093103855
TAF15	Integrated	SLTM	0.178449509858028
TAF15	Integrated	SMNDC1	0.469877287645567
TAF15	Integrated	SND1	0.869005447975083
TAF15	Integrated	SRSF1	0.783750361828743
TAF15	Integrated	SRSF7	0.360655207211324
TAF15	Integrated	SUPV3L1	0.139478654913486
TAF15	Integrated	TARDBP	0.568780790316418
TAF15	Integrated	TBRG4	0.581406801464908
TAF15	Integrated	TIA1	0.389267955326922
TAF15	Integrated	TRA2A	0.6365196334996
TAF15	Integrated	TROVE2	0.642772288201845
TAF15	Integrated	U2AF1	0.175164682941744
TAF15	Integrated	U2AF2	0.411842554542211
TAF15	Integrated	UCHL5	0.356813392427578
TAF15	Integrated	UPF1	0.853516976798436
TAF15	Integrated	UTP3	0.400530479344539
TAF15	Integrated	XRCC6	0.503383803414559
TAF15	Integrated	XRN2	0.231073328310557
TAF15	Integrated	YBX3	0.880447120074505
TAF15	Integrated	YWHAG	0.104242688399818
TAF15	Integrated	ZC3H11A	0.159871242480308
TAF15	Integrated	ZC3H8	0.453351367613769
TAF15	Integrated	ZNF622	0.492943769468586
TAF15	Integrated	ZNF800	0.841308013287984
TAF15	Integrated	ZRANB2	0.261589969825343
TAF15	eCLIP	AGGF1	0.652101840336134
TAF15	eCLIP	AKAP8L	0.466807722689076
TAF15	eCLIP	NOLC1	0.304482792717087
TAF15	eCLIP	BUD13	0.818628450980392
TAF15	eCLIP	CPSF6	0.230953380952381
TAF15	eCLIP	CSTF2T	0.24453881512605
TAF15	eCLIP	DDX21	0.568488394957983
TAF15	eCLIP	DDX3X	0.695099039215686
TAF15	eCLIP	DDX42	0.231653661064426
TAF15	eCLIP	DDX52	0.436555621848739
TAF15	eCLIP	DDX55	0.871149459383754
TAF15	eCLIP	DDX6	0.836415565826331
TAF15	eCLIP	DGCR8	0.389356742296919
TAF15	eCLIP	DROSHA	0.545799319327731
TAF15	eCLIP	EFTUD2	0.770029011204482
TAF15	eCLIP	EIF3G	0.540757302521008
TAF15	eCLIP	EIF4G2	0.763866546218487
TAF15	eCLIP	EWSR1	0.084734893557423
TAF15	eCLIP	EXOSC5	0.363586434173669
TAF15	eCLIP	FAM120A	0.721849739495798
TAF15	eCLIP	FASTKD2	0.361205481792717
TAF15	eCLIP	FMR1	0.784174669467787
TAF15	eCLIP	FTO	0.472550019607843
TAF15	eCLIP	FXR1	0.661765705882353
TAF15	eCLIP	FXR2	0.786415565826331
TAF15	eCLIP	GNL3	0.425911364145658
TAF15	eCLIP	GPKOW	0.663586434173669
TAF15	eCLIP	GTF2F1	0.218068226890756
TAF15	eCLIP	HNRNPA1	0.0204491792717087
TAF15	eCLIP	HNRNPC	0.209244697478992
TAF15	eCLIP	HNRNPK	0.571989795518207
TAF15	eCLIP	HNRNPM	0.247760103641457
TAF15	eCLIP	IGF2BP1	0.610645257703081
TAF15	eCLIP	IGF2BP2	0.775211084033613
TAF15	eCLIP	ILF3	0.180673268907563
TAF15	eCLIP	KHDRBS1	0.0435584229691877
TAF15	eCLIP	KHSRP	0.222690075630252
TAF15	eCLIP	LARP4	0.321149459383753
TAF15	eCLIP	LARP7	0.885015005602241
TAF15	eCLIP	LIN28B	0.740197078431373
TAF15	eCLIP	LSM11	0.290897358543417
TAF15	eCLIP	METAP2	0.97563125210084
TAF15	eCLIP	MTPAP	0.60952480952381
TAF15	eCLIP	NCBP2	0.61358643417367
TAF15	eCLIP	NONO	0.122269907563025
TAF15	eCLIP	NPM1	0.309384753501401
TAF15	eCLIP	NSUN2	0.514566826330532
TAF15	eCLIP	PABPC4	0.939356742296919
TAF15	eCLIP	PCBP1	0.990757302521008
TAF15	eCLIP	PPIL4	0.0418777507002801
TAF15	eCLIP	PTBP1	0.727732092436975
TAF15	eCLIP	PUM2	0.765687274509804
TAF15	eCLIP	QKI	0.410645257703081
TAF15	eCLIP	RBFOX2	0.300421168067227
TAF15	eCLIP	RBM15	0.700421168067227
TAF15	eCLIP	RBM22	0.176751700280112
TAF15	eCLIP	TROVE2	0.506443577030812
TAF15	eCLIP	RPS11	0.736695677871149
TAF15	eCLIP	RPS3	0.960365145658263
TAF15	eCLIP	SAFB2	0.0140066022408964
TAF15	eCLIP	SBDS	0.465827330532213
TAF15	eCLIP	SERBP1	0.994678871148459
TAF15	eCLIP	SF3B1	0.408404361344538
TAF15	eCLIP	SF3B4	0.791737694677871
TAF15	eCLIP	SLTM	0.12843237254902
TAF15	eCLIP	SMNDC1	0.428992596638655
TAF15	eCLIP	SND1	0.83921668627451
TAF15	eCLIP	SRSF1	0.280813324929972
TAF15	eCLIP	SRSF7	0.253642456582633
TAF15	eCLIP	SUPV3L1	0.268068226890756
TAF15	eCLIP	TARDBP	0.492297918767507
TAF15	eCLIP	TBRG4	0.417227890756303
TAF15	eCLIP	TIA1	0.41218587394958
TAF15	eCLIP	TRA2A	0.387115845938375
TAF15	eCLIP	U2AF1	0.243138254901961
TAF15	eCLIP	U2AF2	0.201541616246499
TAF15	eCLIP	UCHL5	0.719888955182073
TAF15	eCLIP	UPF1	0.803222288515406
TAF15	eCLIP	UTP3	0.643978591036415
TAF15	eCLIP	XRCC6	0.599440775910364
TAF15	eCLIP	XRN2	0.325071028011204
TAF15	eCLIP	YBX3	0.975491196078431
TAF15	eCLIP	YWHAG	0.144258703081232
TAF15	eCLIP	ZC3H11A	0.310505201680672
TAF15	eCLIP	ZC3H8	0.255183072829132
TAF15	eCLIP	ZNF622	0.722409963585434
TAF15	eCLIP	ZNF800	0.953782512605042
TAF15	eCLIP	ZRANB2	0.28641556582633
TAF15	eCLIP	APOBEC3C	0.608404361344538
TAF15	BioID	AGGF1	0.328980591836735
TAF15	BioID	APOBEC3C	0.368980591836735
TAF15	BioID	BUD13	0.193470387755102
TAF15	BioID	CPSF6	0.661225489795918
TAF15	BioID	DDX21	0.159184673469388
TAF15	BioID	DDX52	0.59265406122449
TAF15	BioID	DDX55	0.878368346938776
TAF15	BioID	DDX6	0.0204091632653061
TAF15	BioID	DGCR8	0.186939775510204
TAF15	BioID	EFTUD2	0.421225489795918
TAF15	BioID	EIF3G	0.409796918367347
TAF15	BioID	EXOSC5	0.36734793877551
TAF15	BioID	FASTKD2	0.241633653061225
TAF15	BioID	FXR2	0.360817326530612
TAF15	BioID	GNL3	0.333062224489796
TAF15	BioID	GPKOW	0.114286714285714
TAF15	BioID	HNRNPA1	0.35265406122449
TAF15	BioID	HNRNPC	0.31265406122449
TAF15	BioID	ILF3	0.346939775510204
TAF15	BioID	LARP4	0.475103040816326
TAF15	BioID	LARP7	0.322449979591837
TAF15	BioID	LIN28B	0.324082632653061
TAF15	BioID	NOLC1	0.348572428571429
TAF15	BioID	NONO	0.426123448979592
TAF15	BioID	NPM1	0.292245897959184
TAF15	BioID	NSUN2	0.339592836734694
TAF15	BioID	PPIL4	0.195103040816327
TAF15	BioID	QKI	0.355103040816326
TAF15	BioID	RBM15	0.155103040816327
TAF15	BioID	RPS11	0.274286714285714
TAF15	BioID	RPS3	0.364082632653061
TAF15	BioID	SBDS	0.128980591836735
TAF15	BioID	SF3B4	0.120001
TAF15	BioID	SMNDC1	0.0718377346938776
TAF15	BioID	SRSF1	0.773062224489796
TAF15	BioID	SRSF7	0.168164265306122
TAF15	BioID	SUPV3L1	0.158368346938776
TAF15	BioID	TBRG4	0.485715285714286
TAF15	BioID	TRA2A	0.524898959183673
TAF15	BioID	TROVE2	0.702858142857143
TAF15	BioID	U2AF1	0.365715285714286
TAF15	BioID	U2AF2	0.537143857142857
TAF15	BioID	UTP3	0.231021408163265
TAF15	BioID	XRCC6	0.795103040816327
TAF15	BioID	YWHAG	0.205715285714286
TAF15	BioID	ZC3H11A	0.160817326530612
TAF15	BioID	ZC3H8	0.68734793877551
TAF15	BioID	ZNF800	0.362449979591837
TAF15	BioID	ZRANB2	0.44734793877551
TAF15	PerSeq	AGGF1	0.0763837919227393
TAF15	PerSeq	AKAP8L	0.346357453028973
TAF15	PerSeq	BUD13	0.874452273046532
TAF15	PerSeq	CSTF2T	0.806410130816506
TAF15	PerSeq	DDX3X	0.0816515706760316
TAF15	PerSeq	DDX42	0.782266144863916
TAF15	PerSeq	DDX55	0.784022071115013
TAF15	PerSeq	DDX6	0.435909691834943
TAF15	PerSeq	DGCR8	0.105795556628622
TAF15	PerSeq	DROSHA	0.756366232660228
TAF15	PerSeq	EIF4G2	0.0122924837576822
TAF15	PerSeq	EWSR1	0.604039630377524
TAF15	PerSeq	FAM120A	0.386743756804214
TAF15	PerSeq	FASTKD2	0.077261755048288
TAF15	PerSeq	FMR1	0.0829685153643547
TAF15	PerSeq	FTO	0.834943932396839
TAF15	PerSeq	FXR1	0.312555872695347
TAF15	PerSeq	FXR2	0.498684055311677
TAF15	PerSeq	GPKOW	0.82396939332748
TAF15	PerSeq	GTF2F1	0.454785899034241
TAF15	PerSeq	HNRNPA1	0.985514608428446
TAF15	PerSeq	HNRNPC	0.366111623353819
TAF15	PerSeq	HNRNPK	0.881036996488147
TAF15	PerSeq	HNRNPM	0.495172202809482
TAF15	PerSeq	IGF2BP1	0.082090552238806
TAF15	PerSeq	IGF2BP2	0.961370622475856
TAF15	PerSeq	ILF3	0.331871061457419
TAF15	PerSeq	KHDRBS1	0.899474222124671
TAF15	PerSeq	KHSRP	0.298947444249341
TAF15	PerSeq	LARP4	0.263828919227392
TAF15	PerSeq	LIN28B	0.646620841966637
TAF15	PerSeq	LSM11	0.943372378402107
TAF15	PerSeq	METAP2	0.62774463476734
TAF15	PerSeq	MTPAP	0.654522510096576
TAF15	PerSeq	NCBP2	0.416155521510097
TAF15	PerSeq	NONO	0.0908701834942932
TAF15	PerSeq	PABPC4	0.0232670228270413
TAF15	PerSeq	PCBP1	0.962248585601405
TAF15	PerSeq	PPIL4	0.506585723441615
TAF15	PerSeq	PTBP1	0.227832431079895
TAF15	PerSeq	PUM2	0.237929007023705
TAF15	PerSeq	QKI	0.377525143985953
TAF15	PerSeq	RBFOX2	0.642670007901668
TAF15	PerSeq	RBM15	0.822652448639157
TAF15	PerSeq	RBM22	0.133451395083407
TAF15	PerSeq	SAFB2	0.0812125891132572
TAF15	PerSeq	SERBP1	0.169886864793679
TAF15	PerSeq	SF3B1	0.0267788753292362
TAF15	PerSeq	SF3B4	0.493855258121159
TAF15	PerSeq	SLTM	0.413960613696225
TAF15	PerSeq	SMNDC1	0.931958857769974
TAF15	PerSeq	SND1	0.754610306409131
TAF15	PerSeq	SRSF1	0.890694590869184
TAF15	PerSeq	SRSF7	0.832310043020193
TAF15	PerSeq	TARDBP	0.61062435381914
TAF15	PerSeq	TBRG4	0.733100209833187
TAF15	PerSeq	TIA1	0.419228392449517
TAF15	PerSeq	TRA2A	0.804215223002634
TAF15	PerSeq	U2AF1	0.238806970149254
TAF15	PerSeq	U2AF2	0.635646302897278
TAF15	PerSeq	UCHL5	0.13784121071115
TAF15	PerSeq	UPF1	0.766462808604039
TAF15	PerSeq	XRCC6	0.150132694468832
TAF15	PerSeq	XRN2	0.256366232660228
TAF15	PerSeq	YBX3	0.317823651448639
TAF15	PerSeq	ZNF622	0.269096697980685
TAF15	PerSeq	ZRANB2	0.308166057067603
