# Supplementary material for: Systematic identification of post-transcriptional regulatory modules
Source: Nat Commun. 2024 Sep 9;15:7872. doi: 10.1038/s41467-024-52215-7 (PMC11385195; doi:10.1038/s41467-024-52215-7)
Supplement: Supplementary file 20 — Source Data [file 41467_2024_52215_MOESM20_ESM.zip › Source_data/Fig2A_bottom_subpanel_eCLIP.tsv]

DDX21	EIF3G	FAM120A	FASTKD2	GNL3	IGF2BP1	IGF2BP2	LARP4	NPM1	NSUN2	PUM2	RBM22	TROVE2	SBDS	SF3B1	SND1	SUPV3L1	TBRG4	TIA1	UTP3	ZC3H11A	ZC3H8	APOBEC3C
DDX21	0	0.0833343333333333	0.213726490196078	0.182634053221289	0.0561634649859944	0.0928581428571429	0.136275509803922	0.159804921568627	0.0822138851540616	0.170869347338936	0.171989795518207	0.168208282913165	0.252802120448179	0.0687685070028011	0.116527610644258	0.0997208879551821	0.117367946778711	0.225211084033613	0.146639655462185	0.0980402156862745	0.172269907563025	0.0754911960784314	0.100001
EIF3G	0.0833343333333333	0	0.180113044817927	0.0934183669467787	0.0161074425770308	0.0525220084033613	0.0718497394957983	0.0287124845938375	0.0463595434173669	0.065267106442577	0.088516406162465	0.0701690672268908	0.154762904761905	0.0133063221288515	0.0512615042016807	0.076891756302521	0.0446788711484594	0.0939785910364146	0.057564025210084	0.0635864341736695	0.138656462184874	0.0225500196078431	0.0348749495798319
FAM120A	0.213726490196078	0.180113044817927	0	0.238656462184874	0.168628450980392	0.0254911960784314	0.0518217282913165	0.355883352941176	0.153082232492997	0.21750800280112	0.0642867142857143	0.270869347338936	0.338796518207283	0.135435173669468	0.28515506162465	0.31218587394958	0.184734893557423	0.299160663865546	0.0407573025210084	0.298180271708683	0.206163464985994	0.11078531372549	0.176611644257703
FASTKD2	0.182634053221289	0.0934183669467787	0.238656462184874	0	0.0431382549019608	0.0850150056022409	0.146919767507003	0.0394967983193277	0.0477601036414566	0.0903371344537815	0.12437074789916	0.151261504201681	0.262606042016807	0.0899169663865546	0.126611644257703	0.224510803921569	0.0649869943977591	0.0481802717086835	0.135015005602241	0.0946788711484594	0.145799319327731	0.0679281708683473	0.0743707478991597
GNL3	0.0561634649859944	0.0161074425770308	0.168628450980392	0.0431382549019608	0	0.0299729887955182	0.0659673865546219	0.0483203277310924	0.00406262464985994	0.0319337731092437	0.106443577030812	0.0333343333333333	0.123110243697479	0.0046228487394958	0.0228301316526611	0.0532222885154062	0.0208693473389356	0.0560234089635854	0.0627460980392157	0.0205892352941176	0.115827330532213	0.00742396918767507	0.0112054817927171
IGF2BP1	0.0928581428571429	0.0525220084033613	0.0254911960784314	0.0850150056022409	0.0299729887955182	0	0.000561224089635854	0.0943987591036415	0.042157862745098	0.0970598235294118	0.0322138851540616	0.0600850336134454	0.316107442577031	0.0397769103641457	0.104622848739496	0.0235304117647059	0.0865556218487395	0.138936574229692	0.0100850336134454	0.148880551820728	0.0592446974789916	0.0147068823529412	0.0619057619047619
IGF2BP2	0.136275509803922	0.0718497394957983	0.0518217282913165	0.146919767507003	0.0659673865546219	0.000561224089635854	0	0.124230691876751	0.0862755098039216	0.172690075630252	0.0708693473389356	0.136415565826331	0.273530411764706	0.0567236890756303	0.113446378151261	0.0247909159663866	0.182073829131653	0.210925369747899	0.0404771904761905	0.11890856302521	0.132213885154062	0.0568637450980392	0.0761914761904762
LARP4	0.159804921568627	0.0287124845938375	0.355883352941176	0.0394967983193277	0.0483203277310924	0.0943987591036415	0.124230691876751	0	0.0651270504201681	0.130393156862745	0.172830131652661	0.16890856302521	0.20406262464986	0.0694687871148459	0.0882362941176471	0.122129851540616	0.0855752296918768	0.192858142857143	0.174930971988796	0.111065425770308	0.111485593837535	0.0584043613445378	0.0656872745098039
NPM1	0.0822138851540616	0.0463595434173669	0.153082232492997	0.0477601036414566	0.00406262464985994	0.042157862745098	0.0862755098039216	0.0651270504201681	0	0.030953380952381	0.140897358543417	0.0168077226890756	0.165967386554622	0.00910464145658263	0.0198889551820728	0.170029011204482	0.0210094033613445	0.0644267703081232	0.0620458179271709	0.015547218487395	0.13921668627451	0.00588335294117647	0.00798419327731092
NSUN2	0.170869347338936	0.065267106442577	0.21750800280112	0.0903371344537815	0.0319337731092437	0.0970598235294118	0.172690075630252	0.130393156862745	0.030953380952381	0	0.190617246498599	0.0698889551820728	0.21624749859944	0.0362755098039216	0.0572839131652661	0.252522008403361	0.0411774705882353	0.0683483389355742	0.121849739495798	0.0544827927170868	0.195379151260504	0.0249309719887955	0.0327741092436975
PUM2	0.171989795518207	0.088516406162465	0.0642867142857143	0.12437074789916	0.106443577030812	0.0322138851540616	0.0708693473389356	0.172830131652661	0.140897358543417	0.190617246498599	0	0.192578030812325	0.312746098039216	0.0920178067226891	0.22563125210084	0.186135453781513	0.185715285714286	0.231793717086835	0.0554631848739496	0.254482792717087	0.139636854341737	0.102241896358543	0.193418366946779
RBM22	0.168208282913165	0.0701690672268908	0.270869347338936	0.151261504201681	0.0333343333333333	0.0600850336134454	0.136415565826331	0.16890856302521	0.0168077226890756	0.0698889551820728	0.192578030812325	0	0.261065425770308	0.0410374145658263	0.034734893557423	0.271009403361344	0.0315136050420168	0.140617246498599	0.0579841932773109	0.0735304117647059	0.126331532212885	0.0134463781512605	0.042437974789916
TROVE2	0.252802120448179	0.154762904761905	0.338796518207283	0.262606042016807	0.123110243697479	0.316107442577031	0.273530411764706	0.20406262464986	0.165967386554622	0.21624749859944	0.312746098039216	0.261065425770308	0	0.0872559019607843	0.112746098039216	0.382353941176471	0.164006602240896	0.177732092436975	0.340897358543417	0.134174669467787	0.453082232492997	0.178712484593838	0.107283913165266
SBDS	0.0687685070028011	0.0133063221288515	0.135435173669468	0.0899169663865546	0.0046228487394958	0.0397769103641457	0.0567236890756303	0.0694687871148459	0.00910464145658263	0.0362755098039216	0.0920178067226891	0.0410374145658263	0.0872559019607843	0	0.0273119243697479	0.0802531008403361	0.034454781512605	0.0745108039215686	0.0522418963585434	0.0301130448179272	0.138796518207283	0.0141466582633053	0.0119057619047619
SF3B1	0.116527610644258	0.0512615042016807	0.28515506162465	0.126611644257703	0.0228301316526611	0.104622848739496	0.113446378151261	0.0882362941176471	0.0198889551820728	0.0572839131652661	0.22563125210084	0.034734893557423	0.112746098039216	0.0273119243697479	0	0.227592036414566	0.0296928767507003	0.112886154061625	0.129412764705882	0.0163875546218487	0.204902960784314	0.0201690672268908	0.00980492156862745
SND1	0.0997208879551821	0.076891756302521	0.31218587394958	0.224510803921569	0.0532222885154062	0.0235304117647059	0.0247909159663866	0.122129851540616	0.170029011204482	0.252522008403361	0.186135453781513	0.271009403361344	0.382353941176471	0.0802531008403361	0.227592036414566	0	0.232213885154062	0.29453881512605	0.119748899159664	0.292437974789916	0.191457582633053	0.0907573025210084	0.206303521008403
SUPV3L1	0.117367946778711	0.0446788711484594	0.184734893557423	0.0649869943977591	0.0208693473389356	0.0865556218487395	0.182073829131653	0.0855752296918768	0.0210094033613445	0.0411774705882353	0.185715285714286	0.0315136050420168	0.164006602240896	0.034454781512605	0.0296928767507003	0.232213885154062	0	0.0413175266106443	0.0896368543417367	0.0400570224089636	0.137536014005602	0.0128861540616246	0.0190486190476191
TBRG4	0.225211084033613	0.0939785910364146	0.299160663865546	0.0481802717086835	0.0560234089635854	0.138936574229692	0.210925369747899	0.192858142857143	0.0644267703081232	0.0683483389355742	0.231793717086835	0.140617246498599	0.177732092436975	0.0745108039215686	0.112886154061625	0.29453881512605	0.0413175266106443	0	0.151121448179272	0.105883352941176	0.268628450980392	0.0675080028011204	0.0966396554621849
TIA1	0.146639655462185	0.057564025210084	0.0407573025210084	0.135015005602241	0.0627460980392157	0.0100850336134454	0.0404771904761905	0.174930971988796	0.0620458179271709	0.121849739495798	0.0554631848739496	0.0579841932773109	0.340897358543417	0.0522418963585434	0.129412764705882	0.119748899159664	0.0896368543417367	0.151121448179272	0	0.199440775910364	0.106863745098039	0.023250299719888	0.0696088431372549
UTP3	0.0980402156862745	0.0635864341736695	0.298180271708683	0.0946788711484594	0.0205892352941176	0.148880551820728	0.11890856302521	0.111065425770308	0.015547218487395	0.0544827927170868	0.254482792717087	0.0735304117647059	0.134174669467787	0.0301130448179272	0.0163875546218487	0.292437974789916	0.0400570224089636	0.105883352941176	0.199440775910364	0	0.364986994397759	0.0323539411764706	0.00434273669467787
ZC3H11A	0.172269907563025	0.138656462184874	0.206163464985994	0.145799319327731	0.115827330532213	0.0592446974789916	0.132213885154062	0.111485593837535	0.13921668627451	0.195379151260504	0.139636854341737	0.126331532212885	0.453082232492997	0.138796518207283	0.204902960784314	0.191457582633053	0.137536014005602	0.268628450980392	0.106863745098039	0.364986994397759	0	0.0648469383753501	0.194678871148459
ZC3H8	0.0754911960784314	0.0225500196078431	0.11078531372549	0.0679281708683473	0.00742396918767507	0.0147068823529412	0.0568637450980392	0.0584043613445378	0.00588335294117647	0.0249309719887955	0.102241896358543	0.0134463781512605	0.178712484593838	0.0141466582633053	0.0201690672268908	0.0907573025210084	0.0128861540616246	0.0675080028011204	0.023250299719888	0.0323539411764706	0.0648469383753501	0	0.0110654257703081
APOBEC3C	0.100001	0.0348749495798319	0.176611644257703	0.0743707478991597	0.0112054817927171	0.0619057619047619	0.0761914761904762	0.0656872745098039	0.00798419327731092	0.0327741092436975	0.193418366946779	0.042437974789916	0.107283913165266	0.0119057619047619	0.00980492156862745	0.206303521008403	0.0190486190476191	0.0966396554621849	0.0696088431372549	0.00434273669467787	0.194678871148459	0.0110654257703081	0
