# Supplementary material for: Systematic identification of post-transcriptional regulatory modules
Source: Nat Commun. 2024 Sep 9;15:7872. doi: 10.1038/s41467-024-52215-7 (PMC11385195; doi:10.1038/s41467-024-52215-7)
Supplement: Supplementary file 20 — Source Data [file 41467_2024_52215_MOESM20_ESM.zip › Source_data/Fig2B.tsv]

Target	Partner	Distance
XRCC6	AGGF1	0.76124032520141
XRCC6	AKAP8L	0.707470424286241
XRCC6	APOBEC3C	0.966321943248443
XRCC6	BUD13	0.340973306114661
XRCC6	CPSF6	0.956577731772913
XRCC6	CSTF2T	0.46969345839611
XRCC6	DDX21	0.499283817622565
XRCC6	DDX3X	0.0750472080078594
XRCC6	DDX42	0.836185449285289
XRCC6	DDX52	0.943933213635262
XRCC6	DDX55	0.720493824812137
XRCC6	DDX6	0.353142034439178
XRCC6	DGCR8	0.830826759485414
XRCC6	DROSHA	0.312272949121527
XRCC6	EFTUD2	0.782072892019379
XRCC6	EIF3G	0.521537268283842
XRCC6	EIF4G2	0.588098984511995
XRCC6	EWSR1	0.922318143663067
XRCC6	EXOSC5	0.855647118855559
XRCC6	FAM120A	0.964380000147683
XRCC6	FASTKD2	0.495353950594672
XRCC6	FMR1	0.383616050827268
XRCC6	FTO	0.960940037112272
XRCC6	FXR1	0.46833588528953
XRCC6	FXR2	0.841630151535217
XRCC6	GNL3	0.619179941370735
XRCC6	GPKOW	0.662990952673158
XRCC6	GTF2F1	0.66523066042212
XRCC6	HNRNPA1	0.965678169098841
XRCC6	HNRNPC	0.912615828274402
XRCC6	HNRNPK	0.935074417897278
XRCC6	HNRNPM	0.0723916935985691
XRCC6	IGF2BP1	0.810681219912457
XRCC6	IGF2BP2	0.817875311378036
XRCC6	ILF3	0.786098375005635
XRCC6	KHDRBS1	0.656101562580391
XRCC6	KHSRP	0.899755092724551
XRCC6	LARP4	0.441399897975616
XRCC6	LARP7	0.653071658722988
XRCC6	LIN28B	0.80159542866516
XRCC6	LSM11	0.484467164018919
XRCC6	METAP2	0.484827735776884
XRCC6	MTPAP	0.488736030701804
XRCC6	NCBP2	0.175330779179094
XRCC6	NOLC1	0.561594398354888
XRCC6	NONO	0.848746833187442
XRCC6	NPM1	0.953543937194116
XRCC6	NSUN2	0.546975322049277
XRCC6	PABPC4	0.152491531270964
XRCC6	PCBP1	0.899490633573502
XRCC6	PPIL4	0.310642675174971
XRCC6	PTBP1	0.750281225546282
XRCC6	PUM2	0.0531153903658008
XRCC6	QKI	0.937698202809621
XRCC6	RBFOX2	0.252688275615305
XRCC6	RBM15	0.507041685785623
XRCC6	RBM22	0.390529985324963
XRCC6	RPS11	0.519522880882877
XRCC6	RPS3	0.745912238983658
XRCC6	SAFB2	0.550419463657427
XRCC6	SBDS	0.490736590063006
XRCC6	SERBP1	0.673739257934637
XRCC6	SF3B1	0.515908908798766
XRCC6	SF3B4	0.252859667905506
XRCC6	SLTM	0.675081051875106
XRCC6	SMNDC1	0.431752598294127
XRCC6	SND1	0.534188454094755
XRCC6	SRSF1	0.942275885199547
XRCC6	SRSF7	0.570395351325164
XRCC6	SUPV3L1	0.678517861502273
XRCC6	TAF15	0.503383803414559
XRCC6	TARDBP	0.665756769402728
XRCC6	TBRG4	0.531231582257217
XRCC6	TIA1	0.910699218284317
XRCC6	TRA2A	0.909655372358306
XRCC6	TROVE2	0.802006261048909
XRCC6	U2AF1	0.446321736873091
XRCC6	U2AF2	0.88646698900696
XRCC6	UCHL5	0.27766969274782
XRCC6	UPF1	0.77129265256685
XRCC6	UTP3	0.767024470649452
XRCC6	XRN2	0.710839884104992
XRCC6	YBX3	0.318723547167838
XRCC6	YWHAG	0.578490494000612
XRCC6	ZC3H11A	0.770290633699292
XRCC6	ZC3H8	0.985990323820036
XRCC6	ZNF622	0.164326997906426
XRCC6	ZNF800	0.47711162851357
XRCC6	ZRANB2	0.928185948126444
PPIL4	AGGF1	0.213746803251999
PPIL4	AKAP8L	0.778416061665414
PPIL4	APOBEC3C	0.875501086901872
PPIL4	BUD13	0.878101153179768
PPIL4	CPSF6	0.181969911003334
PPIL4	CSTF2T	0.869070405606644
PPIL4	DDX21	0.323213010051676
PPIL4	DDX3X	0.358396016584899
PPIL4	DDX42	0.917979034314626
PPIL4	DDX52	0.906906040555481
PPIL4	DDX55	0.963614489238924
PPIL4	DDX6	0.476129646169068
PPIL4	DGCR8	0.616377148084671
PPIL4	DROSHA	0.854445716805334
PPIL4	EFTUD2	0.807350490583739
PPIL4	EIF3G	0.677910841150251
PPIL4	EIF4G2	0.853562630352605
PPIL4	EWSR1	0.741533427277309
PPIL4	EXOSC5	0.598506877211987
PPIL4	FAM120A	0.633063318415541
PPIL4	FASTKD2	0.0950174174350737
PPIL4	FMR1	0.613591016434836
PPIL4	FTO	0.519762412944496
PPIL4	FXR1	0.61848289325976
PPIL4	FXR2	0.0477495405114689
PPIL4	GNL3	0.278934147386833
PPIL4	GPKOW	0.0288945819517203
PPIL4	GTF2F1	0.947837724168286
PPIL4	HNRNPA1	0.146170531305911
PPIL4	HNRNPC	0.0824027006060364
PPIL4	HNRNPK	0.992911095182006
PPIL4	HNRNPM	0.717923587632794
PPIL4	IGF2BP1	0.550582282744626
PPIL4	IGF2BP2	0.772158186462846
PPIL4	ILF3	0.165427879565448
PPIL4	KHDRBS1	0.399888829415502
PPIL4	KHSRP	0.742044427806547
PPIL4	LARP4	0.660732143023554
PPIL4	LARP7	0.732686037649607
PPIL4	LIN28B	0.597192007189559
PPIL4	LSM11	0.737053332786306
PPIL4	METAP2	0.990675015459955
PPIL4	MTPAP	0.21936184181054
PPIL4	NCBP2	0.799619457801096
PPIL4	NOLC1	0.275042619836662
PPIL4	NONO	0.71618028342599
PPIL4	NPM1	0.0155002112572272
PPIL4	NSUN2	0.352697848714981
PPIL4	PABPC4	0.647372694022635
PPIL4	PCBP1	0.998485219924105
PPIL4	PTBP1	0.958938505466897
PPIL4	PUM2	0.756932367095073
PPIL4	QKI	0.103582090698563
PPIL4	RBFOX2	0.322084703483331
PPIL4	RBM15	0.0635381826669005
PPIL4	RBM22	0.0380277063620832
PPIL4	RPS11	0.417665931722462
PPIL4	RPS3	0.9571154664841
PPIL4	SAFB2	0.0689785359980565
PPIL4	SBDS	0.194135755542396
PPIL4	SERBP1	0.98541553552085
PPIL4	SF3B1	0.913957024089471
PPIL4	SF3B4	0.0764151856278409
PPIL4	SLTM	0.267768764716478
PPIL4	SMNDC1	0.188300150087999
PPIL4	SND1	0.643508092505138
PPIL4	SRSF1	0.159068541663667
PPIL4	SRSF7	0.142794911287633
PPIL4	SUPV3L1	0.233749122364369
PPIL4	TAF15	0.0723143133963429
PPIL4	TARDBP	0.259269469229595
PPIL4	TBRG4	0.618732837337971
PPIL4	TIA1	0.358694012014532
PPIL4	TRA2A	0.0808837158490398
PPIL4	TROVE2	0.827766281913498
PPIL4	U2AF1	0.48342890287311
PPIL4	U2AF2	0.0867168065720524
PPIL4	UCHL5	0.12401214745202
PPIL4	UPF1	0.843493430629704
PPIL4	UTP3	0.624967600056045
PPIL4	XRCC6	0.310642675174971
PPIL4	XRN2	0.352744726877266
PPIL4	YBX3	0.431115504218732
PPIL4	YWHAG	0.0277331810665243
PPIL4	ZC3H11A	0.171964281590034
PPIL4	ZC3H8	0.16528930037016
PPIL4	ZNF622	0.0404403916721628
PPIL4	ZNF800	0.266306276065421
PPIL4	ZRANB2	0.236212985488866
LIN28B	AGGF1	0.290771154795601
LIN28B	AKAP8L	0.767776809867108
LIN28B	APOBEC3C	0.47525354830325
LIN28B	BUD13	0.262392594672634
LIN28B	CPSF6	0.732491727451752
LIN28B	CSTF2T	0.9389409496844
LIN28B	DDX21	0.157117646055085
LIN28B	DDX3X	0.59296700354987
LIN28B	DDX42	0.102286753246426
LIN28B	DDX52	0.878197541396362
LIN28B	DDX55	0.965057801566111
LIN28B	DDX6	0.00881770915704052
LIN28B	DGCR8	0.320076733254669
LIN28B	DROSHA	0.859792800010167
LIN28B	EFTUD2	0.664450455121351
LIN28B	EIF3G	0.151558447447373
LIN28B	EIF4G2	0.622710846813279
LIN28B	EWSR1	0.91485777439894
LIN28B	EXOSC5	0.656590392571808
LIN28B	FAM120A	0.100119016806802
LIN28B	FASTKD2	0.421192797636645
LIN28B	FMR1	0.23946203075517
LIN28B	FTO	0.192910683037937
LIN28B	FXR1	0.0693703412292822
LIN28B	FXR2	0.348878247094076
LIN28B	GNL3	0.176535110551374
LIN28B	GPKOW	0.336849454647845
LIN28B	GTF2F1	0.872023544093402
LIN28B	HNRNPA1	0.357493145818204
LIN28B	HNRNPC	0.435362563009031
LIN28B	HNRNPK	0.520765648694393
LIN28B	HNRNPM	0.709734537506573
LIN28B	IGF2BP1	0.119600436001871
LIN28B	IGF2BP2	0.115025446433426
LIN28B	ILF3	0.59870349912216
LIN28B	KHDRBS1	0.356681289169366
LIN28B	KHSRP	0.0598284648768898
LIN28B	LARP4	0.215203805946714
LIN28B	LARP7	0.764954523220769
LIN28B	LSM11	0.488492007232442
LIN28B	METAP2	0.0426987314768269
LIN28B	MTPAP	0.195827948074297
LIN28B	NCBP2	0.509070462953869
LIN28B	NOLC1	0.336029415810756
LIN28B	NONO	0.739145206837055
LIN28B	NPM1	0.218368349334967
LIN28B	NSUN2	0.44559682585943
LIN28B	PABPC4	0.483219491314378
LIN28B	PCBP1	0.394100654240995
LIN28B	PPIL4	0.597192007189559
LIN28B	PTBP1	0.473115084883994
LIN28B	PUM2	0.24458967773187
LIN28B	QKI	0.740781115137203
LIN28B	RBFOX2	0.647238960681249
LIN28B	RBM15	0.622881655179106
LIN28B	RBM22	0.835276701237156
LIN28B	RPS11	0.284345495515378
LIN28B	RPS3	0.00475603582862409
LIN28B	SAFB2	0.638498656753033
LIN28B	SBDS	0.0206127627876181
LIN28B	SERBP1	0.743825387223212
LIN28B	SF3B1	0.557596854493176
LIN28B	SF3B4	0.336642069879321
LIN28B	SLTM	0.991479708330371
LIN28B	SMNDC1	0.286998536872452
LIN28B	SND1	0.509468594129968
LIN28B	SRSF1	0.860677320018938
LIN28B	SRSF7	0.179110480520508
LIN28B	SUPV3L1	0.255150566839705
LIN28B	TAF15	0.619393153645626
LIN28B	TARDBP	0.789981489767379
LIN28B	TBRG4	0.433776602242619
LIN28B	TIA1	0.617226261895014
LIN28B	TRA2A	0.782792542143522
LIN28B	TROVE2	0.611190840660162
LIN28B	U2AF1	0.414925979202602
LIN28B	U2AF2	0.488606087438623
LIN28B	UCHL5	0.518159788142484
LIN28B	UPF1	0.39379194637767
LIN28B	UTP3	0.657059821973202
LIN28B	XRCC6	0.80159542866516
LIN28B	XRN2	0.841052754389063
LIN28B	YBX3	0.130202279036499
LIN28B	YWHAG	0.274485657144577
LIN28B	ZC3H11A	0.112131974322591
LIN28B	ZC3H8	0.357181043239647
LIN28B	ZNF622	0.323669483057553
LIN28B	ZNF800	0.220951535176228
LIN28B	ZRANB2	0.35601352508675
