# Supplementary material for: Systematic identification of post-transcriptional regulatory modules
Source: Nat Commun. 2024 Sep 9;15:7872. doi: 10.1038/s41467-024-52215-7 (PMC11385195; doi:10.1038/s41467-024-52215-7)
Supplement: Supplementary file 20 — Source Data [file 41467_2024_52215_MOESM20_ESM.zip › Source_data/Fig2F.tsv]

Type	PPIdb	Fraction	FDR
Observed	STRING	0.225548902195609	0.0314968503149685
Shuffled	STRING	0.197604790419162	1
Shuffled	STRING	0.186626746506986	1
Shuffled	STRING	0.197604790419162	1
Shuffled	STRING	0.196606786427146	1
Shuffled	STRING	0.208582834331337	1
Shuffled	STRING	0.194610778443114	1
Shuffled	STRING	0.197604790419162	1
Shuffled	STRING	0.210578842315369	1
Shuffled	STRING	0.226546906187625	1
Shuffled	STRING	0.201596806387226	1
Shuffled	STRING	0.202594810379242	1
Shuffled	STRING	0.20059880239521	1
Shuffled	STRING	0.217564870259481	1
Shuffled	STRING	0.201596806387226	1
Shuffled	STRING	0.202594810379242	1
Shuffled	STRING	0.213572854291417	1
Shuffled	STRING	0.199600798403194	1
Shuffled	STRING	0.196606786427146	1
Shuffled	STRING	0.211576846307385	1
Shuffled	STRING	0.210578842315369	1
Shuffled	STRING	0.181636726546906	1
Shuffled	STRING	0.204590818363273	1
Shuffled	STRING	0.202594810379242	1
Shuffled	STRING	0.206586826347305	1
Shuffled	STRING	0.211576846307385	1
Shuffled	STRING	0.204590818363273	1
Shuffled	STRING	0.227544910179641	1
Shuffled	STRING	0.202594810379242	1
Shuffled	STRING	0.20059880239521	1
Shuffled	STRING	0.192614770459082	1
Shuffled	STRING	0.191616766467066	1
Shuffled	STRING	0.197604790419162	1
Shuffled	STRING	0.223552894211577	1
Shuffled	STRING	0.196606786427146	1
Shuffled	STRING	0.184630738522954	1
Shuffled	STRING	0.219560878243513	1
Shuffled	STRING	0.201596806387226	1
Shuffled	STRING	0.202594810379242	1
Shuffled	STRING	0.201596806387226	1
Shuffled	STRING	0.199600798403194	1
Shuffled	STRING	0.181636726546906	1
Shuffled	STRING	0.212574850299401	1
Shuffled	STRING	0.183632734530938	1
Shuffled	STRING	0.199600798403194	1
Shuffled	STRING	0.217564870259481	1
Shuffled	STRING	0.192614770459082	1
Shuffled	STRING	0.194610778443114	1
Shuffled	STRING	0.208582834331337	1
Shuffled	STRING	0.196606786427146	1
Shuffled	STRING	0.207584830339321	1
Shuffled	STRING	0.217564870259481	1
Shuffled	STRING	0.210578842315369	1
Shuffled	STRING	0.198602794411178	1
Shuffled	STRING	0.194610778443114	1
Shuffled	STRING	0.212574850299401	1
Shuffled	STRING	0.219560878243513	1
Shuffled	STRING	0.196606786427146	1
Shuffled	STRING	0.198602794411178	1
Shuffled	STRING	0.189620758483034	1
Shuffled	STRING	0.196606786427146	1
Shuffled	STRING	0.224550898203593	1
Shuffled	STRING	0.207584830339321	1
Shuffled	STRING	0.211576846307385	1
Shuffled	STRING	0.206586826347305	1
Shuffled	STRING	0.196606786427146	1
Shuffled	STRING	0.222554890219561	1
Shuffled	STRING	0.18562874251497	1
Shuffled	STRING	0.204590818363273	1
Shuffled	STRING	0.202594810379242	1
Shuffled	STRING	0.199600798403194	1
Shuffled	STRING	0.216566866267465	1
Shuffled	STRING	0.191616766467066	1
Shuffled	STRING	0.19560878243513	1
Shuffled	STRING	0.217564870259481	1
Shuffled	STRING	0.19560878243513	1
Shuffled	STRING	0.222554890219561	1
Shuffled	STRING	0.203592814371257	1
Shuffled	STRING	0.203592814371257	1
Shuffled	STRING	0.210578842315369	1
Shuffled	STRING	0.206586826347305	1
Shuffled	STRING	0.224550898203593	1
Shuffled	STRING	0.203592814371257	1
Shuffled	STRING	0.207584830339321	1
Shuffled	STRING	0.19061876247505	1
Shuffled	STRING	0.184630738522954	1
Shuffled	STRING	0.221556886227545	1
Shuffled	STRING	0.205588822355289	1
Shuffled	STRING	0.199600798403194	1
Shuffled	STRING	0.203592814371257	1
Shuffled	STRING	0.192614770459082	1
Shuffled	STRING	0.219560878243513	1
Shuffled	STRING	0.204590818363273	1
Shuffled	STRING	0.20059880239521	1
Shuffled	STRING	0.197604790419162	1
Shuffled	STRING	0.201596806387226	1
Shuffled	STRING	0.183632734530938	1
Shuffled	STRING	0.206586826347305	1
Shuffled	STRING	0.199600798403194	1
Shuffled	STRING	0.204590818363273	1
Shuffled	STRING	0.203592814371257	1
Shuffled	STRING	0.181636726546906	1
Shuffled	STRING	0.204590818363273	1
Shuffled	STRING	0.203592814371257	1
Shuffled	STRING	0.192614770459082	1
Shuffled	STRING	0.188622754491018	1
Shuffled	STRING	0.203592814371257	1
Shuffled	STRING	0.194610778443114	1
Shuffled	STRING	0.176646706586826	1
Shuffled	STRING	0.205588822355289	1
Shuffled	STRING	0.18562874251497	1
Shuffled	STRING	0.187624750499002	1
Shuffled	STRING	0.213572854291417	1
Shuffled	STRING	0.207584830339321	1
Shuffled	STRING	0.207584830339321	1
Shuffled	STRING	0.188622754491018	1
Shuffled	STRING	0.193612774451098	1
Shuffled	STRING	0.197604790419162	1
Shuffled	STRING	0.204590818363273	1
Shuffled	STRING	0.205588822355289	1
Shuffled	STRING	0.193612774451098	1
Shuffled	STRING	0.202594810379242	1
Shuffled	STRING	0.210578842315369	1
Shuffled	STRING	0.225548902195609	1
Shuffled	STRING	0.218562874251497	1
Shuffled	STRING	0.205588822355289	1
Shuffled	STRING	0.228542914171657	1
Shuffled	STRING	0.202594810379242	1
Shuffled	STRING	0.188622754491018	1
Shuffled	STRING	0.206586826347305	1
Shuffled	STRING	0.218562874251497	1
Shuffled	STRING	0.210578842315369	1
Shuffled	STRING	0.209580838323353	1
Shuffled	STRING	0.193612774451098	1
Shuffled	STRING	0.19061876247505	1
Shuffled	STRING	0.186626746506986	1
Shuffled	STRING	0.206586826347305	1
Shuffled	STRING	0.206586826347305	1
Shuffled	STRING	0.199600798403194	1
Shuffled	STRING	0.192614770459082	1
Shuffled	STRING	0.217564870259481	1
Shuffled	STRING	0.204590818363273	1
Shuffled	STRING	0.191616766467066	1
Shuffled	STRING	0.205588822355289	1
Shuffled	STRING	0.198602794411178	1
Shuffled	STRING	0.193612774451098	1
Shuffled	STRING	0.217564870259481	1
Shuffled	STRING	0.191616766467066	1
Shuffled	STRING	0.18063872255489	1
Shuffled	STRING	0.210578842315369	1
Shuffled	STRING	0.187624750499002	1
Shuffled	STRING	0.210578842315369	1
Shuffled	STRING	0.186626746506986	1
Shuffled	STRING	0.196606786427146	1
Shuffled	STRING	0.208582834331337	1
Shuffled	STRING	0.203592814371257	1
Shuffled	STRING	0.201596806387226	1
Shuffled	STRING	0.197604790419162	1
Shuffled	STRING	0.19061876247505	1
Shuffled	STRING	0.206586826347305	1
Shuffled	STRING	0.198602794411178	1
Shuffled	STRING	0.214570858283433	1
Shuffled	STRING	0.203592814371257	1
Shuffled	STRING	0.198602794411178	1
Shuffled	STRING	0.201596806387226	1
Shuffled	STRING	0.189620758483034	1
Shuffled	STRING	0.210578842315369	1
Shuffled	STRING	0.210578842315369	1
Shuffled	STRING	0.219560878243513	1
Shuffled	STRING	0.220558882235529	1
Shuffled	STRING	0.212574850299401	1
Shuffled	STRING	0.203592814371257	1
Shuffled	STRING	0.231536926147705	1
Shuffled	STRING	0.216566866267465	1
Shuffled	STRING	0.214570858283433	1
Shuffled	STRING	0.208582834331337	1
Shuffled	STRING	0.217564870259481	1
Shuffled	STRING	0.204590818363273	1
Shuffled	STRING	0.199600798403194	1
Shuffled	STRING	0.193612774451098	1
Shuffled	STRING	0.225548902195609	1
Shuffled	STRING	0.208582834331337	1
Shuffled	STRING	0.205588822355289	1
Shuffled	STRING	0.208582834331337	1
Shuffled	STRING	0.213572854291417	1
Shuffled	STRING	0.201596806387226	1
Shuffled	STRING	0.197604790419162	1
Shuffled	STRING	0.205588822355289	1
Shuffled	STRING	0.210578842315369	1
Shuffled	STRING	0.205588822355289	1
Shuffled	STRING	0.213572854291417	1
Shuffled	STRING	0.184630738522954	1
Shuffled	STRING	0.205588822355289	1
Shuffled	STRING	0.219560878243513	1
Shuffled	STRING	0.206586826347305	1
Shuffled	STRING	0.192614770459082	1
Shuffled	STRING	0.188622754491018	1
Shuffled	STRING	0.219560878243513	1
Shuffled	STRING	0.220558882235529	1
Shuffled	STRING	0.19061876247505	1
Shuffled	STRING	0.210578842315369	1
Shuffled	STRING	0.19061876247505	1
Shuffled	STRING	0.205588822355289	1
Shuffled	STRING	0.206586826347305	1
Shuffled	STRING	0.217564870259481	1
Shuffled	STRING	0.205588822355289	1
Shuffled	STRING	0.201596806387226	1
Shuffled	STRING	0.197604790419162	1
Shuffled	STRING	0.197604790419162	1
Shuffled	STRING	0.205588822355289	1
Shuffled	STRING	0.207584830339321	1
Shuffled	STRING	0.19560878243513	1
Shuffled	STRING	0.226546906187625	1
Shuffled	STRING	0.19560878243513	1
Shuffled	STRING	0.19560878243513	1
Shuffled	STRING	0.208582834331337	1
Shuffled	STRING	0.197604790419162	1
Shuffled	STRING	0.205588822355289	1
Shuffled	STRING	0.207584830339321	1
Shuffled	STRING	0.212574850299401	1
Shuffled	STRING	0.207584830339321	1
Shuffled	STRING	0.212574850299401	1
Shuffled	STRING	0.204590818363273	1
Shuffled	STRING	0.198602794411178	1
Shuffled	STRING	0.205588822355289	1
Shuffled	STRING	0.216566866267465	1
Shuffled	STRING	0.19061876247505	1
Shuffled	STRING	0.214570858283433	1
Shuffled	STRING	0.193612774451098	1
Shuffled	STRING	0.208582834331337	1
Shuffled	STRING	0.199600798403194	1
Shuffled	STRING	0.20059880239521	1
Shuffled	STRING	0.219560878243513	1
Shuffled	STRING	0.172654690618762	1
Shuffled	STRING	0.206586826347305	1
Shuffled	STRING	0.20059880239521	1
Shuffled	STRING	0.211576846307385	1
Shuffled	STRING	0.196606786427146	1
Shuffled	STRING	0.20059880239521	1
Shuffled	STRING	0.209580838323353	1
Shuffled	STRING	0.199600798403194	1
Shuffled	STRING	0.202594810379242	1
Shuffled	STRING	0.216566866267465	1
Shuffled	STRING	0.188622754491018	1
Shuffled	STRING	0.198602794411178	1
Shuffled	STRING	0.192614770459082	1
Shuffled	STRING	0.226546906187625	1
Shuffled	STRING	0.191616766467066	1
Shuffled	STRING	0.203592814371257	1
Shuffled	STRING	0.205588822355289	1
Shuffled	STRING	0.189620758483034	1
Shuffled	STRING	0.201596806387226	1
Shuffled	STRING	0.204590818363273	1
Shuffled	STRING	0.188622754491018	1
Shuffled	STRING	0.199600798403194	1
Shuffled	STRING	0.207584830339321	1
Shuffled	STRING	0.214570858283433	1
Shuffled	STRING	0.217564870259481	1
Shuffled	STRING	0.194610778443114	1
Shuffled	STRING	0.196606786427146	1
Shuffled	STRING	0.189620758483034	1
Shuffled	STRING	0.208582834331337	1
Shuffled	STRING	0.19061876247505	1
Shuffled	STRING	0.197604790419162	1
Shuffled	STRING	0.210578842315369	1
Shuffled	STRING	0.202594810379242	1
Shuffled	STRING	0.198602794411178	1
Shuffled	STRING	0.207584830339321	1
Shuffled	STRING	0.207584830339321	1
Shuffled	STRING	0.209580838323353	1
Shuffled	STRING	0.193612774451098	1
Shuffled	STRING	0.196606786427146	1
Shuffled	STRING	0.19061876247505	1
Shuffled	STRING	0.218562874251497	1
Shuffled	STRING	0.203592814371257	1
Shuffled	STRING	0.192614770459082	1
Shuffled	STRING	0.187624750499002	1
Shuffled	STRING	0.174650698602794	1
Shuffled	STRING	0.183632734530938	1
Shuffled	STRING	0.219560878243513	1
Shuffled	STRING	0.207584830339321	1
Shuffled	STRING	0.203592814371257	1
Shuffled	STRING	0.207584830339321	1
Shuffled	STRING	0.206586826347305	1
Shuffled	STRING	0.19560878243513	1
Shuffled	STRING	0.203592814371257	1
Shuffled	STRING	0.198602794411178	1
Shuffled	STRING	0.197604790419162	1
Shuffled	STRING	0.218562874251497	1
Shuffled	STRING	0.182634730538922	1
Shuffled	STRING	0.20059880239521	1
Shuffled	STRING	0.213572854291417	1
Shuffled	STRING	0.194610778443114	1
Shuffled	STRING	0.212574850299401	1
Shuffled	STRING	0.19061876247505	1
Shuffled	STRING	0.198602794411178	1
Shuffled	STRING	0.208582834331337	1
Shuffled	STRING	0.197604790419162	1
Shuffled	STRING	0.198602794411178	1
Shuffled	STRING	0.216566866267465	1
Shuffled	STRING	0.204590818363273	1
Shuffled	STRING	0.198602794411178	1
Shuffled	STRING	0.215568862275449	1
Shuffled	STRING	0.215568862275449	1
Shuffled	STRING	0.193612774451098	1
Shuffled	STRING	0.202594810379242	1
Shuffled	STRING	0.209580838323353	1
Shuffled	STRING	0.202594810379242	1
Shuffled	STRING	0.203592814371257	1
Shuffled	STRING	0.20059880239521	1
Shuffled	STRING	0.208582834331337	1
Shuffled	STRING	0.203592814371257	1
Shuffled	STRING	0.192614770459082	1
Shuffled	STRING	0.211576846307385	1
Shuffled	STRING	0.193612774451098	1
Shuffled	STRING	0.197604790419162	1
Shuffled	STRING	0.19560878243513	1
Shuffled	STRING	0.188622754491018	1
Shuffled	STRING	0.202594810379242	1
Shuffled	STRING	0.218562874251497	1
Shuffled	STRING	0.221556886227545	1
Shuffled	STRING	0.194610778443114	1
Shuffled	STRING	0.20059880239521	1
Shuffled	STRING	0.209580838323353	1
Shuffled	STRING	0.188622754491018	1
Shuffled	STRING	0.20059880239521	1
Shuffled	STRING	0.188622754491018	1
Shuffled	STRING	0.198602794411178	1
Shuffled	STRING	0.196606786427146	1
Shuffled	STRING	0.203592814371257	1
Shuffled	STRING	0.203592814371257	1
Shuffled	STRING	0.196606786427146	1
Shuffled	STRING	0.228542914171657	1
Shuffled	STRING	0.188622754491018	1
Shuffled	STRING	0.205588822355289	1
Shuffled	STRING	0.196606786427146	1
Shuffled	STRING	0.199600798403194	1
Shuffled	STRING	0.208582834331337	1
Shuffled	STRING	0.215568862275449	1
Shuffled	STRING	0.205588822355289	1
Shuffled	STRING	0.205588822355289	1
Shuffled	STRING	0.19560878243513	1
Shuffled	STRING	0.197604790419162	1
Shuffled	STRING	0.208582834331337	1
Shuffled	STRING	0.203592814371257	1
Shuffled	STRING	0.20059880239521	1
Shuffled	STRING	0.222554890219561	1
Shuffled	STRING	0.217564870259481	1
Shuffled	STRING	0.204590818363273	1
Shuffled	STRING	0.211576846307385	1
Shuffled	STRING	0.197604790419162	1
Shuffled	STRING	0.212574850299401	1
Shuffled	STRING	0.19560878243513	1
Shuffled	STRING	0.218562874251497	1
Shuffled	STRING	0.224550898203593	1
Shuffled	STRING	0.192614770459082	1
Shuffled	STRING	0.202594810379242	1
Shuffled	STRING	0.205588822355289	1
Shuffled	STRING	0.189620758483034	1
Shuffled	STRING	0.198602794411178	1
Shuffled	STRING	0.202594810379242	1
Shuffled	STRING	0.198602794411178	1
Shuffled	STRING	0.205588822355289	1
Shuffled	STRING	0.204590818363273	1
Shuffled	STRING	0.205588822355289	1
Shuffled	STRING	0.210578842315369	1
Shuffled	STRING	0.18562874251497	1
Shuffled	STRING	0.187624750499002	1
Shuffled	STRING	0.226546906187625	1
Shuffled	STRING	0.208582834331337	1
Shuffled	STRING	0.202594810379242	1
Shuffled	STRING	0.197604790419162	1
Shuffled	STRING	0.206586826347305	1
Shuffled	STRING	0.19560878243513	1
Shuffled	STRING	0.208582834331337	1
Shuffled	STRING	0.205588822355289	1
Shuffled	STRING	0.205588822355289	1
Shuffled	STRING	0.193612774451098	1
Shuffled	STRING	0.204590818363273	1
Shuffled	STRING	0.210578842315369	1
Shuffled	STRING	0.19560878243513	1
Shuffled	STRING	0.219560878243513	1
Shuffled	STRING	0.196606786427146	1
Shuffled	STRING	0.206586826347305	1
Shuffled	STRING	0.203592814371257	1
Shuffled	STRING	0.203592814371257	1
Shuffled	STRING	0.221556886227545	1
Shuffled	STRING	0.206586826347305	1
Shuffled	STRING	0.212574850299401	1
Shuffled	STRING	0.17564870259481	1
Shuffled	STRING	0.206586826347305	1
Shuffled	STRING	0.188622754491018	1
Shuffled	STRING	0.192614770459082	1
Shuffled	STRING	0.19061876247505	1
Shuffled	STRING	0.205588822355289	1
Shuffled	STRING	0.215568862275449	1
Shuffled	STRING	0.19061876247505	1
Shuffled	STRING	0.183632734530938	1
Shuffled	STRING	0.209580838323353	1
Shuffled	STRING	0.198602794411178	1
Shuffled	STRING	0.192614770459082	1
Shuffled	STRING	0.212574850299401	1
Shuffled	STRING	0.18063872255489	1
Shuffled	STRING	0.210578842315369	1
Shuffled	STRING	0.207584830339321	1
Shuffled	STRING	0.201596806387226	1
Shuffled	STRING	0.224550898203593	1
Shuffled	STRING	0.191616766467066	1
Shuffled	STRING	0.201596806387226	1
Shuffled	STRING	0.219560878243513	1
Shuffled	STRING	0.210578842315369	1
Shuffled	STRING	0.204590818363273	1
Shuffled	STRING	0.20059880239521	1
Shuffled	STRING	0.186626746506986	1
Shuffled	STRING	0.206586826347305	1
Shuffled	STRING	0.213572854291417	1
Shuffled	STRING	0.181636726546906	1
Shuffled	STRING	0.191616766467066	1
Shuffled	STRING	0.212574850299401	1
Shuffled	STRING	0.194610778443114	1
Shuffled	STRING	0.165668662674651	1
Shuffled	STRING	0.206586826347305	1
Shuffled	STRING	0.201596806387226	1
Shuffled	STRING	0.208582834331337	1
Shuffled	STRING	0.183632734530938	1
Shuffled	STRING	0.211576846307385	1
Shuffled	STRING	0.221556886227545	1
Shuffled	STRING	0.206586826347305	1
Shuffled	STRING	0.203592814371257	1
Shuffled	STRING	0.208582834331337	1
Shuffled	STRING	0.199600798403194	1
Shuffled	STRING	0.236526946107784	1
Shuffled	STRING	0.206586826347305	1
Shuffled	STRING	0.189620758483034	1
Shuffled	STRING	0.198602794411178	1
Shuffled	STRING	0.205588822355289	1
Shuffled	STRING	0.210578842315369	1
Shuffled	STRING	0.210578842315369	1
Shuffled	STRING	0.189620758483034	1
Shuffled	STRING	0.202594810379242	1
Shuffled	STRING	0.194610778443114	1
Shuffled	STRING	0.214570858283433	1
Shuffled	STRING	0.212574850299401	1
Shuffled	STRING	0.197604790419162	1
Shuffled	STRING	0.222554890219561	1
Shuffled	STRING	0.181636726546906	1
Shuffled	STRING	0.209580838323353	1
Shuffled	STRING	0.206586826347305	1
Shuffled	STRING	0.211576846307385	1
Shuffled	STRING	0.199600798403194	1
Shuffled	STRING	0.224550898203593	1
Shuffled	STRING	0.224550898203593	1
Shuffled	STRING	0.216566866267465	1
Shuffled	STRING	0.206586826347305	1
Shuffled	STRING	0.217564870259481	1
Shuffled	STRING	0.214570858283433	1
Shuffled	STRING	0.198602794411178	1
Shuffled	STRING	0.207584830339321	1
Shuffled	STRING	0.199600798403194	1
Shuffled	STRING	0.206586826347305	1
Shuffled	STRING	0.193612774451098	1
Shuffled	STRING	0.193612774451098	1
Shuffled	STRING	0.198602794411178	1
Shuffled	STRING	0.194610778443114	1
Shuffled	STRING	0.213572854291417	1
Shuffled	STRING	0.193612774451098	1
Shuffled	STRING	0.219560878243513	1
Shuffled	STRING	0.197604790419162	1
Shuffled	STRING	0.218562874251497	1
Shuffled	STRING	0.197604790419162	1
Shuffled	STRING	0.198602794411178	1
Shuffled	STRING	0.196606786427146	1
Shuffled	STRING	0.223552894211577	1
Shuffled	STRING	0.194610778443114	1
Shuffled	STRING	0.210578842315369	1
Shuffled	STRING	0.20059880239521	1
Shuffled	STRING	0.208582834331337	1
Shuffled	STRING	0.215568862275449	1
Shuffled	STRING	0.205588822355289	1
Shuffled	STRING	0.179640718562874	1
Shuffled	STRING	0.192614770459082	1
Shuffled	STRING	0.193612774451098	1
Shuffled	STRING	0.198602794411178	1
Shuffled	STRING	0.210578842315369	1
Shuffled	STRING	0.206586826347305	1
Shuffled	STRING	0.196606786427146	1
Shuffled	STRING	0.208582834331337	1
Shuffled	STRING	0.201596806387226	1
Shuffled	STRING	0.213572854291417	1
Shuffled	STRING	0.178642714570858	1
Shuffled	STRING	0.202594810379242	1
Shuffled	STRING	0.207584830339321	1
Shuffled	STRING	0.214570858283433	1
Shuffled	STRING	0.210578842315369	1
Shuffled	STRING	0.192614770459082	1
Shuffled	STRING	0.221556886227545	1
Shuffled	STRING	0.192614770459082	1
Shuffled	STRING	0.211576846307385	1
Shuffled	STRING	0.19560878243513	1
Shuffled	STRING	0.201596806387226	1
Shuffled	STRING	0.199600798403194	1
Shuffled	STRING	0.178642714570858	1
Shuffled	STRING	0.205588822355289	1
Shuffled	STRING	0.19560878243513	1
Shuffled	STRING	0.205588822355289	1
Shuffled	STRING	0.207584830339321	1
Shuffled	STRING	0.191616766467066	1
Shuffled	STRING	0.199600798403194	1
Shuffled	STRING	0.188622754491018	1
Shuffled	STRING	0.18562874251497	1
Shuffled	STRING	0.189620758483034	1
Shuffled	STRING	0.181636726546906	1
Shuffled	STRING	0.193612774451098	1
Shuffled	STRING	0.19560878243513	1
Shuffled	STRING	0.204590818363273	1
Shuffled	STRING	0.212574850299401	1
Shuffled	STRING	0.18562874251497	1
Shuffled	STRING	0.225548902195609	1
Shuffled	STRING	0.208582834331337	1
Shuffled	STRING	0.198602794411178	1
Shuffled	STRING	0.20059880239521	1
Shuffled	STRING	0.217564870259481	1
Shuffled	STRING	0.18562874251497	1
Shuffled	STRING	0.197604790419162	1
Shuffled	STRING	0.216566866267465	1
Shuffled	STRING	0.187624750499002	1
Shuffled	STRING	0.20059880239521	1
Shuffled	STRING	0.217564870259481	1
Shuffled	STRING	0.188622754491018	1
Shuffled	STRING	0.199600798403194	1
Shuffled	STRING	0.179640718562874	1
Shuffled	STRING	0.212574850299401	1
Shuffled	STRING	0.218562874251497	1
Shuffled	STRING	0.20059880239521	1
Shuffled	STRING	0.198602794411178	1
Shuffled	STRING	0.191616766467066	1
Shuffled	STRING	0.19061876247505	1
Shuffled	STRING	0.202594810379242	1
Shuffled	STRING	0.194610778443114	1
Shuffled	STRING	0.203592814371257	1
Shuffled	STRING	0.209580838323353	1
Shuffled	STRING	0.19560878243513	1
Shuffled	STRING	0.215568862275449	1
Shuffled	STRING	0.193612774451098	1
Shuffled	STRING	0.18562874251497	1
Shuffled	STRING	0.228542914171657	1
Shuffled	STRING	0.196606786427146	1
Shuffled	STRING	0.216566866267465	1
Shuffled	STRING	0.201596806387226	1
Shuffled	STRING	0.213572854291417	1
Shuffled	STRING	0.203592814371257	1
Shuffled	STRING	0.217564870259481	1
Shuffled	STRING	0.193612774451098	1
Shuffled	STRING	0.20059880239521	1
Shuffled	STRING	0.202594810379242	1
Shuffled	STRING	0.197604790419162	1
Shuffled	STRING	0.201596806387226	1
Shuffled	STRING	0.216566866267465	1
Shuffled	STRING	0.18562874251497	1
Shuffled	STRING	0.192614770459082	1
Shuffled	STRING	0.203592814371257	1
Shuffled	STRING	0.210578842315369	1
Shuffled	STRING	0.194610778443114	1
Shuffled	STRING	0.194610778443114	1
Shuffled	STRING	0.229540918163673	1
Shuffled	STRING	0.211576846307385	1
Shuffled	STRING	0.205588822355289	1
Shuffled	STRING	0.20059880239521	1
Shuffled	STRING	0.211576846307385	1
Shuffled	STRING	0.217564870259481	1
Shuffled	STRING	0.196606786427146	1
Shuffled	STRING	0.206586826347305	1
Shuffled	STRING	0.208582834331337	1
Shuffled	STRING	0.223552894211577	1
Shuffled	STRING	0.209580838323353	1
Shuffled	STRING	0.203592814371257	1
Shuffled	STRING	0.198602794411178	1
Shuffled	STRING	0.208582834331337	1
Shuffled	STRING	0.221556886227545	1
Shuffled	STRING	0.204590818363273	1
Shuffled	STRING	0.208582834331337	1
Shuffled	STRING	0.193612774451098	1
Shuffled	STRING	0.214570858283433	1
Shuffled	STRING	0.203592814371257	1
Shuffled	STRING	0.196606786427146	1
Shuffled	STRING	0.196606786427146	1
Shuffled	STRING	0.196606786427146	1
Shuffled	STRING	0.224550898203593	1
Shuffled	STRING	0.193612774451098	1
Shuffled	STRING	0.223552894211577	1
Shuffled	STRING	0.19061876247505	1
Shuffled	STRING	0.189620758483034	1
Shuffled	STRING	0.198602794411178	1
Shuffled	STRING	0.207584830339321	1
Shuffled	STRING	0.219560878243513	1
Shuffled	STRING	0.216566866267465	1
Shuffled	STRING	0.19560878243513	1
Shuffled	STRING	0.203592814371257	1
Shuffled	STRING	0.216566866267465	1
Shuffled	STRING	0.199600798403194	1
Shuffled	STRING	0.198602794411178	1
Shuffled	STRING	0.212574850299401	1
Shuffled	STRING	0.218562874251497	1
Shuffled	STRING	0.203592814371257	1
Shuffled	STRING	0.18562874251497	1
Shuffled	STRING	0.209580838323353	1
Shuffled	STRING	0.203592814371257	1
Shuffled	STRING	0.211576846307385	1
Shuffled	STRING	0.217564870259481	1
Shuffled	STRING	0.204590818363273	1
Shuffled	STRING	0.204590818363273	1
Shuffled	STRING	0.193612774451098	1
Shuffled	STRING	0.204590818363273	1
Shuffled	STRING	0.194610778443114	1
Shuffled	STRING	0.214570858283433	1
Shuffled	STRING	0.198602794411178	1
Shuffled	STRING	0.174650698602794	1
Shuffled	STRING	0.181636726546906	1
Shuffled	STRING	0.201596806387226	1
Shuffled	STRING	0.212574850299401	1
Shuffled	STRING	0.215568862275449	1
Shuffled	STRING	0.188622754491018	1
Shuffled	STRING	0.19061876247505	1
Shuffled	STRING	0.192614770459082	1
Shuffled	STRING	0.210578842315369	1
Shuffled	STRING	0.205588822355289	1
Shuffled	STRING	0.214570858283433	1
Shuffled	STRING	0.212574850299401	1
Shuffled	STRING	0.19061876247505	1
Shuffled	STRING	0.229540918163673	1
Shuffled	STRING	0.199600798403194	1
Shuffled	STRING	0.218562874251497	1
Shuffled	STRING	0.208582834331337	1
Shuffled	STRING	0.196606786427146	1
Shuffled	STRING	0.215568862275449	1
Shuffled	STRING	0.19560878243513	1
Shuffled	STRING	0.203592814371257	1
Shuffled	STRING	0.197604790419162	1
Shuffled	STRING	0.193612774451098	1
Shuffled	STRING	0.199600798403194	1
Shuffled	STRING	0.215568862275449	1
Shuffled	STRING	0.18063872255489	1
Shuffled	STRING	0.212574850299401	1
Shuffled	STRING	0.202594810379242	1
Shuffled	STRING	0.19560878243513	1
Shuffled	STRING	0.199600798403194	1
Shuffled	STRING	0.187624750499002	1
Shuffled	STRING	0.204590818363273	1
Shuffled	STRING	0.197604790419162	1
Shuffled	STRING	0.199600798403194	1
Shuffled	STRING	0.198602794411178	1
Shuffled	STRING	0.196606786427146	1
Shuffled	STRING	0.183632734530938	1
Shuffled	STRING	0.210578842315369	1
Shuffled	STRING	0.217564870259481	1
Shuffled	STRING	0.203592814371257	1
Shuffled	STRING	0.208582834331337	1
Shuffled	STRING	0.186626746506986	1
Shuffled	STRING	0.209580838323353	1
Shuffled	STRING	0.221556886227545	1
Shuffled	STRING	0.198602794411178	1
Shuffled	STRING	0.196606786427146	1
Shuffled	STRING	0.215568862275449	1
Shuffled	STRING	0.204590818363273	1
Shuffled	STRING	0.186626746506986	1
Shuffled	STRING	0.211576846307385	1
Shuffled	STRING	0.183632734530938	1
Shuffled	STRING	0.219560878243513	1
Shuffled	STRING	0.207584830339321	1
Shuffled	STRING	0.214570858283433	1
Shuffled	STRING	0.198602794411178	1
Shuffled	STRING	0.19560878243513	1
Shuffled	STRING	0.208582834331337	1
Shuffled	STRING	0.191616766467066	1
Shuffled	STRING	0.199600798403194	1
Shuffled	STRING	0.199600798403194	1
Shuffled	STRING	0.196606786427146	1
Shuffled	STRING	0.192614770459082	1
Shuffled	STRING	0.184630738522954	1
Shuffled	STRING	0.214570858283433	1
Shuffled	STRING	0.236526946107784	1
Shuffled	STRING	0.194610778443114	1
Shuffled	STRING	0.198602794411178	1
Shuffled	STRING	0.182634730538922	1
Shuffled	STRING	0.198602794411178	1
Shuffled	STRING	0.197604790419162	1
Shuffled	STRING	0.202594810379242	1
Shuffled	STRING	0.208582834331337	1
Shuffled	STRING	0.172654690618762	1
Shuffled	STRING	0.202594810379242	1
Shuffled	STRING	0.205588822355289	1
Shuffled	STRING	0.203592814371257	1
Shuffled	STRING	0.214570858283433	1
Shuffled	STRING	0.194610778443114	1
Shuffled	STRING	0.199600798403194	1
Shuffled	STRING	0.201596806387226	1
Shuffled	STRING	0.19560878243513	1
Shuffled	STRING	0.188622754491018	1
Shuffled	STRING	0.209580838323353	1
Shuffled	STRING	0.201596806387226	1
Shuffled	STRING	0.207584830339321	1
Shuffled	STRING	0.206586826347305	1
Shuffled	STRING	0.216566866267465	1
Shuffled	STRING	0.184630738522954	1
Shuffled	STRING	0.198602794411178	1
Shuffled	STRING	0.214570858283433	1
Shuffled	STRING	0.220558882235529	1
Shuffled	STRING	0.188622754491018	1
Shuffled	STRING	0.224550898203593	1
Shuffled	STRING	0.205588822355289	1
Shuffled	STRING	0.203592814371257	1
Shuffled	STRING	0.193612774451098	1
Shuffled	STRING	0.188622754491018	1
Shuffled	STRING	0.199600798403194	1
Shuffled	STRING	0.20059880239521	1
Shuffled	STRING	0.197604790419162	1
Shuffled	STRING	0.202594810379242	1
Shuffled	STRING	0.205588822355289	1
Shuffled	STRING	0.208582834331337	1
Shuffled	STRING	0.217564870259481	1
Shuffled	STRING	0.214570858283433	1
Shuffled	STRING	0.19061876247505	1
Shuffled	STRING	0.216566866267465	1
Shuffled	STRING	0.201596806387226	1
Shuffled	STRING	0.212574850299401	1
Shuffled	STRING	0.20059880239521	1
Shuffled	STRING	0.217564870259481	1
Shuffled	STRING	0.216566866267465	1
Shuffled	STRING	0.193612774451098	1
Shuffled	STRING	0.209580838323353	1
Shuffled	STRING	0.197604790419162	1
Shuffled	STRING	0.230538922155689	1
Shuffled	STRING	0.214570858283433	1
Shuffled	STRING	0.215568862275449	1
Shuffled	STRING	0.208582834331337	1
Shuffled	STRING	0.201596806387226	1
Shuffled	STRING	0.212574850299401	1
Shuffled	STRING	0.211576846307385	1
Shuffled	STRING	0.184630738522954	1
Shuffled	STRING	0.20059880239521	1
Shuffled	STRING	0.19061876247505	1
Shuffled	STRING	0.206586826347305	1
Shuffled	STRING	0.191616766467066	1
Shuffled	STRING	0.218562874251497	1
Shuffled	STRING	0.218562874251497	1
Shuffled	STRING	0.203592814371257	1
Shuffled	STRING	0.202594810379242	1
Shuffled	STRING	0.19560878243513	1
Shuffled	STRING	0.205588822355289	1
Shuffled	STRING	0.198602794411178	1
Shuffled	STRING	0.196606786427146	1
Shuffled	STRING	0.212574850299401	1
Shuffled	STRING	0.198602794411178	1
Shuffled	STRING	0.186626746506986	1
Shuffled	STRING	0.222554890219561	1
Shuffled	STRING	0.198602794411178	1
Shuffled	STRING	0.205588822355289	1
Shuffled	STRING	0.19560878243513	1
Shuffled	STRING	0.181636726546906	1
Shuffled	STRING	0.193612774451098	1
Shuffled	STRING	0.194610778443114	1
Shuffled	STRING	0.209580838323353	1
Shuffled	STRING	0.209580838323353	1
Shuffled	STRING	0.202594810379242	1
Shuffled	STRING	0.210578842315369	1
Shuffled	STRING	0.209580838323353	1
Shuffled	STRING	0.207584830339321	1
Shuffled	STRING	0.221556886227545	1
Shuffled	STRING	0.201596806387226	1
Shuffled	STRING	0.196606786427146	1
Shuffled	STRING	0.199600798403194	1
Shuffled	STRING	0.206586826347305	1
Shuffled	STRING	0.203592814371257	1
Shuffled	STRING	0.199600798403194	1
Shuffled	STRING	0.206586826347305	1
Shuffled	STRING	0.204590818363273	1
Shuffled	STRING	0.202594810379242	1
Shuffled	STRING	0.199600798403194	1
Shuffled	STRING	0.20059880239521	1
Shuffled	STRING	0.214570858283433	1
Shuffled	STRING	0.203592814371257	1
Shuffled	STRING	0.217564870259481	1
Shuffled	STRING	0.194610778443114	1
Shuffled	STRING	0.218562874251497	1
Shuffled	STRING	0.220558882235529	1
Shuffled	STRING	0.196606786427146	1
Shuffled	STRING	0.202594810379242	1
Shuffled	STRING	0.203592814371257	1
Shuffled	STRING	0.203592814371257	1
Shuffled	STRING	0.216566866267465	1
Shuffled	STRING	0.214570858283433	1
Shuffled	STRING	0.197604790419162	1
Shuffled	STRING	0.212574850299401	1
Shuffled	STRING	0.196606786427146	1
Shuffled	STRING	0.189620758483034	1
Shuffled	STRING	0.177644710578842	1
Shuffled	STRING	0.192614770459082	1
Shuffled	STRING	0.19560878243513	1
Shuffled	STRING	0.206586826347305	1
Shuffled	STRING	0.215568862275449	1
Shuffled	STRING	0.204590818363273	1
Shuffled	STRING	0.189620758483034	1
Shuffled	STRING	0.198602794411178	1
Shuffled	STRING	0.202594810379242	1
Shuffled	STRING	0.201596806387226	1
Shuffled	STRING	0.206586826347305	1
Shuffled	STRING	0.203592814371257	1
Shuffled	STRING	0.204590818363273	1
Shuffled	STRING	0.197604790419162	1
Shuffled	STRING	0.223552894211577	1
Shuffled	STRING	0.211576846307385	1
Shuffled	STRING	0.194610778443114	1
Shuffled	STRING	0.197604790419162	1
Shuffled	STRING	0.213572854291417	1
Shuffled	STRING	0.213572854291417	1
Shuffled	STRING	0.193612774451098	1
Shuffled	STRING	0.213572854291417	1
Shuffled	STRING	0.19061876247505	1
Shuffled	STRING	0.18063872255489	1
Shuffled	STRING	0.201596806387226	1
Shuffled	STRING	0.198602794411178	1
Shuffled	STRING	0.194610778443114	1
Shuffled	STRING	0.218562874251497	1
Shuffled	STRING	0.19061876247505	1
Shuffled	STRING	0.212574850299401	1
Shuffled	STRING	0.19560878243513	1
Shuffled	STRING	0.206586826347305	1
Shuffled	STRING	0.203592814371257	1
Shuffled	STRING	0.219560878243513	1
Shuffled	STRING	0.208582834331337	1
Shuffled	STRING	0.225548902195609	1
Shuffled	STRING	0.197604790419162	1
Shuffled	STRING	0.184630738522954	1
Shuffled	STRING	0.211576846307385	1
Shuffled	STRING	0.201596806387226	1
Shuffled	STRING	0.199600798403194	1
Shuffled	STRING	0.181636726546906	1
Shuffled	STRING	0.218562874251497	1
Shuffled	STRING	0.210578842315369	1
Shuffled	STRING	0.207584830339321	1
Shuffled	STRING	0.188622754491018	1
Shuffled	STRING	0.20059880239521	1
Shuffled	STRING	0.184630738522954	1
Shuffled	STRING	0.201596806387226	1
Shuffled	STRING	0.214570858283433	1
Shuffled	STRING	0.206586826347305	1
Shuffled	STRING	0.219560878243513	1
Shuffled	STRING	0.212574850299401	1
Shuffled	STRING	0.196606786427146	1
Shuffled	STRING	0.223552894211577	1
Shuffled	STRING	0.204590818363273	1
Shuffled	STRING	0.203592814371257	1
Shuffled	STRING	0.220558882235529	1
Shuffled	STRING	0.212574850299401	1
Shuffled	STRING	0.212574850299401	1
Shuffled	STRING	0.212574850299401	1
Shuffled	STRING	0.202594810379242	1
Shuffled	STRING	0.192614770459082	1
Shuffled	STRING	0.213572854291417	1
Shuffled	STRING	0.19061876247505	1
Shuffled	STRING	0.207584830339321	1
Shuffled	STRING	0.201596806387226	1
Shuffled	STRING	0.183632734530938	1
Shuffled	STRING	0.19560878243513	1
Shuffled	STRING	0.204590818363273	1
Shuffled	STRING	0.199600798403194	1
Shuffled	STRING	0.209580838323353	1
Shuffled	STRING	0.198602794411178	1
Shuffled	STRING	0.204590818363273	1
Shuffled	STRING	0.229540918163673	1
Shuffled	STRING	0.218562874251497	1
Shuffled	STRING	0.208582834331337	1
Shuffled	STRING	0.219560878243513	1
Shuffled	STRING	0.210578842315369	1
Shuffled	STRING	0.209580838323353	1
Shuffled	STRING	0.224550898203593	1
Shuffled	STRING	0.206586826347305	1
Shuffled	STRING	0.219560878243513	1
Shuffled	STRING	0.214570858283433	1
Shuffled	STRING	0.199600798403194	1
Shuffled	STRING	0.212574850299401	1
Shuffled	STRING	0.207584830339321	1
Shuffled	STRING	0.199600798403194	1
Shuffled	STRING	0.198602794411178	1
Shuffled	STRING	0.189620758483034	1
Shuffled	STRING	0.212574850299401	1
Shuffled	STRING	0.196606786427146	1
Shuffled	STRING	0.224550898203593	1
Shuffled	STRING	0.188622754491018	1
Shuffled	STRING	0.203592814371257	1
Shuffled	STRING	0.20059880239521	1
Shuffled	STRING	0.186626746506986	1
Shuffled	STRING	0.214570858283433	1
Shuffled	STRING	0.20059880239521	1
Shuffled	STRING	0.205588822355289	1
Shuffled	STRING	0.199600798403194	1
Shuffled	STRING	0.207584830339321	1
Shuffled	STRING	0.198602794411178	1
Shuffled	STRING	0.226546906187625	1
Shuffled	STRING	0.20059880239521	1
Shuffled	STRING	0.213572854291417	1
Shuffled	STRING	0.201596806387226	1
Shuffled	STRING	0.210578842315369	1
Shuffled	STRING	0.211576846307385	1
Shuffled	STRING	0.219560878243513	1
Shuffled	STRING	0.187624750499002	1
Shuffled	STRING	0.208582834331337	1
Shuffled	STRING	0.191616766467066	1
Shuffled	STRING	0.199600798403194	1
Shuffled	STRING	0.19061876247505	1
Shuffled	STRING	0.193612774451098	1
Shuffled	STRING	0.207584830339321	1
Shuffled	STRING	0.174650698602794	1
Shuffled	STRING	0.233532934131737	1
Shuffled	STRING	0.229540918163673	1
Shuffled	STRING	0.182634730538922	1
Shuffled	STRING	0.194610778443114	1
Shuffled	STRING	0.203592814371257	1
Shuffled	STRING	0.211576846307385	1
Shuffled	STRING	0.219560878243513	1
Shuffled	STRING	0.212574850299401	1
Shuffled	STRING	0.188622754491018	1
Shuffled	STRING	0.191616766467066	1
Shuffled	STRING	0.206586826347305	1
Shuffled	STRING	0.206586826347305	1
Shuffled	STRING	0.193612774451098	1
Shuffled	STRING	0.210578842315369	1
Shuffled	STRING	0.208582834331337	1
Shuffled	STRING	0.207584830339321	1
Shuffled	STRING	0.19560878243513	1
Shuffled	STRING	0.191616766467066	1
Shuffled	STRING	0.187624750499002	1
Shuffled	STRING	0.19061876247505	1
Shuffled	STRING	0.19560878243513	1
Shuffled	STRING	0.211576846307385	1
Shuffled	STRING	0.208582834331337	1
Shuffled	STRING	0.189620758483034	1
Shuffled	STRING	0.198602794411178	1
Shuffled	STRING	0.210578842315369	1
Shuffled	STRING	0.224550898203593	1
Shuffled	STRING	0.208582834331337	1
Shuffled	STRING	0.208582834331337	1
Shuffled	STRING	0.205588822355289	1
Shuffled	STRING	0.211576846307385	1
Shuffled	STRING	0.196606786427146	1
Shuffled	STRING	0.207584830339321	1
Shuffled	STRING	0.193612774451098	1
Shuffled	STRING	0.194610778443114	1
Shuffled	STRING	0.19560878243513	1
Shuffled	STRING	0.191616766467066	1
Shuffled	STRING	0.212574850299401	1
Shuffled	STRING	0.208582834331337	1
Shuffled	STRING	0.198602794411178	1
Shuffled	STRING	0.206586826347305	1
Shuffled	STRING	0.220558882235529	1
Shuffled	STRING	0.183632734530938	1
Shuffled	STRING	0.215568862275449	1
Shuffled	STRING	0.214570858283433	1
Shuffled	STRING	0.204590818363273	1
Shuffled	STRING	0.209580838323353	1
Shuffled	STRING	0.192614770459082	1
Shuffled	STRING	0.211576846307385	1
Shuffled	STRING	0.206586826347305	1
Shuffled	STRING	0.214570858283433	1
Shuffled	STRING	0.20059880239521	1
Shuffled	STRING	0.205588822355289	1
Shuffled	STRING	0.209580838323353	1
Shuffled	STRING	0.187624750499002	1
Shuffled	STRING	0.209580838323353	1
Shuffled	STRING	0.204590818363273	1
Shuffled	STRING	0.209580838323353	1
Shuffled	STRING	0.18562874251497	1
Shuffled	STRING	0.218562874251497	1
Shuffled	STRING	0.215568862275449	1
Shuffled	STRING	0.204590818363273	1
Shuffled	STRING	0.20059880239521	1
Shuffled	STRING	0.174650698602794	1
Shuffled	STRING	0.213572854291417	1
Shuffled	STRING	0.202594810379242	1
Shuffled	STRING	0.230538922155689	1
Shuffled	STRING	0.20059880239521	1
Shuffled	STRING	0.199600798403194	1
Shuffled	STRING	0.210578842315369	1
Shuffled	STRING	0.199600798403194	1
Shuffled	STRING	0.222554890219561	1
Shuffled	STRING	0.203592814371257	1
Shuffled	STRING	0.233532934131737	1
Shuffled	STRING	0.186626746506986	1
Shuffled	STRING	0.19061876247505	1
Shuffled	STRING	0.194610778443114	1
Shuffled	STRING	0.219560878243513	1
Shuffled	STRING	0.211576846307385	1
Shuffled	STRING	0.216566866267465	1
Shuffled	STRING	0.18562874251497	1
Shuffled	STRING	0.217564870259481	1
Shuffled	STRING	0.201596806387226	1
Shuffled	STRING	0.199600798403194	1
Shuffled	STRING	0.199600798403194	1
Shuffled	STRING	0.222554890219561	1
Shuffled	STRING	0.205588822355289	1
Shuffled	STRING	0.213572854291417	1
Shuffled	STRING	0.224550898203593	1
Shuffled	STRING	0.210578842315369	1
Shuffled	STRING	0.212574850299401	1
Shuffled	STRING	0.198602794411178	1
Shuffled	STRING	0.20059880239521	1
Shuffled	STRING	0.209580838323353	1
Shuffled	STRING	0.202594810379242	1
Shuffled	STRING	0.226546906187625	1
Shuffled	STRING	0.216566866267465	1
Shuffled	STRING	0.201596806387226	1
Shuffled	STRING	0.226546906187625	1
Shuffled	STRING	0.206586826347305	1
Shuffled	STRING	0.202594810379242	1
Shuffled	STRING	0.198602794411178	1
Shuffled	STRING	0.189620758483034	1
Shuffled	STRING	0.179640718562874	1
Shuffled	STRING	0.211576846307385	1
Shuffled	STRING	0.215568862275449	1
Shuffled	STRING	0.207584830339321	1
Shuffled	STRING	0.206586826347305	1
Shuffled	STRING	0.194610778443114	1
Shuffled	STRING	0.213572854291417	1
Shuffled	STRING	0.19061876247505	1
Shuffled	STRING	0.18063872255489	1
Shuffled	STRING	0.222554890219561	1
Shuffled	STRING	0.205588822355289	1
Shuffled	STRING	0.207584830339321	1
Shuffled	STRING	0.213572854291417	1
Shuffled	STRING	0.196606786427146	1
Shuffled	STRING	0.221556886227545	1
Shuffled	STRING	0.18562874251497	1
Shuffled	STRING	0.207584830339321	1
Shuffled	STRING	0.205588822355289	1
Shuffled	STRING	0.210578842315369	1
Shuffled	STRING	0.222554890219561	1
Shuffled	STRING	0.18562874251497	1
Shuffled	STRING	0.215568862275449	1
Shuffled	STRING	0.186626746506986	1
Shuffled	STRING	0.191616766467066	1
Shuffled	STRING	0.209580838323353	1
Shuffled	STRING	0.202594810379242	1
Shuffled	STRING	0.230538922155689	1
Shuffled	STRING	0.217564870259481	1
Shuffled	STRING	0.210578842315369	1
Shuffled	STRING	0.203592814371257	1
Shuffled	STRING	0.204590818363273	1
Shuffled	STRING	0.207584830339321	1
Shuffled	STRING	0.208582834331337	1
Shuffled	STRING	0.204590818363273	1
Shuffled	STRING	0.194610778443114	1
Shuffled	STRING	0.207584830339321	1
Shuffled	STRING	0.184630738522954	1
Shuffled	STRING	0.20059880239521	1
Shuffled	STRING	0.213572854291417	1
Shuffled	STRING	0.188622754491018	1
Shuffled	STRING	0.207584830339321	1
Shuffled	STRING	0.203592814371257	1
Shuffled	STRING	0.194610778443114	1
Shuffled	STRING	0.192614770459082	1
Shuffled	STRING	0.193612774451098	1
Shuffled	STRING	0.192614770459082	1
Shuffled	STRING	0.208582834331337	1
Shuffled	STRING	0.206586826347305	1
Shuffled	STRING	0.197604790419162	1
Shuffled	STRING	0.201596806387226	1
Shuffled	STRING	0.188622754491018	1
Shuffled	STRING	0.219560878243513	1
Shuffled	STRING	0.191616766467066	1
Shuffled	STRING	0.196606786427146	1
Shuffled	STRING	0.19560878243513	1
Shuffled	STRING	0.217564870259481	1
Shuffled	STRING	0.19061876247505	1
Shuffled	STRING	0.222554890219561	1
Shuffled	STRING	0.19061876247505	1
Shuffled	STRING	0.208582834331337	1
Shuffled	STRING	0.199600798403194	1
Shuffled	STRING	0.191616766467066	1
Shuffled	STRING	0.19061876247505	1
Shuffled	STRING	0.205588822355289	1
Shuffled	STRING	0.218562874251497	1
Shuffled	STRING	0.205588822355289	1
Shuffled	STRING	0.207584830339321	1
Shuffled	STRING	0.216566866267465	1
Shuffled	STRING	0.205588822355289	1
Shuffled	STRING	0.220558882235529	1
Shuffled	STRING	0.191616766467066	1
Shuffled	STRING	0.205588822355289	1
Shuffled	STRING	0.197604790419162	1
Shuffled	STRING	0.222554890219561	1
Shuffled	STRING	0.211576846307385	1
Shuffled	STRING	0.186626746506986	1
Shuffled	STRING	0.230538922155689	1
Shuffled	STRING	0.205588822355289	1
Shuffled	STRING	0.201596806387226	1
Shuffled	STRING	0.209580838323353	1
Shuffled	STRING	0.207584830339321	1
Shuffled	STRING	0.222554890219561	1
Shuffled	STRING	0.218562874251497	1
Shuffled	STRING	0.233532934131737	1
Shuffled	STRING	0.209580838323353	1
Shuffled	STRING	0.176646706586826	1
Shuffled	STRING	0.201596806387226	1
Shuffled	STRING	0.198602794411178	1
Shuffled	STRING	0.192614770459082	1
Shuffled	STRING	0.201596806387226	1
Shuffled	STRING	0.212574850299401	1
Shuffled	STRING	0.183632734530938	1
Shuffled	STRING	0.203592814371257	1
Shuffled	STRING	0.208582834331337	1
Shuffled	STRING	0.19560878243513	1
Shuffled	STRING	0.196606786427146	1
Shuffled	STRING	0.207584830339321	1
Shuffled	STRING	0.211576846307385	1
Shuffled	STRING	0.208582834331337	1
Shuffled	STRING	0.201596806387226	1
Shuffled	STRING	0.206586826347305	1
Shuffled	STRING	0.208582834331337	1
Shuffled	STRING	0.207584830339321	1
Shuffled	STRING	0.193612774451098	1
Shuffled	STRING	0.219560878243513	1
Shuffled	STRING	0.220558882235529	1
Shuffled	STRING	0.205588822355289	1
Shuffled	STRING	0.223552894211577	1
Shuffled	STRING	0.215568862275449	1
Shuffled	STRING	0.193612774451098	1
Shuffled	STRING	0.206586826347305	1
Shuffled	STRING	0.225548902195609	1
Shuffled	STRING	0.220558882235529	1
Shuffled	STRING	0.205588822355289	1
Shuffled	STRING	0.19560878243513	1
Shuffled	STRING	0.205588822355289	1
Shuffled	STRING	0.20059880239521	1
Shuffled	STRING	0.219560878243513	1
Shuffled	STRING	0.179640718562874	1
Shuffled	STRING	0.224550898203593	1
Shuffled	STRING	0.206586826347305	1
Shuffled	STRING	0.203592814371257	1
Shuffled	STRING	0.177644710578842	1
Shuffled	STRING	0.211576846307385	1
Shuffled	STRING	0.207584830339321	1
Shuffled	STRING	0.203592814371257	1
Shuffled	STRING	0.197604790419162	1
Shuffled	STRING	0.225548902195609	1
Shuffled	STRING	0.207584830339321	1
Shuffled	STRING	0.202594810379242	1
Shuffled	STRING	0.191616766467066	1
Shuffled	STRING	0.198602794411178	1
Shuffled	STRING	0.214570858283433	1
Shuffled	STRING	0.196606786427146	1
Shuffled	STRING	0.198602794411178	1
Shuffled	STRING	0.207584830339321	1
Shuffled	STRING	0.224550898203593	1
Shuffled	STRING	0.207584830339321	1
Shuffled	STRING	0.183632734530938	1
Shuffled	STRING	0.194610778443114	1
Shuffled	STRING	0.208582834331337	1
Shuffled	STRING	0.189620758483034	1
Shuffled	STRING	0.208582834331337	1
Shuffled	STRING	0.197604790419162	1
Shuffled	STRING	0.19061876247505	1
Shuffled	STRING	0.203592814371257	1
Shuffled	STRING	0.217564870259481	1
Shuffled	STRING	0.202594810379242	1
Shuffled	STRING	0.193612774451098	1
Shuffled	STRING	0.207584830339321	1
Shuffled	STRING	0.218562874251497	1
Shuffled	STRING	0.216566866267465	1
Shuffled	STRING	0.210578842315369	1
Shuffled	STRING	0.214570858283433	1
Shuffled	STRING	0.206586826347305	1
Shuffled	STRING	0.208582834331337	1
Shuffled	STRING	0.228542914171657	1
Shuffled	STRING	0.216566866267465	1
Shuffled	STRING	0.176646706586826	1
Shuffled	STRING	0.207584830339321	1
Shuffled	STRING	0.210578842315369	1
Shuffled	STRING	0.204590818363273	1
Shuffled	STRING	0.194610778443114	1
Shuffled	STRING	0.18063872255489	1
Shuffled	STRING	0.218562874251497	1
Shuffled	STRING	0.191616766467066	1
Shuffled	STRING	0.203592814371257	1
Shuffled	STRING	0.202594810379242	1
Shuffled	STRING	0.19560878243513	1
Shuffled	STRING	0.204590818363273	1
Shuffled	STRING	0.18063872255489	1
Shuffled	STRING	0.218562874251497	1
Shuffled	STRING	0.191616766467066	1
Shuffled	STRING	0.210578842315369	1
Shuffled	STRING	0.210578842315369	1
Shuffled	STRING	0.184630738522954	1
Shuffled	STRING	0.207584830339321	1
Shuffled	STRING	0.208582834331337	1
Shuffled	STRING	0.19560878243513	1
Shuffled	STRING	0.18562874251497	1
Shuffled	STRING	0.209580838323353	1
Shuffled	STRING	0.206586826347305	1
Shuffled	STRING	0.208582834331337	1
Shuffled	STRING	0.199600798403194	1
Shuffled	STRING	0.196606786427146	1
Shuffled	STRING	0.17564870259481	1
Shuffled	STRING	0.199600798403194	1
Shuffled	STRING	0.188622754491018	1
Shuffled	STRING	0.203592814371257	1
Shuffled	STRING	0.227544910179641	1
Shuffled	STRING	0.202594810379242	1
Shuffled	STRING	0.213572854291417	1
Shuffled	STRING	0.223552894211577	1
Shuffled	STRING	0.192614770459082	1
Shuffled	STRING	0.210578842315369	1
Shuffled	STRING	0.213572854291417	1
Shuffled	STRING	0.201596806387226	1
Shuffled	STRING	0.194610778443114	1
Shuffled	STRING	0.211576846307385	1
Shuffled	STRING	0.197604790419162	1
Shuffled	STRING	0.207584830339321	1
Shuffled	STRING	0.211576846307385	1
Shuffled	STRING	0.206586826347305	1
Shuffled	STRING	0.193612774451098	1
Shuffled	STRING	0.210578842315369	1
Shuffled	STRING	0.19560878243513	1
Shuffled	STRING	0.207584830339321	1
Shuffled	STRING	0.192614770459082	1
Shuffled	STRING	0.192614770459082	1
Shuffled	STRING	0.216566866267465	1
Shuffled	STRING	0.220558882235529	1
Shuffled	STRING	0.212574850299401	1
Shuffled	STRING	0.205588822355289	1
Shuffled	STRING	0.206586826347305	1
Shuffled	STRING	0.186626746506986	1
Shuffled	STRING	0.217564870259481	1
Shuffled	STRING	0.19560878243513	1
Shuffled	STRING	0.212574850299401	1
Shuffled	STRING	0.197604790419162	1
Shuffled	STRING	0.202594810379242	1
Shuffled	STRING	0.203592814371257	1
Shuffled	STRING	0.232534930139721	1
Shuffled	STRING	0.197604790419162	1
Shuffled	STRING	0.187624750499002	1
Shuffled	STRING	0.183632734530938	1
Shuffled	STRING	0.205588822355289	1
Shuffled	STRING	0.213572854291417	1
Shuffled	STRING	0.181636726546906	1
Shuffled	STRING	0.214570858283433	1
Shuffled	STRING	0.229540918163673	1
Shuffled	STRING	0.201596806387226	1
Shuffled	STRING	0.208582834331337	1
Shuffled	STRING	0.216566866267465	1
Shuffled	STRING	0.215568862275449	1
Shuffled	STRING	0.199600798403194	1
Shuffled	STRING	0.208582834331337	1
Shuffled	STRING	0.183632734530938	1
Shuffled	STRING	0.189620758483034	1
Shuffled	STRING	0.205588822355289	1
Shuffled	STRING	0.198602794411178	1
Shuffled	STRING	0.184630738522954	1
Shuffled	STRING	0.198602794411178	1
Shuffled	STRING	0.209580838323353	1
Shuffled	STRING	0.19560878243513	1
Shuffled	STRING	0.207584830339321	1
Shuffled	STRING	0.205588822355289	1
Shuffled	STRING	0.188622754491018	1
Shuffled	STRING	0.209580838323353	1
Shuffled	STRING	0.202594810379242	1
Shuffled	STRING	0.217564870259481	1
Shuffled	STRING	0.198602794411178	1
Shuffled	STRING	0.196606786427146	1
Shuffled	STRING	0.186626746506986	1
Shuffled	STRING	0.183632734530938	1
Shuffled	STRING	0.187624750499002	1
Shuffled	STRING	0.210578842315369	1
Shuffled	STRING	0.207584830339321	1
Shuffled	STRING	0.196606786427146	1
Shuffled	STRING	0.191616766467066	1
Shuffled	STRING	0.187624750499002	1
Shuffled	STRING	0.212574850299401	1
Shuffled	STRING	0.197604790419162	1
Shuffled	STRING	0.206586826347305	1
Shuffled	STRING	0.222554890219561	1
Shuffled	STRING	0.19061876247505	1
Shuffled	STRING	0.203592814371257	1
Shuffled	STRING	0.196606786427146	1
Shuffled	STRING	0.208582834331337	1
Shuffled	STRING	0.183632734530938	1
Shuffled	STRING	0.218562874251497	1
Shuffled	STRING	0.208582834331337	1
Shuffled	STRING	0.183632734530938	1
Shuffled	STRING	0.194610778443114	1
Shuffled	STRING	0.204590818363273	1
Shuffled	STRING	0.210578842315369	1
Shuffled	STRING	0.208582834331337	1
Shuffled	STRING	0.209580838323353	1
Shuffled	STRING	0.18562874251497	1
Shuffled	STRING	0.212574850299401	1
Shuffled	STRING	0.19560878243513	1
Shuffled	STRING	0.194610778443114	1
Shuffled	STRING	0.199600798403194	1
Shuffled	STRING	0.198602794411178	1
Shuffled	STRING	0.215568862275449	1
Shuffled	STRING	0.219560878243513	1
Shuffled	STRING	0.208582834331337	1
Shuffled	STRING	0.212574850299401	1
Shuffled	STRING	0.208582834331337	1
Shuffled	STRING	0.222554890219561	1
Shuffled	STRING	0.201596806387226	1
Shuffled	STRING	0.202594810379242	1
Shuffled	STRING	0.212574850299401	1
Shuffled	STRING	0.172654690618762	1
Shuffled	STRING	0.202594810379242	1
Shuffled	STRING	0.206586826347305	1
Shuffled	STRING	0.192614770459082	1
Shuffled	STRING	0.206586826347305	1
Shuffled	STRING	0.182634730538922	1
Shuffled	STRING	0.201596806387226	1
Shuffled	STRING	0.188622754491018	1
Shuffled	STRING	0.197604790419162	1
Shuffled	STRING	0.204590818363273	1
Shuffled	STRING	0.20059880239521	1
Shuffled	STRING	0.201596806387226	1
Shuffled	STRING	0.179640718562874	1
Shuffled	STRING	0.205588822355289	1
Shuffled	STRING	0.207584830339321	1
Shuffled	STRING	0.203592814371257	1
Shuffled	STRING	0.202594810379242	1
Shuffled	STRING	0.194610778443114	1
Shuffled	STRING	0.217564870259481	1
Shuffled	STRING	0.198602794411178	1
Shuffled	STRING	0.197604790419162	1
Shuffled	STRING	0.187624750499002	1
Shuffled	STRING	0.192614770459082	1
Shuffled	STRING	0.211576846307385	1
Shuffled	STRING	0.216566866267465	1
Shuffled	STRING	0.19560878243513	1
Shuffled	STRING	0.19560878243513	1
Shuffled	STRING	0.207584830339321	1
Shuffled	STRING	0.176646706586826	1
Shuffled	STRING	0.207584830339321	1
Shuffled	STRING	0.192614770459082	1
Shuffled	STRING	0.204590818363273	1
Shuffled	STRING	0.20059880239521	1
Shuffled	STRING	0.193612774451098	1
Shuffled	STRING	0.188622754491018	1
Shuffled	STRING	0.18562874251497	1
Shuffled	STRING	0.216566866267465	1
Shuffled	STRING	0.194610778443114	1
Shuffled	STRING	0.206586826347305	1
Shuffled	STRING	0.192614770459082	1
Shuffled	STRING	0.203592814371257	1
Shuffled	STRING	0.215568862275449	1
Shuffled	STRING	0.197604790419162	1
Shuffled	STRING	0.204590818363273	1
Shuffled	STRING	0.209580838323353	1
Shuffled	STRING	0.199600798403194	1
Shuffled	STRING	0.177644710578842	1
Shuffled	STRING	0.187624750499002	1
Shuffled	STRING	0.197604790419162	1
Shuffled	STRING	0.213572854291417	1
Shuffled	STRING	0.196606786427146	1
Shuffled	STRING	0.212574850299401	1
Shuffled	STRING	0.186626746506986	1
Shuffled	STRING	0.18063872255489	1
Shuffled	STRING	0.194610778443114	1
Shuffled	STRING	0.20059880239521	1
Shuffled	STRING	0.234530938123753	1
Shuffled	STRING	0.183632734530938	1
Shuffled	STRING	0.184630738522954	1
Shuffled	STRING	0.19061876247505	1
Shuffled	STRING	0.194610778443114	1
Shuffled	STRING	0.198602794411178	1
Shuffled	STRING	0.205588822355289	1
Shuffled	STRING	0.196606786427146	1
Shuffled	STRING	0.19061876247505	1
Shuffled	STRING	0.188622754491018	1
Shuffled	STRING	0.205588822355289	1
Shuffled	STRING	0.205588822355289	1
Shuffled	STRING	0.222554890219561	1
Shuffled	STRING	0.203592814371257	1
Shuffled	STRING	0.212574850299401	1
Shuffled	STRING	0.194610778443114	1
Shuffled	STRING	0.206586826347305	1
Shuffled	STRING	0.210578842315369	1
Shuffled	STRING	0.213572854291417	1
Shuffled	STRING	0.199600798403194	1
Shuffled	STRING	0.193612774451098	1
Shuffled	STRING	0.194610778443114	1
Shuffled	STRING	0.209580838323353	1
Shuffled	STRING	0.201596806387226	1
Shuffled	STRING	0.194610778443114	1
Shuffled	STRING	0.219560878243513	1
Shuffled	STRING	0.198602794411178	1
Shuffled	STRING	0.197604790419162	1
Shuffled	STRING	0.192614770459082	1
Shuffled	STRING	0.214570858283433	1
Shuffled	STRING	0.202594810379242	1
Shuffled	STRING	0.194610778443114	1
Shuffled	STRING	0.176646706586826	1
Shuffled	STRING	0.219560878243513	1
Shuffled	STRING	0.196606786427146	1
Shuffled	STRING	0.189620758483034	1
Shuffled	STRING	0.205588822355289	1
Shuffled	STRING	0.204590818363273	1
Shuffled	STRING	0.212574850299401	1
Shuffled	STRING	0.205588822355289	1
Shuffled	STRING	0.212574850299401	1
Shuffled	STRING	0.208582834331337	1
Shuffled	STRING	0.202594810379242	1
Shuffled	STRING	0.183632734530938	1
Shuffled	STRING	0.209580838323353	1
Shuffled	STRING	0.197604790419162	1
Shuffled	STRING	0.211576846307385	1
Shuffled	STRING	0.189620758483034	1
Shuffled	STRING	0.223552894211577	1
Shuffled	STRING	0.187624750499002	1
Shuffled	STRING	0.202594810379242	1
Shuffled	STRING	0.212574850299401	1
Shuffled	STRING	0.183632734530938	1
Shuffled	STRING	0.198602794411178	1
Shuffled	STRING	0.186626746506986	1
Shuffled	STRING	0.181636726546906	1
Shuffled	STRING	0.208582834331337	1
Shuffled	STRING	0.222554890219561	1
Shuffled	STRING	0.199600798403194	1
Shuffled	STRING	0.19061876247505	1
Shuffled	STRING	0.204590818363273	1
Shuffled	STRING	0.202594810379242	1
Shuffled	STRING	0.186626746506986	1
Shuffled	STRING	0.20059880239521	1
Shuffled	STRING	0.209580838323353	1
Shuffled	STRING	0.196606786427146	1
Shuffled	STRING	0.217564870259481	1
Shuffled	STRING	0.222554890219561	1
Shuffled	STRING	0.201596806387226	1
Shuffled	STRING	0.205588822355289	1
Shuffled	STRING	0.208582834331337	1
Shuffled	STRING	0.221556886227545	1
Shuffled	STRING	0.194610778443114	1
Shuffled	STRING	0.189620758483034	1
Shuffled	STRING	0.187624750499002	1
Shuffled	STRING	0.210578842315369	1
Shuffled	STRING	0.194610778443114	1
Shuffled	STRING	0.193612774451098	1
Shuffled	STRING	0.218562874251497	1
Shuffled	STRING	0.19560878243513	1
Shuffled	STRING	0.191616766467066	1
Shuffled	STRING	0.214570858283433	1
Shuffled	STRING	0.197604790419162	1
Shuffled	STRING	0.209580838323353	1
Shuffled	STRING	0.197604790419162	1
Shuffled	STRING	0.206586826347305	1
Shuffled	STRING	0.199600798403194	1
Shuffled	STRING	0.208582834331337	1
Shuffled	STRING	0.212574850299401	1
Shuffled	STRING	0.222554890219561	1
Shuffled	STRING	0.184630738522954	1
Shuffled	STRING	0.205588822355289	1
Shuffled	STRING	0.199600798403194	1
Shuffled	STRING	0.20059880239521	1
Shuffled	STRING	0.203592814371257	1
Shuffled	STRING	0.202594810379242	1
Shuffled	STRING	0.207584830339321	1
Shuffled	STRING	0.224550898203593	1
Shuffled	STRING	0.197604790419162	1
Shuffled	STRING	0.208582834331337	1
Shuffled	STRING	0.192614770459082	1
Shuffled	STRING	0.194610778443114	1
Shuffled	STRING	0.210578842315369	1
Shuffled	STRING	0.198602794411178	1
Shuffled	STRING	0.193612774451098	1
Shuffled	STRING	0.223552894211577	1
Shuffled	STRING	0.174650698602794	1
Shuffled	STRING	0.198602794411178	1
Shuffled	STRING	0.189620758483034	1
Shuffled	STRING	0.212574850299401	1
Shuffled	STRING	0.225548902195609	1
Shuffled	STRING	0.194610778443114	1
Shuffled	STRING	0.193612774451098	1
Shuffled	STRING	0.213572854291417	1
Shuffled	STRING	0.209580838323353	1
Shuffled	STRING	0.184630738522954	1
Shuffled	STRING	0.211576846307385	1
Shuffled	STRING	0.216566866267465	1
Shuffled	STRING	0.20059880239521	1
Shuffled	STRING	0.207584830339321	1
Shuffled	STRING	0.19061876247505	1
Shuffled	STRING	0.186626746506986	1
Shuffled	STRING	0.222554890219561	1
Shuffled	STRING	0.20059880239521	1
Shuffled	STRING	0.20059880239521	1
Shuffled	STRING	0.210578842315369	1
Shuffled	STRING	0.209580838323353	1
Shuffled	STRING	0.207584830339321	1
Shuffled	STRING	0.19560878243513	1
Shuffled	STRING	0.189620758483034	1
Shuffled	STRING	0.210578842315369	1
Shuffled	STRING	0.226546906187625	1
Shuffled	STRING	0.203592814371257	1
Shuffled	STRING	0.191616766467066	1
Shuffled	STRING	0.203592814371257	1
Shuffled	STRING	0.198602794411178	1
Shuffled	STRING	0.198602794411178	1
Shuffled	STRING	0.186626746506986	1
Shuffled	STRING	0.188622754491018	1
Shuffled	STRING	0.196606786427146	1
Shuffled	STRING	0.204590818363273	1
Shuffled	STRING	0.205588822355289	1
Shuffled	STRING	0.208582834331337	1
Shuffled	STRING	0.193612774451098	1
Shuffled	STRING	0.222554890219561	1
Shuffled	STRING	0.208582834331337	1
Shuffled	STRING	0.199600798403194	1
Shuffled	STRING	0.207584830339321	1
Shuffled	STRING	0.204590818363273	1
Shuffled	STRING	0.220558882235529	1
Shuffled	STRING	0.205588822355289	1
Shuffled	STRING	0.218562874251497	1
Shuffled	STRING	0.205588822355289	1
Shuffled	STRING	0.204590818363273	1
Shuffled	STRING	0.210578842315369	1
Shuffled	STRING	0.18562874251497	1
Shuffled	STRING	0.199600798403194	1
Shuffled	STRING	0.197604790419162	1
Shuffled	STRING	0.215568862275449	1
Shuffled	STRING	0.216566866267465	1
Shuffled	STRING	0.217564870259481	1
Shuffled	STRING	0.213572854291417	1
Shuffled	STRING	0.214570858283433	1
Shuffled	STRING	0.207584830339321	1
Shuffled	STRING	0.204590818363273	1
Shuffled	STRING	0.197604790419162	1
Shuffled	STRING	0.199600798403194	1
Shuffled	STRING	0.199600798403194	1
Shuffled	STRING	0.194610778443114	1
Shuffled	STRING	0.198602794411178	1
Shuffled	STRING	0.184630738522954	1
Shuffled	STRING	0.204590818363273	1
Shuffled	STRING	0.201596806387226	1
Shuffled	STRING	0.193612774451098	1
Shuffled	STRING	0.204590818363273	1
Shuffled	STRING	0.208582834331337	1
Shuffled	STRING	0.206586826347305	1
Shuffled	STRING	0.199600798403194	1
Shuffled	STRING	0.203592814371257	1
Shuffled	STRING	0.197604790419162	1
Shuffled	STRING	0.194610778443114	1
Shuffled	STRING	0.19061876247505	1
Shuffled	STRING	0.219560878243513	1
Shuffled	STRING	0.196606786427146	1
Shuffled	STRING	0.191616766467066	1
Shuffled	STRING	0.206586826347305	1
Shuffled	STRING	0.203592814371257	1
Shuffled	STRING	0.197604790419162	1
Shuffled	STRING	0.193612774451098	1
Shuffled	STRING	0.204590818363273	1
Shuffled	STRING	0.181636726546906	1
Shuffled	STRING	0.221556886227545	1
Shuffled	STRING	0.212574850299401	1
Shuffled	STRING	0.203592814371257	1
Shuffled	STRING	0.211576846307385	1
Shuffled	STRING	0.221556886227545	1
Shuffled	STRING	0.201596806387226	1
Shuffled	STRING	0.198602794411178	1
Shuffled	STRING	0.208582834331337	1
Shuffled	STRING	0.186626746506986	1
Shuffled	STRING	0.211576846307385	1
Shuffled	STRING	0.209580838323353	1
Shuffled	STRING	0.215568862275449	1
Shuffled	STRING	0.207584830339321	1
Shuffled	STRING	0.212574850299401	1
Shuffled	STRING	0.196606786427146	1
Shuffled	STRING	0.202594810379242	1
Shuffled	STRING	0.196606786427146	1
Shuffled	STRING	0.196606786427146	1
Shuffled	STRING	0.221556886227545	1
Shuffled	STRING	0.209580838323353	1
Shuffled	STRING	0.211576846307385	1
Shuffled	STRING	0.213572854291417	1
Shuffled	STRING	0.202594810379242	1
Shuffled	STRING	0.198602794411178	1
Shuffled	STRING	0.205588822355289	1
Shuffled	STRING	0.188622754491018	1
Shuffled	STRING	0.217564870259481	1
Shuffled	STRING	0.188622754491018	1
Shuffled	STRING	0.211576846307385	1
Shuffled	STRING	0.212574850299401	1
Shuffled	STRING	0.196606786427146	1
Shuffled	STRING	0.218562874251497	1
Shuffled	STRING	0.199600798403194	1
Shuffled	STRING	0.217564870259481	1
Shuffled	STRING	0.19560878243513	1
Shuffled	STRING	0.198602794411178	1
Shuffled	STRING	0.199600798403194	1
Shuffled	STRING	0.218562874251497	1
Shuffled	STRING	0.193612774451098	1
Shuffled	STRING	0.196606786427146	1
Shuffled	STRING	0.192614770459082	1
Shuffled	STRING	0.220558882235529	1
Shuffled	STRING	0.196606786427146	1
Shuffled	STRING	0.226546906187625	1
Shuffled	STRING	0.215568862275449	1
Shuffled	STRING	0.225548902195609	1
Shuffled	STRING	0.203592814371257	1
Shuffled	STRING	0.19061876247505	1
Shuffled	STRING	0.210578842315369	1
Shuffled	STRING	0.203592814371257	1
Shuffled	STRING	0.19560878243513	1
Shuffled	STRING	0.201596806387226	1
Shuffled	STRING	0.196606786427146	1
Shuffled	STRING	0.205588822355289	1
Shuffled	STRING	0.202594810379242	1
Shuffled	STRING	0.212574850299401	1
Shuffled	STRING	0.199600798403194	1
Shuffled	STRING	0.19560878243513	1
Shuffled	STRING	0.210578842315369	1
Shuffled	STRING	0.18063872255489	1
Shuffled	STRING	0.218562874251497	1
Shuffled	STRING	0.208582834331337	1
Shuffled	STRING	0.216566866267465	1
Shuffled	STRING	0.18562874251497	1
Shuffled	STRING	0.20059880239521	1
Shuffled	STRING	0.212574850299401	1
Shuffled	STRING	0.199600798403194	1
Shuffled	STRING	0.192614770459082	1
Shuffled	STRING	0.204590818363273	1
Shuffled	STRING	0.210578842315369	1
Shuffled	STRING	0.217564870259481	1
Shuffled	STRING	0.197604790419162	1
Shuffled	STRING	0.20059880239521	1
Shuffled	STRING	0.194610778443114	1
Shuffled	STRING	0.222554890219561	1
Shuffled	STRING	0.208582834331337	1
Shuffled	STRING	0.19560878243513	1
Shuffled	STRING	0.223552894211577	1
Shuffled	STRING	0.197604790419162	1
Shuffled	STRING	0.229540918163673	1
Shuffled	STRING	0.19560878243513	1
Shuffled	STRING	0.202594810379242	1
Shuffled	STRING	0.201596806387226	1
Shuffled	STRING	0.198602794411178	1
Shuffled	STRING	0.173652694610778	1
Shuffled	STRING	0.208582834331337	1
Shuffled	STRING	0.196606786427146	1
Shuffled	STRING	0.204590818363273	1
Shuffled	STRING	0.194610778443114	1
Shuffled	STRING	0.20059880239521	1
Shuffled	STRING	0.212574850299401	1
Shuffled	STRING	0.196606786427146	1
Shuffled	STRING	0.198602794411178	1
Shuffled	STRING	0.192614770459082	1
Shuffled	STRING	0.205588822355289	1
Shuffled	STRING	0.18562874251497	1
Shuffled	STRING	0.199600798403194	1
Shuffled	STRING	0.213572854291417	1
Shuffled	STRING	0.199600798403194	1
Shuffled	STRING	0.191616766467066	1
Shuffled	STRING	0.217564870259481	1
Shuffled	STRING	0.206586826347305	1
Shuffled	STRING	0.208582834331337	1
Shuffled	STRING	0.179640718562874	1
Shuffled	STRING	0.193612774451098	1
Shuffled	STRING	0.205588822355289	1
Shuffled	STRING	0.203592814371257	1
Shuffled	STRING	0.217564870259481	1
Shuffled	STRING	0.213572854291417	1
Shuffled	STRING	0.213572854291417	1
Shuffled	STRING	0.218562874251497	1
Shuffled	STRING	0.187624750499002	1
Shuffled	STRING	0.189620758483034	1
Shuffled	STRING	0.178642714570858	1
Shuffled	STRING	0.216566866267465	1
Shuffled	STRING	0.192614770459082	1
Shuffled	STRING	0.176646706586826	1
Shuffled	STRING	0.197604790419162	1
Shuffled	STRING	0.20059880239521	1
Shuffled	STRING	0.19560878243513	1
Shuffled	STRING	0.198602794411178	1
Shuffled	STRING	0.217564870259481	1
Shuffled	STRING	0.227544910179641	1
Shuffled	STRING	0.194610778443114	1
Shuffled	STRING	0.192614770459082	1
Shuffled	STRING	0.202594810379242	1
Shuffled	STRING	0.205588822355289	1
Shuffled	STRING	0.211576846307385	1
Shuffled	STRING	0.197604790419162	1
Shuffled	STRING	0.213572854291417	1
Shuffled	STRING	0.204590818363273	1
Shuffled	STRING	0.189620758483034	1
Shuffled	STRING	0.222554890219561	1
Shuffled	STRING	0.188622754491018	1
Shuffled	STRING	0.198602794411178	1
Shuffled	STRING	0.193612774451098	1
Shuffled	STRING	0.206586826347305	1
Shuffled	STRING	0.187624750499002	1
Shuffled	STRING	0.204590818363273	1
Shuffled	STRING	0.18562874251497	1
Shuffled	STRING	0.213572854291417	1
Shuffled	STRING	0.218562874251497	1
Shuffled	STRING	0.189620758483034	1
Shuffled	STRING	0.19560878243513	1
Shuffled	STRING	0.201596806387226	1
Shuffled	STRING	0.199600798403194	1
Shuffled	STRING	0.186626746506986	1
Shuffled	STRING	0.206586826347305	1
Shuffled	STRING	0.20059880239521	1
Shuffled	STRING	0.211576846307385	1
Shuffled	STRING	0.192614770459082	1
Shuffled	STRING	0.215568862275449	1
Shuffled	STRING	0.187624750499002	1
Shuffled	STRING	0.20059880239521	1
Shuffled	STRING	0.218562874251497	1
Shuffled	STRING	0.225548902195609	1
Shuffled	STRING	0.194610778443114	1
Shuffled	STRING	0.179640718562874	1
Shuffled	STRING	0.184630738522954	1
Shuffled	STRING	0.203592814371257	1
Shuffled	STRING	0.19560878243513	1
Shuffled	STRING	0.207584830339321	1
Shuffled	STRING	0.201596806387226	1
Shuffled	STRING	0.187624750499002	1
Shuffled	STRING	0.203592814371257	1
Shuffled	STRING	0.213572854291417	1
Shuffled	STRING	0.19560878243513	1
Shuffled	STRING	0.184630738522954	1
Shuffled	STRING	0.19061876247505	1
Shuffled	STRING	0.18063872255489	1
Shuffled	STRING	0.198602794411178	1
Shuffled	STRING	0.216566866267465	1
Shuffled	STRING	0.210578842315369	1
Shuffled	STRING	0.219560878243513	1
Shuffled	STRING	0.205588822355289	1
Shuffled	STRING	0.216566866267465	1
Shuffled	STRING	0.194610778443114	1
Shuffled	STRING	0.218562874251497	1
Shuffled	STRING	0.207584830339321	1
Shuffled	STRING	0.208582834331337	1
Shuffled	STRING	0.204590818363273	1
Shuffled	STRING	0.224550898203593	1
Shuffled	STRING	0.201596806387226	1
Shuffled	STRING	0.193612774451098	1
Shuffled	STRING	0.199600798403194	1
Shuffled	STRING	0.204590818363273	1
Shuffled	STRING	0.222554890219561	1
Shuffled	STRING	0.181636726546906	1
Shuffled	STRING	0.217564870259481	1
Shuffled	STRING	0.20059880239521	1
Shuffled	STRING	0.215568862275449	1
Shuffled	STRING	0.204590818363273	1
Shuffled	STRING	0.216566866267465	1
Shuffled	STRING	0.198602794411178	1
Shuffled	STRING	0.18562874251497	1
Shuffled	STRING	0.202594810379242	1
Shuffled	STRING	0.188622754491018	1
Shuffled	STRING	0.197604790419162	1
Shuffled	STRING	0.206586826347305	1
Shuffled	STRING	0.189620758483034	1
Shuffled	STRING	0.202594810379242	1
Shuffled	STRING	0.194610778443114	1
Shuffled	STRING	0.210578842315369	1
Shuffled	STRING	0.186626746506986	1
Shuffled	STRING	0.199600798403194	1
Shuffled	STRING	0.205588822355289	1
Shuffled	STRING	0.178642714570858	1
Shuffled	STRING	0.19061876247505	1
Shuffled	STRING	0.196606786427146	1
Shuffled	STRING	0.213572854291417	1
Shuffled	STRING	0.187624750499002	1
Shuffled	STRING	0.211576846307385	1
Shuffled	STRING	0.215568862275449	1
Shuffled	STRING	0.201596806387226	1
Shuffled	STRING	0.19560878243513	1
Shuffled	STRING	0.191616766467066	1
Shuffled	STRING	0.189620758483034	1
Shuffled	STRING	0.209580838323353	1
Shuffled	STRING	0.196606786427146	1
Shuffled	STRING	0.19560878243513	1
Shuffled	STRING	0.204590818363273	1
Shuffled	STRING	0.192614770459082	1
Shuffled	STRING	0.194610778443114	1
Shuffled	STRING	0.210578842315369	1
Shuffled	STRING	0.197604790419162	1
Shuffled	STRING	0.212574850299401	1
Shuffled	STRING	0.218562874251497	1
Shuffled	STRING	0.199600798403194	1
Shuffled	STRING	0.207584830339321	1
Shuffled	STRING	0.210578842315369	1
Shuffled	STRING	0.209580838323353	1
Shuffled	STRING	0.204590818363273	1
Shuffled	STRING	0.220558882235529	1
Shuffled	STRING	0.196606786427146	1
Shuffled	STRING	0.213572854291417	1
Shuffled	STRING	0.188622754491018	1
Shuffled	STRING	0.189620758483034	1
Shuffled	STRING	0.184630738522954	1
Shuffled	STRING	0.205588822355289	1
Shuffled	STRING	0.203592814371257	1
Shuffled	STRING	0.212574850299401	1
Shuffled	STRING	0.214570858283433	1
Shuffled	STRING	0.20059880239521	1
Shuffled	STRING	0.218562874251497	1
Shuffled	STRING	0.234530938123753	1
Shuffled	STRING	0.184630738522954	1
Shuffled	STRING	0.211576846307385	1
Shuffled	STRING	0.205588822355289	1
Shuffled	STRING	0.20059880239521	1
Shuffled	STRING	0.197604790419162	1
Shuffled	STRING	0.197604790419162	1
Shuffled	STRING	0.20059880239521	1
Shuffled	STRING	0.198602794411178	1
Shuffled	STRING	0.207584830339321	1
Shuffled	STRING	0.206586826347305	1
Shuffled	STRING	0.208582834331337	1
Shuffled	STRING	0.193612774451098	1
Shuffled	STRING	0.204590818363273	1
Shuffled	STRING	0.187624750499002	1
Shuffled	STRING	0.214570858283433	1
Shuffled	STRING	0.176646706586826	1
Shuffled	STRING	0.211576846307385	1
Shuffled	STRING	0.211576846307385	1
Shuffled	STRING	0.202594810379242	1
Shuffled	STRING	0.189620758483034	1
Shuffled	STRING	0.213572854291417	1
Shuffled	STRING	0.20059880239521	1
Shuffled	STRING	0.188622754491018	1
Shuffled	STRING	0.20059880239521	1
Shuffled	STRING	0.207584830339321	1
Shuffled	STRING	0.198602794411178	1
Shuffled	STRING	0.204590818363273	1
Shuffled	STRING	0.207584830339321	1
Shuffled	STRING	0.193612774451098	1
Shuffled	STRING	0.219560878243513	1
Shuffled	STRING	0.226546906187625	1
Shuffled	STRING	0.194610778443114	1
Shuffled	STRING	0.218562874251497	1
Shuffled	STRING	0.204590818363273	1
Shuffled	STRING	0.213572854291417	1
Shuffled	STRING	0.213572854291417	1
Shuffled	STRING	0.19061876247505	1
Shuffled	STRING	0.203592814371257	1
Shuffled	STRING	0.216566866267465	1
Shuffled	STRING	0.210578842315369	1
Shuffled	STRING	0.214570858283433	1
Shuffled	STRING	0.20059880239521	1
Shuffled	STRING	0.223552894211577	1
Shuffled	STRING	0.207584830339321	1
Shuffled	STRING	0.197604790419162	1
Shuffled	STRING	0.194610778443114	1
Shuffled	STRING	0.197604790419162	1
Shuffled	STRING	0.198602794411178	1
Shuffled	STRING	0.19560878243513	1
Shuffled	STRING	0.192614770459082	1
Shuffled	STRING	0.17564870259481	1
Shuffled	STRING	0.217564870259481	1
Shuffled	STRING	0.184630738522954	1
Shuffled	STRING	0.193612774451098	1
Shuffled	STRING	0.191616766467066	1
Shuffled	STRING	0.192614770459082	1
Shuffled	STRING	0.202594810379242	1
Shuffled	STRING	0.223552894211577	1
Shuffled	STRING	0.205588822355289	1
Shuffled	STRING	0.203592814371257	1
Shuffled	STRING	0.221556886227545	1
Shuffled	STRING	0.201596806387226	1
Shuffled	STRING	0.211576846307385	1
Shuffled	STRING	0.206586826347305	1
Shuffled	STRING	0.198602794411178	1
Shuffled	STRING	0.228542914171657	1
Shuffled	STRING	0.209580838323353	1
Shuffled	STRING	0.208582834331337	1
Shuffled	STRING	0.20059880239521	1
Shuffled	STRING	0.204590818363273	1
Shuffled	STRING	0.199600798403194	1
Shuffled	STRING	0.224550898203593	1
Shuffled	STRING	0.218562874251497	1
Shuffled	STRING	0.19061876247505	1
Shuffled	STRING	0.199600798403194	1
Shuffled	STRING	0.216566866267465	1
Shuffled	STRING	0.213572854291417	1
Shuffled	STRING	0.204590818363273	1
Shuffled	STRING	0.218562874251497	1
Shuffled	STRING	0.207584830339321	1
Shuffled	STRING	0.217564870259481	1
Shuffled	STRING	0.215568862275449	1
Shuffled	STRING	0.229540918163673	1
Shuffled	STRING	0.199600798403194	1
Shuffled	STRING	0.196606786427146	1
Shuffled	STRING	0.18562874251497	1
Shuffled	STRING	0.199600798403194	1
Shuffled	STRING	0.188622754491018	1
Shuffled	STRING	0.212574850299401	1
Shuffled	STRING	0.210578842315369	1
Shuffled	STRING	0.206586826347305	1
Shuffled	STRING	0.213572854291417	1
Shuffled	STRING	0.203592814371257	1
Shuffled	STRING	0.208582834331337	1
Shuffled	STRING	0.181636726546906	1
Shuffled	STRING	0.189620758483034	1
Shuffled	STRING	0.197604790419162	1
Shuffled	STRING	0.202594810379242	1
Shuffled	STRING	0.194610778443114	1
Shuffled	STRING	0.219560878243513	1
Shuffled	STRING	0.201596806387226	1
Shuffled	STRING	0.186626746506986	1
Shuffled	STRING	0.189620758483034	1
Shuffled	STRING	0.213572854291417	1
Shuffled	STRING	0.204590818363273	1
Shuffled	STRING	0.198602794411178	1
Shuffled	STRING	0.205588822355289	1
Shuffled	STRING	0.20059880239521	1
Shuffled	STRING	0.202594810379242	1
Shuffled	STRING	0.204590818363273	1
Shuffled	STRING	0.204590818363273	1
Shuffled	STRING	0.209580838323353	1
Shuffled	STRING	0.205588822355289	1
Shuffled	STRING	0.205588822355289	1
Shuffled	STRING	0.217564870259481	1
Shuffled	STRING	0.199600798403194	1
Shuffled	STRING	0.201596806387226	1
Shuffled	STRING	0.204590818363273	1
Shuffled	STRING	0.202594810379242	1
Shuffled	STRING	0.206586826347305	1
Shuffled	STRING	0.205588822355289	1
Shuffled	STRING	0.202594810379242	1
Shuffled	STRING	0.224550898203593	1
Shuffled	STRING	0.193612774451098	1
Shuffled	STRING	0.184630738522954	1
Shuffled	STRING	0.196606786427146	1
Shuffled	STRING	0.212574850299401	1
Shuffled	STRING	0.196606786427146	1
Shuffled	STRING	0.198602794411178	1
Shuffled	STRING	0.208582834331337	1
Shuffled	STRING	0.19560878243513	1
Shuffled	STRING	0.20059880239521	1
Shuffled	STRING	0.232534930139721	1
Shuffled	STRING	0.209580838323353	1
Shuffled	STRING	0.213572854291417	1
Shuffled	STRING	0.218562874251497	1
Shuffled	STRING	0.196606786427146	1
Shuffled	STRING	0.20059880239521	1
Shuffled	STRING	0.207584830339321	1
Shuffled	STRING	0.212574850299401	1
Shuffled	STRING	0.209580838323353	1
Shuffled	STRING	0.193612774451098	1
Shuffled	STRING	0.205588822355289	1
Shuffled	STRING	0.211576846307385	1
Shuffled	STRING	0.211576846307385	1
Shuffled	STRING	0.202594810379242	1
Shuffled	STRING	0.196606786427146	1
Shuffled	STRING	0.209580838323353	1
Shuffled	STRING	0.222554890219561	1
Shuffled	STRING	0.209580838323353	1
Shuffled	STRING	0.199600798403194	1
Shuffled	STRING	0.194610778443114	1
Shuffled	STRING	0.220558882235529	1
Shuffled	STRING	0.204590818363273	1
Shuffled	STRING	0.216566866267465	1
Shuffled	STRING	0.203592814371257	1
Shuffled	STRING	0.208582834331337	1
Shuffled	STRING	0.203592814371257	1
Shuffled	STRING	0.222554890219561	1
Shuffled	STRING	0.18562874251497	1
Shuffled	STRING	0.201596806387226	1
Shuffled	STRING	0.20059880239521	1
Shuffled	STRING	0.208582834331337	1
Shuffled	STRING	0.192614770459082	1
Shuffled	STRING	0.19560878243513	1
Shuffled	STRING	0.194610778443114	1
Shuffled	STRING	0.192614770459082	1
Shuffled	STRING	0.19560878243513	1
Shuffled	STRING	0.174650698602794	1
Shuffled	STRING	0.211576846307385	1
Shuffled	STRING	0.215568862275449	1
Shuffled	STRING	0.206586826347305	1
Shuffled	STRING	0.213572854291417	1
Shuffled	STRING	0.198602794411178	1
Shuffled	STRING	0.210578842315369	1
Shuffled	STRING	0.205588822355289	1
Shuffled	STRING	0.206586826347305	1
Shuffled	STRING	0.193612774451098	1
Shuffled	STRING	0.207584830339321	1
Shuffled	STRING	0.198602794411178	1
Shuffled	STRING	0.219560878243513	1
Shuffled	STRING	0.174650698602794	1
Shuffled	STRING	0.193612774451098	1
Shuffled	STRING	0.194610778443114	1
Shuffled	STRING	0.206586826347305	1
Shuffled	STRING	0.18063872255489	1
Shuffled	STRING	0.226546906187625	1
Shuffled	STRING	0.208582834331337	1
Shuffled	STRING	0.193612774451098	1
Shuffled	STRING	0.209580838323353	1
Shuffled	STRING	0.211576846307385	1
Shuffled	STRING	0.210578842315369	1
Shuffled	STRING	0.204590818363273	1
Shuffled	STRING	0.205588822355289	1
Shuffled	STRING	0.197604790419162	1
Shuffled	STRING	0.219560878243513	1
Shuffled	STRING	0.222554890219561	1
Shuffled	STRING	0.205588822355289	1
Shuffled	STRING	0.19061876247505	1
[truncated: 38,005 more rows]
