# Supplementary material for: Systematic identification of post-transcriptional regulatory modules
Source: Nat Commun. 2024 Sep 9;15:7872. doi: 10.1038/s41467-024-52215-7 (PMC11385195; doi:10.1038/s41467-024-52215-7)
Supplement: Supplementary file 20 — Source Data [file 41467_2024_52215_MOESM20_ESM.zip › Source_data/Fig3B.tsv]

pathway	AGGF1	APOBEC3C	BUD13	CPSF6	DDX21	DDX52	DDX55	DDX6	DGCR8	EFTUD2	EIF3G	EXOSC5	FASTKD2	FXR2	GNL3	GPKOW	HNRNPA1	HNRNPC	ILF3	LARP4	LARP7	LIN28B	NOLC1	NONO	NPM1	NSUN2	PPIL4	QKI	RBM15	RPS11	RPS3	SBDS	SF3B4	SMNDC1	SRSF1	SRSF7	SUPV3L1	TAF15	TBRG4	TRA2A	TROVE2	U2AF1	U2AF2	UTP3	XRCC6	YWHAG	ZC3H11A	ZC3H8	ZNF800
GO:0000122 negative regulation of transcription by RNA polymerase II	1.1140831	0	0.818777	0	0.4957624	0	0	0.6136388	0.7280674	0	0	0	0	0	0	1.263057	1.0592446	1.6477338	1.0930203	0	0	0.7502118	0	0	1.5826125	0	1.3206429	1.78142	0.7925938	0.9643196	0	0.7446986	1.0832407	0.977953	0	1.011424	0.8298016	0.7667484	0	0.8035717	0	0	0	0	0	0.8266609	1.111334	0	1.304747
GO:0000154 rRNA modification	0	0	0.623354	1.0113055	0.8479164	2.2541689	1.2454072	1.1428467	1.2486209	0	0	0	0.9865789	0	1.7932078	0	1.4149487	0	0.8207108	1.2371299	0	0.6116046	1.4824271	1.1318953	0	0.8556104	0	0	0.8087618	1.5656685	1.0578329	0.9898959	1.2369248	1.177055	0	0.7210737	1.4070659	1.0260172	1.0629501	0.9623708	0.9628633	0.7834693	1.0834251	1.2357739	0	0	0	1.3300142	0
GO:0000184 nuclear-transcribed mRNA catabolic process, nonsense-mediated decay	0	0	0.8111091	1.549168	1.4650904	0	2.2367194	1.3754427	1.0776209	1.3939073	1.8782028	1.3727385	1.1947106	0	0	0.8823336	0	0	0	2.6176559	0	0.846858	1.2026478	1.1345906	0	1.1412787	0.4938144	0	0	0	1.0919366	0.7079081	0.7147193	0.6845525	0	0	1.1016688	1.1743853	0	0.7907829	0	0	0	1.051177	0	0	0	0	1.1296667
GO:0000244 spliceosomal tri-snRNP complex assembly	0.8469278	0	0	0	0	0	0	1.1238343	0.752606	2.0015157	0	1.2189009	0	0	1.1196819	1.0831906	0.8445659	0	1.0936434	0	0.7222782	0.8401673	0	0	0.6693136	0	1.1930062	1.3556505	0.6700259	0	0	0.9549315	0.8977174	1.3166411	1.5211442	0.9219914	0	1.2620947	0	0	0	0	1.3389465	0	0	0	1.2603008	1.2357422	0
GO:0000245 spliceosomal complex assembly	0	0	0.7192441	0	0.8819722	0	0	0.7722075	0	1.4701919	0	0.8131832	0	0	0	1.1786715	1.3869608	1.0535846	0.9154359	0	0	0.9586332	0	1.2677419	0	0	1.076178	1.0562998	0	0	0	0.7390344	0.9017646	1.1269261	2.4862501	1.587215	0.7072482	1.4804515	0	1.3056054	0	0	1.3866225	0.9801493	0	0	1.277525	0	0.8618901
GO:0000289 nuclear-transcribed mRNA poly(A) tail shortening	1.2913978	1.4639834	0.7261578	0	0	0	0	0.8140127	0.9693965	0	0	0	0	1.7602326	0	0.6582571	0	0	1.0171644	0	0	1.8188151	0.7908579	0	1.1381141	0	0	0.9457024	0.7536842	0	2.0589051	0.8703049	1.4901419	0	1.0873614	1.1262908	0	1.235483	0	0	0	0	0	0	0	1.5407545	0.9303145	0	1.1458696
GO:0000375 RNA splicing, via transesterification reactions	0	0	0.7640068	1.7791284	0.7097801	0	0	0.701586	0	1.3550795	0	0	0	0	0	1.0787616	2.5233464	1.72983	1.2724294	0	0	0.8492884	0	1.681434	0	0	1.1857435	1.6032678	0.7241013	0	0	0.5871378	0.9330836	1.0800652	3.2794992	1.7367959	0	1.1641681	0	2.3111039	0	0	1.7922811	0	0	0	1.3876426	0	0
GO:0000377 RNA splicing, via transesterification reactions with bulged adenosine as nucleophile	0	0	0.7559255	1.7627308	0.7163361	0	0	0.7190322	0	1.3700062	0	0	0	0	0	1.0812264	2.5192892	1.7047771	1.2575018	0	0	0.825934	0	1.6681747	0	0	1.183227	1.5990344	0.7357728	0	0	0.5909185	0.9455027	1.0869527	3.2779862	1.73443	0	1.1501355	0	2.2946363	0	0	1.7705929	0	0	0	1.3811686	0	0
GO:0000380 alternative mRNA splicing, via spliceosome	0	0	0	1.3320686	0.7428678	0	0	0.862921	0	1.1916092	0	0	0	0	0.7272388	0.4654488	2.1663122	1.4171477	0.9809806	0	0.7931962	0.9601536	0	1.8254305	0	0	0.972256	1.8007504	0.9057794	0	0	0	0.7927917	0.7482186	2.8960253	1.5428587	0	1.1401276	0	2.041422	0	0	0	0.9687558	0	0	1.1512985	0.9840584	0
GO:0000381 regulation of alternative mRNA splicing, via spliceosome	0	0	0	1.3155425	0.8093232	0	0	0.8053695	0	1.2187463	0	0	0	0	0.797388	0.3993973	2.1177677	1.2660572	0.7963809	0	0.7984772	0.9077699	0	1.5923404	0	0	0.9913847	1.682004	1.0989123	0	0	0	0.5736485	0.6469548	2.7383865	1.4857339	0.8360728	1.0173512	0	1.9386794	0	0	0	0.9594624	0	0	0.9146284	1.072554	0
GO:0000398 mRNA splicing, via spliceosome	0	0	0.7559255	1.7627308	0.7163361	0	0	0.7190322	0	1.3700062	0	0	0	0	0	1.0812264	2.5192892	1.7047771	1.2575018	0	0	0.825934	0	1.6681747	0	0	1.183227	1.5990344	0.7357728	0	0	0.5909185	0.9455027	1.0869527	3.2779862	1.73443	0	1.1501355	0	2.2946363	0	0	1.7705929	0	0	0	1.3811686	0	0
GO:0000462 maturation of SSU-rRNA from tricistronic rRNA transcript (SSU-rRNA, 5.8S rRNA, LSU-rRNA)	0	0	1.1535474	0	1.4252672	1.7846294	1.28807	1.0280308	1.0102745	0	0	0.9492371	0	0	1.2817322	0.5286869	0.9369629	0	1.2101084	0	0.7495452	1.2706722	0	0	2.0740759	0	1.1537265	0	1.2666786	1.4647118	0	0.5640793	0.9014783	0.9119348	0	0	1.4958343	0	0.8561751	0.8022517	0	0	0	0	0	0	0.880449	0	1.3242279
GO:0000959 mitochondrial RNA metabolic process	0	0	1.5001876	0	0	0	0	1.0886383	0	0	0.6973864	0	1.625037	0	0	0.7689446	0	0	0.7163266	0	1.2093122	0.7945096	0	1.0744292	0	0.880564	0	0	1.4334594	1.1321674	0	1.198164	0.9015624	1.1121158	0	1.3247468	2.0860173	0	1.8574166	0	1.4408107	0.657343	0	0.5784696	0	1.0302728	0.619284	0	0
GO:0001732 formation of cytoplasmic translation initiation complex	1.2020442	1.1324274	0	0	1.3081405	0	0	0.8555402	1.0994295	0	2.2908038	1.7143159	1.2524967	0	1.826698	1.0274375	0.6473068	0	0	0	0	1.2334388	0.9254112	0	1.0342541	0	0	0	0.632391	0.6246062	1.585922	0.538275	0.6717863	0	0	1.1557102	1.3282378	1.1037367	1.6576874	0	0	0.6363226	0	0	0	0.7411924	1.0862445	0	0
GO:0002027 regulation of heart rate	1.0023187	0	0.9794048	0.9127652	1.2836941	1.0357737	0	0.9341592	0	2.1417024	0.6377319	0	1.3465706	0	1.3324785	0.6498291	0	0	0	1.000616	0	0	1.1687906	0.7969607	0	1.6470947	0	0	1.1661724	0	0	0.7456325	0	0.9997989	0	0	1.1232108	0	0	0	0	1.6272545	0	1.2964288	0	1.6159471	0.662008	0	0.7621201
GO:0002028 regulation of sodium ion transport	1.4336084	1.1695586	0.9948241	0	0.8111794	0	0	1.366821	1.0803269	2.1338191	1.0541314	0.6747541	1.2345621	0	1.35375	1.0835719	0	0	0.7702777	0	0	0	0.7645182	1.2823898	0	0.727299	0	1.1771968	0.7561634	0.7676219	0	0.8394258	0.7609855	0	0	0	1.2304801	1.4422784	0.7317588	0.9157166	0	0.7912634	0	0	0	1.4885266	0.92517	0	0
GO:0002181 cytoplasmic translation	0	0	0.7211088	1.1193924	1.4377364	0	1.4781382	1.284224	1.1144983	0.8513038	2.5089743	1.4845021	0.7407139	0	1.4135988	0.7238249	1.1338889	0	0	1.3092658	0.993352	0.9702759	0.8404458	1.3586805	0	0.9815683	0	0	0.8249699	0.5789222	1.3238055	0.7151134	1.0210819	0.8029402	0	0	0.979977	1.1490801	0.8802853	0	0	0	0	0.9743825	0	0.5392384	0.8106228	0	0.688004
GO:0002183 cytoplasmic translational initiation	0.9079938	1.2591806	0	0	1.291716	0	0	0.7256842	1.112966	0	2.3668369	1.2582053	1.0232963	0	1.6616575	0.9603389	0.8671795	0.6438737	0	1.0175377	0	1.1853801	0	0.6802031	0	0	0	0.8436027	0.9239074	0	1.9726877	0.6301253	1.3988212	0.6077686	0	0.9214848	1.0710105	1.2608033	1.3339725	0	0	0	0	0	0	1.1055445	1.1600262	0	0
GO:0002753 cytoplasmic pattern recognition receptor signaling pathway	1.3435136	1.4982419	0.493473	0	1.4682076	0	0	0	0	0	0	0.4975946	0	2.1974303	1.3700583	0.973109	0	0	0	1.4627844	0	1.5166447	0.8386412	1.2651134	0.9738636	0	0	0	0.8765296	0	1.3033075	0.9780615	1.32525	0.8973684	0	0	0.6514306	0.7395063	0.9738323	0	0.8978014	0	0	0	0	1.4169368	0.5470577	0	0.8818927
GO:0002755 MyD88-dependent toll-like receptor signaling pathway	1.4747395	1.474515	1.031067	0	1.0338227	0	1.6143395	0	0	0	0	0	0.9575248	2.0541993	1.3194343	0	0	0	0	0.9419342	0	0	0	0.927448	0.5760515	0	0	0	0	0	1.7020067	1.241542	0.7585964	0	0	0	1.0720937	0.6852295	1.6417325	0	0	0	0	0	0	1.6138304	0	0	1.0165658
GO:0002756 MyD88-independent toll-like receptor signaling pathway	1.4267033	1.7718247	0.7979281	0	1.4058942	0	2.0549039	0	1.7939026	1.7175413	0	1.7862333	0	1.9337668	1.5265614	0	0	0	0	0	0	0	0	1.4175188	0	1.1507838	1.668933	0	0.6904944	0	1.4405657	0	0.5415766	1.1822205	0	0	1.2914574	0	1.0049967	0.7536855	0	0	0	0	0	1.2856834	0	0	0.897513
GO:0003206 cardiac chamber morphogenesis	0.5218546	0	1.0882063	0.8363473	0.8956813	0.8491215	0	0.4807411	0	2.2037554	0	0	1.0298363	0	0	0.9228277	0	0.701286	0.9611485	0	0	0	0	0.5964809	0	0.9224692	1.3788595	0.7289779	1.3504733	0	0	0	0	1.2106164	0.9996707	1.2459275	0	0.6338499	0	1.0910058	0	1.3552305	1.0919259	1.2512122	0	1.0159926	0	0	1.2696392
GO:0003208 cardiac ventricle morphogenesis	0.5974788	0	1.0916197	0.8049722	0.9692331	0.6532838	0	0.5173029	0	2.151132	0	0	1.0207735	0	0	1.0873774	0	0.7677587	1.1255535	0	0	0	0	0	0	0.9280487	1.4575763	0	1.1403713	0	0	0	0	1.3408984	0	1.3103831	0	0.6358625	0.5307127	0.7622296	0	1.3429181	1.0557933	1.3712225	0	1.0143926	0.5377598	0	1.2512488
GO:0003229 ventricular cardiac muscle tissue development	0	0	1.1860445	0.7694708	0.6951058	0.9519575	0	0.4532667	0	2.0574303	1.0438245	0	1.4414171	0.7163963	0	1.4686393	0	0	0.620506	0	0	0.7175162	0	0	0	1.0647337	1.2599322	0	1.1139629	0	0	0.8570025	0	1.1243296	0	1.1269653	0	0	0.5120142	0	0	1.4472149	1.1487538	1.3239033	0	1.4942701	0.5881684	0.8205236	1.0819925
GO:0006099 tricarboxylic acid cycle	0	0	0.7824669	0	0.9353979	0	0	1.2171645	0.663015	0	0	0	1.6120159	1.5116459	0	1.3110288	0	0	0.7671617	0	1.158989	0	1.4112591	0.7809134	0	0.5831483	1.2382237	1.18362	0	0	0	1.0379203	0.9635765	0.9039838	0	1.1127164	1.5696324	1.1193345	2.0228543	0	1.0643336	0.9246004	0	0	0.8063794	1.3515311	1.1669458	0	0
GO:0006119 oxidative phosphorylation	0	0	0.9844058	0	1.2930846	0	0	1.4001903	0	0	1.0118663	0	2.0518942	0	1.5137354	1.2366394	0	0	0	0	1.0954493	0.6526538	1.6206524	0	1.3895913	0.6704207	0.7450366	0.7669719	0	0	0	1.2782501	0	0.8520083	0	0	1.7472771	1.0912526	1.4442382	0	1.5864646	1.0248453	0	0.8587051	0.8255766	1.1741953	1.0453391	0	0
GO:0006265 DNA topological change	0.7636067	0.7071528	0	0	1.0353417	2.0117749	1.0493429	1.1877545	0.7974146	0	0	0.9369452	0	1.2083502	1.6076618	0	0	1.3039687	0.8270505	1.5878312	0	1.335572	1.0121937	0	0.8694036	0	0.5542643	0.5384322	1.1000638	0	1.6731077	0	0.741439	0.6283767	0	0	0	1.1600476	0	0	0.7851467	0	0	0	0	0	0.4007998	1.2026824	1.4231872
GO:0006325 chromatin organization	1.2429411	0	0.8866617	0	0.734562	0	0	0.7152895	0	0	0	0	0.8448721	0	0.7532422	1.2215595	0	1.9220507	1.1272307	0	0.6982231	0.7025682	0	0	1.7835361	0	1.4421978	1.691967	0.9133182	0.9650746	0	0.7661479	0.9587695	1.2643316	0	0.9630979	0	0.7429268	0	0	0	0	0	0	0	0	0.9109077	1.0360311	1.4501161
GO:0006353 DNA-templated transcription, termination	0	0	0.7970454	2.5186047	0.8909999	0	0	0	0.8275835	0	0	0	0.9952159	0	0.6998463	1.2947327	1.4156259	1.2687639	0.7204349	0	0.9170563	0.6811462	0	1.1611273	0	0.7926658	0.8310348	1.3054648	1.2138	0.9265588	1.0004793	0.968155	0.7306047	0.6922026	1.4865588	1.137842	1.0015896	0.8486585	0	1.015818	0	0	0	1.0478767	0	0	1.1621992	0	0.9296267
GO:0006361 transcription initiation from RNA polymerase I promoter	0	0.7612218	0.8898163	0	1.2094591	1.3423716	0	0	1.0625602	0	0	0.6811512	1.1574468	0	1.1641409	1.2246129	0	0.9148238	0	0	0	0	0.8097727	1.262009	0.9180124	0.8611871	1.0332975	1.0510473	1.4091513	1.1783708	1.7608907	0	0	0.9891324	0	0	1.4207415	0.9073166	0.8250679	0	0	0	0	1.434092	0	0	0.6106281	1.183704	2.0427608
GO:0006364 rRNA processing	0	0	0.8322418	0	1.2818959	2.900981	1.4135576	1.1697734	1.5267333	0	0	0.9664408	0.811612	0	1.4640855	0.6543412	0.9370921	0	1.6684722	0	0	1.2096129	0	1.081932	2.0642694	0.7282122	0.8036707	0	0.9021957	1.7147622	0	0.6459327	0.8129868	1.005174	0	0.6894013	0.9050809	0.885544	0	0	0	0	0	0	0	0	0.6611916	1.7784521	1.7633468
GO:0006369 termination of RNA polymerase II transcription	0	0	0.7248214	2.9432316	0.7579865	0	0	0	0	0	0	0.9033146	0	0	0	0.8875664	1.7170575	1.5823406	0.7095481	0	0.8232979	0.9459601	0	1.3663825	0	0.7322073	1.0648892	1.3109103	0.9804351	0.972553	0	1.1535197	0.7580488	0.6978631	2.0490531	1.4979467	0.9136496	1.003	0	1.6187172	0	0	0	0	0	0.6460329	1.2060826	0	0
GO:0006376 mRNA splice site selection	0	0	0.985353	0	1.101437	0	0	0.8418975	0	1.5281873	0	0.5659823	0	0	0	0.6903675	1.1644743	0.9024972	0	0	0	0.7105059	0.9802248	1.5086745	0	0	1.2781375	1.1219296	0.7264157	0	0	0.694871	0.5121875	0	2.4031457	1.1831104	0.6956076	1.3290476	0	1.0805037	0	0.7450064	0	1.0434035	0	0	1.1425276	0	1.0150917
GO:0006378 mRNA polyadenylation	0.974037	0	0.8554525	2.4485738	0.7559026	0	0	0.7109274	0	0	0	0	1.0636656	0	0	1.0843995	1.703335	1.7180152	0.9553905	0	0	0.8677739	0	1.085075	0	0	1.2359549	1.4616081	0.5501391	0.8162928	0	0.7770267	0.6842513	0.9845387	1.9011304	1.7541812	1.1560146	0.7501328	0.7830876	1.3460453	0	0	0	0	0	0.4419174	1.1446419	0	0
GO:0006379 mRNA cleavage	0.6728516	0	0	2.7638418	0.8512481	0	0	0.6329388	0	0	0	0.8830227	1.0948371	1.0263754	0	1.1051803	1.902347	1.1917833	0	0	0	0.9968271	0	1.9921839	0	0	0.8752004	1.1814027	0.5081733	1.292256	0	0	0	0.809036	2.3246036	1.6149998	0	0	0	0.8905761	0	0	0	0.6584728	0	0	1.3615516	0	0
GO:0006396 RNA processing	0	0	0.7768803	1.1876877	0.7318237	1.2373525	0	0.8375115	0.8539663	0	0	0	0	0	0	0.9995074	1.9370999	1.3459073	1.5342657	0	0	1.0242145	0	1.3526099	1.4474518	0	1.0799138	1.1041931	0.9335407	0.9923598	0	0.7111364	0.9438911	1.0605344	2.2365643	1.4010167	0.7613109	1.0388576	0	1.8313123	0	0	1.2560493	0	0	0	1.0991397	1.0553766	1.0050628
GO:0006397 mRNA processing	0	0	0.7602228	1.6850187	0.6413826	0	0	0.738465	0	0.9445932	0	0	0	0	0	1.0599382	2.4490842	1.7532521	1.2527962	0	0	0.8463497	0	1.6177867	0.784392	0	1.1264046	1.5252822	0.7728913	0	0	0.5890835	0.9216189	1.0531576	3.2101285	1.7179269	0	1.0267442	0	2.3004994	0	0	1.6086908	0	0	0	1.2382108	0	0
GO:0006413 translational initiation	0	0	0.5818625	1.4800025	1.445168	0	1.6429594	1.2896025	1.2026662	0.947144	2.3710696	1.4430154	1.278553	0	1.2008415	0.7659456	1.0151397	0	0	2.2286662	0	0.7589899	1.1246051	0.9629332	0	0.7987126	0	0	0	0	1.5725221	0.690506	0.850278	0.6819472	0	0	1.0227432	1.4478084	0.9047317	0	0	0	0	0	0	0.7224796	0	0	0.8442526
GO:0006417 regulation of translation	0.6308118	0	0	0	0.9364769	0	0	1.1059297	1.4325407	0	1.0313547	0	0.8305313	1.6490531	0.9104392	0.8842903	1.5767836	0.6685553	1.2334398	1.1940189	0	1.665136	0	0	0	0	0.6180704	0.8167193	0.6502748	0.6749951	2.1369344	0.9165609	1.3022571	0.881038	0	0.8745024	1.155439	1.4861828	0	0	0	0	0	0	0	1.2119131	1.1945652	0	0
GO:0006473 protein acetylation	1.629467	0	0.8068607	0	1.0255228	0	0	0.8547422	0.5269456	0	0	0	0	0	0	1.2480618	0	1.7330148	1.0107822	0	1.0044113	0	0.8297102	0	1.567056	0.8108938	1.5059786	1.2175752	1.0979068	0.8390623	0	1.0010327	0.8587879	1.1749072	0	0.9188107	0.772123	0.9517178	0	0	0	0	0	0	0	1.2509214	0.8041701	0.9862486	1.1608466
GO:0006475 internal protein amino acid acetylation	1.6363938	0	0.7303231	0	1.0806423	0	0	0.7913872	0.4589181	0	0	0	0	0	0	1.3756615	0	1.8297105	1.1136121	0	0.8599174	0	0	0	1.5470224	0	1.5061434	1.3412254	0.968385	0.800409	0	1.0896457	0.8216896	1.0570325	0	0.7308885	0	0.8959987	0	0	0	0.8456014	0	0	0	1.2043127	0.8023571	0.6603666	1.1646771
GO:0006479 protein methylation	0.8995945	0	1.0989135	0	0	0	0	0.7910928	0	0	0	0	0.669395	0	0	1.1965556	1.0871582	1.9107444	1.1375928	0	0.7520738	0.6596055	0	0	1.4233927	0	1.3839168	1.7341001	0.9205726	1.1883775	0	0.5957306	1.2133492	1.2123867	0	0.7651968	0	0	0	0	0	1.2406333	0	0	0	0.7957788	0.8856184	0.9350266	0
GO:0006612 protein targeting to membrane	0	0	0.8403802	1.6833813	1.4497475	0	1.9400185	1.4985158	1.1165709	1.6378797	2.178019	1.308781	1.2921396	0	0.9600163	0.6103076	0	0	0	2.4133173	0	0	1.1270651	1.0817916	0	1.2420421	0	0	0	0.8388002	0	0.6206737	0.6575945	0.8945253	0	0	1.0596622	1.2972352	0.7247829	1.1014027	0	1.0518436	0	1.0166301	0	0	0	0	1.1374506
GO:0006613 cotranslational protein targeting to membrane	0	0	0.7558077	2.0589822	1.5784646	0	2.2339555	1.4583978	1.1111302	1.7883358	2.2645573	1.4784028	1.3225992	0	0.8998796	0.6369195	0.7829397	0	0	2.5148467	0	0	1.1876796	1.1517137	0	1.1304922	0	0	0	0	0.8698801	0.6452082	0	0.8504735	0	0	1.0487898	1.3829086	0	0.9954462	0	0.8348631	0	1.1375219	0	0	0	0.9538607	1.198874
GO:0006614 SRP-dependent cotranslational protein targeting to membrane	0	0	0.7686479	2.0915894	1.587305	0	2.2387526	1.4655631	1.0721701	1.6647413	2.2196887	1.5026056	1.341741	0	0.9090744	0.6508861	0.797043	0	0	2.5388258	0	0	1.1883763	1.2082132	0	1.1044102	0	0	0	0	0.8763342	0	0	0.8347671	0	0	1.0486729	1.391283	0	1.004916	0	0.8005816	0	1.1352919	0	0	0	0.9650887	1.2146262
GO:0006767 water-soluble vitamin metabolic process	0.8055838	0	1.1207646	1.4395268	1.3949128	2.1451447	0	1.1718127	0	0	0	1.4101392	0.7902319	0	0	0	0	0	0	1.8754951	0	0	0	1.5560843	0	1.4227294	0.793201	0.7660338	1.0719803	1.3145143	0	1.2153154	0	0.6404292	0	0.6121138	1.0532229	0.8574929	1.6235933	0	1.490322	1.1020543	0	1.7747496	0	0	0.9432747	0	1.3426615
GO:0006768 biotin metabolic process	0	0	0.9957666	2.0854737	1.3897556	2.1270081	1.7276352	1.0878734	0	1.7385578	1.3261074	0.7380648	1.3260293	0	1.3856077	0	0	0	0	2.0513726	0	0	0	1.7829551	0	1.524573	0	0	0	1.5235087	0	1.1319113	0	0	0	0	0.9723941	0.5609862	1.3487233	0	1.5634264	1.6135416	0	1.9190364	1.2403481	0	0.9964839	1.5923855	1.4822045
GO:0006972 hyperosmotic response	0	0	1.458349	0.9636863	0	0	0.846022	0.9661294	0.4716284	0	0	0.9795888	0	1.0761065	0	0.7932741	0	0.7342059	0.5288583	0	0.8615278	0.5802834	0	0	0	1.5849337	0.6273585	1.4319843	0.7538263	0	0	1.1066696	0	0	0	0.8826641	0.7461469	0	0.983969	0	1.0400827	0	0	0.8199525	2.0557743	1.2978052	1.0316011	0	0
GO:0007005 mitochondrion organization	0.7076585	0	1.161144	0	1.0810317	0	0	1.0894957	0.9995073	0	0	1.3624693	2.0220261	0	0.8277825	1.0314791	0	0	1.0749918	0	1.4169557	0.968404	1.0150534	0.9999228	0	0.7809543	0.742989	0.7939879	0.8433147	0	0	0.9041971	0.9663795	1.0288575	0	0.8769904	1.8868111	0	1.6822893	0	0	0.66931	0	0	0	1.1155736	1.1190199	0	0
GO:0007098 centrosome cycle	2.2181084	0	0.9843963	0	0.7986305	0	0	0.888116	0.5303517	0	1.2489946	0	0.5460311	0	0.8954521	0.7945817	0	0.8135104	0.6981094	0	0	1.5206561	0	0	0.8275236	0.9759307	0.9867991	0	1.2392232	0.4943036	1.2845438	1.1615982	1.1906873	0.899274	0	0.6759428	0.5836679	0	0	0	0	0.7384327	0	0.8461067	0	1.4541687	1.1823834	0	0.9793868
GO:0007223 Wnt signaling pathway, calcium modulating pathway	1.0338444	1.407117	1.0741403	0	0.6616181	0	0	1.0836294	0.8972236	0	0.9148733	0	0.6544045	1.7660762	0	0.6644754	0	0	0.6825735	0	0	1.3921912	1.0031204	0	0	0	0	0	0	0.7397741	2.090254	1.2113266	0	0.9189233	1.1488843	0	0	1.0049631	0	0	0.7982201	0	0	0	0	1.0818828	1.0012571	0	0.7490295
GO:0008089 anterograde axonal transport	0	1.232019	0	0	1.1921257	1.2202105	0	1.3475728	0	2.0224213	1.4132824	1.2168592	0	0	0.9445723	0	0	0	0	0	0	1.4329142	0.9818703	0	0	0.9460479	0.78446	0	0.8848117	0.8380228	1.3789756	1.0594552	0.8771249	0.8298376	0	0	1.1664979	0.9224303	0.8699794	0	0	0.9443566	0.6178496	1.1217039	0	1.019836	0.640518	0	0.5998336
GO:0008213 protein alkylation	0.8995945	0	1.0989135	0	0	0	0	0.7910928	0	0	0	0	0.669395	0	0	1.1965556	1.0871582	1.9107444	1.1375928	0	0.7520738	0.6596055	0	0	1.4233927	0	1.3839168	1.7341001	0.9205726	1.1883775	0	0.5957306	1.2133492	1.2123867	0	0.7651968	0	0	0	0	0	1.2406333	0	0	0	0.7957788	0.8856184	0.9350266	0
GO:0008380 RNA splicing	0	0	0.7909803	1.6526389	0.6656776	0	0	0.6712428	0	1.2963361	0	0	0	0	0	1.0313297	2.4888155	1.6866683	1.2177098	0	0	0.8774578	0	1.5714504	0	0	1.1435756	1.5419055	0.7065615	0	0	0.605367	0.998799	1.0379613	3.1481071	1.6755301	0	1.0819691	0	2.3549157	0	0	1.7666438	0	0	0	1.2702109	0	0
GO:0008543 fibroblast growth factor receptor signaling pathway	0	0	0	0	0.9005112	0	0	1.1060333	1.1099001	0	0.8362093	1.3196653	0	0.9610023	0	1.0098876	2.1281781	1.2536208	0.8994347	0	0	0.5765711	0	0	0	0	1.3832797	1.3600972	0	0	0.7101244	0.7840258	0.9486876	0.9152253	1.122513	0.8163019	0.8251784	0.7109036	0	0.9634453	0	0	0	0.7614251	0.7553376	1.2364323	1.5933858	0	0
GO:0008625 extrinsic apoptotic signaling pathway via death domain receptors	1.1975335	0	1.4162923	0	0.8454447	0	0	1.2311449	0.8973613	0	0	0.7100992	0	2.1219055	1.2882258	0.8965629	0	0	0	0	0	0	1.2526572	0.8680122	0	0	1.1446302	0	0.7612486	0	0.8273559	0.5664272	0	1.5262555	0	0.7860161	1.1861336	1.3739239	0	0	0	0	0	0	0	1.459682	0.8180475	0	0
GO:0009060 aerobic respiration	0	0	1.0234498	0	0.9149404	0	0	1.2691382	0.6773624	0	0	0	1.93148	0.8120078	0.9363937	1.2324307	0	0	0.6448539	0	1.6338086	0	1.1100579	0.8963838	0	1.0432913	1.1389311	1.0352579	0	0	0	1.0741549	1.0871481	0.757349	0	0.8807662	1.5913051	1.293554	2.0096099	0	1.1551265	1.0249068	0	0	0	1.1377134	0.9130684	0	0
GO:0009303 rRNA transcription	0	0	0	1.2132956	0.5743442	1.4198701	0	0	0	0	0	0.8834298	0	0	1.2394748	1.0484701	0	1.5095138	1.1170264	0	0	1.2380031	0	0	1.2717519	0	1.0307314	1.086292	1.1109928	1.1413507	1.171469	0.6109714	0	0.9477497	0	0	0	0.9585213	0	1.3454639	0	0	0	0	0	0.4315048	1.121689	2.017221	1.1784102
GO:0010603 regulation of cytoplasmic mRNA processing body assembly	0.920164	1.9213233	0	0.6167231	0	0.8307559	0	0.9325927	0.5969992	0	0.993491	0	0.690448	1.8139918	0	0	0	0	0.6271656	2.0015166	0	1.5427283	0	0	0.8148317	0	0	1.0844524	1.0555367	0	1.6248851	0.9262179	1.5057262	0	0.8671717	0.4768076	0	1.2758956	0	0	0	0	0	0.66805	0	1.0605713	1.0081307	0.9365882	0
GO:0016071 mRNA metabolic process	0	0	0.841299	1.378592	0.8979632	0	0	0.9615356	0.7478925	0	0	0	0	0	0	0.9300451	2.1494122	1.2721899	1.1899412	0	0	1.1616116	0	1.3087666	0	0	0.96276	1.1410165	0.6840313	0	0	0.7681585	0.8959103	0.9846302	2.1132926	1.3943431	0.7700997	1.1757074	0	1.6998441	0	0	0	0.9014674	0	0.6382248	1.0839218	0	0
GO:0016072 rRNA metabolic process	0	0	0.7504482	0	1.2139966	2.8424099	1.3484791	1.1128065	1.4774279	0	0	0.9864842	0.7480208	0	1.4670396	0.7267484	0.8584157	0	1.6059979	0	0	1.2047987	0	0.9886274	2.0007503	0	0.8655032	0	0.9393234	1.6723392	0	0.6493517	0.7522287	1.0044766	0	0	0.8993301	1.0165659	0	0	0	0	0	0	0	0	0.7509056	1.9072133	1.8003529
GO:0016074 snoRNA metabolic process	0	0	0	0	0.804992	2.0564154	0	0.9758113	1.3043179	0	0	1.1678243	1.0207339	0	1.7840223	0	1.0749785	1.2336072	1.138865	0	0	1.1771263	0.7311974	0	1.010329	0	1.1515168	1.0255037	0.5003083	1.1070282	1.0768541	1.2392682	1.1136507	0	0	1.1229584	1.0208116	0.5927072	0.9084547	0	0	0	0	0	0	0	0	1.5632012	0
GO:0016180 snRNA processing	0	1.3227346	0.5711535	0	0	0	0	0	1.4209787	0	0	1.1923894	0	0	0	1.77901	0	1.2483758	1.2132522	0	0.6235373	1.1783048	0.9817411	0	2.1617468	1.2307553	1.6033011	0.5468045	1.2636153	0	0	1.8815395	1.2622575	1.1908366	1.0114448	1.4910009	0.5655954	1.9645291	1.2002524	1.8488134	0	0	1.7021416	0	0	1.2490585	0	1.1326614	1.019113
GO:0016569 covalent chromatin modification	1.4503966	0	0.9548473	0	0.7088281	0	0	0.7155381	0	0	0	0	0.8664911	0	0	1.2192761	0	1.8697658	1.0816368	0	0.7479645	0.5740622	0	0	1.7059737	0	1.4583489	1.6551781	0.8680727	0.9093141	0	0.7804742	1.0194415	1.1636414	0	0.9899583	0	0	0	0	0	0.8384135	0	0	0	0.8112396	0.9655862	1.0441419	1.3023473
GO:0016570 histone modification	1.4496857	0	0.9787271	0	0.7057891	0	0	0.7428687	0	0	0	0	0.7987715	0	0	1.2147369	0	1.8469773	1.0595194	0	0.7130487	0	0	0	1.7544006	0	1.4636392	1.6631233	0.8567683	0.943347	0	0.7984029	1.0501781	1.1659577	0	0.955474	0	0	0	0	0	0.857213	0	0	0	0.855024	0.9795341	1.0997958	1.1910048
GO:0016571 histone methylation	1.0056977	0	1.0943699	0	0	0	0	0.7378456	0	0	0	0	0.8181757	0	0	1.277104	0.9982906	1.9752694	1.0679994	0	0.703731	0	0	0	1.6263828	0	1.4544334	1.8388268	0.8408716	1.1192937	0	0.4988098	1.125358	1.2017746	0	0.8337496	0	0	0	0	0	1.0518268	0	0	0	0.8127209	0.8145148	1.0993934	0.7635878
GO:0016573 histone acetylation	1.6767107	0	0.6263651	0	1.120512	0	0	0.8073999	0	0	0	0	0	0	0	1.4130507	0	1.8685582	1.067249	0	0.8370952	0	0	0	1.5637483	0	1.5493889	1.3641667	0.9625278	0.8624922	0	1.1344308	0.6548603	1.1221941	0	0.6049276	0.6543043	0.8592217	0	0	0	0.991181	0	0	0	1.0730703	0.8295603	0.737023	1.2187456
GO:0017148 negative regulation of translation	0.5569201	1.3697104	0	0	0.8758004	0	0	0.9546441	1.2406683	0	0	0	0	2.0965921	0.9212509	0	1.568156	0.9967787	1.4769008	0	0	2.0592038	0	0	0	0	0	1.3617747	0	0	2.3427019	0.961238	1.2165447	0.5703642	0.9756605	0.8356634	0	1.7291858	0	0	0	0	0	0	0	1.4106777	1.4188055	0	0
GO:0018022 peptidyl-lysine methylation	1.059575	0	1.1834391	0	0	0.938014	0	0.8704167	0	0	0	0	0	0	0	1.1169384	1.0529736	1.9833058	0.5953093	0	0.8755326	0	0	0	1.684168	0	1.5743631	1.8613031	0.9966	1.2436039	0	0.5650419	1.2449829	1.3135657	0	0.6485253	0	0	0	0	0	0.8885276	1.0302683	0	0	0.684676	0.7496718	1.0989893	0.9532456
GO:0018205 peptidyl-lysine modification	1.4680002	0	0.7948879	0	1.0476275	0	0	0.7379131	0	0	0	0	0	0	0	1.2391092	0	1.9193644	1.1513062	0	0.7607429	0.593578	0	0	1.392284	0	1.4652985	1.7670964	1.1084952	1.1731843	0	1.0193633	1.0644556	1.1644983	0	0.8298961	0	0.8278108	0	0	0	0	0	0	0	1.137562	1.1447558	0	1.0061254
GO:0018393 internal peptidyl-lysine acetylation	1.6720948	0	0.612566	0	1.1110596	0	0	0.7973195	0	0	0	0	0	0	0	1.395727	0	1.8569357	1.0147514	0	0.8218683	0	0	0	1.5907935	0	1.5452077	1.3838781	0.9561396	0.8471812	0	1.0775778	0.7661352	1.1013434	0	0.7509767	0.6497232	0.940929	0	0	0	1.0285523	0	0	0	1.0418008	0.8282963	0.7329455	1.1851665
GO:0018394 peptidyl-lysine acetylation	1.6547811	0	0.643158	0	1.0986387	0	0	0.798821	0	0	0	0	0	0	0	1.3937254	0	1.8280756	1.0358827	0	0.9029992	0	0	0	1.6186464	0	1.5619584	1.3935102	0.9829275	0.8213421	0	1.0590179	0.8260381	1.1849675	0	0.8244931	0.7053865	0.9229056	0	0	0	1.0103503	0	0	0	1.0292643	0.8285306	0.7832756	1.1821437
GO:0019042 viral latency	0	0	1.1097377	0.7340968	1.017135	0	0	0	0	0	0	0	0.8596955	1.5784806	1.3395291	1.0819138	0.724169	1.4025809	0.9108135	0	1.2554786	0	0	1.4139094	0.720245	0	0.6155655	0.8253079	0.7303995	0	0	1.1703414	0	0.5209491	0	1.0110216	0	0	0	1.3305039	1.4464887	0	0	0.843707	2.012339	0.6886242	0	0	0
GO:0019081 viral translation	0	0	0	0	0.7747454	0	0	0.9462711	1.5949734	0	2.0647534	0.8278479	1.471028	0	1.3456109	0.9424242	0.6068353	0.8224763	0	0	1.2469743	0.8851737	0.8007245	1.8968	0.5239417	0	0	1.298535	0.7284157	0	1.3539946	0.8419607	0	0	1.0378338	0.5884681	0	0	1.1459095	0	0	0	0	0	0	0.8369552	1.6087769	0	0
GO:0030490 maturation of SSU-rRNA	0	0	0.9513246	0	1.3704922	2.1549592	1.4824496	1.0594933	0.9852951	0	0	0	0	0	1.4076756	0	0.7434534	0	1.2826674	0	0	1.2074329	0	0	1.9968641	0.7373026	1.1247367	0	1.2145288	1.3358047	0.8339807	0	0.6766991	1.063496	0	0	1.4919292	0	0.7626269	0	0	0	0	0	0	0	0.6687774	0	1.3639956
GO:0031023 microtubule organizing center organization	2.2242998	0	1.0441114	0	0.8489012	0	0	0.9632158	0.7788099	0	1.2630543	0	0.7084366	0	0.8464343	0.831059	0	0.7407891	0.6153124	0	0	1.5270913	0	0	0.8018604	0.9319286	0.9566574	0	1.2233852	0.4559424	1.2189685	1.1190912	1.2081951	0.8774323	0	0.614855	0.5576101	0	0	0	0	0.9205547	0	0.8242791	0	1.5713967	1.2059358	0	0.9357026
GO:0031056 regulation of histone modification	0.9390766	0	1.0009257	0	0.7412304	0.8373591	0	0.6868993	0.5478897	0	0	0	0	0	0	1.5634296	0.8111582	1.8190448	0.9899111	0	0.6116694	0.8001586	0	0	1.3606419	0	1.4317952	1.425631	0.6539741	1.0582696	0	0.9972527	1.077387	1.4729145	0	0.888665	0	0	0	0	0	0	0	0	0	0	0.874212	1.1484883	0
GO:0031057 negative regulation of histone modification	0	0	0.9159623	0	0	0	0	0.9745121	0.612021	0.9443709	0	0	1.0007789	0	0	1.3580304	0	1.7893657	0	0	0	0	0	0	1.2414756	0.9693986	1.4506772	1.3852665	0.4379695	1.1733062	0	0.8501692	1.1879558	1.6697242	0	1.0661593	0	0	0	0	0	0.8787896	0	0	0	0.5633433	1.2877126	1.1086243	0.6845581
GO:0031058 positive regulation of histone modification	1.0815405	0	0.8391466	0	1.0138269	0	0	0.7330054	0	0	0	1.1455686	0	0	0	1.4550952	1.0939815	1.6386123	1.0752131	0	0.7085189	0.8926531	0	1.28338	1.2106745	0	1.2949183	1.3678016	0.675945	0.8579046	0	1.0810351	1.0503519	1.1959397	0	1.1483284	0	0	0.6808856	0.8246874	0	0.7131758	0	0	0	0	0.9914267	1.2305359	0
GO:0031060 regulation of histone methylation	0.8504606	0	0.7696585	0	0.699604	0.9783537	0	1.2462624	0.3747885	0	0	0	0.7578368	0	0	1.5721796	0.8000527	1.8049816	0.8177859	0	0.5923763	0	0	0.7221674	1.783594	0	1.4492061	1.5278398	0	1.3048808	0	0.6824784	1.281215	1.2922586	0	0.9535357	0	0	0	0.6130633	0	1.0962861	0	0	0	0.6674103	0.5878599	1.0558051	0
GO:0031123 RNA 3'-end processing	0	0	0.644233	1.6948144	0.7559151	0	0	0.572987	0	0	0	0	0	0	0	1.1532089	1.1593194	1.5631969	1.0639704	0	0	0.7932355	0	1.0606138	0.8770512	0	1.1708093	1.3162367	1.1147782	0.8064887	0	1.2410056	0.9404841	0.8175284	2.1186046	1.7501684	1.0052943	1.4163438	0.8238912	1.9253404	0	0	1.2562147	0	0	0	0.9040461	0	0
GO:0031124 mRNA 3'-end processing	0	0	0.6882388	2.2157789	1.0358566	0	0	0.6962124	0	0	0	0	0	0	0	0.9075646	1.3400987	1.6758821	0.7376455	0	0	0.6827145	0	1.4214903	0	0	1.2050511	1.3582815	0.9990448	0.8993222	0	0.8465314	0.8078461	0.7103661	2.4333362	1.7635644	1.0492711	1.0553905	0	1.8887686	0	0	0	0.9067339	0	0	1.2523328	0	0
GO:0032239 regulation of nucleobase-containing compound transport	0	0	0.7178133	2.280902	0	0	0	0.7725897	0	0	0.7681671	0	0	1.0178992	1.3017589	1.0197164	1.7525354	1.1434582	0.9726011	0	0	0	0	1.5945204	0.7279177	0	1.0239576	0	0	0.9649247	0	0.8824161	0	1.3616956	1.9324505	1.4431418	0	0	0	1.8883087	0	0	0	0.9959397	0	0.5569559	0.783704	0	0
GO:0032241 positive regulation of nucleobase-containing compound transport	0	0	0	2.2366967	0.6367441	0	0	0	0.9979621	0	0.8943168	0	0	1.0288553	0.8578279	1.1303353	1.6698744	1.2366407	1.0858137	0	0.9156886	0	0	1.7124587	0	0	1.0402041	0.770734	0	1.2459272	0	0	0	0	1.8268148	1.3963707	0	0	0	1.5614213	0	0	0	1.0218251	0	0	0.9681785	0	0
GO:0032543 mitochondrial translation	0.7533463	1.0466105	1.1244923	0	1.1623045	0	0	1.0457649	0.4830108	0	0	1.1757773	1.9348378	0	0	0.5607677	0	0	0	0	1.5506098	0	0	0	0	1.0543188	0.9137381	0	1.1814421	0.9604039	0	0.9685863	0.9365493	0.7363335	0	1.1687775	2.0621719	0.7845123	2.3978836	0	1.4339582	1.0311178	0	0.9978505	0	0.619637	1.2749415	0	0.7109672
GO:0033119 negative regulation of RNA splicing	0	0	0	0.843438	0.783834	0	0	0.6906178	0	1.3332138	0	0	0	1.1513352	0	0	0.967486	1.0298835	0.9518962	0	1.2111792	0.6992929	0.7795671	1.5887167	0	0	0.8419596	1.0277474	0.7174948	0	0	0	0.6212547	0	2.1644153	1.4084018	0.5420036	1.0975062	0	1.7033779	0	0.7344775	1.411933	0.6999588	0	0	1.0744199	0	0
GO:0033962 cytoplasmic mRNA processing body assembly	0.6137362	1.7806697	0.5757712	0	0.9054612	0	0	0.9812172	0	0	0	0	0.7969245	1.8085754	1.1690481	0.5775077	0	0	0.5199615	1.6358081	0	1.7733583	0	0	0.9364059	0	0	0	0.8679979	0	2.1614509	0.5805268	1.3279055	0	0	0.8871607	0	1.2566855	0	0	0.9209961	0	0	1.2151014	0	1.4282679	1.0743074	0	0
GO:0034248 regulation of cellular amide metabolic process	0.6609354	0	0	0	0.9958375	0	0	1.111575	1.4329692	0	1.0874967	0.9501744	0.8764112	1.6050169	0	0.8937979	1.4491893	0	1.1773492	1.2379412	0.7995791	1.6413052	0	0	0	0	0.6618177	0.8305706	0.7243765	0.6758492	2.0753283	0.9099781	1.3250443	0.8532745	0	0.9845582	1.1545761	1.4956159	0	0	0	0	0	0	0	1.1677959	1.1628319	0	0
GO:0034249 negative regulation of cellular amide metabolic process	0.5455711	1.3219821	0	0	0.9621443	0	0	0.9673451	1.196699	0	0	0	0	2.0587033	0.8981069	0	1.4930699	0.96038	1.4527367	0	0	2.0612222	0	0	0	0	0	1.3521163	0	0	2.2866302	0.94175	1.2482978	0.6279845	0.9561668	1.0190212	0.6312419	1.6974814	0	0	0	0	0	0	0	1.4001744	1.4652322	0	0
GO:0034329 cell junction assembly	1.5198611	0	1.0492103	0	0.6103302	0	0	1.2167734	1.3278598	0	1.685653	0	1.0455092	0	0.770741	0	0	0	0	0	0.8722156	1.0043397	0	0	0	1.3101732	0	0	1.1949338	1.0812017	1.081886	1.6137114	1.365902	0.9907541	0	0.7733581	0.7799847	0	0	0	0	1.1040358	0	0	0	2.0066083	1.0535762	0	1.0531994
GO:0034330 cell junction organization	1.5269008	0	0.9573433	0	0.5660881	0	0	1.3281334	1.2051761	0	1.6303849	0	1.2369523	0	0.7587887	0	0	0	0	0	0.8864099	1.0192707	0	0	0	1.4078782	0.4722665	0	1.182401	1.0729307	1.1239492	1.6208559	1.2913178	1.0382603	0	0.7816726	0.6878804	0	0	0	0	1.1022859	0	0	0	2.025141	1.1609762	0	1.0216745
GO:0034332 adherens junction organization	1.5604495	0	0.8456936	0	0.6240776	0	0	1.0925244	1.2494573	1.0980087	1.2615023	0	1.7111494	0	0	0	0	0	0	0	0.9767598	1.3023233	0.9315807	0	0.7268826	1.276172	0	0	1.0561692	0.6643441	1.2390644	1.569539	1.0772357	1.0825347	0	0.9265083	0	0	0	0	0	1.0918108	0	0	0	2.0604815	1.2058357	0	0.8837195
GO:0034470 ncRNA processing	0	0	0.8742117	0	0.9777679	2.2853671	0	1.0027924	1.5077734	0	0	0	0.8131412	0	1.2738489	0.9024433	0	0	1.7576696	0	0	1.2407708	0	0	2.008155	0.8223018	0.9800461	0	1.0492657	1.6692667	0	0.8410641	0.9141404	0.9966404	0	0.892325	0.9769354	1.1248298	0	0	0	0	0	0	0	0	0.8077757	1.4782496	1.6296013
GO:0034472 snRNA 3'-end processing	0	1.4382442	0.9583945	0	0	0	0	0	1.3815248	0	0	1.3713521	0	0	0	1.7645541	0	0.8150637	1.3511329	0	0	1.233974	1.5805256	0	2.0933	1.3302229	1.4496275	0.6744204	1.2715703	0	0	2.0286917	1.2912655	1.1503067	1.2962489	1.501878	0	1.9960854	1.050812	1.8845828	0	0	1.8401688	0	0	1.2712505	0	1.1960963	1.0761636
GO:0034968 histone lysine methylation	1.059575	0	1.1834391	0	0	0.938014	0	0.8704167	0	0	0	0	0	0	0	1.1169384	1.0529736	1.9833058	0.5953093	0	0.8755326	0	0	0	1.684168	0	1.5743631	1.8613031	0.9966	1.2436039	0	0.5650419	1.2449829	1.3135657	0	0.6485253	0	0	0	0	0	0.8885276	1.0302683	0	0	0.684676	0.7496718	1.0989893	0.9532456
GO:0035278 miRNA mediated inhibition of translation	0.6885301	1.5122445	0.8591916	0	0	0	0	1.0762576	1.567559	0	0.6067231	0	0	1.2938689	0	0.5275412	0	0	1.2478759	1.0777883	0	1.721948	0	0	0	0	0	1.0282329	0	0.5630334	2.1444573	0.7776404	1.0504769	0.6248735	1.1939487	0	0	1.1570587	0	0	0	0	0.71188	0	0	1.3891147	1.4250906	0	0
GO:0035666 TRIF-dependent toll-like receptor signaling pathway	1.4267033	1.7718247	0.7979281	0	1.4058942	0	2.0549039	0	1.7939026	1.7175413	0	1.7862333	0	1.9337668	1.5265614	0	0	0	0	0	0	0	0	1.4175188	0	1.1507838	1.668933	0	0.6904944	0	1.4405657	0	0.5415766	1.1822205	0	0	1.2914574	0	1.0049967	0.7536855	0	0	0	0	0	1.2856834	0	0	0.897513
GO:0036297 interstrand cross-link repair	0.9125816	1.7464853	0.8563372	0	0.7954365	0	1.5934441	0.797922	0.7758632	0.9506033	0	0	0.6710671	2.1831181	1.0495238	0.8244574	0.7130524	0	0.7620251	0	0	0	0	1.0783223	1.6507826	0	1.5392002	0	0.9826643	0	0.9804382	0.7865564	1.0551886	1.103502	0	0	0	0.8522022	0	0.7601794	1.4049612	0	0	0	0	0.904825	0	1.1469117	0.9373492
GO:0040033 negative regulation of translation, ncRNA-mediated	0.6885301	1.5122445	0.8591916	0	0	0	0	1.0762576	1.567559	0	0.6067231	0	0	1.2938689	0	0.5275412	0	0	1.2478759	1.0777883	0	1.721948	0	0	0	0	0	1.0282329	0	0.5630334	2.1444573	0.7776404	1.0504769	0.6248735	1.1939487	0	0	1.1570587	0	0	0	0	0.71188	0	0	1.3891147	1.4250906	0	0
GO:0042254 ribosome biogenesis	0	0	0.863505	0	1.253344	2.6903136	1.346095	1.0650105	1.5300342	0	0	0	1.1396567	0	1.4812668	0.5606586	0	0	1.5563392	0	0	1.1261025	0	1.0112389	1.9795996	0.6758763	0.7698009	0	0.8365734	1.4996149	0	0.6588063	0.8492264	1.0641691	0	0	1.1961111	1.1615674	0	0	0	0	0	0	0	0	0.6578336	1.8538583	1.8527609
GO:0042274 ribosomal small subunit biogenesis	0	0	1.0975623	0.8712857	1.3316798	2.0076844	1.3437835	1.0740592	0.8540851	0	0	0	1.0346857	0	1.4306782	0.7446653	0.7150316	0	1.2994421	0	0.934846	1.3185988	0	0	1.8145507	1.1036539	1.1301823	0	1.197001	1.3986116	0.8052021	0.569544	0	1.0337794	0	0	1.4638082	0.6090235	0.7662013	0	0	0	0	0	0	0	0.5829175	0	1.4352462
GO:0043044 ATP-dependent chromatin remodeling	0.8226771	0	0.7378608	0	1.0626124	0.967416	0	0.9155054	0.7490684	0	0	0	0	0	0.9372987	1.1238265	0	1.4379825	1.6255929	0	0.7636286	0.96477	0	0	2.0924142	0	1.4762511	1.1174561	0.7750087	0.6496091	0	0.5834348	0	1.4664398	0	0.7928697	0.9387066	0.7283642	0	0	0	0.7470736	0	0.7690688	0	0	0.7474718	1.3179956	1.638247
GO:0043087 regulation of GTPase activity	1.7605562	1.00354	1.0357521	0	1.0101148	0	0	0.6426465	1.2703333	0	1.0032363	1.2590198	0.8064289	0	0.6486962	0.7499203	0	0.8725864	0.8534029	0	0	1.143372	0	0	0	0	0.8797147	0.8647651	1.1098968	0	1.0646753	1.2484846	0.7512204	0.7907717	0	1.2191813	0.906631	0	0	0	0	0	0	1.0831628	0	2.0211642	0.7911706	0	0.9803275
GO:0043484 regulation of RNA splicing	0	0	0.5850893	1.3695641	0.7627237	0	0	0.8660592	0	1.1085352	0	0	0	0	0	0.7390744	2.1385315	1.2850692	0.9089035	0	0	0.8321988	0	1.4439052	0	0	1.0025617	1.5585741	0.7894395	0	0	0	0.9852491	0.8810409	2.7984972	1.4352156	0.7412567	0.969338	0	2.0094621	0	0	1.3354072	0.9344272	0	0	1.0037198	0	0
GO:0043487 regulation of RNA stability	0.6323974	0	1.1023492	0	0.977102	0	0	1.0354426	1.0400298	0	0	0	0	2.0127924	0	0.7493841	1.6204475	1.0510492	1.5474457	0	0.5920873	1.5277904	0	0	0	0.9032335	0.907161	1.2149967	0.8804726	0	1.3924182	0.940852	1.0657066	0.9502404	0	0.7260674	0.9324342	1.4735253	0	0	0	0	0	0	0	1.5626061	1.0328454	0	0
GO:0043488 regulation of mRNA stability	0.6055544	0	1.1226056	0	0.9827775	0	0	0.9981144	1.051566	0	0	0	0	2.0342923	0	0.7033173	1.560305	1.070117	1.5560915	0	0	1.5638298	0	0	0	0.9080494	0.9157737	1.2389213	0.8551831	0	1.3675043	0.9672903	1.0683013	0.9516336	0	0.7409758	0.9067301	1.4905827	0	0	0	0	0	0	0	1.5691608	1.1033166	0	0
GO:0043543 protein acylation	1.5413528	0	0.8179828	0	0.9287847	0	0	0.8563274	0.4812217	0	0	0	0	0	0	1.2986805	0	1.6771059	0.9676576	0	1.0230227	0	0.8020673	0	1.5428236	0.7623757	1.5192724	1.2386726	1.0043621	0.9987618	0	0.9457665	0.8172032	1.2428224	0	0.9007679	0.8466958	1.0615111	0	0	0	0	0	0	0	1.2105991	0.8447795	0.899876	1.1173363
GO:0043547 positive regulation of GTPase activity	1.7786358	0.8496297	1.1571629	0	1.0911544	0	0	0.6652349	1.3780689	0	0.8230996	1.220727	0	0	0.634136	0.7625329	0	0.9320352	0.9197481	0	0	1.2231276	0	0	0	0	0.9512964	0.8688865	1.1146839	0	1.091683	1.2503761	0.8326277	0.6329699	0	1.1900582	0.8335044	0	0	0	0	0	0	0.9981088	0	2.0061262	0.6830164	0	0.8412789
GO:0043631 RNA polyadenylation	0.974037	0	0.8554525	2.4485738	0.7559026	0	0	0.7109274	0	0	0	0	1.0636656	0	0	1.0843995	1.703335	1.7180152	0.9553905	0	0	0.8677739	0	1.085075	0	0	1.2359549	1.4616081	0.5501391	0.8162928	0	0.7770267	0.6842513	0.9845387	1.9011304	1.7541812	1.1560146	0.7501328	0.7830876	1.3460453	0	0	0	0	0	0.4419174	1.1446419	0	0
GO:0043648 dicarboxylic acid metabolic process	0	0	0.640375	0	1.1493678	0	0	1.1743598	0.858883	0	0	1.3815196	1.3004951	0.6469624	0	1.3346221	0	0	0	0	1.4462218	0	1.4267902	0.7751627	0	1.0230347	1.0355363	1.1183943	0	0.7474265	0.9570149	1.247009	0.9434402	0.8802325	0	0.576845	1.7036934	0	2.0133815	0	1.023363	1.218605	0	0	0	1.3031106	0.7889442	0	0
GO:0044344 cellular response to fibroblast growth factor stimulus	0	0	0	0	0.8352203	0	0	1.0825302	1.1103925	0	0.8224907	1.323489	0	0.8544251	0	1.0721252	2.0849163	1.3958759	1.1069434	0	0	0.5642273	0	0	0	0	1.2936377	1.345233	0	0	0.645995	0.7584631	0.8900774	0.8618168	1.1329302	0.9898268	0.7695912	0.7150053	0	1.1222022	0	0	0	0.9026386	0.7024165	1.2216878	1.56805	0	0
GO:0044782 cilium organization	2.0177837	0	1.1312288	0	0.9629734	0	0	1.0712324	0.9450026	0	0	0	0.8229642	0	1.4997314	0.4546588	0	0	0.6652026	0	0	0.9691608	0	0	0	0.986126	0.6638945	0	1.1123679	0.7962422	1.2069526	1.0900603	1.2573793	1.0936674	0	0.8120191	1.1619828	0.7682678	0	0	0	1.1998287	0	0	0	1.4592893	1.2896943	0	0.7730506
GO:0044788 modulation by host of viral process	0	0	1.1281532	0	1.0792773	0.6831479	0	0.8077537	0.5569663	0	1.1847158	1.144239	0.5373219	1.8470714	0.9760365	0	0	0	0	0	0.6719379	0	0	1.4156547	0	0.9762154	0.8795909	0	0	0.9653877	1.3087693	0.6430869	1.0824766	1.0409194	0	0	1.103677	0.9398987	0	1.3209109	2.0538262	0	0	1.0553443	0	1.00891	0	1.014728	0
GO:0045047 protein targeting to ER	0	0	0.8231871	1.9370985	1.5227915	0	2.1162473	1.4848561	1.0974467	1.6580252	2.1854762	1.4856045	1.2827386	0	0.8619287	0.6820732	0	0	0	2.2988708	0	0	1.2337447	1.0797534	0	1.1016796	0.5232536	0	0	0	0.8380663	0.6198862	0	0.8709214	0	0	1.093052	1.3323758	0	0.965432	0	0.9021807	0	1.0912166	0	0	0	0.9309504	1.1449489
GO:0045292 mRNA cis splicing, via spliceosome	0	0	0.7871139	1.0842769	1.1199504	1.0509538	0	0.8952842	0	1.5558246	0	0	0	0	0.8620788	1.1889857	1.0300543	0.7404113	0	0	0.7855035	0	0	1.1447706	0	0	1.0239919	1.0037806	0.5079271	0	0	0.5447111	1.1750866	1.0223479	2.7840624	1.3820811	0	1.2291082	0	0.8233844	0	1.2385995	1.3130172	0	0	0	1.1207878	1.0112521	1.0268962
GO:0045333 cellular respiration	0	0	0.8220605	0	1.0369365	0	0	1.358254	0	0	1.0397487	0	2.1367147	0	1.0635397	1.2102351	0	0	0.8396966	0	1.3737638	0.5987703	1.5243313	0.8518474	0.8964994	0.9908053	0.9955919	0.8082865	0	0	0	1.15548	0.883746	0.7636108	0	0.5939187	1.8854866	1.4088656	2.1034508	0	1.0617863	1.2676794	0	0	0	1.1412351	0.9688604	0	0
GO:0045581 negative regulation of T cell differentiation	0	2.0571571	0.7272703	0	0.7639975	0	0	1.2265306	0	0	0	0.703372	0.7894637	0	0	1.0950589	0.5225442	1.2937295	1.3084695	0	0	0.8221231	0.6301411	0.963889	0.7179647	1.3363846	0.6554834	0	1.7127798	0	0	1.3126295	1.5709123	0	0.8662648	0.9595472	1.3333423	0.8937762	0	0	0.896779	0	0	0.7505934	0.8244524	0.668104	0.969344	1.0525101	0
GO:0045620 negative regulation of lymphocyte differentiation	0	2.0571571	0.7272703	0	0.7639975	0	0	1.2265306	0	0	0	0.703372	0.7894637	0	0	1.0950589	0.5225442	1.2937295	1.3084695	0	0	0.8221231	0.6301411	0.963889	0.7179647	1.3363846	0.6554834	0	1.7127798	0	0	1.3126295	1.5709123	0	0.8662648	0.9595472	1.3333423	0.8937762	0	0	0.896779	0	0	0.7505934	0.8244524	0.668104	0.969344	1.0525101	0
GO:0045892 negative regulation of transcription, DNA-templated	1.1649574	0	0.8244068	0	0.504208	0	0	0.5616386	0.7912931	0	0	0	0	0	0	1.16658	1.0565016	1.7626072	1.3275929	0	0.7327161	0.6639241	0	0.9264732	1.6719659	0	1.311616	1.7546948	0.6514227	0.8331086	0	0.7208801	0.8581057	1.1145187	0	0.9694261	0.7579716	0.8588181	0	0.9521607	0	0	0	0	0	0.6912435	1.1709486	0.9500862	1.2143849
GO:0045974 regulation of translation, ncRNA-mediated	0.6885301	1.5122445	0.8591916	0	0	0	0	1.0762576	1.567559	0	0.6067231	0	0	1.2938689	0	0.5275412	0	0	1.2478759	1.0777883	0	1.721948	0	0	0	0	0	1.0282329	0	0.5630334	2.1444573	0.7776404	1.0504769	0.6248735	1.1939487	0	0	1.1570587	0	0	0	0	0.71188	0	0	1.3891147	1.4250906	0	0
GO:0046831 regulation of RNA export from nucleus	0	0.6488193	0.7772486	2.4489565	0	0	0	0.5646429	0	0	0	0	0	0.8307119	1.0525674	1.1018401	1.8448347	1.1811836	0.9783236	0	0	0	0	1.5927098	0.865441	0	0.9363251	0.830805	0	0.9604953	0	0.9326003	0	1.2668468	2.1061547	1.4203361	0	0	0	1.7564592	0	0	0	1.0927562	0	0.6163699	0.8180265	0	0
GO:0046833 positive regulation of RNA export from nucleus	0	0	0	2.2366967	0.6367441	0	0	0	0.9979621	0	0.8943168	0	0	1.0288553	0.8578279	1.1303353	1.6698744	1.2366407	1.0858137	0	0.9156886	0	0	1.7124587	0	0	1.0402041	0.770734	0	1.2459272	0	0	0	0	1.8268148	1.3963707	0	0	0	1.5614213	0	0	0	1.0218251	0	0	0.9681785	0	0
GO:0048024 regulation of mRNA splicing, via spliceosome	0	0	0	1.3686122	0.6824008	0	0	0.7792746	0	1.4095183	0	0	0	0	0	0.6938348	1.8794438	1.1897281	0	0	0.7859616	0.734657	0	1.5487572	0	0	1.0820285	1.5727487	0.9372837	0	0	0	0.8379665	0.9399187	2.963782	1.6231371	0.7662607	0.9899221	0	2.268742	0	0	1.3567746	0.89612	0	0	1.0872708	0	0
GO:0048025 negative regulation of mRNA splicing, via spliceosome	0	0	0.6580656	0	0.8032823	0	0	0.6481702	0	1.2922364	0	0	0	1.3545978	0.7836459	0	0	1.0041337	0	0	0.9504185	0	0	1.6127136	0	0	0.9391028	0.9957191	0.7543552	0	0	0	0.6241624	0	2.3849005	1.4775292	0.6109065	1.2184636	0	1.8605803	0	0.8035426	1.4801782	0	0	0	1.391186	0	0
GO:0050684 regulation of mRNA processing	0	0	0	2.0045062	0.7149952	0	0	0.7258504	0	1.0223566	0	0	0	0	0	0.9095635	1.9235499	1.5137283	0	0	0.7720439	0.6750227	0	1.6574098	0	0	1.1456565	1.6895646	1.013604	0	0	0	0.6541551	1.0061192	3.1381419	1.7535176	0.7848922	0.8487339	0	2.2582925	0	0	1.0856115	0.9399695	0	0	0.9658026	0	0
GO:0050686 negative regulation of mRNA processing	0	0	0.8230308	0	0.866164	0	0	0.7292001	0	1.2598378	0	0.6839237	0	0	0.7077571	0.7026263	0	1.3224985	0	0	1.0137058	0	0	1.423892	0	0	1.1278708	1.2855787	0.7224026	0	0	0	0.7901786	0.8469344	2.3441939	1.2857022	0.7552354	1.1586695	0.591743	1.7895911	0	0.7818718	1.2886419	0	0	0	1.0574941	0	0
GO:0051290 protein heterotetramerization	1.1293487	0	0.4394739	2.0472699	1.1130049	0	0	0	0.9620507	0.9816242	1.1835357	0	0.7578681	0	1.0714233	0.7337781	1.9106343	0	1.0494156	1.0263359	0	0.7922587	0	0	0	1.0802861	0	0.8151255	0.7848464	0	0	0.8627658	0	0.8745624	1.0395782	0.8732795	0	1.3569306	1.2655547	0	1.0180379	0.5965801	0	1.0561182	0	1.0216427	0.8713631	0	0
GO:0051567 histone H3-K9 methylation	1.0487973	0	1.0582687	0	0	0.9465113	0	1.0700026	0	0	0	1.0276008	0	0	0	1.1757024	0	1.1532386	1.0037748	0	1.1098719	0	1.2790461	0	1.5476503	0.7596812	1.5150402	1.3854809	1.0724135	1.0855827	0	0.7087276	1.2567936	1.5821234	0	0.7623511	0	0	0.9895349	0	0	1.3736488	0.9120903	0	0.8295188	0.7847302	0.5917367	1.3913717	0
GO:0055010 ventricular cardiac muscle tissue morphogenesis	0.5997369	0	1.2041633	0.6886805	1.112591	1.0649081	0	0.6201184	0	2.1093013	0.6384136	0.5616003	1.4110709	0.6659823	0	1.1931318	0	0	0.6679067	0	0	0	0	0	0	0.9468339	1.3136928	0	0.812875	0	0	0.6829537	0	1.2480167	0	1.319317	0	0	0.492736	0.8620592	0	1.3984174	0	1.5512992	0	1.0825841	0.7584674	0.7383857	0.9658463
GO:0060148 positive regulation of posttranscriptional gene silencing	0	0	0.9079809	0	0.9496322	0	0	0.6138681	1.4329587	0	0	0	0	2.1367782	0	0.3796301	1.3505994	0.8872693	1.3004756	1.8024685	0	1.2642039	0	0	0	0	0.4946668	1.0914663	0	0	1.4302192	0.668677	1.1733056	0.8526476	0	0	0.7383233	1.6077732	0	1.6049707	0	0	0	1.5016493	0	0.8418231	1.4319982	0	0.7950249
GO:0060271 cilium assembly	2.0177837	0	1.1312288	0	0.9629734	0	0	1.0712324	0.9450026	0	0	0	0.8229642	0	1.4997314	0.4546588	0	0	0.6652026	0	0	0.9691608	0	0	0	0.986126	0.6638945	0	1.1123679	0.7962422	1.2069526	1.0900603	1.2573793	1.0936674	0	0.8120191	1.1619828	0.7682678	0	0	0	1.1998287	0	0	0	1.4592893	1.2896943	0	0.7730506
GO:0061013 regulation of mRNA catabolic process	0.7463836	0	1.0566256	0	0.9545355	0	0	1.0220599	1.0900488	0	0	0	0	2.118199	0	0.7485671	1.6424805	1.0276411	1.4799103	0	0	1.6454627	0	0	0	0	0.8035717	1.1932098	0.7630299	0	1.5826016	1.0156391	1.2189096	0.9459912	0	0.7791746	0.9935972	1.4950333	0	0	0	0	0	0	0	1.5318407	1.1548829	0	0
GO:0061014 positive regulation of mRNA catabolic process	0	1.665324	0	0	0.4918543	0	0	1.0410631	1.1638958	0	0	0	0	1.8487546	0.9221491	0	1.3896944	0	1.0610099	1.0610661	0	2.0401384	0	0.887271	0	0	0	0.9430646	0	0.5952309	2.100978	0.9550443	1.4367216	1.0023421	0.9072866	1.0595868	0.9119955	1.5996045	0	0	0	0	0	0	0	1.2836737	1.391304	0	0.7205374
GO:0070125 mitochondrial translational elongation	0.9826879	1.3840695	1.023468	0	1.3497183	0	0	1.1931557	0.7641485	0	0	1.1280921	1.3179428	0	0	0	0	0	0	0	1.5441703	0	0.6780401	0	0.9272697	1.0390951	1.0351226	0	1.098961	0	0	1.0076428	0.8832985	0.6644153	0	1.2476683	1.8249983	0	2.060508	0	1.4354444	1.3028497	0	0.7979739	0	0.7183268	1.4714287	0	0.8203876
GO:0070126 mitochondrial translational termination	0.9678482	1.0156643	0.9982605	0	1.363405	0	0	1.1782594	0.5871719	0	0	1.2075858	1.1730346	0	0	0	0	0	0	0	1.4686153	0	0	0.8569346	1.0421731	1.318726	0.9823476	0	1.1984588	0	0	0.8695353	0.8949136	0.6876179	0	1.2892462	1.8167912	0	2.1701694	0	1.6136082	1.1825597	0	0	0	0.7089999	1.3879452	0	0.8695372
GO:0070972 protein localization to endoplasmic reticulum	0	0	0.8432298	1.7942724	1.4511955	0	2.0302985	1.4011714	1.0399289	1.5409806	2.2315164	1.5186088	1.1689638	0	0.7938778	0.6219547	0	0	0	2.1410239	0	0	1.2225032	1.0008199	0	1.0300613	0.5607859	0	0	0.7759037	0.910937	0.6457386	0	0.8494548	0	0	1.0536771	1.2777482	0	0.9656099	0	0.8597652	0	1.0569169	0	0	0	0	1.0907829
GO:0071470 cellular response to osmotic stress	0.9063545	0	1.2296322	0.7439478	0.8118785	0	0	0.9843694	0.5505912	0	0.9104527	1.0416338	0.6444606	1.2267172	0	0.9707151	0	0.7762769	0	0	0.5987293	0.7960952	0	0.8026328	0	1.2896404	1.1383217	1.4903737	0.9390235	0	1.070211	1.2617164	0	0	0	0.8835825	0	0	0.8665971	0	1.1980584	0	0	0	2.0233001	1.0979814	0.9671165	0	0
GO:0071474 cellular hyperosmotic response	0	0	1.458349	0.9636863	0	0	0.846022	0.9661294	0.4716284	0	0	0.9795888	0	1.0761065	0	0.7932741	0	0.7342059	0.5288583	0	0.8615278	0.5802834	0	0	0	1.5849337	0.6273585	1.4319843	0.7538263	0	0	1.1066696	0	0	0	0.8826641	0.7461469	0	0.983969	0	1.0400827	0	0	0.8199525	2.0557743	1.2978052	1.0316011	0	0
GO:0071774 response to fibroblast growth factor	0	0	0	0	0.8352203	0	0	1.0825302	1.1103925	0	0.8224907	1.323489	0	0.8544251	0	1.0721252	2.0849163	1.3958759	1.1069434	0	0	0.5642273	0	0	0	0	1.2936377	1.345233	0	0	0.645995	0.7584631	0.8900774	0.8618168	1.1329302	0.9898268	0.7695912	0.7150053	0	1.1222022	0	0	0	0.9026386	0.7024165	1.2216878	1.56805	0	0
GO:0072350 tricarboxylic acid metabolic process	0	0	0.7286353	0	1.2288984	0	0	1.2410693	0.7607326	0	0	0	1.5807839	1.4165897	0	1.3186771	0	0	0	0	1.0608397	0	1.3078319	0.6632816	0	1.244757	1.2715191	1.2427612	0	0	1.0905886	1.0767195	1.0068019	0.962768	0	1.1474027	1.6120215	1.0262269	2.0787183	0	0.9703084	1.1219437	0	0	0.7603441	1.4711965	1.1296005	0	0
GO:0072599 establishment of protein localization to endoplasmic reticulum	0	0	0.7991492	1.8582887	1.5054469	0	2.0976862	1.4866426	1.0661502	1.6695021	2.2402826	1.4743144	1.300119	0	0	0.6890817	0	0	0	2.1978618	0	0	1.2349543	1.0788592	0	1.0386783	0.5952774	0	0	0	0.9129783	0.6400414	0	0.8481155	0	0	1.0744384	1.3212017	0	0.9333145	0	0.9314769	0	1.12228	0	0	0	0.9104394	1.1107043
GO:0086004 regulation of cardiac muscle cell contraction	1.1683034	0	0	0	0.99171	0.6830078	0	1.142217	0	2.0426139	1.2964894	0	0.9813998	0	0.510298	0.9380851	0	0	1.0023291	1.0548523	0	0	0.8778883	0	0	1.1882804	0.9827231	0	0.7957138	0.6667551	0	0	0	0.8030089	0	0	1.0236625	1.3543707	0	0	0	1.2154456	0	1.0952286	0	1.5284002	1.0800599	0	0
GO:0086091 regulation of heart rate by cardiac conduction	1.005346	0	0	1.1345149	1.2305737	1.0353496	0	0.9915882	0	2.0308661	0.8104877	0	1.3516217	0.7660141	0.5662392	0.5563457	0	0	0	1.4332886	0	0	1.2776255	0.713615	0	1.4558133	0	0	1.067408	0.6438981	0	0.5678505	0	0.8205312	0.5967238	0	1.0258601	0	0	0	0.8036775	1.6529274	0	1.2590836	0.9093811	1.6065186	0.5701896	0	0.8703102
GO:0090150 establishment of protein localization to membrane	0	0	1.0706568	1.1721891	1.2776761	0	1.5461541	1.508297	1.0205838	1.4790732	1.9028158	1.2281522	1.3382594	0	0	0.5907648	0	0	0	2.001089	0.7992485	0	1.0395459	0	0	1.3427114	0.4496325	0	0.6905195	0.8942293	0.8896234	0.6482175	0.9216273	0.9042734	0	0.9033605	1.0359648	1.2470726	0.7784435	0	0	0.9753085	0	1.0203107	0	0.9647784	0	0	0.861748
GO:0097711 ciliary basal body-plasma membrane docking	2.0921403	0	1.1413345	0	0.992863	0	0.9654952	1.1667591	0	0	0.7343938	0	0.5780939	0	1.4253555	0.6217847	0	0	0	0	0	0.8976354	0	0	0	1.404667	0.6008072	0	1.2126666	0	0.9604256	1.1026132	1.2280969	0.9363364	0	0.9582972	1.1566584	0.5611007	0	0	0	1.2425982	0	0	0.8597261	1.3390084	0.7219486	0	0.7884061
GO:0098586 cellular response to virus	0	0	0	0	1.3713607	1.2369369	0	0.8711379	1.1162047	1.1078886	0.626751	0	0.5770133	2.3201603	1.4616011	0	0	0	0	1.0459952	0	1.2891592	1.4787216	0.976848	1.1909083	0	0	0	1.0983177	1.3087587	0	0.7970435	1.2674892	0	0	0	0	0.8208192	0	0	0	0	0	0.7821849	0	1.0695689	0.8759545	0	1.1566143
GO:0098787 mRNA cleavage involved in mRNA processing	0	0	0	2.4945589	0.9908478	0	0	0.7192123	0	0.6138589	0	1.0876861	1.1326343	0.9549473	0	1.1703857	1.6763801	1.2769279	0	0	0.9064492	0	0	1.6969857	0	0	0.9208672	1.2788606	1.0253078	1.2338866	0	0	0	0	1.9197352	1.4833798	0	0.7763968	0	0.8523759	0	0	0	0.8103584	0	0	1.2203285	0	0
GO:0098789 pre-mRNA cleavage required for polyadenylation	0	0	0	2.4945589	0.9908478	0	0	0.7192123	0	0.6138589	0	1.0876861	1.1326343	0.9549473	0	1.1703857	1.6763801	1.2769279	0	0	0.9064492	0	0	1.6969857	0	0	0.9208672	1.2788606	1.0253078	1.2338866	0	0	0	0	1.9197352	1.4833798	0	0.7763968	0	0.8523759	0	0	0	0.8103584	0	0	1.2203285	0	0
GO:0098900 regulation of action potential	1.1100374	0	0	0	1.2966029	0.6914726	0	1.1351022	0	2.0573084	0.9442767	0	0.9905368	1.359045	0.5254783	0.4906379	0	0	1.0355911	1.1149984	0	0	0.9362813	0.5862986	0	1.2003194	0	0	1.022823	0.5928113	0	0	0	0.5312693	0	0	0.8574449	1.0267538	0	0	0	1.1006312	0	1.2161265	0	1.5887136	1.105735	0	0
GO:0098901 regulation of cardiac muscle cell action potential	1.3116314	0	0	0	1.058642	0.850094	0	1.0323984	0	2.0478126	0.8596953	0	1.2125132	0.7154391	0.5548993	0.7273504	0	0	0.6226291	1.2602863	0	0	0.9480677	0.7575431	0	1.2013899	0	0	0.8984048	0	0	0.7674898	0	0.6591779	0.6900933	0	1.1639046	1.1143307	0	0	0	1.3878793	0	1.4984983	0	1.4303746	0.8331551	0	0.5689251
GO:0140053 mitochondrial gene expression	0	1.029395	1.2186574	0	0.9358306	0	0	1.0985614	0	0	0	0.7993544	1.9553202	0	0	0.6397981	0	0	0.513463	0	1.5507203	0	0	0.8984705	0	1.1319261	0.7827532	0	1.2977197	1.0477577	0	0.9923663	0.9121716	0.9160693	0	1.2517	2.14583	0.7157549	2.4752679	0	1.4179607	1.0562532	0	1.0156023	0	0.699377	1.1084371	0	0
GO:1902570 protein localization to nucleolus	0.7704169	0	0.6134738	0	0.6109285	2.115701	0.9832143	0.6562666	1.1228618	0	0	0	0	0	0.7567538	1.0351515	1.6787845	0.6631171	1.6482084	0	0.7590487	0.8694965	0	0	1.4558273	0	1.1858081	0	0.6141636	1.3984661	0.9180937	0.7045327	0.9934496	1.066895	0	0	0.9786923	0	0	0.8342839	0	0	0	0.6820227	0	0.4412967	0	2.0961168	0.6635101
GO:1902679 negative regulation of RNA biosynthetic process	1.1206781	0	0.7815473	0	0.5160754	0	0	0.5523025	0.7448227	0	0	0	0	0	0	1.2227553	1.0589612	1.7631738	1.3391459	0	0.7353988	0	0	0	1.641503	0	1.3268128	1.8028582	0.6091455	0.8589827	0	0.6793405	0.8969753	1.1087604	0	0.9861199	0.7564634	0.8590387	0	0.9057485	0	0	0	0	0	0.7153656	1.1420377	0.8968455	1.2324979
GO:1902904 negative regulation of supramolecular fiber organization	1.451583	0	1.151676	0	1.0055912	0	0	1.1426843	1.1630918	0	2.0438823	0.9076576	0.6067887	0	0	1.0272959	1.2530859	0	1.0895403	0	0.9907122	1.3280838	0.8254433	0	0.7260142	1.2449713	0.7166259	0	1.0535345	0	1.6760359	1.196053	0.9387858	0.6497063	0	0.5967022	0.5624131	1.0058721	0	0	0	0.816703	0	0	0	1.6159705	0.871291	0	0
GO:1903115 regulation of actin filament-based movement	1.1683034	0	0	0	0.99171	0.6830078	0	1.142217	0	2.0426139	1.2964894	0	0.9813998	0	0.510298	0.9380851	0	0	1.0023291	1.0548523	0	0	0.8778883	0	0	1.1882804	0.9827231	0	0.7957138	0.6667551	0	0	0	0.8030089	0	0	1.0236625	1.3543707	0	0	0	1.2154456	0	1.0952286	0	1.5284002	1.0800599	0	0
GO:1903312 negative regulation of mRNA metabolic process	0	0	0.844028	0	0.8923023	0	0	0.8774108	0	0	0	0	0	1.4788725	0	0.7924431	1.4628304	1.6667436	1.2061462	1.0487728	0.8161339	0.8375056	0	1.4740996	0	0	0.8930405	1.4099414	0.5919459	0	0	0.5754926	0.8085219	0	2.0563161	0.9589959	0	1.4675042	0	1.5858121	0	0	0	0	0	0.656781	1.2563944	0	0
GO:1903507 negative regulation of nucleic acid-templated transcription	1.1206781	0	0.7815473	0	0.5160754	0	0	0.5523025	0.7448227	0	0	0	0	0	0	1.2227553	1.0589612	1.7631738	1.3391459	0	0.7353988	0	0	0	1.641503	0	1.3268128	1.8028582	0.6091455	0.8589827	0	0.6793405	0.8969753	1.1087604	0	0.9861199	0.7564634	0.8590387	0	0.9057485	0	0	0	0	0	0.7153656	1.1420377	0.8968455	1.2324979
GO:1905269 positive regulation of chromatin organization	1.2105143	0	0.8982911	0	0.9614726	0	0	0.6502945	0	0	0	1.2229036	0	0	0	1.4433902	1.4580062	1.8382113	1.0296427	0	0.9099057	0.984096	0	1.1488775	1.167761	0	1.2869329	1.4010914	0.52332	0.86097	0	1.1871889	0.9900722	1.2457549	0	1.2562934	0	0	0	1.0977407	0	0	0.7291207	0	0	0	0.8813394	1.1505688	0
GO:2000637 positive regulation of gene silencing by miRNA	0	0	0.9375338	0	0.9937379	0	0	0.5517933	1.5075669	0	0	0	0	2.1422975	0	0.3770167	1.5114449	0.8783732	1.3616163	1.8542788	0	1.3211395	0	0.7037338	0	0	0.5038867	0.7644113	0	0	1.4694321	0.7621167	1.2156438	0.8779704	0	0	0.7514995	1.5016866	0	1.428427	0	0	0	1.3987011	0	0.7944383	1.5030407	0	0.8226489
[truncated: 1 more columns]
