# Supplementary material for: Systematic identification of post-transcriptional regulatory modules
Source: Nat Commun. 2024 Sep 9;15:7872. doi: 10.1038/s41467-024-52215-7 (PMC11385195; doi:10.1038/s41467-024-52215-7)
Supplement: Supplementary file 20 — Source Data [file 41467_2024_52215_MOESM20_ESM.zip › Source_data/Fig2E.tsv]

PPIdb	Percent	Type	Distance
IRIM	10	Closest	0.155555555555556
IRIM	10	Closest	0.152941176470588
IRIM	10	Closest	0.171428571428571
IRIM	10	Closest	0.216867469879518
IRIM	10	Closest	0.181818181818182
IRIM	10	Closest	0.139240506329114
IRIM	10	Closest	0.226415094339623
IRIM	10	Closest	0.227848101265823
IRIM	10	Closest	0.314285714285714
IRIM	10	Closest	0.126582278481013
IRIM	10	Closest	0.177777777777778
IRIM	10	Closest	0.371428571428571
IRIM	10	Closest	0.129411764705882
IRIM	10	Closest	0.141025641025641
IRIM	10	Closest	0.151162790697674
IRIM	10	Closest	0.171428571428571
IRIM	10	Closest	0.134831460674157
IRIM	10	Closest	0.12987012987013
IRIM	10	Closest	0.1
IRIM	10	Closest	0.233766233766234
IRIM	10	Closest	0.306666666666667
IRIM	10	Closest	0.244444444444444
IRIM	10	Closest	0.272727272727273
IRIM	10	Closest	0.351351351351351
IRIM	10	Closest	0.227848101265823
IRIM	10	Closest	0.232142857142857
IRIM	10	Closest	0.323076923076923
IRIM	10	Closest	0.148148148148148
IRIM	10	Closest	0.243243243243243
IRIM	10	Closest	0.232876712328767
IRIM	10	Closest	0.126582278481013
IRIM	10	Closest	0.179775280898876
IRIM	10	Closest	0.253968253968254
IRIM	10	Closest	0.272727272727273
IRIM	10	Closest	0.136363636363636
IRIM	10	Closest	0.292307692307692
IRIM	10	Closest	0.235294117647059
IRIM	10	Closest	0.268292682926829
IRIM	10	Closest	0.125
IRIM	10	Closest	0.256410256410256
IRIM	10	Closest	0.158536585365854
IRIM	10	Closest	0.207317073170732
IRIM	10	Closest	0.30379746835443
IRIM	10	Closest	0.271604938271605
IRIM	10	Closest	0.186046511627907
IRIM	10	Closest	0.12987012987013
IRIM	10	Closest	0.267857142857143
IRIM	10	Closest	0.181818181818182
IRIM	10	Closest	0.240506329113924
IRIM	10	Closest	0.164556962025316
IRIM	10	Closest	0.302631578947368
IRIM	10	Closest	0.122222222222222
IRIM	10	Closest	0.22972972972973
IRIM	10	Closest	0.238095238095238
IRIM	10	Closest	0.231707317073171
IRIM	10	Closest	0.268292682926829
IRIM	10	Closest	0.294117647058823
IRIM	10	Closest	0.243243243243243
IRIM	10	Closest	0.184210526315789
IRIM	10	Closest	0.2
IRIM	10	Closest	0.339622641509434
IRIM	10	Closest	0.179775280898876
IRIM	10	Closest	0.273972602739726
IRIM	10	Closest	0.144578313253012
IRIM	10	Closest	0.191011235955056
IRIM	10	Closest	0.329113924050633
IRIM	10	Closest	0.202898550724638
IRIM	10	Closest	0.240506329113924
IRIM	10	Closest	0.373134328358209
IRIM	10	Closest	0.220338983050847
IRIM	10	Closest	0.204819277108434
IRIM	10	Closest	0.144444444444444
IRIM	10	Closest	0.260869565217391
IRIM	10	Closest	0.238805970149254
IRIM	10	Closest	0.157894736842105
IRIM	10	Closest	0.111111111111111
IRIM	10	Closest	0.257575757575758
IRIM	10	Closest	0.175675675675676
IRIM	10	Closest	0.238095238095238
IRIM	10	Closest	0.155555555555556
IRIM	10	Closest	0.194029850746269
IRIM	10	Closest	0.134831460674157
IRIM	10	Closest	0.175
IRIM	10	Closest	0.186666666666667
IRIM	10	Closest	0.152941176470588
IRIM	10	Closest	0.238095238095238
IRIM	10	Closest	0.223880597014925
IRIM	10	Closest	0.240506329113924
IRIM	10	Closest	0.27027027027027
IRIM	10	Closest	0.287671232876712
IRIM	10	Closest	0.133333333333333
IRIM	10	Closest	0.172413793103448
IRIM	10	Closest	0.217391304347826
IRIM	10	Closest	0.238095238095238
IRIM	10	Closest	0.207792207792208
IRIM	10	Closest	0.15
IRIM	10	Closest	0.296296296296296
IRIM	10	Closest	0.205128205128205
IRIM	10	Closest	0.26865671641791
IRIM	10	Closest	0.164556962025316
IRIM	10	Closest	0.155555555555556
IRIM	10	Closest	0.385714285714286
IRIM	10	Closest	0.151162790697674
IRIM	10	Closest	0.139240506329114
IRIM	10	Closest	0.129411764705882
IRIM	10	Closest	0.2
IRIM	10	Closest	0.133333333333333
IRIM	10	Closest	0.103896103896104
IRIM	10	Closest	0.0777777777777777
IRIM	10	Closest	0.236842105263158
IRIM	10	Closest	0.287671232876712
IRIM	10	Closest	0.222222222222222
IRIM	10	Closest	0.289473684210526
IRIM	10	Closest	0.351351351351351
IRIM	10	Closest	0.220779220779221
IRIM	10	Closest	0.218181818181818
IRIM	10	Closest	0.323076923076923
IRIM	10	Closest	0.135802469135803
IRIM	10	Closest	0.232876712328767
IRIM	10	Closest	0.256756756756757
IRIM	10	Closest	0.1375
IRIM	10	Closest	0.136363636363636
IRIM	10	Closest	0.278688524590164
IRIM	10	Closest	0.242424242424242
IRIM	10	Closest	0.113636363636364
IRIM	10	Closest	0.307692307692308
IRIM	10	Closest	0.238805970149254
IRIM	10	Closest	0.246913580246914
IRIM	10	Closest	0.102272727272727
IRIM	10	Closest	0.253164556962025
IRIM	10	Closest	0.19047619047619
IRIM	10	Closest	0.197530864197531
IRIM	10	Closest	0.294871794871795
IRIM	10	Closest	0.27710843373494
IRIM	10	Closest	0.174418604651163
IRIM	10	Closest	0.128205128205128
IRIM	10	Closest	0.222222222222222
IRIM	10	Closest	0.194029850746269
IRIM	10	Closest	0.240506329113924
IRIM	10	Closest	0.175
IRIM	10	Closest	0.283783783783784
IRIM	10	Closest	0.1
IRIM	10	Closest	0.28
IRIM	10	Closest	0.214285714285714
IRIM	10	Closest	0.209876543209877
IRIM	10	Closest	0.275
IRIM	10	Closest	0.308823529411765
IRIM	10	Closest	0.232876712328767
IRIM	10	Closest	0.2
IRIM	10	Closest	0.176470588235294
IRIM	10	Closest	0.294117647058823
IRIM	10	Closest	0.177777777777778
IRIM	10	Closest	0.277777777777778
IRIM	10	Closest	0.188235294117647
IRIM	10	Closest	0.188888888888889
IRIM	10	Closest	0.307692307692308
IRIM	10	Closest	0.231884057971015
IRIM	10	Closest	0.265822784810127
IRIM	10	Closest	0.328125
IRIM	10	Closest	0.216666666666667
IRIM	10	Closest	0.207317073170732
IRIM	10	Closest	0.122222222222222
IRIM	10	Closest	0.28169014084507
IRIM	10	Closest	0.260869565217391
IRIM	10	Closest	0.181818181818182
IRIM	10	Closest	0.0888888888888889
IRIM	10	Closest	0.253731343283582
IRIM	10	Closest	0.2
IRIM	10	Closest	0.238095238095238
IRIM	10	Closest	0.133333333333333
IRIM	10	Closest	0.191176470588235
IRIM	10	Closest	0.112359550561798
IRIM	10	Closest	0.204819277108434
IRIM	10	Closest	0.197368421052632
IRIM	10	Closest	0.151162790697674
IRIM	10	Closest	0.19672131147541
IRIM	10	Closest	0.215384615384615
IRIM	10	Closest	0.268292682926829
IRIM	10	Closest	0.256756756756757
IRIM	10	Closest	0.263888888888889
IRIM	10	Closest	0.122222222222222
IRIM	10	Closest	0.162790697674419
IRIM	10	Closest	0.159420289855073
IRIM	10	Closest	0.259259259259259
IRIM	10	Closest	0.146666666666667
IRIM	10	Closest	0.113924050632911
IRIM	10	Closest	0.272727272727273
IRIM	10	Closest	0.271604938271605
IRIM	10	Closest	0.285714285714286
IRIM	10	Closest	0.0886075949367089
IRIM	10	Closest	0.144444444444444
IRIM	10	Closest	0.357142857142857
IRIM	10	Closest	0.183908045977011
IRIM	10	Closest	0.1875
IRIM	10	Closest	0.127906976744186
IRIM	10	Closest	0.183098591549296
IRIM	10	Closest	0.122222222222222
IRIM	10	Closest	0.103896103896104
IRIM	10	Closest	0.0777777777777777
IRIM	10	Closest	0.243589743589744
IRIM	10	Closest	0.293333333333333
IRIM	10	Closest	0.211111111111111
IRIM	10	Closest	0.263157894736842
IRIM	10	Closest	0.305555555555556
IRIM	10	Closest	0.240506329113924
IRIM	10	Closest	0.185185185185185
IRIM	10	Closest	0.318181818181818
IRIM	10	Closest	0.123456790123457
IRIM	10	Closest	0.211267605633803
IRIM	10	Closest	0.243243243243243
IRIM	10	Closest	0.125
IRIM	10	Closest	0.146067415730337
IRIM	10	Closest	0.213114754098361
IRIM	10	Closest	0.287878787878788
IRIM	10	Closest	0.0919540229885057
IRIM	10	Closest	0.292307692307692
IRIM	10	Closest	0.257142857142857
IRIM	10	Closest	0.234567901234568
IRIM	10	Closest	0.102272727272727
IRIM	10	Closest	0.240506329113924
IRIM	10	Closest	0.156626506024096
IRIM	10	Closest	0.209876543209877
IRIM	10	Closest	0.311688311688312
IRIM	10	Closest	0.301204819277108
IRIM	10	Closest	0.164705882352941
IRIM	10	Closest	0.12987012987013
IRIM	10	Closest	0.188679245283019
IRIM	10	Closest	0.164179104477612
IRIM	10	Closest	0.234567901234568
IRIM	10	Closest	0.1625
IRIM	10	Closest	0.246575342465753
IRIM	10	Closest	0.0888888888888889
IRIM	10	Closest	0.263157894736842
IRIM	10	Closest	0.214285714285714
IRIM	10	Closest	0.2
IRIM	10	Closest	0.268292682926829
IRIM	10	Closest	0.283582089552239
IRIM	10	Closest	0.27027027027027
IRIM	10	Closest	0.197368421052632
IRIM	10	Closest	0.211764705882353
IRIM	10	Closest	0.294117647058823
IRIM	10	Closest	0.166666666666667
IRIM	10	Closest	0.283783783783784
IRIM	10	Closest	0.207317073170732
IRIM	10	Closest	0.177777777777778
IRIM	10	Closest	0.32051282051282
IRIM	10	Closest	0.267605633802817
IRIM	10	Closest	0.253164556962025
IRIM	10	Closest	0.328125
IRIM	10	Closest	0.23728813559322
IRIM	10	Closest	0.195121951219512
IRIM	10	Closest	0.111111111111111
IRIM	10	Closest	0.27536231884058
IRIM	10	Closest	0.271428571428571
IRIM	10	Closest	0.173333333333333
IRIM	10	Closest	0.0561797752808989
IRIM	10	Closest	0.272727272727273
IRIM	10	Closest	0.216216216216216
IRIM	10	Closest	0.280487804878049
IRIM	10	Closest	0.122222222222222
IRIM	10	Closest	0.208955223880597
IRIM	10	Closest	0.122222222222222
IRIM	10	Closest	0.192771084337349
IRIM	10	Closest	0.184210526315789
IRIM	10	Closest	0.141176470588235
IRIM	10	Closest	0.19672131147541
IRIM	10	Closest	0.242424242424242
IRIM	10	Closest	0.283950617283951
IRIM	10	Closest	0.266666666666667
IRIM	10	Closest	0.273972602739726
IRIM	10	Closest	0.144444444444444
IRIM	10	Closest	0.154761904761905
IRIM	10	Closest	0.159420289855073
IRIM	10	Closest	0.1875
IRIM	10	Closest	0.186666666666667
IRIM	10	Closest	0.1625
IRIM	10	Closest	0.267857142857143
IRIM	10	Closest	0.20253164556962
IRIM	10	Closest	0.289855072463768
IRIM	10	Closest	0.125
IRIM	10	Closest	0.166666666666667
IRIM	10	Closest	0.383561643835616
IRIM	10	Closest	0.170454545454545
IRIM	10	Closest	0.164556962025316
IRIM	10	Closest	0.149425287356322
IRIM	10	Closest	0.173913043478261
IRIM	10	Closest	0.144444444444444
IRIM	10	Closest	0.144736842105263
IRIM	10	Closest	0.0888888888888889
IRIM	10	Closest	0.236842105263158
IRIM	10	Closest	0.287671232876712
IRIM	10	Closest	0.193181818181818
IRIM	10	Closest	0.233766233766234
IRIM	10	Closest	0.323943661971831
IRIM	10	Closest	0.2125
IRIM	10	Closest	0.236363636363636
IRIM	10	Closest	0.367647058823529
IRIM	10	Closest	0.170731707317073
IRIM	10	Closest	0.263888888888889
IRIM	10	Closest	0.27027027027027
IRIM	10	Closest	0.172839506172839
IRIM	10	Closest	0.147727272727273
IRIM	10	Closest	0.213114754098361
IRIM	10	Closest	0.246153846153846
IRIM	10	Closest	0.125
IRIM	10	Closest	0.292307692307692
IRIM	10	Closest	0.235294117647059
IRIM	10	Closest	0.222222222222222
IRIM	10	Closest	0.113636363636364
IRIM	10	Closest	0.2375
IRIM	10	Closest	0.180722891566265
IRIM	10	Closest	0.207317073170732
IRIM	10	Closest	0.282051282051282
IRIM	10	Closest	0.268292682926829
IRIM	10	Closest	0.141176470588235
IRIM	10	Closest	0.12987012987013
IRIM	10	Closest	0.240740740740741
IRIM	10	Closest	0.205882352941177
IRIM	10	Closest	0.227848101265823
IRIM	10	Closest	0.164556962025316
IRIM	10	Closest	0.287671232876712
IRIM	10	Closest	0.0898876404494382
IRIM	10	Closest	0.28
IRIM	10	Closest	0.226190476190476
IRIM	10	Closest	0.209876543209877
IRIM	10	Closest	0.271604938271605
IRIM	10	Closest	0.313432835820896
IRIM	10	Closest	0.253333333333333
IRIM	10	Closest	0.215189873417722
IRIM	10	Closest	0.211764705882353
IRIM	10	Closest	0.28
IRIM	10	Closest	0.147727272727273
IRIM	10	Closest	0.253521126760563
IRIM	10	Closest	0.158536585365854
IRIM	10	Closest	0.2
IRIM	10	Closest	0.285714285714286
IRIM	10	Closest	0.220588235294118
IRIM	10	Closest	0.269230769230769
IRIM	10	Closest	0.359375
IRIM	10	Closest	0.220338983050847
IRIM	10	Closest	0.1875
IRIM	10	Closest	0.112359550561798
IRIM	10	Closest	0.235294117647059
IRIM	10	Closest	0.191176470588235
IRIM	10	Closest	0.16
IRIM	10	Closest	0.1
IRIM	10	Closest	0.308823529411765
IRIM	10	Closest	0.202702702702703
IRIM	10	Closest	0.231707317073171
IRIM	10	Closest	0.144444444444444
IRIM	10	Closest	0.220588235294118
IRIM	10	Closest	0.123595505617977
IRIM	10	Closest	0.214285714285714
IRIM	10	Closest	0.205128205128205
IRIM	10	Closest	0.176470588235294
IRIM	10	Closest	0.213114754098361
IRIM	10	Closest	0.246153846153846
IRIM	10	Closest	0.275
IRIM	10	Closest	0.236842105263158
IRIM	10	Closest	0.277777777777778
IRIM	10	Closest	0.133333333333333
IRIM	10	Closest	0.141176470588235
IRIM	10	Closest	0.159420289855073
IRIM	10	Closest	0.197530864197531
IRIM	10	Closest	0.197368421052632
IRIM	10	Closest	0.125
IRIM	10	Closest	0.236363636363636
IRIM	10	Closest	0.20253164556962
IRIM	10	Closest	0.328571428571429
IRIM	10	Closest	0.15
IRIM	10	Closest	0.155555555555556
IRIM	10	Closest	0.371428571428571
IRIM	10	Closest	0.151162790697674
IRIM	10	Closest	0.141025641025641
IRIM	10	Closest	0.162790697674419
IRIM	10	Closest	0.2
IRIM	10	Closest	0.133333333333333
IRIM	10	Closest	0.141025641025641
IRIM	10	Closest	0.1
IRIM	10	Closest	0.25974025974026
IRIM	10	Closest	0.310810810810811
IRIM	10	Closest	0.222222222222222
IRIM	10	Closest	0.282051282051282
IRIM	10	Closest	0.323943661971831
IRIM	10	Closest	0.2375
IRIM	10	Closest	0.222222222222222
IRIM	10	Closest	0.388059701492537
IRIM	10	Closest	0.134146341463415
IRIM	10	Closest	0.25
IRIM	10	Closest	0.25
IRIM	10	Closest	0.1125
IRIM	10	Closest	0.136363636363636
IRIM	10	Closest	0.213114754098361
IRIM	10	Closest	0.212121212121212
IRIM	10	Closest	0.136363636363636
IRIM	10	Closest	0.303030303030303
IRIM	10	Closest	0.3
IRIM	10	Closest	0.24390243902439
IRIM	10	Closest	0.125
IRIM	10	Closest	0.220779220779221
IRIM	10	Closest	0.144578313253012
IRIM	10	Closest	0.1875
IRIM	10	Closest	0.294871794871795
IRIM	10	Closest	0.225
IRIM	10	Closest	0.160919540229885
IRIM	10	Closest	0.153846153846154
IRIM	10	Closest	0.226415094339623
IRIM	10	Closest	0.214285714285714
IRIM	10	Closest	0.20253164556962
IRIM	10	Closest	0.172839506172839
IRIM	10	Closest	0.32
IRIM	10	Closest	0.1
IRIM	10	Closest	0.256756756756757
IRIM	10	Closest	0.226190476190476
IRIM	10	Closest	0.216867469879518
IRIM	10	Closest	0.259259259259259
IRIM	10	Closest	0.246153846153846
IRIM	10	Closest	0.266666666666667
IRIM	10	Closest	0.217948717948718
IRIM	10	Closest	0.244186046511628
IRIM	10	Closest	0.3
IRIM	10	Closest	0.177777777777778
IRIM	10	Closest	0.277777777777778
IRIM	10	Closest	0.168674698795181
IRIM	10	Closest	0.188888888888889
IRIM	10	Closest	0.333333333333333
IRIM	10	Closest	0.246376811594203
IRIM	10	Closest	0.256410256410256
IRIM	10	Closest	0.34375
IRIM	10	Closest	0.183333333333333
IRIM	10	Closest	0.2125
IRIM	10	Closest	0.122222222222222
IRIM	10	Closest	0.228571428571429
IRIM	10	Closest	0.246376811594203
IRIM	10	Closest	0.173333333333333
IRIM	10	Closest	0.0888888888888889
IRIM	10	Closest	0.223880597014925
IRIM	10	Closest	0.216216216216216
IRIM	10	Closest	0.261904761904762
IRIM	10	Closest	0.112359550561798
IRIM	10	Closest	0.188405797101449
IRIM	10	Closest	0.112359550561798
IRIM	10	Closest	0.216867469879518
IRIM	10	Closest	0.181818181818182
IRIM	10	Closest	0.119047619047619
IRIM	10	Closest	0.229508196721312
IRIM	10	Closest	0.223880597014925
IRIM	10	Closest	0.271604938271605
IRIM	10	Closest	0.266666666666667
IRIM	10	Closest	0.305555555555556
IRIM	10	Closest	0.166666666666667
IRIM	10	Closest	0.188235294117647
IRIM	10	Closest	0.144927536231884
IRIM	10	Closest	0.209876543209877
IRIM	10	Closest	0.108108108108108
IRIM	10	Closest	0.126582278481013
IRIM	10	Closest	0.240740740740741
IRIM	10	Closest	0.227848101265823
IRIM	10	Closest	0.3
IRIM	10	Closest	0.113924050632911
IRIM	10	Closest	0.188888888888889
IRIM	10	Closest	0.347826086956522
IRIM	10	Closest	0.174418604651163
IRIM	10	Closest	0.166666666666667
IRIM	10	Closest	0.13953488372093
IRIM	10	Closest	0.202898550724638
IRIM	10	Closest	0.166666666666667
IRIM	10	Closest	0.157894736842105
IRIM	10	Closest	0.133333333333333
IRIM	10	Closest	0.24
IRIM	10	Closest	0.315068493150685
IRIM	10	Closest	0.255555555555556
IRIM	10	Closest	0.263157894736842
IRIM	10	Closest	0.319444444444444
IRIM	10	Closest	0.2625
IRIM	10	Closest	0.258620689655172
IRIM	10	Closest	0.352941176470588
IRIM	10	Closest	0.1125
IRIM	10	Closest	0.236842105263158
IRIM	10	Closest	0.294871794871795
IRIM	10	Closest	0.1375
IRIM	10	Closest	0.127906976744186
IRIM	10	Closest	0.253968253968254
IRIM	10	Closest	0.242424242424242
IRIM	10	Closest	0.149425287356322
IRIM	10	Closest	0.323529411764706
IRIM	10	Closest	0.271428571428571
IRIM	10	Closest	0.271604938271605
IRIM	10	Closest	0.159090909090909
IRIM	10	Closest	0.243589743589744
IRIM	10	Closest	0.168674698795181
IRIM	10	Closest	0.231707317073171
IRIM	10	Closest	0.282051282051282
IRIM	10	Closest	0.27710843373494
IRIM	10	Closest	0.220930232558139
IRIM	10	Closest	0.131578947368421
IRIM	10	Closest	0.263157894736842
IRIM	10	Closest	0.220588235294118
IRIM	10	Closest	0.20253164556962
IRIM	10	Closest	0.197530864197531
IRIM	10	Closest	0.302631578947368
IRIM	10	Closest	0.133333333333333
IRIM	10	Closest	0.26027397260274
IRIM	10	Closest	0.182926829268293
IRIM	10	Closest	0.219512195121951
IRIM	10	Closest	0.296296296296296
IRIM	10	Closest	0.285714285714286
IRIM	10	Closest	0.256756756756757
IRIM	10	Closest	0.197368421052632
IRIM	10	Closest	0.202380952380952
IRIM	10	Closest	0.363636363636364
IRIM	10	Closest	0.211111111111111
IRIM	10	Closest	0.28169014084507
IRIM	10	Closest	0.158536585365854
IRIM	10	Closest	0.222222222222222
IRIM	10	Closest	0.316455696202532
IRIM	10	Closest	0.295774647887324
IRIM	10	Closest	0.217948717948718
IRIM	10	Closest	0.358208955223881
IRIM	10	Closest	0.216666666666667
IRIM	10	Closest	0.231707317073171
IRIM	10	Closest	0.134831460674157
IRIM	10	Closest	0.28169014084507
IRIM	10	Closest	0.220588235294118
IRIM	10	Closest	0.166666666666667
IRIM	10	Closest	0.122222222222222
IRIM	10	Closest	0.279411764705882
IRIM	10	Closest	0.230769230769231
IRIM	10	Closest	0.209876543209877
IRIM	10	Closest	0.166666666666667
IRIM	10	Closest	0.164179104477612
IRIM	10	Closest	0.146067415730337
IRIM	10	Closest	0.219512195121951
IRIM	10	Closest	0.220779220779221
IRIM	10	Closest	0.188235294117647
IRIM	10	Closest	0.287878787878788
IRIM	10	Closest	0.257142857142857
IRIM	10	Closest	0.240506329113924
IRIM	10	Closest	0.283783783783784
IRIM	10	Closest	0.28
IRIM	10	Closest	0.133333333333333
IRIM	10	Closest	0.176470588235294
IRIM	10	Closest	0.171428571428571
IRIM	10	Closest	0.222222222222222
IRIM	10	Closest	0.146666666666667
IRIM	10	Closest	0.15
IRIM	10	Closest	0.272727272727273
IRIM	10	Closest	0.227848101265823
IRIM	10	Closest	0.27536231884058
IRIM	10	Closest	0.1375
IRIM	10	Closest	0.134831460674157
IRIM	10	Closest	0.371428571428571
IRIM	10	Closest	0.174418604651163
IRIM	10	Closest	0.139240506329114
IRIM	10	Closest	0.162790697674419
IRIM	10	Closest	0.171428571428571
IRIM	10	Closest	0.112359550561798
IRIM	10	Closest	0.118421052631579
IRIM	10	Closest	0.1
IRIM	10	Closest	0.233766233766234
IRIM	10	Closest	0.283783783783784
IRIM	10	Closest	0.181818181818182
IRIM	10	Closest	0.272727272727273
IRIM	10	Closest	0.351351351351351
IRIM	10	Closest	0.25
IRIM	10	Closest	0.203703703703704
IRIM	10	Closest	0.333333333333333
IRIM	10	Closest	0.135802469135803
IRIM	10	Closest	0.205479452054795
IRIM	10	Closest	0.27027027027027
IRIM	10	Closest	0.160493827160494
IRIM	10	Closest	0.157303370786517
IRIM	10	Closest	0.225806451612903
IRIM	10	Closest	0.294117647058823
IRIM	10	Closest	0.136363636363636
IRIM	10	Closest	0.298507462686567
IRIM	10	Closest	0.271428571428571
IRIM	10	Closest	0.292682926829268
IRIM	10	Closest	0.103448275862069
IRIM	10	Closest	0.240506329113924
IRIM	10	Closest	0.19047619047619
IRIM	10	Closest	0.2
IRIM	10	Closest	0.298701298701299
IRIM	10	Closest	0.27710843373494
IRIM	10	Closest	0.197674418604651
IRIM	10	Closest	0.103896103896104
IRIM	10	Closest	0.207547169811321
IRIM	10	Closest	0.217391304347826
IRIM	10	Closest	0.207792207792208
IRIM	10	Closest	0.151898734177215
IRIM	10	Closest	0.293333333333333
IRIM	10	Closest	0.1
IRIM	10	Closest	0.253333333333333
IRIM	10	Closest	0.216867469879518
IRIM	10	Closest	0.207317073170732
IRIM	10	Closest	0.292682926829268
IRIM	10	Closest	0.287878787878788
IRIM	10	Closest	0.266666666666667
IRIM	10	Closest	0.184210526315789
IRIM	10	Closest	0.202380952380952
IRIM	10	Closest	0.28
IRIM	10	Closest	0.177777777777778
IRIM	10	Closest	0.273972602739726
IRIM	10	Closest	0.170731707317073
IRIM	10	Closest	0.168539325842697
IRIM	10	Closest	0.345679012345679
IRIM	10	Closest	0.202898550724638
IRIM	10	Closest	0.275
IRIM	10	Closest	0.333333333333333
IRIM	10	Closest	0.216666666666667
IRIM	10	Closest	0.1875
IRIM	10	Closest	0.122222222222222
IRIM	10	Closest	0.28169014084507
IRIM	10	Closest	0.231884057971015
IRIM	10	Closest	0.157894736842105
IRIM	10	Closest	0.0888888888888889
IRIM	10	Closest	0.227272727272727
IRIM	10	Closest	0.223684210526316
IRIM	10	Closest	0.222222222222222
IRIM	10	Closest	0.133333333333333
IRIM	10	Closest	0.217391304347826
IRIM	10	Closest	0.112359550561798
IRIM	10	Closest	0.195121951219512
IRIM	10	Closest	0.194805194805195
IRIM	10	Closest	0.154761904761905
IRIM	10	Closest	0.213114754098361
IRIM	10	Closest	0.235294117647059
IRIM	10	Closest	0.296296296296296
IRIM	10	Closest	0.266666666666667
IRIM	10	Closest	0.324324324324324
IRIM	10	Closest	0.133333333333333
IRIM	10	Closest	0.129411764705882
IRIM	10	Closest	0.188405797101449
IRIM	10	Closest	0.222222222222222
IRIM	10	Closest	0.171052631578947
IRIM	10	Closest	0.113924050632911
IRIM	10	Closest	0.259259259259259
IRIM	10	Closest	0.227848101265823
IRIM	10	Closest	0.308823529411765
IRIM	10	Closest	0.126582278481013
IRIM	10	Closest	0.155555555555556
IRIM	10	Closest	0.371428571428571
IRIM	10	Closest	0.151162790697674
IRIM	10	Closest	0.164556962025316
IRIM	10	Closest	0.151162790697674
IRIM	10	Closest	0.185714285714286
IRIM	10	Closest	0.133333333333333
IRIM	10	Closest	0.142857142857143
IRIM	10	Closest	0.1
IRIM	10	Closest	0.246753246753247
IRIM	10	Closest	0.273972602739726
IRIM	10	Closest	0.222222222222222
IRIM	10	Closest	0.246753246753247
IRIM	10	Closest	0.319444444444444
IRIM	10	Closest	0.225
IRIM	10	Closest	0.166666666666667
IRIM	10	Closest	0.323076923076923
IRIM	10	Closest	0.123456790123457
IRIM	10	Closest	0.222222222222222
IRIM	10	Closest	0.256756756756757
IRIM	10	Closest	0.125
IRIM	10	Closest	0.157303370786517
IRIM	10	Closest	0.245901639344262
IRIM	10	Closest	0.257575757575758
IRIM	10	Closest	0.114942528735632
IRIM	10	Closest	0.296875
IRIM	10	Closest	0.253731343283582
IRIM	10	Closest	0.234567901234568
IRIM	10	Closest	0.125
IRIM	10	Closest	0.240506329113924
IRIM	10	Closest	0.156626506024096
IRIM	10	Closest	0.222222222222222
IRIM	10	Closest	0.3
IRIM	10	Closest	0.268292682926829
IRIM	10	Closest	0.206896551724138
IRIM	10	Closest	0.105263157894737
IRIM	10	Closest	0.203703703703704
IRIM	10	Closest	0.17910447761194
IRIM	10	Closest	0.215189873417722
IRIM	10	Closest	0.1625
IRIM	10	Closest	0.27027027027027
IRIM	10	Closest	0.1
IRIM	10	Closest	0.266666666666667
IRIM	10	Closest	0.238095238095238
IRIM	10	Closest	0.222222222222222
IRIM	10	Closest	0.25609756097561
IRIM	10	Closest	0.276923076923077
IRIM	10	Closest	0.28
IRIM	10	Closest	0.157894736842105
IRIM	10	Closest	0.211764705882353
IRIM	10	Closest	0.307692307692308
IRIM	10	Closest	0.177777777777778
IRIM	10	Closest	0.23943661971831
IRIM	10	Closest	0.170731707317073
IRIM	10	Closest	0.188888888888889
IRIM	10	Closest	0.298701298701299
IRIM	10	Closest	0.228571428571429
IRIM	10	Closest	0.253164556962025
IRIM	10	Closest	0.349206349206349
IRIM	10	Closest	0.172413793103448
IRIM	10	Closest	0.195121951219512
IRIM	10	Closest	0.122222222222222
IRIM	10	Closest	0.271428571428571
IRIM	10	Closest	0.27536231884058
IRIM	10	Closest	0.184210526315789
IRIM	10	Closest	0.0888888888888889
IRIM	10	Closest	0.242424242424242
IRIM	10	Closest	0.226666666666667
IRIM	10	Closest	0.24390243902439
IRIM	10	Closest	0.112359550561798
IRIM	10	Closest	0.17910447761194
IRIM	10	Closest	0.112359550561798
IRIM	10	Closest	0.195121951219512
IRIM	10	Closest	0.184210526315789
IRIM	10	Closest	0.129411764705882
IRIM	10	Closest	0.238095238095238
IRIM	10	Closest	0.181818181818182
IRIM	10	Closest	0.25
IRIM	10	Closest	0.293333333333333
IRIM	10	Closest	0.287671232876712
IRIM	10	Closest	0.155555555555556
IRIM	10	Closest	0.142857142857143
IRIM	10	Closest	0.171428571428571
IRIM	10	Closest	0.207317073170732
IRIM	10	Closest	0.168831168831169
IRIM	10	Closest	0.113924050632911
IRIM	10	Closest	0.230769230769231
IRIM	10	Closest	0.20253164556962
IRIM	10	Closest	0.279411764705882
IRIM	10	Closest	0.151898734177215
IRIM	10	Closest	0.177777777777778
IRIM	10	Closest	0.4
IRIM	10	Closest	0.13953488372093
IRIM	10	Closest	0.153846153846154
IRIM	10	Closest	0.127906976744186
IRIM	10	Closest	0.161764705882353
IRIM	10	Closest	0.155555555555556
IRIM	10	Closest	0.155844155844156
IRIM	10	Closest	0.111111111111111
IRIM	10	Closest	0.25
IRIM	10	Closest	0.301369863013699
IRIM	10	Closest	0.224719101123595
IRIM	10	Closest	0.25
IRIM	10	Closest	0.323943661971831
IRIM	10	Closest	0.227848101265823
IRIM	10	Closest	0.240740740740741
IRIM	10	Closest	0.333333333333333
IRIM	10	Closest	0.123456790123457
IRIM	10	Closest	0.202702702702703
IRIM	10	Closest	0.253333333333333
IRIM	10	Closest	0.125
IRIM	10	Closest	0.137931034482759
IRIM	10	Closest	0.225806451612903
IRIM	10	Closest	0.215384615384615
IRIM	10	Closest	0.147727272727273
IRIM	10	Closest	0.296875
IRIM	10	Closest	0.25
IRIM	10	Closest	0.2375
IRIM	10	Closest	0.136363636363636
IRIM	10	Closest	0.271604938271605
IRIM	10	Closest	0.156626506024096
IRIM	10	Closest	0.197530864197531
IRIM	10	Closest	0.269230769230769
IRIM	10	Closest	0.289156626506024
IRIM	10	Closest	0.174418604651163
IRIM	10	Closest	0.118421052631579
IRIM	10	Closest	0.245283018867924
IRIM	10	Closest	0.164179104477612
IRIM	10	Closest	0.173333333333333
IRIM	10	Closest	0.1625
IRIM	10	Closest	0.289473684210526
IRIM	10	Closest	0.101123595505618
IRIM	10	Closest	0.27027027027027
IRIM	10	Closest	0.211764705882353
IRIM	10	Closest	0.209876543209877
IRIM	10	Closest	0.283950617283951
IRIM	10	Closest	0.253731343283582
IRIM	10	Closest	0.28
IRIM	10	Closest	0.184210526315789
IRIM	10	Closest	0.197674418604651
IRIM	10	Closest	0.285714285714286
IRIM	10	Closest	0.179775280898876
IRIM	10	Closest	0.242857142857143
IRIM	10	Closest	0.134146341463415
IRIM	10	Closest	0.191011235955056
IRIM	10	Closest	0.329113924050633
IRIM	10	Closest	0.231884057971015
IRIM	10	Closest	0.25
IRIM	10	Closest	0.375
IRIM	10	Closest	0.186440677966102
IRIM	10	Closest	0.209876543209877
IRIM	10	Closest	0.123595505617977
IRIM	10	Closest	0.231884057971015
IRIM	10	Closest	0.217391304347826
IRIM	10	Closest	0.155844155844156
IRIM	10	Closest	0.111111111111111
IRIM	10	Closest	0.253731343283582
IRIM	10	Closest	0.220779220779221
IRIM	10	Closest	0.228915662650602
IRIM	10	Closest	0.155555555555556
IRIM	10	Closest	0.164179104477612
IRIM	10	Closest	0.113636363636364
IRIM	10	Closest	0.211764705882353
IRIM	10	Closest	0.171052631578947
IRIM	10	Closest	0.164705882352941
IRIM	10	Closest	0.245901639344262
IRIM	10	Closest	0.253731343283582
IRIM	10	Closest	0.246913580246914
IRIM	10	Closest	0.253333333333333
IRIM	10	Closest	0.283783783783784
IRIM	10	Closest	0.123595505617977
IRIM	10	Closest	0.117647058823529
IRIM	10	Closest	0.185714285714286
IRIM	10	Closest	0.2
IRIM	10	Closest	0.184210526315789
IRIM	10	Closest	0.126582278481013
IRIM	10	Closest	0.254545454545455
IRIM	10	Closest	0.2
IRIM	10	Closest	0.308823529411765
IRIM	10	Closest	0.151898734177215
IRIM	10	Closest	0.166666666666667
IRIM	10	Closest	0.385714285714286
IRIM	10	Closest	0.162790697674419
IRIM	10	Closest	0.166666666666667
IRIM	10	Closest	0.149425287356322
IRIM	10	Closest	0.171428571428571
IRIM	10	Closest	0.144444444444444
IRIM	10	Closest	0.142857142857143
IRIM	10	Closest	0.0777777777777777
IRIM	10	Closest	0.233766233766234
IRIM	10	Closest	0.283783783783784
IRIM	10	Closest	0.233333333333333
IRIM	10	Closest	0.210526315789474
IRIM	10	Closest	0.373333333333333
IRIM	10	Closest	0.234567901234568
IRIM	10	Closest	0.222222222222222
IRIM	10	Closest	0.358208955223881
IRIM	10	Closest	0.135802469135803
IRIM	10	Closest	0.236111111111111
IRIM	10	Closest	0.222222222222222
IRIM	10	Closest	0.160493827160494
IRIM	10	Closest	0.168539325842697
IRIM	10	Closest	0.26984126984127
IRIM	10	Closest	0.230769230769231
IRIM	10	Closest	0.113636363636364
IRIM	10	Closest	0.296875
IRIM	10	Closest	0.253731343283582
IRIM	10	Closest	0.231707317073171
IRIM	10	Closest	0.102272727272727
IRIM	10	Closest	0.278481012658228
IRIM	10	Closest	0.168674698795181
IRIM	10	Closest	0.207317073170732
IRIM	10	Closest	0.263157894736842
IRIM	10	Closest	0.219512195121951
IRIM	10	Closest	0.183908045977011
IRIM	10	Closest	0.155844155844156
IRIM	10	Closest	0.192307692307692
IRIM	10	Closest	0.194029850746269
IRIM	10	Closest	0.217948717948718
IRIM	10	Closest	0.197530864197531
IRIM	10	Closest	0.283783783783784
IRIM	10	Closest	0.111111111111111
IRIM	10	Closest	0.22972972972973
IRIM	10	Closest	0.223529411764706
IRIM	10	Closest	0.209876543209877
IRIM	10	Closest	0.268292682926829
IRIM	10	Closest	0.246153846153846
IRIM	10	Closest	0.191780821917808
IRIM	10	Closest	0.192307692307692
IRIM	10	Closest	0.19047619047619
IRIM	10	Closest	0.3
IRIM	10	Closest	0.168539325842697
IRIM	10	Closest	0.273972602739726
IRIM	10	Closest	0.170731707317073
IRIM	10	Closest	0.2
IRIM	10	Closest	0.329113924050633
IRIM	10	Closest	0.260869565217391
IRIM	10	Closest	0.220779220779221
IRIM	10	Closest	0.328125
IRIM	10	Closest	0.172413793103448
IRIM	10	Closest	0.222222222222222
IRIM	10	Closest	0.133333333333333
IRIM	10	Closest	0.246376811594203
IRIM	10	Closest	0.242857142857143
IRIM	10	Closest	0.171052631578947
IRIM	10	Closest	0.1
IRIM	10	Closest	0.242424242424242
IRIM	10	Closest	0.213333333333333
IRIM	10	Closest	0.24390243902439
IRIM	10	Closest	0.123595505617977
IRIM	10	Closest	0.151515151515151
IRIM	10	Closest	0.102272727272727
IRIM	10	Closest	0.204819277108434
IRIM	10	Closest	0.217948717948718
IRIM	10	Closest	0.117647058823529
IRIM	10	Closest	0.229508196721312
IRIM	10	Closest	0.212121212121212
IRIM	10	Closest	0.271604938271605
IRIM	10	Closest	0.25
IRIM	10	Closest	0.253521126760563
IRIM	20	Closest	0.144444444444444
IRIM	20	Closest	0.164705882352941
IRIM	20	Closest	0.2
IRIM	20	Closest	0.271604938271605
IRIM	20	Closest	0.184210526315789
IRIM	20	Closest	0.175
IRIM	20	Closest	0.285714285714286
IRIM	20	Closest	0.275
IRIM	20	Closest	0.3
IRIM	20	Closest	0.10126582278481
IRIM	20	Closest	0.166666666666667
IRIM	20	Closest	0.361111111111111
IRIM	20	Closest	0.186046511627907
IRIM	20	Closest	0.168831168831169
IRIM	20	Closest	0.197674418604651
IRIM	20	Closest	0.211267605633803
IRIM	20	Closest	0.144444444444444
IRIM	20	Closest	0.131578947368421
IRIM	20	Closest	0.111111111111111
IRIM	20	Closest	0.246753246753247
IRIM	20	Closest	0.342105263157895
IRIM	20	Closest	0.233333333333333
IRIM	20	Closest	0.282051282051282
IRIM	20	Closest	0.324324324324324
IRIM	20	Closest	0.2375
IRIM	20	Closest	0.228070175438597
IRIM	20	Closest	0.422535211267606
IRIM	20	Closest	0.160493827160494
IRIM	20	Closest	0.243243243243243
IRIM	20	Closest	0.293333333333333
IRIM	20	Closest	0.185185185185185
IRIM	20	Closest	0.126436781609195
IRIM	20	Closest	0.229508196721312
IRIM	20	Closest	0.25
IRIM	20	Closest	0.147727272727273
IRIM	20	Closest	0.36231884057971
IRIM	20	Closest	0.295774647887324
IRIM	20	Closest	0.280487804878049
IRIM	20	Closest	0.136363636363636
IRIM	20	Closest	0.278481012658228
IRIM	20	Closest	0.192771084337349
IRIM	20	Closest	0.219512195121951
IRIM	20	Closest	0.30379746835443
IRIM	20	Closest	0.25
IRIM	20	Closest	0.252873563218391
IRIM	20	Closest	0.157894736842105
IRIM	20	Closest	0.293103448275862
IRIM	20	Closest	0.202898550724638
IRIM	20	Closest	0.230769230769231
IRIM	20	Closest	0.222222222222222
IRIM	20	Closest	0.306666666666667
IRIM	20	Closest	0.111111111111111
IRIM	20	Closest	0.219178082191781
IRIM	20	Closest	0.273809523809524
IRIM	20	Closest	0.25609756097561
IRIM	20	Closest	0.280487804878049
IRIM	20	Closest	0.333333333333333
IRIM	20	Closest	0.283783783783784
IRIM	20	Closest	0.194805194805195
IRIM	20	Closest	0.255813953488372
IRIM	20	Closest	0.363636363636364
IRIM	20	Closest	0.188888888888889
IRIM	20	Closest	0.287671232876712
IRIM	20	Closest	0.175
IRIM	20	Closest	0.2
IRIM	20	Closest	0.354430379746835
IRIM	20	Closest	0.242857142857143
IRIM	20	Closest	0.265822784810127
IRIM	20	Closest	0.301587301587302
IRIM	20	Closest	0.253968253968254
IRIM	20	Closest	0.209876543209877
IRIM	20	Closest	0.133333333333333
IRIM	20	Closest	0.263888888888889
IRIM	20	Closest	0.246153846153846
IRIM	20	Closest	0.157894736842105
IRIM	20	Closest	0.0786516853932584
IRIM	20	Closest	0.235294117647059
IRIM	20	Closest	0.223684210526316
IRIM	20	Closest	0.271604938271605
IRIM	20	Closest	0.144444444444444
IRIM	20	Closest	0.173913043478261
IRIM	20	Closest	0.123595505617977
IRIM	20	Closest	0.209876543209877
IRIM	20	Closest	0.210526315789474
IRIM	20	Closest	0.206896551724138
IRIM	20	Closest	0.287878787878788
IRIM	20	Closest	0.231884057971015
IRIM	20	Closest	0.308641975308642
IRIM	20	Closest	0.272727272727273
IRIM	20	Closest	0.346666666666667
IRIM	20	Closest	0.136363636363636
IRIM	20	Closest	0.152941176470588
IRIM	20	Closest	0.202702702702703
IRIM	20	Closest	0.222222222222222
IRIM	20	Closest	0.168831168831169
IRIM	20	Closest	0.164556962025316
IRIM	20	Closest	0.259259259259259
IRIM	20	Closest	0.256410256410256
IRIM	20	Closest	0.295774647887324
IRIM	20	Closest	0.139240506329114
IRIM	20	Closest	0.179775280898876
IRIM	20	Closest	0.380281690140845
IRIM	20	Closest	0.176470588235294
IRIM	20	Closest	0.177215189873418
IRIM	20	Closest	0.186046511627907
IRIM	20	Closest	0.232876712328767
IRIM	20	Closest	0.177777777777778
IRIM	20	Closest	0.168831168831169
IRIM	20	Closest	0.111111111111111
IRIM	20	Closest	0.220779220779221
IRIM	20	Closest	0.293333333333333
IRIM	20	Closest	0.266666666666667
IRIM	20	Closest	0.324675324675325
IRIM	20	Closest	0.347222222222222
IRIM	20	Closest	0.278481012658228
IRIM	20	Closest	0.266666666666667
IRIM	20	Closest	0.328358208955224
IRIM	20	Closest	0.172839506172839
IRIM	20	Closest	0.289473684210526
IRIM	20	Closest	0.273972602739726
IRIM	20	Closest	0.175
IRIM	20	Closest	0.181818181818182
IRIM	20	Closest	0.308823529411765
IRIM	20	Closest	0.264705882352941
IRIM	20	Closest	0.104651162790698
IRIM	20	Closest	0.338461538461538
IRIM	20	Closest	0.291666666666667
IRIM	20	Closest	0.268292682926829
IRIM	20	Closest	0.157303370786517
IRIM	20	Closest	0.253164556962025
IRIM	20	Closest	0.204819277108434
IRIM	20	Closest	0.192307692307692
IRIM	20	Closest	0.311688311688312
IRIM	20	Closest	0.296296296296296
IRIM	20	Closest	0.186046511627907
IRIM	20	Closest	0.166666666666667
IRIM	20	Closest	0.3
IRIM	20	Closest	0.211267605633803
IRIM	20	Closest	0.2375
IRIM	20	Closest	0.189873417721519
IRIM	20	Closest	0.289473684210526
IRIM	20	Closest	0.144444444444444
IRIM	20	Closest	0.263157894736842
IRIM	20	Closest	0.216867469879518
IRIM	20	Closest	0.259259259259259
IRIM	20	Closest	0.301204819277108
IRIM	20	Closest	0.338028169014085
IRIM	20	Closest	0.298701298701299
IRIM	20	Closest	0.282051282051282
IRIM	20	Closest	0.178571428571429
IRIM	20	Closest	0.368421052631579
IRIM	20	Closest	0.222222222222222
IRIM	20	Closest	0.283783783783784
IRIM	20	Closest	0.170731707317073
IRIM	20	Closest	0.233333333333333
IRIM	20	Closest	0.358974358974359
IRIM	20	Closest	0.214285714285714
IRIM	20	Closest	0.25
IRIM	20	Closest	0.441176470588235
IRIM	20	Closest	0.26984126984127
IRIM	20	Closest	0.226190476190476
IRIM	20	Closest	0.166666666666667
IRIM	20	Closest	0.277777777777778
IRIM	20	Closest	0.260869565217391
IRIM	20	Closest	0.146666666666667
IRIM	20	Closest	0.133333333333333
IRIM	20	Closest	0.3
IRIM	20	Closest	0.236842105263158
IRIM	20	Closest	0.222222222222222
IRIM	20	Closest	0.136363636363636
IRIM	20	Closest	0.188405797101449
IRIM	20	Closest	0.136363636363636
IRIM	20	Closest	0.197530864197531
IRIM	20	Closest	0.194805194805195
IRIM	20	Closest	0.152941176470588
IRIM	20	Closest	0.26865671641791
IRIM	20	Closest	0.267605633802817
IRIM	20	Closest	0.283950617283951
IRIM	20	Closest	0.306666666666667
IRIM	20	Closest	0.351351351351351
IRIM	20	Closest	0.155555555555556
IRIM	20	Closest	0.176470588235294
IRIM	20	Closest	0.169014084507042
IRIM	20	Closest	0.219512195121951
IRIM	20	Closest	0.171052631578947
IRIM	20	Closest	0.164556962025316
IRIM	20	Closest	0.293103448275862
IRIM	20	Closest	0.2375
IRIM	20	Closest	0.257142857142857
IRIM	20	Closest	0.15
IRIM	20	Closest	0.157303370786517
IRIM	20	Closest	0.36231884057971
IRIM	20	Closest	0.174418604651163
IRIM	20	Closest	0.15
IRIM	20	Closest	0.127906976744186
IRIM	20	Closest	0.208333333333333
IRIM	20	Closest	0.155555555555556
IRIM	20	Closest	0.164556962025316
IRIM	20	Closest	0.133333333333333
IRIM	20	Closest	0.220779220779221
IRIM	20	Closest	0.293333333333333
IRIM	20	Closest	0.204545454545455
IRIM	20	Closest	0.285714285714286
IRIM	20	Closest	0.337837837837838
IRIM	20	Closest	0.2625
IRIM	20	Closest	0.315789473684211
IRIM	20	Closest	0.347826086956522
IRIM	20	Closest	0.172839506172839
IRIM	20	Closest	0.276315789473684
IRIM	20	Closest	0.283783783783784
IRIM	20	Closest	0.175
IRIM	20	Closest	0.159090909090909
IRIM	20	Closest	0.193548387096774
IRIM	20	Closest	0.318840579710145
IRIM	20	Closest	0.170454545454545
IRIM	20	Closest	0.292307692307692
IRIM	20	Closest	0.277777777777778
IRIM	20	Closest	0.278481012658228
IRIM	20	Closest	0.159090909090909
IRIM	20	Closest	0.25
IRIM	20	Closest	0.226190476190476
IRIM	20	Closest	0.207317073170732
IRIM	20	Closest	0.243589743589744
IRIM	20	Closest	0.25609756097561
IRIM	20	Closest	0.197674418604651
IRIM	20	Closest	0.115384615384615
IRIM	20	Closest	0.321428571428571
IRIM	20	Closest	0.2
IRIM	20	Closest	0.240506329113924
IRIM	20	Closest	0.2125
IRIM	20	Closest	0.315789473684211
IRIM	20	Closest	0.122222222222222
IRIM	20	Closest	0.24
IRIM	20	Closest	0.192771084337349
IRIM	20	Closest	0.219512195121951
IRIM	20	Closest	0.304878048780488
IRIM	20	Closest	0.298507462686567
IRIM	20	Closest	0.311688311688312
IRIM	20	Closest	0.220779220779221
IRIM	20	Closest	0.214285714285714
IRIM	20	Closest	0.365384615384615
IRIM	20	Closest	0.2
IRIM	20	Closest	0.26027397260274
IRIM	20	Closest	0.168674698795181
IRIM	20	Closest	0.191011235955056
IRIM	20	Closest	0.3375
IRIM	20	Closest	0.242857142857143
IRIM	20	Closest	0.296296296296296
IRIM	20	Closest	0.382352941176471
IRIM	20	Closest	0.274193548387097
IRIM	20	Closest	0.25
IRIM	20	Closest	0.123595505617977
IRIM	20	Closest	0.305555555555556
IRIM	20	Closest	0.246376811594203
IRIM	20	Closest	0.121621621621622
IRIM	20	Closest	0.111111111111111
IRIM	20	Closest	0.304347826086957
IRIM	20	Closest	0.25974025974026
IRIM	20	Closest	0.240963855421687
IRIM	20	Closest	0.155555555555556
IRIM	20	Closest	0.191176470588235
IRIM	20	Closest	0.134831460674157
IRIM	20	Closest	0.234567901234568
IRIM	20	Closest	0.246753246753247
IRIM	20	Closest	0.176470588235294
IRIM	20	Closest	0.3125
IRIM	20	Closest	0.304347826086957
IRIM	20	Closest	0.25609756097561
IRIM	20	Closest	0.298701298701299
IRIM	20	Closest	0.315068493150685
IRIM	20	Closest	0.166666666666667
IRIM	20	Closest	0.164705882352941
IRIM	20	Closest	0.211267605633803
IRIM	20	Closest	0.209876543209877
IRIM	20	Closest	0.220779220779221
IRIM	20	Closest	0.148148148148148
IRIM	20	Closest	0.303571428571429
IRIM	20	Closest	0.197368421052632
IRIM	20	Closest	0.26865671641791
IRIM	20	Closest	0.160493827160494
IRIM	20	Closest	0.188888888888889
IRIM	20	Closest	0.352112676056338
IRIM	20	Closest	0.174418604651163
IRIM	20	Closest	0.1625
IRIM	20	Closest	0.151162790697674
IRIM	20	Closest	0.25
IRIM	20	Closest	0.146067415730337
IRIM	20	Closest	0.166666666666667
IRIM	20	Closest	0.155555555555556
IRIM	20	Closest	0.282051282051282
IRIM	20	Closest	0.333333333333333
IRIM	20	Closest	0.235955056179775
IRIM	20	Closest	0.346153846153846
IRIM	20	Closest	0.368421052631579
IRIM	20	Closest	0.320987654320988
IRIM	20	Closest	0.241379310344828
IRIM	20	Closest	0.308823529411765
IRIM	20	Closest	0.134146341463415
IRIM	20	Closest	0.263157894736842
IRIM	20	Closest	0.263157894736842
IRIM	20	Closest	0.1125
IRIM	20	Closest	0.170454545454545
IRIM	20	Closest	0.241935483870968
IRIM	20	Closest	0.289855072463768
IRIM	20	Closest	0.172413793103448
IRIM	20	Closest	0.313432835820896
IRIM	20	Closest	0.238805970149254
IRIM	20	Closest	0.304878048780488
IRIM	20	Closest	0.181818181818182
IRIM	20	Closest	0.256410256410256
IRIM	20	Closest	0.188235294117647
IRIM	20	Closest	0.219512195121951
IRIM	20	Closest	0.298701298701299
IRIM	20	Closest	0.333333333333333
IRIM	20	Closest	0.209302325581395
IRIM	20	Closest	0.151898734177215
IRIM	20	Closest	0.275862068965517
IRIM	20	Closest	0.188405797101449
IRIM	20	Closest	0.230769230769231
IRIM	20	Closest	0.195121951219512
IRIM	20	Closest	0.273972602739726
IRIM	20	Closest	0.112359550561798
IRIM	20	Closest	0.302631578947368
IRIM	20	Closest	0.226190476190476
IRIM	20	Closest	0.234567901234568
IRIM	20	Closest	0.275
IRIM	20	Closest	0.3
IRIM	20	Closest	0.266666666666667
IRIM	20	Closest	0.282051282051282
IRIM	20	Closest	0.244186046511628
IRIM	20	Closest	0.345454545454545
IRIM	20	Closest	0.149425287356322
IRIM	20	Closest	0.324324324324324
IRIM	20	Closest	0.180722891566265
IRIM	20	Closest	0.222222222222222
IRIM	20	Closest	0.333333333333333
IRIM	20	Closest	0.257142857142857
IRIM	20	Closest	0.256410256410256
IRIM	20	Closest	0.353846153846154
IRIM	20	Closest	0.241935483870968
IRIM	20	Closest	0.216867469879518
IRIM	20	Closest	0.134831460674157
IRIM	20	Closest	0.301369863013699
IRIM	20	Closest	0.27536231884058
IRIM	20	Closest	0.213333333333333
IRIM	20	Closest	0.101123595505618
IRIM	20	Closest	0.27536231884058
IRIM	20	Closest	0.232876712328767
IRIM	20	Closest	0.253012048192771
IRIM	20	Closest	0.146067415730337
IRIM	20	Closest	0.188405797101449
IRIM	20	Closest	0.166666666666667
IRIM	20	Closest	0.207317073170732
IRIM	20	Closest	0.207792207792208
IRIM	20	Closest	0.164705882352941
IRIM	20	Closest	0.21875
IRIM	20	Closest	0.25
IRIM	20	Closest	0.240506329113924
IRIM	20	Closest	0.294871794871795
IRIM	20	Closest	0.293333333333333
IRIM	20	Closest	0.166666666666667
IRIM	20	Closest	0.162790697674419
IRIM	20	Closest	0.232876712328767
IRIM	20	Closest	0.271604938271605
IRIM	20	Closest	0.217948717948718
IRIM	20	Closest	0.15
IRIM	20	Closest	0.254545454545455
IRIM	20	Closest	0.184210526315789
IRIM	20	Closest	0.314285714285714
IRIM	20	Closest	0.148148148148148
IRIM	20	Closest	0.168539325842697
IRIM	20	Closest	0.397260273972603
IRIM	20	Closest	0.215909090909091
IRIM	20	Closest	0.1875
IRIM	20	Closest	0.172413793103448
IRIM	20	Closest	0.211267605633803
IRIM	20	Closest	0.166666666666667
IRIM	20	Closest	0.164556962025316
IRIM	20	Closest	0.1
IRIM	20	Closest	0.3125
IRIM	20	Closest	0.32
IRIM	20	Closest	0.235955056179775
IRIM	20	Closest	0.30379746835443
IRIM	20	Closest	0.363636363636364
IRIM	20	Closest	0.259259259259259
IRIM	20	Closest	0.322033898305085
IRIM	20	Closest	0.343283582089552
IRIM	20	Closest	0.158536585365854
IRIM	20	Closest	0.289473684210526
IRIM	20	Closest	0.272727272727273
IRIM	20	Closest	0.182926829268293
IRIM	20	Closest	0.149425287356322
IRIM	20	Closest	0.343283582089552
IRIM	20	Closest	0.308823529411765
IRIM	20	Closest	0.136363636363636
IRIM	20	Closest	0.25
IRIM	20	Closest	0.309859154929577
IRIM	20	Closest	0.271604938271605
IRIM	20	Closest	0.125
IRIM	20	Closest	0.233766233766234
IRIM	20	Closest	0.168674698795181
IRIM	20	Closest	0.222222222222222
IRIM	20	Closest	0.333333333333333
IRIM	20	Closest	0.317073170731707
IRIM	20	Closest	0.206896551724138
IRIM	20	Closest	0.177215189873418
IRIM	20	Closest	0.298245614035088
IRIM	20	Closest	0.191176470588235
IRIM	20	Closest	0.197368421052632
IRIM	20	Closest	0.219512195121951
IRIM	20	Closest	0.337662337662338
IRIM	20	Closest	0.133333333333333
IRIM	20	Closest	0.289473684210526
IRIM	20	Closest	0.228915662650602
IRIM	20	Closest	0.25609756097561
IRIM	20	Closest	0.325301204819277
IRIM	20	Closest	0.271428571428571
IRIM	20	Closest	0.273972602739726
IRIM	20	Closest	0.2625
IRIM	20	Closest	0.226190476190476
IRIM	20	Closest	0.4
IRIM	20	Closest	0.211111111111111
IRIM	20	Closest	0.333333333333333
IRIM	20	Closest	0.197530864197531
IRIM	20	Closest	0.222222222222222
IRIM	20	Closest	0.311688311688312
IRIM	20	Closest	0.305555555555556
IRIM	20	Closest	0.296296296296296
IRIM	20	Closest	0.338461538461538
IRIM	20	Closest	0.262295081967213
IRIM	20	Closest	0.2
IRIM	20	Closest	0.134831460674157
IRIM	20	Closest	0.319444444444444
IRIM	20	Closest	0.328767123287671
IRIM	20	Closest	0.223684210526316
IRIM	20	Closest	0.101123595505618
IRIM	20	Closest	0.294117647058823
IRIM	20	Closest	0.243243243243243
IRIM	20	Closest	0.271604938271605
IRIM	20	Closest	0.166666666666667
IRIM	20	Closest	0.231884057971015
IRIM	20	Closest	0.146067415730337
IRIM	20	Closest	0.285714285714286
IRIM	20	Closest	0.2375
IRIM	20	Closest	0.141176470588235
IRIM	20	Closest	0.292307692307692
IRIM	20	Closest	0.28169014084507
IRIM	20	Closest	0.304878048780488
IRIM	20	Closest	0.216216216216216
IRIM	20	Closest	0.302631578947368
IRIM	20	Closest	0.168539325842697
IRIM	20	Closest	0.164705882352941
IRIM	20	Closest	0.25
IRIM	20	Closest	0.265060240963855
IRIM	20	Closest	0.168831168831169
IRIM	20	Closest	0.175
IRIM	20	Closest	0.280701754385965
IRIM	20	Closest	0.280487804878049
IRIM	20	Closest	0.314285714285714
IRIM	20	Closest	0.1375
IRIM	20	Closest	0.211111111111111
IRIM	20	Closest	0.410958904109589
IRIM	20	Closest	0.244186046511628
IRIM	20	Closest	0.2125
IRIM	20	Closest	0.172413793103448
IRIM	20	Closest	0.222222222222222
IRIM	20	Closest	0.168539325842697
IRIM	20	Closest	0.142857142857143
IRIM	20	Closest	0.122222222222222
IRIM	20	Closest	0.278481012658228
IRIM	20	Closest	0.306666666666667
IRIM	20	Closest	0.238636363636364
IRIM	20	Closest	0.28
IRIM	20	Closest	0.315068493150685
IRIM	20	Closest	0.256410256410256
IRIM	20	Closest	0.232142857142857
IRIM	20	Closest	0.36231884057971
IRIM	20	Closest	0.182926829268293
IRIM	20	Closest	0.236842105263158
IRIM	20	Closest	0.263157894736842
IRIM	20	Closest	0.185185185185185
IRIM	20	Closest	0.172413793103448
IRIM	20	Closest	0.338461538461538
IRIM	20	Closest	0.333333333333333
IRIM	20	Closest	0.116279069767442
IRIM	20	Closest	0.343283582089552
IRIM	20	Closest	0.285714285714286
IRIM	20	Closest	0.24390243902439
IRIM	20	Closest	0.147727272727273
IRIM	20	Closest	0.268292682926829
IRIM	20	Closest	0.214285714285714
IRIM	20	Closest	0.215189873417722
IRIM	20	Closest	0.329113924050633
IRIM	20	Closest	0.292682926829268
IRIM	20	Closest	0.235294117647059
IRIM	20	Closest	0.17948717948718
IRIM	20	Closest	0.298245614035088
IRIM	20	Closest	0.23943661971831
IRIM	20	Closest	0.24390243902439
IRIM	20	Closest	0.222222222222222
IRIM	20	Closest	0.289473684210526
IRIM	20	Closest	0.155555555555556
IRIM	20	Closest	0.298701298701299
IRIM	20	Closest	0.228915662650602
IRIM	20	Closest	0.27710843373494
IRIM	20	Closest	0.30379746835443
IRIM	20	Closest	0.338028169014085
IRIM	20	Closest	0.298701298701299
IRIM	20	Closest	0.282051282051282
IRIM	20	Closest	0.216867469879518
IRIM	20	Closest	0.339622641509434
IRIM	20	Closest	0.233333333333333
IRIM	20	Closest	0.32
IRIM	20	Closest	0.192771084337349
IRIM	20	Closest	0.244444444444444
IRIM	20	Closest	0.333333333333333
IRIM	20	Closest	0.287671232876712
IRIM	20	Closest	0.25
IRIM	20	Closest	0.40625
IRIM	20	Closest	0.262295081967213
IRIM	20	Closest	0.195121951219512
IRIM	20	Closest	0.177777777777778
IRIM	20	Closest	0.295774647887324
IRIM	20	Closest	0.273972602739726
IRIM	20	Closest	0.184210526315789
IRIM	20	Closest	0.102272727272727
IRIM	20	Closest	0.294117647058823
IRIM	20	Closest	0.25
IRIM	20	Closest	0.222222222222222
IRIM	20	Closest	0.188888888888889
IRIM	20	Closest	0.257142857142857
IRIM	20	Closest	0.168539325842697
IRIM	20	Closest	0.24390243902439
IRIM	20	Closest	0.269230769230769
IRIM	20	Closest	0.186046511627907
IRIM	20	Closest	0.238095238095238
IRIM	20	Closest	0.253731343283582
IRIM	20	Closest	0.296296296296296
IRIM	20	Closest	0.253333333333333
IRIM	20	Closest	0.27027027027027
IRIM	20	Closest	0.166666666666667
IRIM	20	Closest	0.176470588235294
IRIM	20	Closest	0.25
IRIM	20	Closest	0.280487804878049
IRIM	20	Closest	0.256410256410256
IRIM	20	Closest	0.160493827160494
IRIM	20	Closest	0.327272727272727
IRIM	20	Closest	0.205128205128205
IRIM	20	Closest	0.309859154929577
IRIM	20	Closest	0.175
IRIM	20	Closest	0.168539325842697
IRIM	20	Closest	0.367647058823529
IRIM	20	Closest	0.174418604651163
IRIM	20	Closest	0.215189873417722
IRIM	20	Closest	0.209302325581395
IRIM	20	Closest	0.236111111111111
IRIM	20	Closest	0.146067415730337
IRIM	20	Closest	0.153846153846154
IRIM	20	Closest	0.111111111111111
IRIM	20	Closest	0.269230769230769
IRIM	20	Closest	0.297297297297297
IRIM	20	Closest	0.255555555555556
IRIM	20	Closest	0.307692307692308
IRIM	20	Closest	0.373333333333333
IRIM	20	Closest	0.240506329113924
IRIM	20	Closest	0.214285714285714
IRIM	20	Closest	0.338461538461538
IRIM	20	Closest	0.168674698795181
IRIM	20	Closest	0.22972972972973
IRIM	20	Closest	0.246575342465753
IRIM	20	Closest	0.170731707317073
IRIM	20	Closest	0.149425287356322
IRIM	20	Closest	0.3125
IRIM	20	Closest	0.283582089552239
IRIM	20	Closest	0.126436781609195
IRIM	20	Closest	0.333333333333333
IRIM	20	Closest	0.305555555555556
IRIM	20	Closest	0.25609756097561
IRIM	20	Closest	0.0930232558139535
IRIM	20	Closest	0.294871794871795
IRIM	20	Closest	0.2
IRIM	20	Closest	0.209876543209877
IRIM	20	Closest	0.2875
IRIM	20	Closest	0.317073170731707
IRIM	20	Closest	0.193181818181818
IRIM	20	Closest	0.181818181818182
IRIM	20	Closest	0.25
IRIM	20	Closest	0.191176470588235
IRIM	20	Closest	0.246753246753247
IRIM	20	Closest	0.207317073170732
IRIM	20	Closest	0.310810810810811
IRIM	20	Closest	0.133333333333333
IRIM	20	Closest	0.311688311688312
IRIM	20	Closest	0.160493827160494
IRIM	20	Closest	0.207317073170732
IRIM	20	Closest	0.289156626506024
IRIM	20	Closest	0.304347826086957
IRIM	20	Closest	0.263157894736842
IRIM	20	Closest	0.220779220779221
IRIM	20	Closest	0.229885057471264
IRIM	20	Closest	0.351851851851852
IRIM	20	Closest	0.211111111111111
IRIM	20	Closest	0.333333333333333
IRIM	20	Closest	0.185185185185185
IRIM	20	Closest	0.181818181818182
IRIM	20	Closest	0.325
IRIM	20	Closest	0.289855072463768
IRIM	20	Closest	0.291139240506329
IRIM	20	Closest	0.353846153846154
IRIM	20	Closest	0.233333333333333
IRIM	20	Closest	0.231707317073171
IRIM	20	Closest	0.155555555555556
IRIM	20	Closest	0.295774647887324
IRIM	20	Closest	0.260869565217391
IRIM	20	Closest	0.215189873417722
IRIM	20	Closest	0.122222222222222
IRIM	20	Closest	0.294117647058823
IRIM	20	Closest	0.233766233766234
IRIM	20	Closest	0.259259259259259
IRIM	20	Closest	0.146067415730337
IRIM	20	Closest	0.231884057971015
IRIM	20	Closest	0.146067415730337
IRIM	20	Closest	0.195121951219512
IRIM	20	Closest	0.186666666666667
IRIM	20	Closest	0.154761904761905
IRIM	20	Closest	0.222222222222222
IRIM	20	Closest	0.304347826086957
IRIM	20	Closest	0.280487804878049
IRIM	20	Closest	0.311688311688312
IRIM	20	Closest	0.324324324324324
IRIM	20	Closest	0.155555555555556
IRIM	20	Closest	0.176470588235294
IRIM	20	Closest	0.142857142857143
IRIM	20	Closest	0.24390243902439
IRIM	20	Closest	0.2
IRIM	20	Closest	0.1375
IRIM	20	Closest	0.305084745762712
IRIM	20	Closest	0.217948717948718
IRIM	20	Closest	0.309859154929577
IRIM	20	Closest	0.125
IRIM	20	Closest	0.177777777777778
IRIM	20	Closest	0.4
IRIM	20	Closest	0.162790697674419
IRIM	20	Closest	0.172839506172839
IRIM	20	Closest	0.172413793103448
IRIM	20	Closest	0.231884057971015
IRIM	20	Closest	0.155555555555556
IRIM	20	Closest	0.197530864197531
IRIM	20	Closest	0.166666666666667
IRIM	20	Closest	0.266666666666667
IRIM	20	Closest	0.319444444444444
IRIM	20	Closest	0.183908045977011
IRIM	20	Closest	0.25974025974026
IRIM	20	Closest	0.405405405405405
IRIM	20	Closest	0.215189873417722
IRIM	20	Closest	0.293103448275862
IRIM	20	Closest	0.36231884057971
IRIM	20	Closest	0.146341463414634
IRIM	20	Closest	0.22972972972973
IRIM	20	Closest	0.243243243243243
IRIM	20	Closest	0.170731707317073
IRIM	20	Closest	0.137931034482759
IRIM	20	Closest	0.222222222222222
IRIM	20	Closest	0.253731343283582
IRIM	20	Closest	0.162790697674419
IRIM	20	Closest	0.292307692307692
IRIM	20	Closest	0.328767123287671
IRIM	20	Closest	0.234567901234568
IRIM	20	Closest	0.172413793103448
IRIM	20	Closest	0.2625
IRIM	20	Closest	0.178571428571429
IRIM	20	Closest	0.265060240963855
IRIM	20	Closest	0.337662337662338
IRIM	20	Closest	0.283950617283951
IRIM	20	Closest	0.206896551724138
IRIM	20	Closest	0.1625
IRIM	20	Closest	0.267857142857143
IRIM	20	Closest	0.176470588235294
IRIM	20	Closest	0.217948717948718
IRIM	20	Closest	0.185185185185185
IRIM	20	Closest	0.301369863013699
IRIM	20	Closest	0.122222222222222
IRIM	20	Closest	0.333333333333333
IRIM	20	Closest	0.235294117647059
IRIM	20	Closest	0.231707317073171
IRIM	20	Closest	0.27710843373494
IRIM	20	Closest	0.342465753424658
IRIM	20	Closest	0.293333333333333
IRIM	20	Closest	0.240506329113924
IRIM	20	Closest	0.267441860465116
IRIM	20	Closest	0.37037037037037
IRIM	20	Closest	0.179775280898876
IRIM	20	Closest	0.309859154929577
IRIM	20	Closest	0.170731707317073
IRIM	20	Closest	0.211111111111111
IRIM	20	Closest	0.329113924050633
IRIM	20	Closest	0.260869565217391
IRIM	20	Closest	0.30379746835443
IRIM	20	Closest	0.348484848484849
IRIM	20	Closest	0.258064516129032
IRIM	20	Closest	0.273809523809524
IRIM	20	Closest	0.144444444444444
IRIM	20	Closest	0.217391304347826
IRIM	20	Closest	0.271428571428571
IRIM	20	Closest	0.150684931506849
IRIM	20	Closest	0.111111111111111
IRIM	20	Closest	0.314285714285714
IRIM	20	Closest	0.243243243243243
IRIM	20	Closest	0.265060240963855
IRIM	20	Closest	0.155555555555556
IRIM	20	Closest	0.202898550724638
IRIM	20	Closest	0.113636363636364
IRIM	20	Closest	0.195121951219512
IRIM	20	Closest	0.197368421052632
IRIM	20	Closest	0.176470588235294
IRIM	20	Closest	0.265625
IRIM	20	Closest	0.223880597014925
IRIM	20	Closest	0.3
IRIM	20	Closest	0.28
IRIM	20	Closest	0.273972602739726
IRIM	20	Closest	0.177777777777778
IRIM	20	Closest	0.152941176470588
IRIM	20	Closest	0.232876712328767
IRIM	20	Closest	0.234567901234568
IRIM	20	Closest	0.189873417721519
IRIM	20	Closest	0.125
IRIM	20	Closest	0.272727272727273
IRIM	20	Closest	0.2625
IRIM	20	Closest	0.323943661971831
IRIM	20	Closest	0.172839506172839
IRIM	20	Closest	0.179775280898876
IRIM	20	Closest	0.413333333333333
IRIM	20	Closest	0.186046511627907
IRIM	20	Closest	0.20253164556962
IRIM	20	Closest	0.206896551724138
IRIM	20	Closest	0.171428571428571
IRIM	20	Closest	0.157303370786517
IRIM	20	Closest	0.17948717948718
IRIM	20	Closest	0.144444444444444
IRIM	20	Closest	0.256410256410256
IRIM	20	Closest	0.306666666666667
IRIM	20	Closest	0.266666666666667
IRIM	20	Closest	0.25974025974026
IRIM	20	Closest	0.381578947368421
IRIM	20	Closest	0.259259259259259
IRIM	20	Closest	0.271186440677966
IRIM	20	Closest	0.36231884057971
IRIM	20	Closest	0.134146341463415
IRIM	20	Closest	0.283783783783784
IRIM	20	Closest	0.283783783783784
IRIM	20	Closest	0.158536585365854
IRIM	20	Closest	0.181818181818182
IRIM	20	Closest	0.265625
IRIM	20	Closest	0.328571428571429
IRIM	20	Closest	0.181818181818182
IRIM	20	Closest	0.373134328358209
IRIM	20	Closest	0.246376811594203
IRIM	20	Closest	0.308641975308642
IRIM	20	Closest	0.170454545454545
IRIM	20	Closest	0.230769230769231
IRIM	20	Closest	0.144578313253012
IRIM	20	Closest	0.231707317073171
IRIM	20	Closest	0.311688311688312
IRIM	20	Closest	0.320987654320988
IRIM	20	Closest	0.232558139534884
IRIM	20	Closest	0.192307692307692
IRIM	20	Closest	0.305084745762712
IRIM	20	Closest	0.191176470588235
IRIM	20	Closest	0.2
IRIM	20	Closest	0.172839506172839
IRIM	20	Closest	0.329113924050633
IRIM	20	Closest	0.144444444444444
IRIM	20	Closest	0.253333333333333
IRIM	20	Closest	0.238095238095238
IRIM	20	Closest	0.25609756097561
IRIM	20	Closest	0.283950617283951
IRIM	20	Closest	0.376811594202899
IRIM	20	Closest	0.24
IRIM	20	Closest	0.2625
IRIM	20	Closest	0.223529411764706
IRIM	20	Closest	0.375
IRIM	20	Closest	0.222222222222222
IRIM	20	Closest	0.297297297297297
IRIM	20	Closest	0.182926829268293
IRIM	20	Closest	0.193181818181818
IRIM	20	Closest	0.333333333333333
IRIM	20	Closest	0.242857142857143
IRIM	20	Closest	0.246913580246914
IRIM	20	Closest	0.388059701492537
IRIM	20	Closest	0.3125
IRIM	20	Closest	0.231707317073171
IRIM	20	Closest	0.146067415730337
IRIM	20	Closest	0.291666666666667
IRIM	20	Closest	0.231884057971015
IRIM	20	Closest	0.227848101265823
IRIM	20	Closest	0.133333333333333
IRIM	20	Closest	0.238805970149254
IRIM	20	Closest	0.246753246753247
IRIM	20	Closest	0.25609756097561
IRIM	20	Closest	0.157303370786517
IRIM	20	Closest	0.228571428571429
IRIM	20	Closest	0.157303370786517
IRIM	20	Closest	0.219512195121951
IRIM	20	Closest	0.2125
IRIM	20	Closest	0.174418604651163
IRIM	20	Closest	0.272727272727273
IRIM	20	Closest	0.27536231884058
IRIM	20	Closest	0.280487804878049
IRIM	20	Closest	0.253333333333333
IRIM	20	Closest	0.315068493150685
IRIM	20	Closest	0.166666666666667
IRIM	20	Closest	0.156626506024096
IRIM	20	Closest	0.180555555555556
IRIM	20	Closest	0.2625
IRIM	20	Closest	0.197368421052632
IRIM	20	Closest	0.175
IRIM	20	Closest	0.293103448275862
IRIM	20	Closest	0.2875
IRIM	20	Closest	0.351351351351351
IRIM	20	Closest	0.125
IRIM	20	Closest	0.188888888888889
IRIM	20	Closest	0.434210526315789
IRIM	20	Closest	0.151162790697674
IRIM	20	Closest	0.256410256410256
IRIM	20	Closest	0.183908045977011
IRIM	20	Closest	0.243243243243243
IRIM	20	Closest	0.125
IRIM	20	Closest	0.16
IRIM	20	Closest	0.133333333333333
IRIM	20	Closest	0.230769230769231
IRIM	20	Closest	0.302631578947368
IRIM	20	Closest	0.215909090909091
IRIM	20	Closest	0.294871794871795
IRIM	20	Closest	0.337837837837838
IRIM	20	Closest	0.271604938271605
IRIM	20	Closest	0.32258064516129
IRIM	20	Closest	0.388888888888889
IRIM	20	Closest	0.182926829268293
IRIM	20	Closest	0.28
IRIM	20	Closest	0.289473684210526
IRIM	20	Closest	0.185185185185185
IRIM	20	Closest	0.127906976744186
IRIM	20	Closest	0.234375
IRIM	20	Closest	0.308823529411765
IRIM	20	Closest	0.170454545454545
IRIM	20	Closest	0.333333333333333
IRIM	20	Closest	0.324324324324324
IRIM	20	Closest	0.25609756097561
IRIM	20	Closest	0.137931034482759
IRIM	20	Closest	0.301204819277108
IRIM	20	Closest	0.192771084337349
IRIM	20	Closest	0.289156626506024
IRIM	20	Closest	0.30379746835443
IRIM	20	Closest	0.304878048780488
IRIM	20	Closest	0.19047619047619
IRIM	20	Closest	0.223684210526316
IRIM	20	Closest	0.327868852459016
IRIM	20	Closest	0.205882352941177
IRIM	20	Closest	0.225
IRIM	20	Closest	0.222222222222222
IRIM	20	Closest	0.297297297297297
IRIM	20	Closest	0.133333333333333
IRIM	20	Closest	0.294871794871795
IRIM	20	Closest	0.226190476190476
IRIM	20	Closest	0.234567901234568
IRIM	20	Closest	0.345238095238095
IRIM	20	Closest	0.347222222222222
IRIM	20	Closest	0.355263157894737
IRIM	20	Closest	0.253164556962025
IRIM	20	Closest	0.261904761904762
IRIM	20	Closest	0.368421052631579
IRIM	20	Closest	0.211111111111111
IRIM	20	Closest	0.337662337662338
IRIM	20	Closest	0.209876543209877
IRIM	20	Closest	0.222222222222222
IRIM	20	Closest	0.311688311688312
IRIM	20	Closest	0.25
IRIM	20	Closest	0.278481012658228
IRIM	20	Closest	0.359375
IRIM	20	Closest	0.203389830508475
IRIM	20	Closest	0.215189873417722
IRIM	20	Closest	0.155555555555556
IRIM	20	Closest	0.319444444444444
IRIM	20	Closest	0.315068493150685
IRIM	20	Closest	0.171052631578947
IRIM	20	Closest	0.122222222222222
IRIM	20	Closest	0.318840579710145
IRIM	20	Closest	0.236842105263158
IRIM	20	Closest	0.304878048780488
IRIM	20	Closest	0.166666666666667
IRIM	20	Closest	0.231884057971015
IRIM	20	Closest	0.125
IRIM	20	Closest	0.195121951219512
IRIM	20	Closest	0.194805194805195
IRIM	20	Closest	0.241379310344828
IRIM	20	Closest	0.294117647058823
IRIM	20	Closest	0.297297297297297
IRIM	20	Closest	0.3125
IRIM	20	Closest	0.236842105263158
IRIM	20	Closest	0.32
IRIM	30	Closest	0.2
IRIM	30	Closest	0.13953488372093
IRIM	30	Closest	0.166666666666667
IRIM	30	Closest	0.273809523809524
IRIM	30	Closest	0.246753246753247
IRIM	30	Closest	0.160493827160494
IRIM	30	Closest	0.263157894736842
IRIM	30	Closest	0.234567901234568
IRIM	30	Closest	0.36986301369863
IRIM	30	Closest	0.197530864197531
IRIM	30	Closest	0.222222222222222
IRIM	30	Closest	0.460526315789474
IRIM	30	Closest	0.195402298850575
IRIM	30	Closest	0.164556962025316
IRIM	30	Closest	0.193181818181818
IRIM	30	Closest	0.217391304347826
IRIM	30	Closest	0.2
IRIM	30	Closest	0.194805194805195
IRIM	30	Closest	0.155555555555556
IRIM	30	Closest	0.253333333333333
IRIM	30	Closest	0.351351351351351
IRIM	30	Closest	0.269662921348315
IRIM	30	Closest	0.329113924050633
IRIM	30	Closest	0.373333333333333
IRIM	30	Closest	0.283950617283951
IRIM	30	Closest	0.275862068965517
IRIM	30	Closest	0.442857142857143
IRIM	30	Closest	0.146341463414634
IRIM	30	Closest	0.297297297297297
IRIM	30	Closest	0.266666666666667
IRIM	30	Closest	0.148148148148148
IRIM	30	Closest	0.204545454545455
IRIM	30	Closest	0.298507462686567
IRIM	30	Closest	0.308823529411765
IRIM	30	Closest	0.193181818181818
IRIM	30	Closest	0.371428571428571
IRIM	30	Closest	0.295774647887324
IRIM	30	Closest	0.217948717948718
IRIM	30	Closest	0.160919540229885
IRIM	30	Closest	0.283950617283951
IRIM	30	Closest	0.156626506024096
IRIM	30	Closest	0.261904761904762
IRIM	30	Closest	0.285714285714286
IRIM	30	Closest	0.292682926829268
IRIM	30	Closest	0.206896551724138
IRIM	30	Closest	0.153846153846154
IRIM	30	Closest	0.25
IRIM	30	Closest	0.191176470588235
IRIM	30	Closest	0.308641975308642
IRIM	30	Closest	0.185185185185185
IRIM	30	Closest	0.346666666666667
IRIM	30	Closest	0.146067415730337
IRIM	30	Closest	0.297297297297297
IRIM	30	Closest	0.240963855421687
IRIM	30	Closest	0.216867469879518
IRIM	30	Closest	0.333333333333333
IRIM	30	Closest	0.394366197183099
IRIM	30	Closest	0.28
IRIM	30	Closest	0.220779220779221
IRIM	30	Closest	0.232558139534884
IRIM	30	Closest	0.351851851851852
IRIM	30	Closest	0.224719101123595
IRIM	30	Closest	0.319444444444444
IRIM	30	Closest	0.180722891566265
IRIM	30	Closest	0.235955056179775
IRIM	30	Closest	0.291139240506329
IRIM	30	Closest	0.263888888888889
IRIM	30	Closest	0.30379746835443
IRIM	30	Closest	0.338461538461538
IRIM	30	Closest	0.317460317460317
IRIM	30	Closest	0.283950617283951
IRIM	30	Closest	0.188888888888889
IRIM	30	Closest	0.271428571428571
IRIM	30	Closest	0.318840579710145
IRIM	30	Closest	0.233766233766234
IRIM	30	Closest	0.155555555555556
IRIM	30	Closest	0.294117647058823
IRIM	30	Closest	0.22972972972973
IRIM	30	Closest	0.253012048192771
IRIM	30	Closest	0.2
IRIM	30	Closest	0.257142857142857
IRIM	30	Closest	0.159090909090909
IRIM	30	Closest	0.235294117647059
IRIM	30	Closest	0.215189873417722
IRIM	30	Closest	0.13953488372093
IRIM	30	Closest	0.25
IRIM	30	Closest	0.220588235294118
IRIM	30	Closest	0.308641975308642
IRIM	30	Closest	0.22972972972973
IRIM	30	Closest	0.273972602739726
IRIM	30	Closest	0.146067415730337
IRIM	30	Closest	0.238636363636364
IRIM	30	Closest	0.273972602739726
IRIM	30	Closest	0.259259259259259
IRIM	30	Closest	0.173333333333333
IRIM	30	Closest	0.182926829268293
IRIM	30	Closest	0.310344827586207
IRIM	30	Closest	0.246753246753247
IRIM	30	Closest	0.357142857142857
IRIM	30	Closest	0.2
IRIM	30	Closest	0.147727272727273
IRIM	30	Closest	0.421052631578947
IRIM	30	Closest	0.206896551724138
IRIM	30	Closest	0.2125
IRIM	30	Closest	0.174418604651163
IRIM	30	Closest	0.24
IRIM	30	Closest	0.146067415730337
IRIM	30	Closest	0.215189873417722
IRIM	30	Closest	0.177777777777778
IRIM	30	Closest	0.25
IRIM	30	Closest	0.298701298701299
IRIM	30	Closest	0.235955056179775
IRIM	30	Closest	0.236842105263158
IRIM	30	Closest	0.347222222222222
IRIM	30	Closest	0.215189873417722
IRIM	30	Closest	0.305084745762712
IRIM	30	Closest	0.444444444444444
IRIM	30	Closest	0.19047619047619
IRIM	30	Closest	0.28
IRIM	30	Closest	0.302631578947368
IRIM	30	Closest	0.192771084337349
IRIM	30	Closest	0.170454545454545
IRIM	30	Closest	0.363636363636364
IRIM	30	Closest	0.338028169014085
IRIM	30	Closest	0.195402298850575
IRIM	30	Closest	0.313432835820896
IRIM	30	Closest	0.279411764705882
IRIM	30	Closest	0.325301204819277
IRIM	30	Closest	0.183908045977011
IRIM	30	Closest	0.2875
IRIM	30	Closest	0.178571428571429
IRIM	30	Closest	0.240963855421687
IRIM	30	Closest	0.395061728395062
IRIM	30	Closest	0.283950617283951
IRIM	30	Closest	0.209302325581395
IRIM	30	Closest	0.17948717948718
IRIM	30	Closest	0.310344827586207
IRIM	30	Closest	0.238805970149254
IRIM	30	Closest	0.240506329113924
IRIM	30	Closest	0.185185185185185
IRIM	30	Closest	0.342105263157895
IRIM	30	Closest	0.133333333333333
IRIM	30	Closest	0.269230769230769
IRIM	30	Closest	0.282352941176471
IRIM	30	Closest	0.2375
IRIM	30	Closest	0.329411764705882
IRIM	30	Closest	0.309859154929577
IRIM	30	Closest	0.293333333333333
IRIM	30	Closest	0.217948717948718
IRIM	30	Closest	0.192771084337349
IRIM	30	Closest	0.410714285714286
IRIM	30	Closest	0.211111111111111
IRIM	30	Closest	0.311688311688312
IRIM	30	Closest	0.25
IRIM	30	Closest	0.202247191011236
IRIM	30	Closest	0.246575342465753
IRIM	30	Closest	0.305555555555556
IRIM	30	Closest	0.320987654320988
IRIM	30	Closest	0.402985074626866
IRIM	30	Closest	0.323076923076923
IRIM	30	Closest	0.24390243902439
IRIM	30	Closest	0.134831460674157
IRIM	30	Closest	0.253521126760563
IRIM	30	Closest	0.291666666666667
IRIM	30	Closest	0.217948717948718
IRIM	30	Closest	0.122222222222222
IRIM	30	Closest	0.27536231884058
IRIM	30	Closest	0.25974025974026
IRIM	30	Closest	0.341176470588235
IRIM	30	Closest	0.146067415730337
IRIM	30	Closest	0.263888888888889
IRIM	30	Closest	0.166666666666667
IRIM	30	Closest	0.195121951219512
IRIM	30	Closest	0.230769230769231
IRIM	30	Closest	0.176470588235294
IRIM	30	Closest	0.303030303030303
IRIM	30	Closest	0.315068493150685
IRIM	30	Closest	0.25
IRIM	30	Closest	0.3375
IRIM	30	Closest	0.397435897435897
IRIM	30	Closest	0.191011235955056
IRIM	30	Closest	0.174418604651163
IRIM	30	Closest	0.2
IRIM	30	Closest	0.234567901234568
IRIM	30	Closest	0.230769230769231
IRIM	30	Closest	0.209876543209877
IRIM	30	Closest	0.228070175438597
IRIM	30	Closest	0.181818181818182
IRIM	30	Closest	0.305555555555556
IRIM	30	Closest	0.172839506172839
IRIM	30	Closest	0.213483146067416
IRIM	30	Closest	0.397260273972603
IRIM	30	Closest	0.206896551724138
IRIM	30	Closest	0.2125
IRIM	30	Closest	0.183908045977011
IRIM	30	Closest	0.191176470588235
IRIM	30	Closest	0.211111111111111
IRIM	30	Closest	0.1875
IRIM	30	Closest	0.133333333333333
[truncated: 70,001 more rows]
