# Supplementary material for: Systematic identification of post-transcriptional regulatory modules
Source: Nat Commun. 2024 Sep 9;15:7872. doi: 10.1038/s41467-024-52215-7 (PMC11385195; doi:10.1038/s41467-024-52215-7)
Supplement: Supplementary file 20 — Source Data [file 41467_2024_52215_MOESM20_ESM.zip › Source_data/Fig2D.tsv]

Target	Data	Partner	Distance
DGCR8	Integrated	AGGF1	0.211296713936891
DGCR8	Integrated	AKAP8L	0.198018638141542
DGCR8	Integrated	APOBEC3C	0.656111584660685
DGCR8	Integrated	BUD13	0.474830859805034
DGCR8	Integrated	CPSF6	0.938281704766808
DGCR8	Integrated	CSTF2T	0.316619501219853
DGCR8	Integrated	DDX21	0.255911960746697
DGCR8	Integrated	DDX3X	0.649755409238911
DGCR8	Integrated	DDX42	0.297962032381645
DGCR8	Integrated	DDX52	0.299614713095877
DGCR8	Integrated	DDX55	0.854541283077481
DGCR8	Integrated	DDX6	0.32690821399653
DGCR8	Integrated	DROSHA	0.0732713902473809
DGCR8	Integrated	EFTUD2	0.759408660861444
DGCR8	Integrated	EIF3G	0.599115282139359
DGCR8	Integrated	EIF4G2	0.547053863335424
DGCR8	Integrated	EWSR1	0.338162973051086
DGCR8	Integrated	EXOSC5	0.677594380468586
DGCR8	Integrated	FAM120A	0.555069127785826
DGCR8	Integrated	FASTKD2	0.501220212595638
DGCR8	Integrated	FMR1	0.292857042753232
DGCR8	Integrated	FTO	0.658263528242011
DGCR8	Integrated	FXR1	0.783951144065533
DGCR8	Integrated	FXR2	0.441651126494228
DGCR8	Integrated	GNL3	0.471900731052182
DGCR8	Integrated	GPKOW	0.549810980031648
DGCR8	Integrated	GTF2F1	0.465164926729512
DGCR8	Integrated	HNRNPA1	0.568044482319149
DGCR8	Integrated	HNRNPC	0.610553229622244
DGCR8	Integrated	HNRNPK	0.387724142537642
DGCR8	Integrated	HNRNPM	0.302975700085691
DGCR8	Integrated	IGF2BP1	0.500881143754261
DGCR8	Integrated	IGF2BP2	0.838608112291289
DGCR8	Integrated	ILF3	0.166213444972248
DGCR8	Integrated	KHDRBS1	0.760390607373119
DGCR8	Integrated	KHSRP	0.485952086109747
DGCR8	Integrated	LARP4	0.748528595391038
DGCR8	Integrated	LARP7	0.377871942566106
DGCR8	Integrated	LIN28B	0.320076733254669
DGCR8	Integrated	LSM11	0.407236280408558
DGCR8	Integrated	METAP2	0.694440885875756
DGCR8	Integrated	MTPAP	0.859429406655113
DGCR8	Integrated	NCBP2	0.167935495514549
DGCR8	Integrated	NOLC1	0.632266343545029
DGCR8	Integrated	NONO	0.0731697501364572
DGCR8	Integrated	NPM1	0.295233450258727
DGCR8	Integrated	NSUN2	0.462094973684846
DGCR8	Integrated	PABPC4	0.594067043755595
DGCR8	Integrated	PCBP1	0.886378697610857
DGCR8	Integrated	PPIL4	0.616377148084671
DGCR8	Integrated	PTBP1	0.00714768604919977
DGCR8	Integrated	PUM2	0.668851468166208
DGCR8	Integrated	QKI	0.748716447293757
DGCR8	Integrated	RBFOX2	0.750695905887698
DGCR8	Integrated	RBM15	0.67456627982026
DGCR8	Integrated	RBM22	0.426443719696096
DGCR8	Integrated	RPS11	0.444914372054811
DGCR8	Integrated	RPS3	0.636035729251715
DGCR8	Integrated	SAFB2	0.835510013090138
DGCR8	Integrated	SBDS	0.158531589226268
DGCR8	Integrated	SERBP1	0.664690274134647
DGCR8	Integrated	SF3B1	0.131101613221675
DGCR8	Integrated	SF3B4	0.322613800405246
DGCR8	Integrated	SLTM	0.539654223281883
DGCR8	Integrated	SMNDC1	0.158303977562791
DGCR8	Integrated	SND1	0.939004957204266
DGCR8	Integrated	SRSF1	0.67330822784385
DGCR8	Integrated	SRSF7	0.617861603220007
DGCR8	Integrated	SUPV3L1	0.432215440708235
DGCR8	Integrated	TAF15	0.0941956626170739
DGCR8	Integrated	TARDBP	0.519985423369118
DGCR8	Integrated	TBRG4	0.731647844367373
DGCR8	Integrated	TIA1	0.896021254763114
DGCR8	Integrated	TRA2A	0.984479191075854
DGCR8	Integrated	TROVE2	0.719721132552182
DGCR8	Integrated	U2AF1	0.392924373577104
DGCR8	Integrated	U2AF2	0.928637475792292
DGCR8	Integrated	UCHL5	0.485040807044893
DGCR8	Integrated	UPF1	0.471058140263965
DGCR8	Integrated	UTP3	0.549121615302052
DGCR8	Integrated	XRCC6	0.830826759485414
DGCR8	Integrated	XRN2	0.129143715191796
DGCR8	Integrated	YBX3	0.950490943715091
DGCR8	Integrated	YWHAG	0.303228703137682
DGCR8	Integrated	ZC3H11A	0.47434858927936
DGCR8	Integrated	ZC3H8	0.544421250421348
DGCR8	Integrated	ZNF622	0.915239264009969
DGCR8	Integrated	ZNF800	0.832116820248749
DGCR8	Integrated	ZRANB2	0.207050892951041
DGCR8	eCLIP	AGGF1	0.911625649859944
DGCR8	eCLIP	AKAP8L	0.503502400560224
DGCR8	eCLIP	NOLC1	0.840757302521008
DGCR8	eCLIP	BUD13	0.602241896358543
DGCR8	eCLIP	CPSF6	0.756583633053221
DGCR8	eCLIP	CSTF2T	0.153502400560224
DGCR8	eCLIP	DDX21	0.546499599439776
DGCR8	eCLIP	DDX3X	0.782774109243698
DGCR8	eCLIP	DDX42	0.406863745098039
DGCR8	eCLIP	DDX52	0.221149459383753
DGCR8	eCLIP	DDX55	0.687956182072829
DGCR8	eCLIP	DDX6	0.680113044817927
DGCR8	eCLIP	DROSHA	0.0158273305322129
DGCR8	eCLIP	EFTUD2	0.772129851540616
DGCR8	eCLIP	EIF3G	0.677732092436975
DGCR8	eCLIP	EIF4G2	0.81890856302521
DGCR8	eCLIP	EWSR1	0.107003801120448
DGCR8	eCLIP	EXOSC5	0.794678871148459
DGCR8	eCLIP	FAM120A	0.767367946778712
DGCR8	eCLIP	FASTKD2	0.699440775910364
DGCR8	eCLIP	FMR1	0.75266206442577
DGCR8	eCLIP	FTO	0.740477190476191
DGCR8	eCLIP	FXR1	0.752942176470588
DGCR8	eCLIP	FXR2	0.727311924369748
DGCR8	eCLIP	GNL3	0.648740495798319
DGCR8	eCLIP	GPKOW	0.889776910364146
DGCR8	eCLIP	GTF2F1	0.254202680672269
DGCR8	eCLIP	HNRNPA1	0.529132652661064
DGCR8	eCLIP	HNRNPC	0.471009403361345
DGCR8	eCLIP	HNRNPK	0.260085033613445
DGCR8	eCLIP	HNRNPM	0.466387554621849
DGCR8	eCLIP	IGF2BP1	0.703922568627451
DGCR8	eCLIP	IGF2BP2	0.649160663865546
DGCR8	eCLIP	ILF3	0.521009403361345
DGCR8	eCLIP	KHDRBS1	0.697199879551821
DGCR8	eCLIP	KHSRP	0.578152260504202
DGCR8	eCLIP	LARP4	0.745379151260504
DGCR8	eCLIP	LARP7	0.613726490196079
DGCR8	eCLIP	LIN28B	0.894118647058824
DGCR8	eCLIP	LSM11	0.375211084033613
DGCR8	eCLIP	METAP2	0.640757302521008
DGCR8	eCLIP	MTPAP	0.614426770308123
DGCR8	eCLIP	NCBP2	0.629832932773109
DGCR8	eCLIP	NONO	0.084454781512605
DGCR8	eCLIP	NPM1	0.59860043977591
DGCR8	eCLIP	NSUN2	0.643838535014006
DGCR8	eCLIP	PABPC4	0.830113044817927
DGCR8	eCLIP	PCBP1	0.569748899159664
DGCR8	eCLIP	PPIL4	0.870729291316527
DGCR8	eCLIP	PTBP1	0.597760103641457
DGCR8	eCLIP	PUM2	0.658264305322129
DGCR8	eCLIP	QKI	0.764706882352941
DGCR8	eCLIP	RBFOX2	0.426751700280112
DGCR8	eCLIP	RBM15	0.694118647058824
DGCR8	eCLIP	RBM22	0.537395957983193
DGCR8	eCLIP	TROVE2	0.653782512605042
DGCR8	eCLIP	RPS11	0.720589235294118
DGCR8	eCLIP	RPS3	0.950981392156863
DGCR8	eCLIP	SAFB2	0.87156962745098
DGCR8	eCLIP	SBDS	0.566107442577031
DGCR8	eCLIP	SERBP1	0.673810523809524
DGCR8	eCLIP	SF3B1	0.542157862745098
DGCR8	eCLIP	SF3B4	0.582353941176471
DGCR8	eCLIP	SLTM	0.548180271708684
DGCR8	eCLIP	SMNDC1	0.329832932773109
DGCR8	eCLIP	SND1	0.797760103641457
DGCR8	eCLIP	SRSF1	0.60546318487395
DGCR8	eCLIP	SRSF7	0.626891756302521
DGCR8	eCLIP	SUPV3L1	0.587115845938375
DGCR8	eCLIP	TAF15	0.389356742296919
DGCR8	eCLIP	TARDBP	0.770169067226891
DGCR8	eCLIP	TBRG4	0.558824529411765
DGCR8	eCLIP	TIA1	0.547760103641457
DGCR8	eCLIP	TRA2A	0.807564025210084
DGCR8	eCLIP	U2AF1	0.466107442577031
DGCR8	eCLIP	U2AF2	0.521989795518207
DGCR8	eCLIP	UCHL5	0.915547218487395
DGCR8	eCLIP	UPF1	0.769748899159664
DGCR8	eCLIP	UTP3	0.61624749859944
DGCR8	eCLIP	XRCC6	0.748740495798319
DGCR8	eCLIP	XRN2	0.267227890756302
DGCR8	eCLIP	YBX3	0.925071028011205
DGCR8	eCLIP	YWHAG	0.776891756302521
DGCR8	eCLIP	ZC3H11A	0.677171868347339
DGCR8	eCLIP	ZC3H8	0.569048619047619
DGCR8	eCLIP	ZNF622	0.914706882352941
DGCR8	eCLIP	ZNF800	0.9296928767507
DGCR8	eCLIP	ZRANB2	0.463726490196078
DGCR8	eCLIP	APOBEC3C	0.642437974789916
DGCR8	BioID	AGGF1	0.218776510204082
DGCR8	BioID	APOBEC3C	0.595919367346939
DGCR8	BioID	BUD13	0.226123448979592
DGCR8	BioID	CPSF6	0.940409163265306
DGCR8	BioID	DDX21	0.143674469387755
DGCR8	BioID	DDX52	0.495511204081633
DGCR8	BioID	DDX55	0.810613244897959
DGCR8	BioID	DDX6	0.0579601836734694
DGCR8	BioID	EFTUD2	0.622041816326531
DGCR8	BioID	EIF3G	0.466123448979592
DGCR8	BioID	EXOSC5	0.441633653061224
DGCR8	BioID	FASTKD2	0.410613244897959
DGCR8	BioID	FXR2	0.439184673469388
DGCR8	BioID	GNL3	0.313470387755102
DGCR8	BioID	GPKOW	0.139592836734694
DGCR8	BioID	HNRNPA1	0.542041816326531
DGCR8	BioID	HNRNPC	0.319184673469388
DGCR8	BioID	ILF3	0.17469487755102
DGCR8	BioID	LARP4	0.701225489795918
DGCR8	BioID	LARP7	0.228572428571429
DGCR8	BioID	LIN28B	0.0497969183673469
DGCR8	BioID	NOLC1	0.300409163265306
DGCR8	BioID	NONO	0.577960183673469
DGCR8	BioID	NPM1	0.153470387755102
DGCR8	BioID	NSUN2	0.30530712244898
DGCR8	BioID	PPIL4	0.146939775510204
DGCR8	BioID	QKI	0.496327530612245
DGCR8	BioID	RBM15	0.125715285714286
DGCR8	BioID	RPS11	0.217143857142857
DGCR8	BioID	RPS3	0.106939775510204
DGCR8	BioID	SBDS	0.0612254897959184
DGCR8	BioID	SF3B4	0.111837734693878
DGCR8	BioID	SMNDC1	0.113470387755102
DGCR8	BioID	SRSF1	0.787756102040816
DGCR8	BioID	SRSF7	0.235103040816327
DGCR8	BioID	SUPV3L1	0.317552020408163
DGCR8	BioID	TAF15	0.186939775510204
DGCR8	BioID	TBRG4	0.732245897959184
DGCR8	BioID	TRA2A	0.720001
DGCR8	BioID	TROVE2	0.685715285714286
DGCR8	BioID	U2AF1	0.457143857142857
DGCR8	BioID	U2AF2	0.789388755102041
DGCR8	BioID	UTP3	0.456327530612245
DGCR8	BioID	XRCC6	0.853878551020408
DGCR8	BioID	YWHAG	0.0759193673469388
DGCR8	BioID	ZC3H11A	0.289796918367347
DGCR8	BioID	ZC3H8	0.497960183673469
DGCR8	BioID	ZNF800	0.446531612244898
DGCR8	BioID	ZRANB2	0.34530712244898
DGCR8	PerSeq	AGGF1	0.0294127647058824
DGCR8	PerSeq	AKAP8L	0.109746390693591
DGCR8	PerSeq	BUD13	0.651449639157155
DGCR8	PerSeq	CSTF2T	0.633890376646181
DGCR8	PerSeq	DDX3X	0.41352163213345
DGCR8	PerSeq	DDX42	0.286655960491659
DGCR8	PerSeq	DDX55	0.727832431079895
DGCR8	PerSeq	DDX6	0.663741122914838
DGCR8	PerSeq	DROSHA	0.617648058823529
DGCR8	PerSeq	EIF4G2	0.22739344951712
DGCR8	PerSeq	EWSR1	0.751976417032485
DGCR8	PerSeq	FAM120A	0.297630499561018
DGCR8	PerSeq	FASTKD2	0.383670885864794
DGCR8	PerSeq	FMR1	0.0803346259877085
DGCR8	PerSeq	FTO	0.485075626865672
DGCR8	PerSeq	FXR1	0.691396961369622
DGCR8	PerSeq	FXR2	0.235295117647059
DGCR8	PerSeq	GPKOW	0.526778875329236
DGCR8	PerSeq	GTF2F1	0.703688445127305
DGCR8	PerSeq	HNRNPA1	0.557507584723442
DGCR8	PerSeq	HNRNPC	0.84811337928007
DGCR8	PerSeq	HNRNPK	0.587797312554873
DGCR8	PerSeq	HNRNPM	0.246269656716418
DGCR8	PerSeq	IGF2BP1	0.297191517998244
DGCR8	PerSeq	IGF2BP2	0.860404863037752
DGCR8	PerSeq	ILF3	0.184373256365233
DGCR8	PerSeq	KHDRBS1	0.709395205443371
DGCR8	PerSeq	KHSRP	0.401230148375768
DGCR8	PerSeq	LARP4	0.525461930640913
DGCR8	PerSeq	LIN28B	0.35513708428446
DGCR8	PerSeq	LSM11	0.485514608428446
DGCR8	PerSeq	METAP2	0.658473344161545
DGCR8	PerSeq	MTPAP	0.899913203687445
DGCR8	PerSeq	NCBP2	0.0522398059701493
DGCR8	PerSeq	NONO	0.0807736075504829
DGCR8	PerSeq	PABPC4	0.266901790166813
DGCR8	PerSeq	PCBP1	0.938104599648815
DGCR8	PerSeq	PPIL4	0.677788532923617
DGCR8	PerSeq	PTBP1	0.000878963125548727
DGCR8	PerSeq	PUM2	0.599649814749781
DGCR8	PerSeq	QKI	0.704127426690079
DGCR8	PerSeq	RBFOX2	0.874891254609306
DGCR8	PerSeq	RBM15	0.923179226514486
DGCR8	PerSeq	RBM22	0.354698102721686
DGCR8	PerSeq	SAFB2	0.619403985074627
DGCR8	PerSeq	SERBP1	0.575944810359965
DGCR8	PerSeq	SF3B1	0.0500448981562774
DGCR8	PerSeq	SF3B4	0.58648036786655
DGCR8	PerSeq	SLTM	0.511853502194908
DGCR8	PerSeq	SMNDC1	0.42756904214223
DGCR8	PerSeq	SND1	0.926691079016681
DGCR8	PerSeq	SRSF1	0.405180982440737
DGCR8	PerSeq	SRSF7	0.827042264266901
DGCR8	PerSeq	TAF15	0.105795556628622
DGCR8	PerSeq	TARDBP	0.251976417032485
DGCR8	PerSeq	TBRG4	0.65188862071993
DGCR8	PerSeq	TIA1	0.949957101843723
DGCR8	PerSeq	TRA2A	0.989465442493415
DGCR8	PerSeq	U2AF1	0.374891254609306
DGCR8	PerSeq	U2AF2	0.958297751536435
DGCR8	PerSeq	UCHL5	0.0777007366110623
DGCR8	PerSeq	UPF1	0.200615574187884
DGCR8	PerSeq	XRCC6	0.515365354697103
DGCR8	PerSeq	XRN2	0.143108989464443
DGCR8	PerSeq	YBX3	0.843284582089552
DGCR8	PerSeq	ZNF622	0.744074748902546
DGCR8	PerSeq	ZRANB2	0.15496149165935
